# Supplementary material for: Broad-Spectrum Activity of Small Molecules Acting against Influenza a Virus: Biological and Computational Studies
Source: Pharmaceuticals (Basel). 2022 Feb 28;15(3):301. doi: 10.3390/ph15030301 (PMC8952214; doi:10.3390/ph15030301)
Supplement: Supplementary file 1 [file pharmaceuticals-15-00301-s001.zip]

Archive with 15 entries (14 files):
- clustered_md_ParmaH1_4/
- clustered_md_ParmaH1_4/parma-4_stem_1.pdb
- clustered_md_ParmaH1_4/parma-4_stem_10.pdb
- clustered_md_ParmaH1_4/parma-4_stem_11.pdb
- clustered_md_ParmaH1_4/parma-4_stem_12.pdb
- clustered_md_ParmaH1_4/parma-4_stem_13.pdb
- clustered_md_ParmaH1_4/parma-4_stem_2.pdb
- clustered_md_ParmaH1_4/parma-4_stem_3.pdb
- clustered_md_ParmaH1_4/parma-4_stem_4.pdb
- clustered_md_ParmaH1_4/parma-4_stem_5.pdb
- clustered_md_ParmaH1_4/parma-4_stem_6.pdb
- clustered_md_ParmaH1_4/parma-4_stem_7.pdb
- clustered_md_ParmaH1_4/parma-4_stem_8.pdb
- clustered_md_ParmaH1_4/parma-4_stem_9.pdb
- clustered_md_ParmaH1_4/pharmaceuticals-1553000-supplementary.pdf
