# Supplementary material for: Broad-Spectrum Activity of Small Molecules Acting against Influenza a Virus: Biological and Computational Studies
Source: Pharmaceuticals (Basel). 2022 Feb 28;15(3):301. doi: 10.3390/ph15030301 (PMC8952214; doi:10.3390/ph15030301)
Supplement: Supplementary file 1 [file pharmaceuticals-15-00301-s001.zip › clustered_md_ParmaH1_4/parma-4_stem_1.pdb]

TITLE     T6372397
REMARK   4      COMPLIES WITH FORMAT V. 3.0, 1-DEC-2006
REMARK 888
REMARK 888 WRITTEN BY MAESTRO (A PRODUCT OF SCHRODINGER, LLC)
CRYST1  157.533   96.235   98.089  90.00  90.00  90.00 P 1           1
ATOM      1  CA  SER A   1     -27.837  28.529  -0.370  1.00  0.82           C  
ATOM      2  C   SER A   1     -27.675  27.954  -1.784  1.00  0.82           C  
ATOM      3  O   SER A   1     -28.652  27.304  -2.224  1.00  0.82           O  
ATOM      4  CB  SER A   1     -27.594  27.504   0.813  1.00  0.82           C  
ATOM      5  OG  SER A   1     -26.430  26.692   0.718  1.00  0.82           O  
ATOM      6  N4  SER A   1     -29.055  29.335  -0.177  1.00  0.00           N  
ATOM      7  HA  SER A   1     -27.024  29.250  -0.292  1.00  0.00           H  
ATOM      8  HB3 SER A   1     -28.314  26.704   0.984  1.00  0.00           H  
ATOM      9  HB2 SER A   1     -27.622  28.061   1.750  1.00  0.00           H  
ATOM     10  HG  SER A   1     -26.649  25.766   0.590  1.00  0.00           H  
ATOM     11  H4  SER A   1     -29.747  28.853   0.379  1.00  0.00           H  
ATOM     12  N   THR A   2     -26.495  28.227  -2.393  1.00  0.83           N  
ATOM     13  CA  THR A   2     -26.019  27.641  -3.582  1.00  0.83           C  
ATOM     14  C   THR A   2     -25.402  26.216  -3.404  1.00  0.83           C  
ATOM     15  O   THR A   2     -25.181  25.580  -4.430  1.00  0.83           O  
ATOM     16  CB  THR A   2     -24.932  28.576  -4.202  1.00  0.83           C  
ATOM     17  OG1 THR A   2     -23.732  28.557  -3.344  1.00  0.83           O  
ATOM     18  CG2 THR A   2     -25.354  29.941  -4.571  1.00  0.83           C  
ATOM     19  H   THR A   2     -25.713  28.622  -1.891  1.00  0.00           H  
ATOM     20  HA  THR A   2     -26.821  27.523  -4.311  1.00  0.00           H  
ATOM     21  HB  THR A   2     -24.691  28.088  -5.147  1.00  0.00           H  
ATOM     22  HG1 THR A   2     -23.276  27.716  -3.424  1.00  0.00           H  
ATOM     23 HG21 THR A   2     -24.551  30.567  -4.961  1.00  0.00           H  
ATOM     24 HG22 THR A   2     -26.064  29.979  -5.398  1.00  0.00           H  
ATOM     25 HG23 THR A   2     -25.838  30.457  -3.741  1.00  0.00           H  
ATOM     26  N   ASP A   3     -25.233  25.716  -2.130  1.00  0.88           N  
ATOM     27  CA  ASP A   3     -24.519  24.478  -1.762  1.00  0.88           C  
ATOM     28  C   ASP A   3     -25.385  23.274  -2.177  1.00  0.88           C  
ATOM     29  O   ASP A   3     -26.566  23.283  -1.988  1.00  0.88           O  
ATOM     30  CB  ASP A   3     -23.923  24.433  -0.311  1.00  0.88           C  
ATOM     31  CG  ASP A   3     -22.825  25.364   0.106  1.00  0.88           C  
ATOM     32  OD1 ASP A   3     -22.456  25.296   1.274  1.00  0.88           O  
ATOM     33  OD2 ASP A   3     -22.367  26.209  -0.654  1.00  0.88           O1-
ATOM     34  H   ASP A   3     -25.705  26.234  -1.403  1.00  0.00           H  
ATOM     35  HA  ASP A   3     -23.687  24.462  -2.466  1.00  0.00           H  
ATOM     36  HB3 ASP A   3     -23.500  23.442  -0.149  1.00  0.00           H  
ATOM     37  HB2 ASP A   3     -24.757  24.470   0.390  1.00  0.00           H  
ATOM     38  N   THR A   4     -24.751  22.230  -2.780  1.00  0.88           N  
ATOM     39  CA  THR A   4     -25.272  20.920  -3.161  1.00  0.88           C  
ATOM     40  C   THR A   4     -24.232  19.879  -2.625  1.00  0.88           C  
ATOM     41  O   THR A   4     -23.099  20.292  -2.337  1.00  0.88           O  
ATOM     42  CB  THR A   4     -25.384  20.761  -4.725  1.00  0.88           C  
ATOM     43  OG1 THR A   4     -24.187  20.945  -5.498  1.00  0.88           O  
ATOM     44  CG2 THR A   4     -26.538  21.571  -5.341  1.00  0.88           C  
ATOM     45  H   THR A   4     -23.824  22.386  -3.147  1.00  0.00           H  
ATOM     46  HA  THR A   4     -26.210  20.748  -2.634  1.00  0.00           H  
ATOM     47  HB  THR A   4     -25.762  19.742  -4.805  1.00  0.00           H  
ATOM     48  HG1 THR A   4     -23.495  20.505  -4.999  1.00  0.00           H  
ATOM     49 HG21 THR A   4     -26.491  21.561  -6.430  1.00  0.00           H  
ATOM     50 HG22 THR A   4     -27.537  21.403  -4.940  1.00  0.00           H  
ATOM     51 HG23 THR A   4     -26.360  22.627  -5.138  1.00  0.00           H  
ATOM     52  N   VAL A   5     -24.724  18.621  -2.387  1.00  0.87           N  
ATOM     53  CA  VAL A   5     -23.996  17.353  -2.128  1.00  0.87           C  
ATOM     54  C   VAL A   5     -24.651  16.195  -2.860  1.00  0.87           C  
ATOM     55  O   VAL A   5     -25.779  16.240  -3.316  1.00  0.87           O  
ATOM     56  CB  VAL A   5     -24.074  17.147  -0.602  1.00  0.87           C  
ATOM     57  CG1 VAL A   5     -23.343  18.211   0.260  1.00  0.87           C  
ATOM     58  CG2 VAL A   5     -25.399  16.798  -0.062  1.00  0.87           C  
ATOM     59  H   VAL A   5     -25.700  18.379  -2.489  1.00  0.00           H  
ATOM     60  HA  VAL A   5     -22.952  17.453  -2.425  1.00  0.00           H  
ATOM     61  HB  VAL A   5     -23.506  16.221  -0.506  1.00  0.00           H  
ATOM     62 HG11 VAL A   5     -23.997  19.080   0.337  1.00  0.00           H  
ATOM     63 HG12 VAL A   5     -23.243  17.817   1.271  1.00  0.00           H  
ATOM     64 HG13 VAL A   5     -22.383  18.558  -0.121  1.00  0.00           H  
ATOM     65 HG21 VAL A   5     -25.247  16.543   0.987  1.00  0.00           H  
ATOM     66 HG22 VAL A   5     -26.118  17.610   0.045  1.00  0.00           H  
ATOM     67 HG23 VAL A   5     -25.950  15.990  -0.542  1.00  0.00           H  
ATOM     68  N   ASP A   6     -23.822  15.158  -3.020  1.00  0.85           N  
ATOM     69  CA  ASP A   6     -24.218  13.878  -3.586  1.00  0.85           C  
ATOM     70  C   ASP A   6     -24.270  12.963  -2.340  1.00  0.85           C  
ATOM     71  O   ASP A   6     -23.443  13.006  -1.478  1.00  0.85           O  
ATOM     72  CB  ASP A   6     -23.342  13.302  -4.684  1.00  0.85           C  
ATOM     73  CG  ASP A   6     -23.113  14.217  -5.868  1.00  0.85           C  
ATOM     74  OD1 ASP A   6     -24.021  15.061  -6.115  1.00  0.85           O  
ATOM     75  OD2 ASP A   6     -22.122  14.053  -6.615  1.00  0.85           O1-
ATOM     76  H   ASP A   6     -22.939  15.096  -2.534  1.00  0.00           H  
ATOM     77  HA  ASP A   6     -25.243  13.986  -3.943  1.00  0.00           H  
ATOM     78  HB3 ASP A   6     -23.813  12.360  -4.963  1.00  0.00           H  
ATOM     79  HB2 ASP A   6     -22.361  13.065  -4.272  1.00  0.00           H  
ATOM     80  N   THR A   7     -25.255  12.068  -2.371  1.00  0.80           N  
ATOM     81  CA  THR A   7     -25.471  11.106  -1.284  1.00  0.80           C  
ATOM     82  C   THR A   7     -25.191   9.707  -1.952  1.00  0.80           C  
ATOM     83  O   THR A   7     -24.489   9.611  -2.965  1.00  0.80           O  
ATOM     84  CB  THR A   7     -26.895  11.204  -0.660  1.00  0.80           C  
ATOM     85  OG1 THR A   7     -27.912  10.403  -1.203  1.00  0.80           O  
ATOM     86  CG2 THR A   7     -27.395  12.629  -0.468  1.00  0.80           C  
ATOM     87  H   THR A   7     -25.671  11.793  -3.249  1.00  0.00           H  
ATOM     88  HA  THR A   7     -24.790  11.243  -0.444  1.00  0.00           H  
ATOM     89  HB  THR A   7     -26.889  10.930   0.395  1.00  0.00           H  
ATOM     90  HG1 THR A   7     -28.630  10.239  -0.588  1.00  0.00           H  
ATOM     91 HG21 THR A   7     -27.528  13.129  -1.427  1.00  0.00           H  
ATOM     92 HG22 THR A   7     -28.364  12.709   0.025  1.00  0.00           H  
ATOM     93 HG23 THR A   7     -26.720  13.286   0.081  1.00  0.00           H  
ATOM     94  N   VAL A   8     -25.667   8.602  -1.423  1.00  0.67           N  
ATOM     95  CA  VAL A   8     -25.576   7.216  -1.986  1.00  0.67           C  
ATOM     96  C   VAL A   8     -26.768   6.905  -2.908  1.00  0.67           C  
ATOM     97  O   VAL A   8     -26.613   6.218  -3.901  1.00  0.67           O  
ATOM     98  CB  VAL A   8     -25.416   6.224  -0.886  1.00  0.67           C  
ATOM     99  CG1 VAL A   8     -25.138   4.773  -1.478  1.00  0.67           C  
ATOM    100  CG2 VAL A   8     -24.373   6.569   0.090  1.00  0.67           C  
ATOM    101  H   VAL A   8     -26.076   8.663  -0.501  1.00  0.00           H  
ATOM    102  HA  VAL A   8     -24.578   7.138  -2.415  1.00  0.00           H  
ATOM    103  HB  VAL A   8     -26.351   6.164  -0.330  1.00  0.00           H  
ATOM    104 HG11 VAL A   8     -24.578   4.092  -0.836  1.00  0.00           H  
ATOM    105 HG12 VAL A   8     -26.097   4.351  -1.778  1.00  0.00           H  
ATOM    106 HG13 VAL A   8     -24.707   4.876  -2.473  1.00  0.00           H  
ATOM    107 HG21 VAL A   8     -24.746   7.347   0.756  1.00  0.00           H  
ATOM    108 HG22 VAL A   8     -24.125   5.793   0.814  1.00  0.00           H  
ATOM    109 HG23 VAL A   8     -23.453   6.998  -0.307  1.00  0.00           H  
ATOM    110  N   LEU A   9     -27.946   7.379  -2.592  1.00  0.67           N  
ATOM    111  CA  LEU A   9     -29.206   7.159  -3.336  1.00  0.67           C  
ATOM    112  C   LEU A   9     -29.451   8.403  -4.221  1.00  0.67           C  
ATOM    113  O   LEU A   9     -30.153   8.232  -5.181  1.00  0.67           O  
ATOM    114  CB  LEU A   9     -30.333   6.896  -2.265  1.00  0.67           C  
ATOM    115  CG  LEU A   9     -30.049   5.677  -1.359  1.00  0.67           C  
ATOM    116  CD1 LEU A   9     -31.285   5.425  -0.492  1.00  0.67           C  
ATOM    117  CD2 LEU A   9     -29.583   4.396  -1.920  1.00  0.67           C  
ATOM    118  H   LEU A   9     -28.012   8.028  -1.821  1.00  0.00           H  
ATOM    119  HA  LEU A   9     -29.193   6.372  -4.090  1.00  0.00           H  
ATOM    120  HB3 LEU A   9     -31.246   6.677  -2.819  1.00  0.00           H  
ATOM    121  HB2 LEU A   9     -30.569   7.795  -1.696  1.00  0.00           H  
ATOM    122  HG  LEU A   9     -29.264   6.066  -0.710  1.00  0.00           H  
ATOM    123 HD11 LEU A   9     -31.458   6.232   0.220  1.00  0.00           H  
ATOM    124 HD12 LEU A   9     -32.185   5.343  -1.100  1.00  0.00           H  
ATOM    125 HD13 LEU A   9     -31.164   4.569   0.173  1.00  0.00           H  
ATOM    126 HD21 LEU A   9     -29.895   4.315  -2.961  1.00  0.00           H  
ATOM    127 HD22 LEU A   9     -28.541   4.109  -1.780  1.00  0.00           H  
ATOM    128 HD23 LEU A   9     -30.115   3.563  -1.461  1.00  0.00           H  
ATOM    129  N   GLU A  10     -28.881   9.580  -3.858  1.00  0.73           N  
ATOM    130  CA  GLU A  10     -29.229  10.934  -4.424  1.00  0.73           C  
ATOM    131  C   GLU A  10     -27.938  11.599  -4.991  1.00  0.73           C  
ATOM    132  O   GLU A  10     -26.849  11.157  -4.657  1.00  0.73           O  
ATOM    133  CB  GLU A  10     -30.067  11.783  -3.428  1.00  0.73           C  
ATOM    134  CG  GLU A  10     -31.289  11.008  -2.943  1.00  0.73           C  
ATOM    135  CD  GLU A  10     -32.158  11.777  -1.978  1.00  0.73           C  
ATOM    136  OE1 GLU A  10     -32.422  12.927  -2.381  1.00  0.73           O  
ATOM    137  OE2 GLU A  10     -32.429  11.274  -0.917  1.00  0.73           O1-
ATOM    138  H   GLU A  10     -28.004   9.542  -3.357  1.00  0.00           H  
ATOM    139  HA  GLU A  10     -29.749  10.693  -5.351  1.00  0.00           H  
ATOM    140  HB3 GLU A  10     -30.414  12.697  -3.910  1.00  0.00           H  
ATOM    141  HB2 GLU A  10     -29.512  12.114  -2.550  1.00  0.00           H  
ATOM    142  HG3 GLU A  10     -31.034  10.061  -2.469  1.00  0.00           H  
ATOM    143  HG2 GLU A  10     -31.930  10.802  -3.800  1.00  0.00           H  
ATOM    144  N   ASP A  11     -55.694  28.774  17.771  1.00111.63           N1+
ANISOU  144  N   ASP A  11    15362  12587  14464   5244  -2066   4465
ATOM    145  CA  ASP A  11     -54.308  28.328  18.357  1.00113.79           C  
ANISOU  145  CA  ASP A  11    15470  13132  14631   5129  -2122   4333
ATOM    146  C   ASP A  11     -53.788  27.169  17.506  1.00111.81           C  
ANISOU  146  C   ASP A  11    15151  12833  14501   5018  -1981   4146
ATOM    147  O   ASP A  11     -54.222  26.012  17.793  1.00115.87           O  
ANISOU  147  O   ASP A  11    15577  13245  15202   5116  -1925   4056
ATOM    148  CB  ASP A  11     -54.316  28.051  19.852  1.00116.10           C  
ANISOU  148  CB  ASP A  11    15522  13674  14919   5268  -2321   4301
ATOM    149  CG  ASP A  11     -54.657  29.338  20.622  1.00120.75           C  
ANISOU  149  CG  ASP A  11    16171  14375  15335   5344  -2488   4468
ATOM    150  OD1 ASP A  11     -55.263  29.120  21.677  1.00122.95           O  
ANISOU  150  OD1 ASP A  11    16677  14493  15546   5351  -2436   4630
ATOM    151  OD2 ASP A  11     -54.400  30.448  20.086  1.00123.11           O1-
ANISOU  151  OD2 ASP A  11    16289  14918  15569   5394  -2673   4436
ATOM    152  H1  ASP A  11     -55.592  29.189  16.855  1.00  0.00           H  
ATOM    153  H2  ASP A  11     -56.330  28.000  17.642  1.00  0.00           H  
ATOM    154  H3  ASP A  11     -56.051  29.568  18.283  1.00  0.00           H  
ATOM    155  HA  ASP A  11     -53.614  29.111  18.052  1.00  0.00           H  
ATOM    156  HB3 ASP A  11     -53.359  27.642  20.178  1.00  0.00           H  
ATOM    157  HB2 ASP A  11     -55.106  27.307  19.954  1.00  0.00           H  
ATOM    158  N   THR A  12     -52.853  27.426  16.596  1.00101.89           N  
ANISOU  158  N   THR A  12    13934  11649  13129   4820  -1920   4088
ATOM    159  CA  THR A  12     -52.101  26.345  15.847  1.00 94.29           C  
ANISOU  159  CA  THR A  12    12932  10637  12257   4698  -1783   3924
ATOM    160  C   THR A  12     -50.563  26.482  16.064  1.00 87.88           C  
ANISOU  160  C   THR A  12    12016  10072  11300   4546  -1823   3831
ATOM    161  O   THR A  12     -50.058  27.611  16.005  1.00 89.62           O  
ANISOU  161  O   THR A  12    12290  10432  11331   4483  -1905   3909
ATOM    162  CB  THR A  12     -52.325  26.428  14.273  1.00 93.62           C  
ANISOU  162  CB  THR A  12    13078  10263  12231   4585  -1609   3959
ATOM    163  OG1 THR A  12     -53.710  26.465  13.943  1.00 90.27           O  
ANISOU  163  OG1 THR A  12    12833   9818  11648   4494  -1608   4117
ATOM    164  CG2 THR A  12     -51.770  25.321  13.401  1.00104.77           C  
ANISOU  164  CG2 THR A  12    14567  11405  13835   4726  -1551   3986
ATOM    165  H   THR A  12     -52.516  28.375  16.522  1.00  0.00           H  
ATOM    166  HA  THR A  12     -52.485  25.383  16.186  1.00  0.00           H  
ATOM    167  HB  THR A  12     -51.973  27.368  13.849  1.00  0.00           H  
ATOM    168  HG1 THR A  12     -54.058  27.299  14.267  1.00  0.00           H  
ATOM    169 HG21 THR A  12     -52.190  25.518  12.414  1.00  0.00           H  
ATOM    170 HG22 THR A  12     -50.687  25.230  13.323  1.00  0.00           H  
ATOM    171 HG23 THR A  12     -52.192  24.373  13.735  1.00  0.00           H  
ATOM    172  N   ILE A  13     -49.882  25.356  16.261  1.00 85.25           N  
ANISOU  172  N   ILE A  13    11544   9791  11057   4490  -1762   3663
ATOM    173  CA  ILE A  13     -48.445  25.102  16.338  1.00 82.49           C  
ANISOU  173  CA  ILE A  13    11109   9635  10598   4329  -1771   3559
ATOM    174  C   ILE A  13     -48.089  24.011  15.275  1.00 79.83           C  
ANISOU  174  C   ILE A  13    10820   9155  10356   4211  -1593   3448
ATOM    175  O   ILE A  13     -48.825  23.033  15.004  1.00 80.00           O  
ANISOU  175  O   ILE A  13    10828   9021  10548   4288  -1502   3385
ATOM    176  CB  ILE A  13     -47.933  24.805  17.741  1.00 82.50           C  
ANISOU  176  CB  ILE A  13    10832   9905  10608   4384  -1921   3460
ATOM    177  CG1 ILE A  13     -46.406  24.591  17.805  1.00 80.17           C  
ANISOU  177  CG1 ILE A  13    10477   9819  10167   4215  -1966   3379
ATOM    178  CG2 ILE A  13     -48.630  23.619  18.401  1.00 82.11           C  
ANISOU  178  CG2 ILE A  13    10608   9823  10766   4468  -1854   3335
ATOM    179  CD1 ILE A  13     -45.768  24.781  19.191  1.00 80.28           C  
ANISOU  179  CD1 ILE A  13    10217  10087  10201   4241  -2124   3278
ATOM    180  H   ILE A  13     -50.494  24.569  16.098  1.00  0.00           H  
ATOM    181  HA  ILE A  13     -48.017  26.031  15.961  1.00  0.00           H  
ATOM    182  HB  ILE A  13     -48.117  25.618  18.443  1.00  0.00           H  
ATOM    183 HG13 ILE A  13     -45.970  25.289  17.090  1.00  0.00           H  
ATOM    184 HG12 ILE A  13     -46.187  23.599  17.410  1.00  0.00           H  
ATOM    185 HG21 ILE A  13     -48.207  23.416  19.385  1.00  0.00           H  
ATOM    186 HG22 ILE A  13     -49.659  23.920  18.596  1.00  0.00           H  
ATOM    187 HG23 ILE A  13     -48.561  22.730  17.774  1.00  0.00           H  
ATOM    188 HD11 ILE A  13     -45.764  25.847  19.422  1.00  0.00           H  
ATOM    189 HD12 ILE A  13     -46.344  24.220  19.926  1.00  0.00           H  
ATOM    190 HD13 ILE A  13     -44.740  24.420  19.199  1.00  0.00           H  
ATOM    191  N   CYS A  14     -46.977  24.281  14.610  1.00 77.54           N  
ANISOU  191  N   CYS A  14    10598   8915   9950   4030  -1541   3422
ATOM    192  CA  CYS A  14     -46.516  23.618  13.366  1.00 85.22           C  
ANISOU  192  CA  CYS A  14    11633   9753  10995   3902  -1381   3327
ATOM    193  C   CYS A  14     -45.063  23.377  13.631  1.00 72.42           C  
ANISOU  193  C   CYS A  14     9875   8345   9296   3778  -1397   3206
ATOM    194  O   CYS A  14     -44.412  24.169  14.298  1.00 72.40           O  
ANISOU  194  O   CYS A  14     9792   8566   9149   3748  -1521   3215
ATOM    195  CB  CYS A  14     -46.731  24.392  12.007  1.00 85.83           C  
ANISOU  195  CB  CYS A  14    11958   9618  11036   3781  -1272   3432
ATOM    196  SG  CYS A  14     -48.420  25.021  11.649  1.00 95.59           S  
ANISOU  196  SG  CYS A  14    13377  10543  12399   3895  -1227   3565
ATOM    197  H   CYS A  14     -46.331  24.964  14.978  1.00  0.00           H  
ATOM    198  HA  CYS A  14     -46.996  22.641  13.308  1.00  0.00           H  
ATOM    199  HB3 CYS A  14     -46.257  23.716  11.295  1.00  0.00           H  
ATOM    200  HB2 CYS A  14     -45.998  25.183  11.844  1.00  0.00           H  
ATOM    201  HG  CYS A  14     -48.511  24.460  10.440  1.00  0.00           H  
ATOM    202  N   ILE A  15     -44.586  22.182  13.199  1.00 70.33           N  
ANISOU  202  N   ILE A  15     9590   8004   9129   3708  -1277   3087
ATOM    203  CA  ILE A  15     -43.164  21.746  13.403  1.00 67.69           C  
ANISOU  203  CA  ILE A  15     9151   7831   8736   3576  -1263   2975
ATOM    204  C   ILE A  15     -42.521  21.929  11.996  1.00 65.89           C  
ANISOU  204  C   ILE A  15     9102   7435   8499   3414  -1121   2972
ATOM    205  O   ILE A  15     -43.176  21.820  10.924  1.00 65.90           O  
ANISOU  205  O   ILE A  15     9210   7201   8629   3419  -1006   2949
ATOM    206  CB  ILE A  15     -42.865  20.372  14.041  1.00 68.24           C  
ANISOU  206  CB  ILE A  15     9006   7988   8936   3640  -1248   2831
ATOM    207  CG1 ILE A  15     -43.370  19.129  13.251  1.00 68.35           C  
ANISOU  207  CG1 ILE A  15     8792   8231   8948   3749  -1410   2824
ATOM    208  CG2 ILE A  15     -43.459  20.429  15.458  1.00 64.04           C  
ANISOU  208  CG2 ILE A  15     8422   7532   8378   3490  -1180   2721
ATOM    209  CD1 ILE A  15     -42.304  18.514  12.258  1.00 71.20           C  
ANISOU  209  CD1 ILE A  15     9137   8511   9404   3937  -1454   2893
ATOM    210  H   ILE A  15     -45.168  21.481  12.764  1.00  0.00           H  
ATOM    211  HA  ILE A  15     -42.631  22.370  14.120  1.00  0.00           H  
ATOM    212  HB  ILE A  15     -41.783  20.303  14.157  1.00  0.00           H  
ATOM    213 HG13 ILE A  15     -44.352  19.310  12.813  1.00  0.00           H  
ATOM    214 HG12 ILE A  15     -43.544  18.265  13.892  1.00  0.00           H  
ATOM    215 HG21 ILE A  15     -42.768  20.837  16.196  1.00  0.00           H  
ATOM    216 HG22 ILE A  15     -44.363  21.001  15.663  1.00  0.00           H  
ATOM    217 HG23 ILE A  15     -43.693  19.417  15.791  1.00  0.00           H  
ATOM    218 HD11 ILE A  15     -42.664  17.657  11.690  1.00  0.00           H  
ATOM    219 HD12 ILE A  15     -41.981  19.256  11.527  1.00  0.00           H  
ATOM    220 HD13 ILE A  15     -41.401  18.164  12.758  1.00  0.00           H  
ATOM    221  N   GLY A  16     -41.241  22.235  11.976  1.00 64.56           N  
ANISOU  221  N   GLY A  16     8968   7383   8178   3272  -1132   2992
ATOM    222  CA  GLY A  16     -40.461  22.452  10.725  1.00 64.32           C  
ANISOU  222  CA  GLY A  16     9087   7213   8139   3107  -1002   2998
ATOM    223  C   GLY A  16     -39.054  22.801  11.080  1.00 66.00           C  
ANISOU  223  C   GLY A  16     9224   7617   8234   2923  -1009   2899
ATOM    224  O   GLY A  16     -38.499  22.560  12.149  1.00 62.88           O  
ANISOU  224  O   GLY A  16     8654   7449   7789   2933  -1113   2809
ATOM    225  H   GLY A  16     -40.766  22.469  12.836  1.00  0.00           H  
ATOM    226  HA3 GLY A  16     -40.841  23.349  10.236  1.00  0.00           H  
ATOM    227  HA2 GLY A  16     -40.478  21.564  10.093  1.00  0.00           H  
ATOM    228  N   TYR A  17     -38.389  23.555  10.214  1.00 60.03           N  
ANISOU  228  N   TYR A  17     8588   6771   7448   2736   -905   2899
ATOM    229  CA  TYR A  17     -36.909  23.918  10.105  1.00 57.49           C  
ANISOU  229  CA  TYR A  17     8199   6610   7033   2543   -895   2779
ATOM    230  C   TYR A  17     -36.707  25.097   9.166  1.00 57.57           C  
ANISOU  230  C   TYR A  17     8359   6595   6920   2430   -832   2898
ATOM    231  O   TYR A  17     -37.721  25.481   8.647  1.00 58.99           O  
ANISOU  231  O   TYR A  17     8697   6594   7123   2464   -766   3060
ATOM    232  CB  TYR A  17     -36.244  22.663   9.517  1.00 55.36           C  
ANISOU  232  CB  TYR A  17     7859   6279   6897   2401   -808   2585
ATOM    233  CG  TYR A  17     -36.331  22.347   8.068  1.00 55.47           C  
ANISOU  233  CG  TYR A  17     8005   6014   7057   2363   -689   2588
ATOM    234  CD1 TYR A  17     -35.188  22.654   7.325  1.00 54.86           C  
ANISOU  234  CD1 TYR A  17     8050   5814   6982   2193   -595   2619
ATOM    235  CD2 TYR A  17     -37.540  21.812   7.555  1.00 56.34           C  
ANISOU  235  CD2 TYR A  17     8113   5983   7311   2498   -675   2553
ATOM    236  CE1 TYR A  17     -35.127  22.334   5.948  1.00 55.16           C  
ANISOU  236  CE1 TYR A  17     8202   5587   7168   2146   -508   2612
ATOM    237  CE2 TYR A  17     -37.479  21.457   6.218  1.00 56.63           C  
ANISOU  237  CE2 TYR A  17     8285   5752   7480   2464   -582   2537
ATOM    238  CZ  TYR A  17     -36.317  21.712   5.415  1.00 56.05           C  
ANISOU  238  CZ  TYR A  17     8329   5553   7413   2281   -507   2564
ATOM    239  OH  TYR A  17     -36.315  21.494   4.057  1.00 75.22           O  
ANISOU  239  OH  TYR A  17    10887   7707   9986   2234   -435   2539
ATOM    240  H   TYR A  17     -38.825  23.851   9.352  1.00  0.00           H  
ATOM    241  HA  TYR A  17     -36.523  24.115  11.105  1.00  0.00           H  
ATOM    242  HB3 TYR A  17     -36.543  21.830  10.153  1.00  0.00           H  
ATOM    243  HB2 TYR A  17     -35.182  22.796   9.727  1.00  0.00           H  
ATOM    244  HD1 TYR A  17     -34.315  23.182   7.679  1.00  0.00           H  
ATOM    245  HD2 TYR A  17     -38.386  21.537   8.167  1.00  0.00           H  
ATOM    246  HE1 TYR A  17     -34.268  22.541   5.328  1.00  0.00           H  
ATOM    247  HE2 TYR A  17     -38.236  20.894   5.692  1.00  0.00           H  
ATOM    248  HH  TYR A  17     -35.621  21.901   3.533  1.00  0.00           H  
ATOM    249  N   HIS A  18     -35.429  25.525   8.921  1.00 56.88           N  
ANISOU  249  N   HIS A  18     8217   6686   6710   2298   -845   2815
ATOM    250  CA  HIS A  18     -35.085  26.721   8.084  1.00 56.37           C  
ANISOU  250  CA  HIS A  18     8267   6663   6488   2215   -794   2920
ATOM    251  C   HIS A  18     -34.814  26.487   6.538  1.00 55.63           C  
ANISOU  251  C   HIS A  18     8273   6370   6496   2051   -630   2943
ATOM    252  O   HIS A  18     -34.336  25.425   6.188  1.00 54.28           O  
ANISOU  252  O   HIS A  18     8059   6078   6486   1954   -573   2814
ATOM    253  CB  HIS A  18     -34.025  27.542   8.899  1.00 55.11           C  
ANISOU  253  CB  HIS A  18     8013   6750   6178   2132   -860   2797
ATOM    254  CG  HIS A  18     -32.511  27.279   8.609  1.00 58.18           C  
ANISOU  254  CG  HIS A  18     8512   7201   6391   2054   -795   2883
ATOM    255  ND1 HIS A  18     -31.756  26.581   9.508  1.00 57.25           N  
ANISOU  255  ND1 HIS A  18     8489   7197   6068   2174   -856   3032
ATOM    256  CD2 HIS A  18     -31.704  27.601   7.523  1.00 53.99           C  
ANISOU  256  CD2 HIS A  18     8010   6644   5858   1880   -669   2844
ATOM    257  CE1 HIS A  18     -30.595  26.470   8.943  1.00 57.85           C  
ANISOU  257  CE1 HIS A  18     8651   7313   6015   2079   -757   3082
ATOM    258  NE2 HIS A  18     -30.431  27.097   7.783  1.00 56.08           N  
ANISOU  258  NE2 HIS A  18     8381   7005   5920   1899   -642   2971
ATOM    259  H   HIS A  18     -34.667  24.938   9.228  1.00  0.00           H  
ATOM    260  HA  HIS A  18     -35.939  27.382   8.232  1.00  0.00           H  
ATOM    261  HB3 HIS A  18     -34.232  27.511   9.969  1.00  0.00           H  
ATOM    262  HB2 HIS A  18     -34.187  28.548   8.514  1.00  0.00           H  
ATOM    263  HD1 HIS A  18     -31.919  26.331  10.473  1.00  0.00           H  
ATOM    264  HD2 HIS A  18     -31.883  28.137   6.603  1.00  0.00           H  
ATOM    265  HE1 HIS A  18     -29.780  26.117   9.559  1.00  0.00           H  
ATOM    266  N   ALA A  19     -35.111  27.531   5.712  1.00 58.40           N  
ANISOU  266  N   ALA A  19     8755   6689   6746   2022   -556   3114
ATOM    267  CA  ALA A  19     -34.584  27.493   4.367  1.00 56.28           C  
ANISOU  267  CA  ALA A  19     8561   6263   6560   1851   -402   3155
ATOM    268  C   ALA A  19     -33.756  28.865   4.198  1.00 56.96           C  
ANISOU  268  C   ALA A  19     8719   6471   6451   1814   -343   3285
ATOM    269  O   ALA A  19     -33.793  29.790   4.967  1.00 58.32           O  
ANISOU  269  O   ALA A  19     8934   6796   6430   1949   -416   3385
ATOM    270  CB  ALA A  19     -35.820  27.376   3.397  1.00 57.78           C  
ANISOU  270  CB  ALA A  19     8867   6160   6929   1878   -333   3284
ATOM    271  H   ALA A  19     -35.239  28.474   6.050  1.00  0.00           H  
ATOM    272  HA  ALA A  19     -33.857  26.689   4.256  1.00  0.00           H  
ATOM    273  HB1 ALA A  19     -36.446  26.531   3.683  1.00  0.00           H  
ATOM    274  HB2 ALA A  19     -36.359  28.323   3.365  1.00  0.00           H  
ATOM    275  HB3 ALA A  19     -35.520  27.140   2.376  1.00  0.00           H  
ATOM    276  N   ASN A  20     -32.899  28.822   3.179  1.00 56.15           N  
ANISOU  276  N   ASN A  20     8630   6309   6397   1635   -210   3283
ATOM    277  CA  ASN A  20     -31.943  29.954   2.923  1.00 56.89           C  
ANISOU  277  CA  ASN A  20     8788   6512   6316   1595   -120   3410
ATOM    278  C   ASN A  20     -31.774  30.136   1.409  1.00 56.69           C  
ANISOU  278  C   ASN A  20     8783   6320   6438   1410     48   3465
ATOM    279  O   ASN A  20     -32.521  29.506   0.622  1.00 59.31           O  
ANISOU  279  O   ASN A  20     9093   6445   6996   1319     73   3407
ATOM    280  CB  ASN A  20     -30.685  30.007   3.753  1.00 57.59           C  
ANISOU  280  CB  ASN A  20     8796   6873   6214   1586   -187   3261
ATOM    281  CG  ASN A  20     -29.634  28.869   3.500  1.00 58.89           C  
ANISOU  281  CG  ASN A  20     8820   7056   6497   1441   -198   3018
ATOM    282  OD1 ASN A  20     -29.929  27.856   2.856  1.00 70.55           O  
ANISOU  282  OD1 ASN A  20    10267   8357   8183   1336   -144   2962
ATOM    283  ND2 ASN A  20     -28.559  28.980   4.144  1.00 57.77           N  
ANISOU  283  ND2 ASN A  20     8603   7127   6221   1438   -275   2872
ATOM    284  H   ASN A  20     -32.947  27.993   2.604  1.00  0.00           H  
ATOM    285  HA  ASN A  20     -32.583  30.808   3.145  1.00  0.00           H  
ATOM    286  HB3 ASN A  20     -30.965  30.093   4.803  1.00  0.00           H  
ATOM    287  HB2 ASN A  20     -30.167  30.952   3.594  1.00  0.00           H  
ATOM    288 HD22 ASN A  20     -27.939  28.195   4.282  1.00  0.00           H  
ATOM    289 HD21 ASN A  20     -28.555  29.792   4.745  1.00  0.00           H  
ATOM    290  N   ASN A  21     -30.854  30.986   0.974  1.00 57.31           N  
ANISOU  290  N   ASN A  21     8900   6493   6383   1358    160   3574
ATOM    291  CA  ASN A  21     -30.452  31.180  -0.360  1.00 65.24           C  
ANISOU  291  CA  ASN A  21     9900   7369   7519   1181    327   3647
ATOM    292  C   ASN A  21     -29.159  30.595  -0.659  1.00 59.84           C  
ANISOU  292  C   ASN A  21     9086   6776   6876   1025    347   3438
ATOM    293  O   ASN A  21     -28.283  31.112  -1.413  1.00 72.52           O  
ANISOU  293  O   ASN A  21    10668   8363   8523    894    484   3496
ATOM    294  CB  ASN A  21     -30.403  32.731  -0.743  1.00 80.02           C  
ANISOU  294  CB  ASN A  21    11859   9302   9244   1188    449   3838
ATOM    295  CG  ASN A  21     -31.786  33.351  -0.525  1.00 84.90           C  
ANISOU  295  CG  ASN A  21    12477  10210   9571   1268    427   3795
ATOM    296  OD1 ASN A  21     -31.965  34.100   0.428  1.00 82.86           O  
ANISOU  296  OD1 ASN A  21    12183  10104   9198   1363    289   3665
ATOM    297  ND2 ASN A  21     -32.860  33.050  -1.266  1.00103.68           N  
ANISOU  297  ND2 ASN A  21    14895  12663  11833   1231    560   3896
ATOM    298  H   ASN A  21     -30.141  31.388   1.565  1.00  0.00           H  
ATOM    299  HA  ASN A  21     -31.179  30.805  -1.081  1.00  0.00           H  
ATOM    300  HB3 ASN A  21     -30.070  32.770  -1.781  1.00  0.00           H  
ATOM    301  HB2 ASN A  21     -29.655  33.251  -0.145  1.00  0.00           H  
ATOM    302 HD22 ASN A  21     -33.710  33.564  -1.081  1.00  0.00           H  
ATOM    303 HD21 ASN A  21     -32.726  32.484  -2.091  1.00  0.00           H  
ATOM    304  N   LEU A  22     -11.800  19.011   1.484  1.00  0.84           N  
ATOM    305  CA  LEU A  22     -10.622  19.080   0.598  1.00  0.84           C  
ATOM    306  C   LEU A  22     -10.224  20.495   0.435  1.00  0.84           C  
ATOM    307  O   LEU A  22     -11.111  21.288   0.191  1.00  0.84           O  
ATOM    308  CB  LEU A  22     -10.926  18.376  -0.759  1.00  0.84           C  
ATOM    309  CG  LEU A  22      -9.691  18.227  -1.736  1.00  0.84           C  
ATOM    310  CD1 LEU A  22      -9.984  16.952  -2.546  1.00  0.84           C  
ATOM    311  CD2 LEU A  22      -9.659  19.329  -2.690  1.00  0.84           C  
ATOM    312  H   LEU A  22     -12.620  19.526   1.199  1.00  0.00           H  
ATOM    313  HA  LEU A  22      -9.804  18.511   1.038  1.00  0.00           H  
ATOM    314  HB3 LEU A  22     -11.812  18.714  -1.296  1.00  0.00           H  
ATOM    315  HB2 LEU A  22     -11.190  17.369  -0.438  1.00  0.00           H  
ATOM    316  HG  LEU A  22      -8.767  18.041  -1.190  1.00  0.00           H  
ATOM    317 HD11 LEU A  22     -10.949  17.030  -3.045  1.00  0.00           H  
ATOM    318 HD12 LEU A  22      -9.247  16.673  -3.299  1.00  0.00           H  
ATOM    319 HD13 LEU A  22     -10.135  16.136  -1.840  1.00  0.00           H  
ATOM    320 HD21 LEU A  22      -9.774  19.037  -3.734  1.00  0.00           H  
ATOM    321 HD22 LEU A  22     -10.350  20.164  -2.573  1.00  0.00           H  
ATOM    322 HD23 LEU A  22      -8.649  19.729  -2.596  1.00  0.00           H  
ATOM    323  N   GLU A  23      -8.912  20.782   0.600  1.00  0.83           N  
ATOM    324  CA  GLU A  23      -8.300  22.093   0.243  1.00  0.83           C  
ATOM    325  C   GLU A  23      -7.742  22.170  -1.177  1.00  0.83           C  
ATOM    326  O   GLU A  23      -6.818  21.449  -1.481  1.00  0.83           O  
ATOM    327  CB  GLU A  23      -7.176  22.550   1.227  1.00  0.83           C  
ATOM    328  CG  GLU A  23      -6.505  23.972   1.074  1.00  0.83           C  
ATOM    329  CD  GLU A  23      -7.595  25.049   1.088  1.00  0.83           C  
ATOM    330  OE1 GLU A  23      -8.088  25.455   2.147  1.00  0.83           O  
ATOM    331  OE2 GLU A  23      -8.223  25.428   0.038  1.00  0.83           O1-
ATOM    332  H   GLU A  23      -8.271  20.031   0.815  1.00  0.00           H  
ATOM    333  HA  GLU A  23      -9.116  22.815   0.235  1.00  0.00           H  
ATOM    334  HB3 GLU A  23      -6.309  21.891   1.181  1.00  0.00           H  
ATOM    335  HB2 GLU A  23      -7.617  22.462   2.220  1.00  0.00           H  
ATOM    336  HG3 GLU A  23      -5.799  24.074   0.250  1.00  0.00           H  
ATOM    337  HG2 GLU A  23      -5.813  24.171   1.892  1.00  0.00           H  
ATOM    338  N   ASN A  24      -8.373  23.010  -2.020  1.00  0.84           N  
ATOM    339  CA  ASN A  24      -7.879  23.207  -3.385  1.00  0.84           C  
ATOM    340  C   ASN A  24      -6.743  24.220  -3.573  1.00  0.84           C  
ATOM    341  O   ASN A  24      -5.971  24.046  -4.579  1.00  0.84           O  
ATOM    342  CB  ASN A  24      -9.056  23.707  -4.255  1.00  0.84           C  
ATOM    343  CG  ASN A  24     -10.100  22.649  -4.482  1.00  0.84           C  
ATOM    344  OD1 ASN A  24     -11.038  22.488  -3.747  1.00  0.84           O  
ATOM    345  ND2 ASN A  24      -9.962  21.831  -5.514  1.00  0.84           N  
ATOM    346  H   ASN A  24      -9.237  23.447  -1.734  1.00  0.00           H  
ATOM    347  HA  ASN A  24      -7.514  22.283  -3.833  1.00  0.00           H  
ATOM    348  HB3 ASN A  24      -8.615  23.966  -5.218  1.00  0.00           H  
ATOM    349  HB2 ASN A  24      -9.483  24.587  -3.774  1.00  0.00           H  
ATOM    350 HD22 ASN A  24     -10.680  21.142  -5.682  1.00  0.00           H  
ATOM    351 HD21 ASN A  24      -9.208  21.991  -6.167  1.00  0.00           H  
ATOM    352  N   SER A  25      -6.688  25.292  -2.708  1.00  0.86           N  
ATOM    353  CA  SER A  25      -5.950  26.520  -3.059  1.00  0.86           C  
ATOM    354  C   SER A  25      -4.517  26.555  -2.433  1.00  0.86           C  
ATOM    355  O   SER A  25      -4.363  26.178  -1.309  1.00  0.86           O  
ATOM    356  CB  SER A  25      -6.796  27.733  -2.595  1.00  0.86           C  
ATOM    357  OG  SER A  25      -6.277  28.816  -3.264  1.00  0.86           O  
ATOM    358  H   SER A  25      -7.226  25.216  -1.857  1.00  0.00           H  
ATOM    359  HA  SER A  25      -5.844  26.536  -4.144  1.00  0.00           H  
ATOM    360  HB3 SER A  25      -6.695  28.061  -1.561  1.00  0.00           H  
ATOM    361  HB2 SER A  25      -7.845  27.540  -2.818  1.00  0.00           H  
ATOM    362  HG  SER A  25      -5.603  29.244  -2.731  1.00  0.00           H  
ATOM    363  N   HIS A  26      -3.538  27.124  -3.096  1.00  0.83           N  
ATOM    364  CA  HIS A  26      -2.189  27.245  -2.473  1.00  0.83           C  
ATOM    365  C   HIS A  26      -1.773  28.692  -2.827  1.00  0.83           C  
ATOM    366  O   HIS A  26      -1.994  29.139  -3.972  1.00  0.83           O  
ATOM    367  CB  HIS A  26      -1.252  26.122  -3.059  1.00  0.83           C  
ATOM    368  CG  HIS A  26      -0.989  26.258  -4.542  1.00  0.83           C  
ATOM    369  ND1 HIS A  26       0.132  26.947  -5.190  1.00  0.83           N  
ATOM    370  CD2 HIS A  26      -1.767  25.742  -5.586  1.00  0.83           C  
ATOM    371  CE1 HIS A  26      -0.206  27.038  -6.468  1.00  0.83           C  
ATOM    372  NE2 HIS A  26      -1.245  26.294  -6.778  1.00  0.83           N  
ATOM    373  H   HIS A  26      -3.723  27.794  -3.828  1.00  0.00           H  
ATOM    374  HA  HIS A  26      -2.245  27.131  -1.391  1.00  0.00           H  
ATOM    375  HB3 HIS A  26      -1.773  25.172  -2.941  1.00  0.00           H  
ATOM    376  HB2 HIS A  26      -0.363  26.154  -2.429  1.00  0.00           H  
ATOM    377  HD2 HIS A  26      -2.613  25.073  -5.533  1.00  0.00           H  
ATOM    378  HE1 HIS A  26       0.486  27.333  -7.243  1.00  0.00           H  
ATOM    379  HE2 HIS A  26      -1.466  26.053  -7.734  1.00  0.00           H  
ATOM    380  N   ASN A  27      -1.077  29.369  -1.893  1.00  0.86           N  
ATOM    381  CA  ASN A  27      -0.491  30.703  -2.014  1.00  0.86           C  
ATOM    382  C   ASN A  27       0.468  30.938  -3.247  1.00  0.86           C  
ATOM    383  O   ASN A  27       0.773  32.007  -3.686  1.00  0.86           O  
ATOM    384  CB  ASN A  27       0.076  31.244  -0.649  1.00  0.86           C  
ATOM    385  CG  ASN A  27       1.379  30.467  -0.103  1.00  0.86           C  
ATOM    386  OD1 ASN A  27       1.848  29.526  -0.744  1.00  0.86           O  
ATOM    387  ND2 ASN A  27       1.887  30.947   1.078  1.00  0.86           N  
ATOM    388  H   ASN A  27      -0.897  28.966  -0.985  1.00  0.00           H  
ATOM    389  HA  ASN A  27      -1.327  31.328  -2.330  1.00  0.00           H  
ATOM    390  HB3 ASN A  27      -0.720  31.084   0.078  1.00  0.00           H  
ATOM    391  HB2 ASN A  27       0.310  32.304  -0.750  1.00  0.00           H  
ATOM    392 HD22 ASN A  27       2.664  30.438   1.474  1.00  0.00           H  
ATOM    393 HD21 ASN A  27       1.454  31.735   1.538  1.00  0.00           H  
ATOM    394  N   GLY A  28       1.114  29.750  -3.620  1.00  0.91           N  
ATOM    395  CA  GLY A  28       1.974  29.732  -4.753  1.00  0.91           C  
ATOM    396  C   GLY A  28       3.454  30.134  -4.287  1.00  0.91           C  
ATOM    397  O   GLY A  28       4.238  30.533  -5.102  1.00  0.91           O  
ATOM    398  H   GLY A  28       0.970  28.883  -3.121  1.00  0.00           H  
ATOM    399  HA3 GLY A  28       1.591  30.500  -5.424  1.00  0.00           H  
ATOM    400  HA2 GLY A  28       1.915  28.740  -5.203  1.00  0.00           H  
ATOM    401  N   LYS A  29       3.649  30.112  -2.954  1.00  0.84           N  
ATOM    402  CA  LYS A  29       4.906  30.552  -2.294  1.00  0.84           C  
ATOM    403  C   LYS A  29       5.588  29.473  -1.572  1.00  0.84           C  
ATOM    404  O   LYS A  29       4.989  28.549  -1.069  1.00  0.84           O  
ATOM    405  CB  LYS A  29       4.631  31.875  -1.522  1.00  0.84           C  
ATOM    406  CG  LYS A  29       4.527  33.162  -2.385  1.00  0.84           C  
ATOM    407  CD  LYS A  29       3.884  34.407  -1.684  1.00  0.84           C  
ATOM    408  CE  LYS A  29       4.112  35.602  -2.630  1.00  0.84           C  
ATOM    409  NZ  LYS A  29       3.619  36.855  -2.070  1.00  0.84           N1+
ATOM    410  H   LYS A  29       2.880  29.882  -2.341  1.00  0.00           H  
ATOM    411  HA  LYS A  29       5.618  30.759  -3.093  1.00  0.00           H  
ATOM    412  HB3 LYS A  29       5.405  32.044  -0.774  1.00  0.00           H  
ATOM    413  HB2 LYS A  29       3.720  31.848  -0.924  1.00  0.00           H  
ATOM    414  HG3 LYS A  29       3.991  32.775  -3.252  1.00  0.00           H  
ATOM    415  HG2 LYS A  29       5.489  33.443  -2.816  1.00  0.00           H  
ATOM    416  HD3 LYS A  29       4.322  34.587  -0.703  1.00  0.00           H  
ATOM    417  HD2 LYS A  29       2.820  34.191  -1.593  1.00  0.00           H  
ATOM    418  HE3 LYS A  29       3.750  35.533  -3.656  1.00  0.00           H  
ATOM    419  HE2 LYS A  29       5.190  35.661  -2.778  1.00  0.00           H  
ATOM    420  HZ1 LYS A  29       2.625  36.773  -1.917  1.00  0.00           H  
ATOM    421  HZ2 LYS A  29       4.116  37.100  -1.225  1.00  0.00           H  
ATOM    422  HZ3 LYS A  29       3.683  37.568  -2.782  1.00  0.00           H  
ATOM    423  N   LEU A  30       6.905  29.518  -1.674  1.00  0.85           N  
ATOM    424  CA  LEU A  30       7.854  28.683  -0.932  1.00  0.85           C  
ATOM    425  C   LEU A  30       8.312  29.250   0.414  1.00  0.85           C  
ATOM    426  O   LEU A  30       9.191  30.076   0.409  1.00  0.85           O  
ATOM    427  CB  LEU A  30       9.073  28.417  -1.826  1.00  0.85           C  
ATOM    428  CG  LEU A  30       8.789  27.407  -2.973  1.00  0.85           C  
ATOM    429  CD1 LEU A  30      10.011  27.276  -3.793  1.00  0.85           C  
ATOM    430  CD2 LEU A  30       8.029  26.057  -2.659  1.00  0.85           C  
ATOM    431  H   LEU A  30       7.293  30.331  -2.130  1.00  0.00           H  
ATOM    432  HA  LEU A  30       7.446  27.698  -0.705  1.00  0.00           H  
ATOM    433  HB3 LEU A  30       9.938  28.101  -1.243  1.00  0.00           H  
ATOM    434  HB2 LEU A  30       9.289  29.395  -2.256  1.00  0.00           H  
ATOM    435  HG  LEU A  30       8.006  27.896  -3.553  1.00  0.00           H  
ATOM    436 HD11 LEU A  30      10.355  26.247  -3.903  1.00  0.00           H  
ATOM    437 HD12 LEU A  30       9.849  27.649  -4.805  1.00  0.00           H  
ATOM    438 HD13 LEU A  30      10.860  27.819  -3.379  1.00  0.00           H  
ATOM    439 HD21 LEU A  30       8.478  25.646  -1.755  1.00  0.00           H  
ATOM    440 HD22 LEU A  30       6.976  26.241  -2.447  1.00  0.00           H  
ATOM    441 HD23 LEU A  30       8.040  25.317  -3.460  1.00  0.00           H  
ATOM    442  N   CYS A  31       7.663  28.804   1.520  1.00  0.85           N  
ATOM    443  CA  CYS A  31       7.378  29.510   2.709  1.00  0.85           C  
ATOM    444  C   CYS A  31       8.177  28.716   3.788  1.00  0.85           C  
ATOM    445  O   CYS A  31       8.629  27.615   3.569  1.00  0.85           O  
ATOM    446  CB  CYS A  31       5.875  29.460   2.872  1.00  0.85           C  
ATOM    447  SG  CYS A  31       4.858  30.551   1.708  1.00  0.85           S  
ATOM    448  H   CYS A  31       7.023  28.039   1.364  1.00  0.00           H  
ATOM    449  HA  CYS A  31       7.791  30.517   2.651  1.00  0.00           H  
ATOM    450  HB3 CYS A  31       5.779  29.805   3.902  1.00  0.00           H  
ATOM    451  HB2 CYS A  31       5.543  28.422   2.861  1.00  0.00           H  
ATOM    452  N   LEU A  32       8.287  29.339   4.913  1.00  0.82           N  
ATOM    453  CA  LEU A  32       9.128  29.016   6.059  1.00  0.82           C  
ATOM    454  C   LEU A  32       8.540  27.858   7.004  1.00  0.82           C  
ATOM    455  O   LEU A  32       7.927  28.113   8.037  1.00  0.82           O  
ATOM    456  CB  LEU A  32       9.380  30.299   6.898  1.00  0.82           C  
ATOM    457  CG  LEU A  32       9.859  31.595   6.152  1.00  0.82           C  
ATOM    458  CD1 LEU A  32       9.770  32.695   7.280  1.00  0.82           C  
ATOM    459  CD2 LEU A  32      11.251  31.349   5.584  1.00  0.82           C  
ATOM    460  H   LEU A  32       7.918  30.280   4.902  1.00  0.00           H  
ATOM    461  HA  LEU A  32      10.033  28.680   5.553  1.00  0.00           H  
ATOM    462  HB3 LEU A  32      10.100  29.989   7.656  1.00  0.00           H  
ATOM    463  HB2 LEU A  32       8.385  30.535   7.276  1.00  0.00           H  
ATOM    464  HG  LEU A  32       9.246  31.727   5.260  1.00  0.00           H  
ATOM    465 HD11 LEU A  32       9.230  33.562   6.900  1.00  0.00           H  
ATOM    466 HD12 LEU A  32       9.336  32.383   8.230  1.00  0.00           H  
ATOM    467 HD13 LEU A  32      10.785  33.073   7.404  1.00  0.00           H  
ATOM    468 HD21 LEU A  32      11.558  30.304   5.538  1.00  0.00           H  
ATOM    469 HD22 LEU A  32      11.459  31.820   4.623  1.00  0.00           H  
ATOM    470 HD23 LEU A  32      11.974  31.654   6.341  1.00  0.00           H  
ATOM    471  N   LEU A  33       8.797  26.577   6.605  1.00  0.78           N  
ATOM    472  CA  LEU A  33       8.418  25.347   7.310  1.00  0.78           C  
ATOM    473  C   LEU A  33       9.352  25.344   8.498  1.00  0.78           C  
ATOM    474  O   LEU A  33      10.477  25.824   8.394  1.00  0.78           O  
ATOM    475  CB  LEU A  33       8.652  24.164   6.352  1.00  0.78           C  
ATOM    476  CG  LEU A  33       7.894  22.811   6.572  1.00  0.78           C  
ATOM    477  CD1 LEU A  33       6.323  22.962   6.517  1.00  0.78           C  
ATOM    478  CD2 LEU A  33       8.317  21.794   5.456  1.00  0.78           C  
ATOM    479  H   LEU A  33       9.363  26.455   5.777  1.00  0.00           H  
ATOM    480  HA  LEU A  33       7.377  25.374   7.631  1.00  0.00           H  
ATOM    481  HB3 LEU A  33       9.696  23.851   6.359  1.00  0.00           H  
ATOM    482  HB2 LEU A  33       8.416  24.474   5.334  1.00  0.00           H  
ATOM    483  HG  LEU A  33       8.183  22.347   7.515  1.00  0.00           H  
ATOM    484 HD11 LEU A  33       5.980  23.976   6.311  1.00  0.00           H  
ATOM    485 HD12 LEU A  33       5.876  22.394   5.701  1.00  0.00           H  
ATOM    486 HD13 LEU A  33       5.917  22.512   7.423  1.00  0.00           H  
ATOM    487 HD21 LEU A  33       9.401  21.815   5.347  1.00  0.00           H  
ATOM    488 HD22 LEU A  33       8.012  20.779   5.713  1.00  0.00           H  
ATOM    489 HD23 LEU A  33       7.888  21.880   4.457  1.00  0.00           H  
ATOM    490  N   LYS A  34       8.874  24.851   9.624  1.00  0.71           N  
ATOM    491  CA  LYS A  34       9.460  24.852  11.005  1.00  0.71           C  
ATOM    492  C   LYS A  34       9.933  26.228  11.534  1.00  0.71           C  
ATOM    493  O   LYS A  34      10.568  26.302  12.603  1.00  0.71           O  
ATOM    494  CB  LYS A  34      10.588  23.842  11.043  1.00  0.71           C  
ATOM    495  CG  LYS A  34      10.330  22.422  10.614  1.00  0.71           C  
ATOM    496  CD  LYS A  34       9.464  21.699  11.651  1.00  0.71           C  
ATOM    497  CE  LYS A  34       9.163  20.276  11.271  1.00  0.71           C  
ATOM    498  NZ  LYS A  34       8.312  19.663  12.320  1.00  0.71           N1+
ATOM    499  H   LYS A  34       7.922  24.517   9.586  1.00  0.00           H  
ATOM    500  HA  LYS A  34       8.659  24.522  11.667  1.00  0.00           H  
ATOM    501  HB3 LYS A  34      10.894  23.747  12.085  1.00  0.00           H  
ATOM    502  HB2 LYS A  34      11.404  24.247  10.446  1.00  0.00           H  
ATOM    503  HG3 LYS A  34      11.274  21.903  10.449  1.00  0.00           H  
ATOM    504  HG2 LYS A  34       9.818  22.416   9.652  1.00  0.00           H  
ATOM    505  HD3 LYS A  34       8.500  22.195  11.759  1.00  0.00           H  
ATOM    506  HD2 LYS A  34       9.953  21.681  12.625  1.00  0.00           H  
ATOM    507  HE3 LYS A  34      10.145  19.809  11.342  1.00  0.00           H  
ATOM    508  HE2 LYS A  34       8.849  20.276  10.227  1.00  0.00           H  
ATOM    509  HZ1 LYS A  34       8.065  18.714  12.077  1.00  0.00           H  
ATOM    510  HZ2 LYS A  34       8.706  19.680  13.250  1.00  0.00           H  
ATOM    511  HZ3 LYS A  34       7.451  20.188  12.384  1.00  0.00           H  
ATOM    512  N   GLY A  35       9.558  27.315  10.779  1.00  0.84           N  
ATOM    513  CA  GLY A  35      10.117  28.674  10.995  1.00  0.84           C  
ATOM    514  C   GLY A  35      11.630  28.694  10.656  1.00  0.84           C  
ATOM    515  O   GLY A  35      12.303  29.711  10.914  1.00  0.84           O  
ATOM    516  H   GLY A  35       9.055  27.142   9.921  1.00  0.00           H  
ATOM    517  HA3 GLY A  35       9.960  29.084  11.993  1.00  0.00           H  
ATOM    518  HA2 GLY A  35       9.695  29.269  10.185  1.00  0.00           H  
ATOM    519  N   ILE A  36      12.125  27.660   9.955  1.00  0.76           N  
ATOM    520  CA  ILE A  36      13.479  27.601   9.453  1.00  0.76           C  
ATOM    521  C   ILE A  36      13.443  27.814   7.910  1.00  0.76           C  
ATOM    522  O   ILE A  36      12.507  27.469   7.238  1.00  0.76           O  
ATOM    523  CB  ILE A  36      14.085  26.183   9.681  1.00  0.76           C  
ATOM    524  CG1 ILE A  36      14.192  26.005  11.202  1.00  0.76           C  
ATOM    525  CG2 ILE A  36      15.447  26.092   9.168  1.00  0.76           C  
ATOM    526  CD1 ILE A  36      14.724  24.681  11.786  1.00  0.76           C  
ATOM    527  H   ILE A  36      11.517  26.996   9.497  1.00  0.00           H  
ATOM    528  HA  ILE A  36      14.102  28.394   9.868  1.00  0.00           H  
ATOM    529  HB  ILE A  36      13.428  25.473   9.178  1.00  0.00           H  
ATOM    530 HG13 ILE A  36      13.167  26.054  11.568  1.00  0.00           H  
ATOM    531 HG12 ILE A  36      14.614  26.847  11.751  1.00  0.00           H  
ATOM    532 HG21 ILE A  36      16.113  26.883   9.513  1.00  0.00           H  
ATOM    533 HG22 ILE A  36      15.921  25.114   9.257  1.00  0.00           H  
ATOM    534 HG23 ILE A  36      15.488  26.255   8.091  1.00  0.00           H  
ATOM    535 HD11 ILE A  36      14.479  24.613  12.846  1.00  0.00           H  
ATOM    536 HD12 ILE A  36      14.267  23.779  11.379  1.00  0.00           H  
ATOM    537 HD13 ILE A  36      15.810  24.595  11.734  1.00  0.00           H  
ATOM    538  N   ALA A  37      14.399  28.614   7.472  1.00  0.83           N  
ATOM    539  CA  ALA A  37      14.495  29.036   6.104  1.00  0.83           C  
ATOM    540  C   ALA A  37      14.984  27.873   5.161  1.00  0.83           C  
ATOM    541  O   ALA A  37      15.871  27.145   5.503  1.00  0.83           O  
ATOM    542  CB  ALA A  37      15.423  30.293   5.978  1.00  0.83           C  
ATOM    543  H   ALA A  37      15.151  28.856   8.102  1.00  0.00           H  
ATOM    544  HA  ALA A  37      13.483  29.266   5.769  1.00  0.00           H  
ATOM    545  HB1 ALA A  37      15.155  30.990   6.772  1.00  0.00           H  
ATOM    546  HB2 ALA A  37      16.491  30.091   6.054  1.00  0.00           H  
ATOM    547  HB3 ALA A  37      15.227  30.776   5.021  1.00  0.00           H  
ATOM    548  N   PRO A  38      14.326  27.679   3.980  1.00  0.81           N  
ATOM    549  CA  PRO A  38      14.812  26.785   2.953  1.00  0.81           C  
ATOM    550  C   PRO A  38      16.178  27.224   2.378  1.00  0.81           C  
ATOM    551  O   PRO A  38      16.611  28.410   2.272  1.00  0.81           O  
ATOM    552  CB  PRO A  38      13.694  26.758   1.905  1.00  0.81           C  
ATOM    553  CG  PRO A  38      12.850  28.041   2.131  1.00  0.81           C  
ATOM    554  CD  PRO A  38      13.024  28.241   3.580  1.00  0.81           C  
ATOM    555  HA  PRO A  38      14.890  25.804   3.420  1.00  0.00           H  
ATOM    556  HB3 PRO A  38      13.095  25.854   2.012  1.00  0.00           H  
ATOM    557  HB2 PRO A  38      14.059  26.712   0.879  1.00  0.00           H  
ATOM    558  HG3 PRO A  38      11.809  27.983   1.811  1.00  0.00           H  
ATOM    559  HG2 PRO A  38      13.254  28.850   1.522  1.00  0.00           H  
ATOM    560  HD2 PRO A  38      13.064  29.324   3.687  1.00  0.00           H  
ATOM    561  HD3 PRO A  38      12.254  27.816   4.224  1.00  0.00           H  
ATOM    562  N   LEU A  39      16.881  26.231   1.835  1.00  0.79           N  
ATOM    563  CA  LEU A  39      18.224  26.299   1.278  1.00  0.79           C  
ATOM    564  C   LEU A  39      18.000  26.231  -0.226  1.00  0.79           C  
ATOM    565  O   LEU A  39      17.631  25.192  -0.798  1.00  0.79           O  
ATOM    566  CB  LEU A  39      19.038  25.111   1.845  1.00  0.79           C  
ATOM    567  CG  LEU A  39      20.382  24.872   1.248  1.00  0.79           C  
ATOM    568  CD1 LEU A  39      21.304  26.079   1.234  1.00  0.79           C  
ATOM    569  CD2 LEU A  39      20.918  23.562   1.830  1.00  0.79           C  
ATOM    570  H   LEU A  39      16.423  25.333   1.904  1.00  0.00           H  
ATOM    571  HA  LEU A  39      18.709  27.243   1.526  1.00  0.00           H  
ATOM    572  HB3 LEU A  39      18.455  24.196   1.743  1.00  0.00           H  
ATOM    573  HB2 LEU A  39      19.035  25.346   2.909  1.00  0.00           H  
ATOM    574  HG  LEU A  39      20.240  24.592   0.204  1.00  0.00           H  
ATOM    575 HD11 LEU A  39      22.358  25.841   1.376  1.00  0.00           H  
ATOM    576 HD12 LEU A  39      21.232  26.657   0.313  1.00  0.00           H  
ATOM    577 HD13 LEU A  39      21.008  26.894   1.894  1.00  0.00           H  
ATOM    578 HD21 LEU A  39      21.960  23.625   2.144  1.00  0.00           H  
ATOM    579 HD22 LEU A  39      20.468  23.311   2.791  1.00  0.00           H  
ATOM    580 HD23 LEU A  39      20.871  22.720   1.139  1.00  0.00           H  
ATOM    581  N   GLN A  40      18.364  27.365  -0.929  1.00  0.77           N  
ATOM    582  CA  GLN A  40      18.168  27.630  -2.361  1.00  0.77           C  
ATOM    583  C   GLN A  40      19.537  27.353  -2.942  1.00  0.77           C  
ATOM    584  O   GLN A  40      20.508  28.105  -2.745  1.00  0.77           O  
ATOM    585  CB  GLN A  40      17.657  29.038  -2.557  1.00  0.77           C  
ATOM    586  CG  GLN A  40      17.452  29.472  -4.050  1.00  0.77           C  
ATOM    587  CD  GLN A  40      16.710  28.476  -4.926  1.00  0.77           C  
ATOM    588  OE1 GLN A  40      17.284  27.518  -5.443  1.00  0.77           O  
ATOM    589  NE2 GLN A  40      15.357  28.617  -5.097  1.00  0.77           N  
ATOM    590  H   GLN A  40      18.908  28.056  -0.431  1.00  0.00           H  
ATOM    591  HA  GLN A  40      17.455  26.896  -2.737  1.00  0.00           H  
ATOM    592  HB3 GLN A  40      18.252  29.715  -1.945  1.00  0.00           H  
ATOM    593  HB2 GLN A  40      16.696  29.108  -2.047  1.00  0.00           H  
ATOM    594  HG3 GLN A  40      18.483  29.619  -4.369  1.00  0.00           H  
ATOM    595  HG2 GLN A  40      17.098  30.503  -4.047  1.00  0.00           H  
ATOM    596 HE22 GLN A  40      15.009  27.942  -5.763  1.00  0.00           H  
ATOM    597 HE21 GLN A  40      14.904  29.501  -4.911  1.00  0.00           H  
ATOM    598  N   LEU A  41      19.611  26.332  -3.801  1.00  0.78           N  
ATOM    599  CA  LEU A  41      20.891  25.907  -4.392  1.00  0.78           C  
ATOM    600  C   LEU A  41      21.276  26.847  -5.510  1.00  0.78           C  
ATOM    601  O   LEU A  41      22.438  27.044  -5.817  1.00  0.78           O  
ATOM    602  CB  LEU A  41      20.742  24.436  -4.732  1.00  0.78           C  
ATOM    603  CG  LEU A  41      20.603  23.354  -3.661  1.00  0.78           C  
ATOM    604  CD1 LEU A  41      20.683  21.969  -4.301  1.00  0.78           C  
ATOM    605  CD2 LEU A  41      21.317  23.526  -2.365  1.00  0.78           C  
ATOM    606  H   LEU A  41      18.802  25.779  -4.043  1.00  0.00           H  
ATOM    607  HA  LEU A  41      21.680  25.961  -3.642  1.00  0.00           H  
ATOM    608  HB3 LEU A  41      21.614  24.244  -5.357  1.00  0.00           H  
ATOM    609  HB2 LEU A  41      19.965  24.340  -5.490  1.00  0.00           H  
ATOM    610  HG  LEU A  41      19.583  23.271  -3.285  1.00  0.00           H  
ATOM    611 HD11 LEU A  41      21.626  21.466  -4.090  1.00  0.00           H  
ATOM    612 HD12 LEU A  41      19.876  21.323  -3.954  1.00  0.00           H  
ATOM    613 HD13 LEU A  41      20.586  22.040  -5.385  1.00  0.00           H  
ATOM    614 HD21 LEU A  41      21.423  22.649  -1.727  1.00  0.00           H  
ATOM    615 HD22 LEU A  41      22.388  23.645  -2.529  1.00  0.00           H  
ATOM    616 HD23 LEU A  41      21.063  24.478  -1.900  1.00  0.00           H  
ATOM    617  N   GLY A  42      20.276  27.597  -6.059  1.00  0.78           N  
ATOM    618  CA  GLY A  42      20.454  28.599  -7.146  1.00  0.78           C  
ATOM    619  C   GLY A  42      20.452  27.757  -8.449  1.00  0.78           C  
ATOM    620  O   GLY A  42      19.607  26.929  -8.632  1.00  0.78           O  
ATOM    621  H   GLY A  42      19.327  27.473  -5.736  1.00  0.00           H  
ATOM    622  HA3 GLY A  42      21.370  29.190  -7.122  1.00  0.00           H  
ATOM    623  HA2 GLY A  42      19.684  29.368  -7.079  1.00  0.00           H  
ATOM    624  N   ASN A  43      21.380  28.015  -9.377  1.00  0.74           N  
ATOM    625  CA  ASN A  43      21.375  27.298 -10.701  1.00  0.74           C  
ATOM    626  C   ASN A  43      22.180  25.946 -10.568  1.00  0.74           C  
ATOM    627  O   ASN A  43      21.908  25.093 -11.415  1.00  0.74           O  
ATOM    628  CB  ASN A  43      21.925  28.056 -11.968  1.00  0.74           C  
ATOM    629  CG  ASN A  43      21.180  29.258 -12.333  1.00  0.74           C  
ATOM    630  OD1 ASN A  43      21.158  30.213 -11.571  1.00  0.74           O  
ATOM    631  ND2 ASN A  43      20.372  29.326 -13.410  1.00  0.74           N  
ATOM    632  H   ASN A  43      21.938  28.855  -9.322  1.00  0.00           H  
ATOM    633  HA  ASN A  43      20.355  26.983 -10.923  1.00  0.00           H  
ATOM    634  HB3 ASN A  43      21.742  27.398 -12.818  1.00  0.00           H  
ATOM    635  HB2 ASN A  43      23.009  28.177 -11.969  1.00  0.00           H  
ATOM    636 HD22 ASN A  43      19.865  30.181 -13.589  1.00  0.00           H  
ATOM    637 HD21 ASN A  43      20.390  28.592 -14.104  1.00  0.00           H  
ATOM    638  N   CYS A  44      23.056  25.852  -9.573  1.00  0.83           N  
ATOM    639  CA  CYS A  44      23.679  24.551  -9.158  1.00  0.83           C  
ATOM    640  C   CYS A  44      22.618  23.453  -8.871  1.00  0.83           C  
ATOM    641  O   CYS A  44      21.616  23.779  -8.164  1.00  0.83           O  
ATOM    642  CB  CYS A  44      24.570  24.845  -7.938  1.00  0.83           C  
ATOM    643  SG  CYS A  44      26.301  24.705  -8.326  1.00  0.83           S  
ATOM    644  H   CYS A  44      23.209  26.705  -9.055  1.00  0.00           H  
ATOM    645  HA  CYS A  44      24.236  24.149 -10.004  1.00  0.00           H  
ATOM    646  HB3 CYS A  44      24.368  24.226  -7.064  1.00  0.00           H  
ATOM    647  HB2 CYS A  44      24.396  25.824  -7.491  1.00  0.00           H  
ATOM    648  N   SER A  45      22.858  22.229  -9.285  1.00  0.85           N  
ATOM    649  CA  SER A  45      22.250  21.015  -8.803  1.00  0.85           C  
ATOM    650  C   SER A  45      22.780  20.760  -7.339  1.00  0.85           C  
ATOM    651  O   SER A  45      23.785  21.339  -6.987  1.00  0.85           O  
ATOM    652  CB  SER A  45      22.645  19.866  -9.730  1.00  0.85           C  
ATOM    653  OG  SER A  45      24.002  19.560  -9.683  1.00  0.85           O  
ATOM    654  H   SER A  45      23.710  22.043  -9.795  1.00  0.00           H  
ATOM    655  HA  SER A  45      21.173  21.171  -8.739  1.00  0.00           H  
ATOM    656  HB3 SER A  45      22.424  20.118 -10.767  1.00  0.00           H  
ATOM    657  HB2 SER A  45      22.069  18.950  -9.603  1.00  0.00           H  
ATOM    658  HG  SER A  45      24.131  18.975 -10.433  1.00  0.00           H  
ATOM    659  N   VAL A  46      22.142  19.783  -6.576  1.00  0.85           N  
ATOM    660  CA  VAL A  46      22.673  19.132  -5.376  1.00  0.85           C  
ATOM    661  C   VAL A  46      24.072  18.659  -5.594  1.00  0.85           C  
ATOM    662  O   VAL A  46      24.872  18.845  -4.766  1.00  0.85           O  
ATOM    663  CB  VAL A  46      21.714  17.960  -4.863  1.00  0.85           C  
ATOM    664  CG1 VAL A  46      22.271  16.857  -3.982  1.00  0.85           C  
ATOM    665  CG2 VAL A  46      20.422  18.408  -4.298  1.00  0.85           C  
ATOM    666  H   VAL A  46      21.303  19.376  -6.965  1.00  0.00           H  
ATOM    667  HA  VAL A  46      22.694  19.721  -4.459  1.00  0.00           H  
ATOM    668  HB  VAL A  46      21.432  17.348  -5.720  1.00  0.00           H  
ATOM    669 HG11 VAL A  46      22.946  17.257  -3.225  1.00  0.00           H  
ATOM    670 HG12 VAL A  46      21.425  16.285  -3.599  1.00  0.00           H  
ATOM    671 HG13 VAL A  46      22.847  16.219  -4.653  1.00  0.00           H  
ATOM    672 HG21 VAL A  46      20.040  19.260  -4.860  1.00  0.00           H  
ATOM    673 HG22 VAL A  46      19.731  17.567  -4.363  1.00  0.00           H  
ATOM    674 HG23 VAL A  46      20.548  18.791  -3.285  1.00  0.00           H  
ATOM    675  N   ALA A  47      24.358  18.064  -6.779  1.00  0.89           N  
ATOM    676  CA  ALA A  47      25.773  17.715  -7.165  1.00  0.89           C  
ATOM    677  C   ALA A  47      26.765  18.873  -7.250  1.00  0.89           C  
ATOM    678  O   ALA A  47      27.834  18.786  -6.561  1.00  0.89           O  
ATOM    679  CB  ALA A  47      25.899  16.840  -8.423  1.00  0.89           C  
ATOM    680  H   ALA A  47      23.711  17.926  -7.542  1.00  0.00           H  
ATOM    681  HA  ALA A  47      26.062  17.087  -6.322  1.00  0.00           H  
ATOM    682  HB1 ALA A  47      26.339  15.886  -8.133  1.00  0.00           H  
ATOM    683  HB2 ALA A  47      24.952  16.492  -8.836  1.00  0.00           H  
ATOM    684  HB3 ALA A  47      26.470  17.283  -9.239  1.00  0.00           H  
ATOM    685  N   GLY A  48      26.366  20.006  -7.846  1.00  0.90           N  
ATOM    686  CA  GLY A  48      27.186  21.197  -8.036  1.00  0.90           C  
ATOM    687  C   GLY A  48      27.359  21.896  -6.716  1.00  0.90           C  
ATOM    688  O   GLY A  48      28.493  22.321  -6.452  1.00  0.90           O  
ATOM    689  H   GLY A  48      25.370  20.031  -8.007  1.00  0.00           H  
ATOM    690  HA3 GLY A  48      26.735  21.941  -8.692  1.00  0.00           H  
ATOM    691  HA2 GLY A  48      28.152  20.795  -8.343  1.00  0.00           H  
ATOM    692  N   TRP A  49      26.310  21.906  -5.851  1.00  0.83           N  
ATOM    693  CA  TRP A  49      26.472  22.318  -4.463  1.00  0.83           C  
ATOM    694  C   TRP A  49      27.422  21.611  -3.558  1.00  0.83           C  
ATOM    695  O   TRP A  49      28.265  22.332  -3.017  1.00  0.83           O  
ATOM    696  CB  TRP A  49      25.013  22.352  -3.838  1.00  0.83           C  
ATOM    697  CG  TRP A  49      24.827  22.739  -2.351  1.00  0.83           C  
ATOM    698  CD1 TRP A  49      25.043  23.932  -1.730  1.00  0.83           C  
ATOM    699  CD2 TRP A  49      24.200  21.861  -1.311  1.00  0.83           C  
ATOM    700  NE1 TRP A  49      24.682  23.771  -0.380  1.00  0.83           N  
ATOM    701  CE2 TRP A  49      24.246  22.520  -0.048  1.00  0.83           C  
ATOM    702  CE3 TRP A  49      23.882  20.458  -1.329  1.00  0.83           C  
ATOM    703  CZ2 TRP A  49      23.777  21.919   1.127  1.00  0.83           C  
ATOM    704  CZ3 TRP A  49      23.392  19.907  -0.156  1.00  0.83           C  
ATOM    705  CH2 TRP A  49      23.334  20.593   1.071  1.00  0.83           C  
ATOM    706  H   TRP A  49      25.438  21.579  -6.241  1.00  0.00           H  
ATOM    707  HA  TRP A  49      26.831  23.347  -4.435  1.00  0.00           H  
ATOM    708  HB3 TRP A  49      24.610  21.364  -4.062  1.00  0.00           H  
ATOM    709  HB2 TRP A  49      24.381  23.021  -4.423  1.00  0.00           H  
ATOM    710  HD1 TRP A  49      25.491  24.806  -2.179  1.00  0.00           H  
ATOM    711  HE1 TRP A  49      24.786  24.540   0.267  1.00  0.00           H  
ATOM    712  HE3 TRP A  49      24.001  19.842  -2.208  1.00  0.00           H  
ATOM    713  HZ2 TRP A  49      23.546  22.522   1.993  1.00  0.00           H  
ATOM    714  HZ3 TRP A  49      23.084  18.872  -0.151  1.00  0.00           H  
ATOM    715  HH2 TRP A  49      22.865  20.050   1.878  1.00  0.00           H  
ATOM    716  N   ILE A  50      27.419  20.287  -3.398  1.00  0.86           N  
ATOM    717  CA  ILE A  50      28.375  19.553  -2.542  1.00  0.86           C  
ATOM    718  C   ILE A  50      29.847  19.486  -3.086  1.00  0.86           C  
ATOM    719  O   ILE A  50      30.718  19.504  -2.271  1.00  0.86           O  
ATOM    720  CB  ILE A  50      27.686  18.217  -2.130  1.00  0.86           C  
ATOM    721  CG1 ILE A  50      28.443  17.473  -0.978  1.00  0.86           C  
ATOM    722  CG2 ILE A  50      27.556  17.230  -3.343  1.00  0.86           C  
ATOM    723  CD1 ILE A  50      27.723  16.247  -0.311  1.00  0.86           C  
ATOM    724  H   ILE A  50      26.703  19.769  -3.886  1.00  0.00           H  
ATOM    725  HA  ILE A  50      28.488  20.051  -1.579  1.00  0.00           H  
ATOM    726  HB  ILE A  50      26.751  18.449  -1.620  1.00  0.00           H  
ATOM    727 HG13 ILE A  50      28.784  18.226  -0.267  1.00  0.00           H  
ATOM    728 HG12 ILE A  50      29.414  17.142  -1.346  1.00  0.00           H  
ATOM    729 HG21 ILE A  50      28.607  16.961  -3.442  1.00  0.00           H  
ATOM    730 HG22 ILE A  50      26.976  16.332  -3.129  1.00  0.00           H  
ATOM    731 HG23 ILE A  50      27.133  17.771  -4.189  1.00  0.00           H  
ATOM    732 HD11 ILE A  50      27.837  15.268  -0.776  1.00  0.00           H  
ATOM    733 HD12 ILE A  50      28.108  16.296   0.707  1.00  0.00           H  
ATOM    734 HD13 ILE A  50      26.662  16.464  -0.439  1.00  0.00           H  
ATOM    735  N   LEU A  51      30.075  19.392  -4.426  1.00  0.89           N  
ATOM    736  CA  LEU A  51      31.393  19.477  -5.043  1.00  0.89           C  
ATOM    737  C   LEU A  51      32.021  20.828  -4.765  1.00  0.89           C  
ATOM    738  O   LEU A  51      33.244  20.941  -4.484  1.00  0.89           O  
ATOM    739  CB  LEU A  51      31.360  19.261  -6.628  1.00  0.89           C  
ATOM    740  CG  LEU A  51      30.778  17.846  -6.930  1.00  0.89           C  
ATOM    741  CD1 LEU A  51      30.376  17.724  -8.391  1.00  0.89           C  
ATOM    742  CD2 LEU A  51      31.670  16.670  -6.390  1.00  0.89           C  
ATOM    743  H   LEU A  51      29.239  19.378  -4.992  1.00  0.00           H  
ATOM    744  HA  LEU A  51      31.854  18.599  -4.591  1.00  0.00           H  
ATOM    745  HB3 LEU A  51      32.350  19.213  -7.082  1.00  0.00           H  
ATOM    746  HB2 LEU A  51      30.819  20.052  -7.147  1.00  0.00           H  
ATOM    747  HG  LEU A  51      29.864  17.742  -6.346  1.00  0.00           H  
ATOM    748 HD11 LEU A  51      29.745  16.853  -8.567  1.00  0.00           H  
ATOM    749 HD12 LEU A  51      29.863  18.626  -8.725  1.00  0.00           H  
ATOM    750 HD13 LEU A  51      31.197  17.737  -9.108  1.00  0.00           H  
ATOM    751 HD21 LEU A  51      31.250  16.188  -5.508  1.00  0.00           H  
ATOM    752 HD22 LEU A  51      31.973  15.863  -7.058  1.00  0.00           H  
ATOM    753 HD23 LEU A  51      32.592  17.094  -5.990  1.00  0.00           H  
ATOM    754  N   GLY A  52      31.148  21.888  -4.722  1.00  0.88           N  
ATOM    755  CA  GLY A  52      31.620  23.253  -4.583  1.00  0.88           C  
ATOM    756  C   GLY A  52      32.036  23.686  -5.930  1.00  0.88           C  
ATOM    757  O   GLY A  52      33.138  24.079  -6.255  1.00  0.88           O  
ATOM    758  H   GLY A  52      30.165  21.665  -4.666  1.00  0.00           H  
ATOM    759  HA3 GLY A  52      32.523  23.417  -3.996  1.00  0.00           H  
ATOM    760  HA2 GLY A  52      30.737  23.816  -4.280  1.00  0.00           H  
ATOM    761  N   ASN A  53      31.090  23.566  -6.890  1.00  0.85           N  
ATOM    762  CA  ASN A  53      31.191  24.122  -8.311  1.00  0.85           C  
ATOM    763  C   ASN A  53      31.497  25.647  -8.255  1.00  0.85           C  
ATOM    764  O   ASN A  53      30.573  26.345  -7.868  1.00  0.85           O  
ATOM    765  CB  ASN A  53      30.068  23.606  -9.253  1.00  0.85           C  
ATOM    766  CG  ASN A  53      29.992  24.154 -10.662  1.00  0.85           C  
ATOM    767  OD1 ASN A  53      30.257  25.360 -10.856  1.00  0.85           O  
ATOM    768  ND2 ASN A  53      29.724  23.400 -11.691  1.00  0.85           N  
ATOM    769  H   ASN A  53      30.215  23.087  -6.732  1.00  0.00           H  
ATOM    770  HA  ASN A  53      32.024  23.500  -8.639  1.00  0.00           H  
ATOM    771  HB3 ASN A  53      29.088  23.839  -8.836  1.00  0.00           H  
ATOM    772  HB2 ASN A  53      30.021  22.517  -9.220  1.00  0.00           H  
ATOM    773 HD22 ASN A  53      29.497  23.723 -12.621  1.00  0.00           H  
ATOM    774 HD21 ASN A  53      29.482  22.423 -11.601  1.00  0.00           H  
ATOM    775  N   PRO A  54      32.703  26.123  -8.615  1.00  0.87           N  
ATOM    776  CA  PRO A  54      33.051  27.538  -8.711  1.00  0.87           C  
ATOM    777  C   PRO A  54      32.200  28.466  -9.601  1.00  0.87           C  
ATOM    778  O   PRO A  54      32.167  29.641  -9.297  1.00  0.87           O  
ATOM    779  CB  PRO A  54      34.586  27.631  -9.043  1.00  0.87           C  
ATOM    780  CG  PRO A  54      35.030  26.182  -8.882  1.00  0.87           C  
ATOM    781  CD  PRO A  54      33.815  25.368  -9.158  1.00  0.87           C  
ATOM    782  HA  PRO A  54      32.897  27.920  -7.702  1.00  0.00           H  
ATOM    783  HB3 PRO A  54      35.169  28.365  -8.486  1.00  0.00           H  
ATOM    784  HB2 PRO A  54      34.711  27.865 -10.101  1.00  0.00           H  
ATOM    785  HG3 PRO A  54      35.194  26.211  -7.805  1.00  0.00           H  
ATOM    786  HG2 PRO A  54      35.942  25.987  -9.447  1.00  0.00           H  
ATOM    787  HD2 PRO A  54      33.695  25.267 -10.236  1.00  0.00           H  
ATOM    788  HD3 PRO A  54      33.859  24.398  -8.661  1.00  0.00           H  
ATOM    789  N   GLU A  55      31.534  27.947 -10.650  1.00  0.73           N  
ATOM    790  CA  GLU A  55      30.698  28.765 -11.463  1.00  0.73           C  
ATOM    791  C   GLU A  55      29.419  29.198 -10.689  1.00  0.73           C  
ATOM    792  O   GLU A  55      28.879  30.253 -10.847  1.00  0.73           O  
ATOM    793  CB  GLU A  55      30.375  28.064 -12.790  1.00  0.73           C  
ATOM    794  CG  GLU A  55      31.504  27.188 -13.259  1.00  0.73           C  
ATOM    795  CD  GLU A  55      31.380  26.669 -14.672  1.00  0.73           C  
ATOM    796  OE1 GLU A  55      32.424  26.658 -15.346  1.00  0.73           O  
ATOM    797  OE2 GLU A  55      30.278  26.248 -14.998  1.00  0.73           O1-
ATOM    798  H   GLU A  55      31.673  27.001 -10.974  1.00  0.00           H  
ATOM    799  HA  GLU A  55      31.298  29.606 -11.810  1.00  0.00           H  
ATOM    800  HB3 GLU A  55      30.005  28.712 -13.584  1.00  0.00           H  
ATOM    801  HB2 GLU A  55      29.450  27.505 -12.648  1.00  0.00           H  
ATOM    802  HG3 GLU A  55      31.557  26.289 -12.646  1.00  0.00           H  
ATOM    803  HG2 GLU A  55      32.457  27.680 -13.069  1.00  0.00           H  
ATOM    804  N   CYS A  56      28.988  28.352  -9.740  1.00  0.69           N  
ATOM    805  CA  CYS A  56      27.979  28.634  -8.741  1.00  0.69           C  
ATOM    806  C   CYS A  56      28.575  29.540  -7.667  1.00  0.69           C  
ATOM    807  O   CYS A  56      29.533  29.148  -7.036  1.00  0.69           O  
ATOM    808  CB  CYS A  56      27.370  27.337  -8.223  1.00  0.69           C  
ATOM    809  SG  CYS A  56      26.861  26.170  -9.565  1.00  0.69           S  
ATOM    810  H   CYS A  56      29.488  27.477  -9.673  1.00  0.00           H  
ATOM    811  HA  CYS A  56      27.274  29.264  -9.284  1.00  0.00           H  
ATOM    812  HB3 CYS A  56      26.516  27.438  -7.552  1.00  0.00           H  
ATOM    813  HB2 CYS A  56      28.083  26.778  -7.617  1.00  0.00           H  
ATOM    814  N   GLU A  57      28.115  30.773  -7.574  1.00  0.47           N  
ATOM    815  CA  GLU A  57      28.297  31.514  -6.316  1.00  0.47           C  
ATOM    816  C   GLU A  57      27.069  31.271  -5.341  1.00  0.47           C  
ATOM    817  O   GLU A  57      26.031  30.790  -5.745  1.00  0.47           O  
ATOM    818  CB  GLU A  57      28.159  33.014  -6.716  1.00  0.47           C  
ATOM    819  CG  GLU A  57      29.574  33.548  -7.204  1.00  0.47           C  
ATOM    820  CD  GLU A  57      30.680  33.685  -6.117  1.00  0.47           C  
ATOM    821  OE1 GLU A  57      31.846  33.273  -6.384  1.00  0.47           O  
ATOM    822  OE2 GLU A  57      30.393  34.233  -5.006  1.00  0.47           O1-
ATOM    823  H   GLU A  57      27.402  31.076  -8.222  1.00  0.00           H  
ATOM    824  HA  GLU A  57      29.170  31.371  -5.680  1.00  0.00           H  
ATOM    825  HB3 GLU A  57      27.783  33.581  -5.864  1.00  0.00           H  
ATOM    826  HB2 GLU A  57      27.451  33.096  -7.541  1.00  0.00           H  
ATOM    827  HG3 GLU A  57      29.520  34.437  -7.831  1.00  0.00           H  
ATOM    828  HG2 GLU A  57      29.887  32.730  -7.854  1.00  0.00           H  
ATOM    829  N   LEU A  58      27.295  31.624  -4.046  1.00  0.49           N  
ATOM    830  CA  LEU A  58      26.438  31.482  -2.855  1.00  0.49           C  
ATOM    831  C   LEU A  58      25.991  30.123  -2.535  1.00  0.49           C  
ATOM    832  O   LEU A  58      24.772  29.870  -2.304  1.00  0.49           O  
ATOM    833  CB  LEU A  58      25.401  32.603  -2.733  1.00  0.49           C  
ATOM    834  CG  LEU A  58      25.927  34.004  -2.864  1.00  0.49           C  
ATOM    835  CD1 LEU A  58      24.845  35.011  -3.059  1.00  0.49           C  
ATOM    836  CD2 LEU A  58      26.954  34.363  -1.749  1.00  0.49           C  
ATOM    837  H   LEU A  58      28.218  31.990  -3.863  1.00  0.00           H  
ATOM    838  HA  LEU A  58      27.187  31.700  -2.094  1.00  0.00           H  
ATOM    839  HB3 LEU A  58      24.960  32.513  -1.740  1.00  0.00           H  
ATOM    840  HB2 LEU A  58      24.617  32.503  -3.484  1.00  0.00           H  
ATOM    841  HG  LEU A  58      26.537  34.044  -3.766  1.00  0.00           H  
ATOM    842 HD11 LEU A  58      24.812  35.211  -4.130  1.00  0.00           H  
ATOM    843 HD12 LEU A  58      23.861  34.762  -2.662  1.00  0.00           H  
ATOM    844 HD13 LEU A  58      24.985  35.977  -2.572  1.00  0.00           H  
ATOM    845 HD21 LEU A  58      27.917  34.568  -2.215  1.00  0.00           H  
ATOM    846 HD22 LEU A  58      26.704  35.232  -1.141  1.00  0.00           H  
ATOM    847 HD23 LEU A  58      27.012  33.589  -0.984  1.00  0.00           H  
ATOM    848  N   LEU A  59      26.996  29.231  -2.445  1.00  0.43           N  
ATOM    849  CA  LEU A  59      26.659  27.907  -2.095  1.00  0.43           C  
ATOM    850  C   LEU A  59      26.810  27.849  -0.529  1.00  0.43           C  
ATOM    851  O   LEU A  59      27.870  27.582   0.039  1.00  0.43           O  
ATOM    852  CB  LEU A  59      27.704  26.967  -2.728  1.00  0.43           C  
ATOM    853  CG  LEU A  59      27.600  26.844  -4.231  1.00  0.43           C  
ATOM    854  CD1 LEU A  59      28.827  26.234  -4.874  1.00  0.43           C  
ATOM    855  CD2 LEU A  59      26.244  26.237  -4.749  1.00  0.43           C  
ATOM    856  H   LEU A  59      27.975  29.475  -2.492  1.00  0.00           H  
ATOM    857  HA  LEU A  59      25.689  27.538  -2.427  1.00  0.00           H  
ATOM    858  HB3 LEU A  59      27.788  26.011  -2.212  1.00  0.00           H  
ATOM    859  HB2 LEU A  59      28.700  27.392  -2.606  1.00  0.00           H  
ATOM    860  HG  LEU A  59      27.542  27.870  -4.594  1.00  0.00           H  
ATOM    861 HD11 LEU A  59      29.077  26.983  -5.626  1.00  0.00           H  
ATOM    862 HD12 LEU A  59      29.651  26.248  -4.161  1.00  0.00           H  
ATOM    863 HD13 LEU A  59      28.659  25.283  -5.378  1.00  0.00           H  
ATOM    864 HD21 LEU A  59      25.717  25.554  -4.082  1.00  0.00           H  
ATOM    865 HD22 LEU A  59      25.564  27.025  -5.071  1.00  0.00           H  
ATOM    866 HD23 LEU A  59      26.385  25.633  -5.645  1.00  0.00           H  
ATOM    867  N   ILE A  60      25.640  28.042   0.139  1.00  0.40           N  
ATOM    868  CA  ILE A  60      25.485  28.211   1.609  1.00  0.40           C  
ATOM    869  C   ILE A  60      25.806  26.838   2.228  1.00  0.40           C  
ATOM    870  O   ILE A  60      25.693  25.727   1.652  1.00  0.40           O  
ATOM    871  CB  ILE A  60      23.967  28.684   1.956  1.00  0.40           C  
ATOM    872  CG1 ILE A  60      23.842  30.097   1.492  1.00  0.40           C  
ATOM    873  CG2 ILE A  60      23.686  28.532   3.440  1.00  0.40           C  
ATOM    874  CD1 ILE A  60      22.688  30.948   1.993  1.00  0.40           C  
ATOM    875  H   ILE A  60      24.797  28.196  -0.395  1.00  0.00           H  
ATOM    876  HA  ILE A  60      26.210  28.906   2.033  1.00  0.00           H  
ATOM    877  HB  ILE A  60      23.195  28.150   1.403  1.00  0.00           H  
ATOM    878 HG13 ILE A  60      23.802  30.184   0.406  1.00  0.00           H  
ATOM    879 HG12 ILE A  60      24.760  30.616   1.770  1.00  0.00           H  
ATOM    880 HG21 ILE A  60      22.642  28.829   3.542  1.00  0.00           H  
ATOM    881 HG22 ILE A  60      23.726  27.479   3.721  1.00  0.00           H  
ATOM    882 HG23 ILE A  60      24.296  29.194   4.055  1.00  0.00           H  
ATOM    883 HD11 ILE A  60      23.088  31.720   2.652  1.00  0.00           H  
ATOM    884 HD12 ILE A  60      22.179  31.472   1.183  1.00  0.00           H  
ATOM    885 HD13 ILE A  60      21.815  30.402   2.350  1.00  0.00           H  
ATOM    886  N   SER A  61      26.291  26.982   3.464  1.00  0.44           N  
ATOM    887  CA  SER A  61      26.730  25.838   4.297  1.00  0.44           C  
ATOM    888  C   SER A  61      26.260  25.997   5.756  1.00  0.44           C  
ATOM    889  O   SER A  61      26.086  25.061   6.458  1.00  0.44           O  
ATOM    890  CB  SER A  61      28.238  25.687   4.054  1.00  0.44           C  
ATOM    891  OG  SER A  61      28.998  26.868   4.230  1.00  0.44           O  
ATOM    892  H   SER A  61      26.494  27.899   3.837  1.00  0.00           H  
ATOM    893  HA  SER A  61      26.306  24.889   3.968  1.00  0.00           H  
ATOM    894  HB3 SER A  61      28.562  25.162   3.156  1.00  0.00           H  
ATOM    895  HB2 SER A  61      28.660  25.130   4.890  1.00  0.00           H  
ATOM    896  HG  SER A  61      29.157  26.970   5.172  1.00  0.00           H  
ATOM    897  N   LYS A  62      26.289  27.248   6.175  1.00  0.41           N  
ATOM    898  CA  LYS A  62      26.206  27.655   7.631  1.00  0.41           C  
ATOM    899  C   LYS A  62      24.779  27.527   8.153  1.00  0.41           C  
ATOM    900  O   LYS A  62      24.525  27.085   9.288  1.00  0.41           O  
ATOM    901  CB  LYS A  62      26.621  29.198   7.753  1.00  0.41           C  
ATOM    902  CG  LYS A  62      26.551  29.859   9.126  1.00  0.41           C  
ATOM    903  CD  LYS A  62      27.562  29.255  10.094  1.00  0.41           C  
ATOM    904  CE  LYS A  62      27.705  30.143  11.412  1.00  0.41           C  
ATOM    905  NZ  LYS A  62      28.430  29.480  12.552  1.00  0.41           N1+
ATOM    906  H   LYS A  62      26.877  27.848   5.614  1.00  0.00           H  
ATOM    907  HA  LYS A  62      26.955  27.152   8.243  1.00  0.00           H  
ATOM    908  HB3 LYS A  62      25.926  29.760   7.129  1.00  0.00           H  
ATOM    909  HB2 LYS A  62      27.568  29.330   7.229  1.00  0.00           H  
ATOM    910  HG3 LYS A  62      25.573  29.741   9.594  1.00  0.00           H  
ATOM    911  HG2 LYS A  62      26.799  30.920   9.099  1.00  0.00           H  
ATOM    912  HD3 LYS A  62      28.494  29.138   9.542  1.00  0.00           H  
ATOM    913  HD2 LYS A  62      27.406  28.201  10.322  1.00  0.00           H  
ATOM    914  HE3 LYS A  62      26.739  30.395  11.850  1.00  0.00           H  
ATOM    915  HE2 LYS A  62      28.201  31.070  11.123  1.00  0.00           H  
ATOM    916  HZ1 LYS A  62      27.844  28.993  13.214  1.00  0.00           H  
ATOM    917  HZ2 LYS A  62      29.105  28.786  12.264  1.00  0.00           H  
ATOM    918  HZ3 LYS A  62      28.962  30.037  13.205  1.00  0.00           H  
ATOM    919  N   GLU A  63      23.778  27.932   7.351  1.00  0.65           N  
ATOM    920  CA  GLU A  63      22.384  27.890   7.698  1.00  0.65           C  
ATOM    921  C   GLU A  63      21.815  26.458   7.791  1.00  0.65           C  
ATOM    922  O   GLU A  63      22.171  25.537   7.046  1.00  0.65           O  
ATOM    923  CB  GLU A  63      21.531  28.625   6.659  1.00  0.65           C  
ATOM    924  CG  GLU A  63      21.753  30.107   6.388  1.00  0.65           C  
ATOM    925  CD  GLU A  63      21.506  30.928   7.608  1.00  0.65           C  
ATOM    926  OE1 GLU A  63      20.715  30.510   8.525  1.00  0.65           O  
ATOM    927  OE2 GLU A  63      22.119  32.005   7.739  1.00  0.65           O1-
ATOM    928  H   GLU A  63      23.976  28.426   6.493  1.00  0.00           H  
ATOM    929  HA  GLU A  63      22.395  28.406   8.658  1.00  0.00           H  
ATOM    930  HB3 GLU A  63      20.502  28.547   7.010  1.00  0.00           H  
ATOM    931  HB2 GLU A  63      21.572  28.138   5.685  1.00  0.00           H  
ATOM    932  HG3 GLU A  63      21.016  30.473   5.674  1.00  0.00           H  
ATOM    933  HG2 GLU A  63      22.699  30.389   5.927  1.00  0.00           H  
ATOM    934  N   SER A  64      20.883  26.277   8.697  1.00  0.77           N  
ATOM    935  CA  SER A  64      20.009  25.170   8.813  1.00  0.77           C  
ATOM    936  C   SER A  64      18.870  25.154   7.696  1.00  0.77           C  
ATOM    937  O   SER A  64      18.655  26.198   7.057  1.00  0.77           O  
ATOM    938  CB  SER A  64      19.476  25.215  10.304  1.00  0.77           C  
ATOM    939  OG  SER A  64      18.645  26.334  10.614  1.00  0.77           O  
ATOM    940  H   SER A  64      20.582  27.136   9.134  1.00  0.00           H  
ATOM    941  HA  SER A  64      20.637  24.303   8.606  1.00  0.00           H  
ATOM    942  HB3 SER A  64      20.251  25.076  11.059  1.00  0.00           H  
ATOM    943  HB2 SER A  64      18.792  24.405  10.555  1.00  0.00           H  
ATOM    944  HG  SER A  64      19.246  27.080  10.682  1.00  0.00           H  
ATOM    945  N   TRP A  65      18.193  24.017   7.441  1.00  0.75           N  
ATOM    946  CA  TRP A  65      17.234  23.878   6.342  1.00  0.75           C  
ATOM    947  C   TRP A  65      16.077  22.988   6.724  1.00  0.75           C  
ATOM    948  O   TRP A  65      16.378  21.945   7.234  1.00  0.75           O  
ATOM    949  CB  TRP A  65      17.877  23.568   5.026  1.00  0.75           C  
ATOM    950  CG  TRP A  65      18.360  22.201   4.819  1.00  0.75           C  
ATOM    951  CD1 TRP A  65      17.648  21.139   4.439  1.00  0.75           C  
ATOM    952  CD2 TRP A  65      19.786  21.728   4.862  1.00  0.75           C  
ATOM    953  NE1 TRP A  65      18.472  20.008   4.328  1.00  0.75           N  
ATOM    954  CE2 TRP A  65      19.755  20.368   4.466  1.00  0.75           C  
ATOM    955  CE3 TRP A  65      21.027  22.299   5.208  1.00  0.75           C  
ATOM    956  CZ2 TRP A  65      20.942  19.632   4.346  1.00  0.75           C  
ATOM    957  CZ3 TRP A  65      22.162  21.587   5.085  1.00  0.75           C  
ATOM    958  CH2 TRP A  65      22.198  20.209   4.677  1.00  0.75           C  
ATOM    959  H   TRP A  65      18.395  23.107   7.828  1.00  0.00           H  
ATOM    960  HA  TRP A  65      16.834  24.881   6.196  1.00  0.00           H  
ATOM    961  HB3 TRP A  65      18.783  24.175   5.023  1.00  0.00           H  
ATOM    962  HB2 TRP A  65      17.204  23.862   4.221  1.00  0.00           H  
ATOM    963  HD1 TRP A  65      16.633  21.305   4.110  1.00  0.00           H  
ATOM    964  HE1 TRP A  65      18.166  19.067   4.126  1.00  0.00           H  
ATOM    965  HE3 TRP A  65      20.984  23.321   5.556  1.00  0.00           H  
ATOM    966  HZ2 TRP A  65      20.891  18.566   4.181  1.00  0.00           H  
ATOM    967  HZ3 TRP A  65      23.102  22.036   5.369  1.00  0.00           H  
ATOM    968  HH2 TRP A  65      23.129  19.663   4.657  1.00  0.00           H  
ATOM    969  N   SER A  66      14.850  23.429   6.421  1.00  0.77           N  
ATOM    970  CA  SER A  66      13.634  22.697   6.462  1.00  0.77           C  
ATOM    971  C   SER A  66      13.358  21.896   5.238  1.00  0.77           C  
ATOM    972  O   SER A  66      13.148  20.706   5.333  1.00  0.77           O  
ATOM    973  CB  SER A  66      12.478  23.659   6.914  1.00  0.77           C  
ATOM    974  OG  SER A  66      12.454  24.744   6.100  1.00  0.77           O  
ATOM    975  H   SER A  66      14.709  24.390   6.144  1.00  0.00           H  
ATOM    976  HA  SER A  66      13.800  21.976   7.262  1.00  0.00           H  
ATOM    977  HB3 SER A  66      12.667  23.991   7.935  1.00  0.00           H  
ATOM    978  HB2 SER A  66      11.504  23.197   7.077  1.00  0.00           H  
ATOM    979  HG  SER A  66      12.043  25.483   6.553  1.00  0.00           H  
ATOM    980  N   TYR A  67      13.622  22.524   4.067  1.00  0.81           N  
ATOM    981  CA  TYR A  67      13.757  21.960   2.708  1.00  0.81           C  
ATOM    982  C   TYR A  67      14.859  22.531   1.827  1.00  0.81           C  
ATOM    983  O   TYR A  67      15.120  23.723   1.884  1.00  0.81           O  
ATOM    984  CB  TYR A  67      12.410  21.565   2.143  1.00  0.81           C  
ATOM    985  CG  TYR A  67      11.492  22.761   1.893  1.00  0.81           C  
ATOM    986  CD1 TYR A  67      10.633  23.236   2.878  1.00  0.81           C  
ATOM    987  CD2 TYR A  67      11.589  23.404   0.654  1.00  0.81           C  
ATOM    988  CE1 TYR A  67       9.879  24.424   2.631  1.00  0.81           C  
ATOM    989  CE2 TYR A  67      10.938  24.657   0.459  1.00  0.81           C  
ATOM    990  CZ  TYR A  67      10.096  25.177   1.466  1.00  0.81           C  
ATOM    991  OH  TYR A  67       9.472  26.373   1.330  1.00  0.81           O  
ATOM    992  H   TYR A  67      13.509  23.526   4.009  1.00  0.00           H  
ATOM    993  HA  TYR A  67      14.254  21.066   3.085  1.00  0.00           H  
ATOM    994  HB3 TYR A  67      11.880  20.915   2.839  1.00  0.00           H  
ATOM    995  HB2 TYR A  67      12.515  21.054   1.186  1.00  0.00           H  
ATOM    996  HD1 TYR A  67      10.545  22.716   3.821  1.00  0.00           H  
ATOM    997  HD2 TYR A  67      12.260  23.059  -0.119  1.00  0.00           H  
ATOM    998  HE1 TYR A  67       9.165  24.849   3.320  1.00  0.00           H  
ATOM    999  HE2 TYR A  67      11.208  25.142  -0.467  1.00  0.00           H  
ATOM   1000  HH  TYR A  67       9.141  26.719   2.163  1.00  0.00           H  
ATOM   1001  N   ILE A  68      15.600  21.696   1.123  1.00  0.82           N  
ATOM   1002  CA  ILE A  68      16.550  22.111   0.076  1.00  0.82           C  
ATOM   1003  C   ILE A  68      15.695  22.301  -1.217  1.00  0.82           C  
ATOM   1004  O   ILE A  68      14.775  21.438  -1.506  1.00  0.82           O  
ATOM   1005  CB  ILE A  68      17.677  21.104  -0.103  1.00  0.82           C  
ATOM   1006  CG1 ILE A  68      18.282  20.453   1.142  1.00  0.82           C  
ATOM   1007  CG2 ILE A  68      18.777  21.535  -1.079  1.00  0.82           C  
ATOM   1008  CD1 ILE A  68      19.166  19.247   0.876  1.00  0.82           C  
ATOM   1009  H   ILE A  68      15.378  20.712   1.071  1.00  0.00           H  
ATOM   1010  HA  ILE A  68      17.002  23.047   0.403  1.00  0.00           H  
ATOM   1011  HB  ILE A  68      17.279  20.216  -0.596  1.00  0.00           H  
ATOM   1012 HG13 ILE A  68      17.474  20.086   1.775  1.00  0.00           H  
ATOM   1013 HG12 ILE A  68      18.858  21.108   1.796  1.00  0.00           H  
ATOM   1014 HG21 ILE A  68      19.465  20.776  -1.450  1.00  0.00           H  
ATOM   1015 HG22 ILE A  68      18.406  21.901  -2.036  1.00  0.00           H  
ATOM   1016 HG23 ILE A  68      19.372  22.270  -0.536  1.00  0.00           H  
ATOM   1017 HD11 ILE A  68      18.916  18.623   0.018  1.00  0.00           H  
ATOM   1018 HD12 ILE A  68      20.143  19.599   0.542  1.00  0.00           H  
ATOM   1019 HD13 ILE A  68      19.150  18.555   1.717  1.00  0.00           H  
ATOM   1020  N   VAL A  69      15.970  23.367  -1.965  1.00  0.84           N  
ATOM   1021  CA  VAL A  69      15.261  23.688  -3.218  1.00  0.84           C  
ATOM   1022  C   VAL A  69      16.290  23.692  -4.408  1.00  0.84           C  
ATOM   1023  O   VAL A  69      17.364  24.317  -4.311  1.00  0.84           O  
ATOM   1024  CB  VAL A  69      14.549  25.042  -3.176  1.00  0.84           C  
ATOM   1025  CG1 VAL A  69      13.719  25.400  -4.426  1.00  0.84           C  
ATOM   1026  CG2 VAL A  69      13.537  25.110  -1.995  1.00  0.84           C  
ATOM   1027  H   VAL A  69      16.614  24.061  -1.615  1.00  0.00           H  
ATOM   1028  HA  VAL A  69      14.466  22.968  -3.407  1.00  0.00           H  
ATOM   1029  HB  VAL A  69      15.306  25.821  -3.077  1.00  0.00           H  
ATOM   1030 HG11 VAL A  69      13.216  26.350  -4.246  1.00  0.00           H  
ATOM   1031 HG12 VAL A  69      14.285  25.370  -5.357  1.00  0.00           H  
ATOM   1032 HG13 VAL A  69      13.029  24.557  -4.476  1.00  0.00           H  
ATOM   1033 HG21 VAL A  69      12.879  24.241  -1.969  1.00  0.00           H  
ATOM   1034 HG22 VAL A  69      13.921  25.209  -0.980  1.00  0.00           H  
ATOM   1035 HG23 VAL A  69      12.919  26.005  -2.073  1.00  0.00           H  
ATOM   1036  N   GLU A  70      15.951  22.922  -5.451  1.00  0.80           N  
ATOM   1037  CA  GLU A  70      16.591  22.815  -6.775  1.00  0.80           C  
ATOM   1038  C   GLU A  70      15.631  23.519  -7.775  1.00  0.80           C  
ATOM   1039  O   GLU A  70      14.420  23.476  -7.561  1.00  0.80           O  
ATOM   1040  CB  GLU A  70      16.780  21.263  -7.202  1.00  0.80           C  
ATOM   1041  CG  GLU A  70      17.903  20.497  -6.570  1.00  0.80           C  
ATOM   1042  CD  GLU A  70      18.257  19.195  -7.338  1.00  0.80           C  
ATOM   1043  OE1 GLU A  70      19.506  18.919  -7.528  1.00  0.80           O  
ATOM   1044  OE2 GLU A  70      17.353  18.461  -7.817  1.00  0.80           O1-
ATOM   1045  H   GLU A  70      15.026  22.517  -5.425  1.00  0.00           H  
ATOM   1046  HA  GLU A  70      17.573  23.270  -6.652  1.00  0.00           H  
ATOM   1047  HB3 GLU A  70      16.916  21.216  -8.282  1.00  0.00           H  
ATOM   1048  HB2 GLU A  70      15.844  20.716  -7.088  1.00  0.00           H  
ATOM   1049  HG3 GLU A  70      17.616  20.275  -5.543  1.00  0.00           H  
ATOM   1050  HG2 GLU A  70      18.705  21.231  -6.490  1.00  0.00           H  
ATOM   1051  N   LYS A  71      16.274  23.987  -8.907  1.00  0.77           N  
ATOM   1052  CA  LYS A  71      15.384  24.428 -10.015  1.00  0.77           C  
ATOM   1053  C   LYS A  71      14.547  23.252 -10.597  1.00  0.77           C  
ATOM   1054  O   LYS A  71      14.857  22.102 -10.357  1.00  0.77           O  
ATOM   1055  CB  LYS A  71      16.245  25.328 -10.948  1.00  0.77           C  
ATOM   1056  CG  LYS A  71      16.805  26.595 -10.247  1.00  0.77           C  
ATOM   1057  CD  LYS A  71      15.902  27.836 -10.056  1.00  0.77           C  
ATOM   1058  CE  LYS A  71      16.628  28.868  -9.137  1.00  0.77           C  
ATOM   1059  NZ  LYS A  71      15.969  30.166  -9.215  1.00  0.77           N1+
ATOM   1060  H   LYS A  71      17.269  24.076  -9.060  1.00  0.00           H  
ATOM   1061  HA  LYS A  71      14.821  25.156  -9.431  1.00  0.00           H  
ATOM   1062  HB3 LYS A  71      15.643  25.624 -11.807  1.00  0.00           H  
ATOM   1063  HB2 LYS A  71      17.102  24.864 -11.435  1.00  0.00           H  
ATOM   1064  HG3 LYS A  71      17.698  26.852 -10.816  1.00  0.00           H  
ATOM   1065  HG2 LYS A  71      17.157  26.305  -9.257  1.00  0.00           H  
ATOM   1066  HD3 LYS A  71      15.010  27.388  -9.617  1.00  0.00           H  
ATOM   1067  HD2 LYS A  71      15.678  28.157 -11.073  1.00  0.00           H  
ATOM   1068  HE3 LYS A  71      17.652  28.985  -9.492  1.00  0.00           H  
ATOM   1069  HE2 LYS A  71      16.647  28.438  -8.136  1.00  0.00           H  
ATOM   1070  HZ1 LYS A  71      15.012  29.900  -9.032  1.00  0.00           H  
ATOM   1071  HZ2 LYS A  71      16.336  30.836  -8.555  1.00  0.00           H  
ATOM   1072  HZ3 LYS A  71      16.033  30.602 -10.123  1.00  0.00           H  
ATOM   1073  N   PRO A  72      13.544  23.483 -11.487  1.00  0.77           N  
ATOM   1074  CA  PRO A  72      12.984  22.438 -12.415  1.00  0.77           C  
ATOM   1075  C   PRO A  72      13.891  21.534 -13.256  1.00  0.77           C  
ATOM   1076  O   PRO A  72      13.704  20.354 -13.189  1.00  0.77           O  
ATOM   1077  CB  PRO A  72      11.810  23.155 -13.103  1.00  0.77           C  
ATOM   1078  CG  PRO A  72      11.610  24.500 -12.394  1.00  0.77           C  
ATOM   1079  CD  PRO A  72      12.973  24.795 -11.769  1.00  0.77           C  
ATOM   1080  HA  PRO A  72      12.451  21.796 -11.714  1.00  0.00           H  
ATOM   1081  HB3 PRO A  72      10.983  22.453 -13.213  1.00  0.00           H  
ATOM   1082  HB2 PRO A  72      12.078  23.440 -14.120  1.00  0.00           H  
ATOM   1083  HG3 PRO A  72      10.877  24.379 -11.597  1.00  0.00           H  
ATOM   1084  HG2 PRO A  72      11.253  25.275 -13.072  1.00  0.00           H  
ATOM   1085  HD2 PRO A  72      13.624  25.232 -12.526  1.00  0.00           H  
ATOM   1086  HD3 PRO A  72      12.923  25.469 -10.913  1.00  0.00           H  
ATOM   1087  N   ASN A  73      14.861  22.109 -13.986  1.00  0.70           N  
ATOM   1088  CA  ASN A  73      15.979  21.424 -14.500  1.00  0.70           C  
ATOM   1089  C   ASN A  73      17.247  22.244 -14.028  1.00  0.70           C  
ATOM   1090  O   ASN A  73      17.607  23.123 -14.736  1.00  0.70           O  
ATOM   1091  CB  ASN A  73      15.837  21.493 -16.086  1.00  0.70           C  
ATOM   1092  CG  ASN A  73      15.169  20.318 -16.784  1.00  0.70           C  
ATOM   1093  OD1 ASN A  73      14.371  19.605 -16.174  1.00  0.70           O  
ATOM   1094  ND2 ASN A  73      15.338  20.146 -18.123  1.00  0.70           N  
ATOM   1095  H   ASN A  73      14.870  23.117 -13.937  1.00  0.00           H  
ATOM   1096  HA  ASN A  73      16.037  20.373 -14.216  1.00  0.00           H  
ATOM   1097  HB3 ASN A  73      16.875  21.470 -16.417  1.00  0.00           H  
ATOM   1098  HB2 ASN A  73      15.459  22.494 -16.295  1.00  0.00           H  
ATOM   1099 HD22 ASN A  73      14.676  19.501 -18.530  1.00  0.00           H  
ATOM   1100 HD21 ASN A  73      16.134  20.497 -18.637  1.00  0.00           H  
ATOM   1101  N   PRO A  74      17.880  21.887 -12.909  1.00  0.72           N  
ATOM   1102  CA  PRO A  74      19.172  22.430 -12.364  1.00  0.72           C  
ATOM   1103  C   PRO A  74      20.306  22.381 -13.528  1.00  0.72           C  
ATOM   1104  O   PRO A  74      20.500  21.334 -14.243  1.00  0.72           O  
ATOM   1105  CB  PRO A  74      19.554  21.504 -11.199  1.00  0.72           C  
ATOM   1106  CG  PRO A  74      18.220  20.839 -10.779  1.00  0.72           C  
ATOM   1107  CD  PRO A  74      17.522  20.727 -12.117  1.00  0.72           C  
ATOM   1108  HA  PRO A  74      18.859  23.428 -12.058  1.00  0.00           H  
ATOM   1109  HB3 PRO A  74      20.010  22.096 -10.405  1.00  0.00           H  
ATOM   1110  HB2 PRO A  74      20.229  20.752 -11.606  1.00  0.00           H  
ATOM   1111  HG3 PRO A  74      17.690  21.622 -10.236  1.00  0.00           H  
ATOM   1112  HG2 PRO A  74      18.297  19.970 -10.126  1.00  0.00           H  
ATOM   1113  HD2 PRO A  74      17.866  19.817 -12.609  1.00  0.00           H  
ATOM   1114  HD3 PRO A  74      16.434  20.779 -12.153  1.00  0.00           H  
ATOM   1115  N   GLU A  75      21.028  23.552 -13.649  1.00  0.66           N  
ATOM   1116  CA  GLU A  75      21.767  23.779 -14.885  1.00  0.66           C  
ATOM   1117  C   GLU A  75      23.235  23.411 -14.709  1.00  0.66           C  
ATOM   1118  O   GLU A  75      23.815  22.924 -15.689  1.00  0.66           O  
ATOM   1119  CB  GLU A  75      21.635  25.245 -15.219  1.00  0.66           C  
ATOM   1120  CG  GLU A  75      20.324  25.898 -15.013  1.00  0.66           C  
ATOM   1121  CD  GLU A  75      20.244  27.291 -15.729  1.00  0.66           C  
ATOM   1122  OE1 GLU A  75      21.268  28.009 -15.846  1.00  0.66           O  
ATOM   1123  OE2 GLU A  75      19.136  27.794 -15.991  1.00  0.66           O1-
ATOM   1124  H   GLU A  75      20.777  24.358 -13.094  1.00  0.00           H  
ATOM   1125  HA  GLU A  75      21.466  23.198 -15.756  1.00  0.00           H  
ATOM   1126  HB3 GLU A  75      21.787  25.289 -16.297  1.00  0.00           H  
ATOM   1127  HB2 GLU A  75      22.509  25.814 -14.900  1.00  0.00           H  
ATOM   1128  HG3 GLU A  75      20.021  26.159 -14.000  1.00  0.00           H  
ATOM   1129  HG2 GLU A  75      19.556  25.279 -15.477  1.00  0.00           H  
ATOM   1130  N   ASN A  76      23.870  23.652 -13.547  1.00  0.77           N  
ATOM   1131  CA  ASN A  76      25.290  23.511 -13.338  1.00  0.77           C  
ATOM   1132  C   ASN A  76      25.498  22.304 -12.411  1.00  0.77           C  
ATOM   1133  O   ASN A  76      24.734  22.178 -11.461  1.00  0.77           O  
ATOM   1134  CB  ASN A  76      25.880  24.789 -12.693  1.00  0.77           C  
ATOM   1135  CG  ASN A  76      25.903  26.042 -13.492  1.00  0.77           C  
ATOM   1136  OD1 ASN A  76      26.030  25.864 -14.687  1.00  0.77           O  
ATOM   1137  ND2 ASN A  76      25.666  27.222 -12.940  1.00  0.77           N  
ATOM   1138  H   ASN A  76      23.334  23.991 -12.761  1.00  0.00           H  
ATOM   1139  HA  ASN A  76      25.771  23.361 -14.305  1.00  0.00           H  
ATOM   1140  HB3 ASN A  76      26.872  24.540 -12.318  1.00  0.00           H  
ATOM   1141  HB2 ASN A  76      25.294  25.063 -11.816  1.00  0.00           H  
ATOM   1142 HD22 ASN A  76      25.951  28.099 -13.351  1.00  0.00           H  
ATOM   1143 HD21 ASN A  76      25.433  27.224 -11.957  1.00  0.00           H  
ATOM   1144  N   GLY A  77      26.470  21.443 -12.669  1.00  0.85           N  
ATOM   1145  CA  GLY A  77      26.693  20.321 -11.786  1.00  0.85           C  
ATOM   1146  C   GLY A  77      28.215  20.135 -11.834  1.00  0.85           C  
ATOM   1147  O   GLY A  77      29.017  20.830 -11.228  1.00  0.85           O  
ATOM   1148  H   GLY A  77      27.253  21.779 -13.212  1.00  0.00           H  
ATOM   1149  HA3 GLY A  77      26.194  19.468 -12.245  1.00  0.00           H  
ATOM   1150  HA2 GLY A  77      26.452  20.452 -10.731  1.00  0.00           H  
ATOM   1151  N   THR A  78      28.674  19.171 -12.594  1.00  0.86           N  
ATOM   1152  CA  THR A  78      30.092  18.932 -12.912  1.00  0.86           C  
ATOM   1153  C   THR A  78      30.545  19.990 -13.915  1.00  0.86           C  
ATOM   1154  O   THR A  78      29.870  20.132 -14.954  1.00  0.86           O  
ATOM   1155  CB  THR A  78      30.304  17.456 -13.404  1.00  0.86           C  
ATOM   1156  OG1 THR A  78      29.407  17.138 -14.408  1.00  0.86           O  
ATOM   1157  CG2 THR A  78      30.092  16.499 -12.238  1.00  0.86           C  
ATOM   1158  H   THR A  78      28.157  18.582 -13.232  1.00  0.00           H  
ATOM   1159  HA  THR A  78      30.704  19.209 -12.053  1.00  0.00           H  
ATOM   1160  HB  THR A  78      31.308  17.317 -13.806  1.00  0.00           H  
ATOM   1161  HG1 THR A  78      29.500  17.703 -15.179  1.00  0.00           H  
ATOM   1162 HG21 THR A  78      30.314  15.471 -12.527  1.00  0.00           H  
ATOM   1163 HG22 THR A  78      30.855  16.635 -11.471  1.00  0.00           H  
ATOM   1164 HG23 THR A  78      29.076  16.477 -11.845  1.00  0.00           H  
ATOM   1165  N   CYS A  79      31.597  20.742 -13.627  1.00  0.88           N  
ATOM   1166  CA  CYS A  79      32.164  21.718 -14.523  1.00  0.88           C  
ATOM   1167  C   CYS A  79      33.285  20.985 -15.296  1.00  0.88           C  
ATOM   1168  O   CYS A  79      33.557  21.324 -16.425  1.00  0.88           O  
ATOM   1169  CB  CYS A  79      32.583  22.924 -13.684  1.00  0.88           C  
ATOM   1170  SG  CYS A  79      33.580  22.591 -12.241  1.00  0.88           S  
ATOM   1171  H   CYS A  79      32.083  20.658 -12.745  1.00  0.00           H  
ATOM   1172  HA  CYS A  79      31.433  22.210 -15.165  1.00  0.00           H  
ATOM   1173  HB3 CYS A  79      31.751  23.615 -13.551  1.00  0.00           H  
ATOM   1174  HB2 CYS A  79      33.247  23.558 -14.272  1.00  0.00           H  
ATOM   1175  N   TYR A  80      33.783  19.895 -14.750  1.00  0.88           N  
ATOM   1176  CA  TYR A  80      34.595  18.889 -15.486  1.00  0.88           C  
ATOM   1177  C   TYR A  80      33.964  17.536 -15.425  1.00  0.88           C  
ATOM   1178  O   TYR A  80      33.708  17.014 -14.351  1.00  0.88           O  
ATOM   1179  CB  TYR A  80      36.092  18.810 -14.902  1.00  0.88           C  
ATOM   1180  CG  TYR A  80      37.209  18.289 -15.858  1.00  0.88           C  
ATOM   1181  CD1 TYR A  80      38.178  19.111 -16.480  1.00  0.88           C  
ATOM   1182  CD2 TYR A  80      37.404  16.894 -15.956  1.00  0.88           C  
ATOM   1183  CE1 TYR A  80      39.159  18.497 -17.256  1.00  0.88           C  
ATOM   1184  CE2 TYR A  80      38.387  16.278 -16.679  1.00  0.88           C  
ATOM   1185  CZ  TYR A  80      39.361  17.124 -17.352  1.00  0.88           C  
ATOM   1186  OH  TYR A  80      40.525  16.586 -17.961  1.00  0.88           O  
ATOM   1187  H   TYR A  80      33.417  19.584 -13.862  1.00  0.00           H  
ATOM   1188  HA  TYR A  80      34.613  19.277 -16.504  1.00  0.00           H  
ATOM   1189  HB3 TYR A  80      36.211  18.345 -13.923  1.00  0.00           H  
ATOM   1190  HB2 TYR A  80      36.458  19.819 -14.716  1.00  0.00           H  
ATOM   1191  HD1 TYR A  80      38.049  20.180 -16.564  1.00  0.00           H  
ATOM   1192  HD2 TYR A  80      36.675  16.357 -15.368  1.00  0.00           H  
ATOM   1193  HE1 TYR A  80      39.941  19.069 -17.733  1.00  0.00           H  
ATOM   1194  HE2 TYR A  80      38.675  15.238 -16.649  1.00  0.00           H  
ATOM   1195  HH  TYR A  80      40.978  17.306 -18.407  1.00  0.00           H  
ATOM   1196  N   PRO A  81      33.448  17.073 -16.604  1.00  0.87           N  
ATOM   1197  CA  PRO A  81      32.396  15.995 -16.760  1.00  0.87           C  
ATOM   1198  C   PRO A  81      32.849  14.589 -16.216  1.00  0.87           C  
ATOM   1199  O   PRO A  81      34.003  14.286 -16.438  1.00  0.87           O  
ATOM   1200  CB  PRO A  81      32.198  15.928 -18.274  1.00  0.87           C  
ATOM   1201  CG  PRO A  81      33.495  16.387 -18.880  1.00  0.87           C  
ATOM   1202  CD  PRO A  81      33.925  17.485 -17.907  1.00  0.87           C  
ATOM   1203  HA  PRO A  81      31.428  16.222 -16.313  1.00  0.00           H  
ATOM   1204  HB3 PRO A  81      31.466  16.664 -18.606  1.00  0.00           H  
ATOM   1205  HB2 PRO A  81      31.764  15.000 -18.647  1.00  0.00           H  
ATOM   1206  HG3 PRO A  81      33.388  16.832 -19.869  1.00  0.00           H  
ATOM   1207  HG2 PRO A  81      34.305  15.658 -18.898  1.00  0.00           H  
ATOM   1208  HD2 PRO A  81      34.982  17.747 -17.957  1.00  0.00           H  
ATOM   1209  HD3 PRO A  81      33.465  18.440 -18.162  1.00  0.00           H  
ATOM   1210  N   GLY A  82      31.933  13.687 -15.742  1.00  0.89           N  
ATOM   1211  CA  GLY A  82      32.480  12.453 -15.130  1.00  0.89           C  
ATOM   1212  C   GLY A  82      31.447  11.788 -14.257  1.00  0.89           C  
ATOM   1213  O   GLY A  82      30.443  12.396 -13.895  1.00  0.89           O  
ATOM   1214  H   GLY A  82      30.931  13.793 -15.671  1.00  0.00           H  
ATOM   1215  HA3 GLY A  82      33.408  12.569 -14.569  1.00  0.00           H  
ATOM   1216  HA2 GLY A  82      32.617  11.719 -15.924  1.00  0.00           H  
ATOM   1217  N   HIS A  83      31.608  10.460 -13.971  1.00  0.83           N  
ATOM   1218  CA  HIS A  83      30.736   9.635 -13.167  1.00  0.83           C  
ATOM   1219  C   HIS A  83      30.883  10.043 -11.696  1.00  0.83           C  
ATOM   1220  O   HIS A  83      31.869   9.970 -11.042  1.00  0.83           O  
ATOM   1221  CB  HIS A  83      31.201   8.174 -13.295  1.00  0.83           C  
ATOM   1222  CG  HIS A  83      30.610   7.107 -12.338  1.00  0.83           C  
ATOM   1223  ND1 HIS A  83      29.365   6.544 -12.666  1.00  0.83           N  
ATOM   1224  CD2 HIS A  83      30.949   6.479 -11.215  1.00  0.83           C  
ATOM   1225  CE1 HIS A  83      29.034   5.617 -11.750  1.00  0.83           C  
ATOM   1226  NE2 HIS A  83      29.986   5.522 -10.874  1.00  0.83           N  
ATOM   1227  H   HIS A  83      32.338  10.033 -14.523  1.00  0.00           H  
ATOM   1228  HA  HIS A  83      29.680   9.672 -13.436  1.00  0.00           H  
ATOM   1229  HB3 HIS A  83      32.282   8.090 -13.178  1.00  0.00           H  
ATOM   1230  HB2 HIS A  83      30.896   7.971 -14.321  1.00  0.00           H  
ATOM   1231  HD1 HIS A  83      28.854   6.534 -13.537  1.00  0.00           H  
ATOM   1232  HD2 HIS A  83      31.816   6.626 -10.589  1.00  0.00           H  
ATOM   1233  HE1 HIS A  83      28.270   4.861 -11.850  1.00  0.00           H  
ATOM   1234  N   PHE A  84      29.813  10.548 -11.175  1.00  0.87           N  
ATOM   1235  CA  PHE A  84      29.592  10.659  -9.761  1.00  0.87           C  
ATOM   1236  C   PHE A  84      28.908   9.343  -9.391  1.00  0.87           C  
ATOM   1237  O   PHE A  84      27.792   9.097  -9.752  1.00  0.87           O  
ATOM   1238  CB  PHE A  84      28.669  11.880  -9.467  1.00  0.87           C  
ATOM   1239  CG  PHE A  84      28.792  12.460  -8.092  1.00  0.87           C  
ATOM   1240  CD1 PHE A  84      28.832  11.720  -6.891  1.00  0.87           C  
ATOM   1241  CD2 PHE A  84      28.880  13.836  -8.066  1.00  0.87           C  
ATOM   1242  CE1 PHE A  84      29.064  12.422  -5.707  1.00  0.87           C  
ATOM   1243  CE2 PHE A  84      29.006  14.548  -6.875  1.00  0.87           C  
ATOM   1244  CZ  PHE A  84      29.140  13.829  -5.690  1.00  0.87           C  
ATOM   1245  H   PHE A  84      28.928  10.669 -11.647  1.00  0.00           H  
ATOM   1246  HA  PHE A  84      30.450  10.817  -9.109  1.00  0.00           H  
ATOM   1247  HB3 PHE A  84      27.606  11.668  -9.586  1.00  0.00           H  
ATOM   1248  HB2 PHE A  84      28.909  12.653 -10.196  1.00  0.00           H  
ATOM   1249  HD1 PHE A  84      28.604  10.665  -6.858  1.00  0.00           H  
ATOM   1250  HD2 PHE A  84      28.787  14.318  -9.028  1.00  0.00           H  
ATOM   1251  HE1 PHE A  84      29.215  12.013  -4.719  1.00  0.00           H  
ATOM   1252  HE2 PHE A  84      29.090  15.621  -6.962  1.00  0.00           H  
ATOM   1253  HZ  PHE A  84      29.398  14.379  -4.796  1.00  0.00           H  
ATOM   1254  N   ALA A  85      29.657   8.532  -8.711  1.00  0.90           N  
ATOM   1255  CA  ALA A  85      29.205   7.281  -8.118  1.00  0.90           C  
ATOM   1256  C   ALA A  85      28.151   7.438  -6.972  1.00  0.90           C  
ATOM   1257  O   ALA A  85      28.407   8.020  -5.905  1.00  0.90           O  
ATOM   1258  CB  ALA A  85      30.422   6.446  -7.593  1.00  0.90           C  
ATOM   1259  H   ALA A  85      30.487   9.016  -8.399  1.00  0.00           H  
ATOM   1260  HA  ALA A  85      28.743   6.629  -8.859  1.00  0.00           H  
ATOM   1261  HB1 ALA A  85      31.005   5.949  -8.368  1.00  0.00           H  
ATOM   1262  HB2 ALA A  85      31.091   7.070  -6.999  1.00  0.00           H  
ATOM   1263  HB3 ALA A  85      30.082   5.599  -6.997  1.00  0.00           H  
ATOM   1264  N   ASP A  86      26.901   6.962  -7.317  1.00  0.89           N  
ATOM   1265  CA  ASP A  86      25.807   6.716  -6.344  1.00  0.89           C  
ATOM   1266  C   ASP A  86      25.092   7.922  -5.822  1.00  0.89           C  
ATOM   1267  O   ASP A  86      24.930   8.108  -4.643  1.00  0.89           O  
ATOM   1268  CB  ASP A  86      26.084   5.608  -5.325  1.00  0.89           C  
ATOM   1269  CG  ASP A  86      26.465   4.213  -5.876  1.00  0.89           C  
ATOM   1270  OD1 ASP A  86      26.846   3.355  -5.040  1.00  0.89           O  
ATOM   1271  OD2 ASP A  86      26.313   3.907  -7.104  1.00  0.89           O1-
ATOM   1272  H   ASP A  86      26.745   6.385  -8.132  1.00  0.00           H  
ATOM   1273  HA  ASP A  86      25.013   6.370  -7.005  1.00  0.00           H  
ATOM   1274  HB3 ASP A  86      25.136   5.492  -4.799  1.00  0.00           H  
ATOM   1275  HB2 ASP A  86      26.616   5.982  -4.450  1.00  0.00           H  
ATOM   1276  N   TYR A  87      24.684   8.792  -6.749  1.00  0.87           N  
ATOM   1277  CA  TYR A  87      24.192  10.143  -6.530  1.00  0.87           C  
ATOM   1278  C   TYR A  87      22.680  10.134  -6.011  1.00  0.87           C  
ATOM   1279  O   TYR A  87      22.426  10.956  -5.161  1.00  0.87           O  
ATOM   1280  CB  TYR A  87      24.279  10.816  -7.836  1.00  0.87           C  
ATOM   1281  CG  TYR A  87      23.733  12.237  -7.884  1.00  0.87           C  
ATOM   1282  CD1 TYR A  87      24.258  13.210  -7.001  1.00  0.87           C  
ATOM   1283  CD2 TYR A  87      22.721  12.584  -8.813  1.00  0.87           C  
ATOM   1284  CE1 TYR A  87      23.816  14.562  -7.119  1.00  0.87           C  
ATOM   1285  CE2 TYR A  87      22.314  13.935  -8.881  1.00  0.87           C  
ATOM   1286  CZ  TYR A  87      22.890  14.950  -8.108  1.00  0.87           C  
ATOM   1287  OH  TYR A  87      22.460  16.219  -8.229  1.00  0.87           O  
ATOM   1288  H   TYR A  87      24.772   8.532  -7.721  1.00  0.00           H  
ATOM   1289  HA  TYR A  87      24.716  10.696  -5.750  1.00  0.00           H  
ATOM   1290  HB3 TYR A  87      23.807  10.246  -8.636  1.00  0.00           H  
ATOM   1291  HB2 TYR A  87      25.286  10.850  -8.251  1.00  0.00           H  
ATOM   1292  HD1 TYR A  87      24.955  12.808  -6.280  1.00  0.00           H  
ATOM   1293  HD2 TYR A  87      22.145  11.898  -9.417  1.00  0.00           H  
ATOM   1294  HE1 TYR A  87      24.177  15.349  -6.473  1.00  0.00           H  
ATOM   1295  HE2 TYR A  87      21.496  14.191  -9.538  1.00  0.00           H  
ATOM   1296  HH  TYR A  87      21.981  16.445  -9.029  1.00  0.00           H  
ATOM   1297  N   GLU A  88      21.831   9.169  -6.516  1.00  0.81           N  
ATOM   1298  CA  GLU A  88      20.442   8.847  -6.046  1.00  0.81           C  
ATOM   1299  C   GLU A  88      20.527   8.382  -4.554  1.00  0.81           C  
ATOM   1300  O   GLU A  88      19.803   8.998  -3.759  1.00  0.81           O  
ATOM   1301  CB  GLU A  88      19.736   7.784  -6.911  1.00  0.81           C  
ATOM   1302  CG  GLU A  88      19.474   8.285  -8.333  1.00  0.81           C  
ATOM   1303  CD  GLU A  88      20.579   8.511  -9.357  1.00  0.81           C  
ATOM   1304  OE1 GLU A  88      21.679   7.880  -9.353  1.00  0.81           O  
ATOM   1305  OE2 GLU A  88      20.402   9.445 -10.155  1.00  0.81           O1-
ATOM   1306  H   GLU A  88      22.142   8.543  -7.245  1.00  0.00           H  
ATOM   1307  HA  GLU A  88      19.876   9.777  -6.002  1.00  0.00           H  
ATOM   1308  HB3 GLU A  88      18.766   7.621  -6.441  1.00  0.00           H  
ATOM   1309  HB2 GLU A  88      20.198   6.798  -6.967  1.00  0.00           H  
ATOM   1310  HG3 GLU A  88      18.862   9.178  -8.211  1.00  0.00           H  
ATOM   1311  HG2 GLU A  88      18.868   7.525  -8.828  1.00  0.00           H  
ATOM   1312  N   GLU A  89      21.332   7.353  -4.170  1.00  0.79           N  
ATOM   1313  CA  GLU A  89      21.542   6.991  -2.812  1.00  0.79           C  
ATOM   1314  C   GLU A  89      22.191   8.125  -1.980  1.00  0.79           C  
ATOM   1315  O   GLU A  89      21.809   8.270  -0.793  1.00  0.79           O  
ATOM   1316  CB  GLU A  89      22.332   5.723  -2.581  1.00  0.79           C  
ATOM   1317  CG  GLU A  89      21.521   4.436  -3.053  1.00  0.79           C  
ATOM   1318  CD  GLU A  89      20.407   3.990  -2.111  1.00  0.79           C  
ATOM   1319  OE1 GLU A  89      20.265   4.489  -1.025  1.00  0.79           O  
ATOM   1320  OE2 GLU A  89      19.590   3.125  -2.548  1.00  0.79           O1-
ATOM   1321  H   GLU A  89      21.885   6.810  -4.818  1.00  0.00           H  
ATOM   1322  HA  GLU A  89      20.555   6.830  -2.379  1.00  0.00           H  
ATOM   1323  HB3 GLU A  89      22.639   5.488  -1.562  1.00  0.00           H  
ATOM   1324  HB2 GLU A  89      23.304   5.594  -3.057  1.00  0.00           H  
ATOM   1325  HG3 GLU A  89      22.336   3.714  -3.023  1.00  0.00           H  
ATOM   1326  HG2 GLU A  89      21.182   4.558  -4.082  1.00  0.00           H  
ATOM   1327  N   LEU A  90      23.184   8.890  -2.389  1.00  0.88           N  
ATOM   1328  CA  LEU A  90      23.688  10.139  -1.770  1.00  0.88           C  
ATOM   1329  C   LEU A  90      22.538  11.167  -1.497  1.00  0.88           C  
ATOM   1330  O   LEU A  90      22.522  11.817  -0.431  1.00  0.88           O  
ATOM   1331  CB  LEU A  90      24.680  10.729  -2.667  1.00  0.88           C  
ATOM   1332  CG  LEU A  90      25.515  11.939  -2.133  1.00  0.88           C  
ATOM   1333  CD1 LEU A  90      26.326  11.688  -0.858  1.00  0.88           C  
ATOM   1334  CD2 LEU A  90      26.226  12.722  -3.281  1.00  0.88           C  
ATOM   1335  H   LEU A  90      23.597   8.705  -3.292  1.00  0.00           H  
ATOM   1336  HA  LEU A  90      24.096   9.745  -0.839  1.00  0.00           H  
ATOM   1337  HB3 LEU A  90      24.202  11.182  -3.536  1.00  0.00           H  
ATOM   1338  HB2 LEU A  90      25.328   9.931  -3.030  1.00  0.00           H  
ATOM   1339  HG  LEU A  90      24.783  12.692  -1.842  1.00  0.00           H  
ATOM   1340 HD11 LEU A  90      26.012  10.821  -0.276  1.00  0.00           H  
ATOM   1341 HD12 LEU A  90      27.321  11.481  -1.251  1.00  0.00           H  
ATOM   1342 HD13 LEU A  90      26.333  12.486  -0.115  1.00  0.00           H  
ATOM   1343 HD21 LEU A  90      25.926  12.489  -4.303  1.00  0.00           H  
ATOM   1344 HD22 LEU A  90      26.037  13.792  -3.192  1.00  0.00           H  
ATOM   1345 HD23 LEU A  90      27.310  12.677  -3.185  1.00  0.00           H  
ATOM   1346  N   ARG A  91      21.578  11.314  -2.455  1.00  0.76           N  
ATOM   1347  CA  ARG A  91      20.354  12.081  -2.201  1.00  0.76           C  
ATOM   1348  C   ARG A  91      19.330  11.466  -1.201  1.00  0.76           C  
ATOM   1349  O   ARG A  91      18.399  12.102  -0.744  1.00  0.76           O  
ATOM   1350  CB  ARG A  91      19.695  12.276  -3.613  1.00  0.76           C  
ATOM   1351  CG  ARG A  91      20.398  13.369  -4.485  1.00  0.76           C  
ATOM   1352  CD  ARG A  91      19.920  13.331  -5.916  1.00  0.76           C  
ATOM   1353  NE  ARG A  91      18.480  13.585  -5.998  1.00  0.76           N  
ATOM   1354  CZ  ARG A  91      17.931  14.772  -6.288  1.00  0.76           C  
ATOM   1355  NH1 ARG A  91      18.586  15.740  -6.918  1.00  0.76           N  
ATOM   1356  NH2 ARG A  91      16.655  14.902  -5.948  1.00  0.76           N1+
ATOM   1357  H   ARG A  91      21.595  10.832  -3.342  1.00  0.00           H  
ATOM   1358  HA  ARG A  91      20.655  13.052  -1.807  1.00  0.00           H  
ATOM   1359  HB3 ARG A  91      18.655  12.561  -3.451  1.00  0.00           H  
ATOM   1360  HB2 ARG A  91      19.683  11.295  -4.088  1.00  0.00           H  
ATOM   1361  HG3 ARG A  91      21.488  13.364  -4.476  1.00  0.00           H  
ATOM   1362  HG2 ARG A  91      20.221  14.355  -4.054  1.00  0.00           H  
ATOM   1363  HD3 ARG A  91      20.162  12.336  -6.291  1.00  0.00           H  
ATOM   1364  HD2 ARG A  91      20.588  13.929  -6.535  1.00  0.00           H  
ATOM   1365  HE  ARG A  91      17.839  12.910  -5.607  1.00  0.00           H  
ATOM   1366 HH12 ARG A  91      18.185  16.628  -7.184  1.00  0.00           H  
ATOM   1367 HH11 ARG A  91      19.572  15.595  -7.083  1.00  0.00           H  
ATOM   1368 HH22 ARG A  91      16.203  15.795  -6.080  1.00  0.00           H  
ATOM   1369 HH21 ARG A  91      16.130  14.201  -5.444  1.00  0.00           H  
ATOM   1370  N   GLU A  92      19.394  10.142  -0.936  1.00  0.70           N  
ATOM   1371  CA  GLU A  92      18.517   9.506   0.050  1.00  0.70           C  
ATOM   1372  C   GLU A  92      19.214   9.625   1.463  1.00  0.70           C  
ATOM   1373  O   GLU A  92      18.453   9.522   2.436  1.00  0.70           O  
ATOM   1374  CB  GLU A  92      18.407   8.037  -0.301  1.00  0.70           C  
ATOM   1375  CG  GLU A  92      17.124   7.290   0.253  1.00  0.70           C  
ATOM   1376  CD  GLU A  92      15.792   7.695  -0.329  1.00  0.70           C  
ATOM   1377  OE1 GLU A  92      15.747   8.222  -1.458  1.00  0.70           O  
ATOM   1378  OE2 GLU A  92      14.710   7.362   0.253  1.00  0.70           O1-
ATOM   1379  H   GLU A  92      20.086   9.557  -1.384  1.00  0.00           H  
ATOM   1380  HA  GLU A  92      17.541   9.981   0.157  1.00  0.00           H  
ATOM   1381  HB3 GLU A  92      19.226   7.455   0.121  1.00  0.00           H  
ATOM   1382  HB2 GLU A  92      18.428   7.880  -1.380  1.00  0.00           H  
ATOM   1383  HG3 GLU A  92      17.082   7.453   1.330  1.00  0.00           H  
ATOM   1384  HG2 GLU A  92      17.366   6.237   0.108  1.00  0.00           H  
ATOM   1385  N   GLN A  93      20.528   9.895   1.563  1.00  0.76           N  
ATOM   1386  CA  GLN A  93      21.177  10.459   2.778  1.00  0.76           C  
ATOM   1387  C   GLN A  93      20.707  11.942   2.902  1.00  0.76           C  
ATOM   1388  O   GLN A  93      20.091  12.250   3.960  1.00  0.76           O  
ATOM   1389  CB  GLN A  93      22.678  10.285   2.700  1.00  0.76           C  
ATOM   1390  CG  GLN A  93      23.104   8.770   2.885  1.00  0.76           C  
ATOM   1391  CD  GLN A  93      22.971   8.159   4.333  1.00  0.76           C  
ATOM   1392  OE1 GLN A  93      22.803   8.956   5.272  1.00  0.76           O  
ATOM   1393  NE2 GLN A  93      23.153   6.913   4.562  1.00  0.76           N  
ATOM   1394  H   GLN A  93      21.004  10.013   0.680  1.00  0.00           H  
ATOM   1395  HA  GLN A  93      20.759   9.883   3.603  1.00  0.00           H  
ATOM   1396  HB3 GLN A  93      23.009  10.851   3.571  1.00  0.00           H  
ATOM   1397  HB2 GLN A  93      22.997  10.696   1.742  1.00  0.00           H  
ATOM   1398  HG3 GLN A  93      24.154   8.753   2.594  1.00  0.00           H  
ATOM   1399  HG2 GLN A  93      22.580   8.103   2.201  1.00  0.00           H  
ATOM   1400 HE22 GLN A  93      23.068   6.560   5.505  1.00  0.00           H  
ATOM   1401 HE21 GLN A  93      23.405   6.379   3.743  1.00  0.00           H  
ATOM   1402  N   LEU A  94      20.985  12.752   1.846  1.00  0.81           N  
ATOM   1403  CA  LEU A  94      20.980  14.236   2.013  1.00  0.81           C  
ATOM   1404  C   LEU A  94      19.580  14.839   2.297  1.00  0.81           C  
ATOM   1405  O   LEU A  94      19.503  15.942   2.855  1.00  0.81           O  
ATOM   1406  CB  LEU A  94      21.683  14.832   0.746  1.00  0.81           C  
ATOM   1407  CG  LEU A  94      23.205  14.956   0.954  1.00  0.81           C  
ATOM   1408  CD1 LEU A  94      23.939  14.973  -0.410  1.00  0.81           C  
ATOM   1409  CD2 LEU A  94      23.761  16.073   1.857  1.00  0.81           C  
ATOM   1410  H   LEU A  94      21.403  12.351   1.018  1.00  0.00           H  
ATOM   1411  HA  LEU A  94      21.605  14.532   2.855  1.00  0.00           H  
ATOM   1412  HB3 LEU A  94      21.301  15.846   0.630  1.00  0.00           H  
ATOM   1413  HB2 LEU A  94      21.461  14.202  -0.116  1.00  0.00           H  
ATOM   1414  HG  LEU A  94      23.444  13.965   1.340  1.00  0.00           H  
ATOM   1415 HD11 LEU A  94      24.874  14.433  -0.259  1.00  0.00           H  
ATOM   1416 HD12 LEU A  94      23.398  14.472  -1.212  1.00  0.00           H  
ATOM   1417 HD13 LEU A  94      24.251  15.979  -0.692  1.00  0.00           H  
ATOM   1418 HD21 LEU A  94      24.703  16.444   1.453  1.00  0.00           H  
ATOM   1419 HD22 LEU A  94      22.994  16.801   2.121  1.00  0.00           H  
ATOM   1420 HD23 LEU A  94      23.929  15.535   2.790  1.00  0.00           H  
ATOM   1421  N   SER A  95      18.519  14.030   2.061  1.00  0.74           N  
ATOM   1422  CA  SER A  95      17.113  14.328   2.360  1.00  0.74           C  
ATOM   1423  C   SER A  95      16.752  13.919   3.809  1.00  0.74           C  
ATOM   1424  O   SER A  95      15.793  14.523   4.383  1.00  0.74           O  
ATOM   1425  CB  SER A  95      16.226  13.725   1.290  1.00  0.74           C  
ATOM   1426  OG  SER A  95      16.425  12.383   1.080  1.00  0.74           O  
ATOM   1427  H   SER A  95      18.738  13.112   1.701  1.00  0.00           H  
ATOM   1428  HA  SER A  95      17.012  15.406   2.234  1.00  0.00           H  
ATOM   1429  HB3 SER A  95      16.219  14.272   0.347  1.00  0.00           H  
ATOM   1430  HB2 SER A  95      15.186  13.871   1.581  1.00  0.00           H  
ATOM   1431  HG  SER A  95      17.212  12.272   0.541  1.00  0.00           H  
ATOM   1432  N   SER A  96      17.491  12.977   4.405  1.00  0.68           N  
ATOM   1433  CA  SER A  96      17.359  12.541   5.856  1.00  0.68           C  
ATOM   1434  C   SER A  96      18.260  13.539   6.668  1.00  0.68           C  
ATOM   1435  O   SER A  96      17.917  13.727   7.853  1.00  0.68           O  
ATOM   1436  CB  SER A  96      17.783  11.117   6.036  1.00  0.68           C  
ATOM   1437  OG  SER A  96      17.694  10.663   7.426  1.00  0.68           O  
ATOM   1438  H   SER A  96      18.371  12.738   3.971  1.00  0.00           H  
ATOM   1439  HA  SER A  96      16.356  12.785   6.204  1.00  0.00           H  
ATOM   1440  HB3 SER A  96      18.782  10.943   5.636  1.00  0.00           H  
ATOM   1441  HB2 SER A  96      17.110  10.420   5.537  1.00  0.00           H  
ATOM   1442  HG  SER A  96      16.764  10.608   7.657  1.00  0.00           H  
ATOM   1443  N   VAL A  97      19.228  14.204   6.070  1.00  0.74           N  
ATOM   1444  CA  VAL A  97      19.898  15.317   6.714  1.00  0.74           C  
ATOM   1445  C   VAL A  97      19.189  16.705   6.699  1.00  0.74           C  
ATOM   1446  O   VAL A  97      18.283  16.806   5.839  1.00  0.74           O  
ATOM   1447  CB  VAL A  97      21.274  15.585   5.985  1.00  0.74           C  
ATOM   1448  CG1 VAL A  97      22.071  16.902   6.478  1.00  0.74           C  
ATOM   1449  CG2 VAL A  97      22.229  14.382   6.013  1.00  0.74           C  
ATOM   1450  H   VAL A  97      19.411  14.074   5.086  1.00  0.00           H  
ATOM   1451  HA  VAL A  97      20.101  15.036   7.747  1.00  0.00           H  
ATOM   1452  HB  VAL A  97      21.066  15.725   4.924  1.00  0.00           H  
ATOM   1453 HG11 VAL A  97      21.586  17.867   6.326  1.00  0.00           H  
ATOM   1454 HG12 VAL A  97      22.291  16.697   7.526  1.00  0.00           H  
ATOM   1455 HG13 VAL A  97      23.019  16.860   5.942  1.00  0.00           H  
ATOM   1456 HG21 VAL A  97      21.799  13.530   5.487  1.00  0.00           H  
ATOM   1457 HG22 VAL A  97      23.206  14.568   5.566  1.00  0.00           H  
ATOM   1458 HG23 VAL A  97      22.344  14.064   7.049  1.00  0.00           H  
ATOM   1459  N   SER A  98      19.438  17.588   7.650  1.00  0.75           N  
ATOM   1460  CA  SER A  98      18.764  18.906   7.811  1.00  0.75           C  
ATOM   1461  C   SER A  98      19.651  20.097   8.174  1.00  0.75           C  
ATOM   1462  O   SER A  98      19.143  21.226   8.252  1.00  0.75           O  
ATOM   1463  CB  SER A  98      17.588  18.838   8.851  1.00  0.75           C  
ATOM   1464  OG  SER A  98      17.953  18.666  10.209  1.00  0.75           O  
ATOM   1465  H   SER A  98      20.278  17.467   8.198  1.00  0.00           H  
ATOM   1466  HA  SER A  98      18.472  19.132   6.785  1.00  0.00           H  
ATOM   1467  HB3 SER A  98      17.007  17.960   8.569  1.00  0.00           H  
ATOM   1468  HB2 SER A  98      16.882  19.649   8.672  1.00  0.00           H  
ATOM   1469  HG  SER A  98      17.924  17.719  10.367  1.00  0.00           H  
ATOM   1470  N   SER A  99      20.970  19.855   8.301  1.00  0.75           N  
ATOM   1471  CA  SER A  99      22.078  20.848   8.515  1.00  0.75           C  
ATOM   1472  C   SER A  99      23.402  20.061   8.357  1.00  0.75           C  
ATOM   1473  O   SER A  99      23.494  18.863   8.657  1.00  0.75           O  
ATOM   1474  CB  SER A  99      22.035  21.602   9.878  1.00  0.75           C  
ATOM   1475  OG  SER A  99      22.372  20.722  10.873  1.00  0.75           O  
ATOM   1476  H   SER A  99      21.398  18.943   8.222  1.00  0.00           H  
ATOM   1477  HA  SER A  99      22.005  21.558   7.691  1.00  0.00           H  
ATOM   1478  HB3 SER A  99      21.029  21.952  10.107  1.00  0.00           H  
ATOM   1479  HB2 SER A  99      22.818  22.360   9.854  1.00  0.00           H  
ATOM   1480  HG  SER A  99      21.643  20.120  11.040  1.00  0.00           H  
ATOM   1481  N   PHE A 100      24.468  20.821   8.058  1.00  0.77           N  
ATOM   1482  CA  PHE A 100      25.833  20.405   8.309  1.00  0.77           C  
ATOM   1483  C   PHE A 100      26.782  21.521   8.749  1.00  0.77           C  
ATOM   1484  O   PHE A 100      26.683  22.734   8.433  1.00  0.77           O  
ATOM   1485  CB  PHE A 100      26.256  19.512   7.103  1.00  0.77           C  
ATOM   1486  CG  PHE A 100      25.885  19.849   5.639  1.00  0.77           C  
ATOM   1487  CD1 PHE A 100      25.868  21.220   5.168  1.00  0.77           C  
ATOM   1488  CD2 PHE A 100      25.898  18.809   4.734  1.00  0.77           C  
ATOM   1489  CE1 PHE A 100      25.773  21.486   3.784  1.00  0.77           C  
ATOM   1490  CE2 PHE A 100      25.835  19.067   3.365  1.00  0.77           C  
ATOM   1491  CZ  PHE A 100      25.811  20.397   2.914  1.00  0.77           C  
ATOM   1492  H   PHE A 100      24.376  21.826   8.030  1.00  0.00           H  
ATOM   1493  HA  PHE A 100      25.840  19.722   9.158  1.00  0.00           H  
ATOM   1494  HB3 PHE A 100      25.861  18.507   7.244  1.00  0.00           H  
ATOM   1495  HB2 PHE A 100      27.294  19.196   7.208  1.00  0.00           H  
ATOM   1496  HD1 PHE A 100      25.936  22.047   5.859  1.00  0.00           H  
ATOM   1497  HD2 PHE A 100      25.987  17.845   5.213  1.00  0.00           H  
ATOM   1498  HE1 PHE A 100      25.540  22.439   3.333  1.00  0.00           H  
ATOM   1499  HE2 PHE A 100      25.743  18.281   2.631  1.00  0.00           H  
ATOM   1500  HZ  PHE A 100      25.914  20.450   1.841  1.00  0.00           H  
ATOM   1501  N   GLU A 101      27.783  21.046   9.546  1.00  0.77           N  
ATOM   1502  CA  GLU A 101      29.092  21.722   9.729  1.00  0.77           C  
ATOM   1503  C   GLU A 101      29.995  21.331   8.532  1.00  0.77           C  
ATOM   1504  O   GLU A 101      30.368  20.143   8.462  1.00  0.77           O  
ATOM   1505  CB  GLU A 101      29.720  21.475  11.121  1.00  0.77           C  
ATOM   1506  CG  GLU A 101      30.759  22.499  11.698  1.00  0.77           C  
ATOM   1507  CD  GLU A 101      31.625  22.115  12.956  1.00  0.77           C  
ATOM   1508  OE1 GLU A 101      31.986  20.942  13.056  1.00  0.77           O  
ATOM   1509  OE2 GLU A 101      31.904  23.017  13.752  1.00  0.77           O1-
ATOM   1510  H   GLU A 101      27.848  20.045   9.667  1.00  0.00           H  
ATOM   1511  HA  GLU A 101      28.816  22.776   9.704  1.00  0.00           H  
ATOM   1512  HB3 GLU A 101      30.280  20.541  11.104  1.00  0.00           H  
ATOM   1513  HB2 GLU A 101      28.893  21.307  11.812  1.00  0.00           H  
ATOM   1514  HG3 GLU A 101      30.221  23.407  11.973  1.00  0.00           H  
ATOM   1515  HG2 GLU A 101      31.474  22.960  11.017  1.00  0.00           H  
ATOM   1516  N   ARG A 102      30.280  22.199   7.574  1.00  0.75           N  
ATOM   1517  CA  ARG A 102      31.440  22.096   6.669  1.00  0.75           C  
ATOM   1518  C   ARG A 102      32.705  22.503   7.480  1.00  0.75           C  
ATOM   1519  O   ARG A 102      32.800  23.686   7.842  1.00  0.75           O  
ATOM   1520  CB  ARG A 102      31.041  22.947   5.531  1.00  0.75           C  
ATOM   1521  CG  ARG A 102      32.136  23.142   4.442  1.00  0.75           C  
ATOM   1522  CD  ARG A 102      31.553  23.917   3.232  1.00  0.75           C  
ATOM   1523  NE  ARG A 102      32.546  24.415   2.180  1.00  0.75           N  
ATOM   1524  CZ  ARG A 102      33.361  25.482   2.131  1.00  0.75           C  
ATOM   1525  NH1 ARG A 102      33.545  26.322   3.132  1.00  0.75           N  
ATOM   1526  NH2 ARG A 102      33.931  25.790   0.996  1.00  0.75           N1+
ATOM   1527  H   ARG A 102      29.879  23.118   7.696  1.00  0.00           H  
ATOM   1528  HA  ARG A 102      31.540  21.060   6.346  1.00  0.00           H  
ATOM   1529  HB3 ARG A 102      30.752  23.949   5.848  1.00  0.00           H  
ATOM   1530  HB2 ARG A 102      30.177  22.525   5.018  1.00  0.00           H  
ATOM   1531  HG3 ARG A 102      32.371  22.191   3.964  1.00  0.00           H  
ATOM   1532  HG2 ARG A 102      33.087  23.537   4.797  1.00  0.00           H  
ATOM   1533  HD3 ARG A 102      31.024  24.799   3.593  1.00  0.00           H  
ATOM   1534  HD2 ARG A 102      30.858  23.251   2.721  1.00  0.00           H  
ATOM   1535  HE  ARG A 102      32.790  23.800   1.417  1.00  0.00           H  
ATOM   1536 HH12 ARG A 102      34.285  27.007   3.067  1.00  0.00           H  
ATOM   1537 HH11 ARG A 102      33.050  26.174   4.000  1.00  0.00           H  
ATOM   1538 HH22 ARG A 102      34.518  26.601   0.863  1.00  0.00           H  
ATOM   1539 HH21 ARG A 102      33.908  25.049   0.310  1.00  0.00           H  
ATOM   1540  N   PHE A 103      33.565  21.503   7.650  1.00  0.84           N  
ATOM   1541  CA  PHE A 103      34.877  21.622   8.291  1.00  0.84           C  
ATOM   1542  C   PHE A 103      35.966  21.090   7.354  1.00  0.84           C  
ATOM   1543  O   PHE A 103      35.750  20.213   6.547  1.00  0.84           O  
ATOM   1544  CB  PHE A 103      34.703  20.806   9.626  1.00  0.84           C  
ATOM   1545  CG  PHE A 103      34.682  19.244   9.593  1.00  0.84           C  
ATOM   1546  CD1 PHE A 103      33.502  18.546   9.362  1.00  0.84           C  
ATOM   1547  CD2 PHE A 103      35.886  18.535   9.668  1.00  0.84           C  
ATOM   1548  CE1 PHE A 103      33.529  17.156   9.347  1.00  0.84           C  
ATOM   1549  CE2 PHE A 103      35.873  17.100   9.698  1.00  0.84           C  
ATOM   1550  CZ  PHE A 103      34.730  16.413   9.481  1.00  0.84           C  
ATOM   1551  H   PHE A 103      33.434  20.593   7.231  1.00  0.00           H  
ATOM   1552  HA  PHE A 103      35.029  22.684   8.488  1.00  0.00           H  
ATOM   1553  HB3 PHE A 103      33.853  21.103  10.241  1.00  0.00           H  
ATOM   1554  HB2 PHE A 103      35.539  21.009  10.295  1.00  0.00           H  
ATOM   1555  HD1 PHE A 103      32.597  19.038   9.037  1.00  0.00           H  
ATOM   1556  HD2 PHE A 103      36.813  19.078   9.781  1.00  0.00           H  
ATOM   1557  HE1 PHE A 103      32.598  16.629   9.198  1.00  0.00           H  
ATOM   1558  HE2 PHE A 103      36.818  16.579   9.744  1.00  0.00           H  
ATOM   1559  HZ  PHE A 103      34.862  15.344   9.398  1.00  0.00           H  
ATOM   1560  N   GLU A 104      37.164  21.722   7.467  1.00  0.84           N  
ATOM   1561  CA  GLU A 104      38.367  21.376   6.772  1.00  0.84           C  
ATOM   1562  C   GLU A 104      38.870  20.002   7.310  1.00  0.84           C  
ATOM   1563  O   GLU A 104      39.001  19.860   8.547  1.00  0.84           O  
ATOM   1564  CB  GLU A 104      39.356  22.583   7.024  1.00  0.84           C  
ATOM   1565  CG  GLU A 104      40.731  22.382   6.336  1.00  0.84           C  
ATOM   1566  CD  GLU A 104      41.518  23.688   5.973  1.00  0.84           C  
ATOM   1567  OE1 GLU A 104      42.420  23.652   5.075  1.00  0.84           O  
ATOM   1568  OE2 GLU A 104      41.319  24.744   6.604  1.00  0.84           O1-
ATOM   1569  H   GLU A 104      37.373  22.458   8.127  1.00  0.00           H  
ATOM   1570  HA  GLU A 104      38.151  21.412   5.704  1.00  0.00           H  
ATOM   1571  HB3 GLU A 104      39.422  22.790   8.092  1.00  0.00           H  
ATOM   1572  HB2 GLU A 104      38.860  23.449   6.587  1.00  0.00           H  
ATOM   1573  HG3 GLU A 104      40.532  22.100   5.302  1.00  0.00           H  
ATOM   1574  HG2 GLU A 104      41.142  21.523   6.867  1.00  0.00           H  
ATOM   1575  N   ILE A 105      38.961  19.035   6.410  1.00  0.90           N  
ATOM   1576  CA  ILE A 105      39.299  17.673   6.835  1.00  0.90           C  
ATOM   1577  C   ILE A 105      40.830  17.454   6.772  1.00  0.90           C  
ATOM   1578  O   ILE A 105      41.465  16.893   7.602  1.00  0.90           O  
ATOM   1579  CB  ILE A 105      38.551  16.495   6.113  1.00  0.90           C  
ATOM   1580  CG1 ILE A 105      38.782  15.150   6.737  1.00  0.90           C  
ATOM   1581  CG2 ILE A 105      38.827  16.553   4.601  1.00  0.90           C  
ATOM   1582  CD1 ILE A 105      37.820  14.118   6.267  1.00  0.90           C  
ATOM   1583  H   ILE A 105      39.019  19.094   5.403  1.00  0.00           H  
ATOM   1584  HA  ILE A 105      39.075  17.558   7.895  1.00  0.00           H  
ATOM   1585  HB  ILE A 105      37.496  16.683   6.314  1.00  0.00           H  
ATOM   1586 HG13 ILE A 105      38.745  15.124   7.826  1.00  0.00           H  
ATOM   1587 HG12 ILE A 105      39.761  14.737   6.493  1.00  0.00           H  
ATOM   1588 HG21 ILE A 105      39.872  16.474   4.303  1.00  0.00           H  
ATOM   1589 HG22 ILE A 105      38.269  15.792   4.055  1.00  0.00           H  
ATOM   1590 HG23 ILE A 105      38.451  17.487   4.184  1.00  0.00           H  
ATOM   1591 HD11 ILE A 105      38.198  13.754   5.311  1.00  0.00           H  
ATOM   1592 HD12 ILE A 105      37.840  13.208   6.866  1.00  0.00           H  
ATOM   1593 HD13 ILE A 105      36.808  14.501   6.136  1.00  0.00           H  
ATOM   1594  N   PHE A 106      41.375  18.019   5.713  1.00  0.91           N  
ATOM   1595  CA  PHE A 106      42.825  18.017   5.352  1.00  0.91           C  
ATOM   1596  C   PHE A 106      43.418  19.413   5.026  1.00  0.91           C  
ATOM   1597  O   PHE A 106      43.096  20.032   3.995  1.00  0.91           O  
ATOM   1598  CB  PHE A 106      43.109  17.016   4.244  1.00  0.91           C  
ATOM   1599  CG  PHE A 106      42.924  15.530   4.556  1.00  0.91           C  
ATOM   1600  CD1 PHE A 106      43.616  14.967   5.654  1.00  0.91           C  
ATOM   1601  CD2 PHE A 106      42.110  14.675   3.733  1.00  0.91           C  
ATOM   1602  CE1 PHE A 106      43.652  13.623   5.770  1.00  0.91           C  
ATOM   1603  CE2 PHE A 106      42.062  13.307   4.022  1.00  0.91           C  
ATOM   1604  CZ  PHE A 106      42.873  12.783   5.054  1.00  0.91           C  
ATOM   1605  H   PHE A 106      40.784  18.457   5.021  1.00  0.00           H  
ATOM   1606  HA  PHE A 106      43.360  17.642   6.225  1.00  0.00           H  
ATOM   1607  HB3 PHE A 106      44.131  17.169   3.896  1.00  0.00           H  
ATOM   1608  HB2 PHE A 106      42.550  17.400   3.390  1.00  0.00           H  
ATOM   1609  HD1 PHE A 106      44.217  15.542   6.343  1.00  0.00           H  
ATOM   1610  HD2 PHE A 106      41.741  14.981   2.765  1.00  0.00           H  
ATOM   1611  HE1 PHE A 106      44.283  13.201   6.538  1.00  0.00           H  
ATOM   1612  HE2 PHE A 106      41.525  12.609   3.396  1.00  0.00           H  
ATOM   1613  HZ  PHE A 106      42.906  11.727   5.279  1.00  0.00           H  
ATOM   1614  N   PRO A 107      44.097  19.943   6.088  1.00  0.92           N  
ATOM   1615  CA  PRO A 107      44.858  21.150   5.985  1.00  0.92           C  
ATOM   1616  C   PRO A 107      45.662  21.306   4.657  1.00  0.92           C  
ATOM   1617  O   PRO A 107      46.454  20.460   4.346  1.00  0.92           O  
ATOM   1618  CB  PRO A 107      45.750  21.185   7.238  1.00  0.92           C  
ATOM   1619  CG  PRO A 107      44.730  20.718   8.232  1.00  0.92           C  
ATOM   1620  CD  PRO A 107      43.989  19.590   7.527  1.00  0.92           C  
ATOM   1621  HA  PRO A 107      44.176  22.001   5.965  1.00  0.00           H  
ATOM   1622  HB3 PRO A 107      46.175  22.137   7.557  1.00  0.00           H  
ATOM   1623  HB2 PRO A 107      46.545  20.443   7.175  1.00  0.00           H  
ATOM   1624  HG3 PRO A 107      44.028  21.542   8.358  1.00  0.00           H  
ATOM   1625  HG2 PRO A 107      45.125  20.456   9.214  1.00  0.00           H  
ATOM   1626  HD2 PRO A 107      44.626  18.707   7.574  1.00  0.00           H  
ATOM   1627  HD3 PRO A 107      42.993  19.487   7.957  1.00  0.00           H  
ATOM   1628  N   LYS A 108      45.274  22.326   3.880  1.00  0.85           N  
ATOM   1629  CA  LYS A 108      45.480  22.642   2.458  1.00  0.85           C  
ATOM   1630  C   LYS A 108      46.784  22.211   1.836  1.00  0.85           C  
ATOM   1631  O   LYS A 108      46.793  21.589   0.764  1.00  0.85           O  
ATOM   1632  CB  LYS A 108      45.240  24.122   2.241  1.00  0.85           C  
ATOM   1633  CG  LYS A 108      45.219  24.519   0.745  1.00  0.85           C  
ATOM   1634  CD  LYS A 108      44.993  26.030   0.551  1.00  0.85           C  
ATOM   1635  CE  LYS A 108      44.822  26.440  -0.956  1.00  0.85           C  
ATOM   1636  NZ  LYS A 108      44.653  27.891  -1.124  1.00  0.85           N1+
ATOM   1637  H   LYS A 108      44.520  22.792   4.366  1.00  0.00           H  
ATOM   1638  HA  LYS A 108      44.695  22.047   1.992  1.00  0.00           H  
ATOM   1639  HB3 LYS A 108      46.037  24.789   2.569  1.00  0.00           H  
ATOM   1640  HB2 LYS A 108      44.333  24.381   2.787  1.00  0.00           H  
ATOM   1641  HG3 LYS A 108      44.379  24.017   0.266  1.00  0.00           H  
ATOM   1642  HG2 LYS A 108      46.059  24.199   0.128  1.00  0.00           H  
ATOM   1643  HD3 LYS A 108      45.932  26.529   0.791  1.00  0.00           H  
ATOM   1644  HD2 LYS A 108      44.245  26.409   1.247  1.00  0.00           H  
ATOM   1645  HE3 LYS A 108      43.938  25.940  -1.351  1.00  0.00           H  
ATOM   1646  HE2 LYS A 108      45.688  26.067  -1.503  1.00  0.00           H  
ATOM   1647  HZ1 LYS A 108      44.628  27.995  -2.128  1.00  0.00           H  
ATOM   1648  HZ2 LYS A 108      43.898  28.285  -0.581  1.00  0.00           H  
ATOM   1649  HZ3 LYS A 108      45.406  28.436  -0.729  1.00  0.00           H  
ATOM   1650  N   GLU A 109      47.907  22.529   2.467  1.00  0.77           N  
ATOM   1651  CA  GLU A 109      49.287  22.336   1.942  1.00  0.77           C  
ATOM   1652  C   GLU A 109      50.061  21.268   2.817  1.00  0.77           C  
ATOM   1653  O   GLU A 109      50.639  20.329   2.272  1.00  0.77           O  
ATOM   1654  CB  GLU A 109      49.928  23.751   1.770  1.00  0.77           C  
ATOM   1655  CG  GLU A 109      51.464  23.703   1.418  1.00  0.77           C  
ATOM   1656  CD  GLU A 109      52.094  25.083   1.166  1.00  0.77           C  
ATOM   1657  OE1 GLU A 109      51.705  26.082   1.747  1.00  0.77           O  
ATOM   1658  OE2 GLU A 109      53.134  25.158   0.499  1.00  0.77           O1-
ATOM   1659  H   GLU A 109      47.971  23.107   3.293  1.00  0.00           H  
ATOM   1660  HA  GLU A 109      49.263  21.919   0.935  1.00  0.00           H  
ATOM   1661  HB3 GLU A 109      49.708  24.416   2.605  1.00  0.00           H  
ATOM   1662  HB2 GLU A 109      49.519  24.228   0.879  1.00  0.00           H  
ATOM   1663  HG3 GLU A 109      51.469  23.047   0.548  1.00  0.00           H  
ATOM   1664  HG2 GLU A 109      52.001  23.250   2.252  1.00  0.00           H  
ATOM   1665  N   SER A 110      49.976  21.489   4.137  1.00  0.85           N  
ATOM   1666  CA  SER A 110      50.708  20.729   5.121  1.00  0.85           C  
ATOM   1667  C   SER A 110      50.203  19.263   5.373  1.00  0.85           C  
ATOM   1668  O   SER A 110      51.028  18.442   5.819  1.00  0.85           O  
ATOM   1669  CB  SER A 110      50.807  21.449   6.489  1.00  0.85           C  
ATOM   1670  OG  SER A 110      49.491  21.685   7.008  1.00  0.85           O  
ATOM   1671  H   SER A 110      49.414  22.231   4.528  1.00  0.00           H  
ATOM   1672  HA  SER A 110      51.625  20.578   4.551  1.00  0.00           H  
ATOM   1673  HB3 SER A 110      51.298  22.403   6.295  1.00  0.00           H  
ATOM   1674  HB2 SER A 110      51.367  20.866   7.220  1.00  0.00           H  
ATOM   1675  HG  SER A 110      49.258  20.922   7.542  1.00  0.00           H  
ATOM   1676  N   SER A 111      49.014  18.879   4.832  1.00  0.86           N  
ATOM   1677  CA  SER A 111      48.578  17.488   4.779  1.00  0.86           C  
ATOM   1678  C   SER A 111      49.312  16.670   3.688  1.00  0.86           C  
ATOM   1679  O   SER A 111      49.229  15.429   3.661  1.00  0.86           O  
ATOM   1680  CB  SER A 111      47.083  17.385   4.431  1.00  0.86           C  
ATOM   1681  OG  SER A 111      46.362  17.811   5.575  1.00  0.86           O  
ATOM   1682  H   SER A 111      48.504  19.586   4.322  1.00  0.00           H  
ATOM   1683  HA  SER A 111      48.832  16.915   5.670  1.00  0.00           H  
ATOM   1684  HB3 SER A 111      46.766  16.370   4.195  1.00  0.00           H  
ATOM   1685  HB2 SER A 111      46.977  18.041   3.567  1.00  0.00           H  
ATOM   1686  HG  SER A 111      46.553  18.752   5.605  1.00  0.00           H  
ATOM   1687  N   TRP A 112      49.854  17.425   2.693  1.00  0.79           N  
ATOM   1688  CA  TRP A 112      50.287  16.954   1.372  1.00  0.79           C  
ATOM   1689  C   TRP A 112      51.707  17.553   1.040  1.00  0.79           C  
ATOM   1690  O   TRP A 112      51.827  18.169  -0.046  1.00  0.79           O  
ATOM   1691  CB  TRP A 112      49.206  17.280   0.298  1.00  0.79           C  
ATOM   1692  CG  TRP A 112      47.829  16.955   0.664  1.00  0.79           C  
ATOM   1693  CD1 TRP A 112      46.869  17.911   0.833  1.00  0.79           C  
ATOM   1694  CD2 TRP A 112      47.160  15.678   0.856  1.00  0.79           C  
ATOM   1695  NE1 TRP A 112      45.662  17.326   1.137  1.00  0.79           N  
ATOM   1696  CE2 TRP A 112      45.796  15.924   1.150  1.00  0.79           C  
ATOM   1697  CE3 TRP A 112      47.619  14.376   0.787  1.00  0.79           C  
ATOM   1698  CZ2 TRP A 112      44.861  14.909   1.453  1.00  0.79           C  
ATOM   1699  CZ3 TRP A 112      46.700  13.353   1.039  1.00  0.79           C  
ATOM   1700  CH2 TRP A 112      45.366  13.605   1.364  1.00  0.79           C  
ATOM   1701  H   TRP A 112      50.125  18.378   2.889  1.00  0.00           H  
ATOM   1702  HA  TRP A 112      50.460  15.878   1.371  1.00  0.00           H  
ATOM   1703  HB3 TRP A 112      49.435  16.689  -0.588  1.00  0.00           H  
ATOM   1704  HB2 TRP A 112      49.137  18.332   0.021  1.00  0.00           H  
ATOM   1705  HD1 TRP A 112      47.049  18.974   0.760  1.00  0.00           H  
ATOM   1706  HE1 TRP A 112      44.755  17.766   1.199  1.00  0.00           H  
ATOM   1707  HE3 TRP A 112      48.671  14.200   0.614  1.00  0.00           H  
ATOM   1708  HZ2 TRP A 112      43.832  15.148   1.677  1.00  0.00           H  
ATOM   1709  HZ3 TRP A 112      47.007  12.322   1.133  1.00  0.00           H  
ATOM   1710  HH2 TRP A 112      44.684  12.810   1.628  1.00  0.00           H  
ATOM   1711  N   PRO A 113      52.781  17.389   1.927  1.00  0.77           N  
ATOM   1712  CA  PRO A 113      54.172  17.920   1.709  1.00  0.77           C  
ATOM   1713  C   PRO A 113      54.839  17.457   0.380  1.00  0.77           C  
ATOM   1714  O   PRO A 113      55.059  16.258   0.220  1.00  0.77           O  
ATOM   1715  CB  PRO A 113      54.938  17.279   2.921  1.00  0.77           C  
ATOM   1716  CG  PRO A 113      54.145  16.084   3.390  1.00  0.77           C  
ATOM   1717  CD  PRO A 113      52.725  16.551   3.105  1.00  0.77           C  
ATOM   1718  HA  PRO A 113      54.161  19.007   1.781  1.00  0.00           H  
ATOM   1719  HB3 PRO A 113      55.014  18.072   3.664  1.00  0.00           H  
ATOM   1720  HB2 PRO A 113      55.991  17.030   2.788  1.00  0.00           H  
ATOM   1721  HG3 PRO A 113      54.391  15.749   4.398  1.00  0.00           H  
ATOM   1722  HG2 PRO A 113      54.469  15.287   2.722  1.00  0.00           H  
ATOM   1723  HD2 PRO A 113      52.070  15.695   2.945  1.00  0.00           H  
ATOM   1724  HD3 PRO A 113      52.252  17.095   3.923  1.00  0.00           H  
ATOM   1725  N   ASN A 114      54.971  18.454  -0.455  1.00  0.78           N  
ATOM   1726  CA  ASN A 114      55.512  18.437  -1.808  1.00  0.78           C  
ATOM   1727  C   ASN A 114      54.574  17.923  -2.956  1.00  0.78           C  
ATOM   1728  O   ASN A 114      54.979  17.163  -3.867  1.00  0.78           O  
ATOM   1729  CB  ASN A 114      56.967  17.909  -1.898  1.00  0.78           C  
ATOM   1730  CG  ASN A 114      57.966  18.820  -1.067  1.00  0.78           C  
ATOM   1731  OD1 ASN A 114      57.862  20.061  -1.037  1.00  0.78           O  
ATOM   1732  ND2 ASN A 114      58.919  18.176  -0.422  1.00  0.78           N  
ATOM   1733  H   ASN A 114      54.782  19.381  -0.099  1.00  0.00           H  
ATOM   1734  HA  ASN A 114      55.562  19.507  -2.010  1.00  0.00           H  
ATOM   1735  HB3 ASN A 114      57.421  17.938  -2.889  1.00  0.00           H  
ATOM   1736  HB2 ASN A 114      57.081  16.853  -1.651  1.00  0.00           H  
ATOM   1737 HD22 ASN A 114      59.561  18.720   0.136  1.00  0.00           H  
ATOM   1738 HD21 ASN A 114      59.065  17.184  -0.541  1.00  0.00           H  
ATOM   1739  N   HIS A 115      53.322  18.363  -2.817  1.00  0.86           N  
ATOM   1740  CA  HIS A 115      52.425  18.347  -3.916  1.00  0.86           C  
ATOM   1741  C   HIS A 115      52.277  19.741  -4.484  1.00  0.86           C  
ATOM   1742  O   HIS A 115      52.584  20.701  -3.813  1.00  0.86           O  
ATOM   1743  CB  HIS A 115      51.091  17.794  -3.378  1.00  0.86           C  
ATOM   1744  CG  HIS A 115      50.982  16.319  -3.547  1.00  0.86           C  
ATOM   1745  ND1 HIS A 115      51.228  15.371  -2.599  1.00  0.86           N  
ATOM   1746  CD2 HIS A 115      50.856  15.690  -4.777  1.00  0.86           C  
ATOM   1747  CE1 HIS A 115      51.322  14.228  -3.213  1.00  0.86           C  
ATOM   1748  NE2 HIS A 115      50.899  14.309  -4.506  1.00  0.86           N  
ATOM   1749  H   HIS A 115      52.885  18.732  -1.985  1.00  0.00           H  
ATOM   1750  HA  HIS A 115      52.799  17.704  -4.713  1.00  0.00           H  
ATOM   1751  HB3 HIS A 115      50.277  18.304  -3.894  1.00  0.00           H  
ATOM   1752  HB2 HIS A 115      50.900  18.040  -2.334  1.00  0.00           H  
ATOM   1753  HD2 HIS A 115      50.674  16.204  -5.709  1.00  0.00           H  
ATOM   1754  HE1 HIS A 115      51.648  13.312  -2.744  1.00  0.00           H  
ATOM   1755  HE2 HIS A 115      50.774  13.609  -5.223  1.00  0.00           H  
ATOM   1756  N   THR A 116      51.830  19.858  -5.703  1.00  0.86           N  
ATOM   1757  CA  THR A 116      51.120  20.966  -6.343  1.00  0.86           C  
ATOM   1758  C   THR A 116      49.680  20.646  -6.041  1.00  0.86           C  
ATOM   1759  O   THR A 116      49.191  19.600  -6.485  1.00  0.86           O  
ATOM   1760  CB  THR A 116      51.383  20.886  -7.878  1.00  0.86           C  
ATOM   1761  OG1 THR A 116      52.789  20.966  -8.064  1.00  0.86           O  
ATOM   1762  CG2 THR A 116      50.739  22.062  -8.677  1.00  0.86           C  
ATOM   1763  H   THR A 116      51.622  19.066  -6.294  1.00  0.00           H  
ATOM   1764  HA  THR A 116      51.585  21.821  -5.854  1.00  0.00           H  
ATOM   1765  HB  THR A 116      51.011  19.953  -8.302  1.00  0.00           H  
ATOM   1766  HG1 THR A 116      52.906  20.216  -8.652  1.00  0.00           H  
ATOM   1767 HG21 THR A 116      51.123  23.035  -8.372  1.00  0.00           H  
ATOM   1768 HG22 THR A 116      50.811  21.899  -9.752  1.00  0.00           H  
ATOM   1769 HG23 THR A 116      49.709  22.195  -8.346  1.00  0.00           H  
ATOM   1770  N   VAL A 117      48.983  21.438  -5.189  1.00  0.79           N  
ATOM   1771  CA  VAL A 117      47.670  21.075  -4.708  1.00  0.79           C  
ATOM   1772  C   VAL A 117      46.466  21.709  -5.453  1.00  0.79           C  
ATOM   1773  O   VAL A 117      45.351  21.190  -5.415  1.00  0.79           O  
ATOM   1774  CB  VAL A 117      47.612  21.451  -3.177  1.00  0.79           C  
ATOM   1775  CG1 VAL A 117      48.608  20.638  -2.230  1.00  0.79           C  
ATOM   1776  CG2 VAL A 117      47.702  22.987  -2.926  1.00  0.79           C  
ATOM   1777  H   VAL A 117      49.352  22.355  -4.983  1.00  0.00           H  
ATOM   1778  HA  VAL A 117      47.430  20.012  -4.672  1.00  0.00           H  
ATOM   1779  HB  VAL A 117      46.662  21.089  -2.784  1.00  0.00           H  
ATOM   1780 HG11 VAL A 117      49.658  20.916  -2.323  1.00  0.00           H  
ATOM   1781 HG12 VAL A 117      48.312  20.817  -1.196  1.00  0.00           H  
ATOM   1782 HG13 VAL A 117      48.520  19.563  -2.391  1.00  0.00           H  
ATOM   1783 HG21 VAL A 117      47.685  23.162  -1.851  1.00  0.00           H  
ATOM   1784 HG22 VAL A 117      48.622  23.408  -3.332  1.00  0.00           H  
ATOM   1785 HG23 VAL A 117      46.914  23.574  -3.398  1.00  0.00           H  
ATOM   1786  N   THR A 118      46.704  22.739  -6.236  1.00  0.69           N  
ATOM   1787  CA  THR A 118      45.694  23.658  -6.846  1.00  0.69           C  
ATOM   1788  C   THR A 118      45.677  23.263  -8.332  1.00  0.69           C  
ATOM   1789  O   THR A 118      46.720  23.008  -8.864  1.00  0.69           O  
ATOM   1790  CB  THR A 118      46.076  25.122  -6.745  1.00  0.69           C  
ATOM   1791  OG1 THR A 118      47.462  25.353  -6.845  1.00  0.69           O  
ATOM   1792  CG2 THR A 118      45.786  25.542  -5.350  1.00  0.69           C  
ATOM   1793  H   THR A 118      47.640  22.846  -6.600  1.00  0.00           H  
ATOM   1794  HA  THR A 118      44.821  23.391  -6.252  1.00  0.00           H  
ATOM   1795  HB  THR A 118      45.550  25.790  -7.427  1.00  0.00           H  
ATOM   1796  HG1 THR A 118      47.756  25.120  -7.729  1.00  0.00           H  
ATOM   1797 HG21 THR A 118      46.609  25.230  -4.707  1.00  0.00           H  
ATOM   1798 HG22 THR A 118      45.751  26.629  -5.268  1.00  0.00           H  
ATOM   1799 HG23 THR A 118      44.783  25.182  -5.122  1.00  0.00           H  
ATOM   1800  N   GLY A 119      44.460  23.190  -8.865  1.00  0.86           N  
ATOM   1801  CA  GLY A 119      44.126  22.811 -10.282  1.00  0.86           C  
ATOM   1802  C   GLY A 119      43.634  24.118 -11.006  1.00  0.86           C  
ATOM   1803  O   GLY A 119      43.318  25.118 -10.297  1.00  0.86           O  
ATOM   1804  H   GLY A 119      43.686  23.563  -8.333  1.00  0.00           H  
ATOM   1805  HA3 GLY A 119      43.337  22.072 -10.423  1.00  0.00           H  
ATOM   1806  HA2 GLY A 119      45.000  22.375 -10.764  1.00  0.00           H  
ATOM   1807  N   VAL A 120      43.488  23.986 -12.369  1.00  0.89           N  
ATOM   1808  CA  VAL A 120      43.104  25.010 -13.330  1.00  0.89           C  
ATOM   1809  C   VAL A 120      42.496  24.223 -14.529  1.00  0.89           C  
ATOM   1810  O   VAL A 120      43.160  23.339 -15.009  1.00  0.89           O  
ATOM   1811  CB  VAL A 120      44.364  25.943 -13.829  1.00  0.89           C  
ATOM   1812  CG1 VAL A 120      44.600  27.155 -12.902  1.00  0.89           C  
ATOM   1813  CG2 VAL A 120      45.694  25.210 -13.875  1.00  0.89           C  
ATOM   1814  H   VAL A 120      43.566  23.046 -12.731  1.00  0.00           H  
ATOM   1815  HA  VAL A 120      42.358  25.678 -12.899  1.00  0.00           H  
ATOM   1816  HB  VAL A 120      44.160  26.191 -14.871  1.00  0.00           H  
ATOM   1817 HG11 VAL A 120      45.394  27.763 -13.334  1.00  0.00           H  
ATOM   1818 HG12 VAL A 120      43.772  27.852 -12.771  1.00  0.00           H  
ATOM   1819 HG13 VAL A 120      44.885  26.826 -11.902  1.00  0.00           H  
ATOM   1820 HG21 VAL A 120      45.504  24.221 -14.291  1.00  0.00           H  
ATOM   1821 HG22 VAL A 120      46.461  25.839 -14.327  1.00  0.00           H  
ATOM   1822 HG23 VAL A 120      46.056  25.109 -12.852  1.00  0.00           H  
ATOM   1823  N   SER A 121      41.192  24.427 -14.789  1.00  0.87           N  
ATOM   1824  CA  SER A 121      40.301  23.660 -15.670  1.00  0.87           C  
ATOM   1825  C   SER A 121      39.111  24.563 -16.097  1.00  0.87           C  
ATOM   1826  O   SER A 121      39.090  25.709 -15.703  1.00  0.87           O  
ATOM   1827  CB  SER A 121      39.973  22.295 -15.050  1.00  0.87           C  
ATOM   1828  OG  SER A 121      39.231  22.520 -13.871  1.00  0.87           O  
ATOM   1829  H   SER A 121      40.680  25.142 -14.292  1.00  0.00           H  
ATOM   1830  HA  SER A 121      40.854  23.405 -16.574  1.00  0.00           H  
ATOM   1831  HB3 SER A 121      40.953  21.892 -14.792  1.00  0.00           H  
ATOM   1832  HB2 SER A 121      39.509  21.564 -15.711  1.00  0.00           H  
ATOM   1833  HG  SER A 121      39.366  23.364 -13.434  1.00  0.00           H  
ATOM   1834  N   SER A 122      38.168  24.001 -16.868  1.00  0.74           N  
ATOM   1835  CA  SER A 122      36.987  24.621 -17.373  1.00  0.74           C  
ATOM   1836  C   SER A 122      36.011  25.216 -16.318  1.00  0.74           C  
ATOM   1837  O   SER A 122      35.291  26.085 -16.738  1.00  0.74           O  
ATOM   1838  CB  SER A 122      36.362  23.386 -18.116  1.00  0.74           C  
ATOM   1839  OG  SER A 122      36.413  22.241 -17.311  1.00  0.74           O  
ATOM   1840  H   SER A 122      38.107  22.993 -16.901  1.00  0.00           H  
ATOM   1841  HA  SER A 122      37.323  25.447 -18.000  1.00  0.00           H  
ATOM   1842  HB3 SER A 122      36.958  23.206 -19.011  1.00  0.00           H  
ATOM   1843  HB2 SER A 122      35.322  23.591 -18.373  1.00  0.00           H  
ATOM   1844  HG  SER A 122      35.494  22.052 -17.106  1.00  0.00           H  
ATOM   1845  N   CYS A 123      36.049  24.800 -15.051  1.00  0.89           N  
ATOM   1846  CA  CYS A 123      35.438  25.409 -13.875  1.00  0.89           C  
ATOM   1847  C   CYS A 123      35.924  26.820 -13.597  1.00  0.89           C  
ATOM   1848  O   CYS A 123      37.102  27.068 -13.295  1.00  0.89           O  
ATOM   1849  CB  CYS A 123      35.858  24.509 -12.727  1.00  0.89           C  
ATOM   1850  SG  CYS A 123      35.602  22.750 -12.767  1.00  0.89           S  
ATOM   1851  H   CYS A 123      36.754  24.109 -14.840  1.00  0.00           H  
ATOM   1852  HA  CYS A 123      34.359  25.350 -14.015  1.00  0.00           H  
ATOM   1853  HB3 CYS A 123      35.422  24.871 -11.796  1.00  0.00           H  
ATOM   1854  HB2 CYS A 123      36.917  24.676 -12.528  1.00  0.00           H  
ATOM   1855  N   SER A 124      35.028  27.770 -13.919  1.00  0.86           N  
ATOM   1856  CA  SER A 124      35.494  29.134 -14.229  1.00  0.86           C  
ATOM   1857  C   SER A 124      34.562  30.145 -13.580  1.00  0.86           C  
ATOM   1858  O   SER A 124      33.351  29.909 -13.506  1.00  0.86           O  
ATOM   1859  CB  SER A 124      35.422  29.249 -15.795  1.00  0.86           C  
ATOM   1860  OG  SER A 124      36.184  30.349 -16.279  1.00  0.86           O  
ATOM   1861  H   SER A 124      34.167  27.449 -14.338  1.00  0.00           H  
ATOM   1862  HA  SER A 124      36.519  29.294 -13.896  1.00  0.00           H  
ATOM   1863  HB3 SER A 124      34.405  29.397 -16.158  1.00  0.00           H  
ATOM   1864  HB2 SER A 124      35.752  28.316 -16.250  1.00  0.00           H  
ATOM   1865  HG  SER A 124      37.106  30.165 -16.471  1.00  0.00           H  
ATOM   1866  N   HIS A 125      35.001  31.403 -13.416  1.00  0.81           N  
ATOM   1867  CA  HIS A 125      34.185  32.527 -12.954  1.00  0.81           C  
ATOM   1868  C   HIS A 125      34.989  33.810 -13.178  1.00  0.81           C  
ATOM   1869  O   HIS A 125      36.138  33.824 -12.777  1.00  0.81           O  
ATOM   1870  CB  HIS A 125      33.784  32.299 -11.503  1.00  0.81           C  
ATOM   1871  CG  HIS A 125      33.094  33.439 -10.824  1.00  0.81           C  
ATOM   1872  ND1 HIS A 125      31.824  33.751 -11.117  1.00  0.81           N1+
ATOM   1873  CD2 HIS A 125      33.538  34.301  -9.795  1.00  0.81           C  
ATOM   1874  CE1 HIS A 125      31.467  34.704 -10.299  1.00  0.81           C  
ATOM   1875  NE2 HIS A 125      32.458  35.039  -9.498  1.00  0.81           N  
ATOM   1876  H   HIS A 125      35.998  31.558 -13.474  1.00  0.00           H  
ATOM   1877  HA  HIS A 125      33.257  32.447 -13.520  1.00  0.00           H  
ATOM   1878  HB3 HIS A 125      34.721  32.108 -10.980  1.00  0.00           H  
ATOM   1879  HB2 HIS A 125      33.220  31.366 -11.504  1.00  0.00           H  
ATOM   1880  HD1 HIS A 125      31.254  33.318 -11.830  1.00  0.00           H  
ATOM   1881  HD2 HIS A 125      34.539  34.434  -9.412  1.00  0.00           H  
ATOM   1882  HE1 HIS A 125      30.547  35.254 -10.432  1.00  0.00           H  
ATOM   1883  HE2 HIS A 125      32.484  35.833  -8.874  1.00  0.00           H  
ATOM   1884  N   ASN A 126      34.311  34.761 -13.805  1.00  0.82           N  
ATOM   1885  CA  ASN A 126      34.671  36.122 -14.103  1.00  0.82           C  
ATOM   1886  C   ASN A 126      35.847  36.267 -15.032  1.00  0.82           C  
ATOM   1887  O   ASN A 126      36.439  37.368 -14.910  1.00  0.82           O  
ATOM   1888  CB  ASN A 126      34.937  36.897 -12.696  1.00  0.82           C  
ATOM   1889  CG  ASN A 126      33.695  37.206 -11.757  1.00  0.82           C  
ATOM   1890  OD1 ASN A 126      32.525  37.159 -12.050  1.00  0.82           O  
ATOM   1891  ND2 ASN A 126      34.002  37.532 -10.522  1.00  0.82           N  
ATOM   1892  H   ASN A 126      33.339  34.631 -14.049  1.00  0.00           H  
ATOM   1893  HA  ASN A 126      33.885  36.590 -14.695  1.00  0.00           H  
ATOM   1894  HB3 ASN A 126      35.212  37.943 -12.835  1.00  0.00           H  
ATOM   1895  HB2 ASN A 126      35.787  36.512 -12.133  1.00  0.00           H  
ATOM   1896 HD22 ASN A 126      33.385  37.803  -9.769  1.00  0.00           H  
ATOM   1897 HD21 ASN A 126      34.974  37.429 -10.267  1.00  0.00           H  
ATOM   1898  N   GLY A 127      36.241  35.211 -15.774  1.00  0.88           N  
ATOM   1899  CA  GLY A 127      37.434  35.238 -16.620  1.00  0.88           C  
ATOM   1900  C   GLY A 127      38.653  34.673 -15.794  1.00  0.88           C  
ATOM   1901  O   GLY A 127      39.779  34.709 -16.257  1.00  0.88           O  
ATOM   1902  H   GLY A 127      35.791  34.319 -15.630  1.00  0.00           H  
ATOM   1903  HA3 GLY A 127      37.813  36.181 -17.014  1.00  0.00           H  
ATOM   1904  HA2 GLY A 127      37.282  34.680 -17.544  1.00  0.00           H  
ATOM   1905  N   GLU A 128      38.388  34.259 -14.528  1.00  0.83           N  
ATOM   1906  CA  GLU A 128      39.347  33.395 -13.927  1.00  0.83           C  
ATOM   1907  C   GLU A 128      38.864  31.895 -14.152  1.00  0.83           C  
ATOM   1908  O   GLU A 128      37.727  31.601 -13.782  1.00  0.83           O  
ATOM   1909  CB  GLU A 128      39.492  33.613 -12.425  1.00  0.83           C  
ATOM   1910  CG  GLU A 128      39.677  35.067 -12.079  1.00  0.83           C  
ATOM   1911  CD  GLU A 128      40.140  35.285 -10.646  1.00  0.83           C  
ATOM   1912  OE1 GLU A 128      41.061  36.053 -10.323  1.00  0.83           O  
ATOM   1913  OE2 GLU A 128      39.674  34.586  -9.771  1.00  0.83           O1-
ATOM   1914  H   GLU A 128      37.448  34.212 -14.162  1.00  0.00           H  
ATOM   1915  HA  GLU A 128      40.400  33.594 -14.122  1.00  0.00           H  
ATOM   1916  HB3 GLU A 128      40.338  32.988 -12.139  1.00  0.00           H  
ATOM   1917  HB2 GLU A 128      38.663  33.182 -11.865  1.00  0.00           H  
ATOM   1918  HG3 GLU A 128      38.796  35.695 -12.206  1.00  0.00           H  
ATOM   1919  HG2 GLU A 128      40.467  35.406 -12.750  1.00  0.00           H  
ATOM   1920  N   ASN A 129      39.763  30.973 -14.532  1.00  0.85           N  
ATOM   1921  CA  ASN A 129      39.594  29.476 -14.513  1.00  0.85           C  
ATOM   1922  C   ASN A 129      40.219  28.976 -13.166  1.00  0.85           C  
ATOM   1923  O   ASN A 129      41.205  29.575 -12.662  1.00  0.85           O  
ATOM   1924  CB  ASN A 129      40.318  28.781 -15.650  1.00  0.85           C  
ATOM   1925  CG  ASN A 129      39.635  28.898 -17.021  1.00  0.85           C  
ATOM   1926  OD1 ASN A 129      38.649  29.600 -17.108  1.00  0.85           O  
ATOM   1927  ND2 ASN A 129      40.216  28.326 -18.106  1.00  0.85           N  
ATOM   1928  H   ASN A 129      40.674  31.360 -14.736  1.00  0.00           H  
ATOM   1929  HA  ASN A 129      38.517  29.324 -14.451  1.00  0.00           H  
ATOM   1930  HB3 ASN A 129      40.591  27.739 -15.483  1.00  0.00           H  
ATOM   1931  HB2 ASN A 129      41.324  29.200 -15.661  1.00  0.00           H  
ATOM   1932 HD22 ASN A 129      39.761  28.324 -19.007  1.00  0.00           H  
ATOM   1933 HD21 ASN A 129      41.090  27.827 -18.021  1.00  0.00           H  
ATOM   1934  N   SER A 130      39.707  27.871 -12.638  1.00  0.88           N  
ATOM   1935  CA  SER A 130      40.091  27.315 -11.356  1.00  0.88           C  
ATOM   1936  C   SER A 130      39.550  25.846 -11.259  1.00  0.88           C  
ATOM   1937  O   SER A 130      39.746  25.112 -12.233  1.00  0.88           O  
ATOM   1938  CB  SER A 130      39.677  28.077 -10.107  1.00  0.88           C  
ATOM   1939  OG  SER A 130      38.301  28.260  -9.988  1.00  0.88           O  
ATOM   1940  H   SER A 130      38.918  27.380 -13.033  1.00  0.00           H  
ATOM   1941  HA  SER A 130      41.180  27.286 -11.357  1.00  0.00           H  
ATOM   1942  HB3 SER A 130      40.132  29.060  -9.989  1.00  0.00           H  
ATOM   1943  HB2 SER A 130      40.048  27.598  -9.201  1.00  0.00           H  
ATOM   1944  HG  SER A 130      38.081  29.050 -10.487  1.00  0.00           H  
ATOM   1945  N   PHE A 131      39.005  25.425 -10.102  1.00  0.89           N  
ATOM   1946  CA  PHE A 131      38.779  24.018  -9.843  1.00  0.89           C  
ATOM   1947  C   PHE A 131      37.900  23.951  -8.564  1.00  0.89           C  
ATOM   1948  O   PHE A 131      38.011  24.897  -7.795  1.00  0.89           O  
ATOM   1949  CB  PHE A 131      40.110  23.397  -9.617  1.00  0.89           C  
ATOM   1950  CG  PHE A 131      40.059  21.894  -9.331  1.00  0.89           C  
ATOM   1951  CD1 PHE A 131      39.698  21.077 -10.416  1.00  0.89           C  
ATOM   1952  CD2 PHE A 131      40.102  21.404  -7.982  1.00  0.89           C  
ATOM   1953  CE1 PHE A 131      39.534  19.701 -10.222  1.00  0.89           C  
ATOM   1954  CE2 PHE A 131      39.820  20.095  -7.814  1.00  0.89           C  
ATOM   1955  CZ  PHE A 131      39.521  19.229  -8.914  1.00  0.89           C  
ATOM   1956  H   PHE A 131      38.878  26.097  -9.359  1.00  0.00           H  
ATOM   1957  HA  PHE A 131      38.230  23.615 -10.695  1.00  0.00           H  
ATOM   1958  HB3 PHE A 131      40.646  23.945  -8.842  1.00  0.00           H  
ATOM   1959  HB2 PHE A 131      40.819  23.535 -10.433  1.00  0.00           H  
ATOM   1960  HD1 PHE A 131      39.741  21.473 -11.420  1.00  0.00           H  
ATOM   1961  HD2 PHE A 131      40.408  22.112  -7.226  1.00  0.00           H  
ATOM   1962  HE1 PHE A 131      39.366  19.044 -11.062  1.00  0.00           H  
ATOM   1963  HE2 PHE A 131      40.047  19.602  -6.880  1.00  0.00           H  
ATOM   1964  HZ  PHE A 131      39.391  18.188  -8.657  1.00  0.00           H  
ATOM   1965  N   TYR A 132      37.044  22.912  -8.328  1.00  0.89           N  
ATOM   1966  CA  TYR A 132      36.174  22.813  -7.207  1.00  0.89           C  
ATOM   1967  C   TYR A 132      36.741  23.310  -5.815  1.00  0.89           C  
ATOM   1968  O   TYR A 132      37.978  23.158  -5.560  1.00  0.89           O  
ATOM   1969  CB  TYR A 132      35.848  21.332  -7.110  1.00  0.89           C  
ATOM   1970  CG  TYR A 132      35.164  20.748  -8.284  1.00  0.89           C  
ATOM   1971  CD1 TYR A 132      33.824  21.038  -8.517  1.00  0.89           C  
ATOM   1972  CD2 TYR A 132      35.840  19.971  -9.204  1.00  0.89           C  
ATOM   1973  CE1 TYR A 132      33.113  20.575  -9.605  1.00  0.89           C  
ATOM   1974  CE2 TYR A 132      35.224  19.504 -10.347  1.00  0.89           C  
ATOM   1975  CZ  TYR A 132      33.850  19.812 -10.522  1.00  0.89           C  
ATOM   1976  OH  TYR A 132      33.197  19.194 -11.530  1.00  0.89           O  
ATOM   1977  H   TYR A 132      36.772  22.163  -8.949  1.00  0.00           H  
ATOM   1978  HA  TYR A 132      35.204  23.278  -7.384  1.00  0.00           H  
ATOM   1979  HB3 TYR A 132      35.242  21.242  -6.209  1.00  0.00           H  
ATOM   1980  HB2 TYR A 132      36.654  20.630  -6.902  1.00  0.00           H  
ATOM   1981  HD1 TYR A 132      33.311  21.525  -7.701  1.00  0.00           H  
ATOM   1982  HD2 TYR A 132      36.864  19.688  -9.009  1.00  0.00           H  
ATOM   1983  HE1 TYR A 132      32.047  20.702  -9.724  1.00  0.00           H  
ATOM   1984  HE2 TYR A 132      35.739  18.837 -11.023  1.00  0.00           H  
ATOM   1985  HH  TYR A 132      33.619  18.336 -11.619  1.00  0.00           H  
ATOM   1986  N   ARG A 133      35.837  24.044  -5.108  1.00  0.82           N  
ATOM   1987  CA  ARG A 133      36.012  24.796  -3.862  1.00  0.82           C  
ATOM   1988  C   ARG A 133      36.409  23.913  -2.671  1.00  0.82           C  
ATOM   1989  O   ARG A 133      37.342  24.262  -1.959  1.00  0.82           O  
ATOM   1990  CB  ARG A 133      34.728  25.612  -3.458  1.00  0.82           C  
ATOM   1991  CG  ARG A 133      34.295  26.642  -4.492  1.00  0.82           C  
ATOM   1992  CD  ARG A 133      32.834  27.039  -4.189  1.00  0.82           C  
ATOM   1993  NE  ARG A 133      32.280  28.112  -5.014  1.00  0.82           N  
ATOM   1994  CZ  ARG A 133      32.501  29.469  -4.912  1.00  0.82           C  
ATOM   1995  NH1 ARG A 133      33.447  30.031  -4.197  1.00  0.82           N  
ATOM   1996  NH2 ARG A 133      31.701  30.299  -5.585  1.00  0.82           N1+
ATOM   1997  H   ARG A 133      34.882  23.951  -5.424  1.00  0.00           H  
ATOM   1998  HA  ARG A 133      36.726  25.572  -4.141  1.00  0.00           H  
ATOM   1999  HB3 ARG A 133      35.127  26.168  -2.610  1.00  0.00           H  
ATOM   2000  HB2 ARG A 133      33.823  25.053  -3.222  1.00  0.00           H  
ATOM   2001  HG3 ARG A 133      34.413  26.125  -5.444  1.00  0.00           H  
ATOM   2002  HG2 ARG A 133      35.002  27.460  -4.635  1.00  0.00           H  
ATOM   2003  HD3 ARG A 133      32.499  27.153  -3.158  1.00  0.00           H  
ATOM   2004  HD2 ARG A 133      32.124  26.285  -4.529  1.00  0.00           H  
ATOM   2005  HE  ARG A 133      31.404  27.778  -5.389  1.00  0.00           H  
ATOM   2006 HH12 ARG A 133      33.403  31.025  -4.023  1.00  0.00           H  
ATOM   2007 HH11 ARG A 133      33.832  29.546  -3.399  1.00  0.00           H  
ATOM   2008 HH22 ARG A 133      31.881  31.291  -5.542  1.00  0.00           H  
ATOM   2009 HH21 ARG A 133      30.874  30.088  -6.126  1.00  0.00           H  
ATOM   2010  N   ASN A 134      35.755  22.728  -2.597  1.00  0.87           N  
ATOM   2011  CA  ASN A 134      35.923  21.647  -1.610  1.00  0.87           C  
ATOM   2012  C   ASN A 134      37.070  20.612  -1.826  1.00  0.87           C  
ATOM   2013  O   ASN A 134      37.320  19.663  -1.038  1.00  0.87           O  
ATOM   2014  CB  ASN A 134      34.592  20.867  -1.313  1.00  0.87           C  
ATOM   2015  CG  ASN A 134      33.497  21.720  -0.642  1.00  0.87           C  
ATOM   2016  OD1 ASN A 134      33.701  22.620   0.122  1.00  0.87           O  
ATOM   2017  ND2 ASN A 134      32.253  21.408  -0.804  1.00  0.87           N  
ATOM   2018  H   ASN A 134      35.110  22.498  -3.339  1.00  0.00           H  
ATOM   2019  HA  ASN A 134      36.242  22.108  -0.675  1.00  0.00           H  
ATOM   2020  HB3 ASN A 134      34.737  19.998  -0.670  1.00  0.00           H  
ATOM   2021  HB2 ASN A 134      34.186  20.597  -2.288  1.00  0.00           H  
ATOM   2022 HD22 ASN A 134      31.548  22.100  -0.592  1.00  0.00           H  
ATOM   2023 HD21 ASN A 134      31.874  20.683  -1.396  1.00  0.00           H  
ATOM   2024  N   LEU A 135      37.756  20.699  -2.941  1.00  0.91           N  
ATOM   2025  CA  LEU A 135      38.681  19.667  -3.401  1.00  0.91           C  
ATOM   2026  C   LEU A 135      39.983  20.271  -3.875  1.00  0.91           C  
ATOM   2027  O   LEU A 135      40.112  21.448  -4.191  1.00  0.91           O  
ATOM   2028  CB  LEU A 135      37.996  18.996  -4.586  1.00  0.91           C  
ATOM   2029  CG  LEU A 135      36.582  18.307  -4.335  1.00  0.91           C  
ATOM   2030  CD1 LEU A 135      35.668  18.204  -5.544  1.00  0.91           C  
ATOM   2031  CD2 LEU A 135      36.790  16.957  -3.650  1.00  0.91           C  
ATOM   2032  H   LEU A 135      37.725  21.561  -3.466  1.00  0.00           H  
ATOM   2033  HA  LEU A 135      38.904  18.929  -2.630  1.00  0.00           H  
ATOM   2034  HB3 LEU A 135      38.689  18.305  -5.067  1.00  0.00           H  
ATOM   2035  HB2 LEU A 135      37.888  19.852  -5.252  1.00  0.00           H  
ATOM   2036  HG  LEU A 135      36.006  18.994  -3.715  1.00  0.00           H  
ATOM   2037 HD11 LEU A 135      36.153  18.468  -6.484  1.00  0.00           H  
ATOM   2038 HD12 LEU A 135      35.323  17.199  -5.783  1.00  0.00           H  
ATOM   2039 HD13 LEU A 135      34.856  18.913  -5.380  1.00  0.00           H  
ATOM   2040 HD21 LEU A 135      35.885  16.696  -3.101  1.00  0.00           H  
ATOM   2041 HD22 LEU A 135      37.038  16.199  -4.393  1.00  0.00           H  
ATOM   2042 HD23 LEU A 135      37.574  16.878  -2.897  1.00  0.00           H  
ATOM   2043  N   LEU A 136      41.055  19.498  -3.813  1.00  0.92           N  
ATOM   2044  CA  LEU A 136      42.442  19.896  -4.130  1.00  0.92           C  
ATOM   2045  C   LEU A 136      42.771  18.825  -5.230  1.00  0.92           C  
ATOM   2046  O   LEU A 136      42.287  17.736  -5.095  1.00  0.92           O  
ATOM   2047  CB  LEU A 136      43.421  19.711  -2.935  1.00  0.92           C  
ATOM   2048  CG  LEU A 136      43.152  20.593  -1.691  1.00  0.92           C  
ATOM   2049  CD1 LEU A 136      43.646  19.830  -0.421  1.00  0.92           C  
ATOM   2050  CD2 LEU A 136      43.763  21.986  -2.008  1.00  0.92           C  
ATOM   2051  H   LEU A 136      40.963  18.585  -3.393  1.00  0.00           H  
ATOM   2052  HA  LEU A 136      42.529  20.907  -4.529  1.00  0.00           H  
ATOM   2053  HB3 LEU A 136      44.462  19.809  -3.245  1.00  0.00           H  
ATOM   2054  HB2 LEU A 136      43.169  18.711  -2.581  1.00  0.00           H  
ATOM   2055  HG  LEU A 136      42.086  20.794  -1.580  1.00  0.00           H  
ATOM   2056 HD11 LEU A 136      42.913  19.352   0.228  1.00  0.00           H  
ATOM   2057 HD12 LEU A 136      44.347  19.066  -0.758  1.00  0.00           H  
ATOM   2058 HD13 LEU A 136      44.262  20.512   0.165  1.00  0.00           H  
ATOM   2059 HD21 LEU A 136      43.120  22.736  -1.547  1.00  0.00           H  
ATOM   2060 HD22 LEU A 136      44.778  22.045  -1.615  1.00  0.00           H  
ATOM   2061 HD23 LEU A 136      43.896  22.235  -3.061  1.00  0.00           H  
ATOM   2062  N   TRP A 137      43.583  19.084  -6.317  1.00  0.90           N  
ATOM   2063  CA  TRP A 137      43.941  18.140  -7.338  1.00  0.90           C  
ATOM   2064  C   TRP A 137      45.480  17.868  -7.220  1.00  0.90           C  
ATOM   2065  O   TRP A 137      46.319  18.707  -7.524  1.00  0.90           O  
ATOM   2066  CB  TRP A 137      43.542  18.727  -8.765  1.00  0.90           C  
ATOM   2067  CG  TRP A 137      43.735  17.865  -9.984  1.00  0.90           C  
ATOM   2068  CD1 TRP A 137      44.409  16.703 -10.144  1.00  0.90           C  
ATOM   2069  CD2 TRP A 137      43.229  18.182 -11.380  1.00  0.90           C  
ATOM   2070  NE1 TRP A 137      44.371  16.323 -11.468  1.00  0.90           N  
ATOM   2071  CE2 TRP A 137      43.700  17.215 -12.307  1.00  0.90           C  
ATOM   2072  CE3 TRP A 137      42.491  19.176 -11.904  1.00  0.90           C  
ATOM   2073  CZ2 TRP A 137      43.386  17.268 -13.665  1.00  0.90           C  
ATOM   2074  CZ3 TRP A 137      42.000  19.217 -13.201  1.00  0.90           C  
ATOM   2075  CH2 TRP A 137      42.471  18.246 -14.097  1.00  0.90           C  
ATOM   2076  H   TRP A 137      44.209  19.869  -6.205  1.00  0.00           H  
ATOM   2077  HA  TRP A 137      43.433  17.183  -7.219  1.00  0.00           H  
ATOM   2078  HB3 TRP A 137      43.904  19.743  -8.923  1.00  0.00           H  
ATOM   2079  HB2 TRP A 137      42.458  18.835  -8.742  1.00  0.00           H  
ATOM   2080  HD1 TRP A 137      44.969  16.118  -9.429  1.00  0.00           H  
ATOM   2081  HE1 TRP A 137      44.653  15.382 -11.702  1.00  0.00           H  
ATOM   2082  HE3 TRP A 137      42.108  19.977 -11.290  1.00  0.00           H  
ATOM   2083  HZ2 TRP A 137      43.863  16.558 -14.325  1.00  0.00           H  
ATOM   2084  HZ3 TRP A 137      41.330  19.984 -13.561  1.00  0.00           H  
ATOM   2085  HH2 TRP A 137      42.258  18.243 -15.156  1.00  0.00           H  
ATOM   2086  N   LEU A 138      45.837  16.676  -6.809  1.00  0.92           N  
ATOM   2087  CA  LEU A 138      47.196  16.327  -6.395  1.00  0.92           C  
ATOM   2088  C   LEU A 138      48.072  16.006  -7.634  1.00  0.92           C  
ATOM   2089  O   LEU A 138      48.145  14.833  -7.864  1.00  0.92           O  
ATOM   2090  CB  LEU A 138      47.137  15.168  -5.351  1.00  0.92           C  
ATOM   2091  CG  LEU A 138      46.563  15.612  -3.965  1.00  0.92           C  
ATOM   2092  CD1 LEU A 138      46.304  14.381  -3.093  1.00  0.92           C  
ATOM   2093  CD2 LEU A 138      47.420  16.629  -3.229  1.00  0.92           C  
ATOM   2094  H   LEU A 138      45.127  15.961  -6.739  1.00  0.00           H  
ATOM   2095  HA  LEU A 138      47.680  17.164  -5.891  1.00  0.00           H  
ATOM   2096  HB3 LEU A 138      48.133  14.742  -5.236  1.00  0.00           H  
ATOM   2097  HB2 LEU A 138      46.629  14.282  -5.732  1.00  0.00           H  
ATOM   2098  HG  LEU A 138      45.555  16.027  -3.941  1.00  0.00           H  
ATOM   2099 HD11 LEU A 138      47.283  13.916  -2.981  1.00  0.00           H  
ATOM   2100 HD12 LEU A 138      45.999  14.576  -2.064  1.00  0.00           H  
ATOM   2101 HD13 LEU A 138      45.741  13.575  -3.564  1.00  0.00           H  
ATOM   2102 HD21 LEU A 138      47.633  16.399  -2.185  1.00  0.00           H  
ATOM   2103 HD22 LEU A 138      48.335  16.950  -3.726  1.00  0.00           H  
ATOM   2104 HD23 LEU A 138      46.889  17.581  -3.260  1.00  0.00           H  
ATOM   2105  N   THR A 139      48.597  16.996  -8.311  1.00  0.89           N  
ATOM   2106  CA  THR A 139      49.537  16.658  -9.412  1.00  0.89           C  
ATOM   2107  C   THR A 139      51.018  16.798  -8.798  1.00  0.89           C  
ATOM   2108  O   THR A 139      51.175  17.494  -7.802  1.00  0.89           O  
ATOM   2109  CB  THR A 139      49.429  17.706 -10.606  1.00  0.89           C  
ATOM   2110  OG1 THR A 139      49.657  19.065 -10.115  1.00  0.89           O  
ATOM   2111  CG2 THR A 139      48.086  17.609 -11.353  1.00  0.89           C  
ATOM   2112  H   THR A 139      48.363  17.942  -8.046  1.00  0.00           H  
ATOM   2113  HA  THR A 139      49.326  15.665  -9.811  1.00  0.00           H  
ATOM   2114  HB  THR A 139      50.193  17.536 -11.365  1.00  0.00           H  
ATOM   2115  HG1 THR A 139      48.736  19.328 -10.059  1.00  0.00           H  
ATOM   2116 HG21 THR A 139      48.115  16.674 -11.913  1.00  0.00           H  
ATOM   2117 HG22 THR A 139      47.157  17.689 -10.788  1.00  0.00           H  
ATOM   2118 HG23 THR A 139      48.126  18.425 -12.075  1.00  0.00           H  
ATOM   2119  N   GLY A 140      52.067  16.293  -9.445  1.00  0.88           N  
ATOM   2120  CA  GLY A 140      53.507  16.290  -8.948  1.00  0.88           C  
ATOM   2121  C   GLY A 140      54.103  17.671  -8.880  1.00  0.88           C  
ATOM   2122  O   GLY A 140      53.523  18.618  -9.345  1.00  0.88           O  
ATOM   2123  H   GLY A 140      51.895  15.860 -10.341  1.00  0.00           H  
ATOM   2124  HA3 GLY A 140      54.191  15.740  -9.596  1.00  0.00           H  
ATOM   2125  HA2 GLY A 140      53.424  15.915  -7.928  1.00  0.00           H  
ATOM   2126  N   LYS A 141      55.327  17.735  -8.350  1.00  0.81           N  
ATOM   2127  CA  LYS A 141      56.199  18.935  -8.037  1.00  0.81           C  
ATOM   2128  C   LYS A 141      57.651  18.338  -7.907  1.00  0.81           C  
ATOM   2129  O   LYS A 141      57.798  17.248  -7.351  1.00  0.81           O  
ATOM   2130  CB  LYS A 141      55.692  19.655  -6.736  1.00  0.81           C  
ATOM   2131  CG  LYS A 141      56.504  20.926  -6.467  1.00  0.81           C  
ATOM   2132  CD  LYS A 141      56.227  21.592  -5.168  1.00  0.81           C  
ATOM   2133  CE  LYS A 141      56.963  23.020  -5.028  1.00  0.81           C  
ATOM   2134  NZ  LYS A 141      56.403  24.048  -5.812  1.00  0.81           N1+
ATOM   2135  H   LYS A 141      55.751  16.884  -8.009  1.00  0.00           H  
ATOM   2136  HA  LYS A 141      56.058  19.550  -8.926  1.00  0.00           H  
ATOM   2137  HB3 LYS A 141      55.896  19.071  -5.838  1.00  0.00           H  
ATOM   2138  HB2 LYS A 141      54.627  19.885  -6.728  1.00  0.00           H  
ATOM   2139  HG3 LYS A 141      56.334  21.563  -7.335  1.00  0.00           H  
ATOM   2140  HG2 LYS A 141      57.584  20.844  -6.345  1.00  0.00           H  
ATOM   2141  HD3 LYS A 141      56.638  20.976  -4.368  1.00  0.00           H  
ATOM   2142  HD2 LYS A 141      55.174  21.784  -4.960  1.00  0.00           H  
ATOM   2143  HE3 LYS A 141      58.015  22.930  -5.297  1.00  0.00           H  
ATOM   2144  HE2 LYS A 141      56.773  23.448  -4.044  1.00  0.00           H  
ATOM   2145  HZ1 LYS A 141      57.073  24.499  -6.418  1.00  0.00           H  
ATOM   2146  HZ2 LYS A 141      55.674  23.668  -6.398  1.00  0.00           H  
ATOM   2147  HZ3 LYS A 141      55.844  24.741  -5.336  1.00  0.00           H  
ATOM   2148  N   ASN A 142      58.674  19.107  -8.399  1.00  0.74           N  
ATOM   2149  CA  ASN A 142      60.143  18.849  -8.313  1.00  0.74           C  
ATOM   2150  C   ASN A 142      60.655  17.709  -9.110  1.00  0.74           C  
ATOM   2151  O   ASN A 142      61.780  17.195  -8.773  1.00  0.74           O  
ATOM   2152  CB  ASN A 142      60.655  18.783  -6.837  1.00  0.74           C  
ATOM   2153  CG  ASN A 142      60.639  20.054  -6.029  1.00  0.74           C  
ATOM   2154  OD1 ASN A 142      60.756  21.106  -6.640  1.00  0.74           O  
ATOM   2155  ND2 ASN A 142      60.581  19.979  -4.732  1.00  0.74           N  
ATOM   2156  H   ASN A 142      58.375  19.921  -8.917  1.00  0.00           H  
ATOM   2157  HA  ASN A 142      60.522  19.742  -8.810  1.00  0.00           H  
ATOM   2158  HB3 ASN A 142      61.732  18.675  -6.961  1.00  0.00           H  
ATOM   2159  HB2 ASN A 142      60.265  17.872  -6.384  1.00  0.00           H  
ATOM   2160 HD22 ASN A 142      60.593  20.894  -4.304  1.00  0.00           H  
ATOM   2161 HD21 ASN A 142      60.367  19.127  -4.234  1.00  0.00           H  
ATOM   2162  N   GLY A 143      59.818  17.243 -10.097  1.00  0.82           N  
ATOM   2163  CA  GLY A 143      60.222  16.157 -10.907  1.00  0.82           C  
ATOM   2164  C   GLY A 143      59.979  14.792 -10.255  1.00  0.82           C  
ATOM   2165  O   GLY A 143      60.479  13.810 -10.768  1.00  0.82           O  
ATOM   2166  H   GLY A 143      59.126  17.926 -10.373  1.00  0.00           H  
ATOM   2167  HA3 GLY A 143      61.261  16.292 -11.207  1.00  0.00           H  
ATOM   2168  HA2 GLY A 143      59.708  16.287 -11.859  1.00  0.00           H  
ATOM   2169  N   LEU A 144      59.214  14.752  -9.134  1.00  0.83           N  
ATOM   2170  CA  LEU A 144      58.870  13.550  -8.405  1.00  0.83           C  
ATOM   2171  C   LEU A 144      57.367  13.617  -8.171  1.00  0.83           C  
ATOM   2172  O   LEU A 144      56.795  14.698  -8.055  1.00  0.83           O  
ATOM   2173  CB  LEU A 144      59.576  13.675  -7.010  1.00  0.83           C  
ATOM   2174  CG  LEU A 144      61.163  13.590  -7.059  1.00  0.83           C  
ATOM   2175  CD1 LEU A 144      61.802  13.971  -5.763  1.00  0.83           C  
ATOM   2176  CD2 LEU A 144      61.628  12.215  -7.528  1.00  0.83           C  
ATOM   2177  H   LEU A 144      58.800  15.621  -8.827  1.00  0.00           H  
ATOM   2178  HA  LEU A 144      59.152  12.673  -8.988  1.00  0.00           H  
ATOM   2179  HB3 LEU A 144      59.244  12.935  -6.283  1.00  0.00           H  
ATOM   2180  HB2 LEU A 144      59.325  14.703  -6.749  1.00  0.00           H  
ATOM   2181  HG  LEU A 144      61.551  14.358  -7.728  1.00  0.00           H  
ATOM   2182 HD11 LEU A 144      62.878  13.822  -5.669  1.00  0.00           H  
ATOM   2183 HD12 LEU A 144      61.776  14.983  -5.359  1.00  0.00           H  
ATOM   2184 HD13 LEU A 144      61.415  13.478  -4.871  1.00  0.00           H  
ATOM   2185 HD21 LEU A 144      62.096  12.192  -8.512  1.00  0.00           H  
ATOM   2186 HD22 LEU A 144      62.397  11.776  -6.892  1.00  0.00           H  
ATOM   2187 HD23 LEU A 144      60.831  11.479  -7.632  1.00  0.00           H  
ATOM   2188  N   TYR A 145      56.799  12.428  -7.778  1.00  0.85           N  
ATOM   2189  CA  TYR A 145      55.491  12.374  -7.139  1.00  0.85           C  
ATOM   2190  C   TYR A 145      55.663  11.613  -5.799  1.00  0.85           C  
ATOM   2191  O   TYR A 145      56.099  10.424  -5.810  1.00  0.85           O  
ATOM   2192  CB  TYR A 145      54.516  11.644  -8.043  1.00  0.85           C  
ATOM   2193  CG  TYR A 145      53.068  11.828  -7.692  1.00  0.85           C  
ATOM   2194  CD1 TYR A 145      52.412  10.916  -6.821  1.00  0.85           C  
ATOM   2195  CD2 TYR A 145      52.438  12.989  -8.143  1.00  0.85           C  
ATOM   2196  CE1 TYR A 145      51.047  11.172  -6.560  1.00  0.85           C  
ATOM   2197  CE2 TYR A 145      51.050  13.181  -7.935  1.00  0.85           C  
ATOM   2198  CZ  TYR A 145      50.407  12.310  -7.022  1.00  0.85           C  
ATOM   2199  OH  TYR A 145      49.076  12.334  -6.824  1.00  0.85           O  
ATOM   2200  H   TYR A 145      57.445  11.656  -7.699  1.00  0.00           H  
ATOM   2201  HA  TYR A 145      55.122  13.381  -6.946  1.00  0.00           H  
ATOM   2202  HB3 TYR A 145      54.763  10.583  -8.089  1.00  0.00           H  
ATOM   2203  HB2 TYR A 145      54.613  11.928  -9.091  1.00  0.00           H  
ATOM   2204  HD1 TYR A 145      52.968  10.118  -6.350  1.00  0.00           H  
ATOM   2205  HD2 TYR A 145      53.064  13.584  -8.791  1.00  0.00           H  
ATOM   2206  HE1 TYR A 145      50.534  10.375  -6.042  1.00  0.00           H  
ATOM   2207  HE2 TYR A 145      50.658  14.055  -8.434  1.00  0.00           H  
ATOM   2208  HH  TYR A 145      48.589  13.002  -7.313  1.00  0.00           H  
ATOM   2209  N   PRO A 146      55.334  12.231  -4.659  1.00  0.88           N  
ATOM   2210  CA  PRO A 146      55.262  11.497  -3.400  1.00  0.88           C  
ATOM   2211  C   PRO A 146      54.072  10.579  -3.337  1.00  0.88           C  
ATOM   2212  O   PRO A 146      52.923  11.110  -3.357  1.00  0.88           O  
ATOM   2213  CB  PRO A 146      55.147  12.640  -2.353  1.00  0.88           C  
ATOM   2214  CG  PRO A 146      55.532  13.889  -3.026  1.00  0.88           C  
ATOM   2215  CD  PRO A 146      55.070  13.661  -4.445  1.00  0.88           C  
ATOM   2216  HA  PRO A 146      56.231  11.032  -3.217  1.00  0.00           H  
ATOM   2217  HB3 PRO A 146      55.650  12.262  -1.462  1.00  0.00           H  
ATOM   2218  HB2 PRO A 146      54.137  12.886  -2.027  1.00  0.00           H  
ATOM   2219  HG3 PRO A 146      56.583  14.114  -3.206  1.00  0.00           H  
ATOM   2220  HG2 PRO A 146      55.154  14.824  -2.612  1.00  0.00           H  
ATOM   2221  HD2 PRO A 146      54.008  13.819  -4.634  1.00  0.00           H  
ATOM   2222  HD3 PRO A 146      55.709  14.224  -5.126  1.00  0.00           H  
ATOM   2223  N   ASN A 147      54.342   9.310  -3.192  1.00  0.86           N  
ATOM   2224  CA  ASN A 147      53.324   8.336  -2.981  1.00  0.86           C  
ATOM   2225  C   ASN A 147      52.668   8.519  -1.631  1.00  0.86           C  
ATOM   2226  O   ASN A 147      53.422   8.946  -0.689  1.00  0.86           O  
ATOM   2227  CB  ASN A 147      53.996   6.930  -3.069  1.00  0.86           C  
ATOM   2228  CG  ASN A 147      54.274   6.547  -4.557  1.00  0.86           C  
ATOM   2229  OD1 ASN A 147      53.473   6.734  -5.504  1.00  0.86           O  
ATOM   2230  ND2 ASN A 147      55.439   6.007  -4.733  1.00  0.86           N  
ATOM   2231  H   ASN A 147      55.280   8.935  -3.216  1.00  0.00           H  
ATOM   2232  HA  ASN A 147      52.596   8.448  -3.785  1.00  0.00           H  
ATOM   2233  HB3 ASN A 147      53.186   6.224  -2.884  1.00  0.00           H  
ATOM   2234  HB2 ASN A 147      54.879   6.667  -2.487  1.00  0.00           H  
ATOM   2235 HD22 ASN A 147      55.801   5.961  -5.675  1.00  0.00           H  
ATOM   2236 HD21 ASN A 147      56.003   5.659  -3.972  1.00  0.00           H  
ATOM   2237  N   LEU A 148      51.340   8.278  -1.541  1.00  0.85           N  
ATOM   2238  CA  LEU A 148      50.563   8.771  -0.345  1.00  0.85           C  
ATOM   2239  C   LEU A 148      49.788   7.605   0.297  1.00  0.85           C  
ATOM   2240  O   LEU A 148      49.561   6.621  -0.422  1.00  0.85           O  
ATOM   2241  CB  LEU A 148      49.361   9.723  -0.763  1.00  0.85           C  
ATOM   2242  CG  LEU A 148      49.864  10.966  -1.535  1.00  0.85           C  
ATOM   2243  CD1 LEU A 148      48.688  11.698  -2.179  1.00  0.85           C  
ATOM   2244  CD2 LEU A 148      50.633  11.979  -0.657  1.00  0.85           C  
ATOM   2245  H   LEU A 148      50.784   7.897  -2.293  1.00  0.00           H  
ATOM   2246  HA  LEU A 148      51.183   9.265   0.404  1.00  0.00           H  
ATOM   2247  HB3 LEU A 148      48.861  10.019   0.160  1.00  0.00           H  
ATOM   2248  HB2 LEU A 148      48.678   9.149  -1.389  1.00  0.00           H  
ATOM   2249  HG  LEU A 148      50.507  10.602  -2.336  1.00  0.00           H  
ATOM   2250 HD11 LEU A 148      48.902  12.325  -3.044  1.00  0.00           H  
ATOM   2251 HD12 LEU A 148      47.961  10.985  -2.567  1.00  0.00           H  
ATOM   2252 HD13 LEU A 148      48.237  12.375  -1.453  1.00  0.00           H  
ATOM   2253 HD21 LEU A 148      50.359  11.808   0.383  1.00  0.00           H  
ATOM   2254 HD22 LEU A 148      51.713  11.915  -0.517  1.00  0.00           H  
ATOM   2255 HD23 LEU A 148      50.448  13.019  -0.925  1.00  0.00           H  
ATOM   2256  N   SER A 149      49.590   7.673   1.604  1.00  0.88           N  
ATOM   2257  CA  SER A 149      48.852   6.760   2.431  1.00  0.88           C  
ATOM   2258  C   SER A 149      48.384   7.543   3.736  1.00  0.88           C  
ATOM   2259  O   SER A 149      48.674   7.147   4.902  1.00  0.88           O  
ATOM   2260  CB  SER A 149      49.622   5.391   2.758  1.00  0.88           C  
ATOM   2261  OG  SER A 149      50.947   5.609   3.211  1.00  0.88           O  
ATOM   2262  H   SER A 149      49.907   8.473   2.133  1.00  0.00           H  
ATOM   2263  HA  SER A 149      47.875   6.668   1.955  1.00  0.00           H  
ATOM   2264  HB3 SER A 149      49.655   4.772   1.861  1.00  0.00           H  
ATOM   2265  HB2 SER A 149      49.065   4.789   3.476  1.00  0.00           H  
ATOM   2266  HG  SER A 149      51.301   4.717   3.234  1.00  0.00           H  
ATOM   2267  N   LYS A 150      47.849   8.738   3.531  1.00  0.84           N  
ATOM   2268  CA  LYS A 150      47.426   9.737   4.624  1.00  0.84           C  
ATOM   2269  C   LYS A 150      46.179   9.197   5.387  1.00  0.84           C  
ATOM   2270  O   LYS A 150      45.274   8.700   4.734  1.00  0.84           O  
ATOM   2271  CB  LYS A 150      47.106  11.065   3.944  1.00  0.84           C  
ATOM   2272  CG  LYS A 150      46.622  12.193   4.741  1.00  0.84           C  
ATOM   2273  CD  LYS A 150      47.576  12.616   5.849  1.00  0.84           C  
ATOM   2274  CE  LYS A 150      47.501  14.135   6.345  1.00  0.84           C  
ATOM   2275  NZ  LYS A 150      48.231  14.437   7.602  1.00  0.84           N1+
ATOM   2276  H   LYS A 150      47.566   9.016   2.602  1.00  0.00           H  
ATOM   2277  HA  LYS A 150      48.249   9.776   5.337  1.00  0.00           H  
ATOM   2278  HB3 LYS A 150      46.310  10.898   3.219  1.00  0.00           H  
ATOM   2279  HB2 LYS A 150      47.985  11.431   3.412  1.00  0.00           H  
ATOM   2280  HG3 LYS A 150      45.713  11.814   5.208  1.00  0.00           H  
ATOM   2281  HG2 LYS A 150      46.272  13.036   4.145  1.00  0.00           H  
ATOM   2282  HD3 LYS A 150      48.599  12.494   5.492  1.00  0.00           H  
ATOM   2283  HD2 LYS A 150      47.522  11.863   6.636  1.00  0.00           H  
ATOM   2284  HE3 LYS A 150      46.476  14.505   6.375  1.00  0.00           H  
ATOM   2285  HE2 LYS A 150      47.895  14.840   5.612  1.00  0.00           H  
ATOM   2286  HZ1 LYS A 150      49.208  14.689   7.563  1.00  0.00           H  
ATOM   2287  HZ2 LYS A 150      47.615  15.178   7.904  1.00  0.00           H  
ATOM   2288  HZ3 LYS A 150      48.163  13.669   8.255  1.00  0.00           H  
ATOM   2289  N   SER A 151      46.064   9.373   6.728  1.00  0.88           N  
ATOM   2290  CA  SER A 151      44.876   8.984   7.491  1.00  0.88           C  
ATOM   2291  C   SER A 151      44.300  10.198   8.183  1.00  0.88           C  
ATOM   2292  O   SER A 151      45.036  11.071   8.533  1.00  0.88           O  
ATOM   2293  CB  SER A 151      45.082   7.777   8.370  1.00  0.88           C  
ATOM   2294  OG  SER A 151      45.968   7.968   9.450  1.00  0.88           O  
ATOM   2295  H   SER A 151      46.884   9.578   7.280  1.00  0.00           H  
ATOM   2296  HA  SER A 151      44.115   8.759   6.744  1.00  0.00           H  
ATOM   2297  HB3 SER A 151      45.464   6.900   7.847  1.00  0.00           H  
ATOM   2298  HB2 SER A 151      44.060   7.496   8.624  1.00  0.00           H  
ATOM   2299  HG  SER A 151      46.690   8.453   9.043  1.00  0.00           H  
ATOM   2300  N   TYR A 152      42.946  10.239   8.297  1.00  0.89           N  
ATOM   2301  CA  TYR A 152      42.208  11.159   9.158  1.00  0.89           C  
ATOM   2302  C   TYR A 152      41.419  10.278  10.125  1.00  0.89           C  
ATOM   2303  O   TYR A 152      40.744   9.419   9.571  1.00  0.89           O  
ATOM   2304  CB  TYR A 152      41.275  12.100   8.321  1.00  0.89           C  
ATOM   2305  CG  TYR A 152      40.276  12.914   9.051  1.00  0.89           C  
ATOM   2306  CD1 TYR A 152      40.570  14.192   9.609  1.00  0.89           C  
ATOM   2307  CD2 TYR A 152      39.007  12.467   9.322  1.00  0.89           C  
ATOM   2308  CE1 TYR A 152      39.710  14.867  10.500  1.00  0.89           C  
ATOM   2309  CE2 TYR A 152      38.071  13.125  10.093  1.00  0.89           C  
ATOM   2310  CZ  TYR A 152      38.474  14.247  10.796  1.00  0.89           C  
ATOM   2311  OH  TYR A 152      37.623  14.764  11.709  1.00  0.89           O  
ATOM   2312  H   TYR A 152      42.347   9.467   8.040  1.00  0.00           H  
ATOM   2313  HA  TYR A 152      42.876  11.792   9.741  1.00  0.00           H  
ATOM   2314  HB3 TYR A 152      40.706  11.489   7.621  1.00  0.00           H  
ATOM   2315  HB2 TYR A 152      41.876  12.813   7.755  1.00  0.00           H  
ATOM   2316  HD1 TYR A 152      41.550  14.587   9.387  1.00  0.00           H  
ATOM   2317  HD2 TYR A 152      38.739  11.505   8.910  1.00  0.00           H  
ATOM   2318  HE1 TYR A 152      39.854  15.793  11.036  1.00  0.00           H  
ATOM   2319  HE2 TYR A 152      37.110  12.667  10.274  1.00  0.00           H  
ATOM   2320  HH  TYR A 152      37.914  15.622  12.027  1.00  0.00           H  
ATOM   2321  N   ALA A 153      41.436  10.553  11.406  1.00  0.91           N  
ATOM   2322  CA  ALA A 153      40.690   9.826  12.349  1.00  0.91           C  
ATOM   2323  C   ALA A 153      39.561  10.721  12.788  1.00  0.91           C  
ATOM   2324  O   ALA A 153      39.710  11.860  13.113  1.00  0.91           O  
ATOM   2325  CB  ALA A 153      41.570   9.301  13.562  1.00  0.91           C  
ATOM   2326  H   ALA A 153      41.955  11.336  11.779  1.00  0.00           H  
ATOM   2327  HA  ALA A 153      40.322   8.892  11.923  1.00  0.00           H  
ATOM   2328  HB1 ALA A 153      41.151   8.437  14.078  1.00  0.00           H  
ATOM   2329  HB2 ALA A 153      42.579   9.058  13.228  1.00  0.00           H  
ATOM   2330  HB3 ALA A 153      41.686  10.095  14.300  1.00  0.00           H  
ATOM   2331  N   ASN A 154      38.361  10.128  12.932  1.00  0.87           N  
ATOM   2332  CA  ASN A 154      37.137  10.864  13.158  1.00  0.87           C  
ATOM   2333  C   ASN A 154      36.965  11.360  14.625  1.00  0.87           C  
ATOM   2334  O   ASN A 154      36.035  10.936  15.273  1.00  0.87           O  
ATOM   2335  CB  ASN A 154      35.932   9.914  12.762  1.00  0.87           C  
ATOM   2336  CG  ASN A 154      34.594  10.599  12.668  1.00  0.87           C  
ATOM   2337  OD1 ASN A 154      34.401  11.766  12.625  1.00  0.87           O  
ATOM   2338  ND2 ASN A 154      33.477   9.907  12.573  1.00  0.87           N  
ATOM   2339  H   ASN A 154      38.156   9.146  12.816  1.00  0.00           H  
ATOM   2340  HA  ASN A 154      37.169  11.751  12.525  1.00  0.00           H  
ATOM   2341  HB3 ASN A 154      35.944   9.063  13.444  1.00  0.00           H  
ATOM   2342  HB2 ASN A 154      36.267   9.580  11.780  1.00  0.00           H  
ATOM   2343 HD22 ASN A 154      32.608  10.420  12.603  1.00  0.00           H  
ATOM   2344 HD21 ASN A 154      33.524   8.920  12.363  1.00  0.00           H  
ATOM   2345  N   ASN A 155      37.933  12.191  15.049  1.00  0.84           N  
ATOM   2346  CA  ASN A 155      37.745  13.006  16.350  1.00  0.84           C  
ATOM   2347  C   ASN A 155      36.514  13.957  16.274  1.00  0.84           C  
ATOM   2348  O   ASN A 155      36.228  14.532  17.301  1.00  0.84           O  
ATOM   2349  CB  ASN A 155      39.080  13.709  16.674  1.00  0.84           C  
ATOM   2350  CG  ASN A 155      40.204  12.695  16.913  1.00  0.84           C  
ATOM   2351  OD1 ASN A 155      40.214  11.851  17.794  1.00  0.84           O  
ATOM   2352  ND2 ASN A 155      41.118  12.747  15.976  1.00  0.84           N  
ATOM   2353  H   ASN A 155      38.678  12.532  14.458  1.00  0.00           H  
ATOM   2354  HA  ASN A 155      37.559  12.399  17.237  1.00  0.00           H  
ATOM   2355  HB3 ASN A 155      39.022  14.405  17.510  1.00  0.00           H  
ATOM   2356  HB2 ASN A 155      39.488  14.372  15.911  1.00  0.00           H  
ATOM   2357 HD22 ASN A 155      41.959  12.231  16.191  1.00  0.00           H  
ATOM   2358 HD21 ASN A 155      41.096  13.381  15.190  1.00  0.00           H  
ATOM   2359  N   LYS A 156      35.912  14.136  15.107  1.00  0.81           N  
ATOM   2360  CA  LYS A 156      34.691  14.912  14.946  1.00  0.81           C  
ATOM   2361  C   LYS A 156      33.522  14.123  15.645  1.00  0.81           C  
ATOM   2362  O   LYS A 156      32.628  14.808  16.196  1.00  0.81           O  
ATOM   2363  CB  LYS A 156      34.504  15.208  13.439  1.00  0.81           C  
ATOM   2364  CG  LYS A 156      33.426  16.138  13.040  1.00  0.81           C  
ATOM   2365  CD  LYS A 156      33.483  17.617  13.552  1.00  0.81           C  
ATOM   2366  CE  LYS A 156      34.631  18.448  13.093  1.00  0.81           C  
ATOM   2367  NZ  LYS A 156      34.592  19.783  13.717  1.00  0.81           N1+
ATOM   2368  H   LYS A 156      36.384  13.792  14.284  1.00  0.00           H  
ATOM   2369  HA  LYS A 156      34.916  15.790  15.551  1.00  0.00           H  
ATOM   2370  HB3 LYS A 156      34.302  14.278  12.907  1.00  0.00           H  
ATOM   2371  HB2 LYS A 156      35.362  15.722  13.008  1.00  0.00           H  
ATOM   2372  HG3 LYS A 156      32.429  15.730  13.206  1.00  0.00           H  
ATOM   2373  HG2 LYS A 156      33.477  16.144  11.951  1.00  0.00           H  
ATOM   2374  HD3 LYS A 156      33.191  17.696  14.599  1.00  0.00           H  
ATOM   2375  HD2 LYS A 156      32.731  18.306  13.167  1.00  0.00           H  
ATOM   2376  HE3 LYS A 156      34.674  18.393  12.005  1.00  0.00           H  
ATOM   2377  HE2 LYS A 156      35.505  17.858  13.370  1.00  0.00           H  
ATOM   2378  HZ1 LYS A 156      33.782  20.259  13.346  1.00  0.00           H  
ATOM   2379  HZ2 LYS A 156      34.493  19.717  14.720  1.00  0.00           H  
ATOM   2380  HZ3 LYS A 156      35.412  20.280  13.400  1.00  0.00           H  
ATOM   2381  N   GLU A 157      33.632  12.795  15.748  1.00  0.79           N  
ATOM   2382  CA  GLU A 157      32.762  11.865  16.485  1.00  0.79           C  
ATOM   2383  C   GLU A 157      31.293  12.040  16.073  1.00  0.79           C  
ATOM   2384  O   GLU A 157      30.400  11.863  16.923  1.00  0.79           O  
ATOM   2385  CB  GLU A 157      32.978  12.015  18.016  1.00  0.79           C  
ATOM   2386  CG  GLU A 157      34.460  11.811  18.470  1.00  0.79           C  
ATOM   2387  CD  GLU A 157      34.555  12.091  19.950  1.00  0.79           C  
ATOM   2388  OE1 GLU A 157      35.740  12.066  20.380  1.00  0.79           O  
ATOM   2389  OE2 GLU A 157      33.581  12.284  20.690  1.00  0.79           O1-
ATOM   2390  H   GLU A 157      34.447  12.416  15.288  1.00  0.00           H  
ATOM   2391  HA  GLU A 157      33.000  10.848  16.173  1.00  0.00           H  
ATOM   2392  HB3 GLU A 157      32.368  11.305  18.572  1.00  0.00           H  
ATOM   2393  HB2 GLU A 157      32.488  12.907  18.406  1.00  0.00           H  
ATOM   2394  HG3 GLU A 157      35.018  12.620  17.998  1.00  0.00           H  
ATOM   2395  HG2 GLU A 157      34.956  10.901  18.133  1.00  0.00           H  
ATOM   2396  N   LYS A 158      31.048  12.293  14.770  1.00  0.81           N  
ATOM   2397  CA  LYS A 158      29.679  12.259  14.198  1.00  0.81           C  
ATOM   2398  C   LYS A 158      29.802  11.483  12.850  1.00  0.81           C  
ATOM   2399  O   LYS A 158      30.878  11.195  12.319  1.00  0.81           O  
ATOM   2400  CB  LYS A 158      29.248  13.735  13.998  1.00  0.81           C  
ATOM   2401  CG  LYS A 158      29.262  14.588  15.306  1.00  0.81           C  
ATOM   2402  CD  LYS A 158      28.959  16.125  15.186  1.00  0.81           C  
ATOM   2403  CE  LYS A 158      29.055  16.788  16.489  1.00  0.81           C  
ATOM   2404  NZ  LYS A 158      28.707  18.206  16.450  1.00  0.81           N1+
ATOM   2405  H   LYS A 158      31.863  12.445  14.194  1.00  0.00           H  
ATOM   2406  HA  LYS A 158      28.898  11.765  14.775  1.00  0.00           H  
ATOM   2407  HB3 LYS A 158      28.281  13.895  13.522  1.00  0.00           H  
ATOM   2408  HB2 LYS A 158      29.887  14.153  13.219  1.00  0.00           H  
ATOM   2409  HG3 LYS A 158      30.218  14.539  15.829  1.00  0.00           H  
ATOM   2410  HG2 LYS A 158      28.624  14.042  16.001  1.00  0.00           H  
ATOM   2411  HD3 LYS A 158      28.014  16.265  14.662  1.00  0.00           H  
ATOM   2412  HD2 LYS A 158      29.664  16.464  14.426  1.00  0.00           H  
ATOM   2413  HE3 LYS A 158      30.012  16.769  17.010  1.00  0.00           H  
ATOM   2414  HE2 LYS A 158      28.359  16.297  17.169  1.00  0.00           H  
ATOM   2415  HZ1 LYS A 158      29.475  18.663  15.979  1.00  0.00           H  
ATOM   2416  HZ2 LYS A 158      27.837  18.404  15.976  1.00  0.00           H  
ATOM   2417  HZ3 LYS A 158      28.695  18.701  17.331  1.00  0.00           H  
ATOM   2418  N   GLU A 159      28.625  11.288  12.210  1.00  0.85           N  
ATOM   2419  CA  GLU A 159      28.545  10.866  10.813  1.00  0.85           C  
ATOM   2420  C   GLU A 159      29.140  12.011   9.868  1.00  0.85           C  
ATOM   2421  O   GLU A 159      28.620  13.135   9.803  1.00  0.85           O  
ATOM   2422  CB  GLU A 159      27.064  10.489  10.380  1.00  0.85           C  
ATOM   2423  CG  GLU A 159      26.570   9.271  11.126  1.00  0.85           C  
ATOM   2424  CD  GLU A 159      25.080   8.849  10.965  1.00  0.85           C  
ATOM   2425  OE1 GLU A 159      24.790   7.807  10.312  1.00  0.85           O  
ATOM   2426  OE2 GLU A 159      24.184   9.426  11.637  1.00  0.85           O1-
ATOM   2427  H   GLU A 159      27.781  11.457  12.738  1.00  0.00           H  
ATOM   2428  HA  GLU A 159      29.105   9.931  10.817  1.00  0.00           H  
ATOM   2429  HB3 GLU A 159      27.035  10.311   9.305  1.00  0.00           H  
ATOM   2430  HB2 GLU A 159      26.466  11.380  10.573  1.00  0.00           H  
ATOM   2431  HG3 GLU A 159      26.883   9.264  12.170  1.00  0.00           H  
ATOM   2432  HG2 GLU A 159      27.052   8.453  10.591  1.00  0.00           H  
ATOM   2433  N   VAL A 160      30.208  11.646   9.172  1.00  0.92           N  
ATOM   2434  CA  VAL A 160      30.964  12.619   8.329  1.00  0.92           C  
ATOM   2435  C   VAL A 160      30.870  12.044   6.971  1.00  0.92           C  
ATOM   2436  O   VAL A 160      31.287  10.915   6.634  1.00  0.92           O  
ATOM   2437  CB  VAL A 160      32.535  12.542   8.660  1.00  0.92           C  
ATOM   2438  CG1 VAL A 160      33.350  13.327   7.573  1.00  0.92           C  
ATOM   2439  CG2 VAL A 160      32.826  13.191   9.978  1.00  0.92           C  
ATOM   2440  H   VAL A 160      30.683  10.758   9.256  1.00  0.00           H  
ATOM   2441  HA  VAL A 160      30.586  13.621   8.532  1.00  0.00           H  
ATOM   2442  HB  VAL A 160      32.850  11.514   8.839  1.00  0.00           H  
ATOM   2443 HG11 VAL A 160      34.378  13.257   7.930  1.00  0.00           H  
ATOM   2444 HG12 VAL A 160      33.343  12.818   6.610  1.00  0.00           H  
ATOM   2445 HG13 VAL A 160      33.170  14.393   7.432  1.00  0.00           H  
ATOM   2446 HG21 VAL A 160      33.857  13.189  10.331  1.00  0.00           H  
ATOM   2447 HG22 VAL A 160      32.585  14.230   9.753  1.00  0.00           H  
ATOM   2448 HG23 VAL A 160      32.111  12.948  10.764  1.00  0.00           H  
ATOM   2449  N   LEU A 161      30.223  12.847   6.136  1.00  0.91           N  
ATOM   2450  CA  LEU A 161      30.074  12.797   4.666  1.00  0.91           C  
ATOM   2451  C   LEU A 161      31.333  13.410   4.017  1.00  0.91           C  
ATOM   2452  O   LEU A 161      31.453  14.614   3.893  1.00  0.91           O  
ATOM   2453  CB  LEU A 161      28.768  13.380   4.187  1.00  0.91           C  
ATOM   2454  CG  LEU A 161      28.374  13.338   2.694  1.00  0.91           C  
ATOM   2455  CD1 LEU A 161      28.721  12.011   1.992  1.00  0.91           C  
ATOM   2456  CD2 LEU A 161      26.939  13.763   2.455  1.00  0.91           C  
ATOM   2457  H   LEU A 161      29.868  13.672   6.598  1.00  0.00           H  
ATOM   2458  HA  LEU A 161      30.014  11.730   4.455  1.00  0.00           H  
ATOM   2459  HB3 LEU A 161      28.811  14.426   4.491  1.00  0.00           H  
ATOM   2460  HB2 LEU A 161      27.924  12.848   4.627  1.00  0.00           H  
ATOM   2461  HG  LEU A 161      29.011  14.069   2.196  1.00  0.00           H  
ATOM   2462 HD11 LEU A 161      27.876  11.673   1.391  1.00  0.00           H  
ATOM   2463 HD12 LEU A 161      29.602  12.048   1.350  1.00  0.00           H  
ATOM   2464 HD13 LEU A 161      28.913  11.240   2.738  1.00  0.00           H  
ATOM   2465 HD21 LEU A 161      26.746  14.098   1.436  1.00  0.00           H  
ATOM   2466 HD22 LEU A 161      26.258  12.925   2.601  1.00  0.00           H  
ATOM   2467 HD23 LEU A 161      26.665  14.528   3.181  1.00  0.00           H  
ATOM   2468  N   VAL A 162      32.210  12.443   3.611  1.00  0.94           N  
ATOM   2469  CA  VAL A 162      33.451  12.741   2.785  1.00  0.94           C  
ATOM   2470  C   VAL A 162      33.321  12.263   1.338  1.00  0.94           C  
ATOM   2471  O   VAL A 162      32.657  11.276   1.073  1.00  0.94           O  
ATOM   2472  CB  VAL A 162      34.688  12.204   3.498  1.00  0.94           C  
ATOM   2473  CG1 VAL A 162      34.668  10.676   3.556  1.00  0.94           C  
ATOM   2474  CG2 VAL A 162      36.032  12.795   3.017  1.00  0.94           C  
ATOM   2475  H   VAL A 162      31.938  11.502   3.857  1.00  0.00           H  
ATOM   2476  HA  VAL A 162      33.559  13.825   2.808  1.00  0.00           H  
ATOM   2477  HB  VAL A 162      34.564  12.464   4.549  1.00  0.00           H  
ATOM   2478 HG11 VAL A 162      33.872  10.244   4.161  1.00  0.00           H  
ATOM   2479 HG12 VAL A 162      34.722  10.277   2.543  1.00  0.00           H  
ATOM   2480 HG13 VAL A 162      35.604  10.287   3.957  1.00  0.00           H  
ATOM   2481 HG21 VAL A 162      36.042  12.451   1.983  1.00  0.00           H  
ATOM   2482 HG22 VAL A 162      36.055  13.884   3.031  1.00  0.00           H  
ATOM   2483 HG23 VAL A 162      36.861  12.440   3.630  1.00  0.00           H  
ATOM   2484  N   LEU A 163      33.980  12.999   0.427  1.00  0.93           N  
ATOM   2485  CA  LEU A 163      33.911  12.806  -1.004  1.00  0.93           C  
ATOM   2486  C   LEU A 163      35.239  13.267  -1.695  1.00  0.93           C  
ATOM   2487  O   LEU A 163      35.947  14.008  -1.018  1.00  0.93           O  
ATOM   2488  CB  LEU A 163      32.507  13.278  -1.635  1.00  0.93           C  
ATOM   2489  CG  LEU A 163      32.460  14.792  -1.818  1.00  0.93           C  
ATOM   2490  CD1 LEU A 163      31.485  15.338  -2.869  1.00  0.93           C  
ATOM   2491  CD2 LEU A 163      32.151  15.436  -0.444  1.00  0.93           C  
ATOM   2492  H   LEU A 163      34.592  13.777   0.628  1.00  0.00           H  
ATOM   2493  HA  LEU A 163      33.855  11.728  -1.155  1.00  0.00           H  
ATOM   2494  HB3 LEU A 163      31.662  12.823  -1.117  1.00  0.00           H  
ATOM   2495  HB2 LEU A 163      32.585  12.755  -2.588  1.00  0.00           H  
ATOM   2496  HG  LEU A 163      33.422  15.191  -2.139  1.00  0.00           H  
ATOM   2497 HD11 LEU A 163      31.953  14.978  -3.786  1.00  0.00           H  
ATOM   2498 HD12 LEU A 163      30.516  14.859  -2.733  1.00  0.00           H  
ATOM   2499 HD13 LEU A 163      31.482  16.428  -2.912  1.00  0.00           H  
ATOM   2500 HD21 LEU A 163      33.048  16.002  -0.193  1.00  0.00           H  
ATOM   2501 HD22 LEU A 163      31.238  16.030  -0.400  1.00  0.00           H  
ATOM   2502 HD23 LEU A 163      31.949  14.754   0.382  1.00  0.00           H  
ATOM   2503  N   TRP A 164      35.593  12.726  -2.862  1.00  0.93           N  
ATOM   2504  CA  TRP A 164      36.873  13.018  -3.521  1.00  0.93           C  
ATOM   2505  C   TRP A 164      36.556  12.850  -5.035  1.00  0.93           C  
ATOM   2506  O   TRP A 164      35.450  13.018  -5.541  1.00  0.93           O  
ATOM   2507  CB  TRP A 164      37.772  11.931  -2.969  1.00  0.93           C  
ATOM   2508  CG  TRP A 164      37.337  10.481  -3.075  1.00  0.93           C  
ATOM   2509  CD1 TRP A 164      37.819   9.632  -4.031  1.00  0.93           C  
ATOM   2510  CD2 TRP A 164      36.664   9.639  -2.085  1.00  0.93           C  
ATOM   2511  NE1 TRP A 164      37.247   8.400  -3.809  1.00  0.93           N  
ATOM   2512  CE2 TRP A 164      36.544   8.282  -2.629  1.00  0.93           C  
ATOM   2513  CE3 TRP A 164      36.187   9.806  -0.780  1.00  0.93           C  
ATOM   2514  CZ2 TRP A 164      35.951   7.227  -1.882  1.00  0.93           C  
ATOM   2515  CZ3 TRP A 164      35.523   8.777  -0.112  1.00  0.93           C  
ATOM   2516  CH2 TRP A 164      35.386   7.465  -0.632  1.00  0.93           C  
ATOM   2517  H   TRP A 164      35.063  12.014  -3.345  1.00  0.00           H  
ATOM   2518  HA  TRP A 164      37.285  13.989  -3.246  1.00  0.00           H  
ATOM   2519  HB3 TRP A 164      37.801  12.119  -1.896  1.00  0.00           H  
ATOM   2520  HB2 TRP A 164      38.744  12.019  -3.455  1.00  0.00           H  
ATOM   2521  HD1 TRP A 164      38.508   9.899  -4.819  1.00  0.00           H  
ATOM   2522  HE1 TRP A 164      37.431   7.580  -4.369  1.00  0.00           H  
ATOM   2523  HE3 TRP A 164      36.347  10.757  -0.295  1.00  0.00           H  
ATOM   2524  HZ2 TRP A 164      36.043   6.240  -2.311  1.00  0.00           H  
ATOM   2525  HZ3 TRP A 164      35.127   8.936   0.880  1.00  0.00           H  
ATOM   2526  HH2 TRP A 164      34.780   6.749  -0.096  1.00  0.00           H  
ATOM   2527  N   GLY A 165      37.634  12.453  -5.719  1.00  0.96           N  
ATOM   2528  CA  GLY A 165      37.546  12.153  -7.113  1.00  0.96           C  
ATOM   2529  C   GLY A 165      38.812  11.579  -7.583  1.00  0.96           C  
ATOM   2530  O   GLY A 165      39.800  11.681  -6.850  1.00  0.96           O  
ATOM   2531  H   GLY A 165      38.557  12.544  -5.319  1.00  0.00           H  
ATOM   2532  HA3 GLY A 165      37.352  12.985  -7.790  1.00  0.00           H  
ATOM   2533  HA2 GLY A 165      36.822  11.339  -7.149  1.00  0.00           H  
ATOM   2534  N   VAL A 166      38.751  10.938  -8.762  1.00  0.93           N  
ATOM   2535  CA  VAL A 166      39.906  10.316  -9.468  1.00  0.93           C  
ATOM   2536  C   VAL A 166      39.945  10.763 -10.931  1.00  0.93           C  
ATOM   2537  O   VAL A 166      38.990  10.585 -11.721  1.00  0.93           O  
ATOM   2538  CB  VAL A 166      39.731   8.761  -9.537  1.00  0.93           C  
ATOM   2539  CG1 VAL A 166      40.797   7.896 -10.269  1.00  0.93           C  
ATOM   2540  CG2 VAL A 166      39.614   8.190  -8.125  1.00  0.93           C  
ATOM   2541  H   VAL A 166      37.886  10.785  -9.261  1.00  0.00           H  
ATOM   2542  HA  VAL A 166      40.811  10.632  -8.949  1.00  0.00           H  
ATOM   2543  HB  VAL A 166      38.763   8.686 -10.032  1.00  0.00           H  
ATOM   2544 HG11 VAL A 166      40.462   6.888 -10.515  1.00  0.00           H  
ATOM   2545 HG12 VAL A 166      41.130   8.421 -11.164  1.00  0.00           H  
ATOM   2546 HG13 VAL A 166      41.664   7.896  -9.608  1.00  0.00           H  
ATOM   2547 HG21 VAL A 166      40.419   8.580  -7.502  1.00  0.00           H  
ATOM   2548 HG22 VAL A 166      38.602   8.351  -7.751  1.00  0.00           H  
ATOM   2549 HG23 VAL A 166      39.627   7.114  -8.299  1.00  0.00           H  
ATOM   2550  N   HIS A 167      40.961  11.530 -11.348  1.00  0.91           N  
ATOM   2551  CA  HIS A 167      41.155  11.909 -12.812  1.00  0.91           C  
ATOM   2552  C   HIS A 167      41.427  10.663 -13.599  1.00  0.91           C  
ATOM   2553  O   HIS A 167      42.252   9.813 -13.141  1.00  0.91           O  
ATOM   2554  CB  HIS A 167      42.363  12.838 -12.929  1.00  0.91           C  
ATOM   2555  CG  HIS A 167      42.513  13.561 -14.230  1.00  0.91           C  
ATOM   2556  ND1 HIS A 167      43.777  13.604 -14.812  1.00  0.91           N  
ATOM   2557  CD2 HIS A 167      41.661  14.337 -14.912  1.00  0.91           C  
ATOM   2558  CE1 HIS A 167      43.653  14.376 -15.852  1.00  0.91           C  
ATOM   2559  NE2 HIS A 167      42.413  14.917 -15.984  1.00  0.91           N  
ATOM   2560  H   HIS A 167      41.719  11.712 -10.707  1.00  0.00           H  
ATOM   2561  HA  HIS A 167      40.237  12.361 -13.190  1.00  0.00           H  
ATOM   2562  HB3 HIS A 167      43.323  12.343 -12.781  1.00  0.00           H  
ATOM   2563  HB2 HIS A 167      42.287  13.632 -12.186  1.00  0.00           H  
ATOM   2564  HD2 HIS A 167      40.598  14.442 -14.755  1.00  0.00           H  
ATOM   2565  HE1 HIS A 167      44.520  14.647 -16.437  1.00  0.00           H  
ATOM   2566  HE2 HIS A 167      42.143  15.625 -16.652  1.00  0.00           H  
ATOM   2567  N   HIS A 168      40.733  10.483 -14.695  1.00  0.87           N  
ATOM   2568  CA  HIS A 168      40.915   9.514 -15.697  1.00  0.87           C  
ATOM   2569  C   HIS A 168      41.362  10.238 -16.982  1.00  0.87           C  
ATOM   2570  O   HIS A 168      40.488  10.864 -17.607  1.00  0.87           O  
ATOM   2571  CB  HIS A 168      39.551   8.730 -15.969  1.00  0.87           C  
ATOM   2572  CG  HIS A 168      39.187   7.727 -14.967  1.00  0.87           C  
ATOM   2573  ND1 HIS A 168      38.763   6.486 -15.376  1.00  0.87           N  
ATOM   2574  CD2 HIS A 168      39.233   7.743 -13.593  1.00  0.87           C  
ATOM   2575  CE1 HIS A 168      38.405   5.893 -14.247  1.00  0.87           C  
ATOM   2576  NE2 HIS A 168      38.645   6.585 -13.173  1.00  0.87           N  
ATOM   2577  H   HIS A 168      40.149  11.260 -14.968  1.00  0.00           H  
ATOM   2578  HA  HIS A 168      41.635   8.750 -15.403  1.00  0.00           H  
ATOM   2579  HB3 HIS A 168      39.708   8.183 -16.898  1.00  0.00           H  
ATOM   2580  HB2 HIS A 168      38.682   9.361 -16.156  1.00  0.00           H  
ATOM   2581  HD2 HIS A 168      39.660   8.417 -12.865  1.00  0.00           H  
ATOM   2582  HE1 HIS A 168      37.862   4.965 -14.150  1.00  0.00           H  
ATOM   2583  HE2 HIS A 168      38.322   6.425 -12.230  1.00  0.00           H  
ATOM   2584  N   PRO A 169      42.695  10.384 -17.293  1.00  0.89           N  
ATOM   2585  CA  PRO A 169      43.069  11.354 -18.355  1.00  0.89           C  
ATOM   2586  C   PRO A 169      42.730  10.861 -19.803  1.00  0.89           C  
ATOM   2587  O   PRO A 169      42.256   9.785 -20.013  1.00  0.89           O  
ATOM   2588  CB  PRO A 169      44.598  11.580 -18.049  1.00  0.89           C  
ATOM   2589  CG  PRO A 169      45.015  10.244 -17.396  1.00  0.89           C  
ATOM   2590  CD  PRO A 169      43.834   9.974 -16.510  1.00  0.89           C  
ATOM   2591  HA  PRO A 169      42.440  12.242 -18.282  1.00  0.00           H  
ATOM   2592  HB3 PRO A 169      44.755  12.352 -17.296  1.00  0.00           H  
ATOM   2593  HB2 PRO A 169      45.129  11.832 -18.967  1.00  0.00           H  
ATOM   2594  HG3 PRO A 169      45.954  10.323 -16.849  1.00  0.00           H  
ATOM   2595  HG2 PRO A 169      45.019   9.450 -18.142  1.00  0.00           H  
ATOM   2596  HD2 PRO A 169      43.805   8.983 -16.057  1.00  0.00           H  
ATOM   2597  HD3 PRO A 169      43.694  10.618 -15.642  1.00  0.00           H  
ATOM   2598  N   PRO A 170      42.957  11.785 -20.737  1.00  0.85           N  
ATOM   2599  CA  PRO A 170      42.774  11.463 -22.208  1.00  0.85           C  
ATOM   2600  C   PRO A 170      43.934  10.713 -22.886  1.00  0.85           C  
ATOM   2601  O   PRO A 170      43.714   9.769 -23.639  1.00  0.85           O  
ATOM   2602  CB  PRO A 170      42.433  12.841 -22.866  1.00  0.85           C  
ATOM   2603  CG  PRO A 170      43.027  13.885 -21.948  1.00  0.85           C  
ATOM   2604  CD  PRO A 170      43.100  13.284 -20.505  1.00  0.85           C  
ATOM   2605  HA  PRO A 170      41.793  10.988 -22.226  1.00  0.00           H  
ATOM   2606  HB3 PRO A 170      41.344  12.828 -22.812  1.00  0.00           H  
ATOM   2607  HB2 PRO A 170      42.792  12.992 -23.884  1.00  0.00           H  
ATOM   2608  HG3 PRO A 170      42.469  14.820 -21.991  1.00  0.00           H  
ATOM   2609  HG2 PRO A 170      44.049  14.040 -22.291  1.00  0.00           H  
ATOM   2610  HD2 PRO A 170      43.984  13.471 -19.895  1.00  0.00           H  
ATOM   2611  HD3 PRO A 170      42.185  13.617 -20.015  1.00  0.00           H  
ATOM   2612  N   ASN A 171      45.153  11.169 -22.624  1.00  0.82           N  
ATOM   2613  CA  ASN A 171      46.318  10.571 -23.268  1.00  0.82           C  
ATOM   2614  C   ASN A 171      47.428  10.182 -22.215  1.00  0.82           C  
ATOM   2615  O   ASN A 171      47.589  10.908 -21.216  1.00  0.82           O  
ATOM   2616  CB  ASN A 171      46.854  11.509 -24.309  1.00  0.82           C  
ATOM   2617  CG  ASN A 171      47.799  10.963 -25.330  1.00  0.82           C  
ATOM   2618  OD1 ASN A 171      48.976  10.769 -25.093  1.00  0.82           O  
ATOM   2619  ND2 ASN A 171      47.325  10.596 -26.464  1.00  0.82           N  
ATOM   2620  H   ASN A 171      45.275  11.846 -21.885  1.00  0.00           H  
ATOM   2621  HA  ASN A 171      46.096   9.610 -23.731  1.00  0.00           H  
ATOM   2622  HB3 ASN A 171      47.290  12.361 -23.787  1.00  0.00           H  
ATOM   2623  HB2 ASN A 171      46.008  11.967 -24.821  1.00  0.00           H  
ATOM   2624 HD22 ASN A 171      48.053  10.278 -27.087  1.00  0.00           H  
ATOM   2625 HD21 ASN A 171      46.365  10.515 -26.766  1.00  0.00           H  
ATOM   2626  N   ILE A 172      48.130   9.080 -22.523  1.00  0.84           N  
ATOM   2627  CA  ILE A 172      49.199   8.505 -21.676  1.00  0.84           C  
ATOM   2628  C   ILE A 172      50.305   9.518 -21.422  1.00  0.84           C  
ATOM   2629  O   ILE A 172      50.965   9.406 -20.403  1.00  0.84           O  
ATOM   2630  CB  ILE A 172      49.723   7.115 -22.131  1.00  0.84           C  
ATOM   2631  CG1 ILE A 172      50.571   6.346 -21.013  1.00  0.84           C  
ATOM   2632  CG2 ILE A 172      50.447   7.201 -23.433  1.00  0.84           C  
ATOM   2633  CD1 ILE A 172      50.828   4.839 -21.128  1.00  0.84           C  
ATOM   2634  H   ILE A 172      47.943   8.598 -23.391  1.00  0.00           H  
ATOM   2635  HA  ILE A 172      48.734   8.356 -20.702  1.00  0.00           H  
ATOM   2636  HB  ILE A 172      48.914   6.412 -22.330  1.00  0.00           H  
ATOM   2637 HG13 ILE A 172      50.119   6.409 -20.023  1.00  0.00           H  
ATOM   2638 HG12 ILE A 172      51.534   6.854 -20.970  1.00  0.00           H  
ATOM   2639 HG21 ILE A 172      50.539   6.185 -23.817  1.00  0.00           H  
ATOM   2640 HG22 ILE A 172      49.896   7.706 -24.227  1.00  0.00           H  
ATOM   2641 HG23 ILE A 172      51.401   7.712 -23.307  1.00  0.00           H  
ATOM   2642 HD11 ILE A 172      50.007   4.225 -20.758  1.00  0.00           H  
ATOM   2643 HD12 ILE A 172      50.920   4.570 -22.180  1.00  0.00           H  
ATOM   2644 HD13 ILE A 172      51.718   4.484 -20.607  1.00  0.00           H  
ATOM   2645  N   ALA A 173      50.396  10.576 -22.251  1.00  0.87           N  
ATOM   2646  CA  ALA A 173      51.363  11.631 -22.123  1.00  0.87           C  
ATOM   2647  C   ALA A 173      50.893  12.483 -20.960  1.00  0.87           C  
ATOM   2648  O   ALA A 173      51.780  12.838 -20.182  1.00  0.87           O  
ATOM   2649  CB  ALA A 173      51.242  12.458 -23.338  1.00  0.87           C  
ATOM   2650  H   ALA A 173      49.731  10.717 -22.997  1.00  0.00           H  
ATOM   2651  HA  ALA A 173      52.360  11.247 -21.909  1.00  0.00           H  
ATOM   2652  HB1 ALA A 173      50.256  12.804 -23.647  1.00  0.00           H  
ATOM   2653  HB2 ALA A 173      51.800  13.393 -23.288  1.00  0.00           H  
ATOM   2654  HB3 ALA A 173      51.677  12.008 -24.230  1.00  0.00           H  
ATOM   2655  N   ASP A 174      49.570  12.732 -20.762  1.00  0.83           N  
ATOM   2656  CA  ASP A 174      49.097  13.544 -19.617  1.00  0.83           C  
ATOM   2657  C   ASP A 174      49.141  12.758 -18.324  1.00  0.83           C  
ATOM   2658  O   ASP A 174      49.473  13.344 -17.291  1.00  0.83           O  
ATOM   2659  CB  ASP A 174      47.597  13.904 -19.797  1.00  0.83           C  
ATOM   2660  CG  ASP A 174      47.254  14.667 -21.151  1.00  0.83           C  
ATOM   2661  OD1 ASP A 174      46.138  15.189 -21.134  1.00  0.83           O  
ATOM   2662  OD2 ASP A 174      48.018  14.788 -22.092  1.00  0.83           O1-
ATOM   2663  H   ASP A 174      48.954  12.387 -21.484  1.00  0.00           H  
ATOM   2664  HA  ASP A 174      49.641  14.486 -19.550  1.00  0.00           H  
ATOM   2665  HB3 ASP A 174      47.288  14.547 -18.972  1.00  0.00           H  
ATOM   2666  HB2 ASP A 174      47.011  13.008 -20.004  1.00  0.00           H  
ATOM   2667  N   GLN A 175      48.973  11.402 -18.369  1.00  0.82           N  
ATOM   2668  CA  GLN A 175      49.182  10.516 -17.222  1.00  0.82           C  
ATOM   2669  C   GLN A 175      50.643  10.635 -16.661  1.00  0.82           C  
ATOM   2670  O   GLN A 175      50.900  10.849 -15.524  1.00  0.82           O  
ATOM   2671  CB  GLN A 175      48.753   9.019 -17.592  1.00  0.82           C  
ATOM   2672  CG  GLN A 175      49.147   8.010 -16.429  1.00  0.82           C  
ATOM   2673  CD  GLN A 175      48.257   8.110 -15.157  1.00  0.82           C  
ATOM   2674  OE1 GLN A 175      47.071   8.253 -15.201  1.00  0.82           O  
ATOM   2675  NE2 GLN A 175      48.853   7.874 -13.983  1.00  0.82           N  
ATOM   2676  H   GLN A 175      48.541  10.989 -19.183  1.00  0.00           H  
ATOM   2677  HA  GLN A 175      48.412  10.725 -16.479  1.00  0.00           H  
ATOM   2678  HB3 GLN A 175      49.263   8.586 -18.452  1.00  0.00           H  
ATOM   2679  HB2 GLN A 175      47.688   8.907 -17.794  1.00  0.00           H  
ATOM   2680  HG3 GLN A 175      50.183   8.186 -16.139  1.00  0.00           H  
ATOM   2681  HG2 GLN A 175      49.075   6.975 -16.761  1.00  0.00           H  
ATOM   2682 HE22 GLN A 175      48.407   7.744 -13.086  1.00  0.00           H  
ATOM   2683 HE21 GLN A 175      49.802   7.553 -14.114  1.00  0.00           H  
ATOM   2684  N   LYS A 176      51.576  10.467 -17.653  1.00  0.79           N  
ATOM   2685  CA  LYS A 176      52.989  10.278 -17.337  1.00  0.79           C  
ATOM   2686  C   LYS A 176      53.675  11.576 -16.896  1.00  0.79           C  
ATOM   2687  O   LYS A 176      54.564  11.527 -16.083  1.00  0.79           O  
ATOM   2688  CB  LYS A 176      53.672   9.606 -18.548  1.00  0.79           C  
ATOM   2689  CG  LYS A 176      55.095   9.129 -18.243  1.00  0.79           C  
ATOM   2690  CD  LYS A 176      55.842   8.494 -19.507  1.00  0.79           C  
ATOM   2691  CE  LYS A 176      57.274   7.929 -19.232  1.00  0.79           C  
ATOM   2692  NZ  LYS A 176      57.994   7.538 -20.458  1.00  0.79           N1+
ATOM   2693  H   LYS A 176      51.243  10.404 -18.605  1.00  0.00           H  
ATOM   2694  HA  LYS A 176      53.088   9.556 -16.527  1.00  0.00           H  
ATOM   2695  HB3 LYS A 176      53.750  10.259 -19.417  1.00  0.00           H  
ATOM   2696  HB2 LYS A 176      53.117   8.704 -18.804  1.00  0.00           H  
ATOM   2697  HG3 LYS A 176      55.110   8.523 -17.337  1.00  0.00           H  
ATOM   2698  HG2 LYS A 176      55.570  10.093 -18.061  1.00  0.00           H  
ATOM   2699  HD3 LYS A 176      56.052   9.390 -20.092  1.00  0.00           H  
ATOM   2700  HD2 LYS A 176      55.182   7.900 -20.139  1.00  0.00           H  
ATOM   2701  HE3 LYS A 176      57.297   7.007 -18.651  1.00  0.00           H  
ATOM   2702  HE2 LYS A 176      57.855   8.622 -18.624  1.00  0.00           H  
ATOM   2703  HZ1 LYS A 176      58.097   8.231 -21.186  1.00  0.00           H  
ATOM   2704  HZ2 LYS A 176      58.914   7.202 -20.214  1.00  0.00           H  
ATOM   2705  HZ3 LYS A 176      57.502   6.744 -20.843  1.00  0.00           H  
ATOM   2706  N   THR A 177      53.270  12.773 -17.342  1.00  0.80           N  
ATOM   2707  CA  THR A 177      53.781  14.066 -16.931  1.00  0.80           C  
ATOM   2708  C   THR A 177      52.938  14.769 -15.845  1.00  0.80           C  
ATOM   2709  O   THR A 177      53.557  15.590 -15.205  1.00  0.80           O  
ATOM   2710  CB  THR A 177      53.896  14.925 -18.169  1.00  0.80           C  
ATOM   2711  OG1 THR A 177      52.657  15.071 -18.818  1.00  0.80           O  
ATOM   2712  CG2 THR A 177      54.901  14.315 -19.191  1.00  0.80           C  
ATOM   2713  H   THR A 177      52.640  12.831 -18.130  1.00  0.00           H  
ATOM   2714  HA  THR A 177      54.806  13.923 -16.589  1.00  0.00           H  
ATOM   2715  HB  THR A 177      54.176  15.928 -17.847  1.00  0.00           H  
ATOM   2716  HG1 THR A 177      52.456  14.263 -19.296  1.00  0.00           H  
ATOM   2717 HG21 THR A 177      54.816  14.759 -20.183  1.00  0.00           H  
ATOM   2718 HG22 THR A 177      55.867  14.523 -18.730  1.00  0.00           H  
ATOM   2719 HG23 THR A 177      54.767  13.251 -19.388  1.00  0.00           H  
ATOM   2720  N   LEU A 178      51.676  14.448 -15.501  1.00  0.84           N  
ATOM   2721  CA  LEU A 178      50.933  14.951 -14.364  1.00  0.84           C  
ATOM   2722  C   LEU A 178      51.226  14.214 -13.030  1.00  0.84           C  
ATOM   2723  O   LEU A 178      51.278  14.902 -11.971  1.00  0.84           O  
ATOM   2724  CB  LEU A 178      49.360  14.953 -14.458  1.00  0.84           C  
ATOM   2725  CG  LEU A 178      48.841  15.940 -15.555  1.00  0.84           C  
ATOM   2726  CD1 LEU A 178      47.266  15.891 -15.537  1.00  0.84           C  
ATOM   2727  CD2 LEU A 178      49.341  17.339 -15.474  1.00  0.84           C  
ATOM   2728  H   LEU A 178      51.202  13.702 -15.990  1.00  0.00           H  
ATOM   2729  HA  LEU A 178      51.203  15.976 -14.113  1.00  0.00           H  
ATOM   2730  HB3 LEU A 178      48.959  15.234 -13.484  1.00  0.00           H  
ATOM   2731  HB2 LEU A 178      48.925  13.959 -14.564  1.00  0.00           H  
ATOM   2732  HG  LEU A 178      49.131  15.625 -16.558  1.00  0.00           H  
ATOM   2733 HD11 LEU A 178      46.883  16.201 -14.565  1.00  0.00           H  
ATOM   2734 HD12 LEU A 178      46.981  16.621 -16.295  1.00  0.00           H  
ATOM   2735 HD13 LEU A 178      47.002  14.857 -15.756  1.00  0.00           H  
ATOM   2736 HD21 LEU A 178      48.614  17.998 -15.948  1.00  0.00           H  
ATOM   2737 HD22 LEU A 178      49.755  17.713 -14.538  1.00  0.00           H  
ATOM   2738 HD23 LEU A 178      50.222  17.432 -16.109  1.00  0.00           H  
ATOM   2739  N   TYR A 179      51.563  12.894 -13.073  1.00  0.86           N  
ATOM   2740  CA  TYR A 179      51.715  12.081 -11.844  1.00  0.86           C  
ATOM   2741  C   TYR A 179      53.098  11.370 -11.918  1.00  0.86           C  
ATOM   2742  O   TYR A 179      53.393  10.695 -10.982  1.00  0.86           O  
ATOM   2743  CB  TYR A 179      50.516  11.114 -11.700  1.00  0.86           C  
ATOM   2744  CG  TYR A 179      49.188  11.810 -11.855  1.00  0.86           C  
ATOM   2745  CD1 TYR A 179      48.813  12.959 -11.136  1.00  0.86           C  
ATOM   2746  CD2 TYR A 179      48.296  11.447 -12.890  1.00  0.86           C  
ATOM   2747  CE1 TYR A 179      47.644  13.699 -11.364  1.00  0.86           C  
ATOM   2748  CE2 TYR A 179      47.170  12.193 -13.144  1.00  0.86           C  
ATOM   2749  CZ  TYR A 179      46.763  13.265 -12.344  1.00  0.86           C  
ATOM   2750  OH  TYR A 179      45.504  13.807 -12.533  1.00  0.86           O  
ATOM   2751  H   TYR A 179      51.619  12.408 -13.957  1.00  0.00           H  
ATOM   2752  HA  TYR A 179      51.843  12.605 -10.897  1.00  0.00           H  
ATOM   2753  HB3 TYR A 179      50.663  10.686 -10.707  1.00  0.00           H  
ATOM   2754  HB2 TYR A 179      50.530  10.229 -12.336  1.00  0.00           H  
ATOM   2755  HD1 TYR A 179      49.394  13.346 -10.311  1.00  0.00           H  
ATOM   2756  HD2 TYR A 179      48.514  10.647 -13.583  1.00  0.00           H  
ATOM   2757  HE1 TYR A 179      47.399  14.592 -10.808  1.00  0.00           H  
ATOM   2758  HE2 TYR A 179      46.450  11.909 -13.897  1.00  0.00           H  
ATOM   2759  HH  TYR A 179      45.055  13.449 -13.303  1.00  0.00           H  
ATOM   2760  N   HIS A 180      53.895  11.474 -12.996  1.00  0.81           N  
ATOM   2761  CA  HIS A 180      55.306  11.048 -13.028  1.00  0.81           C  
ATOM   2762  C   HIS A 180      55.445   9.507 -12.945  1.00  0.81           C  
ATOM   2763  O   HIS A 180      56.517   8.941 -12.648  1.00  0.81           O  
ATOM   2764  CB  HIS A 180      56.244  11.698 -11.954  1.00  0.81           C  
ATOM   2765  CG  HIS A 180      56.108  13.198 -11.948  1.00  0.81           C  
ATOM   2766  ND1 HIS A 180      57.185  13.986 -12.262  1.00  0.81           N  
ATOM   2767  CD2 HIS A 180      55.062  14.084 -11.752  1.00  0.81           C  
ATOM   2768  CE1 HIS A 180      56.775  15.264 -12.283  1.00  0.81           C  
ATOM   2769  NE2 HIS A 180      55.477  15.369 -12.093  1.00  0.81           N  
ATOM   2770  H   HIS A 180      53.696  11.971 -13.852  1.00  0.00           H  
ATOM   2771  HA  HIS A 180      55.792  11.279 -13.976  1.00  0.00           H  
ATOM   2772  HB3 HIS A 180      57.290  11.470 -12.159  1.00  0.00           H  
ATOM   2773  HB2 HIS A 180      56.012  11.399 -10.932  1.00  0.00           H  
ATOM   2774  HD1 HIS A 180      58.070  13.678 -12.639  1.00  0.00           H  
ATOM   2775  HD2 HIS A 180      54.043  13.968 -11.415  1.00  0.00           H  
ATOM   2776  HE1 HIS A 180      57.504  16.001 -12.586  1.00  0.00           H  
ATOM   2777  N   THR A 181      54.367   8.833 -13.424  1.00  0.81           N  
ATOM   2778  CA  THR A 181      54.407   7.418 -13.565  1.00  0.81           C  
ATOM   2779  C   THR A 181      53.329   7.078 -14.636  1.00  0.81           C  
ATOM   2780  O   THR A 181      52.311   7.720 -14.624  1.00  0.81           O  
ATOM   2781  CB  THR A 181      54.138   6.658 -12.206  1.00  0.81           C  
ATOM   2782  OG1 THR A 181      54.314   5.236 -12.347  1.00  0.81           O  
ATOM   2783  CG2 THR A 181      52.637   6.855 -11.794  1.00  0.81           C  
ATOM   2784  H   THR A 181      53.557   9.319 -13.784  1.00  0.00           H  
ATOM   2785  HA  THR A 181      55.360   7.066 -13.959  1.00  0.00           H  
ATOM   2786  HB  THR A 181      54.864   6.950 -11.447  1.00  0.00           H  
ATOM   2787  HG1 THR A 181      55.261   5.166 -12.484  1.00  0.00           H  
ATOM   2788 HG21 THR A 181      51.933   6.213 -12.324  1.00  0.00           H  
ATOM   2789 HG22 THR A 181      52.484   6.603 -10.744  1.00  0.00           H  
ATOM   2790 HG23 THR A 181      52.263   7.851 -12.028  1.00  0.00           H  
ATOM   2791  N   GLU A 182      53.587   6.142 -15.562  1.00  0.76           N  
ATOM   2792  CA  GLU A 182      52.703   5.855 -16.760  1.00  0.76           C  
ATOM   2793  C   GLU A 182      51.401   5.108 -16.415  1.00  0.76           C  
ATOM   2794  O   GLU A 182      50.559   5.073 -17.311  1.00  0.76           O  
ATOM   2795  CB  GLU A 182      53.504   4.861 -17.723  1.00  0.76           C  
ATOM   2796  CG  GLU A 182      54.621   5.525 -18.564  1.00  0.76           C  
ATOM   2797  CD  GLU A 182      55.072   4.733 -19.808  1.00  0.76           C  
ATOM   2798  OE1 GLU A 182      54.922   3.495 -19.803  1.00  0.76           O  
ATOM   2799  OE2 GLU A 182      55.657   5.267 -20.729  1.00  0.76           O1-
ATOM   2800  H   GLU A 182      54.427   5.581 -15.528  1.00  0.00           H  
ATOM   2801  HA  GLU A 182      52.390   6.791 -17.224  1.00  0.00           H  
ATOM   2802  HB3 GLU A 182      52.784   4.270 -18.290  1.00  0.00           H  
ATOM   2803  HB2 GLU A 182      53.980   4.094 -17.111  1.00  0.00           H  
ATOM   2804  HG3 GLU A 182      55.406   5.969 -17.951  1.00  0.00           H  
ATOM   2805  HG2 GLU A 182      54.148   6.391 -19.028  1.00  0.00           H  
ATOM   2806  N   ASN A 183      51.293   4.475 -15.248  1.00  0.78           N  
ATOM   2807  CA  ASN A 183      50.072   3.773 -14.765  1.00  0.78           C  
ATOM   2808  C   ASN A 183      50.046   3.989 -13.238  1.00  0.78           C  
ATOM   2809  O   ASN A 183      51.093   4.085 -12.604  1.00  0.78           O  
ATOM   2810  CB  ASN A 183      49.886   2.337 -15.086  1.00  0.78           C  
ATOM   2811  CG  ASN A 183      49.403   2.116 -16.543  1.00  0.78           C  
ATOM   2812  OD1 ASN A 183      48.268   2.505 -16.970  1.00  0.78           O  
ATOM   2813  ND2 ASN A 183      50.279   1.569 -17.318  1.00  0.78           N  
ATOM   2814  H   ASN A 183      52.075   4.459 -14.608  1.00  0.00           H  
ATOM   2815  HA  ASN A 183      49.182   4.325 -15.068  1.00  0.00           H  
ATOM   2816  HB3 ASN A 183      49.080   1.849 -14.537  1.00  0.00           H  
ATOM   2817  HB2 ASN A 183      50.741   1.771 -14.718  1.00  0.00           H  
ATOM   2818 HD22 ASN A 183      50.066   1.566 -18.306  1.00  0.00           H  
ATOM   2819 HD21 ASN A 183      51.150   1.183 -16.983  1.00  0.00           H  
ATOM   2820  N   ALA A 184      48.876   4.097 -12.640  1.00  0.88           N  
ATOM   2821  CA  ALA A 184      48.560   4.518 -11.250  1.00  0.88           C  
ATOM   2822  C   ALA A 184      47.243   3.972 -10.638  1.00  0.88           C  
ATOM   2823  O   ALA A 184      46.541   3.201 -11.263  1.00  0.88           O  
ATOM   2824  CB  ALA A 184      48.714   6.077 -11.040  1.00  0.88           C  
ATOM   2825  H   ALA A 184      48.095   3.896 -13.249  1.00  0.00           H  
ATOM   2826  HA  ALA A 184      49.333   4.006 -10.676  1.00  0.00           H  
ATOM   2827  HB1 ALA A 184      47.919   6.456 -11.682  1.00  0.00           H  
ATOM   2828  HB2 ALA A 184      48.635   6.345  -9.986  1.00  0.00           H  
ATOM   2829  HB3 ALA A 184      49.630   6.477 -11.475  1.00  0.00           H  
ATOM   2830  N   TYR A 185      46.984   4.310  -9.398  1.00  0.87           N  
ATOM   2831  CA  TYR A 185      45.891   3.959  -8.555  1.00  0.87           C  
ATOM   2832  C   TYR A 185      45.642   5.060  -7.518  1.00  0.87           C  
ATOM   2833  O   TYR A 185      46.628   5.772  -7.161  1.00  0.87           O  
ATOM   2834  CB  TYR A 185      46.290   2.734  -7.799  1.00  0.87           C  
ATOM   2835  CG  TYR A 185      46.533   1.501  -8.655  1.00  0.87           C  
ATOM   2836  CD1 TYR A 185      45.550   0.864  -9.443  1.00  0.87           C  
ATOM   2837  CD2 TYR A 185      47.839   0.934  -8.665  1.00  0.87           C  
ATOM   2838  CE1 TYR A 185      45.861  -0.342 -10.172  1.00  0.87           C  
ATOM   2839  CE2 TYR A 185      48.156  -0.246  -9.413  1.00  0.87           C  
ATOM   2840  CZ  TYR A 185      47.144  -0.896 -10.149  1.00  0.87           C  
ATOM   2841  OH  TYR A 185      47.445  -1.993 -10.914  1.00  0.87           O  
ATOM   2842  H   TYR A 185      47.639   4.924  -8.935  1.00  0.00           H  
ATOM   2843  HA  TYR A 185      44.966   3.758  -9.095  1.00  0.00           H  
ATOM   2844  HB3 TYR A 185      45.554   2.392  -7.071  1.00  0.00           H  
ATOM   2845  HB2 TYR A 185      47.128   2.996  -7.153  1.00  0.00           H  
ATOM   2846  HD1 TYR A 185      44.593   1.343  -9.586  1.00  0.00           H  
ATOM   2847  HD2 TYR A 185      48.626   1.348  -8.052  1.00  0.00           H  
ATOM   2848  HE1 TYR A 185      45.008  -0.839 -10.609  1.00  0.00           H  
ATOM   2849  HE2 TYR A 185      49.136  -0.697  -9.365  1.00  0.00           H  
ATOM   2850  HH  TYR A 185      48.377  -2.195 -10.807  1.00  0.00           H  
ATOM   2851  N   VAL A 186      44.357   5.158  -7.110  1.00  0.91           N  
ATOM   2852  CA  VAL A 186      43.880   5.875  -5.915  1.00  0.91           C  
ATOM   2853  C   VAL A 186      43.089   4.821  -5.163  1.00  0.91           C  
ATOM   2854  O   VAL A 186      42.506   3.954  -5.741  1.00  0.91           O  
ATOM   2855  CB  VAL A 186      42.907   7.010  -6.369  1.00  0.91           C  
ATOM   2856  CG1 VAL A 186      42.493   7.811  -5.143  1.00  0.91           C  
ATOM   2857  CG2 VAL A 186      43.517   7.983  -7.423  1.00  0.91           C  
ATOM   2858  H   VAL A 186      43.730   4.401  -7.340  1.00  0.00           H  
ATOM   2859  HA  VAL A 186      44.753   6.198  -5.347  1.00  0.00           H  
ATOM   2860  HB  VAL A 186      41.999   6.589  -6.799  1.00  0.00           H  
ATOM   2861 HG11 VAL A 186      43.387   8.092  -4.586  1.00  0.00           H  
ATOM   2862 HG12 VAL A 186      41.962   8.686  -5.517  1.00  0.00           H  
ATOM   2863 HG13 VAL A 186      41.798   7.252  -4.518  1.00  0.00           H  
ATOM   2864 HG21 VAL A 186      43.667   7.474  -8.375  1.00  0.00           H  
ATOM   2865 HG22 VAL A 186      42.905   8.860  -7.633  1.00  0.00           H  
ATOM   2866 HG23 VAL A 186      44.429   8.489  -7.105  1.00  0.00           H  
ATOM   2867  N   SER A 187      43.083   4.883  -3.863  1.00  0.89           N  
ATOM   2868  CA  SER A 187      42.400   3.901  -3.024  1.00  0.89           C  
ATOM   2869  C   SER A 187      41.891   4.654  -1.804  1.00  0.89           C  
ATOM   2870  O   SER A 187      42.598   5.531  -1.312  1.00  0.89           O  
ATOM   2871  CB  SER A 187      43.273   2.722  -2.714  1.00  0.89           C  
ATOM   2872  OG  SER A 187      42.536   1.638  -2.143  1.00  0.89           O  
ATOM   2873  H   SER A 187      43.438   5.729  -3.441  1.00  0.00           H  
ATOM   2874  HA  SER A 187      41.612   3.515  -3.671  1.00  0.00           H  
ATOM   2875  HB3 SER A 187      44.013   3.091  -2.004  1.00  0.00           H  
ATOM   2876  HB2 SER A 187      43.750   2.319  -3.607  1.00  0.00           H  
ATOM   2877  HG  SER A 187      41.694   1.502  -2.584  1.00  0.00           H  
ATOM   2878  N   VAL A 188      40.738   4.281  -1.298  1.00  0.88           N  
ATOM   2879  CA  VAL A 188      40.264   4.804  -0.031  1.00  0.88           C  
ATOM   2880  C   VAL A 188      39.710   3.638   0.801  1.00  0.88           C  
ATOM   2881  O   VAL A 188      38.943   2.790   0.277  1.00  0.88           O  
ATOM   2882  CB  VAL A 188      39.211   6.034  -0.156  1.00  0.88           C  
ATOM   2883  CG1 VAL A 188      38.527   6.411   1.118  1.00  0.88           C  
ATOM   2884  CG2 VAL A 188      39.859   7.284  -0.813  1.00  0.88           C  
ATOM   2885  H   VAL A 188      40.174   3.568  -1.738  1.00  0.00           H  
ATOM   2886  HA  VAL A 188      41.120   5.240   0.483  1.00  0.00           H  
ATOM   2887  HB  VAL A 188      38.446   5.711  -0.863  1.00  0.00           H  
ATOM   2888 HG11 VAL A 188      37.695   5.769   1.405  1.00  0.00           H  
ATOM   2889 HG12 VAL A 188      39.205   6.474   1.969  1.00  0.00           H  
ATOM   2890 HG13 VAL A 188      38.086   7.394   0.956  1.00  0.00           H  
ATOM   2891 HG21 VAL A 188      39.847   7.226  -1.901  1.00  0.00           H  
ATOM   2892 HG22 VAL A 188      39.321   8.202  -0.576  1.00  0.00           H  
ATOM   2893 HG23 VAL A 188      40.841   7.552  -0.421  1.00  0.00           H  
ATOM   2894  N   VAL A 189      40.078   3.580   2.078  1.00  0.86           N  
ATOM   2895  CA  VAL A 189      39.907   2.543   3.094  1.00  0.86           C  
ATOM   2896  C   VAL A 189      39.202   3.148   4.295  1.00  0.86           C  
ATOM   2897  O   VAL A 189      39.553   4.221   4.736  1.00  0.86           O  
ATOM   2898  CB  VAL A 189      41.220   1.897   3.607  1.00  0.86           C  
ATOM   2899  CG1 VAL A 189      40.948   0.594   4.502  1.00  0.86           C  
ATOM   2900  CG2 VAL A 189      42.192   1.619   2.504  1.00  0.86           C  
ATOM   2901  H   VAL A 189      40.749   4.297   2.315  1.00  0.00           H  
ATOM   2902  HA  VAL A 189      39.383   1.705   2.635  1.00  0.00           H  
ATOM   2903  HB  VAL A 189      41.775   2.597   4.231  1.00  0.00           H  
ATOM   2904 HG11 VAL A 189      40.267   0.002   3.891  1.00  0.00           H  
ATOM   2905 HG12 VAL A 189      41.800   0.181   5.041  1.00  0.00           H  
ATOM   2906 HG13 VAL A 189      40.387   0.887   5.390  1.00  0.00           H  
ATOM   2907 HG21 VAL A 189      42.992   1.135   3.065  1.00  0.00           H  
ATOM   2908 HG22 VAL A 189      41.748   1.017   1.711  1.00  0.00           H  
ATOM   2909 HG23 VAL A 189      42.642   2.546   2.149  1.00  0.00           H  
ATOM   2910  N   SER A 190      38.248   2.485   4.892  1.00  0.85           N  
ATOM   2911  CA  SER A 190      37.803   2.777   6.221  1.00  0.85           C  
ATOM   2912  C   SER A 190      37.749   1.437   7.047  1.00  0.85           C  
ATOM   2913  O   SER A 190      38.371   0.475   6.624  1.00  0.85           O  
ATOM   2914  CB  SER A 190      36.516   3.566   6.178  1.00  0.85           C  
ATOM   2915  OG  SER A 190      36.222   4.285   7.359  1.00  0.85           O  
ATOM   2916  H   SER A 190      37.940   1.553   4.652  1.00  0.00           H  
ATOM   2917  HA  SER A 190      38.579   3.373   6.701  1.00  0.00           H  
ATOM   2918  HB3 SER A 190      35.677   2.873   6.109  1.00  0.00           H  
ATOM   2919  HB2 SER A 190      36.550   4.203   5.295  1.00  0.00           H  
ATOM   2920  HG  SER A 190      37.010   4.711   7.705  1.00  0.00           H  
ATOM   2921  N   SER A 191      36.913   1.429   8.039  1.00  0.83           N  
ATOM   2922  CA  SER A 191      36.745   0.270   8.852  1.00  0.83           C  
ATOM   2923  C   SER A 191      36.186  -0.929   8.165  1.00  0.83           C  
ATOM   2924  O   SER A 191      36.856  -1.924   8.306  1.00  0.83           O  
ATOM   2925  CB  SER A 191      35.932   0.551  10.198  1.00  0.83           C  
ATOM   2926  OG  SER A 191      34.677   0.974   9.893  1.00  0.83           O  
ATOM   2927  H   SER A 191      36.309   2.206   8.267  1.00  0.00           H  
ATOM   2928  HA  SER A 191      37.713  -0.094   9.199  1.00  0.00           H  
ATOM   2929  HB3 SER A 191      36.481   1.254  10.824  1.00  0.00           H  
ATOM   2930  HB2 SER A 191      35.916  -0.366  10.788  1.00  0.00           H  
ATOM   2931  HG  SER A 191      34.310   1.479  10.622  1.00  0.00           H  
ATOM   2932  N   HIS A 192      35.163  -0.795   7.303  1.00  0.74           N  
ATOM   2933  CA  HIS A 192      34.712  -1.843   6.368  1.00  0.74           C  
ATOM   2934  C   HIS A 192      34.727  -1.420   4.875  1.00  0.74           C  
ATOM   2935  O   HIS A 192      34.998  -2.246   4.045  1.00  0.74           O  
ATOM   2936  CB  HIS A 192      33.325  -2.469   6.827  1.00  0.74           C  
ATOM   2937  CG  HIS A 192      33.396  -3.387   8.056  1.00  0.74           C  
ATOM   2938  ND1 HIS A 192      32.315  -3.788   8.738  1.00  0.74           N  
ATOM   2939  CD2 HIS A 192      34.397  -4.049   8.654  1.00  0.74           C  
ATOM   2940  CE1 HIS A 192      32.715  -4.594   9.759  1.00  0.74           C  
ATOM   2941  NE2 HIS A 192      34.023  -4.791   9.710  1.00  0.74           N  
ATOM   2942  H   HIS A 192      34.654   0.074   7.234  1.00  0.00           H  
ATOM   2943  HA  HIS A 192      35.409  -2.680   6.340  1.00  0.00           H  
ATOM   2944  HB3 HIS A 192      32.850  -3.018   6.014  1.00  0.00           H  
ATOM   2945  HB2 HIS A 192      32.640  -1.652   7.053  1.00  0.00           H  
ATOM   2946  HD1 HIS A 192      31.406  -3.360   8.643  1.00  0.00           H  
ATOM   2947  HD2 HIS A 192      35.438  -3.876   8.426  1.00  0.00           H  
ATOM   2948  HE1 HIS A 192      32.093  -4.846  10.605  1.00  0.00           H  
ATOM   2949  N   TYR A 193      34.562  -0.145   4.538  1.00  0.80           N  
ATOM   2950  CA  TYR A 193      35.001   0.365   3.235  1.00  0.80           C  
ATOM   2951  C   TYR A 193      36.502  -0.014   2.803  1.00  0.80           C  
ATOM   2952  O   TYR A 193      37.428  -0.109   3.647  1.00  0.80           O  
ATOM   2953  CB  TYR A 193      34.914   1.910   3.336  1.00  0.80           C  
ATOM   2954  CG  TYR A 193      34.829   2.464   1.933  1.00  0.80           C  
ATOM   2955  CD1 TYR A 193      36.006   2.980   1.359  1.00  0.80           C  
ATOM   2956  CD2 TYR A 193      33.625   2.651   1.278  1.00  0.80           C  
ATOM   2957  CE1 TYR A 193      35.958   3.391  -0.025  1.00  0.80           C  
ATOM   2958  CE2 TYR A 193      33.501   3.165  -0.026  1.00  0.80           C  
ATOM   2959  CZ  TYR A 193      34.692   3.558  -0.624  1.00  0.80           C  
ATOM   2960  OH  TYR A 193      34.633   4.059  -1.858  1.00  0.80           O  
ATOM   2961  H   TYR A 193      34.412   0.495   5.305  1.00  0.00           H  
ATOM   2962  HA  TYR A 193      34.226  -0.043   2.586  1.00  0.00           H  
ATOM   2963  HB3 TYR A 193      35.781   2.183   3.938  1.00  0.00           H  
ATOM   2964  HB2 TYR A 193      34.021   2.256   3.856  1.00  0.00           H  
ATOM   2965  HD1 TYR A 193      36.972   2.856   1.826  1.00  0.00           H  
ATOM   2966  HD2 TYR A 193      32.744   2.422   1.859  1.00  0.00           H  
ATOM   2967  HE1 TYR A 193      36.917   3.689  -0.421  1.00  0.00           H  
ATOM   2968  HE2 TYR A 193      32.503   3.219  -0.434  1.00  0.00           H  
ATOM   2969  HH  TYR A 193      33.745   4.394  -2.003  1.00  0.00           H  
ATOM   2970  N   SER A 194      36.662  -0.255   1.459  1.00  0.80           N  
ATOM   2971  CA  SER A 194      37.893  -0.544   0.769  1.00  0.80           C  
ATOM   2972  C   SER A 194      37.597  -0.523  -0.736  1.00  0.80           C  
ATOM   2973  O   SER A 194      36.843  -1.351  -1.277  1.00  0.80           O  
ATOM   2974  CB  SER A 194      38.490  -1.770   1.338  1.00  0.80           C  
ATOM   2975  OG  SER A 194      39.790  -1.881   0.761  1.00  0.80           O  
ATOM   2976  H   SER A 194      35.843  -0.268   0.867  1.00  0.00           H  
ATOM   2977  HA  SER A 194      38.653   0.206   0.987  1.00  0.00           H  
ATOM   2978  HB3 SER A 194      37.909  -2.638   1.027  1.00  0.00           H  
ATOM   2979  HB2 SER A 194      38.574  -1.837   2.422  1.00  0.00           H  
ATOM   2980  HG  SER A 194      39.667  -2.287  -0.100  1.00  0.00           H  
ATOM   2981  N   ARG A 195      38.119   0.454  -1.471  1.00  0.74           N  
ATOM   2982  CA  ARG A 195      38.092   0.502  -2.891  1.00  0.74           C  
ATOM   2983  C   ARG A 195      39.443   0.999  -3.399  1.00  0.74           C  
ATOM   2984  O   ARG A 195      39.917   2.077  -3.117  1.00  0.74           O  
ATOM   2985  CB  ARG A 195      36.967   1.442  -3.367  1.00  0.74           C  
ATOM   2986  CG  ARG A 195      35.538   0.908  -3.073  1.00  0.74           C  
ATOM   2987  CD  ARG A 195      34.448   1.544  -3.793  1.00  0.74           C  
ATOM   2988  NE  ARG A 195      34.537   1.155  -5.249  1.00  0.74           N  
ATOM   2989  CZ  ARG A 195      33.804   1.519  -6.299  1.00  0.74           C  
ATOM   2990  NH1 ARG A 195      32.926   2.483  -6.118  1.00  0.74           N  
ATOM   2991  NH2 ARG A 195      33.917   0.933  -7.435  1.00  0.74           N1+
ATOM   2992  H   ARG A 195      38.719   1.139  -1.033  1.00  0.00           H  
ATOM   2993  HA  ARG A 195      37.953  -0.520  -3.244  1.00  0.00           H  
ATOM   2994  HB3 ARG A 195      37.086   1.566  -4.443  1.00  0.00           H  
ATOM   2995  HB2 ARG A 195      37.063   2.470  -3.018  1.00  0.00           H  
ATOM   2996  HG3 ARG A 195      35.215   0.860  -2.033  1.00  0.00           H  
ATOM   2997  HG2 ARG A 195      35.583  -0.166  -3.256  1.00  0.00           H  
ATOM   2998  HD3 ARG A 195      34.632   2.613  -3.683  1.00  0.00           H  
ATOM   2999  HD2 ARG A 195      33.505   1.317  -3.296  1.00  0.00           H  
ATOM   3000  HE  ARG A 195      35.136   0.353  -5.385  1.00  0.00           H  
ATOM   3001 HH12 ARG A 195      32.314   2.708  -6.890  1.00  0.00           H  
ATOM   3002 HH11 ARG A 195      32.930   3.174  -5.382  1.00  0.00           H  
ATOM   3003 HH22 ARG A 195      33.581   1.400  -8.265  1.00  0.00           H  
ATOM   3004 HH21 ARG A 195      34.480   0.096  -7.491  1.00  0.00           H  
ATOM   3005  N   LYS A 196      39.979   0.164  -4.279  1.00  0.81           N  
ATOM   3006  CA  LYS A 196      40.981   0.491  -5.244  1.00  0.81           C  
ATOM   3007  C   LYS A 196      40.272   0.999  -6.415  1.00  0.81           C  
ATOM   3008  O   LYS A 196      39.532   0.257  -7.053  1.00  0.81           O  
ATOM   3009  CB  LYS A 196      41.812  -0.686  -5.599  1.00  0.81           C  
ATOM   3010  CG  LYS A 196      43.101  -0.281  -6.252  1.00  0.81           C  
ATOM   3011  CD  LYS A 196      44.071  -1.393  -6.770  1.00  0.81           C  
ATOM   3012  CE  LYS A 196      44.512  -2.435  -5.697  1.00  0.81           C  
ATOM   3013  NZ  LYS A 196      45.627  -3.292  -6.246  1.00  0.81           N1+
ATOM   3014  H   LYS A 196      39.583  -0.732  -4.526  1.00  0.00           H  
ATOM   3015  HA  LYS A 196      41.532   1.305  -4.771  1.00  0.00           H  
ATOM   3016  HB3 LYS A 196      41.249  -1.483  -6.085  1.00  0.00           H  
ATOM   3017  HB2 LYS A 196      42.177  -1.126  -4.671  1.00  0.00           H  
ATOM   3018  HG3 LYS A 196      43.517   0.296  -5.426  1.00  0.00           H  
ATOM   3019  HG2 LYS A 196      42.952   0.445  -7.052  1.00  0.00           H  
ATOM   3020  HD3 LYS A 196      44.893  -0.822  -7.201  1.00  0.00           H  
ATOM   3021  HD2 LYS A 196      43.617  -1.937  -7.598  1.00  0.00           H  
ATOM   3022  HE3 LYS A 196      43.670  -2.975  -5.265  1.00  0.00           H  
ATOM   3023  HE2 LYS A 196      44.923  -1.837  -4.883  1.00  0.00           H  
ATOM   3024  HZ1 LYS A 196      45.798  -4.023  -5.570  1.00  0.00           H  
ATOM   3025  HZ2 LYS A 196      45.462  -3.880  -7.050  1.00  0.00           H  
ATOM   3026  HZ3 LYS A 196      46.516  -2.830  -6.371  1.00  0.00           H  
ATOM   3027  N   PHE A 197      40.551   2.270  -6.817  1.00  0.86           N  
ATOM   3028  CA  PHE A 197      40.202   2.785  -8.082  1.00  0.86           C  
ATOM   3029  C   PHE A 197      41.298   2.608  -9.096  1.00  0.86           C  
ATOM   3030  O   PHE A 197      42.451   2.631  -8.667  1.00  0.86           O  
ATOM   3031  CB  PHE A 197      39.708   4.186  -7.952  1.00  0.86           C  
ATOM   3032  CG  PHE A 197      38.602   4.423  -6.877  1.00  0.86           C  
ATOM   3033  CD1 PHE A 197      37.223   4.011  -7.083  1.00  0.86           C  
ATOM   3034  CD2 PHE A 197      38.959   4.900  -5.584  1.00  0.86           C  
ATOM   3035  CE1 PHE A 197      36.289   4.098  -6.029  1.00  0.86           C  
ATOM   3036  CE2 PHE A 197      38.006   4.988  -4.586  1.00  0.86           C  
ATOM   3037  CZ  PHE A 197      36.721   4.573  -4.775  1.00  0.86           C  
ATOM   3038  H   PHE A 197      41.158   2.810  -6.216  1.00  0.00           H  
ATOM   3039  HA  PHE A 197      39.379   2.223  -8.523  1.00  0.00           H  
ATOM   3040  HB3 PHE A 197      39.278   4.573  -8.875  1.00  0.00           H  
ATOM   3041  HB2 PHE A 197      40.599   4.793  -7.784  1.00  0.00           H  
ATOM   3042  HD1 PHE A 197      36.866   3.767  -8.073  1.00  0.00           H  
ATOM   3043  HD2 PHE A 197      39.995   5.127  -5.374  1.00  0.00           H  
ATOM   3044  HE1 PHE A 197      35.237   3.886  -6.150  1.00  0.00           H  
ATOM   3045  HE2 PHE A 197      38.356   5.300  -3.613  1.00  0.00           H  
ATOM   3046  HZ  PHE A 197      36.003   4.656  -3.972  1.00  0.00           H  
ATOM   3047  N   THR A 198      40.925   2.529 -10.411  1.00  0.84           N  
ATOM   3048  CA  THR A 198      41.743   2.165 -11.502  1.00  0.84           C  
ATOM   3049  C   THR A 198      41.588   3.278 -12.564  1.00  0.84           C  
ATOM   3050  O   THR A 198      40.752   3.144 -13.473  1.00  0.84           O  
ATOM   3051  CB  THR A 198      41.294   0.701 -11.945  1.00  0.84           C  
ATOM   3052  OG1 THR A 198      41.672  -0.238 -10.909  1.00  0.84           O  
ATOM   3053  CG2 THR A 198      41.684   0.066 -13.297  1.00  0.84           C  
ATOM   3054  H   THR A 198      39.942   2.578 -10.640  1.00  0.00           H  
ATOM   3055  HA  THR A 198      42.791   2.170 -11.201  1.00  0.00           H  
ATOM   3056  HB  THR A 198      40.208   0.722 -11.855  1.00  0.00           H  
ATOM   3057  HG1 THR A 198      40.912  -0.291 -10.325  1.00  0.00           H  
ATOM   3058 HG21 THR A 198      42.740   0.050 -13.567  1.00  0.00           H  
ATOM   3059 HG22 THR A 198      41.353  -0.969 -13.218  1.00  0.00           H  
ATOM   3060 HG23 THR A 198      41.063   0.575 -14.034  1.00  0.00           H  
ATOM   3061  N   PRO A 199      42.401   4.347 -12.538  1.00  0.86           N  
ATOM   3062  CA  PRO A 199      42.342   5.448 -13.451  1.00  0.86           C  
ATOM   3063  C   PRO A 199      42.492   4.990 -14.988  1.00  0.86           C  
ATOM   3064  O   PRO A 199      43.583   4.412 -15.216  1.00  0.86           O  
ATOM   3065  CB  PRO A 199      43.500   6.402 -13.028  1.00  0.86           C  
ATOM   3066  CG  PRO A 199      43.744   6.002 -11.541  1.00  0.86           C  
ATOM   3067  CD  PRO A 199      43.375   4.579 -11.534  1.00  0.86           C  
ATOM   3068  HA  PRO A 199      41.352   5.896 -13.360  1.00  0.00           H  
ATOM   3069  HB3 PRO A 199      43.280   7.468 -13.086  1.00  0.00           H  
ATOM   3070  HB2 PRO A 199      44.397   6.363 -13.645  1.00  0.00           H  
ATOM   3071  HG3 PRO A 199      43.086   6.587 -10.899  1.00  0.00           H  
ATOM   3072  HG2 PRO A 199      44.787   6.127 -11.249  1.00  0.00           H  
ATOM   3073  HD2 PRO A 199      44.240   3.950 -11.745  1.00  0.00           H  
ATOM   3074  HD3 PRO A 199      43.027   4.239 -10.559  1.00  0.00           H  
ATOM   3075  N   GLU A 200      41.509   5.169 -15.838  1.00  0.79           N  
ATOM   3076  CA  GLU A 200      41.542   4.662 -17.194  1.00  0.79           C  
ATOM   3077  C   GLU A 200      41.983   5.680 -18.237  1.00  0.79           C  
ATOM   3078  O   GLU A 200      41.283   6.698 -18.249  1.00  0.79           O  
ATOM   3079  CB  GLU A 200      40.101   4.083 -17.614  1.00  0.79           C  
ATOM   3080  CG  GLU A 200      39.671   2.745 -16.856  1.00  0.79           C  
ATOM   3081  CD  GLU A 200      38.392   2.119 -17.218  1.00  0.79           C  
ATOM   3082  OE1 GLU A 200      37.994   2.329 -18.391  1.00  0.79           O  
ATOM   3083  OE2 GLU A 200      37.684   1.530 -16.399  1.00  0.79           O1-
ATOM   3084  H   GLU A 200      40.577   5.359 -15.497  1.00  0.00           H  
ATOM   3085  HA  GLU A 200      42.308   3.887 -17.210  1.00  0.00           H  
ATOM   3086  HB3 GLU A 200      40.001   4.003 -18.697  1.00  0.00           H  
ATOM   3087  HB2 GLU A 200      39.351   4.873 -17.593  1.00  0.00           H  
ATOM   3088  HG3 GLU A 200      39.702   2.865 -15.773  1.00  0.00           H  
ATOM   3089  HG2 GLU A 200      40.431   2.018 -17.139  1.00  0.00           H  
ATOM   3090  N   ILE A 201      42.937   5.416 -19.128  1.00  0.80           N  
ATOM   3091  CA  ILE A 201      43.325   6.186 -20.263  1.00  0.80           C  
ATOM   3092  C   ILE A 201      42.505   5.712 -21.521  1.00  0.80           C  
ATOM   3093  O   ILE A 201      42.423   4.531 -21.787  1.00  0.80           O  
ATOM   3094  CB  ILE A 201      44.854   6.083 -20.552  1.00  0.80           C  
ATOM   3095  CG1 ILE A 201      45.669   6.767 -19.415  1.00  0.80           C  
ATOM   3096  CG2 ILE A 201      45.349   6.649 -21.921  1.00  0.80           C  
ATOM   3097  CD1 ILE A 201      47.143   6.176 -19.328  1.00  0.80           C  
ATOM   3098  H   ILE A 201      43.289   4.470 -19.138  1.00  0.00           H  
ATOM   3099  HA  ILE A 201      43.099   7.232 -20.055  1.00  0.00           H  
ATOM   3100  HB  ILE A 201      45.073   5.015 -20.572  1.00  0.00           H  
ATOM   3101 HG13 ILE A 201      45.178   6.548 -18.467  1.00  0.00           H  
ATOM   3102 HG12 ILE A 201      45.693   7.857 -19.431  1.00  0.00           H  
ATOM   3103 HG21 ILE A 201      44.901   7.639 -22.012  1.00  0.00           H  
ATOM   3104 HG22 ILE A 201      46.439   6.618 -21.911  1.00  0.00           H  
ATOM   3105 HG23 ILE A 201      45.058   6.161 -22.851  1.00  0.00           H  
ATOM   3106 HD11 ILE A 201      47.086   5.091 -19.234  1.00  0.00           H  
ATOM   3107 HD12 ILE A 201      47.771   6.575 -20.123  1.00  0.00           H  
ATOM   3108 HD13 ILE A 201      47.524   6.351 -18.322  1.00  0.00           H  
ATOM   3109  N   ALA A 202      41.978   6.662 -22.302  1.00  0.79           N  
ATOM   3110  CA  ALA A 202      40.968   6.430 -23.401  1.00  0.79           C  
ATOM   3111  C   ALA A 202      40.662   7.736 -24.140  1.00  0.79           C  
ATOM   3112  O   ALA A 202      40.559   8.865 -23.568  1.00  0.79           O  
ATOM   3113  CB  ALA A 202      39.636   5.911 -22.863  1.00  0.79           C  
ATOM   3114  H   ALA A 202      42.367   7.587 -22.187  1.00  0.00           H  
ATOM   3115  HA  ALA A 202      41.517   5.765 -24.067  1.00  0.00           H  
ATOM   3116  HB1 ALA A 202      39.056   5.476 -23.676  1.00  0.00           H  
ATOM   3117  HB2 ALA A 202      39.790   5.093 -22.159  1.00  0.00           H  
ATOM   3118  HB3 ALA A 202      39.143   6.622 -22.199  1.00  0.00           H  
ATOM   3119  N   LYS A 203      40.414   7.612 -25.474  1.00  0.73           N  
ATOM   3120  CA  LYS A 203      39.738   8.599 -26.292  1.00  0.73           C  
ATOM   3121  C   LYS A 203      38.258   8.494 -26.046  1.00  0.73           C  
ATOM   3122  O   LYS A 203      37.690   7.386 -26.111  1.00  0.73           O  
ATOM   3123  CB  LYS A 203      40.234   8.698 -27.721  1.00  0.73           C  
ATOM   3124  CG  LYS A 203      39.724   9.954 -28.505  1.00  0.73           C  
ATOM   3125  CD  LYS A 203      40.466  10.157 -29.897  1.00  0.73           C  
ATOM   3126  CE  LYS A 203      41.877  10.814 -29.732  1.00  0.73           C  
ATOM   3127  NZ  LYS A 203      41.659  12.241 -29.386  1.00  0.73           N1+
ATOM   3128  H   LYS A 203      40.366   6.683 -25.868  1.00  0.00           H  
ATOM   3129  HA  LYS A 203      40.061   9.554 -25.876  1.00  0.00           H  
ATOM   3130  HB3 LYS A 203      40.034   7.871 -28.401  1.00  0.00           H  
ATOM   3131  HB2 LYS A 203      41.318   8.782 -27.641  1.00  0.00           H  
ATOM   3132  HG3 LYS A 203      39.811  10.842 -27.881  1.00  0.00           H  
ATOM   3133  HG2 LYS A 203      38.643   9.929 -28.643  1.00  0.00           H  
ATOM   3134  HD3 LYS A 203      39.855  10.853 -30.472  1.00  0.00           H  
ATOM   3135  HD2 LYS A 203      40.531   9.276 -30.535  1.00  0.00           H  
ATOM   3136  HE3 LYS A 203      42.441  10.787 -30.664  1.00  0.00           H  
ATOM   3137  HE2 LYS A 203      42.483  10.346 -28.956  1.00  0.00           H  
ATOM   3138  HZ1 LYS A 203      41.166  12.633 -30.175  1.00  0.00           H  
ATOM   3139  HZ2 LYS A 203      41.048  12.406 -28.599  1.00  0.00           H  
ATOM   3140  HZ3 LYS A 203      42.485  12.807 -29.250  1.00  0.00           H  
ATOM   3141  N   ARG A 204      37.566   9.670 -25.838  1.00  0.71           N  
ATOM   3142  CA  ARG A 204      36.110   9.721 -25.567  1.00  0.71           C  
ATOM   3143  C   ARG A 204      35.423  10.805 -26.413  1.00  0.71           C  
ATOM   3144  O   ARG A 204      36.062  11.691 -26.926  1.00  0.71           O  
ATOM   3145  CB  ARG A 204      35.990  10.009 -24.064  1.00  0.71           C  
ATOM   3146  CG  ARG A 204      36.360   8.822 -23.123  1.00  0.71           C  
ATOM   3147  CD  ARG A 204      36.127   9.184 -21.640  1.00  0.71           C  
ATOM   3148  NE  ARG A 204      36.779   8.254 -20.763  1.00  0.71           N  
ATOM   3149  CZ  ARG A 204      38.030   8.256 -20.226  1.00  0.71           C  
ATOM   3150  NH1 ARG A 204      38.908   9.200 -20.383  1.00  0.71           N  
ATOM   3151  NH2 ARG A 204      38.337   7.167 -19.506  1.00  0.71           N1+
ATOM   3152  H   ARG A 204      37.894  10.623 -25.897  1.00  0.00           H  
ATOM   3153  HA  ARG A 204      35.702   8.736 -25.797  1.00  0.00           H  
ATOM   3154  HB3 ARG A 204      34.979  10.302 -23.782  1.00  0.00           H  
ATOM   3155  HB2 ARG A 204      36.579  10.878 -23.768  1.00  0.00           H  
ATOM   3156  HG3 ARG A 204      37.431   8.686 -23.279  1.00  0.00           H  
ATOM   3157  HG2 ARG A 204      35.747   7.955 -23.368  1.00  0.00           H  
ATOM   3158  HD3 ARG A 204      35.085   9.074 -21.338  1.00  0.00           H  
ATOM   3159  HD2 ARG A 204      36.421  10.209 -21.414  1.00  0.00           H  
ATOM   3160  HE  ARG A 204      36.102   7.590 -20.415  1.00  0.00           H  
ATOM   3161 HH12 ARG A 204      39.788   9.140 -19.892  1.00  0.00           H  
ATOM   3162 HH11 ARG A 204      38.651   9.941 -21.020  1.00  0.00           H  
ATOM   3163 HH22 ARG A 204      39.209   6.949 -19.046  1.00  0.00           H  
ATOM   3164 HH21 ARG A 204      37.651   6.429 -19.581  1.00  0.00           H  
ATOM   3165  N   PRO A 205      34.061  10.741 -26.405  1.00  0.85           N  
ATOM   3166  CA  PRO A 205      33.255  11.852 -26.910  1.00  0.85           C  
ATOM   3167  C   PRO A 205      33.680  13.262 -26.190  1.00  0.85           C  
ATOM   3168  O   PRO A 205      33.876  13.263 -24.974  1.00  0.85           O  
ATOM   3169  CB  PRO A 205      31.753  11.424 -26.778  1.00  0.85           C  
ATOM   3170  CG  PRO A 205      31.847   9.922 -26.929  1.00  0.85           C  
ATOM   3171  CD  PRO A 205      33.114   9.617 -26.098  1.00  0.85           C  
ATOM   3172  HA  PRO A 205      33.631  11.982 -27.925  1.00  0.00           H  
ATOM   3173  HB3 PRO A 205      31.164  11.957 -27.524  1.00  0.00           H  
ATOM   3174  HB2 PRO A 205      31.331  11.769 -25.834  1.00  0.00           H  
ATOM   3175  HG3 PRO A 205      31.960   9.785 -28.005  1.00  0.00           H  
ATOM   3176  HG2 PRO A 205      30.923   9.445 -26.602  1.00  0.00           H  
ATOM   3177  HD2 PRO A 205      32.924   9.687 -25.027  1.00  0.00           H  
ATOM   3178  HD3 PRO A 205      33.381   8.577 -26.285  1.00  0.00           H  
ATOM   3179  N   LYS A 206      33.619  14.339 -26.982  1.00  0.76           N  
ATOM   3180  CA  LYS A 206      33.930  15.656 -26.441  1.00  0.76           C  
ATOM   3181  C   LYS A 206      32.741  16.272 -25.676  1.00  0.76           C  
ATOM   3182  O   LYS A 206      31.636  16.165 -26.223  1.00  0.76           O  
ATOM   3183  CB  LYS A 206      34.444  16.577 -27.600  1.00  0.76           C  
ATOM   3184  CG  LYS A 206      35.843  16.193 -28.067  1.00  0.76           C  
ATOM   3185  CD  LYS A 206      36.359  17.116 -29.214  1.00  0.76           C  
ATOM   3186  CE  LYS A 206      37.774  16.759 -29.615  1.00  0.76           C  
ATOM   3187  NZ  LYS A 206      37.933  15.467 -30.369  1.00  0.76           N1+
ATOM   3188  H   LYS A 206      33.294  14.261 -27.935  1.00  0.00           H  
ATOM   3189  HA  LYS A 206      34.771  15.577 -25.752  1.00  0.00           H  
ATOM   3190  HB3 LYS A 206      34.400  17.636 -27.346  1.00  0.00           H  
ATOM   3191  HB2 LYS A 206      33.878  16.472 -28.526  1.00  0.00           H  
ATOM   3192  HG3 LYS A 206      35.786  15.161 -28.414  1.00  0.00           H  
ATOM   3193  HG2 LYS A 206      36.494  16.158 -27.194  1.00  0.00           H  
ATOM   3194  HD3 LYS A 206      36.231  18.147 -28.883  1.00  0.00           H  
ATOM   3195  HD2 LYS A 206      35.730  17.143 -30.104  1.00  0.00           H  
ATOM   3196  HE3 LYS A 206      38.532  16.859 -28.838  1.00  0.00           H  
ATOM   3197  HE2 LYS A 206      38.157  17.567 -30.237  1.00  0.00           H  
ATOM   3198  HZ1 LYS A 206      37.179  15.281 -31.015  1.00  0.00           H  
ATOM   3199  HZ2 LYS A 206      38.811  15.544 -30.861  1.00  0.00           H  
ATOM   3200  HZ3 LYS A 206      37.988  14.646 -29.783  1.00  0.00           H  
ATOM   3201  N   VAL A 207      32.976  16.880 -24.505  1.00  0.81           N  
ATOM   3202  CA  VAL A 207      32.013  17.583 -23.693  1.00  0.81           C  
ATOM   3203  C   VAL A 207      32.808  18.723 -23.052  1.00  0.81           C  
ATOM   3204  O   VAL A 207      33.878  18.495 -22.468  1.00  0.81           O  
ATOM   3205  CB  VAL A 207      31.464  16.792 -22.473  1.00  0.81           C  
ATOM   3206  CG1 VAL A 207      30.688  17.641 -21.414  1.00  0.81           C  
ATOM   3207  CG2 VAL A 207      30.479  15.631 -22.904  1.00  0.81           C  
ATOM   3208  H   VAL A 207      33.891  17.120 -24.151  1.00  0.00           H  
ATOM   3209  HA  VAL A 207      31.171  17.926 -24.295  1.00  0.00           H  
ATOM   3210  HB  VAL A 207      32.246  16.383 -21.834  1.00  0.00           H  
ATOM   3211 HG11 VAL A 207      30.061  18.408 -21.868  1.00  0.00           H  
ATOM   3212 HG12 VAL A 207      29.984  17.064 -20.815  1.00  0.00           H  
ATOM   3213 HG13 VAL A 207      31.342  18.150 -20.706  1.00  0.00           H  
ATOM   3214 HG21 VAL A 207      29.498  15.926 -23.277  1.00  0.00           H  
ATOM   3215 HG22 VAL A 207      30.931  15.000 -23.669  1.00  0.00           H  
ATOM   3216 HG23 VAL A 207      30.347  14.918 -22.090  1.00  0.00           H  
ATOM   3217  N   ARG A 208      32.351  19.926 -23.449  1.00  0.72           N  
ATOM   3218  CA  ARG A 208      32.933  21.217 -23.251  1.00  0.72           C  
ATOM   3219  C   ARG A 208      34.477  21.144 -23.569  1.00  0.72           C  
ATOM   3220  O   ARG A 208      35.304  21.478 -22.732  1.00  0.72           O  
ATOM   3221  CB  ARG A 208      32.784  21.660 -21.742  1.00  0.72           C  
ATOM   3222  CG  ARG A 208      31.402  22.121 -21.463  1.00  0.72           C  
ATOM   3223  CD  ARG A 208      31.048  22.629 -20.083  1.00  0.72           C  
ATOM   3224  NE  ARG A 208      31.912  23.750 -19.659  1.00  0.72           N  
ATOM   3225  CZ  ARG A 208      31.910  24.303 -18.461  1.00  0.72           C  
ATOM   3226  NH1 ARG A 208      31.195  23.998 -17.377  1.00  0.72           N  
ATOM   3227  NH2 ARG A 208      32.634  25.403 -18.296  1.00  0.72           N1+
ATOM   3228  H   ARG A 208      31.494  19.964 -23.982  1.00  0.00           H  
ATOM   3229  HA  ARG A 208      32.541  22.026 -23.868  1.00  0.00           H  
ATOM   3230  HB3 ARG A 208      33.422  22.524 -21.550  1.00  0.00           H  
ATOM   3231  HB2 ARG A 208      33.114  20.840 -21.105  1.00  0.00           H  
ATOM   3232  HG3 ARG A 208      30.708  21.303 -21.659  1.00  0.00           H  
ATOM   3233  HG2 ARG A 208      31.222  22.942 -22.158  1.00  0.00           H  
ATOM   3234  HD3 ARG A 208      31.185  21.825 -19.360  1.00  0.00           H  
ATOM   3235  HD2 ARG A 208      29.992  22.899 -20.059  1.00  0.00           H  
ATOM   3236  HE  ARG A 208      32.581  24.016 -20.367  1.00  0.00           H  
ATOM   3237 HH12 ARG A 208      31.167  24.685 -16.637  1.00  0.00           H  
ATOM   3238 HH11 ARG A 208      30.507  23.258 -17.398  1.00  0.00           H  
ATOM   3239 HH22 ARG A 208      32.835  25.932 -17.459  1.00  0.00           H  
ATOM   3240 HH21 ARG A 208      33.158  25.683 -19.113  1.00  0.00           H  
ATOM   3241  N   ASP A 209      34.737  20.707 -24.805  1.00  0.81           N  
ATOM   3242  CA  ASP A 209      36.019  20.314 -25.427  1.00  0.81           C  
ATOM   3243  C   ASP A 209      36.809  19.177 -24.747  1.00  0.81           C  
ATOM   3244  O   ASP A 209      37.784  18.735 -25.321  1.00  0.81           O  
ATOM   3245  CB  ASP A 209      36.985  21.486 -25.761  1.00  0.81           C  
ATOM   3246  CG  ASP A 209      36.441  22.599 -26.697  1.00  0.81           C  
ATOM   3247  OD1 ASP A 209      37.084  23.641 -26.786  1.00  0.81           O  
ATOM   3248  OD2 ASP A 209      35.376  22.521 -27.283  1.00  0.81           O1-
ATOM   3249  H   ASP A 209      33.987  20.475 -25.441  1.00  0.00           H  
ATOM   3250  HA  ASP A 209      35.676  19.857 -26.356  1.00  0.00           H  
ATOM   3251  HB3 ASP A 209      37.793  21.044 -26.344  1.00  0.00           H  
ATOM   3252  HB2 ASP A 209      37.358  22.049 -24.905  1.00  0.00           H  
ATOM   3253  N   GLN A 210      36.338  18.568 -23.612  1.00  0.80           N  
ATOM   3254  CA  GLN A 210      37.023  17.565 -22.844  1.00  0.80           C  
ATOM   3255  C   GLN A 210      36.659  16.149 -23.227  1.00  0.80           C  
ATOM   3256  O   GLN A 210      35.553  15.728 -23.470  1.00  0.80           O  
ATOM   3257  CB  GLN A 210      36.785  17.793 -21.310  1.00  0.80           C  
ATOM   3258  CG  GLN A 210      36.912  19.191 -20.758  1.00  0.80           C  
ATOM   3259  CD  GLN A 210      38.207  19.890 -21.187  1.00  0.80           C  
ATOM   3260  OE1 GLN A 210      39.261  19.555 -20.706  1.00  0.80           O  
ATOM   3261  NE2 GLN A 210      38.149  20.732 -22.210  1.00  0.80           N  
ATOM   3262  H   GLN A 210      35.436  18.833 -23.242  1.00  0.00           H  
ATOM   3263  HA  GLN A 210      38.079  17.792 -22.998  1.00  0.00           H  
ATOM   3264  HB3 GLN A 210      37.404  17.078 -20.768  1.00  0.00           H  
ATOM   3265  HB2 GLN A 210      35.787  17.423 -21.071  1.00  0.00           H  
ATOM   3266  HG3 GLN A 210      36.812  19.195 -19.672  1.00  0.00           H  
ATOM   3267  HG2 GLN A 210      36.066  19.743 -21.168  1.00  0.00           H  
ATOM   3268 HE22 GLN A 210      38.886  21.372 -22.471  1.00  0.00           H  
ATOM   3269 HE21 GLN A 210      37.247  20.872 -22.642  1.00  0.00           H  
ATOM   3270  N   GLU A 211      37.682  15.359 -23.074  1.00  0.80           N  
ATOM   3271  CA  GLU A 211      37.673  13.958 -23.285  1.00  0.80           C  
ATOM   3272  C   GLU A 211      38.266  13.281 -22.028  1.00  0.80           C  
ATOM   3273  O   GLU A 211      38.099  12.084 -21.862  1.00  0.80           O  
ATOM   3274  CB  GLU A 211      38.618  13.566 -24.482  1.00  0.80           C  
ATOM   3275  CG  GLU A 211      38.267  14.199 -25.839  1.00  0.80           C  
ATOM   3276  CD  GLU A 211      39.052  13.574 -27.026  1.00  0.80           C  
ATOM   3277  OE1 GLU A 211      38.619  13.407 -28.158  1.00  0.80           O  
ATOM   3278  OE2 GLU A 211      40.295  13.390 -26.853  1.00  0.80           O1-
ATOM   3279  H   GLU A 211      38.606  15.712 -22.869  1.00  0.00           H  
ATOM   3280  HA  GLU A 211      36.633  13.632 -23.275  1.00  0.00           H  
ATOM   3281  HB3 GLU A 211      38.647  12.478 -24.534  1.00  0.00           H  
ATOM   3282  HB2 GLU A 211      39.537  14.079 -24.197  1.00  0.00           H  
ATOM   3283  HG3 GLU A 211      38.552  15.250 -25.861  1.00  0.00           H  
ATOM   3284  HG2 GLU A 211      37.183  14.101 -25.902  1.00  0.00           H  
ATOM   3285  N   GLY A 212      38.989  14.030 -21.166  1.00  0.89           N  
ATOM   3286  CA  GLY A 212      39.278  13.578 -19.778  1.00  0.89           C  
ATOM   3287  C   GLY A 212      38.052  13.620 -18.899  1.00  0.89           C  
ATOM   3288  O   GLY A 212      37.088  14.371 -19.079  1.00  0.89           O  
ATOM   3289  H   GLY A 212      39.090  15.019 -21.342  1.00  0.00           H  
ATOM   3290  HA3 GLY A 212      40.127  14.113 -19.352  1.00  0.00           H  
ATOM   3291  HA2 GLY A 212      39.615  12.544 -19.852  1.00  0.00           H  
ATOM   3292  N   ARG A 213      38.102  12.764 -17.877  1.00  0.80           N  
ATOM   3293  CA  ARG A 213      36.987  12.635 -16.920  1.00  0.80           C  
ATOM   3294  C   ARG A 213      37.545  12.695 -15.523  1.00  0.80           C  
ATOM   3295  O   ARG A 213      38.722  12.360 -15.390  1.00  0.80           O  
ATOM   3296  CB  ARG A 213      36.167  11.294 -17.172  1.00  0.80           C  
ATOM   3297  CG  ARG A 213      35.516  11.245 -18.588  1.00  0.80           C  
ATOM   3298  CD  ARG A 213      34.354  12.333 -18.685  1.00  0.80           C  
ATOM   3299  NE  ARG A 213      33.693  12.248 -19.993  1.00  0.80           N  
ATOM   3300  CZ  ARG A 213      33.852  13.011 -21.120  1.00  0.80           C  
ATOM   3301  NH1 ARG A 213      34.709  14.042 -21.167  1.00  0.80           N  
ATOM   3302  NH2 ARG A 213      33.317  12.584 -22.307  1.00  0.80           N1+
ATOM   3303  H   ARG A 213      38.974  12.332 -17.605  1.00  0.00           H  
ATOM   3304  HA  ARG A 213      36.343  13.514 -16.942  1.00  0.00           H  
ATOM   3305  HB3 ARG A 213      35.428  11.441 -16.384  1.00  0.00           H  
ATOM   3306  HB2 ARG A 213      36.845  10.493 -16.878  1.00  0.00           H  
ATOM   3307  HG3 ARG A 213      34.886  10.356 -18.600  1.00  0.00           H  
ATOM   3308  HG2 ARG A 213      36.163  11.286 -19.464  1.00  0.00           H  
ATOM   3309  HD3 ARG A 213      34.709  13.356 -18.553  1.00  0.00           H  
ATOM   3310  HD2 ARG A 213      33.527  12.010 -18.053  1.00  0.00           H  
ATOM   3311  HE  ARG A 213      32.924  11.593 -19.975  1.00  0.00           H  
ATOM   3312 HH12 ARG A 213      34.875  14.674 -21.938  1.00  0.00           H  
ATOM   3313 HH11 ARG A 213      35.263  14.127 -20.327  1.00  0.00           H  
ATOM   3314 HH22 ARG A 213      33.577  13.026 -23.177  1.00  0.00           H  
ATOM   3315 HH21 ARG A 213      33.071  11.608 -22.393  1.00  0.00           H  
ATOM   3316  N   ILE A 214      36.868  13.278 -14.511  1.00  0.88           N  
ATOM   3317  CA  ILE A 214      37.175  13.127 -13.110  1.00  0.88           C  
ATOM   3318  C   ILE A 214      35.961  12.414 -12.628  1.00  0.88           C  
ATOM   3319  O   ILE A 214      34.891  12.953 -12.812  1.00  0.88           O  
ATOM   3320  CB  ILE A 214      37.346  14.513 -12.362  1.00  0.88           C  
ATOM   3321  CG1 ILE A 214      38.613  15.317 -12.907  1.00  0.88           C  
ATOM   3322  CG2 ILE A 214      37.262  14.357 -10.813  1.00  0.88           C  
ATOM   3323  CD1 ILE A 214      38.703  16.747 -12.306  1.00  0.88           C  
ATOM   3324  H   ILE A 214      35.971  13.697 -14.710  1.00  0.00           H  
ATOM   3325  HA  ILE A 214      38.078  12.584 -12.831  1.00  0.00           H  
ATOM   3326  HB  ILE A 214      36.487  15.155 -12.556  1.00  0.00           H  
ATOM   3327 HG13 ILE A 214      38.588  15.561 -13.969  1.00  0.00           H  
ATOM   3328 HG12 ILE A 214      39.483  14.761 -12.558  1.00  0.00           H  
ATOM   3329 HG21 ILE A 214      36.371  13.869 -10.420  1.00  0.00           H  
ATOM   3330 HG22 ILE A 214      38.157  13.835 -10.474  1.00  0.00           H  
ATOM   3331 HG23 ILE A 214      37.241  15.287 -10.245  1.00  0.00           H  
ATOM   3332 HD11 ILE A 214      37.694  17.115 -12.124  1.00  0.00           H  
ATOM   3333 HD12 ILE A 214      39.319  16.736 -11.407  1.00  0.00           H  
ATOM   3334 HD13 ILE A 214      39.178  17.475 -12.963  1.00  0.00           H  
ATOM   3335  N   ASN A 215      36.145  11.228 -12.191  1.00  0.88           N  
ATOM   3336  CA  ASN A 215      35.049  10.498 -11.528  1.00  0.88           C  
ATOM   3337  C   ASN A 215      35.049  10.803 -10.016  1.00  0.88           C  
ATOM   3338  O   ASN A 215      36.126  10.883  -9.434  1.00  0.88           O  
ATOM   3339  CB  ASN A 215      35.032   8.975 -11.917  1.00  0.88           C  
ATOM   3340  CG  ASN A 215      34.984   8.575 -13.402  1.00  0.88           C  
ATOM   3341  OD1 ASN A 215      34.861   9.302 -14.333  1.00  0.88           O  
ATOM   3342  ND2 ASN A 215      35.194   7.233 -13.671  1.00  0.88           N  
ATOM   3343  H   ASN A 215      37.060  10.910 -11.903  1.00  0.00           H  
ATOM   3344  HA  ASN A 215      34.107  10.873 -11.928  1.00  0.00           H  
ATOM   3345  HB3 ASN A 215      34.216   8.538 -11.341  1.00  0.00           H  
ATOM   3346  HB2 ASN A 215      35.973   8.542 -11.575  1.00  0.00           H  
ATOM   3347 HD22 ASN A 215      35.233   6.980 -14.648  1.00  0.00           H  
ATOM   3348 HD21 ASN A 215      35.219   6.519 -12.957  1.00  0.00           H  
ATOM   3349  N   TYR A 216      33.816  10.974  -9.418  1.00  0.90           N  
ATOM   3350  CA  TYR A 216      33.514  11.356  -8.016  1.00  0.90           C  
ATOM   3351  C   TYR A 216      32.974  10.208  -7.275  1.00  0.90           C  
ATOM   3352  O   TYR A 216      32.354   9.366  -7.958  1.00  0.90           O  
ATOM   3353  CB  TYR A 216      32.595  12.579  -8.021  1.00  0.90           C  
ATOM   3354  CG  TYR A 216      32.992  13.737  -8.969  1.00  0.90           C  
ATOM   3355  CD1 TYR A 216      33.817  14.816  -8.453  1.00  0.90           C  
ATOM   3356  CD2 TYR A 216      32.620  13.700 -10.333  1.00  0.90           C  
ATOM   3357  CE1 TYR A 216      34.187  15.841  -9.391  1.00  0.90           C  
ATOM   3358  CE2 TYR A 216      33.016  14.684 -11.210  1.00  0.90           C  
ATOM   3359  CZ  TYR A 216      33.742  15.771 -10.739  1.00  0.90           C  
ATOM   3360  OH  TYR A 216      34.201  16.718 -11.600  1.00  0.90           O  
ATOM   3361  H   TYR A 216      33.113  10.515  -9.980  1.00  0.00           H  
ATOM   3362  HA  TYR A 216      34.436  11.597  -7.487  1.00  0.00           H  
ATOM   3363  HB3 TYR A 216      32.514  13.005  -7.021  1.00  0.00           H  
ATOM   3364  HB2 TYR A 216      31.609  12.343  -8.422  1.00  0.00           H  
ATOM   3365  HD1 TYR A 216      34.183  14.949  -7.445  1.00  0.00           H  
ATOM   3366  HD2 TYR A 216      32.032  12.889 -10.738  1.00  0.00           H  
ATOM   3367  HE1 TYR A 216      34.638  16.771  -9.079  1.00  0.00           H  
ATOM   3368  HE2 TYR A 216      32.744  14.652 -12.254  1.00  0.00           H  
ATOM   3369  HH  TYR A 216      34.151  16.355 -12.488  1.00  0.00           H  
ATOM   3370  N   TYR A 217      33.151  10.100  -5.983  1.00  0.91           N  
ATOM   3371  CA  TYR A 217      32.860   8.956  -5.171  1.00  0.91           C  
ATOM   3372  C   TYR A 217      32.811   9.509  -3.736  1.00  0.91           C  
ATOM   3373  O   TYR A 217      33.467  10.545  -3.447  1.00  0.91           O  
ATOM   3374  CB  TYR A 217      33.978   7.948  -5.331  1.00  0.91           C  
ATOM   3375  CG  TYR A 217      34.338   7.261  -6.652  1.00  0.91           C  
ATOM   3376  CD1 TYR A 217      35.257   7.955  -7.509  1.00  0.91           C  
ATOM   3377  CD2 TYR A 217      33.549   6.193  -7.168  1.00  0.91           C  
ATOM   3378  CE1 TYR A 217      35.513   7.462  -8.795  1.00  0.91           C  
ATOM   3379  CE2 TYR A 217      33.809   5.723  -8.486  1.00  0.91           C  
ATOM   3380  CZ  TYR A 217      34.834   6.324  -9.265  1.00  0.91           C  
ATOM   3381  OH  TYR A 217      35.133   5.784 -10.443  1.00  0.91           O  
ATOM   3382  H   TYR A 217      33.609  10.795  -5.411  1.00  0.00           H  
ATOM   3383  HA  TYR A 217      31.878   8.493  -5.262  1.00  0.00           H  
ATOM   3384  HB3 TYR A 217      33.883   7.055  -4.714  1.00  0.00           H  
ATOM   3385  HB2 TYR A 217      34.850   8.501  -4.981  1.00  0.00           H  
ATOM   3386  HD1 TYR A 217      35.796   8.824  -7.162  1.00  0.00           H  
ATOM   3387  HD2 TYR A 217      32.720   5.845  -6.569  1.00  0.00           H  
ATOM   3388  HE1 TYR A 217      36.293   7.963  -9.349  1.00  0.00           H  
ATOM   3389  HE2 TYR A 217      33.241   4.971  -9.013  1.00  0.00           H  
ATOM   3390  HH  TYR A 217      34.728   4.934 -10.629  1.00  0.00           H  
ATOM   3391  N   TRP A 218      32.189   8.706  -2.859  1.00  0.90           N  
ATOM   3392  CA  TRP A 218      31.994   9.087  -1.452  1.00  0.90           C  
ATOM   3393  C   TRP A 218      31.877   7.856  -0.489  1.00  0.90           C  
ATOM   3394  O   TRP A 218      31.672   6.764  -0.945  1.00  0.90           O  
ATOM   3395  CB  TRP A 218      30.694   9.893  -1.418  1.00  0.90           C  
ATOM   3396  CG  TRP A 218      29.359   9.260  -1.744  1.00  0.90           C  
ATOM   3397  CD1 TRP A 218      28.876   9.216  -3.072  1.00  0.90           C  
ATOM   3398  CD2 TRP A 218      28.390   8.571  -0.919  1.00  0.90           C  
ATOM   3399  NE1 TRP A 218      27.702   8.548  -3.015  1.00  0.90           N  
ATOM   3400  CE2 TRP A 218      27.342   8.071  -1.767  1.00  0.90           C  
ATOM   3401  CE3 TRP A 218      28.235   8.380   0.458  1.00  0.90           C  
ATOM   3402  CZ2 TRP A 218      26.210   7.454  -1.140  1.00  0.90           C  
ATOM   3403  CZ3 TRP A 218      27.144   7.713   1.075  1.00  0.90           C  
ATOM   3404  CH2 TRP A 218      26.204   7.186   0.241  1.00  0.90           C  
ATOM   3405  H   TRP A 218      31.794   7.868  -3.263  1.00  0.00           H  
ATOM   3406  HA  TRP A 218      32.852   9.627  -1.050  1.00  0.00           H  
ATOM   3407  HB3 TRP A 218      30.794  10.759  -2.072  1.00  0.00           H  
ATOM   3408  HB2 TRP A 218      30.602  10.206  -0.377  1.00  0.00           H  
ATOM   3409  HD1 TRP A 218      29.285   9.766  -3.907  1.00  0.00           H  
ATOM   3410  HE1 TRP A 218      27.049   8.348  -3.760  1.00  0.00           H  
ATOM   3411  HE3 TRP A 218      29.030   8.796   1.059  1.00  0.00           H  
ATOM   3412  HZ2 TRP A 218      25.328   7.134  -1.675  1.00  0.00           H  
ATOM   3413  HZ3 TRP A 218      27.080   7.647   2.151  1.00  0.00           H  
ATOM   3414  HH2 TRP A 218      25.388   6.564   0.579  1.00  0.00           H  
ATOM   3415  N   THR A 219      31.730   8.131   0.785  1.00  0.90           N  
ATOM   3416  CA  THR A 219      31.304   7.214   1.889  1.00  0.90           C  
ATOM   3417  C   THR A 219      31.009   8.021   3.117  1.00  0.90           C  
ATOM   3418  O   THR A 219      31.548   9.149   3.244  1.00  0.90           O  
ATOM   3419  CB  THR A 219      32.546   6.190   2.118  1.00  0.90           C  
ATOM   3420  OG1 THR A 219      32.337   5.132   2.957  1.00  0.90           O  
ATOM   3421  CG2 THR A 219      33.856   6.740   2.784  1.00  0.90           C  
ATOM   3422  H   THR A 219      31.826   9.092   1.081  1.00  0.00           H  
ATOM   3423  HA  THR A 219      30.484   6.590   1.534  1.00  0.00           H  
ATOM   3424  HB  THR A 219      32.803   5.697   1.180  1.00  0.00           H  
ATOM   3425  HG1 THR A 219      31.836   4.501   2.436  1.00  0.00           H  
ATOM   3426 HG21 THR A 219      34.687   6.034   2.792  1.00  0.00           H  
ATOM   3427 HG22 THR A 219      34.218   7.520   2.115  1.00  0.00           H  
ATOM   3428 HG23 THR A 219      33.678   7.094   3.800  1.00  0.00           H  
ATOM   3429  N   LEU A 220      30.217   7.529   4.059  1.00  0.88           N  
ATOM   3430  CA  LEU A 220      29.906   8.029   5.364  1.00  0.88           C  
ATOM   3431  C   LEU A 220      30.901   7.357   6.375  1.00  0.88           C  
ATOM   3432  O   LEU A 220      30.809   6.134   6.663  1.00  0.88           O  
ATOM   3433  CB  LEU A 220      28.431   7.653   5.617  1.00  0.88           C  
ATOM   3434  CG  LEU A 220      27.632   8.618   6.497  1.00  0.88           C  
ATOM   3435  CD1 LEU A 220      27.667   9.993   5.918  1.00  0.88           C  
ATOM   3436  CD2 LEU A 220      26.158   8.066   6.748  1.00  0.88           C  
ATOM   3437  H   LEU A 220      29.843   6.606   3.888  1.00  0.00           H  
ATOM   3438  HA  LEU A 220      30.036   9.110   5.419  1.00  0.00           H  
ATOM   3439  HB3 LEU A 220      28.457   6.640   6.019  1.00  0.00           H  
ATOM   3440  HB2 LEU A 220      28.018   7.430   4.633  1.00  0.00           H  
ATOM   3441  HG  LEU A 220      28.142   8.646   7.459  1.00  0.00           H  
ATOM   3442 HD11 LEU A 220      28.256  10.642   6.567  1.00  0.00           H  
ATOM   3443 HD12 LEU A 220      28.003   9.938   4.882  1.00  0.00           H  
ATOM   3444 HD13 LEU A 220      26.722  10.530   5.994  1.00  0.00           H  
ATOM   3445 HD21 LEU A 220      25.415   8.453   6.050  1.00  0.00           H  
ATOM   3446 HD22 LEU A 220      26.234   6.983   6.648  1.00  0.00           H  
ATOM   3447 HD23 LEU A 220      25.815   8.242   7.767  1.00  0.00           H  
ATOM   3448  N   LEU A 221      31.803   8.203   6.866  1.00  0.88           N  
ATOM   3449  CA  LEU A 221      32.684   7.936   7.998  1.00  0.88           C  
ATOM   3450  C   LEU A 221      31.852   8.016   9.253  1.00  0.88           C  
ATOM   3451  O   LEU A 221      31.387   9.149   9.524  1.00  0.88           O  
ATOM   3452  CB  LEU A 221      33.865   8.862   7.914  1.00  0.88           C  
ATOM   3453  CG  LEU A 221      34.838   9.042   9.095  1.00  0.88           C  
ATOM   3454  CD1 LEU A 221      35.608   7.753   9.487  1.00  0.88           C  
ATOM   3455  CD2 LEU A 221      35.739  10.285   8.917  1.00  0.88           C  
ATOM   3456  H   LEU A 221      31.682   9.192   6.704  1.00  0.00           H  
ATOM   3457  HA  LEU A 221      33.009   6.899   7.915  1.00  0.00           H  
ATOM   3458  HB3 LEU A 221      33.519   9.865   7.665  1.00  0.00           H  
ATOM   3459  HB2 LEU A 221      34.465   8.517   7.072  1.00  0.00           H  
ATOM   3460  HG  LEU A 221      34.187   9.327   9.921  1.00  0.00           H  
ATOM   3461 HD11 LEU A 221      35.446   6.833   8.925  1.00  0.00           H  
ATOM   3462 HD12 LEU A 221      36.659   7.977   9.309  1.00  0.00           H  
ATOM   3463 HD13 LEU A 221      35.334   7.616  10.533  1.00  0.00           H  
ATOM   3464 HD21 LEU A 221      36.734  10.051   9.296  1.00  0.00           H  
ATOM   3465 HD22 LEU A 221      35.870  10.685   7.912  1.00  0.00           H  
ATOM   3466 HD23 LEU A 221      35.399  11.123   9.525  1.00  0.00           H  
ATOM   3467  N   GLU A 222      31.693   6.869   9.988  1.00  0.85           N  
ATOM   3468  CA  GLU A 222      30.758   6.766  11.105  1.00  0.85           C  
ATOM   3469  C   GLU A 222      31.611   7.213  12.294  1.00  0.85           C  
ATOM   3470  O   GLU A 222      32.871   7.156  12.259  1.00  0.85           O  
ATOM   3471  CB  GLU A 222      30.146   5.432  11.071  1.00  0.85           C  
ATOM   3472  CG  GLU A 222      29.275   5.127   9.804  1.00  0.85           C  
ATOM   3473  CD  GLU A 222      28.404   3.902   9.808  1.00  0.85           C  
ATOM   3474  OE1 GLU A 222      28.082   3.474   8.732  1.00  0.85           O  
ATOM   3475  OE2 GLU A 222      28.151   3.296  10.862  1.00  0.85           O1-
ATOM   3476  H   GLU A 222      32.167   6.029   9.688  1.00  0.00           H  
ATOM   3477  HA  GLU A 222      29.942   7.476  10.968  1.00  0.00           H  
ATOM   3478  HB3 GLU A 222      29.523   5.282  11.953  1.00  0.00           H  
ATOM   3479  HB2 GLU A 222      30.832   4.595  11.199  1.00  0.00           H  
ATOM   3480  HG3 GLU A 222      29.993   4.986   8.997  1.00  0.00           H  
ATOM   3481  HG2 GLU A 222      28.644   5.957   9.486  1.00  0.00           H  
ATOM   3482  N   PRO A 223      30.886   7.670  13.345  1.00  0.89           N  
ATOM   3483  CA  PRO A 223      31.481   8.220  14.532  1.00  0.89           C  
ATOM   3484  C   PRO A 223      32.711   7.456  15.133  1.00  0.89           C  
ATOM   3485  O   PRO A 223      32.541   6.300  15.548  1.00  0.89           O  
ATOM   3486  CB  PRO A 223      30.370   8.245  15.600  1.00  0.89           C  
ATOM   3487  CG  PRO A 223      29.147   8.394  14.748  1.00  0.89           C  
ATOM   3488  CD  PRO A 223      29.487   7.591  13.533  1.00  0.89           C  
ATOM   3489  HA  PRO A 223      31.791   9.261  14.438  1.00  0.00           H  
ATOM   3490  HB3 PRO A 223      30.513   9.044  16.328  1.00  0.00           H  
ATOM   3491  HB2 PRO A 223      30.383   7.263  16.072  1.00  0.00           H  
ATOM   3492  HG3 PRO A 223      29.070   9.456  14.514  1.00  0.00           H  
ATOM   3493  HG2 PRO A 223      28.218   8.008  15.167  1.00  0.00           H  
ATOM   3494  HD2 PRO A 223      29.172   6.559  13.686  1.00  0.00           H  
ATOM   3495  HD3 PRO A 223      28.882   8.029  12.738  1.00  0.00           H  
ATOM   3496  N   GLY A 224      33.925   7.979  15.036  1.00  0.90           N  
ATOM   3497  CA  GLY A 224      35.168   7.436  15.611  1.00  0.90           C  
ATOM   3498  C   GLY A 224      36.029   6.460  14.777  1.00  0.90           C  
ATOM   3499  O   GLY A 224      37.154   6.155  15.229  1.00  0.90           O  
ATOM   3500  H   GLY A 224      34.056   8.812  14.481  1.00  0.00           H  
ATOM   3501  HA3 GLY A 224      34.930   7.007  16.584  1.00  0.00           H  
ATOM   3502  HA2 GLY A 224      35.846   8.262  15.824  1.00  0.00           H  
ATOM   3503  N   ASP A 225      35.647   6.078  13.578  1.00  0.89           N  
ATOM   3504  CA  ASP A 225      36.573   5.277  12.671  1.00  0.89           C  
ATOM   3505  C   ASP A 225      37.666   6.171  12.111  1.00  0.89           C  
ATOM   3506  O   ASP A 225      37.545   7.374  12.285  1.00  0.89           O  
ATOM   3507  CB  ASP A 225      35.748   4.605  11.545  1.00  0.89           C  
ATOM   3508  CG  ASP A 225      34.739   3.528  12.068  1.00  0.89           C  
ATOM   3509  OD1 ASP A 225      34.927   3.086  13.212  1.00  0.89           O  
ATOM   3510  OD2 ASP A 225      33.809   3.186  11.254  1.00  0.89           O1-
ATOM   3511  H   ASP A 225      34.784   6.417  13.178  1.00  0.00           H  
ATOM   3512  HA  ASP A 225      37.085   4.517  13.262  1.00  0.00           H  
ATOM   3513  HB3 ASP A 225      36.419   4.212  10.781  1.00  0.00           H  
ATOM   3514  HB2 ASP A 225      35.203   5.414  11.060  1.00  0.00           H  
ATOM   3515  N   THR A 226      38.608   5.512  11.430  1.00  0.89           N  
ATOM   3516  CA  THR A 226      39.648   6.090  10.596  1.00  0.89           C  
ATOM   3517  C   THR A 226      39.129   6.131   9.121  1.00  0.89           C  
ATOM   3518  O   THR A 226      38.360   5.241   8.716  1.00  0.89           O  
ATOM   3519  CB  THR A 226      40.972   5.355  10.799  1.00  0.89           C  
ATOM   3520  OG1 THR A 226      41.265   5.274  12.213  1.00  0.89           O  
ATOM   3521  CG2 THR A 226      42.144   6.011  10.117  1.00  0.89           C  
ATOM   3522  H   THR A 226      38.549   4.509  11.331  1.00  0.00           H  
ATOM   3523  HA  THR A 226      39.697   7.145  10.864  1.00  0.00           H  
ATOM   3524  HB  THR A 226      40.863   4.370  10.345  1.00  0.00           H  
ATOM   3525  HG1 THR A 226      40.521   4.799  12.589  1.00  0.00           H  
ATOM   3526 HG21 THR A 226      43.066   5.463  10.314  1.00  0.00           H  
ATOM   3527 HG22 THR A 226      42.062   6.181   9.043  1.00  0.00           H  
ATOM   3528 HG23 THR A 226      42.355   6.986  10.556  1.00  0.00           H  
ATOM   3529  N   ILE A 227      39.532   7.102   8.326  1.00  0.89           N  
ATOM   3530  CA  ILE A 227      39.389   7.226   6.897  1.00  0.89           C  
ATOM   3531  C   ILE A 227      40.715   7.521   6.242  1.00  0.89           C  
ATOM   3532  O   ILE A 227      41.391   8.499   6.616  1.00  0.89           O  
ATOM   3533  CB  ILE A 227      38.174   8.109   6.332  1.00  0.89           C  
ATOM   3534  CG1 ILE A 227      37.899   8.050   4.803  1.00  0.89           C  
ATOM   3535  CG2 ILE A 227      38.377   9.579   6.827  1.00  0.89           C  
ATOM   3536  CD1 ILE A 227      36.705   7.090   4.613  1.00  0.89           C  
ATOM   3537  H   ILE A 227      39.982   7.890   8.771  1.00  0.00           H  
ATOM   3538  HA  ILE A 227      39.199   6.209   6.553  1.00  0.00           H  
ATOM   3539  HB  ILE A 227      37.242   7.844   6.832  1.00  0.00           H  
ATOM   3540 HG13 ILE A 227      38.707   7.833   4.105  1.00  0.00           H  
ATOM   3541 HG12 ILE A 227      37.561   9.054   4.543  1.00  0.00           H  
ATOM   3542 HG21 ILE A 227      38.698   9.567   7.868  1.00  0.00           H  
ATOM   3543 HG22 ILE A 227      39.210  10.072   6.326  1.00  0.00           H  
ATOM   3544 HG23 ILE A 227      37.499  10.210   6.687  1.00  0.00           H  
ATOM   3545 HD11 ILE A 227      36.727   6.785   3.566  1.00  0.00           H  
ATOM   3546 HD12 ILE A 227      36.794   6.212   5.252  1.00  0.00           H  
ATOM   3547 HD13 ILE A 227      35.761   7.552   4.901  1.00  0.00           H  
ATOM   3548  N   ILE A 228      41.151   6.583   5.388  1.00  0.87           N  
ATOM   3549  CA  ILE A 228      42.523   6.601   4.878  1.00  0.87           C  
ATOM   3550  C   ILE A 228      42.454   6.804   3.346  1.00  0.87           C  
ATOM   3551  O   ILE A 228      41.615   6.192   2.710  1.00  0.87           O  
ATOM   3552  CB  ILE A 228      43.260   5.219   5.133  1.00  0.87           C  
ATOM   3553  CG1 ILE A 228      43.052   4.766   6.610  1.00  0.87           C  
ATOM   3554  CG2 ILE A 228      44.794   5.192   4.806  1.00  0.87           C  
ATOM   3555  CD1 ILE A 228      43.095   3.291   6.811  1.00  0.87           C  
ATOM   3556  H   ILE A 228      40.512   5.981   4.889  1.00  0.00           H  
ATOM   3557  HA  ILE A 228      43.121   7.414   5.289  1.00  0.00           H  
ATOM   3558  HB  ILE A 228      42.673   4.548   4.505  1.00  0.00           H  
ATOM   3559 HG13 ILE A 228      42.090   5.017   7.055  1.00  0.00           H  
ATOM   3560 HG12 ILE A 228      43.751   5.239   7.300  1.00  0.00           H  
ATOM   3561 HG21 ILE A 228      45.433   5.707   5.524  1.00  0.00           H  
ATOM   3562 HG22 ILE A 228      45.252   4.203   4.770  1.00  0.00           H  
ATOM   3563 HG23 ILE A 228      45.053   5.628   3.841  1.00  0.00           H  
ATOM   3564 HD11 ILE A 228      42.521   2.846   5.998  1.00  0.00           H  
ATOM   3565 HD12 ILE A 228      44.129   2.955   6.730  1.00  0.00           H  
ATOM   3566 HD13 ILE A 228      42.747   3.093   7.825  1.00  0.00           H  
ATOM   3567  N   PHE A 229      43.317   7.655   2.837  1.00  0.89           N  
ATOM   3568  CA  PHE A 229      43.539   8.033   1.418  1.00  0.89           C  
ATOM   3569  C   PHE A 229      44.887   7.487   0.998  1.00  0.89           C  
ATOM   3570  O   PHE A 229      45.869   7.724   1.720  1.00  0.89           O  
ATOM   3571  CB  PHE A 229      43.476   9.576   1.255  1.00  0.89           C  
ATOM   3572  CG  PHE A 229      42.085  10.030   1.354  1.00  0.89           C  
ATOM   3573  CD1 PHE A 229      41.429  10.519   0.174  1.00  0.89           C  
ATOM   3574  CD2 PHE A 229      41.381   9.969   2.549  1.00  0.89           C  
ATOM   3575  CE1 PHE A 229      40.088  10.841   0.192  1.00  0.89           C  
ATOM   3576  CE2 PHE A 229      39.967  10.115   2.451  1.00  0.89           C  
ATOM   3577  CZ  PHE A 229      39.372  10.665   1.330  1.00  0.89           C  
ATOM   3578  H   PHE A 229      43.970   8.016   3.517  1.00  0.00           H  
ATOM   3579  HA  PHE A 229      42.750   7.574   0.822  1.00  0.00           H  
ATOM   3580  HB3 PHE A 229      43.976   9.927   0.352  1.00  0.00           H  
ATOM   3581  HB2 PHE A 229      44.091   9.889   2.098  1.00  0.00           H  
ATOM   3582  HD1 PHE A 229      41.936  10.679  -0.765  1.00  0.00           H  
ATOM   3583  HD2 PHE A 229      41.893   9.605   3.427  1.00  0.00           H  
ATOM   3584  HE1 PHE A 229      39.544  11.099  -0.704  1.00  0.00           H  
ATOM   3585  HE2 PHE A 229      39.304   9.923   3.281  1.00  0.00           H  
ATOM   3586  HZ  PHE A 229      38.298  10.774   1.304  1.00  0.00           H  
ATOM   3587  N   GLU A 230      44.878   6.648   0.018  1.00  0.84           N  
ATOM   3588  CA  GLU A 230      46.149   6.107  -0.615  1.00  0.84           C  
ATOM   3589  C   GLU A 230      46.116   6.441  -2.143  1.00  0.84           C  
ATOM   3590  O   GLU A 230      45.048   6.470  -2.690  1.00  0.84           O  
ATOM   3591  CB  GLU A 230      46.351   4.647  -0.278  1.00  0.84           C  
ATOM   3592  CG  GLU A 230      46.184   4.201   1.158  1.00  0.84           C  
ATOM   3593  CD  GLU A 230      46.853   2.852   1.460  1.00  0.84           C  
ATOM   3594  OE1 GLU A 230      47.102   2.087   0.539  1.00  0.84           O  
ATOM   3595  OE2 GLU A 230      47.030   2.483   2.654  1.00  0.84           O1-
ATOM   3596  H   GLU A 230      44.066   6.440  -0.546  1.00  0.00           H  
ATOM   3597  HA  GLU A 230      46.958   6.710  -0.202  1.00  0.00           H  
ATOM   3598  HB3 GLU A 230      47.373   4.411  -0.574  1.00  0.00           H  
ATOM   3599  HB2 GLU A 230      45.741   4.004  -0.912  1.00  0.00           H  
ATOM   3600  HG3 GLU A 230      45.154   4.120   1.507  1.00  0.00           H  
ATOM   3601  HG2 GLU A 230      46.605   4.988   1.783  1.00  0.00           H  
ATOM   3602  N   ALA A 231      47.298   6.751  -2.642  1.00  0.92           N  
ATOM   3603  CA  ALA A 231      47.443   7.129  -4.079  1.00  0.92           C  
ATOM   3604  C   ALA A 231      48.887   7.018  -4.565  1.00  0.92           C  
ATOM   3605  O   ALA A 231      49.895   7.191  -3.868  1.00  0.92           O  
ATOM   3606  CB  ALA A 231      46.880   8.565  -4.330  1.00  0.92           C  
ATOM   3607  H   ALA A 231      48.080   6.528  -2.042  1.00  0.00           H  
ATOM   3608  HA  ALA A 231      46.855   6.404  -4.641  1.00  0.00           H  
ATOM   3609  HB1 ALA A 231      46.841   8.730  -5.407  1.00  0.00           H  
ATOM   3610  HB2 ALA A 231      45.855   8.597  -3.960  1.00  0.00           H  
ATOM   3611  HB3 ALA A 231      47.482   9.364  -3.897  1.00  0.00           H  
ATOM   3612  N   ASN A 232      49.030   6.669  -5.870  1.00  0.86           N  
ATOM   3613  CA  ASN A 232      50.283   6.763  -6.646  1.00  0.86           C  
ATOM   3614  C   ASN A 232      50.243   7.838  -7.734  1.00  0.86           C  
ATOM   3615  O   ASN A 232      51.156   7.977  -8.504  1.00  0.86           O  
ATOM   3616  CB  ASN A 232      50.622   5.391  -7.239  1.00  0.86           C  
ATOM   3617  CG  ASN A 232      50.738   4.316  -6.180  1.00  0.86           C  
ATOM   3618  OD1 ASN A 232      49.882   3.427  -6.070  1.00  0.86           O  
ATOM   3619  ND2 ASN A 232      51.863   4.382  -5.367  1.00  0.86           N  
ATOM   3620  H   ASN A 232      48.206   6.402  -6.390  1.00  0.00           H  
ATOM   3621  HA  ASN A 232      51.055   7.132  -5.970  1.00  0.00           H  
ATOM   3622  HB3 ASN A 232      51.523   5.371  -7.851  1.00  0.00           H  
ATOM   3623  HB2 ASN A 232      49.893   5.034  -7.966  1.00  0.00           H  
ATOM   3624 HD22 ASN A 232      52.024   3.624  -4.720  1.00  0.00           H  
ATOM   3625 HD21 ASN A 232      52.516   5.143  -5.491  1.00  0.00           H  
ATOM   3626  N   GLY A 233      49.076   8.497  -7.824  1.00  0.93           N  
ATOM   3627  CA  GLY A 233      48.733   9.425  -8.908  1.00  0.93           C  
ATOM   3628  C   GLY A 233      47.225   9.464  -8.760  1.00  0.93           C  
ATOM   3629  O   GLY A 233      46.500   8.611  -8.228  1.00  0.93           O  
ATOM   3630  H   GLY A 233      48.281   8.197  -7.277  1.00  0.00           H  
ATOM   3631  HA3 GLY A 233      48.765   9.143  -9.961  1.00  0.00           H  
ATOM   3632  HA2 GLY A 233      49.269  10.364  -8.775  1.00  0.00           H  
ATOM   3633  N   ASN A 234      46.724  10.576  -9.416  1.00  0.91           N  
ATOM   3634  CA  ASN A 234      45.391  10.794  -9.966  1.00  0.91           C  
ATOM   3635  C   ASN A 234      44.345  11.232  -8.972  1.00  0.91           C  
ATOM   3636  O   ASN A 234      43.160  11.249  -9.337  1.00  0.91           O  
ATOM   3637  CB  ASN A 234      44.805   9.611 -10.812  1.00  0.91           C  
ATOM   3638  CG  ASN A 234      45.494   9.408 -12.140  1.00  0.91           C  
ATOM   3639  OD1 ASN A 234      46.577   8.879 -12.137  1.00  0.91           O  
ATOM   3640  ND2 ASN A 234      44.977   9.708 -13.301  1.00  0.91           N  
ATOM   3641  H   ASN A 234      47.424  11.195  -9.799  1.00  0.00           H  
ATOM   3642  HA  ASN A 234      45.558  11.647 -10.623  1.00  0.00           H  
ATOM   3643  HB3 ASN A 234      43.770   9.781 -11.109  1.00  0.00           H  
ATOM   3644  HB2 ASN A 234      44.853   8.711 -10.199  1.00  0.00           H  
ATOM   3645 HD22 ASN A 234      45.493   9.411 -14.117  1.00  0.00           H  
ATOM   3646 HD21 ASN A 234      44.000   9.945 -13.404  1.00  0.00           H  
ATOM   3647  N   LEU A 235      44.716  11.679  -7.785  1.00  0.93           N  
ATOM   3648  CA  LEU A 235      43.812  11.996  -6.647  1.00  0.93           C  
ATOM   3649  C   LEU A 235      43.385  13.474  -6.605  1.00  0.93           C  
ATOM   3650  O   LEU A 235      44.184  14.378  -6.709  1.00  0.93           O  
ATOM   3651  CB  LEU A 235      44.483  11.559  -5.326  1.00  0.93           C  
ATOM   3652  CG  LEU A 235      43.827  11.704  -4.018  1.00  0.93           C  
ATOM   3653  CD1 LEU A 235      42.353  11.140  -4.000  1.00  0.93           C  
ATOM   3654  CD2 LEU A 235      44.557  11.005  -2.901  1.00  0.93           C  
ATOM   3655  H   LEU A 235      45.697  11.737  -7.553  1.00  0.00           H  
ATOM   3656  HA  LEU A 235      42.908  11.393  -6.729  1.00  0.00           H  
ATOM   3657  HB3 LEU A 235      45.479  11.998  -5.262  1.00  0.00           H  
ATOM   3658  HB2 LEU A 235      44.691  10.496  -5.447  1.00  0.00           H  
ATOM   3659  HG  LEU A 235      43.661  12.779  -3.956  1.00  0.00           H  
ATOM   3660 HD11 LEU A 235      42.176  10.182  -3.511  1.00  0.00           H  
ATOM   3661 HD12 LEU A 235      41.726  11.836  -3.441  1.00  0.00           H  
ATOM   3662 HD13 LEU A 235      41.924  11.050  -4.998  1.00  0.00           H  
ATOM   3663 HD21 LEU A 235      45.617  11.242  -2.994  1.00  0.00           H  
ATOM   3664 HD22 LEU A 235      44.182  11.232  -1.903  1.00  0.00           H  
ATOM   3665 HD23 LEU A 235      44.472   9.920  -2.944  1.00  0.00           H  
ATOM   3666  N   ILE A 236      42.103  13.679  -6.352  1.00  0.92           N  
ATOM   3667  CA  ILE A 236      41.462  14.970  -6.051  1.00  0.92           C  
ATOM   3668  C   ILE A 236      40.933  14.706  -4.543  1.00  0.92           C  
ATOM   3669  O   ILE A 236      39.970  13.915  -4.314  1.00  0.92           O  
ATOM   3670  CB  ILE A 236      40.374  15.242  -7.057  1.00  0.92           C  
ATOM   3671  CG1 ILE A 236      40.857  15.634  -8.465  1.00  0.92           C  
ATOM   3672  CG2 ILE A 236      39.296  16.212  -6.553  1.00  0.92           C  
ATOM   3673  CD1 ILE A 236      41.433  14.468  -9.343  1.00  0.92           C  
ATOM   3674  H   ILE A 236      41.690  12.829  -5.996  1.00  0.00           H  
ATOM   3675  HA  ILE A 236      42.217  15.754  -6.002  1.00  0.00           H  
ATOM   3676  HB  ILE A 236      39.810  14.309  -7.072  1.00  0.00           H  
ATOM   3677 HG13 ILE A 236      41.598  16.426  -8.359  1.00  0.00           H  
ATOM   3678 HG12 ILE A 236      40.034  16.072  -9.030  1.00  0.00           H  
ATOM   3679 HG21 ILE A 236      38.500  16.403  -7.273  1.00  0.00           H  
ATOM   3680 HG22 ILE A 236      38.861  15.865  -5.616  1.00  0.00           H  
ATOM   3681 HG23 ILE A 236      39.855  17.131  -6.376  1.00  0.00           H  
ATOM   3682 HD11 ILE A 236      42.010  14.902 -10.159  1.00  0.00           H  
ATOM   3683 HD12 ILE A 236      42.075  13.739  -8.848  1.00  0.00           H  
ATOM   3684 HD13 ILE A 236      40.723  13.814  -9.850  1.00  0.00           H  
ATOM   3685  N   ALA A 237      41.760  15.272  -3.660  1.00  0.95           N  
ATOM   3686  CA  ALA A 237      41.614  15.084  -2.235  1.00  0.95           C  
ATOM   3687  C   ALA A 237      40.442  15.937  -1.724  1.00  0.95           C  
ATOM   3688  O   ALA A 237      40.307  17.070  -2.175  1.00  0.95           O  
ATOM   3689  CB  ALA A 237      42.870  15.634  -1.518  1.00  0.95           C  
ATOM   3690  H   ALA A 237      42.196  16.118  -3.997  1.00  0.00           H  
ATOM   3691  HA  ALA A 237      41.467  14.016  -2.071  1.00  0.00           H  
ATOM   3692  HB1 ALA A 237      42.627  15.824  -0.472  1.00  0.00           H  
ATOM   3693  HB2 ALA A 237      43.699  14.981  -1.792  1.00  0.00           H  
ATOM   3694  HB3 ALA A 237      43.283  16.571  -1.892  1.00  0.00           H  
ATOM   3695  N   PRO A 238      39.727  15.440  -0.732  1.00  0.95           N  
ATOM   3696  CA  PRO A 238      38.820  16.255   0.130  1.00  0.95           C  
ATOM   3697  C   PRO A 238      39.600  17.299   0.919  1.00  0.95           C  
ATOM   3698  O   PRO A 238      40.503  16.913   1.641  1.00  0.95           O  
ATOM   3699  CB  PRO A 238      38.145  15.240   1.019  1.00  0.95           C  
ATOM   3700  CG  PRO A 238      39.190  14.146   1.224  1.00  0.95           C  
ATOM   3701  CD  PRO A 238      39.918  14.150  -0.120  1.00  0.95           C  
ATOM   3702  HA  PRO A 238      38.086  16.813  -0.451  1.00  0.00           H  
ATOM   3703  HB3 PRO A 238      37.244  14.835   0.558  1.00  0.00           H  
ATOM   3704  HB2 PRO A 238      37.842  15.759   1.928  1.00  0.00           H  
ATOM   3705  HG3 PRO A 238      38.644  13.220   1.402  1.00  0.00           H  
ATOM   3706  HG2 PRO A 238      39.805  14.314   2.109  1.00  0.00           H  
ATOM   3707  HD2 PRO A 238      40.935  13.759  -0.138  1.00  0.00           H  
ATOM   3708  HD3 PRO A 238      39.438  13.394  -0.741  1.00  0.00           H  
ATOM   3709  N   ARG A 239      39.250  18.550   0.691  1.00  0.86           N  
ATOM   3710  CA  ARG A 239      39.730  19.539   1.651  1.00  0.86           C  
ATOM   3711  C   ARG A 239      38.594  19.811   2.652  1.00  0.86           C  
ATOM   3712  O   ARG A 239      38.878  20.065   3.803  1.00  0.86           O  
ATOM   3713  CB  ARG A 239      40.221  20.775   0.852  1.00  0.86           C  
ATOM   3714  CG  ARG A 239      40.528  21.873   1.840  1.00  0.86           C  
ATOM   3715  CD  ARG A 239      41.346  23.026   1.257  1.00  0.86           C  
ATOM   3716  NE  ARG A 239      41.634  24.103   2.217  1.00  0.86           N  
ATOM   3717  CZ  ARG A 239      41.134  25.303   2.298  1.00  0.86           C  
ATOM   3718  NH1 ARG A 239      41.321  26.053   3.358  1.00  0.86           N  
ATOM   3719  NH2 ARG A 239      40.499  25.869   1.243  1.00  0.86           N1+
ATOM   3720  H   ARG A 239      38.547  18.861   0.037  1.00  0.00           H  
ATOM   3721  HA  ARG A 239      40.476  19.190   2.366  1.00  0.00           H  
ATOM   3722  HB3 ARG A 239      39.485  20.965   0.070  1.00  0.00           H  
ATOM   3723  HB2 ARG A 239      41.160  20.450   0.403  1.00  0.00           H  
ATOM   3724  HG3 ARG A 239      41.113  21.521   2.689  1.00  0.00           H  
ATOM   3725  HG2 ARG A 239      39.658  22.331   2.310  1.00  0.00           H  
ATOM   3726  HD3 ARG A 239      40.774  23.422   0.418  1.00  0.00           H  
ATOM   3727  HD2 ARG A 239      42.270  22.602   0.864  1.00  0.00           H  
ATOM   3728  HE  ARG A 239      42.101  23.849   3.076  1.00  0.00           H  
ATOM   3729 HH12 ARG A 239      40.917  26.975   3.438  1.00  0.00           H  
ATOM   3730 HH11 ARG A 239      41.668  25.706   4.241  1.00  0.00           H  
ATOM   3731 HH22 ARG A 239      40.164  26.798   1.457  1.00  0.00           H  
ATOM   3732 HH21 ARG A 239      40.448  25.455   0.323  1.00  0.00           H  
ATOM   3733  N   TYR A 240      37.319  19.720   2.270  1.00  0.89           N  
ATOM   3734  CA  TYR A 240      36.175  19.806   3.147  1.00  0.89           C  
ATOM   3735  C   TYR A 240      35.295  18.543   3.009  1.00  0.89           C  
ATOM   3736  O   TYR A 240      35.038  18.077   1.900  1.00  0.89           O  
ATOM   3737  CB  TYR A 240      35.380  21.104   2.737  1.00  0.89           C  
ATOM   3738  CG  TYR A 240      36.027  22.435   3.105  1.00  0.89           C  
ATOM   3739  CD1 TYR A 240      36.913  23.069   2.210  1.00  0.89           C  
ATOM   3740  CD2 TYR A 240      35.703  23.106   4.348  1.00  0.89           C  
ATOM   3741  CE1 TYR A 240      37.447  24.324   2.480  1.00  0.89           C  
ATOM   3742  CE2 TYR A 240      36.276  24.341   4.625  1.00  0.89           C  
ATOM   3743  CZ  TYR A 240      37.183  24.968   3.686  1.00  0.89           C  
ATOM   3744  OH  TYR A 240      37.690  26.163   4.048  1.00  0.89           O  
ATOM   3745  H   TYR A 240      37.159  19.296   1.368  1.00  0.00           H  
ATOM   3746  HA  TYR A 240      36.482  19.905   4.188  1.00  0.00           H  
ATOM   3747  HB3 TYR A 240      34.392  21.222   3.182  1.00  0.00           H  
ATOM   3748  HB2 TYR A 240      35.233  21.026   1.660  1.00  0.00           H  
ATOM   3749  HD1 TYR A 240      37.171  22.650   1.248  1.00  0.00           H  
ATOM   3750  HD2 TYR A 240      35.174  22.627   5.158  1.00  0.00           H  
ATOM   3751  HE1 TYR A 240      38.068  24.766   1.716  1.00  0.00           H  
ATOM   3752  HE2 TYR A 240      35.928  24.688   5.587  1.00  0.00           H  
ATOM   3753  HH  TYR A 240      37.976  26.120   4.964  1.00  0.00           H  
ATOM   3754  N   ALA A 241      34.871  18.094   4.158  1.00  0.92           N  
ATOM   3755  CA  ALA A 241      33.830  17.111   4.422  1.00  0.92           C  
ATOM   3756  C   ALA A 241      32.714  17.798   5.261  1.00  0.92           C  
ATOM   3757  O   ALA A 241      32.942  18.903   5.746  1.00  0.92           O  
ATOM   3758  CB  ALA A 241      34.459  15.826   5.037  1.00  0.92           C  
ATOM   3759  H   ALA A 241      35.066  18.677   4.960  1.00  0.00           H  
ATOM   3760  HA  ALA A 241      33.287  16.854   3.513  1.00  0.00           H  
ATOM   3761  HB1 ALA A 241      34.999  16.230   5.893  1.00  0.00           H  
ATOM   3762  HB2 ALA A 241      33.639  15.170   5.330  1.00  0.00           H  
ATOM   3763  HB3 ALA A 241      34.990  15.293   4.249  1.00  0.00           H  
ATOM   3764  N   PHE A 242      31.565  17.177   5.582  1.00  0.87           N  
ATOM   3765  CA  PHE A 242      30.410  17.787   6.156  1.00  0.87           C  
ATOM   3766  C   PHE A 242      29.877  16.806   7.230  1.00  0.87           C  
ATOM   3767  O   PHE A 242      29.646  15.607   6.989  1.00  0.87           O  
ATOM   3768  CB  PHE A 242      29.331  18.015   5.095  1.00  0.87           C  
ATOM   3769  CG  PHE A 242      29.665  18.787   3.829  1.00  0.87           C  
ATOM   3770  CD1 PHE A 242      29.155  20.122   3.650  1.00  0.87           C  
ATOM   3771  CD2 PHE A 242      30.439  18.198   2.813  1.00  0.87           C  
ATOM   3772  CE1 PHE A 242      29.474  20.865   2.570  1.00  0.87           C  
ATOM   3773  CE2 PHE A 242      30.667  18.986   1.642  1.00  0.87           C  
ATOM   3774  CZ  PHE A 242      30.196  20.305   1.522  1.00  0.87           C  
ATOM   3775  H   PHE A 242      31.388  16.238   5.256  1.00  0.00           H  
ATOM   3776  HA  PHE A 242      30.587  18.765   6.605  1.00  0.00           H  
ATOM   3777  HB3 PHE A 242      28.493  18.597   5.478  1.00  0.00           H  
ATOM   3778  HB2 PHE A 242      28.889  17.086   4.735  1.00  0.00           H  
ATOM   3779  HD1 PHE A 242      28.555  20.624   4.395  1.00  0.00           H  
ATOM   3780  HD2 PHE A 242      30.600  17.130   2.837  1.00  0.00           H  
ATOM   3781  HE1 PHE A 242      29.063  21.845   2.373  1.00  0.00           H  
ATOM   3782  HE2 PHE A 242      31.213  18.562   0.812  1.00  0.00           H  
ATOM   3783  HZ  PHE A 242      30.311  20.913   0.637  1.00  0.00           H  
ATOM   3784  N   ALA A 243      29.885  17.316   8.469  1.00  0.90           N  
ATOM   3785  CA  ALA A 243      29.370  16.708   9.698  1.00  0.90           C  
ATOM   3786  C   ALA A 243      27.855  16.784   9.549  1.00  0.90           C  
ATOM   3787  O   ALA A 243      27.392  17.906   9.544  1.00  0.90           O  
ATOM   3788  CB  ALA A 243      29.925  17.525  10.897  1.00  0.90           C  
ATOM   3789  H   ALA A 243      30.165  18.278   8.595  1.00  0.00           H  
ATOM   3790  HA  ALA A 243      29.765  15.704   9.853  1.00  0.00           H  
ATOM   3791  HB1 ALA A 243      31.008  17.588  10.789  1.00  0.00           H  
ATOM   3792  HB2 ALA A 243      29.542  18.544  10.851  1.00  0.00           H  
ATOM   3793  HB3 ALA A 243      29.784  17.048  11.867  1.00  0.00           H  
ATOM   3794  N   LEU A 244      27.147  15.635   9.669  1.00  0.86           N  
ATOM   3795  CA  LEU A 244      25.666  15.742   9.546  1.00  0.86           C  
ATOM   3796  C   LEU A 244      24.947  15.774  10.888  1.00  0.86           C  
ATOM   3797  O   LEU A 244      25.510  15.272  11.866  1.00  0.86           O  
ATOM   3798  CB  LEU A 244      25.134  14.664   8.577  1.00  0.86           C  
ATOM   3799  CG  LEU A 244      25.941  14.377   7.291  1.00  0.86           C  
ATOM   3800  CD1 LEU A 244      25.466  13.077   6.678  1.00  0.86           C  
ATOM   3801  CD2 LEU A 244      25.925  15.523   6.271  1.00  0.86           C  
ATOM   3802  H   LEU A 244      27.638  14.799   9.953  1.00  0.00           H  
ATOM   3803  HA  LEU A 244      25.417  16.707   9.105  1.00  0.00           H  
ATOM   3804  HB3 LEU A 244      24.113  14.896   8.274  1.00  0.00           H  
ATOM   3805  HB2 LEU A 244      24.944  13.766   9.166  1.00  0.00           H  
ATOM   3806  HG  LEU A 244      26.982  14.186   7.551  1.00  0.00           H  
ATOM   3807 HD11 LEU A 244      26.021  12.221   7.063  1.00  0.00           H  
ATOM   3808 HD12 LEU A 244      24.464  12.825   7.027  1.00  0.00           H  
ATOM   3809 HD13 LEU A 244      25.511  13.020   5.591  1.00  0.00           H  
ATOM   3810 HD21 LEU A 244      26.195  15.032   5.336  1.00  0.00           H  
ATOM   3811 HD22 LEU A 244      24.913  15.923   6.206  1.00  0.00           H  
ATOM   3812 HD23 LEU A 244      26.644  16.311   6.492  1.00  0.00           H  
ATOM   3813  N   SER A 245      23.793  16.432  10.791  1.00  0.85           N  
ATOM   3814  CA  SER A 245      22.752  16.337  11.815  1.00  0.85           C  
ATOM   3815  C   SER A 245      21.474  15.933  11.021  1.00  0.85           C  
ATOM   3816  O   SER A 245      21.123  16.537   9.966  1.00  0.85           O  
ATOM   3817  CB  SER A 245      22.639  17.696  12.568  1.00  0.85           C  
ATOM   3818  OG  SER A 245      22.075  17.501  13.858  1.00  0.85           O  
ATOM   3819  H   SER A 245      23.560  16.932   9.945  1.00  0.00           H  
ATOM   3820  HA  SER A 245      22.947  15.474  12.451  1.00  0.00           H  
ATOM   3821  HB3 SER A 245      22.106  18.464  12.007  1.00  0.00           H  
ATOM   3822  HB2 SER A 245      23.620  18.074  12.857  1.00  0.00           H  
ATOM   3823  HG  SER A 245      22.249  18.301  14.358  1.00  0.00           H  
ATOM   3824  N   ARG A 246      20.817  14.882  11.483  1.00  0.71           N  
ATOM   3825  CA  ARG A 246      19.540  14.391  10.783  1.00  0.71           C  
ATOM   3826  C   ARG A 246      18.351  15.260  11.323  1.00  0.71           C  
ATOM   3827  O   ARG A 246      17.785  16.101  10.646  1.00  0.71           O  
ATOM   3828  CB  ARG A 246      19.303  12.926  10.940  1.00  0.71           C  
ATOM   3829  CG  ARG A 246      20.355  12.131  10.233  1.00  0.71           C  
ATOM   3830  CD  ARG A 246      20.268  10.636  10.496  1.00  0.71           C  
ATOM   3831  NE  ARG A 246      21.395   9.891   9.870  1.00  0.71           N  
ATOM   3832  CZ  ARG A 246      21.690   9.568   8.639  1.00  0.71           C  
ATOM   3833  NH1 ARG A 246      20.896  10.024   7.697  1.00  0.71           N  
ATOM   3834  NH2 ARG A 246      22.852   8.965   8.271  1.00  0.71           N1+
ATOM   3835  H   ARG A 246      21.084  14.431  12.346  1.00  0.00           H  
ATOM   3836  HA  ARG A 246      19.493  14.663   9.728  1.00  0.00           H  
ATOM   3837  HB3 ARG A 246      18.359  12.633  10.479  1.00  0.00           H  
ATOM   3838  HB2 ARG A 246      19.381  12.636  11.988  1.00  0.00           H  
ATOM   3839  HG3 ARG A 246      21.377  12.397  10.501  1.00  0.00           H  
ATOM   3840  HG2 ARG A 246      20.343  12.353   9.166  1.00  0.00           H  
ATOM   3841  HD3 ARG A 246      19.343  10.254  10.064  1.00  0.00           H  
ATOM   3842  HD2 ARG A 246      20.201  10.510  11.576  1.00  0.00           H  
ATOM   3843  HE  ARG A 246      22.246   9.860  10.415  1.00  0.00           H  
ATOM   3844 HH12 ARG A 246      21.111   9.990   6.711  1.00  0.00           H  
ATOM   3845 HH11 ARG A 246      19.929  10.210   7.920  1.00  0.00           H  
ATOM   3846 HH22 ARG A 246      23.237   8.745   7.364  1.00  0.00           H  
ATOM   3847 HH21 ARG A 246      23.265   8.423   9.017  1.00  0.00           H  
ATOM   3848  N   GLY A 247      18.030  15.006  12.632  1.00  0.80           N  
ATOM   3849  CA  GLY A 247      17.002  15.653  13.446  1.00  0.80           C  
ATOM   3850  C   GLY A 247      15.646  15.304  12.846  1.00  0.80           C  
ATOM   3851  O   GLY A 247      15.375  14.155  12.612  1.00  0.80           O  
ATOM   3852  H   GLY A 247      18.433  14.192  13.074  1.00  0.00           H  
ATOM   3853  HA3 GLY A 247      17.098  16.734  13.342  1.00  0.00           H  
ATOM   3854  HA2 GLY A 247      17.071  15.425  14.510  1.00  0.00           H  
ATOM   3855  N   PHE A 248      14.823  16.299  12.510  1.00  0.58           N  
ATOM   3856  CA  PHE A 248      13.518  16.129  11.828  1.00  0.58           C  
ATOM   3857  C   PHE A 248      13.720  15.735  10.318  1.00  0.58           C  
ATOM   3858  O   PHE A 248      12.768  15.252   9.729  1.00  0.58           O  
ATOM   3859  CB  PHE A 248      12.697  17.459  11.874  1.00  0.58           C  
ATOM   3860  CG  PHE A 248      11.209  17.283  11.910  1.00  0.58           C  
ATOM   3861  CD1 PHE A 248      10.591  17.199  10.677  1.00  0.58           C  
ATOM   3862  CD2 PHE A 248      10.473  16.807  13.027  1.00  0.58           C  
ATOM   3863  CE1 PHE A 248       9.349  16.693  10.591  1.00  0.58           C  
ATOM   3864  CE2 PHE A 248       9.181  16.320  12.965  1.00  0.58           C  
ATOM   3865  CZ  PHE A 248       8.629  16.290  11.685  1.00  0.58           C  
ATOM   3866  H   PHE A 248      15.028  17.260  12.743  1.00  0.00           H  
ATOM   3867  HA  PHE A 248      13.053  15.316  12.385  1.00  0.00           H  
ATOM   3868  HB3 PHE A 248      13.000  18.053  11.011  1.00  0.00           H  
ATOM   3869  HB2 PHE A 248      12.974  17.927  12.818  1.00  0.00           H  
ATOM   3870  HD1 PHE A 248      10.973  17.625   9.761  1.00  0.00           H  
ATOM   3871  HD2 PHE A 248      10.919  16.750  14.009  1.00  0.00           H  
ATOM   3872  HE1 PHE A 248       8.919  16.561   9.610  1.00  0.00           H  
ATOM   3873  HE2 PHE A 248       8.708  16.017  13.887  1.00  0.00           H  
ATOM   3874  HZ  PHE A 248       7.609  15.952  11.571  1.00  0.00           H  
ATOM   3875  N   GLY A 249      14.949  15.841   9.705  1.00  0.56           N  
ATOM   3876  CA  GLY A 249      15.179  15.571   8.296  1.00  0.56           C  
ATOM   3877  C   GLY A 249      14.632  16.699   7.443  1.00  0.56           C  
ATOM   3878  O   GLY A 249      14.161  17.681   7.977  1.00  0.56           O  
ATOM   3879  H   GLY A 249      15.719  16.088  10.311  1.00  0.00           H  
ATOM   3880  HA3 GLY A 249      14.977  14.620   7.803  1.00  0.00           H  
ATOM   3881  HA2 GLY A 249      16.269  15.604   8.276  1.00  0.00           H  
ATOM   3882  N   SER A 250      14.751  16.625   6.124  1.00  0.76           N  
ATOM   3883  CA  SER A 250      14.295  17.624   5.227  1.00  0.76           C  
ATOM   3884  C   SER A 250      13.469  17.059   4.062  1.00  0.76           C  
ATOM   3885  O   SER A 250      12.378  16.606   4.346  1.00  0.76           O  
ATOM   3886  CB  SER A 250      15.581  18.461   4.903  1.00  0.76           C  
ATOM   3887  OG  SER A 250      16.528  17.812   4.059  1.00  0.76           O  
ATOM   3888  H   SER A 250      15.031  15.751   5.703  1.00  0.00           H  
ATOM   3889  HA  SER A 250      13.646  18.317   5.762  1.00  0.00           H  
ATOM   3890  HB3 SER A 250      16.038  18.707   5.861  1.00  0.00           H  
ATOM   3891  HB2 SER A 250      15.173  19.376   4.473  1.00  0.00           H  
ATOM   3892  HG  SER A 250      17.028  17.166   4.565  1.00  0.00           H  
ATOM   3893  N   GLY A 251      14.018  17.231   2.868  1.00  0.84           N  
ATOM   3894  CA  GLY A 251      13.451  16.859   1.592  1.00  0.84           C  
ATOM   3895  C   GLY A 251      13.809  17.849   0.493  1.00  0.84           C  
ATOM   3896  O   GLY A 251      14.100  19.040   0.831  1.00  0.84           O  
ATOM   3897  H   GLY A 251      14.949  17.617   2.944  1.00  0.00           H  
ATOM   3898  HA3 GLY A 251      12.412  16.533   1.649  1.00  0.00           H  
ATOM   3899  HA2 GLY A 251      13.942  15.887   1.553  1.00  0.00           H  
ATOM   3900  N   ILE A 252      13.869  17.451  -0.763  1.00  0.84           N  
ATOM   3901  CA  ILE A 252      14.322  18.206  -1.932  1.00  0.84           C  
ATOM   3902  C   ILE A 252      13.141  18.304  -2.929  1.00  0.84           C  
ATOM   3903  O   ILE A 252      12.462  17.320  -3.182  1.00  0.84           O  
ATOM   3904  CB  ILE A 252      15.562  17.634  -2.645  1.00  0.84           C  
ATOM   3905  CG1 ILE A 252      16.527  16.847  -1.687  1.00  0.84           C  
ATOM   3906  CG2 ILE A 252      16.328  18.723  -3.410  1.00  0.84           C  
ATOM   3907  CD1 ILE A 252      17.809  16.283  -2.393  1.00  0.84           C  
ATOM   3908  H   ILE A 252      13.665  16.474  -0.924  1.00  0.00           H  
ATOM   3909  HA  ILE A 252      14.629  19.199  -1.603  1.00  0.00           H  
ATOM   3910  HB  ILE A 252      15.355  17.011  -3.515  1.00  0.00           H  
ATOM   3911 HG13 ILE A 252      16.009  16.029  -1.186  1.00  0.00           H  
ATOM   3912 HG12 ILE A 252      16.742  17.524  -0.861  1.00  0.00           H  
ATOM   3913 HG21 ILE A 252      16.787  19.456  -2.747  1.00  0.00           H  
ATOM   3914 HG22 ILE A 252      17.237  18.360  -3.890  1.00  0.00           H  
ATOM   3915 HG23 ILE A 252      15.731  19.388  -4.034  1.00  0.00           H  
ATOM   3916 HD11 ILE A 252      17.529  16.080  -3.426  1.00  0.00           H  
ATOM   3917 HD12 ILE A 252      18.605  17.021  -2.494  1.00  0.00           H  
ATOM   3918 HD13 ILE A 252      18.102  15.319  -1.976  1.00  0.00           H  
ATOM   3919  N   ILE A 253      12.899  19.498  -3.500  1.00  0.81           N  
ATOM   3920  CA  ILE A 253      11.911  19.839  -4.483  1.00  0.81           C  
ATOM   3921  C   ILE A 253      12.567  20.443  -5.740  1.00  0.81           C  
ATOM   3922  O   ILE A 253      13.387  21.322  -5.503  1.00  0.81           O  
ATOM   3923  CB  ILE A 253      10.730  20.740  -3.995  1.00  0.81           C  
ATOM   3924  CG1 ILE A 253      11.210  21.784  -2.983  1.00  0.81           C  
ATOM   3925  CG2 ILE A 253       9.577  19.886  -3.505  1.00  0.81           C  
ATOM   3926  CD1 ILE A 253      10.223  22.801  -2.403  1.00  0.81           C  
ATOM   3927  H   ILE A 253      13.542  20.233  -3.244  1.00  0.00           H  
ATOM   3928  HA  ILE A 253      11.474  18.939  -4.915  1.00  0.00           H  
ATOM   3929  HB  ILE A 253      10.319  21.348  -4.801  1.00  0.00           H  
ATOM   3930 HG13 ILE A 253      11.954  22.397  -3.492  1.00  0.00           H  
ATOM   3931 HG12 ILE A 253      11.743  21.286  -2.173  1.00  0.00           H  
ATOM   3932 HG21 ILE A 253       8.726  20.460  -3.138  1.00  0.00           H  
ATOM   3933 HG22 ILE A 253       9.120  19.271  -4.281  1.00  0.00           H  
ATOM   3934 HG23 ILE A 253       9.940  19.166  -2.772  1.00  0.00           H  
ATOM   3935 HD11 ILE A 253      10.740  23.703  -2.075  1.00  0.00           H  
ATOM   3936 HD12 ILE A 253       9.444  23.100  -3.104  1.00  0.00           H  
ATOM   3937 HD13 ILE A 253       9.681  22.356  -1.568  1.00  0.00           H  
ATOM   3938  N   ASN A 254      12.012  20.117  -6.928  1.00  0.81           N  
ATOM   3939  CA  ASN A 254      12.275  20.915  -8.157  1.00  0.81           C  
ATOM   3940  C   ASN A 254      11.098  21.939  -8.218  1.00  0.81           C  
ATOM   3941  O   ASN A 254       9.930  21.490  -8.183  1.00  0.81           O  
ATOM   3942  CB  ASN A 254      12.270  19.933  -9.322  1.00  0.81           C  
ATOM   3943  CG  ASN A 254      13.454  18.964  -9.255  1.00  0.81           C  
ATOM   3944  OD1 ASN A 254      13.274  17.750  -9.242  1.00  0.81           O  
ATOM   3945  ND2 ASN A 254      14.687  19.448  -9.348  1.00  0.81           N  
ATOM   3946  H   ASN A 254      11.167  19.565  -6.925  1.00  0.00           H  
ATOM   3947  HA  ASN A 254      13.239  21.376  -7.942  1.00  0.00           H  
ATOM   3948  HB3 ASN A 254      12.349  20.501 -10.249  1.00  0.00           H  
ATOM   3949  HB2 ASN A 254      11.362  19.333  -9.266  1.00  0.00           H  
ATOM   3950 HD22 ASN A 254      15.536  18.928  -9.177  1.00  0.00           H  
ATOM   3951 HD21 ASN A 254      14.862  20.398  -9.643  1.00  0.00           H  
ATOM   3952  N   SER A 255      11.383  23.259  -8.296  1.00  0.81           N  
ATOM   3953  CA  SER A 255      10.367  24.339  -8.295  1.00  0.81           C  
ATOM   3954  C   SER A 255      11.124  25.636  -8.623  1.00  0.81           C  
ATOM   3955  O   SER A 255      12.396  25.681  -8.528  1.00  0.81           O  
ATOM   3956  CB  SER A 255       9.616  24.491  -6.914  1.00  0.81           C  
ATOM   3957  OG  SER A 255       8.730  25.586  -6.903  1.00  0.81           O  
ATOM   3958  H   SER A 255      12.332  23.509  -8.054  1.00  0.00           H  
ATOM   3959  HA  SER A 255       9.589  24.190  -9.044  1.00  0.00           H  
ATOM   3960  HB3 SER A 255      10.379  24.677  -6.158  1.00  0.00           H  
ATOM   3961  HB2 SER A 255       9.056  23.649  -6.508  1.00  0.00           H  
ATOM   3962  HG  SER A 255       7.975  25.381  -6.347  1.00  0.00           H  
ATOM   3963  N   ASN A 256      10.340  26.595  -9.083  1.00  0.76           N  
ATOM   3964  CA  ASN A 256      10.868  27.931  -9.302  1.00  0.76           C  
ATOM   3965  C   ASN A 256       9.821  28.963  -8.792  1.00  0.76           C  
ATOM   3966  O   ASN A 256       9.729  30.035  -9.428  1.00  0.76           O  
ATOM   3967  CB  ASN A 256      11.250  28.031 -10.759  1.00  0.76           C  
ATOM   3968  CG  ASN A 256      12.627  28.681 -11.026  1.00  0.76           C  
ATOM   3969  OD1 ASN A 256      13.267  29.230 -10.178  1.00  0.76           O  
ATOM   3970  ND2 ASN A 256      13.064  28.475 -12.285  1.00  0.76           N  
ATOM   3971  H   ASN A 256       9.350  26.497  -9.256  1.00  0.00           H  
ATOM   3972  HA  ASN A 256      11.720  28.131  -8.652  1.00  0.00           H  
ATOM   3973  HB3 ASN A 256      10.536  28.679 -11.268  1.00  0.00           H  
ATOM   3974  HB2 ASN A 256      11.137  27.114 -11.337  1.00  0.00           H  
ATOM   3975 HD22 ASN A 256      14.061  28.579 -12.412  1.00  0.00           H  
ATOM   3976 HD21 ASN A 256      12.494  28.140 -13.048  1.00  0.00           H  
ATOM   3977  N   ALA A 257       9.012  28.633  -7.802  1.00  0.87           N  
ATOM   3978  CA  ALA A 257       8.015  29.481  -7.238  1.00  0.87           C  
ATOM   3979  C   ALA A 257       8.685  30.444  -6.222  1.00  0.87           C  
ATOM   3980  O   ALA A 257       9.766  30.137  -5.697  1.00  0.87           O  
ATOM   3981  CB  ALA A 257       6.984  28.517  -6.562  1.00  0.87           C  
ATOM   3982  H   ALA A 257       9.027  27.701  -7.411  1.00  0.00           H  
ATOM   3983  HA  ALA A 257       7.437  29.954  -8.033  1.00  0.00           H  
ATOM   3984  HB1 ALA A 257       7.400  28.029  -5.681  1.00  0.00           H  
ATOM   3985  HB2 ALA A 257       6.105  29.054  -6.206  1.00  0.00           H  
ATOM   3986  HB3 ALA A 257       6.675  27.793  -7.317  1.00  0.00           H  
ATOM   3987  N   PRO A 258       8.070  31.651  -5.958  1.00  0.85           N  
ATOM   3988  CA  PRO A 258       8.688  32.733  -5.182  1.00  0.85           C  
ATOM   3989  C   PRO A 258       8.828  32.322  -3.700  1.00  0.85           C  
ATOM   3990  O   PRO A 258       7.917  31.784  -3.107  1.00  0.85           O  
ATOM   3991  CB  PRO A 258       7.755  33.917  -5.312  1.00  0.85           C  
ATOM   3992  CG  PRO A 258       6.415  33.336  -5.769  1.00  0.85           C  
ATOM   3993  CD  PRO A 258       6.940  32.225  -6.629  1.00  0.85           C  
ATOM   3994  HA  PRO A 258       9.716  33.015  -5.410  1.00  0.00           H  
ATOM   3995  HB3 PRO A 258       8.063  34.594  -6.109  1.00  0.00           H  
ATOM   3996  HB2 PRO A 258       7.624  34.523  -4.415  1.00  0.00           H  
ATOM   3997  HG3 PRO A 258       5.741  33.912  -6.403  1.00  0.00           H  
ATOM   3998  HG2 PRO A 258       5.749  33.040  -4.959  1.00  0.00           H  
ATOM   3999  HD2 PRO A 258       6.172  31.464  -6.767  1.00  0.00           H  
ATOM   4000  HD3 PRO A 258       7.272  32.518  -7.625  1.00  0.00           H  
ATOM   4001  N   MET A 259       9.978  32.718  -3.117  1.00  0.78           N  
ATOM   4002  CA  MET A 259      10.176  32.715  -1.692  1.00  0.78           C  
ATOM   4003  C   MET A 259       9.593  33.967  -1.048  1.00  0.78           C  
ATOM   4004  O   MET A 259       9.862  35.041  -1.522  1.00  0.78           O  
ATOM   4005  CB  MET A 259      11.729  32.613  -1.414  1.00  0.78           C  
ATOM   4006  CG  MET A 259      12.167  31.254  -1.889  1.00  0.78           C  
ATOM   4007  SD  MET A 259      13.736  30.841  -1.157  1.00  0.78           S  
ATOM   4008  CE  MET A 259      13.764  29.064  -1.517  1.00  0.78           C  
ATOM   4009  H   MET A 259      10.570  33.296  -3.697  1.00  0.00           H  
ATOM   4010  HA  MET A 259       9.678  31.825  -1.308  1.00  0.00           H  
ATOM   4011  HB3 MET A 259      11.890  32.734  -0.343  1.00  0.00           H  
ATOM   4012  HB2 MET A 259      12.319  33.333  -1.980  1.00  0.00           H  
ATOM   4013  HG3 MET A 259      12.338  31.166  -2.962  1.00  0.00           H  
ATOM   4014  HG2 MET A 259      11.591  30.428  -1.471  1.00  0.00           H  
ATOM   4015  HE1 MET A 259      12.962  28.467  -1.083  1.00  0.00           H  
ATOM   4016  HE2 MET A 259      13.685  28.988  -2.601  1.00  0.00           H  
ATOM   4017  HE3 MET A 259      14.688  28.559  -1.234  1.00  0.00           H  
ATOM   4018  N   ASP A 260       8.836  33.808   0.052  1.00  0.78           N  
ATOM   4019  CA  ASP A 260       8.272  34.889   0.776  1.00  0.78           C  
ATOM   4020  C   ASP A 260       8.363  34.587   2.327  1.00  0.78           C  
ATOM   4021  O   ASP A 260       8.494  33.419   2.629  1.00  0.78           O  
ATOM   4022  CB  ASP A 260       6.869  35.391   0.266  1.00  0.78           C  
ATOM   4023  CG  ASP A 260       6.419  36.777   0.628  1.00  0.78           C  
ATOM   4024  OD1 ASP A 260       7.206  37.511   1.264  1.00  0.78           O  
ATOM   4025  OD2 ASP A 260       5.295  37.163   0.320  1.00  0.78           O1-
ATOM   4026  H   ASP A 260       8.770  32.837   0.322  1.00  0.00           H  
ATOM   4027  HA  ASP A 260       8.954  35.714   0.570  1.00  0.00           H  
ATOM   4028  HB3 ASP A 260       6.053  34.733   0.567  1.00  0.00           H  
ATOM   4029  HB2 ASP A 260       6.778  35.109  -0.783  1.00  0.00           H  
ATOM   4030  N   LYS A 261       8.098  35.565   3.139  1.00  0.67           N  
ATOM   4031  CA  LYS A 261       8.270  35.573   4.594  1.00  0.67           C  
ATOM   4032  C   LYS A 261       7.125  34.773   5.311  1.00  0.67           C  
ATOM   4033  O   LYS A 261       6.727  35.049   6.398  1.00  0.67           O  
ATOM   4034  CB  LYS A 261       8.700  36.961   5.207  1.00  0.67           C  
ATOM   4035  CG  LYS A 261       8.015  38.182   4.552  1.00  0.67           C  
ATOM   4036  CD  LYS A 261       6.432  38.187   4.446  1.00  0.67           C  
ATOM   4037  CE  LYS A 261       5.994  39.617   4.090  1.00  0.67           C  
ATOM   4038  NZ  LYS A 261       4.530  39.814   3.722  1.00  0.67           N1+
ATOM   4039  H   LYS A 261       7.941  36.467   2.713  1.00  0.00           H  
ATOM   4040  HA  LYS A 261       9.145  34.924   4.636  1.00  0.00           H  
ATOM   4041  HB3 LYS A 261       9.767  37.183   5.222  1.00  0.00           H  
ATOM   4042  HB2 LYS A 261       8.496  36.913   6.276  1.00  0.00           H  
ATOM   4043  HG3 LYS A 261       8.418  38.442   3.574  1.00  0.00           H  
ATOM   4044  HG2 LYS A 261       8.379  38.972   5.208  1.00  0.00           H  
ATOM   4045  HD3 LYS A 261       5.928  37.971   5.388  1.00  0.00           H  
ATOM   4046  HD2 LYS A 261       6.160  37.429   3.711  1.00  0.00           H  
ATOM   4047  HE3 LYS A 261       6.507  39.908   3.173  1.00  0.00           H  
ATOM   4048  HE2 LYS A 261       6.271  40.276   4.913  1.00  0.00           H  
ATOM   4049  HZ1 LYS A 261       4.273  40.783   3.604  1.00  0.00           H  
ATOM   4050  HZ2 LYS A 261       4.333  39.207   2.939  1.00  0.00           H  
ATOM   4051  HZ3 LYS A 261       3.885  39.544   4.451  1.00  0.00           H  
ATOM   4052  N   CYS A 262       6.461  33.815   4.597  1.00  0.86           N  
ATOM   4053  CA  CYS A 262       5.090  33.278   4.766  1.00  0.86           C  
ATOM   4054  C   CYS A 262       5.204  31.988   5.473  1.00  0.86           C  
ATOM   4055  O   CYS A 262       6.330  31.456   5.673  1.00  0.86           O  
ATOM   4056  CB  CYS A 262       4.508  32.985   3.346  1.00  0.86           C  
ATOM   4057  SG  CYS A 262       5.529  32.364   2.025  1.00  0.86           S  
ATOM   4058  H   CYS A 262       6.791  33.485   3.701  1.00  0.00           H  
ATOM   4059  HA  CYS A 262       4.414  33.892   5.360  1.00  0.00           H  
ATOM   4060  HB3 CYS A 262       4.154  33.962   3.018  1.00  0.00           H  
ATOM   4061  HB2 CYS A 262       3.687  32.269   3.326  1.00  0.00           H  
ATOM   4062  N   ASP A 263       3.996  31.518   5.930  1.00  0.84           N  
ATOM   4063  CA  ASP A 263       3.862  30.436   6.845  1.00  0.84           C  
ATOM   4064  C   ASP A 263       3.596  29.196   6.063  1.00  0.84           C  
ATOM   4065  O   ASP A 263       3.187  29.200   4.899  1.00  0.84           O  
ATOM   4066  CB  ASP A 263       2.723  30.679   7.884  1.00  0.84           C  
ATOM   4067  CG  ASP A 263       2.883  32.055   8.552  1.00  0.84           C  
ATOM   4068  OD1 ASP A 263       1.806  32.416   9.063  1.00  0.84           O  
ATOM   4069  OD2 ASP A 263       3.987  32.620   8.834  1.00  0.84           O1-
ATOM   4070  H   ASP A 263       3.177  32.079   5.745  1.00  0.00           H  
ATOM   4071  HA  ASP A 263       4.796  30.268   7.380  1.00  0.00           H  
ATOM   4072  HB3 ASP A 263       2.840  29.919   8.657  1.00  0.00           H  
ATOM   4073  HB2 ASP A 263       1.759  30.721   7.377  1.00  0.00           H  
ATOM   4074  N   ALA A 264       3.834  28.051   6.759  1.00  0.87           N  
ATOM   4075  CA  ALA A 264       3.691  26.678   6.280  1.00  0.87           C  
ATOM   4076  C   ALA A 264       3.680  25.787   7.472  1.00  0.87           C  
ATOM   4077  O   ALA A 264       4.745  25.551   7.997  1.00  0.87           O  
ATOM   4078  CB  ALA A 264       4.865  26.433   5.362  1.00  0.87           C  
ATOM   4079  H   ALA A 264       4.198  28.201   7.689  1.00  0.00           H  
ATOM   4080  HA  ALA A 264       2.811  26.551   5.649  1.00  0.00           H  
ATOM   4081  HB1 ALA A 264       4.878  25.473   4.846  1.00  0.00           H  
ATOM   4082  HB2 ALA A 264       5.012  27.159   4.562  1.00  0.00           H  
ATOM   4083  HB3 ALA A 264       5.818  26.417   5.891  1.00  0.00           H  
ATOM   4084  N   LYS A 265       2.562  25.134   7.725  1.00  0.78           N  
ATOM   4085  CA  LYS A 265       2.509  23.848   8.463  1.00  0.78           C  
ATOM   4086  C   LYS A 265       2.771  22.634   7.413  1.00  0.78           C  
ATOM   4087  O   LYS A 265       3.087  21.523   7.886  1.00  0.78           O  
ATOM   4088  CB  LYS A 265       1.242  23.738   9.282  1.00  0.78           C  
ATOM   4089  CG  LYS A 265      -0.148  23.778   8.654  1.00  0.78           C  
ATOM   4090  CD  LYS A 265      -0.764  22.386   8.353  1.00  0.78           C  
ATOM   4091  CE  LYS A 265      -1.121  21.567   9.627  1.00  0.78           C  
ATOM   4092  NZ  LYS A 265      -2.442  21.926  10.173  1.00  0.78           N1+
ATOM   4093  H   LYS A 265       1.765  25.378   7.155  1.00  0.00           H  
ATOM   4094  HA  LYS A 265       3.298  23.838   9.214  1.00  0.00           H  
ATOM   4095  HB3 LYS A 265       1.196  24.462  10.095  1.00  0.00           H  
ATOM   4096  HB2 LYS A 265       1.442  22.839   9.864  1.00  0.00           H  
ATOM   4097  HG3 LYS A 265       0.021  24.333   7.732  1.00  0.00           H  
ATOM   4098  HG2 LYS A 265      -0.854  24.369   9.237  1.00  0.00           H  
ATOM   4099  HD3 LYS A 265       0.011  21.824   7.832  1.00  0.00           H  
ATOM   4100  HD2 LYS A 265      -1.573  22.277   7.631  1.00  0.00           H  
ATOM   4101  HE3 LYS A 265      -0.347  21.671  10.388  1.00  0.00           H  
ATOM   4102  HE2 LYS A 265      -0.968  20.511   9.402  1.00  0.00           H  
ATOM   4103  HZ1 LYS A 265      -3.075  21.421   9.569  1.00  0.00           H  
ATOM   4104  HZ2 LYS A 265      -2.494  21.495  11.085  1.00  0.00           H  
ATOM   4105  HZ3 LYS A 265      -2.593  22.924  10.152  1.00  0.00           H  
ATOM   4106  N   CYS A 266       2.559  22.920   6.071  1.00  0.86           N  
ATOM   4107  CA  CYS A 266       2.678  21.956   4.981  1.00  0.86           C  
ATOM   4108  C   CYS A 266       3.210  22.823   3.838  1.00  0.86           C  
ATOM   4109  O   CYS A 266       2.961  24.014   3.762  1.00  0.86           O  
ATOM   4110  CB  CYS A 266       1.354  21.388   4.639  1.00  0.86           C  
ATOM   4111  SG  CYS A 266       1.204  20.284   3.106  1.00  0.86           S  
ATOM   4112  H   CYS A 266       2.078  23.782   5.856  1.00  0.00           H  
ATOM   4113  HA  CYS A 266       3.366  21.176   5.307  1.00  0.00           H  
ATOM   4114  HB3 CYS A 266       0.588  22.164   4.645  1.00  0.00           H  
ATOM   4115  HB2 CYS A 266       1.114  20.729   5.473  1.00  0.00           H  
ATOM   4116  N   GLN A 267       3.869  22.169   2.910  1.00  0.85           N  
ATOM   4117  CA  GLN A 267       4.535  22.743   1.826  1.00  0.85           C  
ATOM   4118  C   GLN A 267       4.582  21.700   0.704  1.00  0.85           C  
ATOM   4119  O   GLN A 267       4.843  20.535   0.967  1.00  0.85           O  
ATOM   4120  CB  GLN A 267       5.964  23.185   2.198  1.00  0.85           C  
ATOM   4121  CG  GLN A 267       6.660  24.015   1.175  1.00  0.85           C  
ATOM   4122  CD  GLN A 267       5.947  25.383   0.969  1.00  0.85           C  
ATOM   4123  OE1 GLN A 267       5.875  26.225   1.838  1.00  0.85           O  
ATOM   4124  NE2 GLN A 267       5.673  25.702  -0.266  1.00  0.85           N  
ATOM   4125  H   GLN A 267       4.065  21.187   3.040  1.00  0.00           H  
ATOM   4126  HA  GLN A 267       3.932  23.591   1.502  1.00  0.00           H  
ATOM   4127  HB3 GLN A 267       6.593  22.332   2.453  1.00  0.00           H  
ATOM   4128  HB2 GLN A 267       5.943  23.670   3.174  1.00  0.00           H  
ATOM   4129  HG3 GLN A 267       6.763  23.383   0.293  1.00  0.00           H  
ATOM   4130  HG2 GLN A 267       7.667  24.225   1.535  1.00  0.00           H  
ATOM   4131 HE22 GLN A 267       5.378  26.659  -0.397  1.00  0.00           H  
ATOM   4132 HE21 GLN A 267       5.884  25.114  -1.060  1.00  0.00           H  
ATOM   4133  N   THR A 268       4.175  22.151  -0.487  1.00  0.88           N  
ATOM   4134  CA  THR A 268       4.200  21.345  -1.725  1.00  0.88           C  
ATOM   4135  C   THR A 268       5.151  22.055  -2.755  1.00  0.88           C  
ATOM   4136  O   THR A 268       5.587  23.162  -2.472  1.00  0.88           O  
ATOM   4137  CB  THR A 268       2.783  21.200  -2.424  1.00  0.88           C  
ATOM   4138  OG1 THR A 268       2.471  22.407  -3.073  1.00  0.88           O  
ATOM   4139  CG2 THR A 268       1.668  20.898  -1.399  1.00  0.88           C  
ATOM   4140  H   THR A 268       3.737  23.061  -0.535  1.00  0.00           H  
ATOM   4141  HA  THR A 268       4.475  20.321  -1.472  1.00  0.00           H  
ATOM   4142  HB  THR A 268       2.646  20.344  -3.086  1.00  0.00           H  
ATOM   4143  HG1 THR A 268       2.615  23.110  -2.435  1.00  0.00           H  
ATOM   4144 HG21 THR A 268       1.684  19.876  -1.021  1.00  0.00           H  
ATOM   4145 HG22 THR A 268       1.710  21.683  -0.643  1.00  0.00           H  
ATOM   4146 HG23 THR A 268       0.691  21.142  -1.815  1.00  0.00           H  
ATOM   4147  N   PRO A 269       5.440  21.498  -3.925  1.00  0.89           N  
ATOM   4148  CA  PRO A 269       6.317  22.209  -4.933  1.00  0.89           C  
ATOM   4149  C   PRO A 269       5.740  23.545  -5.430  1.00  0.89           C  
ATOM   4150  O   PRO A 269       6.365  24.408  -5.958  1.00  0.89           O  
ATOM   4151  CB  PRO A 269       6.291  21.180  -6.037  1.00  0.89           C  
ATOM   4152  CG  PRO A 269       6.065  19.803  -5.378  1.00  0.89           C  
ATOM   4153  CD  PRO A 269       5.156  20.154  -4.209  1.00  0.89           C  
ATOM   4154  HA  PRO A 269       7.360  22.234  -4.619  1.00  0.00           H  
ATOM   4155  HB3 PRO A 269       7.225  21.251  -6.595  1.00  0.00           H  
ATOM   4156  HB2 PRO A 269       5.475  21.301  -6.749  1.00  0.00           H  
ATOM   4157  HG3 PRO A 269       7.003  19.463  -4.939  1.00  0.00           H  
ATOM   4158  HG2 PRO A 269       5.680  19.102  -6.119  1.00  0.00           H  
ATOM   4159  HD2 PRO A 269       4.102  20.166  -4.486  1.00  0.00           H  
ATOM   4160  HD3 PRO A 269       5.271  19.454  -3.381  1.00  0.00           H  
ATOM   4161  N   GLN A 270       4.372  23.587  -5.410  1.00  0.84           N  
ATOM   4162  CA  GLN A 270       3.353  24.520  -5.959  1.00  0.84           C  
ATOM   4163  C   GLN A 270       3.210  25.780  -5.139  1.00  0.84           C  
ATOM   4164  O   GLN A 270       3.094  26.858  -5.639  1.00  0.84           O  
ATOM   4165  CB  GLN A 270       2.046  23.762  -6.136  1.00  0.84           C  
ATOM   4166  CG  GLN A 270       2.047  22.401  -6.868  1.00  0.84           C  
ATOM   4167  CD  GLN A 270       2.787  22.443  -8.232  1.00  0.84           C  
ATOM   4168  OE1 GLN A 270       3.993  22.206  -8.373  1.00  0.84           O  
ATOM   4169  NE2 GLN A 270       2.059  22.704  -9.304  1.00  0.84           N  
ATOM   4170  H   GLN A 270       3.921  22.816  -4.939  1.00  0.00           H  
ATOM   4171  HA  GLN A 270       3.792  24.728  -6.935  1.00  0.00           H  
ATOM   4172  HB3 GLN A 270       1.333  24.324  -6.739  1.00  0.00           H  
ATOM   4173  HB2 GLN A 270       1.465  23.685  -5.217  1.00  0.00           H  
ATOM   4174  HG3 GLN A 270       1.051  22.003  -7.062  1.00  0.00           H  
ATOM   4175  HG2 GLN A 270       2.489  21.685  -6.175  1.00  0.00           H  
ATOM   4176 HE22 GLN A 270       2.461  22.881 -10.214  1.00  0.00           H  
ATOM   4177 HE21 GLN A 270       1.090  22.980  -9.228  1.00  0.00           H  
ATOM   4178  N   GLY A 271       3.220  25.506  -3.822  1.00  0.91           N  
ATOM   4179  CA  GLY A 271       2.993  26.566  -2.815  1.00  0.91           C  
ATOM   4180  C   GLY A 271       2.690  25.915  -1.476  1.00  0.91           C  
ATOM   4181  O   GLY A 271       2.724  24.719  -1.337  1.00  0.91           O  
ATOM   4182  H   GLY A 271       3.416  24.569  -3.499  1.00  0.00           H  
ATOM   4183  HA3 GLY A 271       2.181  27.275  -2.978  1.00  0.00           H  
ATOM   4184  HA2 GLY A 271       3.925  27.129  -2.767  1.00  0.00           H  
ATOM   4185  N   ALA A 272       2.494  26.773  -0.456  1.00  0.90           N  
ATOM   4186  CA  ALA A 272       2.302  26.412   0.940  1.00  0.90           C  
ATOM   4187  C   ALA A 272       0.871  26.225   1.218  1.00  0.90           C  
ATOM   4188  O   ALA A 272      -0.018  26.885   0.621  1.00  0.90           O  
ATOM   4189  CB  ALA A 272       2.806  27.498   1.788  1.00  0.90           C  
ATOM   4190  H   ALA A 272       2.630  27.755  -0.648  1.00  0.00           H  
ATOM   4191  HA  ALA A 272       2.910  25.531   1.146  1.00  0.00           H  
ATOM   4192  HB1 ALA A 272       3.719  27.839   1.300  1.00  0.00           H  
ATOM   4193  HB2 ALA A 272       2.044  28.275   1.837  1.00  0.00           H  
ATOM   4194  HB3 ALA A 272       2.949  27.122   2.801  1.00  0.00           H  
ATOM   4195  N   ILE A 273       0.598  25.470   2.274  1.00  0.86           N  
ATOM   4196  CA  ILE A 273      -0.708  25.033   2.849  1.00  0.86           C  
ATOM   4197  C   ILE A 273      -0.690  25.271   4.400  1.00  0.86           C  
ATOM   4198  O   ILE A 273       0.077  24.606   5.131  1.00  0.86           O  
ATOM   4199  CB  ILE A 273      -1.137  23.610   2.508  1.00  0.86           C  
ATOM   4200  CG1 ILE A 273      -0.883  23.179   0.987  1.00  0.86           C  
ATOM   4201  CG2 ILE A 273      -2.581  23.279   3.079  1.00  0.86           C  
ATOM   4202  CD1 ILE A 273      -1.621  21.916   0.496  1.00  0.86           C  
ATOM   4203  H   ILE A 273       1.380  24.922   2.604  1.00  0.00           H  
ATOM   4204  HA  ILE A 273      -1.430  25.785   2.530  1.00  0.00           H  
ATOM   4205  HB  ILE A 273      -0.477  23.082   3.197  1.00  0.00           H  
ATOM   4206 HG13 ILE A 273       0.157  22.879   0.859  1.00  0.00           H  
ATOM   4207 HG12 ILE A 273      -1.173  24.069   0.428  1.00  0.00           H  
ATOM   4208 HG21 ILE A 273      -3.246  24.067   2.724  1.00  0.00           H  
ATOM   4209 HG22 ILE A 273      -2.933  22.311   2.723  1.00  0.00           H  
ATOM   4210 HG23 ILE A 273      -2.716  23.304   4.160  1.00  0.00           H  
ATOM   4211 HD11 ILE A 273      -1.218  21.593  -0.464  1.00  0.00           H  
ATOM   4212 HD12 ILE A 273      -1.570  21.104   1.221  1.00  0.00           H  
ATOM   4213 HD13 ILE A 273      -2.670  22.152   0.321  1.00  0.00           H  
ATOM   4214  N   ASN A 274      -1.641  26.055   4.874  1.00  0.76           N  
ATOM   4215  CA  ASN A 274      -1.871  26.472   6.261  1.00  0.76           C  
ATOM   4216  C   ASN A 274      -3.367  26.235   6.605  1.00  0.76           C  
ATOM   4217  O   ASN A 274      -3.938  27.121   7.255  1.00  0.76           O  
ATOM   4218  CB  ASN A 274      -1.534  27.975   6.505  1.00  0.76           C  
ATOM   4219  CG  ASN A 274      -0.001  28.140   6.378  1.00  0.76           C  
ATOM   4220  OD1 ASN A 274       0.726  27.650   7.220  1.00  0.76           O  
ATOM   4221  ND2 ASN A 274       0.448  29.036   5.549  1.00  0.76           N  
ATOM   4222  H   ASN A 274      -2.201  26.571   4.211  1.00  0.00           H  
ATOM   4223  HA  ASN A 274      -1.215  25.839   6.858  1.00  0.00           H  
ATOM   4224  HB3 ASN A 274      -1.821  28.272   7.513  1.00  0.00           H  
ATOM   4225  HB2 ASN A 274      -2.115  28.604   5.830  1.00  0.00           H  
ATOM   4226 HD22 ASN A 274       1.439  29.203   5.443  1.00  0.00           H  
ATOM   4227 HD21 ASN A 274      -0.184  29.580   4.980  1.00  0.00           H  
ATOM   4228  N   SER A 275      -4.026  25.251   5.973  1.00  0.72           N  
ATOM   4229  CA  SER A 275      -5.406  24.825   6.060  1.00  0.72           C  
ATOM   4230  C   SER A 275      -5.453  23.415   6.696  1.00  0.72           C  
ATOM   4231  O   SER A 275      -4.752  22.525   6.262  1.00  0.72           O  
ATOM   4232  CB  SER A 275      -6.116  24.847   4.652  1.00  0.72           C  
ATOM   4233  OG  SER A 275      -7.540  24.599   4.735  1.00  0.72           O  
ATOM   4234  H   SER A 275      -3.362  24.529   5.731  1.00  0.00           H  
ATOM   4235  HA  SER A 275      -5.893  25.505   6.759  1.00  0.00           H  
ATOM   4236  HB3 SER A 275      -5.663  24.161   3.936  1.00  0.00           H  
ATOM   4237  HB2 SER A 275      -6.003  25.813   4.159  1.00  0.00           H  
ATOM   4238  HG  SER A 275      -7.837  24.577   3.822  1.00  0.00           H  
ATOM   4239  N   SER A 276      -6.253  23.255   7.752  1.00  0.84           N  
ATOM   4240  CA  SER A 276      -6.388  22.072   8.624  1.00  0.84           C  
ATOM   4241  C   SER A 276      -7.564  21.139   8.165  1.00  0.84           C  
ATOM   4242  O   SER A 276      -7.982  20.295   8.902  1.00  0.84           O  
ATOM   4243  CB  SER A 276      -6.353  22.551  10.088  1.00  0.84           C  
ATOM   4244  OG  SER A 276      -7.259  23.621  10.337  1.00  0.84           O  
ATOM   4245  H   SER A 276      -6.844  24.044   7.969  1.00  0.00           H  
ATOM   4246  HA  SER A 276      -5.520  21.445   8.422  1.00  0.00           H  
ATOM   4247  HB3 SER A 276      -5.316  22.704  10.389  1.00  0.00           H  
ATOM   4248  HB2 SER A 276      -6.652  21.699  10.698  1.00  0.00           H  
ATOM   4249  HG  SER A 276      -6.770  24.447  10.354  1.00  0.00           H  
ATOM   4250  N   LEU A 277      -8.044  21.315   6.970  1.00  0.84           N  
ATOM   4251  CA  LEU A 277      -8.877  20.344   6.235  1.00  0.84           C  
ATOM   4252  C   LEU A 277      -8.017  19.068   5.891  1.00  0.84           C  
ATOM   4253  O   LEU A 277      -6.833  19.240   5.633  1.00  0.84           O  
ATOM   4254  CB  LEU A 277      -9.488  20.891   4.954  1.00  0.84           C  
ATOM   4255  CG  LEU A 277     -10.360  22.144   5.141  1.00  0.84           C  
ATOM   4256  CD1 LEU A 277     -10.584  22.950   3.921  1.00  0.84           C  
ATOM   4257  CD2 LEU A 277     -11.625  21.677   6.001  1.00  0.84           C  
ATOM   4258  H   LEU A 277      -7.733  22.092   6.404  1.00  0.00           H  
ATOM   4259  HA  LEU A 277      -9.610  20.092   7.001  1.00  0.00           H  
ATOM   4260  HB3 LEU A 277      -9.950  20.126   4.329  1.00  0.00           H  
ATOM   4261  HB2 LEU A 277      -8.663  21.318   4.384  1.00  0.00           H  
ATOM   4262  HG  LEU A 277      -9.816  22.850   5.769  1.00  0.00           H  
ATOM   4263 HD11 LEU A 277     -10.016  22.431   3.149  1.00  0.00           H  
ATOM   4264 HD12 LEU A 277     -11.615  23.124   3.613  1.00  0.00           H  
ATOM   4265 HD13 LEU A 277     -10.222  23.967   4.067  1.00  0.00           H  
ATOM   4266 HD21 LEU A 277     -11.599  21.839   7.078  1.00  0.00           H  
ATOM   4267 HD22 LEU A 277     -12.578  22.110   5.698  1.00  0.00           H  
ATOM   4268 HD23 LEU A 277     -11.672  20.594   5.881  1.00  0.00           H  
ATOM   4269  N   PRO A 278      -8.649  17.887   6.131  1.00  0.85           N  
ATOM   4270  CA  PRO A 278      -7.967  16.570   6.020  1.00  0.85           C  
ATOM   4271  C   PRO A 278      -7.308  16.258   4.677  1.00  0.85           C  
ATOM   4272  O   PRO A 278      -6.286  15.608   4.594  1.00  0.85           O  
ATOM   4273  CB  PRO A 278      -9.070  15.521   6.360  1.00  0.85           C  
ATOM   4274  CG  PRO A 278     -10.401  16.262   6.218  1.00  0.85           C  
ATOM   4275  CD  PRO A 278     -10.064  17.708   6.448  1.00  0.85           C  
ATOM   4276  HA  PRO A 278      -7.191  16.533   6.784  1.00  0.00           H  
ATOM   4277  HB3 PRO A 278      -8.879  15.236   7.394  1.00  0.00           H  
ATOM   4278  HB2 PRO A 278      -8.906  14.667   5.701  1.00  0.00           H  
ATOM   4279  HG3 PRO A 278     -11.148  15.915   6.933  1.00  0.00           H  
ATOM   4280  HG2 PRO A 278     -10.867  16.324   5.235  1.00  0.00           H  
ATOM   4281  HD2 PRO A 278     -10.764  18.261   5.821  1.00  0.00           H  
ATOM   4282  HD3 PRO A 278     -10.236  17.881   7.511  1.00  0.00           H  
ATOM   4283  N   PHE A 279      -7.815  16.870   3.608  1.00  0.82           N  
ATOM   4284  CA  PHE A 279      -7.454  16.522   2.183  1.00  0.82           C  
ATOM   4285  C   PHE A 279      -6.947  17.673   1.345  1.00  0.82           C  
ATOM   4286  O   PHE A 279      -7.243  18.821   1.629  1.00  0.82           O  
ATOM   4287  CB  PHE A 279      -8.537  15.722   1.593  1.00  0.82           C  
ATOM   4288  CG  PHE A 279      -8.811  14.439   2.269  1.00  0.82           C  
ATOM   4289  CD1 PHE A 279      -7.946  13.365   2.118  1.00  0.82           C  
ATOM   4290  CD2 PHE A 279      -9.965  14.362   3.140  1.00  0.82           C  
ATOM   4291  CE1 PHE A 279      -8.309  12.119   2.619  1.00  0.82           C  
ATOM   4292  CE2 PHE A 279     -10.228  13.109   3.702  1.00  0.82           C  
ATOM   4293  CZ  PHE A 279      -9.407  12.022   3.471  1.00  0.82           C  
ATOM   4294  H   PHE A 279      -8.651  17.437   3.616  1.00  0.00           H  
ATOM   4295  HA  PHE A 279      -6.611  15.840   2.298  1.00  0.00           H  
ATOM   4296  HB3 PHE A 279      -8.273  15.362   0.599  1.00  0.00           H  
ATOM   4297  HB2 PHE A 279      -9.451  16.258   1.334  1.00  0.00           H  
ATOM   4298  HD1 PHE A 279      -7.083  13.496   1.482  1.00  0.00           H  
ATOM   4299  HD2 PHE A 279     -10.594  15.224   3.307  1.00  0.00           H  
ATOM   4300  HE1 PHE A 279      -7.662  11.265   2.487  1.00  0.00           H  
ATOM   4301  HE2 PHE A 279     -11.107  13.011   4.322  1.00  0.00           H  
ATOM   4302  HZ  PHE A 279      -9.714  11.028   3.761  1.00  0.00           H  
ATOM   4303  N   GLN A 280      -6.231  17.373   0.257  1.00  0.81           N  
ATOM   4304  CA  GLN A 280      -5.832  18.289  -0.737  1.00  0.81           C  
ATOM   4305  C   GLN A 280      -5.705  17.533  -2.086  1.00  0.81           C  
ATOM   4306  O   GLN A 280      -5.320  16.337  -2.112  1.00  0.81           O  
ATOM   4307  CB  GLN A 280      -4.531  19.108  -0.290  1.00  0.81           C  
ATOM   4308  CG  GLN A 280      -3.275  18.314   0.058  1.00  0.81           C  
ATOM   4309  CD  GLN A 280      -2.413  17.772  -1.101  1.00  0.81           C  
ATOM   4310  OE1 GLN A 280      -2.420  18.278  -2.233  1.00  0.81           O  
ATOM   4311  NE2 GLN A 280      -1.581  16.766  -0.881  1.00  0.81           N  
ATOM   4312  H   GLN A 280      -5.980  16.415   0.058  1.00  0.00           H  
ATOM   4313  HA  GLN A 280      -6.608  19.023  -0.954  1.00  0.00           H  
ATOM   4314  HB3 GLN A 280      -4.889  19.585   0.622  1.00  0.00           H  
ATOM   4315  HB2 GLN A 280      -4.394  19.857  -1.070  1.00  0.00           H  
ATOM   4316  HG3 GLN A 280      -3.469  17.533   0.793  1.00  0.00           H  
ATOM   4317  HG2 GLN A 280      -2.531  19.023   0.422  1.00  0.00           H  
ATOM   4318 HE22 GLN A 280      -0.961  16.484  -1.626  1.00  0.00           H  
ATOM   4319 HE21 GLN A 280      -1.620  16.222  -0.030  1.00  0.00           H  
ATOM   4320  N   ASN A 281      -5.818  18.361  -3.159  1.00  0.85           N  
ATOM   4321  CA  ASN A 281      -5.489  17.985  -4.493  1.00  0.85           C  
ATOM   4322  C   ASN A 281      -4.452  19.020  -5.066  1.00  0.85           C  
ATOM   4323  O   ASN A 281      -4.438  19.341  -6.245  1.00  0.85           O  
ATOM   4324  CB  ASN A 281      -6.687  17.726  -5.423  1.00  0.85           C  
ATOM   4325  CG  ASN A 281      -7.508  18.988  -5.895  1.00  0.85           C  
ATOM   4326  OD1 ASN A 281      -7.588  19.968  -5.150  1.00  0.85           O  
ATOM   4327  ND2 ASN A 281      -8.020  18.954  -7.134  1.00  0.85           N  
ATOM   4328  H   ASN A 281      -6.250  19.273  -3.167  1.00  0.00           H  
ATOM   4329  HA  ASN A 281      -4.865  17.093  -4.436  1.00  0.00           H  
ATOM   4330  HB3 ASN A 281      -7.312  16.984  -4.927  1.00  0.00           H  
ATOM   4331  HB2 ASN A 281      -6.259  17.204  -6.278  1.00  0.00           H  
ATOM   4332 HD22 ASN A 281      -8.348  19.849  -7.466  1.00  0.00           H  
ATOM   4333 HD21 ASN A 281      -7.894  18.100  -7.658  1.00  0.00           H  
ATOM   4334  N   VAL A 282      -3.674  19.712  -4.208  1.00  0.89           N  
ATOM   4335  CA  VAL A 282      -2.575  20.587  -4.617  1.00  0.89           C  
ATOM   4336  C   VAL A 282      -1.471  19.852  -5.302  1.00  0.89           C  
ATOM   4337  O   VAL A 282      -1.158  20.329  -6.387  1.00  0.89           O  
ATOM   4338  CB  VAL A 282      -1.965  21.504  -3.461  1.00  0.89           C  
ATOM   4339  CG1 VAL A 282      -0.919  22.499  -3.984  1.00  0.89           C  
ATOM   4340  CG2 VAL A 282      -3.058  22.357  -2.799  1.00  0.89           C  
ATOM   4341  H   VAL A 282      -3.762  19.427  -3.243  1.00  0.00           H  
ATOM   4342  HA  VAL A 282      -3.134  21.181  -5.340  1.00  0.00           H  
ATOM   4343  HB  VAL A 282      -1.612  20.937  -2.599  1.00  0.00           H  
ATOM   4344 HG11 VAL A 282      -0.139  21.975  -4.536  1.00  0.00           H  
ATOM   4345 HG12 VAL A 282      -1.347  23.233  -4.667  1.00  0.00           H  
ATOM   4346 HG13 VAL A 282      -0.326  22.964  -3.196  1.00  0.00           H  
ATOM   4347 HG21 VAL A 282      -3.291  23.142  -3.518  1.00  0.00           H  
ATOM   4348 HG22 VAL A 282      -3.959  21.745  -2.771  1.00  0.00           H  
ATOM   4349 HG23 VAL A 282      -2.775  22.727  -1.813  1.00  0.00           H  
ATOM   4350  N   HIS A 283      -0.972  18.806  -4.700  1.00  0.84           N  
ATOM   4351  CA  HIS A 283       0.070  17.980  -5.283  1.00  0.84           C  
ATOM   4352  C   HIS A 283       0.285  16.692  -4.432  1.00  0.84           C  
ATOM   4353  O   HIS A 283       0.185  16.698  -3.173  1.00  0.84           O  
ATOM   4354  CB  HIS A 283       1.381  18.777  -5.386  1.00  0.84           C  
ATOM   4355  CG  HIS A 283       2.360  18.485  -6.443  1.00  0.84           C  
ATOM   4356  ND1 HIS A 283       3.293  17.427  -6.302  1.00  0.84           N  
ATOM   4357  CD2 HIS A 283       2.484  18.994  -7.771  1.00  0.84           C  
ATOM   4358  CE1 HIS A 283       3.971  17.442  -7.400  1.00  0.84           C  
ATOM   4359  NE2 HIS A 283       3.481  18.258  -8.357  1.00  0.84           N  
ATOM   4360  H   HIS A 283      -1.301  18.582  -3.771  1.00  0.00           H  
ATOM   4361  HA  HIS A 283      -0.228  17.721  -6.299  1.00  0.00           H  
ATOM   4362  HB3 HIS A 283       1.908  18.882  -4.437  1.00  0.00           H  
ATOM   4363  HB2 HIS A 283       1.171  19.825  -5.604  1.00  0.00           H  
ATOM   4364  HD2 HIS A 283       1.855  19.659  -8.343  1.00  0.00           H  
ATOM   4365  HE1 HIS A 283       4.816  16.846  -7.711  1.00  0.00           H  
ATOM   4366  HE2 HIS A 283       3.773  18.240  -9.323  1.00  0.00           H  
ATOM   4367  N   PRO A 284       0.654  15.566  -5.123  1.00  0.86           N  
ATOM   4368  CA  PRO A 284       1.177  14.346  -4.463  1.00  0.86           C  
ATOM   4369  C   PRO A 284       2.495  14.468  -3.665  1.00  0.86           C  
ATOM   4370  O   PRO A 284       2.672  13.833  -2.606  1.00  0.86           O  
ATOM   4371  CB  PRO A 284       1.332  13.357  -5.611  1.00  0.86           C  
ATOM   4372  CG  PRO A 284       1.619  14.208  -6.811  1.00  0.86           C  
ATOM   4373  CD  PRO A 284       0.619  15.308  -6.576  1.00  0.86           C  
ATOM   4374  HA  PRO A 284       0.403  13.913  -3.829  1.00  0.00           H  
ATOM   4375  HB3 PRO A 284       0.425  12.786  -5.813  1.00  0.00           H  
ATOM   4376  HB2 PRO A 284       2.184  12.695  -5.459  1.00  0.00           H  
ATOM   4377  HG3 PRO A 284       1.354  13.702  -7.739  1.00  0.00           H  
ATOM   4378  HG2 PRO A 284       2.581  14.667  -7.038  1.00  0.00           H  
ATOM   4379  HD2 PRO A 284       1.008  16.197  -7.073  1.00  0.00           H  
ATOM   4380  HD3 PRO A 284      -0.335  15.039  -7.030  1.00  0.00           H  
ATOM   4381  N   VAL A 285       3.464  15.229  -4.172  1.00  0.85           N  
ATOM   4382  CA  VAL A 285       4.667  15.576  -3.344  1.00  0.85           C  
ATOM   4383  C   VAL A 285       4.203  16.567  -2.247  1.00  0.85           C  
ATOM   4384  O   VAL A 285       3.646  17.634  -2.595  1.00  0.85           O  
ATOM   4385  CB  VAL A 285       5.750  16.213  -4.209  1.00  0.85           C  
ATOM   4386  CG1 VAL A 285       6.847  16.848  -3.374  1.00  0.85           C  
ATOM   4387  CG2 VAL A 285       6.420  15.034  -5.070  1.00  0.85           C  
ATOM   4388  H   VAL A 285       3.255  15.968  -4.828  1.00  0.00           H  
ATOM   4389  HA  VAL A 285       4.986  14.652  -2.861  1.00  0.00           H  
ATOM   4390  HB  VAL A 285       5.402  17.050  -4.813  1.00  0.00           H  
ATOM   4391 HG11 VAL A 285       7.601  17.325  -4.001  1.00  0.00           H  
ATOM   4392 HG12 VAL A 285       6.402  17.578  -2.697  1.00  0.00           H  
ATOM   4393 HG13 VAL A 285       7.417  16.127  -2.787  1.00  0.00           H  
ATOM   4394 HG21 VAL A 285       7.204  14.549  -4.489  1.00  0.00           H  
ATOM   4395 HG22 VAL A 285       5.690  14.266  -5.326  1.00  0.00           H  
ATOM   4396 HG23 VAL A 285       6.880  15.496  -5.944  1.00  0.00           H  
ATOM   4397  N   THR A 286       4.465  16.337  -0.957  1.00  0.86           N  
ATOM   4398  CA  THR A 286       4.104  17.098   0.266  1.00  0.86           C  
ATOM   4399  C   THR A 286       5.270  17.027   1.312  1.00  0.86           C  
ATOM   4400  O   THR A 286       5.792  15.910   1.519  1.00  0.86           O  
ATOM   4401  CB  THR A 286       2.849  16.428   0.740  1.00  0.86           C  
ATOM   4402  OG1 THR A 286       2.672  15.093   0.387  1.00  0.86           O  
ATOM   4403  CG2 THR A 286       1.569  17.099   0.165  1.00  0.86           C  
ATOM   4404  H   THR A 286       5.013  15.515  -0.751  1.00  0.00           H  
ATOM   4405  HA  THR A 286       3.833  18.097  -0.074  1.00  0.00           H  
ATOM   4406  HB  THR A 286       2.891  16.412   1.830  1.00  0.00           H  
ATOM   4407  HG1 THR A 286       3.001  15.017  -0.511  1.00  0.00           H  
ATOM   4408 HG21 THR A 286       1.765  18.153   0.366  1.00  0.00           H  
ATOM   4409 HG22 THR A 286       1.436  16.889  -0.897  1.00  0.00           H  
ATOM   4410 HG23 THR A 286       0.756  16.805   0.828  1.00  0.00           H  
ATOM   4411  N   ILE A 287       5.609  18.184   1.888  1.00  0.84           N  
ATOM   4412  CA  ILE A 287       6.624  18.426   2.868  1.00  0.84           C  
ATOM   4413  C   ILE A 287       5.954  19.136   4.133  1.00  0.84           C  
ATOM   4414  O   ILE A 287       5.264  20.111   3.930  1.00  0.84           O  
ATOM   4415  CB  ILE A 287       7.748  19.440   2.414  1.00  0.84           C  
ATOM   4416  CG1 ILE A 287       8.101  19.292   0.972  1.00  0.84           C  
ATOM   4417  CG2 ILE A 287       8.947  18.949   3.341  1.00  0.84           C  
ATOM   4418  CD1 ILE A 287       9.054  20.397   0.556  1.00  0.84           C  
ATOM   4419  H   ILE A 287       5.137  19.014   1.560  1.00  0.00           H  
ATOM   4420  HA  ILE A 287       6.969  17.502   3.332  1.00  0.00           H  
ATOM   4421  HB  ILE A 287       7.519  20.487   2.611  1.00  0.00           H  
ATOM   4422 HG13 ILE A 287       7.217  19.386   0.342  1.00  0.00           H  
ATOM   4423 HG12 ILE A 287       8.525  18.312   0.754  1.00  0.00           H  
ATOM   4424 HG21 ILE A 287       9.521  19.767   3.776  1.00  0.00           H  
ATOM   4425 HG22 ILE A 287       8.629  18.456   4.259  1.00  0.00           H  
ATOM   4426 HG23 ILE A 287       9.588  18.273   2.775  1.00  0.00           H  
ATOM   4427 HD11 ILE A 287       9.358  20.220  -0.476  1.00  0.00           H  
ATOM   4428 HD12 ILE A 287       8.578  21.377   0.575  1.00  0.00           H  
ATOM   4429 HD13 ILE A 287       9.937  20.506   1.186  1.00  0.00           H  
ATOM   4430  N   GLY A 288       6.065  18.566   5.318  1.00  0.85           N  
ATOM   4431  CA  GLY A 288       5.624  19.102   6.608  1.00  0.85           C  
ATOM   4432  C   GLY A 288       4.493  18.223   7.147  1.00  0.85           C  
ATOM   4433  O   GLY A 288       4.554  17.033   6.770  1.00  0.85           O  
ATOM   4434  H   GLY A 288       6.217  17.568   5.356  1.00  0.00           H  
ATOM   4435  HA3 GLY A 288       5.269  20.132   6.577  1.00  0.00           H  
ATOM   4436  HA2 GLY A 288       6.425  19.044   7.345  1.00  0.00           H  
ATOM   4437  N   GLU A 289       3.596  18.783   8.026  1.00  0.79           N  
ATOM   4438  CA  GLU A 289       2.429  18.143   8.632  1.00  0.79           C  
ATOM   4439  C   GLU A 289       1.237  18.300   7.669  1.00  0.79           C  
ATOM   4440  O   GLU A 289       0.405  19.207   7.859  1.00  0.79           O  
ATOM   4441  CB  GLU A 289       2.204  18.722  10.076  1.00  0.79           C  
ATOM   4442  CG  GLU A 289       0.871  18.411  10.739  1.00  0.79           C  
ATOM   4443  CD  GLU A 289       0.657  19.021  12.172  1.00  0.79           C  
ATOM   4444  OE1 GLU A 289       1.038  20.201  12.328  1.00  0.79           O  
ATOM   4445  OE2 GLU A 289       0.099  18.397  13.100  1.00  0.79           O1-
ATOM   4446  H   GLU A 289       3.679  19.747   8.315  1.00  0.00           H  
ATOM   4447  HA  GLU A 289       2.605  17.068   8.669  1.00  0.00           H  
ATOM   4448  HB3 GLU A 289       2.274  19.809  10.124  1.00  0.00           H  
ATOM   4449  HB2 GLU A 289       2.966  18.348  10.760  1.00  0.00           H  
ATOM   4450  HG3 GLU A 289       0.826  17.324  10.801  1.00  0.00           H  
ATOM   4451  HG2 GLU A 289      -0.054  18.676  10.228  1.00  0.00           H  
ATOM   4452  N   CYS A 290       1.321  17.641   6.521  1.00  0.84           N  
ATOM   4453  CA  CYS A 290       0.421  17.856   5.366  1.00  0.84           C  
ATOM   4454  C   CYS A 290      -0.973  17.191   5.460  1.00  0.84           C  
ATOM   4455  O   CYS A 290      -0.974  16.058   5.880  1.00  0.84           O  
ATOM   4456  CB  CYS A 290       1.074  17.549   4.096  1.00  0.84           C  
ATOM   4457  SG  CYS A 290       2.361  18.650   3.539  1.00  0.84           S  
ATOM   4458  H   CYS A 290       1.937  16.851   6.398  1.00  0.00           H  
ATOM   4459  HA  CYS A 290       0.106  18.897   5.433  1.00  0.00           H  
ATOM   4460  HB3 CYS A 290       0.399  17.659   3.247  1.00  0.00           H  
ATOM   4461  HB2 CYS A 290       1.509  16.562   3.938  1.00  0.00           H  
ATOM   4462  N   PRO A 291      -2.025  17.792   4.939  1.00  0.86           N  
ATOM   4463  CA  PRO A 291      -3.189  17.018   4.428  1.00  0.86           C  
ATOM   4464  C   PRO A 291      -2.781  15.952   3.349  1.00  0.86           C  
ATOM   4465  O   PRO A 291      -1.791  16.048   2.593  1.00  0.86           O  
ATOM   4466  CB  PRO A 291      -4.120  18.104   3.781  1.00  0.86           C  
ATOM   4467  CG  PRO A 291      -3.640  19.452   4.265  1.00  0.86           C  
ATOM   4468  CD  PRO A 291      -2.139  19.166   4.492  1.00  0.86           C  
ATOM   4469  HA  PRO A 291      -3.755  16.560   5.239  1.00  0.00           H  
ATOM   4470  HB3 PRO A 291      -5.161  17.994   4.087  1.00  0.00           H  
ATOM   4471  HB2 PRO A 291      -4.087  18.085   2.692  1.00  0.00           H  
ATOM   4472  HG3 PRO A 291      -4.125  19.867   5.148  1.00  0.00           H  
ATOM   4473  HG2 PRO A 291      -3.888  20.192   3.504  1.00  0.00           H  
ATOM   4474  HD2 PRO A 291      -1.597  19.224   3.549  1.00  0.00           H  
ATOM   4475  HD3 PRO A 291      -1.736  19.920   5.168  1.00  0.00           H  
ATOM   4476  N   LYS A 292      -3.627  14.867   3.321  1.00  0.78           N  
ATOM   4477  CA  LYS A 292      -3.424  13.704   2.492  1.00  0.78           C  
ATOM   4478  C   LYS A 292      -3.721  14.087   1.056  1.00  0.78           C  
ATOM   4479  O   LYS A 292      -4.658  14.882   0.771  1.00  0.78           O  
ATOM   4480  CB  LYS A 292      -4.353  12.598   2.940  1.00  0.78           C  
ATOM   4481  CG  LYS A 292      -4.154  12.192   4.434  1.00  0.78           C  
ATOM   4482  CD  LYS A 292      -5.136  11.128   5.035  1.00  0.78           C  
ATOM   4483  CE  LYS A 292      -5.054   9.697   4.521  1.00  0.78           C  
ATOM   4484  NZ  LYS A 292      -3.700   9.073   4.920  1.00  0.78           N1+
ATOM   4485  H   LYS A 292      -4.560  15.046   3.665  1.00  0.00           H  
ATOM   4486  HA  LYS A 292      -2.371  13.443   2.597  1.00  0.00           H  
ATOM   4487  HB3 LYS A 292      -4.146  11.785   2.243  1.00  0.00           H  
ATOM   4488  HB2 LYS A 292      -5.373  12.961   2.820  1.00  0.00           H  
ATOM   4489  HG3 LYS A 292      -4.189  13.135   4.980  1.00  0.00           H  
ATOM   4490  HG2 LYS A 292      -3.136  11.804   4.488  1.00  0.00           H  
ATOM   4491  HD3 LYS A 292      -6.176  11.412   4.877  1.00  0.00           H  
ATOM   4492  HD2 LYS A 292      -5.116  10.983   6.115  1.00  0.00           H  
ATOM   4493  HE3 LYS A 292      -5.085   9.688   3.431  1.00  0.00           H  
ATOM   4494  HE2 LYS A 292      -5.891   9.117   4.911  1.00  0.00           H  
ATOM   4495  HZ1 LYS A 292      -2.929   9.655   4.626  1.00  0.00           H  
ATOM   4496  HZ2 LYS A 292      -3.604   8.882   5.907  1.00  0.00           H  
ATOM   4497  HZ3 LYS A 292      -3.687   8.130   4.558  1.00  0.00           H  
ATOM   4498  N   TYR A 293      -2.938  13.538   0.140  1.00  0.81           N  
ATOM   4499  CA  TYR A 293      -3.313  13.553  -1.262  1.00  0.81           C  
ATOM   4500  C   TYR A 293      -4.467  12.610  -1.697  1.00  0.81           C  
ATOM   4501  O   TYR A 293      -4.354  11.414  -1.513  1.00  0.81           O  
ATOM   4502  CB  TYR A 293      -2.074  13.362  -2.133  1.00  0.81           C  
ATOM   4503  CG  TYR A 293      -2.480  13.545  -3.551  1.00  0.81           C  
ATOM   4504  CD1 TYR A 293      -2.799  14.852  -3.956  1.00  0.81           C  
ATOM   4505  CD2 TYR A 293      -2.496  12.451  -4.506  1.00  0.81           C  
ATOM   4506  CE1 TYR A 293      -2.990  15.039  -5.349  1.00  0.81           C  
ATOM   4507  CE2 TYR A 293      -2.781  12.715  -5.855  1.00  0.81           C  
ATOM   4508  CZ  TYR A 293      -2.964  14.015  -6.356  1.00  0.81           C  
ATOM   4509  OH  TYR A 293      -2.993  14.369  -7.653  1.00  0.81           O  
ATOM   4510  H   TYR A 293      -2.099  13.006   0.321  1.00  0.00           H  
ATOM   4511  HA  TYR A 293      -3.669  14.562  -1.471  1.00  0.00           H  
ATOM   4512  HB3 TYR A 293      -1.564  12.415  -1.958  1.00  0.00           H  
ATOM   4513  HB2 TYR A 293      -1.425  14.145  -1.742  1.00  0.00           H  
ATOM   4514  HD1 TYR A 293      -2.828  15.709  -3.299  1.00  0.00           H  
ATOM   4515  HD2 TYR A 293      -2.287  11.465  -4.118  1.00  0.00           H  
ATOM   4516  HE1 TYR A 293      -3.232  16.083  -5.483  1.00  0.00           H  
ATOM   4517  HE2 TYR A 293      -2.946  11.930  -6.579  1.00  0.00           H  
ATOM   4518  HH  TYR A 293      -3.283  15.282  -7.722  1.00  0.00           H  
ATOM   4519  N   VAL A 294      -5.551  13.186  -2.302  1.00  0.85           N  
ATOM   4520  CA  VAL A 294      -6.611  12.380  -2.993  1.00  0.85           C  
ATOM   4521  C   VAL A 294      -6.821  12.987  -4.385  1.00  0.85           C  
ATOM   4522  O   VAL A 294      -6.606  14.189  -4.535  1.00  0.85           O  
ATOM   4523  CB  VAL A 294      -7.861  12.310  -2.162  1.00  0.85           C  
ATOM   4524  CG1 VAL A 294      -7.672  11.429  -0.972  1.00  0.85           C  
ATOM   4525  CG2 VAL A 294      -8.553  13.678  -1.676  1.00  0.85           C  
ATOM   4526  H   VAL A 294      -5.596  14.183  -2.459  1.00  0.00           H  
ATOM   4527  HA  VAL A 294      -6.201  11.396  -3.221  1.00  0.00           H  
ATOM   4528  HB  VAL A 294      -8.665  11.838  -2.728  1.00  0.00           H  
ATOM   4529 HG11 VAL A 294      -8.713  11.402  -0.652  1.00  0.00           H  
ATOM   4530 HG12 VAL A 294      -7.276  10.441  -1.207  1.00  0.00           H  
ATOM   4531 HG13 VAL A 294      -7.050  11.971  -0.259  1.00  0.00           H  
ATOM   4532 HG21 VAL A 294      -8.948  14.151  -2.575  1.00  0.00           H  
ATOM   4533 HG22 VAL A 294      -9.308  13.546  -0.900  1.00  0.00           H  
ATOM   4534 HG23 VAL A 294      -7.927  14.413  -1.170  1.00  0.00           H  
ATOM   4535  N   ARG A 295      -7.348  12.219  -5.300  1.00  0.77           N  
ATOM   4536  CA  ARG A 295      -7.668  12.610  -6.690  1.00  0.77           C  
ATOM   4537  C   ARG A 295      -9.091  13.169  -6.884  1.00  0.77           C  
ATOM   4538  O   ARG A 295      -9.466  13.338  -8.032  1.00  0.77           O  
ATOM   4539  CB  ARG A 295      -7.254  11.515  -7.687  1.00  0.77           C  
ATOM   4540  CG  ARG A 295      -5.790  11.104  -7.658  1.00  0.77           C  
ATOM   4541  CD  ARG A 295      -5.483  10.032  -8.744  1.00  0.77           C  
ATOM   4542  NE  ARG A 295      -5.923  10.469 -10.135  1.00  0.77           N  
ATOM   4543  CZ  ARG A 295      -6.082   9.663 -11.212  1.00  0.77           C  
ATOM   4544  NH1 ARG A 295      -5.993   8.337 -11.113  1.00  0.77           N  
ATOM   4545  NH2 ARG A 295      -6.274  10.252 -12.415  1.00  0.77           N1+
ATOM   4546  H   ARG A 295      -7.399  11.243  -5.045  1.00  0.00           H  
ATOM   4547  HA  ARG A 295      -7.013  13.422  -7.005  1.00  0.00           H  
ATOM   4548  HB3 ARG A 295      -7.404  11.850  -8.713  1.00  0.00           H  
ATOM   4549  HB2 ARG A 295      -7.868  10.637  -7.482  1.00  0.00           H  
ATOM   4550  HG3 ARG A 295      -5.308  10.645  -6.795  1.00  0.00           H  
ATOM   4551  HG2 ARG A 295      -5.221  12.004  -7.888  1.00  0.00           H  
ATOM   4552  HD3 ARG A 295      -6.151   9.203  -8.510  1.00  0.00           H  
ATOM   4553  HD2 ARG A 295      -4.443   9.711  -8.694  1.00  0.00           H  
ATOM   4554  HE  ARG A 295      -5.893  11.469 -10.278  1.00  0.00           H  
ATOM   4555 HH12 ARG A 295      -5.889   7.617 -11.813  1.00  0.00           H  
ATOM   4556 HH11 ARG A 295      -5.652   7.951 -10.244  1.00  0.00           H  
ATOM   4557 HH22 ARG A 295      -6.458   9.714 -13.250  1.00  0.00           H  
ATOM   4558 HH21 ARG A 295      -6.233  11.261 -12.440  1.00  0.00           H  
ATOM   4559  N   SER A 296      -9.864  13.434  -5.816  1.00  0.84           N  
ATOM   4560  CA  SER A 296     -11.161  14.120  -5.868  1.00  0.84           C  
ATOM   4561  C   SER A 296     -10.937  15.556  -6.332  1.00  0.84           C  
ATOM   4562  O   SER A 296      -9.882  16.125  -6.054  1.00  0.84           O  
ATOM   4563  CB  SER A 296     -11.712  14.122  -4.500  1.00  0.84           C  
ATOM   4564  OG  SER A 296     -11.952  12.755  -4.117  1.00  0.84           O  
ATOM   4565  H   SER A 296      -9.529  13.374  -4.865  1.00  0.00           H  
ATOM   4566  HA  SER A 296     -11.855  13.590  -6.520  1.00  0.00           H  
ATOM   4567  HB3 SER A 296     -12.660  14.660  -4.465  1.00  0.00           H  
ATOM   4568  HB2 SER A 296     -10.962  14.478  -3.794  1.00  0.00           H  
ATOM   4569  HG  SER A 296     -12.792  12.488  -4.498  1.00  0.00           H  
ATOM   4570  N   ALA A 297     -12.005  16.098  -6.849  1.00  0.84           N  
ATOM   4571  CA  ALA A 297     -12.146  17.529  -7.292  1.00  0.84           C  
ATOM   4572  C   ALA A 297     -12.407  18.437  -6.114  1.00  0.84           C  
ATOM   4573  O   ALA A 297     -12.033  19.565  -6.156  1.00  0.84           O  
ATOM   4574  CB  ALA A 297     -13.238  17.600  -8.336  1.00  0.84           C  
ATOM   4575  H   ALA A 297     -12.850  15.546  -6.875  1.00  0.00           H  
ATOM   4576  HA  ALA A 297     -11.158  17.774  -7.682  1.00  0.00           H  
ATOM   4577  HB1 ALA A 297     -14.224  17.254  -8.025  1.00  0.00           H  
ATOM   4578  HB2 ALA A 297     -13.230  18.616  -8.730  1.00  0.00           H  
ATOM   4579  HB3 ALA A 297     -12.881  17.110  -9.241  1.00  0.00           H  
ATOM   4580  N   LYS A 298     -13.339  18.043  -5.207  1.00  0.80           N  
ATOM   4581  CA  LYS A 298     -13.796  18.730  -4.064  1.00  0.80           C  
ATOM   4582  C   LYS A 298     -14.328  17.540  -3.172  1.00  0.80           C  
ATOM   4583  O   LYS A 298     -14.375  16.423  -3.684  1.00  0.80           O  
ATOM   4584  CB  LYS A 298     -14.926  19.649  -4.478  1.00  0.80           C  
ATOM   4585  CG  LYS A 298     -16.074  19.011  -5.301  1.00  0.80           C  
ATOM   4586  CD  LYS A 298     -17.133  19.795  -5.975  1.00  0.80           C  
ATOM   4587  CE  LYS A 298     -17.967  18.938  -7.003  1.00  0.80           C  
ATOM   4588  NZ  LYS A 298     -18.683  17.693  -6.491  1.00  0.80           N1+
ATOM   4589  H   LYS A 298     -13.765  17.139  -5.353  1.00  0.00           H  
ATOM   4590  HA  LYS A 298     -12.978  19.319  -3.651  1.00  0.00           H  
ATOM   4591  HB3 LYS A 298     -14.446  20.435  -5.061  1.00  0.00           H  
ATOM   4592  HB2 LYS A 298     -15.243  20.250  -3.625  1.00  0.00           H  
ATOM   4593  HG3 LYS A 298     -16.526  18.356  -4.557  1.00  0.00           H  
ATOM   4594  HG2 LYS A 298     -15.642  18.401  -6.094  1.00  0.00           H  
ATOM   4595  HD3 LYS A 298     -16.665  20.636  -6.485  1.00  0.00           H  
ATOM   4596  HD2 LYS A 298     -17.837  20.255  -5.282  1.00  0.00           H  
ATOM   4597  HE3 LYS A 298     -17.385  18.463  -7.794  1.00  0.00           H  
ATOM   4598  HE2 LYS A 298     -18.759  19.581  -7.386  1.00  0.00           H  
ATOM   4599  HZ1 LYS A 298     -18.009  17.001  -6.195  1.00  0.00           H  
ATOM   4600  HZ2 LYS A 298     -19.337  18.007  -5.788  1.00  0.00           H  
ATOM   4601  HZ3 LYS A 298     -19.242  17.248  -7.204  1.00  0.00           H  
ATOM   4602  N   LEU A 299     -14.464  17.765  -1.865  1.00  0.85           N  
ATOM   4603  CA  LEU A 299     -15.087  16.847  -0.875  1.00  0.85           C  
ATOM   4604  C   LEU A 299     -16.171  17.565  -0.066  1.00  0.85           C  
ATOM   4605  O   LEU A 299     -15.962  17.688   1.150  1.00  0.85           O  
ATOM   4606  CB  LEU A 299     -14.006  16.177  -0.002  1.00  0.85           C  
ATOM   4607  CG  LEU A 299     -13.149  14.940  -0.654  1.00  0.85           C  
ATOM   4608  CD1 LEU A 299     -12.319  14.237   0.480  1.00  0.85           C  
ATOM   4609  CD2 LEU A 299     -14.068  13.891  -1.408  1.00  0.85           C  
ATOM   4610  H   LEU A 299     -14.452  18.709  -1.507  1.00  0.00           H  
ATOM   4611  HA  LEU A 299     -15.705  16.145  -1.434  1.00  0.00           H  
ATOM   4612  HB3 LEU A 299     -14.540  15.612   0.762  1.00  0.00           H  
ATOM   4613  HB2 LEU A 299     -13.457  16.971   0.506  1.00  0.00           H  
ATOM   4614  HG  LEU A 299     -12.389  15.181  -1.397  1.00  0.00           H  
ATOM   4615 HD11 LEU A 299     -11.708  14.979   0.994  1.00  0.00           H  
ATOM   4616 HD12 LEU A 299     -13.008  13.713   1.143  1.00  0.00           H  
ATOM   4617 HD13 LEU A 299     -11.569  13.601   0.010  1.00  0.00           H  
ATOM   4618 HD21 LEU A 299     -13.957  13.717  -2.478  1.00  0.00           H  
ATOM   4619 HD22 LEU A 299     -13.730  12.909  -1.078  1.00  0.00           H  
ATOM   4620 HD23 LEU A 299     -15.131  14.023  -1.204  1.00  0.00           H  
ATOM   4621  N   ARG A 300     -17.266  17.961  -0.729  1.00  0.79           N  
ATOM   4622  CA  ARG A 300     -18.397  18.704  -0.157  1.00  0.79           C  
ATOM   4623  C   ARG A 300     -19.381  17.836   0.564  1.00  0.79           C  
ATOM   4624  O   ARG A 300     -20.144  17.127  -0.097  1.00  0.79           O  
ATOM   4625  CB  ARG A 300     -18.986  19.486  -1.314  1.00  0.79           C  
ATOM   4626  CG  ARG A 300     -20.024  20.471  -0.893  1.00  0.79           C  
ATOM   4627  CD  ARG A 300     -20.445  21.739  -1.809  1.00  0.79           C  
ATOM   4628  NE  ARG A 300     -19.321  22.558  -2.300  1.00  0.79           N  
ATOM   4629  CZ  ARG A 300     -18.620  23.506  -1.674  1.00  0.79           C  
ATOM   4630  NH1 ARG A 300     -19.006  23.792  -0.422  1.00  0.79           N  
ATOM   4631  NH2 ARG A 300     -17.623  24.128  -2.301  1.00  0.79           N1+
ATOM   4632  H   ARG A 300     -17.409  17.599  -1.661  1.00  0.00           H  
ATOM   4633  HA  ARG A 300     -18.102  19.439   0.592  1.00  0.00           H  
ATOM   4634  HB3 ARG A 300     -19.363  18.781  -2.055  1.00  0.00           H  
ATOM   4635  HB2 ARG A 300     -18.086  19.899  -1.771  1.00  0.00           H  
ATOM   4636  HG3 ARG A 300     -19.720  20.913   0.056  1.00  0.00           H  
ATOM   4637  HG2 ARG A 300     -20.931  19.907  -0.674  1.00  0.00           H  
ATOM   4638  HD3 ARG A 300     -21.092  22.428  -1.266  1.00  0.00           H  
ATOM   4639  HD2 ARG A 300     -21.089  21.466  -2.645  1.00  0.00           H  
ATOM   4640  HE  ARG A 300     -18.837  22.364  -3.165  1.00  0.00           H  
ATOM   4641 HH12 ARG A 300     -18.440  24.485   0.048  1.00  0.00           H  
ATOM   4642 HH11 ARG A 300     -19.731  23.391   0.155  1.00  0.00           H  
ATOM   4643 HH22 ARG A 300     -16.862  24.675  -1.923  1.00  0.00           H  
ATOM   4644 HH21 ARG A 300     -17.381  23.855  -3.243  1.00  0.00           H  
ATOM   4645  N   MET A 301     -19.318  17.959   1.902  1.00  0.84           N  
ATOM   4646  CA  MET A 301     -20.060  17.235   2.828  1.00  0.84           C  
ATOM   4647  C   MET A 301     -20.962  18.166   3.627  1.00  0.84           C  
ATOM   4648  O   MET A 301     -20.494  19.137   4.125  1.00  0.84           O  
ATOM   4649  CB  MET A 301     -19.135  16.328   3.744  1.00  0.84           C  
ATOM   4650  CG  MET A 301     -19.731  15.436   4.806  1.00  0.84           C  
ATOM   4651  SD  MET A 301     -18.381  14.902   5.915  1.00  0.84           S  
ATOM   4652  CE  MET A 301     -19.392  14.756   7.446  1.00  0.84           C  
ATOM   4653  H   MET A 301     -18.694  18.608   2.359  1.00  0.00           H  
ATOM   4654  HA  MET A 301     -20.684  16.576   2.225  1.00  0.00           H  
ATOM   4655  HB3 MET A 301     -18.372  16.940   4.224  1.00  0.00           H  
ATOM   4656  HB2 MET A 301     -18.552  15.620   3.156  1.00  0.00           H  
ATOM   4657  HG3 MET A 301     -20.258  14.604   4.339  1.00  0.00           H  
ATOM   4658  HG2 MET A 301     -20.400  16.034   5.425  1.00  0.00           H  
ATOM   4659  HE1 MET A 301     -20.365  14.362   7.154  1.00  0.00           H  
ATOM   4660  HE2 MET A 301     -18.828  14.151   8.156  1.00  0.00           H  
ATOM   4661  HE3 MET A 301     -19.511  15.748   7.881  1.00  0.00           H  
ATOM   4662  N   VAL A 302     -22.254  17.778   3.734  1.00  0.83           N  
ATOM   4663  CA  VAL A 302     -23.354  18.579   4.264  1.00  0.83           C  
ATOM   4664  C   VAL A 302     -23.233  18.714   5.825  1.00  0.83           C  
ATOM   4665  O   VAL A 302     -22.892  17.773   6.531  1.00  0.83           O  
ATOM   4666  CB  VAL A 302     -24.717  17.925   3.851  1.00  0.83           C  
ATOM   4667  CG1 VAL A 302     -25.037  16.570   4.464  1.00  0.83           C  
ATOM   4668  CG2 VAL A 302     -25.881  18.825   4.198  1.00  0.83           C  
ATOM   4669  H   VAL A 302     -22.437  16.879   3.311  1.00  0.00           H  
ATOM   4670  HA  VAL A 302     -23.346  19.548   3.766  1.00  0.00           H  
ATOM   4671  HB  VAL A 302     -24.696  17.937   2.761  1.00  0.00           H  
ATOM   4672 HG11 VAL A 302     -25.585  16.717   5.395  1.00  0.00           H  
ATOM   4673 HG12 VAL A 302     -25.868  16.168   3.884  1.00  0.00           H  
ATOM   4674 HG13 VAL A 302     -24.217  15.907   4.743  1.00  0.00           H  
ATOM   4675 HG21 VAL A 302     -25.908  19.011   5.272  1.00  0.00           H  
ATOM   4676 HG22 VAL A 302     -25.797  19.813   3.745  1.00  0.00           H  
ATOM   4677 HG23 VAL A 302     -26.870  18.471   3.908  1.00  0.00           H  
ATOM   4678  N   THR A 303     -23.714  19.809   6.291  1.00  0.80           N  
ATOM   4679  CA  THR A 303     -23.928  20.153   7.698  1.00  0.80           C  
ATOM   4680  C   THR A 303     -25.429  20.782   7.883  1.00  0.80           C  
ATOM   4681  O   THR A 303     -25.991  20.674   8.981  1.00  0.80           O  
ATOM   4682  CB  THR A 303     -22.893  21.184   8.178  1.00  0.80           C  
ATOM   4683  OG1 THR A 303     -23.089  22.284   7.345  1.00  0.80           O  
ATOM   4684  CG2 THR A 303     -21.469  20.690   8.041  1.00  0.80           C  
ATOM   4685  H   THR A 303     -24.026  20.489   5.613  1.00  0.00           H  
ATOM   4686  HA  THR A 303     -24.015  19.247   8.297  1.00  0.00           H  
ATOM   4687  HB  THR A 303     -23.024  21.452   9.226  1.00  0.00           H  
ATOM   4688  HG1 THR A 303     -22.777  23.106   7.729  1.00  0.00           H  
ATOM   4689 HG21 THR A 303     -21.334  19.803   8.660  1.00  0.00           H  
ATOM   4690 HG22 THR A 303     -21.178  20.539   7.002  1.00  0.00           H  
ATOM   4691 HG23 THR A 303     -20.774  21.401   8.487  1.00  0.00           H  
ATOM   4692  N   GLY A 304     -25.899  21.420   6.803  1.00  0.76           N  
ATOM   4693  CA  GLY A 304     -27.293  21.962   6.752  1.00  0.76           C  
ATOM   4694  C   GLY A 304     -28.363  20.966   6.296  1.00  0.76           C  
ATOM   4695  O   GLY A 304     -28.102  19.859   5.842  1.00  0.76           O  
ATOM   4696  H   GLY A 304     -25.294  21.625   6.021  1.00  0.00           H  
ATOM   4697  HA3 GLY A 304     -27.352  22.685   5.938  1.00  0.00           H  
ATOM   4698  HA2 GLY A 304     -27.560  22.410   7.709  1.00  0.00           H  
ATOM   4699  N   LEU A 305     -29.608  21.443   6.361  1.00  0.68           N  
ATOM   4700  CA  LEU A 305     -30.843  20.740   5.963  1.00  0.68           C  
ATOM   4701  C   LEU A 305     -31.134  21.014   4.512  1.00  0.68           C  
ATOM   4702  O   LEU A 305     -30.362  21.761   3.866  1.00  0.68           O  
ATOM   4703  CB  LEU A 305     -31.963  21.126   6.977  1.00  0.68           C  
ATOM   4704  CG  LEU A 305     -31.591  21.476   8.430  1.00  0.68           C  
ATOM   4705  CD1 LEU A 305     -31.234  22.947   8.574  1.00  0.68           C  
ATOM   4706  CD2 LEU A 305     -32.655  20.910   9.379  1.00  0.68           C  
ATOM   4707  H   LEU A 305     -29.575  22.451   6.417  1.00  0.00           H  
ATOM   4708  HA  LEU A 305     -30.665  19.665   5.993  1.00  0.00           H  
ATOM   4709  HB3 LEU A 305     -32.744  20.369   6.911  1.00  0.00           H  
ATOM   4710  HB2 LEU A 305     -32.399  21.999   6.489  1.00  0.00           H  
ATOM   4711  HG  LEU A 305     -30.780  20.858   8.815  1.00  0.00           H  
ATOM   4712 HD11 LEU A 305     -30.221  23.123   8.211  1.00  0.00           H  
ATOM   4713 HD12 LEU A 305     -31.855  23.655   8.024  1.00  0.00           H  
ATOM   4714 HD13 LEU A 305     -31.349  23.214   9.624  1.00  0.00           H  
ATOM   4715 HD21 LEU A 305     -33.607  21.419   9.227  1.00  0.00           H  
ATOM   4716 HD22 LEU A 305     -32.847  19.853   9.193  1.00  0.00           H  
ATOM   4717 HD23 LEU A 305     -32.542  21.045  10.455  1.00  0.00           H  
ATOM   4718  N   ARG A 306     -32.169  20.348   4.064  1.00  0.70           N  
ATOM   4719  CA  ARG A 306     -32.649  20.369   2.645  1.00  0.70           C  
ATOM   4720  C   ARG A 306     -33.169  21.783   2.283  1.00  0.70           C  
ATOM   4721  O   ARG A 306     -34.070  22.174   2.979  1.00  0.70           O  
ATOM   4722  CB  ARG A 306     -33.580  19.209   2.262  1.00  0.70           C  
ATOM   4723  CG  ARG A 306     -32.978  17.840   2.622  1.00  0.70           C  
ATOM   4724  CD  ARG A 306     -33.903  16.740   2.029  1.00  0.70           C  
ATOM   4725  NE  ARG A 306     -33.394  15.386   2.084  1.00  0.70           N  
ATOM   4726  CZ  ARG A 306     -32.989  14.575   1.108  1.00  0.70           C  
ATOM   4727  NH1 ARG A 306     -32.883  14.956  -0.201  1.00  0.70           N  
ATOM   4728  NH2 ARG A 306     -32.673  13.334   1.349  1.00  0.70           N1+
ATOM   4729  H   ARG A 306     -32.564  19.661   4.691  1.00  0.00           H  
ATOM   4730  HA  ARG A 306     -31.800  20.274   1.968  1.00  0.00           H  
ATOM   4731  HB3 ARG A 306     -33.876  19.329   1.220  1.00  0.00           H  
ATOM   4732  HB2 ARG A 306     -34.555  19.214   2.749  1.00  0.00           H  
ATOM   4733  HG3 ARG A 306     -32.903  17.743   3.705  1.00  0.00           H  
ATOM   4734  HG2 ARG A 306     -32.025  17.748   2.101  1.00  0.00           H  
ATOM   4735  HD3 ARG A 306     -34.245  16.827   0.998  1.00  0.00           H  
ATOM   4736  HD2 ARG A 306     -34.826  16.691   2.606  1.00  0.00           H  
ATOM   4737  HE  ARG A 306     -33.370  15.117   3.057  1.00  0.00           H  
ATOM   4738 HH12 ARG A 306     -32.664  14.287  -0.925  1.00  0.00           H  
ATOM   4739 HH11 ARG A 306     -32.956  15.937  -0.433  1.00  0.00           H  
ATOM   4740 HH22 ARG A 306     -32.502  12.695   0.586  1.00  0.00           H  
ATOM   4741 HH21 ARG A 306     -32.889  12.989   2.273  1.00  0.00           H  
ATOM   4742  N   ASN A 307     -32.587  22.486   1.313  1.00  0.81           N  
ATOM   4743  CA  ASN A 307     -32.903  23.947   1.030  1.00  0.81           C  
ATOM   4744  C   ASN A 307     -34.109  23.848   0.024  1.00  0.81           C  
ATOM   4745  O   ASN A 307     -34.032  23.988  -1.196  1.00  0.81           O  
ATOM   4746  CB  ASN A 307     -31.762  24.760   0.424  1.00  0.81           C  
ATOM   4747  CG  ASN A 307     -32.039  26.304   0.545  1.00  0.81           C  
ATOM   4748  OD1 ASN A 307     -32.942  26.717   1.207  1.00  0.81           O  
ATOM   4749  ND2 ASN A 307     -31.126  27.053  -0.049  1.00  0.81           N  
ATOM   4750  H   ASN A 307     -31.872  22.128   0.696  1.00  0.00           H  
ATOM   4751  HA  ASN A 307     -33.347  24.444   1.894  1.00  0.00           H  
ATOM   4752  HB3 ASN A 307     -31.565  24.439  -0.599  1.00  0.00           H  
ATOM   4753  HB2 ASN A 307     -30.847  24.689   1.012  1.00  0.00           H  
ATOM   4754 HD22 ASN A 307     -31.399  28.023   0.023  1.00  0.00           H  
ATOM   4755 HD21 ASN A 307     -30.326  26.727  -0.572  1.00  0.00           H  
ATOM   4756  N   ILE A 308     -35.321  23.717   0.570  1.00  0.65           N  
ATOM   4757  CA  ILE A 308     -36.632  23.698  -0.035  1.00  0.65           C  
ATOM   4758  C   ILE A 308     -37.423  24.906   0.435  1.00  0.65           C  
ATOM   4759  O   ILE A 308     -37.946  24.910   1.582  1.00  0.65           O  
ATOM   4760  CB  ILE A 308     -37.385  22.341   0.254  1.00  0.65           C  
ATOM   4761  CG1 ILE A 308     -36.564  21.073   0.011  1.00  0.65           C  
ATOM   4762  CG2 ILE A 308     -38.701  22.230  -0.570  1.00  0.65           C  
ATOM   4763  CD1 ILE A 308     -37.169  19.749   0.596  1.00  0.65           C  
ATOM   4764  H   ILE A 308     -35.370  23.843   1.571  1.00  0.00           H  
ATOM   4765  HA  ILE A 308     -36.598  23.785  -1.121  1.00  0.00           H  
ATOM   4766  HB  ILE A 308     -37.591  22.157   1.309  1.00  0.00           H  
ATOM   4767 HG13 ILE A 308     -35.580  21.154   0.472  1.00  0.00           H  
ATOM   4768 HG12 ILE A 308     -36.390  20.899  -1.051  1.00  0.00           H  
ATOM   4769 HG21 ILE A 308     -39.363  23.027  -0.231  1.00  0.00           H  
ATOM   4770 HG22 ILE A 308     -38.496  22.261  -1.640  1.00  0.00           H  
ATOM   4771 HG23 ILE A 308     -39.149  21.270  -0.314  1.00  0.00           H  
ATOM   4772 HD11 ILE A 308     -36.420  19.120   1.076  1.00  0.00           H  
ATOM   4773 HD12 ILE A 308     -38.038  19.872   1.243  1.00  0.00           H  
ATOM   4774 HD13 ILE A 308     -37.563  19.153  -0.227  1.00  0.00           H  
ATOM   4775  N   PRO A 309     -37.356  26.052  -0.282  1.00  0.71           N  
ATOM   4776  CA  PRO A 309     -37.861  27.365   0.278  1.00  0.71           C  
ATOM   4777  C   PRO A 309     -39.413  27.456   0.478  1.00  0.71           C  
ATOM   4778  O   PRO A 309     -40.060  27.261  -0.552  1.00  0.71           O  
ATOM   4779  CB  PRO A 309     -37.313  28.434  -0.726  1.00  0.71           C  
ATOM   4780  CG  PRO A 309     -37.133  27.688  -2.040  1.00  0.71           C  
ATOM   4781  CD  PRO A 309     -36.689  26.287  -1.580  1.00  0.71           C  
ATOM   4782  HA  PRO A 309     -37.424  27.505   1.266  1.00  0.00           H  
ATOM   4783  HB3 PRO A 309     -36.321  28.784  -0.439  1.00  0.00           H  
ATOM   4784  HB2 PRO A 309     -37.918  29.341  -0.755  1.00  0.00           H  
ATOM   4785  HG3 PRO A 309     -36.463  28.245  -2.696  1.00  0.00           H  
ATOM   4786  HG2 PRO A 309     -38.113  27.660  -2.517  1.00  0.00           H  
ATOM   4787  HD2 PRO A 309     -36.804  25.554  -2.379  1.00  0.00           H  
ATOM   4788  HD3 PRO A 309     -35.611  26.302  -1.422  1.00  0.00           H  
ATOM   4789  N   SER A 310     -40.015  27.515   1.666  1.00  0.60           N  
ATOM   4790  CA  SER A 310     -41.512  27.682   1.919  1.00  0.60           C  
ATOM   4791  C   SER A 310     -41.947  28.769   2.963  1.00  0.60           C  
ATOM   4792  O   SER A 310     -41.077  29.568   3.412  1.00  0.60           O  
ATOM   4793  CB  SER A 310     -42.021  26.325   2.413  1.00  0.60           C  
ATOM   4794  OG  SER A 310     -41.754  25.944   3.791  1.00  0.60           O  
ATOM   4795  OXT SER A 310     -43.165  28.996   2.981  1.00  0.60           O1-
ATOM   4796  H   SER A 310     -39.516  27.235   2.498  1.00  0.00           H  
ATOM   4797  HA  SER A 310     -41.977  27.971   0.977  1.00  0.00           H  
ATOM   4798  HB3 SER A 310     -41.716  25.550   1.709  1.00  0.00           H  
ATOM   4799  HB2 SER A 310     -43.106  26.227   2.394  1.00  0.00           H  
ATOM   4800  HG  SER A 310     -40.806  25.832   3.884  1.00  0.00           H  
ATOM   4801  N   LYS A 311     -28.208  12.557  -5.825  1.00  0.80           N  
ATOM   4802  CA  LYS A 311     -27.316  13.414  -6.549  1.00  0.80           C  
ATOM   4803  C   LYS A 311     -27.807  14.821  -6.528  1.00  0.80           C  
ATOM   4804  O   LYS A 311     -29.020  15.116  -6.475  1.00  0.80           O  
ATOM   4805  CB  LYS A 311     -27.351  12.847  -7.970  1.00  0.80           C  
ATOM   4806  CG  LYS A 311     -26.607  11.487  -8.155  1.00  0.80           C  
ATOM   4807  CD  LYS A 311     -25.704  11.358  -9.397  1.00  0.80           C  
ATOM   4808  CE  LYS A 311     -24.652  10.261  -9.162  1.00  0.80           C  
ATOM   4809  NZ  LYS A 311     -23.926  10.054 -10.468  1.00  0.80           N1+
ATOM   4810  H   LYS A 311     -29.130  12.897  -6.056  1.00  0.00           H  
ATOM   4811  HA  LYS A 311     -26.274  13.353  -6.237  1.00  0.00           H  
ATOM   4812  HB3 LYS A 311     -26.758  13.602  -8.485  1.00  0.00           H  
ATOM   4813  HB2 LYS A 311     -28.321  12.778  -8.463  1.00  0.00           H  
ATOM   4814  HG3 LYS A 311     -27.363  10.702  -8.143  1.00  0.00           H  
ATOM   4815  HG2 LYS A 311     -25.884  11.422  -7.342  1.00  0.00           H  
ATOM   4816  HD3 LYS A 311     -25.176  12.289  -9.606  1.00  0.00           H  
ATOM   4817  HD2 LYS A 311     -26.333  11.145 -10.261  1.00  0.00           H  
ATOM   4818  HE3 LYS A 311     -25.098   9.309  -8.872  1.00  0.00           H  
ATOM   4819  HE2 LYS A 311     -23.877  10.550  -8.453  1.00  0.00           H  
ATOM   4820  HZ1 LYS A 311     -23.121   9.468 -10.296  1.00  0.00           H  
ATOM   4821  HZ2 LYS A 311     -24.530   9.725 -11.208  1.00  0.00           H  
ATOM   4822  HZ3 LYS A 311     -23.527  10.897 -10.856  1.00  0.00           H  
ATOM   4823  N   ASN A 312     -26.890  15.762  -6.494  1.00  0.83           N  
ATOM   4824  CA  ASN A 312     -27.008  17.213  -6.799  1.00  0.83           C  
ATOM   4825  C   ASN A 312     -28.018  17.917  -5.846  1.00  0.83           C  
ATOM   4826  O   ASN A 312     -28.581  18.903  -6.262  1.00  0.83           O  
ATOM   4827  CB  ASN A 312     -27.313  17.536  -8.316  1.00  0.83           C  
ATOM   4828  CG  ASN A 312     -26.247  16.941  -9.200  1.00  0.83           C  
ATOM   4829  OD1 ASN A 312     -25.060  16.824  -8.806  1.00  0.83           O  
ATOM   4830  ND2 ASN A 312     -26.605  16.598 -10.472  1.00  0.83           N  
ATOM   4831  H   ASN A 312     -25.960  15.439  -6.719  1.00  0.00           H  
ATOM   4832  HA  ASN A 312     -26.002  17.608  -6.656  1.00  0.00           H  
ATOM   4833  HB3 ASN A 312     -27.322  18.618  -8.448  1.00  0.00           H  
ATOM   4834  HB2 ASN A 312     -28.304  17.172  -8.587  1.00  0.00           H  
ATOM   4835 HD22 ASN A 312     -25.916  16.259 -11.128  1.00  0.00           H  
ATOM   4836 HD21 ASN A 312     -27.469  16.827 -10.943  1.00  0.00           H  
ATOM   4837  N   VAL A 313     -28.187  17.436  -4.629  1.00  0.84           N  
ATOM   4838  CA  VAL A 313     -29.205  17.959  -3.723  1.00  0.84           C  
ATOM   4839  C   VAL A 313     -28.753  19.228  -2.953  1.00  0.84           C  
ATOM   4840  O   VAL A 313     -27.822  19.145  -2.122  1.00  0.84           O  
ATOM   4841  CB  VAL A 313     -29.745  16.869  -2.679  1.00  0.84           C  
ATOM   4842  CG1 VAL A 313     -30.607  15.754  -3.346  1.00  0.84           C  
ATOM   4843  CG2 VAL A 313     -28.650  16.260  -1.624  1.00  0.84           C  
ATOM   4844  H   VAL A 313     -27.508  16.739  -4.358  1.00  0.00           H  
ATOM   4845  HA  VAL A 313     -29.954  18.230  -4.468  1.00  0.00           H  
ATOM   4846  HB  VAL A 313     -30.423  17.494  -2.098  1.00  0.00           H  
ATOM   4847 HG11 VAL A 313     -31.474  16.170  -3.860  1.00  0.00           H  
ATOM   4848 HG12 VAL A 313     -29.952  15.210  -4.028  1.00  0.00           H  
ATOM   4849 HG13 VAL A 313     -30.925  15.083  -2.548  1.00  0.00           H  
ATOM   4850 HG21 VAL A 313     -28.161  16.952  -0.938  1.00  0.00           H  
ATOM   4851 HG22 VAL A 313     -29.002  15.448  -0.988  1.00  0.00           H  
ATOM   4852 HG23 VAL A 313     -27.752  15.862  -2.096  1.00  0.00           H  
ATOM   4853  N   THR A 314     -29.413  20.380  -3.179  1.00  0.86           N  
ATOM   4854  CA  THR A 314     -29.258  21.627  -2.474  1.00  0.86           C  
ATOM   4855  C   THR A 314     -29.527  21.528  -0.946  1.00  0.86           C  
ATOM   4856  O   THR A 314     -30.577  21.061  -0.499  1.00  0.86           O  
ATOM   4857  CB  THR A 314     -30.212  22.711  -3.078  1.00  0.86           C  
ATOM   4858  OG1 THR A 314     -30.126  22.489  -4.453  1.00  0.86           O  
ATOM   4859  CG2 THR A 314     -29.778  24.173  -2.848  1.00  0.86           C  
ATOM   4860  H   THR A 314     -30.023  20.326  -3.982  1.00  0.00           H  
ATOM   4861  HA  THR A 314     -28.245  21.942  -2.727  1.00  0.00           H
[truncated: 1,447,097 more chars]
