# Supplementary material for: Broad-Spectrum Activity of Small Molecules Acting against Influenza a Virus: Biological and Computational Studies
Source: Pharmaceuticals (Basel). 2022 Feb 28;15(3):301. doi: 10.3390/ph15030301 (PMC8952214; doi:10.3390/ph15030301)
Supplement: Supplementary file 1 [file pharmaceuticals-15-00301-s001.zip › clustered_md_ParmaH1_4/parma-4_stem_10.pdb]

TITLE     T6372397
REMARK   4      COMPLIES WITH FORMAT V. 3.0, 1-DEC-2006
REMARK 888
REMARK 888 WRITTEN BY MAESTRO (A PRODUCT OF SCHRODINGER, LLC)
CRYST1  157.503   96.216   98.070  90.00  90.00  90.00 P 1           1
ATOM      1  CA  SER A   1     -36.931 -17.281  -6.108  1.00  0.82           C  
ATOM      2  C   SER A   1     -36.296 -18.167  -5.042  1.00  0.82           C  
ATOM      3  O   SER A   1     -36.931 -18.401  -4.054  1.00  0.82           O  
ATOM      4  CB  SER A   1     -36.563 -15.771  -6.050  1.00  0.82           C  
ATOM      5  OG  SER A   1     -35.207 -15.499  -5.923  1.00  0.82           O  
ATOM      6  N4  SER A   1     -38.342 -17.506  -6.271  1.00  0.00           N  
ATOM      7  HA  SER A   1     -36.573 -17.673  -7.060  1.00  0.00           H  
ATOM      8  HB3 SER A   1     -37.042 -15.558  -5.095  1.00  0.00           H  
ATOM      9  HB2 SER A   1     -36.988 -15.168  -6.853  1.00  0.00           H  
ATOM     10  HG  SER A   1     -35.045 -14.834  -5.251  1.00  0.00           H  
ATOM     11  H4  SER A   1     -38.826 -16.748  -5.812  1.00  0.00           H  
ATOM     12  N   THR A   2     -35.119 -18.686  -5.341  1.00  0.83           N  
ATOM     13  CA  THR A   2     -34.175 -19.382  -4.435  1.00  0.83           C  
ATOM     14  C   THR A   2     -32.814 -18.573  -4.426  1.00  0.83           C  
ATOM     15  O   THR A   2     -31.803 -19.096  -3.947  1.00  0.83           O  
ATOM     16  CB  THR A   2     -33.805 -20.791  -5.093  1.00  0.83           C  
ATOM     17  OG1 THR A   2     -33.594 -20.671  -6.457  1.00  0.83           O  
ATOM     18  CG2 THR A   2     -34.950 -21.829  -4.957  1.00  0.83           C  
ATOM     19  H   THR A   2     -34.912 -18.564  -6.322  1.00  0.00           H  
ATOM     20  HA  THR A   2     -34.495 -19.575  -3.411  1.00  0.00           H  
ATOM     21  HB  THR A   2     -32.909 -21.073  -4.538  1.00  0.00           H  
ATOM     22  HG1 THR A   2     -34.496 -20.695  -6.785  1.00  0.00           H  
ATOM     23 HG21 THR A   2     -35.251 -21.804  -3.909  1.00  0.00           H  
ATOM     24 HG22 THR A   2     -35.783 -21.435  -5.538  1.00  0.00           H  
ATOM     25 HG23 THR A   2     -34.542 -22.796  -5.248  1.00  0.00           H  
ATOM     26  N   ASP A   3     -32.824 -17.274  -4.813  1.00  0.88           N  
ATOM     27  CA  ASP A   3     -31.610 -16.391  -4.783  1.00  0.88           C  
ATOM     28  C   ASP A   3     -31.282 -15.954  -3.347  1.00  0.88           C  
ATOM     29  O   ASP A   3     -32.185 -15.362  -2.749  1.00  0.88           O  
ATOM     30  CB  ASP A   3     -31.737 -15.032  -5.626  1.00  0.88           C  
ATOM     31  CG  ASP A   3     -31.762 -15.122  -7.189  1.00  0.88           C  
ATOM     32  OD1 ASP A   3     -31.259 -16.144  -7.730  1.00  0.88           O  
ATOM     33  OD2 ASP A   3     -32.101 -14.118  -7.760  1.00  0.88           O1-
ATOM     34  H   ASP A   3     -33.676 -16.884  -5.191  1.00  0.00           H  
ATOM     35  HA  ASP A   3     -30.744 -16.990  -5.064  1.00  0.00           H  
ATOM     36  HB3 ASP A   3     -30.955 -14.363  -5.265  1.00  0.00           H  
ATOM     37  HB2 ASP A   3     -32.720 -14.596  -5.453  1.00  0.00           H  
ATOM     38  N   THR A   4     -30.078 -16.177  -2.892  1.00  0.88           N  
ATOM     39  CA  THR A   4     -29.680 -16.006  -1.570  1.00  0.88           C  
ATOM     40  C   THR A   4     -28.611 -14.862  -1.458  1.00  0.88           C  
ATOM     41  O   THR A   4     -27.677 -14.875  -2.213  1.00  0.88           O  
ATOM     42  CB  THR A   4     -29.072 -17.307  -0.914  1.00  0.88           C  
ATOM     43  OG1 THR A   4     -27.803 -17.753  -1.375  1.00  0.88           O  
ATOM     44  CG2 THR A   4     -30.104 -18.409  -1.047  1.00  0.88           C  
ATOM     45  H   THR A   4     -29.574 -16.779  -3.526  1.00  0.00           H  
ATOM     46  HA  THR A   4     -30.568 -15.717  -1.008  1.00  0.00           H  
ATOM     47  HB  THR A   4     -28.841 -17.197   0.145  1.00  0.00           H  
ATOM     48  HG1 THR A   4     -27.172 -17.109  -1.045  1.00  0.00           H  
ATOM     49 HG21 THR A   4     -29.686 -19.315  -0.608  1.00  0.00           H  
ATOM     50 HG22 THR A   4     -31.044 -18.127  -0.574  1.00  0.00           H  
ATOM     51 HG23 THR A   4     -30.287 -18.466  -2.120  1.00  0.00           H  
ATOM     52  N   VAL A   5     -28.801 -13.937  -0.469  1.00  0.87           N  
ATOM     53  CA  VAL A   5     -27.796 -12.959  -0.035  1.00  0.87           C  
ATOM     54  C   VAL A   5     -27.248 -13.369   1.300  1.00  0.87           C  
ATOM     55  O   VAL A   5     -27.904 -14.117   2.034  1.00  0.87           O  
ATOM     56  CB  VAL A   5     -28.398 -11.556  -0.025  1.00  0.87           C  
ATOM     57  CG1 VAL A   5     -28.538 -11.055  -1.446  1.00  0.87           C  
ATOM     58  CG2 VAL A   5     -29.675 -11.355   0.813  1.00  0.87           C  
ATOM     59  H   VAL A   5     -29.667 -13.931   0.050  1.00  0.00           H  
ATOM     60  HA  VAL A   5     -26.997 -12.926  -0.775  1.00  0.00           H  
ATOM     61  HB  VAL A   5     -27.665 -10.860   0.382  1.00  0.00           H  
ATOM     62 HG11 VAL A   5     -28.802  -9.999  -1.488  1.00  0.00           H  
ATOM     63 HG12 VAL A   5     -27.592 -11.155  -1.977  1.00  0.00           H  
ATOM     64 HG13 VAL A   5     -29.207 -11.599  -2.113  1.00  0.00           H  
ATOM     65 HG21 VAL A   5     -29.517 -11.434   1.889  1.00  0.00           H  
ATOM     66 HG22 VAL A   5     -30.010 -10.347   0.572  1.00  0.00           H  
ATOM     67 HG23 VAL A   5     -30.394 -12.129   0.542  1.00  0.00           H  
ATOM     68  N   ASP A   6     -26.068 -12.823   1.685  1.00  0.85           N  
ATOM     69  CA  ASP A   6     -25.445 -12.812   3.011  1.00  0.85           C  
ATOM     70  C   ASP A   6     -25.527 -11.299   3.379  1.00  0.85           C  
ATOM     71  O   ASP A   6     -25.166 -10.409   2.595  1.00  0.85           O  
ATOM     72  CB  ASP A   6     -24.045 -13.506   3.120  1.00  0.85           C  
ATOM     73  CG  ASP A   6     -23.943 -15.011   2.953  1.00  0.85           C  
ATOM     74  OD1 ASP A   6     -24.850 -15.692   2.509  1.00  0.85           O  
ATOM     75  OD2 ASP A   6     -22.760 -15.412   3.093  1.00  0.85           O1-
ATOM     76  H   ASP A   6     -25.574 -12.250   1.015  1.00  0.00           H  
ATOM     77  HA  ASP A   6     -26.061 -13.359   3.724  1.00  0.00           H  
ATOM     78  HB3 ASP A   6     -23.687 -13.493   4.149  1.00  0.00           H  
ATOM     79  HB2 ASP A   6     -23.255 -12.929   2.641  1.00  0.00           H  
ATOM     80  N   THR A   7     -25.916 -11.110   4.639  1.00  0.80           N  
ATOM     81  CA  THR A   7     -25.872  -9.790   5.346  1.00  0.80           C  
ATOM     82  C   THR A   7     -24.785  -9.846   6.436  1.00  0.80           C  
ATOM     83  O   THR A   7     -24.037 -10.854   6.612  1.00  0.80           O  
ATOM     84  CB  THR A   7     -27.226  -9.450   5.955  1.00  0.80           C  
ATOM     85  OG1 THR A   7     -27.480  -9.970   7.305  1.00  0.80           O  
ATOM     86  CG2 THR A   7     -28.456  -9.580   5.001  1.00  0.80           C  
ATOM     87  H   THR A   7     -26.158 -11.915   5.199  1.00  0.00           H  
ATOM     88  HA  THR A   7     -25.623  -8.932   4.720  1.00  0.00           H  
ATOM     89  HB  THR A   7     -27.100  -8.378   6.105  1.00  0.00           H  
ATOM     90  HG1 THR A   7     -28.297  -9.604   7.650  1.00  0.00           H  
ATOM     91 HG21 THR A   7     -28.148  -9.448   3.964  1.00  0.00           H  
ATOM     92 HG22 THR A   7     -28.870 -10.585   5.082  1.00  0.00           H  
ATOM     93 HG23 THR A   7     -29.328  -8.930   5.074  1.00  0.00           H  
ATOM     94  N   VAL A   8     -24.810  -8.864   7.283  1.00  0.67           N  
ATOM     95  CA  VAL A   8     -23.850  -8.619   8.359  1.00  0.67           C  
ATOM     96  C   VAL A   8     -23.829  -9.625   9.574  1.00  0.67           C  
ATOM     97  O   VAL A   8     -22.954  -9.502  10.425  1.00  0.67           O  
ATOM     98  CB  VAL A   8     -24.111  -7.196   9.037  1.00  0.67           C  
ATOM     99  CG1 VAL A   8     -23.736  -6.054   8.038  1.00  0.67           C  
ATOM    100  CG2 VAL A   8     -25.453  -7.025   9.684  1.00  0.67           C  
ATOM    101  H   VAL A   8     -25.526  -8.157   7.196  1.00  0.00           H  
ATOM    102  HA  VAL A   8     -22.893  -8.452   7.865  1.00  0.00           H  
ATOM    103  HB  VAL A   8     -23.337  -7.079   9.796  1.00  0.00           H  
ATOM    104 HG11 VAL A   8     -23.903  -5.041   8.404  1.00  0.00           H  
ATOM    105 HG12 VAL A   8     -22.695  -6.261   7.789  1.00  0.00           H  
ATOM    106 HG13 VAL A   8     -24.386  -6.231   7.180  1.00  0.00           H  
ATOM    107 HG21 VAL A   8     -25.579  -5.961   9.881  1.00  0.00           H  
ATOM    108 HG22 VAL A   8     -26.161  -7.287   8.898  1.00  0.00           H  
ATOM    109 HG23 VAL A   8     -25.573  -7.550  10.632  1.00  0.00           H  
ATOM    110  N   LEU A   9     -24.717 -10.628   9.587  1.00  0.67           N  
ATOM    111  CA  LEU A   9     -24.813 -11.638  10.599  1.00  0.67           C  
ATOM    112  C   LEU A   9     -25.609 -12.863  10.081  1.00  0.67           C  
ATOM    113  O   LEU A   9     -25.433 -13.953  10.616  1.00  0.67           O  
ATOM    114  CB  LEU A   9     -25.283 -11.170  12.012  1.00  0.67           C  
ATOM    115  CG  LEU A   9     -26.804 -11.024  12.274  1.00  0.67           C  
ATOM    116  CD1 LEU A   9     -26.986 -10.843  13.765  1.00  0.67           C  
ATOM    117  CD2 LEU A   9     -27.421  -9.899  11.460  1.00  0.67           C  
ATOM    118  H   LEU A   9     -25.402 -10.517   8.853  1.00  0.00           H  
ATOM    119  HA  LEU A   9     -23.858 -12.087  10.871  1.00  0.00           H  
ATOM    120  HB3 LEU A   9     -24.800 -10.292  12.441  1.00  0.00           H  
ATOM    121  HB2 LEU A   9     -25.028 -11.938  12.742  1.00  0.00           H  
ATOM    122  HG  LEU A   9     -27.282 -11.974  12.035  1.00  0.00           H  
ATOM    123 HD11 LEU A   9     -27.561  -9.945  13.990  1.00  0.00           H  
ATOM    124 HD12 LEU A   9     -27.389 -11.748  14.223  1.00  0.00           H  
ATOM    125 HD13 LEU A   9     -26.008 -10.625  14.193  1.00  0.00           H  
ATOM    126 HD21 LEU A   9     -27.057  -9.691  10.454  1.00  0.00           H  
ATOM    127 HD22 LEU A   9     -28.461 -10.203  11.341  1.00  0.00           H  
ATOM    128 HD23 LEU A   9     -27.563  -8.970  12.010  1.00  0.00           H  
ATOM    129  N   GLU A  10     -26.608 -12.616   9.185  1.00  0.73           N  
ATOM    130  CA  GLU A  10     -27.505 -13.634   8.546  1.00  0.73           C  
ATOM    131  C   GLU A  10     -26.789 -14.052   7.263  1.00  0.73           C  
ATOM    132  O   GLU A  10     -26.509 -13.248   6.382  1.00  0.73           O  
ATOM    133  CB  GLU A  10     -28.890 -13.061   8.198  1.00  0.73           C  
ATOM    134  CG  GLU A  10     -29.506 -12.162   9.242  1.00  0.73           C  
ATOM    135  CD  GLU A  10     -31.034 -11.955   9.070  1.00  0.73           C  
ATOM    136  OE1 GLU A  10     -31.808 -12.846   8.570  1.00  0.73           O  
ATOM    137  OE2 GLU A  10     -31.498 -10.872   9.412  1.00  0.73           O1-
ATOM    138  H   GLU A  10     -26.722 -11.803   8.596  1.00  0.00           H  
ATOM    139  HA  GLU A  10     -27.633 -14.479   9.224  1.00  0.00           H  
ATOM    140  HB3 GLU A  10     -29.427 -13.988   7.995  1.00  0.00           H  
ATOM    141  HB2 GLU A  10     -28.915 -12.548   7.237  1.00  0.00           H  
ATOM    142  HG3 GLU A  10     -29.012 -11.191   9.257  1.00  0.00           H  
ATOM    143  HG2 GLU A  10     -29.431 -12.506  10.274  1.00  0.00           H  
ATOM    144  N   ASP A  11     -64.822  -6.414   8.007  1.00111.63           N1+
ANISOU  144  N   ASP A  11    15362  12587  14464   5244  -2066   4465
ATOM    145  CA  ASP A  11     -64.533  -5.180   7.103  1.00113.79           C  
ANISOU  145  CA  ASP A  11    15470  13132  14631   5129  -2122   4333
ATOM    146  C   ASP A  11     -63.111  -4.762   7.562  1.00111.81           C  
ANISOU  146  C   ASP A  11    15151  12833  14501   5018  -1981   4146
ATOM    147  O   ASP A  11     -62.959  -3.737   8.352  1.00115.87           O  
ANISOU  147  O   ASP A  11    15577  13245  15202   5116  -1925   4056
ATOM    148  CB  ASP A  11     -65.672  -4.124   7.203  1.00116.10           C  
ANISOU  148  CB  ASP A  11    15522  13674  14919   5268  -2321   4301
ATOM    149  CG  ASP A  11     -67.147  -4.337   6.772  1.00120.75           C  
ANISOU  149  CG  ASP A  11    16171  14375  15335   5344  -2488   4468
ATOM    150  OD1 ASP A  11     -68.073  -3.549   6.976  1.00122.95           O  
ANISOU  150  OD1 ASP A  11    16677  14493  15546   5351  -2436   4630
ATOM    151  OD2 ASP A  11     -67.358  -5.454   6.199  1.00123.11           O1-
ANISOU  151  OD2 ASP A  11    16289  14918  15569   5394  -2673   4436
ATOM    152  H1  ASP A  11     -65.761  -6.715   7.788  1.00  0.00           H  
ATOM    153  H2  ASP A  11     -64.204  -7.172   7.756  1.00  0.00           H  
ATOM    154  H3  ASP A  11     -64.725  -6.143   8.975  1.00  0.00           H  
ATOM    155  HA  ASP A  11     -64.426  -5.514   6.072  1.00  0.00           H  
ATOM    156  HB3 ASP A  11     -65.271  -3.277   6.646  1.00  0.00           H  
ATOM    157  HB2 ASP A  11     -65.666  -3.795   8.242  1.00  0.00           H  
ATOM    158  N   THR A  12     -62.114  -5.562   7.204  1.00101.89           N  
ANISOU  158  N   THR A  12    13934  11649  13129   4820  -1920   4088
ATOM    159  CA  THR A  12     -60.755  -5.353   7.473  1.00 94.29           C  
ANISOU  159  CA  THR A  12    12932  10637  12257   4698  -1783   3924
ATOM    160  C   THR A  12     -59.978  -4.858   6.216  1.00 87.88           C  
ANISOU  160  C   THR A  12    12016  10072  11300   4546  -1823   3831
ATOM    161  O   THR A  12     -60.184  -5.396   5.148  1.00 89.62           O  
ANISOU  161  O   THR A  12    12290  10432  11331   4483  -1905   3909
ATOM    162  CB  THR A  12     -60.124  -6.637   7.990  1.00 93.62           C  
ANISOU  162  CB  THR A  12    13078  10263  12231   4585  -1609   3959
ATOM    163  OG1 THR A  12     -60.948  -7.390   8.929  1.00 90.27           O  
ANISOU  163  OG1 THR A  12    12833   9818  11648   4494  -1608   4117
ATOM    164  CG2 THR A  12     -58.737  -6.467   8.666  1.00104.77           C  
ANISOU  164  CG2 THR A  12    14567  11405  13835   4726  -1551   3986
ATOM    165  H   THR A  12     -62.331  -6.340   6.599  1.00  0.00           H  
ATOM    166  HA  THR A  12     -60.622  -4.623   8.272  1.00  0.00           H  
ATOM    167  HB  THR A  12     -59.868  -7.224   7.108  1.00  0.00           H  
ATOM    168  HG1 THR A  12     -61.295  -6.887   9.669  1.00  0.00           H  
ATOM    169 HG21 THR A  12     -58.138  -7.365   8.819  1.00  0.00           H  
ATOM    170 HG22 THR A  12     -58.120  -5.671   8.248  1.00  0.00           H  
ATOM    171 HG23 THR A  12     -58.870  -6.302   9.735  1.00  0.00           H  
ATOM    172  N   ILE A  13     -59.115  -3.848   6.408  1.00 85.25           N  
ANISOU  172  N   ILE A  13    11544   9791  11057   4490  -1762   3663
ATOM    173  CA  ILE A  13     -58.030  -3.560   5.535  1.00 82.49           C  
ANISOU  173  CA  ILE A  13    11109   9635  10598   4329  -1771   3559
ATOM    174  C   ILE A  13     -56.710  -4.077   6.186  1.00 79.83           C  
ANISOU  174  C   ILE A  13    10820   9155  10356   4211  -1593   3448
ATOM    175  O   ILE A  13     -56.528  -3.848   7.375  1.00 80.00           O  
ANISOU  175  O   ILE A  13    10828   9021  10548   4288  -1502   3385
ATOM    176  CB  ILE A  13     -57.916  -2.066   5.237  1.00 82.50           C  
ANISOU  176  CB  ILE A  13    10832   9905  10608   4384  -1921   3460
ATOM    177  CG1 ILE A  13     -57.041  -1.803   3.968  1.00 80.17           C  
ANISOU  177  CG1 ILE A  13    10477   9819  10167   4215  -1966   3379
ATOM    178  CG2 ILE A  13     -57.449  -1.167   6.410  1.00 82.11           C  
ANISOU  178  CG2 ILE A  13    10608   9823  10766   4468  -1854   3335
ATOM    179  CD1 ILE A  13     -57.615  -2.173   2.650  1.00 80.28           C  
ANISOU  179  CD1 ILE A  13    10217  10087  10201   4241  -2124   3278
ATOM    180  H   ILE A  13     -59.085  -3.352   7.287  1.00  0.00           H  
ATOM    181  HA  ILE A  13     -58.167  -4.023   4.558  1.00  0.00           H  
ATOM    182  HB  ILE A  13     -58.878  -1.700   4.878  1.00  0.00           H  
ATOM    183 HG13 ILE A  13     -56.050  -2.250   4.050  1.00  0.00           H  
ATOM    184 HG12 ILE A  13     -56.836  -0.733   3.933  1.00  0.00           H  
ATOM    185 HG21 ILE A  13     -58.010  -1.235   7.342  1.00  0.00           H  
ATOM    186 HG22 ILE A  13     -56.409  -1.289   6.715  1.00  0.00           H  
ATOM    187 HG23 ILE A  13     -57.532  -0.123   6.107  1.00  0.00           H  
ATOM    188 HD11 ILE A  13     -58.381  -1.433   2.420  1.00  0.00           H  
ATOM    189 HD12 ILE A  13     -56.904  -2.129   1.825  1.00  0.00           H  
ATOM    190 HD13 ILE A  13     -58.060  -3.169   2.648  1.00  0.00           H  
ATOM    191  N   CYS A  14     -55.963  -4.922   5.448  1.00 77.54           N  
ANISOU  191  N   CYS A  14    10598   8915   9950   4030  -1541   3422
ATOM    192  CA  CYS A  14     -54.681  -5.517   5.781  1.00 85.22           C  
ANISOU  192  CA  CYS A  14    11633   9753  10995   3902  -1381   3327
ATOM    193  C   CYS A  14     -53.609  -4.787   4.946  1.00 72.42           C  
ANISOU  193  C   CYS A  14     9875   8345   9296   3778  -1397   3206
ATOM    194  O   CYS A  14     -53.831  -4.565   3.755  1.00 72.40           O  
ANISOU  194  O   CYS A  14     9792   8566   9149   3748  -1521   3215
ATOM    195  CB  CYS A  14     -54.660  -7.041   5.514  1.00 85.83           C  
ANISOU  195  CB  CYS A  14    11958   9618  11036   3781  -1272   3432
ATOM    196  SG  CYS A  14     -55.887  -7.913   6.629  1.00 95.59           S  
ANISOU  196  SG  CYS A  14    13377  10543  12399   3895  -1227   3565
ATOM    197  H   CYS A  14     -56.302  -5.005   4.500  1.00  0.00           H  
ATOM    198  HA  CYS A  14     -54.587  -5.345   6.853  1.00  0.00           H  
ATOM    199  HB3 CYS A  14     -53.627  -7.371   5.620  1.00  0.00           H  
ATOM    200  HB2 CYS A  14     -54.972  -7.152   4.475  1.00  0.00           H  
ATOM    201  HG  CYS A  14     -55.077  -7.818   7.688  1.00  0.00           H  
ATOM    202  N   ILE A  15     -52.454  -4.518   5.537  1.00 70.33           N  
ANISOU  202  N   ILE A  15     9590   8004   9129   3708  -1277   3087
ATOM    203  CA  ILE A  15     -51.249  -4.150   4.837  1.00 67.69           C  
ANISOU  203  CA  ILE A  15     9151   7831   8736   3576  -1263   2975
ATOM    204  C   ILE A  15     -50.306  -5.366   4.616  1.00 65.89           C  
ANISOU  204  C   ILE A  15     9102   7435   8499   3414  -1121   2972
ATOM    205  O   ILE A  15     -50.560  -6.410   5.301  1.00 65.90           O  
ANISOU  205  O   ILE A  15     9210   7201   8629   3419  -1006   2949
ATOM    206  CB  ILE A  15     -50.466  -2.985   5.503  1.00 68.24           C  
ANISOU  206  CB  ILE A  15     9006   7988   8936   3640  -1248   2831
ATOM    207  CG1 ILE A  15     -50.068  -3.290   6.965  1.00 68.35           C  
ANISOU  207  CG1 ILE A  15     8792   8231   8948   3749  -1410   2824
ATOM    208  CG2 ILE A  15     -51.148  -1.640   5.332  1.00 64.04           C  
ANISOU  208  CG2 ILE A  15     8422   7532   8378   3490  -1180   2721
ATOM    209  CD1 ILE A  15     -48.843  -2.488   7.292  1.00 71.20           C  
ANISOU  209  CD1 ILE A  15     9137   8511   9404   3937  -1454   2893
ATOM    210  H   ILE A  15     -52.366  -4.614   6.539  1.00  0.00           H  
ATOM    211  HA  ILE A  15     -51.431  -3.731   3.847  1.00  0.00           H  
ATOM    212  HB  ILE A  15     -49.523  -2.950   4.959  1.00  0.00           H  
ATOM    213 HG13 ILE A  15     -49.926  -4.361   7.106  1.00  0.00           H  
ATOM    214 HG12 ILE A  15     -50.882  -3.013   7.636  1.00  0.00           H  
ATOM    215 HG21 ILE A  15     -51.538  -1.536   4.320  1.00  0.00           H  
ATOM    216 HG22 ILE A  15     -52.093  -1.691   5.874  1.00  0.00           H  
ATOM    217 HG23 ILE A  15     -50.732  -0.665   5.586  1.00  0.00           H  
ATOM    218 HD11 ILE A  15     -48.815  -2.355   8.374  1.00  0.00           H  
ATOM    219 HD12 ILE A  15     -47.891  -2.898   6.956  1.00  0.00           H  
ATOM    220 HD13 ILE A  15     -48.890  -1.472   6.899  1.00  0.00           H  
ATOM    221  N   GLY A  16     -49.470  -5.386   3.620  1.00 64.56           N  
ANISOU  221  N   GLY A  16     8968   7383   8178   3272  -1132   2992
ATOM    222  CA  GLY A  16     -48.568  -6.481   3.432  1.00 64.32           C  
ANISOU  222  CA  GLY A  16     9087   7213   8139   3107  -1002   2998
ATOM    223  C   GLY A  16     -47.613  -6.115   2.336  1.00 66.00           C  
ANISOU  223  C   GLY A  16     9224   7617   8234   2923  -1009   2899
ATOM    224  O   GLY A  16     -47.319  -4.960   2.046  1.00 62.88           O  
ANISOU  224  O   GLY A  16     8654   7449   7789   2933  -1113   2809
ATOM    225  H   GLY A  16     -49.428  -4.633   2.948  1.00  0.00           H  
ATOM    226  HA3 GLY A  16     -49.182  -7.347   3.181  1.00  0.00           H  
ATOM    227  HA2 GLY A  16     -48.003  -6.604   4.356  1.00  0.00           H  
ATOM    228  N   TYR A  17     -46.841  -7.147   1.924  1.00 60.03           N  
ANISOU  228  N   TYR A  17     8588   6771   7448   2736   -905   2899
ATOM    229  CA  TYR A  17     -45.728  -6.975   1.006  1.00 57.49           C  
ANISOU  229  CA  TYR A  17     8199   6610   7033   2543   -895   2779
ATOM    230  C   TYR A  17     -45.695  -8.328   0.152  1.00 57.57           C  
ANISOU  230  C   TYR A  17     8359   6595   6920   2430   -832   2898
ATOM    231  O   TYR A  17     -46.438  -9.252   0.488  1.00 58.99           O  
ANISOU  231  O   TYR A  17     8697   6594   7123   2464   -766   3060
ATOM    232  CB  TYR A  17     -44.301  -6.621   1.651  1.00 55.36           C  
ANISOU  232  CB  TYR A  17     7859   6279   6897   2401   -808   2585
ATOM    233  CG  TYR A  17     -43.513  -7.782   2.242  1.00 55.47           C  
ANISOU  233  CG  TYR A  17     8005   6014   7057   2363   -689   2588
ATOM    234  CD1 TYR A  17     -42.275  -8.133   1.598  1.00 54.86           C  
ANISOU  234  CD1 TYR A  17     8050   5814   6982   2193   -595   2619
ATOM    235  CD2 TYR A  17     -43.975  -8.575   3.324  1.00 56.34           C  
ANISOU  235  CD2 TYR A  17     8113   5983   7311   2498   -675   2553
ATOM    236  CE1 TYR A  17     -41.596  -9.244   2.081  1.00 55.16           C  
ANISOU  236  CE1 TYR A  17     8202   5587   7168   2146   -508   2612
ATOM    237  CE2 TYR A  17     -43.184  -9.663   3.789  1.00 56.63           C  
ANISOU  237  CE2 TYR A  17     8285   5752   7480   2464   -582   2537
ATOM    238  CZ  TYR A  17     -42.029  -9.988   3.148  1.00 56.05           C  
ANISOU  238  CZ  TYR A  17     8329   5553   7413   2281   -507   2564
ATOM    239  OH  TYR A  17     -41.292 -11.021   3.603  1.00 75.22           O  
ANISOU  239  OH  TYR A  17    10887   7707   9986   2234   -435   2539
ATOM    240  H   TYR A  17     -46.997  -8.085   2.267  1.00  0.00           H  
ATOM    241  HA  TYR A  17     -45.934  -6.242   0.226  1.00  0.00           H  
ATOM    242  HB3 TYR A  17     -44.338  -5.827   2.396  1.00  0.00           H  
ATOM    243  HB2 TYR A  17     -43.718  -6.222   0.821  1.00  0.00           H  
ATOM    244  HD1 TYR A  17     -41.998  -7.683   0.656  1.00  0.00           H  
ATOM    245  HD2 TYR A  17     -44.928  -8.381   3.793  1.00  0.00           H  
ATOM    246  HE1 TYR A  17     -40.785  -9.711   1.545  1.00  0.00           H  
ATOM    247  HE2 TYR A  17     -43.559 -10.232   4.626  1.00  0.00           H  
ATOM    248  HH  TYR A  17     -40.574 -11.251   3.009  1.00  0.00           H  
ATOM    249  N   HIS A  18     -45.077  -8.314  -1.055  1.00 56.88           N  
ANISOU  249  N   HIS A  18     8217   6686   6710   2298   -845   2815
ATOM    250  CA  HIS A  18     -44.845  -9.425  -2.041  1.00 56.37           C  
ANISOU  250  CA  HIS A  18     8267   6663   6488   2215   -794   2920
ATOM    251  C   HIS A  18     -43.944 -10.581  -1.563  1.00 55.63           C  
ANISOU  251  C   HIS A  18     8273   6370   6496   2051   -630   2943
ATOM    252  O   HIS A  18     -43.019 -10.403  -0.789  1.00 54.28           O  
ANISOU  252  O   HIS A  18     8059   6078   6486   1954   -573   2814
ATOM    253  CB  HIS A  18     -44.220  -8.744  -3.298  1.00 55.11           C  
ANISOU  253  CB  HIS A  18     8013   6750   6178   2132   -860   2797
ATOM    254  CG  HIS A  18     -44.048  -9.570  -4.613  1.00 58.18           C  
ANISOU  254  CG  HIS A  18     8512   7201   6391   2054   -795   2883
ATOM    255  ND1 HIS A  18     -45.147  -9.973  -5.381  1.00 57.25           N  
ANISOU  255  ND1 HIS A  18     8489   7197   6068   2174   -856   3032
ATOM    256  CD2 HIS A  18     -42.971 -10.052  -5.343  1.00 53.99           C  
ANISOU  256  CD2 HIS A  18     8010   6644   5858   1880   -669   2844
ATOM    257  CE1 HIS A  18     -44.696 -10.555  -6.482  1.00 57.85           C  
ANISOU  257  CE1 HIS A  18     8651   7313   6015   2079   -757   3082
ATOM    258  NE2 HIS A  18     -43.375 -10.553  -6.612  1.00 56.08           N  
ANISOU  258  NE2 HIS A  18     8381   7005   5920   1899   -642   2971
ATOM    259  H   HIS A  18     -44.491  -7.506  -1.214  1.00  0.00           H  
ATOM    260  HA  HIS A  18     -45.764  -9.920  -2.354  1.00  0.00           H  
ATOM    261  HB3 HIS A  18     -43.217  -8.383  -3.071  1.00  0.00           H  
ATOM    262  HB2 HIS A  18     -44.835  -7.904  -3.622  1.00  0.00           H  
ATOM    263  HD1 HIS A  18     -46.141  -9.898  -5.220  1.00  0.00           H  
ATOM    264  HD2 HIS A  18     -41.929  -9.874  -5.120  1.00  0.00           H  
ATOM    265  HE1 HIS A  18     -45.428 -11.002  -7.138  1.00  0.00           H  
ATOM    266  N   ALA A  19     -44.189 -11.801  -2.093  1.00 58.40           N  
ANISOU  266  N   ALA A  19     8755   6689   6746   2022   -556   3114
ATOM    267  CA  ALA A  19     -43.250 -12.975  -2.114  1.00 56.28           C  
ANISOU  267  CA  ALA A  19     8561   6263   6560   1851   -402   3155
ATOM    268  C   ALA A  19     -43.194 -13.527  -3.538  1.00 56.96           C  
ANISOU  268  C   ALA A  19     8719   6471   6451   1814   -343   3285
ATOM    269  O   ALA A  19     -44.177 -13.343  -4.330  1.00 58.32           O  
ANISOU  269  O   ALA A  19     8934   6796   6430   1949   -416   3385
ATOM    270  CB  ALA A  19     -43.652 -14.018  -1.024  1.00 57.78           C  
ANISOU  270  CB  ALA A  19     8867   6160   6929   1878   -333   3284
ATOM    271  H   ALA A  19     -45.058 -11.882  -2.601  1.00  0.00           H  
ATOM    272  HA  ALA A  19     -42.231 -12.629  -1.942  1.00  0.00           H  
ATOM    273  HB1 ALA A  19     -44.628 -14.399  -1.327  1.00  0.00           H  
ATOM    274  HB2 ALA A  19     -43.026 -14.897  -0.875  1.00  0.00           H  
ATOM    275  HB3 ALA A  19     -43.738 -13.671   0.005  1.00  0.00           H  
ATOM    276  N   ASN A  20     -42.266 -14.458  -3.811  1.00 56.15           N  
ANISOU  276  N   ASN A  20     8630   6309   6397   1635   -210   3283
ATOM    277  CA  ASN A  20     -42.142 -15.239  -5.036  1.00 56.89           C  
ANISOU  277  CA  ASN A  20     8788   6512   6316   1595   -120   3410
ATOM    278  C   ASN A  20     -41.461 -16.652  -4.973  1.00 56.69           C  
ANISOU  278  C   ASN A  20     8783   6320   6438   1410     48   3465
ATOM    279  O   ASN A  20     -41.480 -17.272  -3.912  1.00 59.31           O  
ANISOU  279  O   ASN A  20     9093   6445   6996   1319     73   3407
ATOM    280  CB  ASN A  20     -41.625 -14.376  -6.214  1.00 57.59           C  
ANISOU  280  CB  ASN A  20     8796   6873   6214   1586   -187   3261
ATOM    281  CG  ASN A  20     -40.117 -14.134  -6.280  1.00 58.89           C  
ANISOU  281  CG  ASN A  20     8820   7056   6497   1441   -198   3018
ATOM    282  OD1 ASN A  20     -39.415 -14.539  -5.341  1.00 70.55           O  
ANISOU  282  OD1 ASN A  20    10267   8357   8183   1336   -144   2962
ATOM    283  ND2 ASN A  20     -39.596 -13.419  -7.238  1.00 57.77           N  
ANISOU  283  ND2 ASN A  20     8603   7127   6221   1438   -275   2872
ATOM    284  H   ASN A  20     -41.529 -14.650  -3.148  1.00  0.00           H  
ATOM    285  HA  ASN A  20     -43.104 -15.521  -5.465  1.00  0.00           H  
ATOM    286  HB3 ASN A  20     -42.213 -13.471  -6.064  1.00  0.00           H  
ATOM    287  HB2 ASN A  20     -41.869 -14.753  -7.207  1.00  0.00           H  
ATOM    288 HD22 ASN A  20     -38.630 -13.127  -7.184  1.00  0.00           H  
ATOM    289 HD21 ASN A  20     -40.162 -13.188  -8.042  1.00  0.00           H  
ATOM    290  N   ASN A  21     -41.041 -17.249  -6.079  1.00 57.31           N  
ANISOU  290  N   ASN A  21     8900   6493   6383   1358    160   3574
ATOM    291  CA  ASN A  21     -40.502 -18.628  -6.221  1.00 65.24           C  
ANISOU  291  CA  ASN A  21     9900   7369   7519   1181    327   3647
ATOM    292  C   ASN A  21     -39.010 -18.659  -6.562  1.00 59.84           C  
ANISOU  292  C   ASN A  21     9086   6776   6876   1025    347   3438
ATOM    293  O   ASN A  21     -38.451 -19.681  -6.996  1.00 72.52           O  
ANISOU  293  O   ASN A  21    10668   8363   8523    894    484   3496
ATOM    294  CB  ASN A  21     -41.343 -19.489  -7.247  1.00 80.02           C  
ANISOU  294  CB  ASN A  21    11859   9302   9244   1188    449   3838
ATOM    295  CG  ASN A  21     -42.517 -20.272  -6.636  1.00 84.90           C  
ANISOU  295  CG  ASN A  21    12477  10210   9571   1268    427   3795
ATOM    296  OD1 ASN A  21     -43.501 -19.764  -6.120  1.00 82.86           O  
ANISOU  296  OD1 ASN A  21    12183  10104   9198   1363    289   3665
ATOM    297  ND2 ASN A  21     -42.445 -21.574  -6.853  1.00103.68           N  
ANISOU  297  ND2 ASN A  21    14895  12663  11833   1231    560   3896
ATOM    298  H   ASN A  21     -41.129 -16.762  -6.960  1.00  0.00           H  
ATOM    299  HA  ASN A  21     -40.686 -19.127  -5.269  1.00  0.00           H  
ATOM    300  HB3 ASN A  21     -40.739 -20.137  -7.881  1.00  0.00           H  
ATOM    301  HB2 ASN A  21     -41.846 -18.808  -7.933  1.00  0.00           H  
ATOM    302 HD22 ASN A  21     -42.957 -22.102  -6.160  1.00  0.00           H  
ATOM    303 HD21 ASN A  21     -41.603 -21.953  -7.260  1.00  0.00           H  
ATOM    304  N   LEU A  22     -19.774  -9.447  -9.400  1.00  0.84           N  
ATOM    305  CA  LEU A  22     -18.564 -10.123  -9.770  1.00  0.84           C  
ATOM    306  C   LEU A  22     -18.758 -11.130 -10.948  1.00  0.84           C  
ATOM    307  O   LEU A  22     -19.668 -11.978 -10.856  1.00  0.84           O  
ATOM    308  CB  LEU A  22     -18.148 -10.866  -8.495  1.00  0.84           C  
ATOM    309  CG  LEU A  22     -16.753 -11.445  -8.359  1.00  0.84           C  
ATOM    310  CD1 LEU A  22     -16.311 -11.484  -6.889  1.00  0.84           C  
ATOM    311  CD2 LEU A  22     -16.647 -12.774  -8.994  1.00  0.84           C  
ATOM    312  H   LEU A  22     -20.638  -9.967  -9.332  1.00  0.00           H  
ATOM    313  HA  LEU A  22     -17.787  -9.378  -9.940  1.00  0.00           H  
ATOM    314  HB3 LEU A  22     -18.879 -11.653  -8.309  1.00  0.00           H  
ATOM    315  HB2 LEU A  22     -18.238 -10.174  -7.658  1.00  0.00           H  
ATOM    316  HG  LEU A  22     -16.060 -10.779  -8.874  1.00  0.00           H  
ATOM    317 HD11 LEU A  22     -15.682 -10.596  -6.814  1.00  0.00           H  
ATOM    318 HD12 LEU A  22     -17.193 -11.490  -6.250  1.00  0.00           H  
ATOM    319 HD13 LEU A  22     -15.709 -12.361  -6.653  1.00  0.00           H  
ATOM    320 HD21 LEU A  22     -16.637 -13.642  -8.335  1.00  0.00           H  
ATOM    321 HD22 LEU A  22     -17.500 -12.958  -9.648  1.00  0.00           H  
ATOM    322 HD23 LEU A  22     -15.742 -12.812  -9.602  1.00  0.00           H  
ATOM    323  N   GLU A  23     -17.975 -10.957 -12.000  1.00  0.83           N  
ATOM    324  CA  GLU A  23     -17.950 -11.910 -13.031  1.00  0.83           C  
ATOM    325  C   GLU A  23     -16.903 -12.956 -12.880  1.00  0.83           C  
ATOM    326  O   GLU A  23     -15.814 -12.750 -12.387  1.00  0.83           O  
ATOM    327  CB  GLU A  23     -17.754 -11.066 -14.274  1.00  0.83           C  
ATOM    328  CG  GLU A  23     -17.663 -11.859 -15.651  1.00  0.83           C  
ATOM    329  CD  GLU A  23     -18.921 -12.566 -15.953  1.00  0.83           C  
ATOM    330  OE1 GLU A  23     -19.011 -13.767 -15.592  1.00  0.83           O  
ATOM    331  OE2 GLU A  23     -19.867 -11.969 -16.502  1.00  0.83           O1-
ATOM    332  H   GLU A  23     -17.330 -10.180 -12.007  1.00  0.00           H  
ATOM    333  HA  GLU A  23     -18.998 -12.210 -13.070  1.00  0.00           H  
ATOM    334  HB3 GLU A  23     -16.837 -10.508 -14.083  1.00  0.00           H  
ATOM    335  HB2 GLU A  23     -18.552 -10.345 -14.450  1.00  0.00           H  
ATOM    336  HG3 GLU A  23     -16.838 -12.552 -15.485  1.00  0.00           H  
ATOM    337  HG2 GLU A  23     -17.410 -11.281 -16.539  1.00  0.00           H  
ATOM    338  N   ASN A  24     -17.298 -14.185 -13.218  1.00  0.84           N  
ATOM    339  CA  ASN A  24     -16.576 -15.443 -13.031  1.00  0.84           C  
ATOM    340  C   ASN A  24     -16.219 -16.126 -14.358  1.00  0.84           C  
ATOM    341  O   ASN A  24     -15.464 -17.067 -14.403  1.00  0.84           O  
ATOM    342  CB  ASN A  24     -17.401 -16.437 -12.187  1.00  0.84           C  
ATOM    343  CG  ASN A  24     -17.221 -16.149 -10.716  1.00  0.84           C  
ATOM    344  OD1 ASN A  24     -16.141 -16.479 -10.196  1.00  0.84           O  
ATOM    345  ND2 ASN A  24     -18.230 -15.555 -10.025  1.00  0.84           N  
ATOM    346  H   ASN A  24     -18.231 -14.255 -13.597  1.00  0.00           H  
ATOM    347  HA  ASN A  24     -15.701 -15.197 -12.429  1.00  0.00           H  
ATOM    348  HB3 ASN A  24     -17.054 -17.460 -12.330  1.00  0.00           H  
ATOM    349  HB2 ASN A  24     -18.454 -16.443 -12.471  1.00  0.00           H  
ATOM    350 HD22 ASN A  24     -17.990 -15.337  -9.069  1.00  0.00           H  
ATOM    351 HD21 ASN A  24     -19.139 -15.408 -10.440  1.00  0.00           H  
ATOM    352  N   SER A  25     -17.076 -15.894 -15.353  1.00  0.86           N  
ATOM    353  CA  SER A  25     -16.998 -16.615 -16.636  1.00  0.86           C  
ATOM    354  C   SER A  25     -16.355 -15.583 -17.704  1.00  0.86           C  
ATOM    355  O   SER A  25     -16.629 -14.360 -17.646  1.00  0.86           O  
ATOM    356  CB  SER A  25     -18.346 -17.207 -17.021  1.00  0.86           C  
ATOM    357  OG  SER A  25     -19.348 -16.193 -17.171  1.00  0.86           O  
ATOM    358  H   SER A  25     -17.679 -15.092 -15.246  1.00  0.00           H  
ATOM    359  HA  SER A  25     -16.346 -17.487 -16.667  1.00  0.00           H  
ATOM    360  HB3 SER A  25     -18.777 -17.910 -16.308  1.00  0.00           H  
ATOM    361  HB2 SER A  25     -18.329 -17.790 -17.942  1.00  0.00           H  
ATOM    362  HG  SER A  25     -19.063 -15.467 -16.611  1.00  0.00           H  
ATOM    363  N   HIS A  26     -15.507 -16.085 -18.616  1.00  0.83           N  
ATOM    364  CA  HIS A  26     -14.834 -15.303 -19.587  1.00  0.83           C  
ATOM    365  C   HIS A  26     -14.691 -16.041 -20.947  1.00  0.83           C  
ATOM    366  O   HIS A  26     -15.084 -17.218 -21.050  1.00  0.83           O  
ATOM    367  CB  HIS A  26     -13.483 -14.926 -18.975  1.00  0.83           C  
ATOM    368  CG  HIS A  26     -12.557 -16.134 -18.958  1.00  0.83           C  
ATOM    369  ND1 HIS A  26     -11.772 -16.461 -20.046  1.00  0.83           N  
ATOM    370  CD2 HIS A  26     -12.336 -16.986 -17.967  1.00  0.83           C  
ATOM    371  CE1 HIS A  26     -11.115 -17.572 -19.659  1.00  0.83           C  
ATOM    372  NE2 HIS A  26     -11.435 -17.914 -18.411  1.00  0.83           N  
ATOM    373  H   HIS A  26     -15.302 -17.073 -18.634  1.00  0.00           H  
ATOM    374  HA  HIS A  26     -15.361 -14.360 -19.731  1.00  0.00           H  
ATOM    375  HB3 HIS A  26     -13.482 -14.640 -17.923  1.00  0.00           H  
ATOM    376  HB2 HIS A  26     -12.987 -14.068 -19.428  1.00  0.00           H  
ATOM    377  HD2 HIS A  26     -12.634 -16.970 -16.929  1.00  0.00           H  
ATOM    378  HE1 HIS A  26     -10.445 -18.088 -20.330  1.00  0.00           H  
ATOM    379  HE2 HIS A  26     -10.935 -18.688 -17.998  1.00  0.00           H  
ATOM    380  N   ASN A  27     -14.187 -15.299 -21.978  1.00  0.86           N  
ATOM    381  CA  ASN A  27     -14.384 -15.602 -23.380  1.00  0.86           C  
ATOM    382  C   ASN A  27     -13.434 -16.735 -23.781  1.00  0.86           C  
ATOM    383  O   ASN A  27     -13.804 -17.645 -24.556  1.00  0.86           O  
ATOM    384  CB  ASN A  27     -14.558 -14.381 -24.275  1.00  0.86           C  
ATOM    385  CG  ASN A  27     -13.376 -13.948 -25.114  1.00  0.86           C  
ATOM    386  OD1 ASN A  27     -12.324 -13.831 -24.574  1.00  0.86           O  
ATOM    387  ND2 ASN A  27     -13.489 -13.759 -26.462  1.00  0.86           N  
ATOM    388  H   ASN A  27     -13.770 -14.414 -21.728  1.00  0.00           H  
ATOM    389  HA  ASN A  27     -15.326 -16.105 -23.595  1.00  0.00           H  
ATOM    390  HB3 ASN A  27     -14.890 -13.488 -23.745  1.00  0.00           H  
ATOM    391  HB2 ASN A  27     -15.322 -14.582 -25.027  1.00  0.00           H  
ATOM    392 HD22 ASN A  27     -12.780 -13.413 -27.093  1.00  0.00           H  
ATOM    393 HD21 ASN A  27     -14.373 -13.725 -26.950  1.00  0.00           H  
ATOM    394  N   GLY A  28     -12.222 -16.715 -23.148  1.00  0.91           N  
ATOM    395  CA  GLY A  28     -11.133 -17.629 -23.427  1.00  0.91           C  
ATOM    396  C   GLY A  28     -10.450 -17.310 -24.699  1.00  0.91           C  
ATOM    397  O   GLY A  28      -9.737 -18.198 -25.144  1.00  0.91           O  
ATOM    398  H   GLY A  28     -12.113 -15.986 -22.457  1.00  0.00           H  
ATOM    399  HA3 GLY A  28     -11.372 -18.684 -23.291  1.00  0.00           H  
ATOM    400  HA2 GLY A  28     -10.362 -17.299 -22.731  1.00  0.00           H  
ATOM    401  N   LYS A  29     -10.548 -16.097 -25.343  1.00  0.84           N  
ATOM    402  CA  LYS A  29      -9.654 -15.789 -26.464  1.00  0.84           C  
ATOM    403  C   LYS A  29      -8.803 -14.433 -26.226  1.00  0.84           C  
ATOM    404  O   LYS A  29      -9.124 -13.689 -25.288  1.00  0.84           O  
ATOM    405  CB  LYS A  29     -10.542 -15.721 -27.708  1.00  0.84           C  
ATOM    406  CG  LYS A  29     -11.394 -16.923 -28.151  1.00  0.84           C  
ATOM    407  CD  LYS A  29     -11.833 -16.703 -29.626  1.00  0.84           C  
ATOM    408  CE  LYS A  29     -12.983 -17.691 -29.924  1.00  0.84           C  
ATOM    409  NZ  LYS A  29     -13.195 -17.784 -31.356  1.00  0.84           N1+
ATOM    410  H   LYS A  29     -11.097 -15.323 -24.999  1.00  0.00           H  
ATOM    411  HA  LYS A  29      -8.878 -16.540 -26.613  1.00  0.00           H  
ATOM    412  HB3 LYS A  29      -9.803 -15.511 -28.481  1.00  0.00           H  
ATOM    413  HB2 LYS A  29     -11.177 -14.836 -27.694  1.00  0.00           H  
ATOM    414  HG3 LYS A  29     -12.241 -17.094 -27.487  1.00  0.00           H  
ATOM    415  HG2 LYS A  29     -10.962 -17.923 -28.156  1.00  0.00           H  
ATOM    416  HD3 LYS A  29     -10.952 -16.793 -30.261  1.00  0.00           H  
ATOM    417  HD2 LYS A  29     -12.304 -15.729 -29.757  1.00  0.00           H  
ATOM    418  HE3 LYS A  29     -13.863 -17.458 -29.326  1.00  0.00           H  
ATOM    419  HE2 LYS A  29     -12.590 -18.704 -29.838  1.00  0.00           H  
ATOM    420  HZ1 LYS A  29     -13.851 -18.538 -31.506  1.00  0.00           H  
ATOM    421  HZ2 LYS A  29     -13.538 -16.907 -31.721  1.00  0.00           H  
ATOM    422  HZ3 LYS A  29     -12.354 -17.944 -31.890  1.00  0.00           H  
ATOM    423  N   LEU A  30      -7.685 -14.294 -27.010  1.00  0.85           N  
ATOM    424  CA  LEU A  30      -6.814 -13.090 -26.970  1.00  0.85           C  
ATOM    425  C   LEU A  30      -7.297 -12.125 -28.022  1.00  0.85           C  
ATOM    426  O   LEU A  30      -7.202 -12.380 -29.204  1.00  0.85           O  
ATOM    427  CB  LEU A  30      -5.357 -13.640 -27.289  1.00  0.85           C  
ATOM    428  CG  LEU A  30      -4.712 -14.542 -26.189  1.00  0.85           C  
ATOM    429  CD1 LEU A  30      -3.236 -14.885 -26.527  1.00  0.85           C  
ATOM    430  CD2 LEU A  30      -4.717 -13.882 -24.752  1.00  0.85           C  
ATOM    431  H   LEU A  30      -7.498 -15.051 -27.650  1.00  0.00           H  
ATOM    432  HA  LEU A  30      -6.786 -12.679 -25.962  1.00  0.00           H  
ATOM    433  HB3 LEU A  30      -4.781 -12.741 -27.511  1.00  0.00           H  
ATOM    434  HB2 LEU A  30      -5.412 -14.321 -28.137  1.00  0.00           H  
ATOM    435  HG  LEU A  30      -5.430 -15.362 -26.161  1.00  0.00           H  
ATOM    436 HD11 LEU A  30      -2.925 -15.921 -26.389  1.00  0.00           H  
ATOM    437 HD12 LEU A  30      -2.948 -14.545 -27.521  1.00  0.00           H  
ATOM    438 HD13 LEU A  30      -2.658 -14.315 -25.799  1.00  0.00           H  
ATOM    439 HD21 LEU A  30      -3.859 -14.000 -24.090  1.00  0.00           H  
ATOM    440 HD22 LEU A  30      -4.915 -12.810 -24.766  1.00  0.00           H  
ATOM    441 HD23 LEU A  30      -5.604 -14.280 -24.259  1.00  0.00           H  
ATOM    442  N   CYS A  31      -7.890 -11.039 -27.547  1.00  0.85           N  
ATOM    443  CA  CYS A  31      -8.787 -10.221 -28.374  1.00  0.85           C  
ATOM    444  C   CYS A  31      -8.093  -8.839 -28.722  1.00  0.85           C  
ATOM    445  O   CYS A  31      -7.030  -8.583 -28.142  1.00  0.85           O  
ATOM    446  CB  CYS A  31     -10.080 -10.009 -27.643  1.00  0.85           C  
ATOM    447  SG  CYS A  31     -11.087 -11.558 -27.730  1.00  0.85           S  
ATOM    448  H   CYS A  31      -7.890 -10.877 -26.550  1.00  0.00           H  
ATOM    449  HA  CYS A  31      -9.036 -10.678 -29.332  1.00  0.00           H  
ATOM    450  HB3 CYS A  31     -10.672  -9.206 -28.082  1.00  0.00           H  
ATOM    451  HB2 CYS A  31      -9.887  -9.670 -26.625  1.00  0.00           H  
ATOM    452  N   LEU A  32      -8.643  -8.074 -29.687  1.00  0.82           N  
ATOM    453  CA  LEU A  32      -8.156  -6.787 -30.194  1.00  0.82           C  
ATOM    454  C   LEU A  32      -8.442  -5.733 -29.127  1.00  0.82           C  
ATOM    455  O   LEU A  32      -9.606  -5.458 -28.889  1.00  0.82           O  
ATOM    456  CB  LEU A  32      -8.955  -6.325 -31.484  1.00  0.82           C  
ATOM    457  CG  LEU A  32      -8.994  -7.357 -32.580  1.00  0.82           C  
ATOM    458  CD1 LEU A  32      -9.777  -6.790 -33.818  1.00  0.82           C  
ATOM    459  CD2 LEU A  32      -7.550  -7.784 -32.973  1.00  0.82           C  
ATOM    460  H   LEU A  32      -9.406  -8.438 -30.240  1.00  0.00           H  
ATOM    461  HA  LEU A  32      -7.108  -6.996 -30.409  1.00  0.00           H  
ATOM    462  HB3 LEU A  32      -8.604  -5.353 -31.830  1.00  0.00           H  
ATOM    463  HB2 LEU A  32     -10.004  -6.177 -31.227  1.00  0.00           H  
ATOM    464  HG  LEU A  32      -9.645  -8.180 -32.284  1.00  0.00           H  
ATOM    465 HD11 LEU A  32     -10.712  -6.383 -33.432  1.00  0.00           H  
ATOM    466 HD12 LEU A  32      -9.242  -5.951 -34.264  1.00  0.00           H  
ATOM    467 HD13 LEU A  32      -9.862  -7.521 -34.621  1.00  0.00           H  
ATOM    468 HD21 LEU A  32      -6.921  -6.902 -32.849  1.00  0.00           H  
ATOM    469 HD22 LEU A  32      -7.091  -8.569 -32.372  1.00  0.00           H  
ATOM    470 HD23 LEU A  32      -7.385  -8.129 -33.994  1.00  0.00           H  
ATOM    471  N   LEU A  33      -7.419  -5.149 -28.433  1.00  0.78           N  
ATOM    472  CA  LEU A  33      -7.568  -4.158 -27.384  1.00  0.78           C  
ATOM    473  C   LEU A  33      -7.384  -2.781 -27.989  1.00  0.78           C  
ATOM    474  O   LEU A  33      -6.423  -2.564 -28.726  1.00  0.78           O  
ATOM    475  CB  LEU A  33      -6.580  -4.387 -26.303  1.00  0.78           C  
ATOM    476  CG  LEU A  33      -6.808  -5.505 -25.257  1.00  0.78           C  
ATOM    477  CD1 LEU A  33      -5.776  -5.234 -24.110  1.00  0.78           C  
ATOM    478  CD2 LEU A  33      -8.214  -5.767 -24.761  1.00  0.78           C  
ATOM    479  H   LEU A  33      -6.483  -5.291 -28.782  1.00  0.00           H  
ATOM    480  HA  LEU A  33      -8.580  -4.241 -26.986  1.00  0.00           H  
ATOM    481  HB3 LEU A  33      -6.463  -3.435 -25.786  1.00  0.00           H  
ATOM    482  HB2 LEU A  33      -5.654  -4.608 -26.835  1.00  0.00           H  
ATOM    483  HG  LEU A  33      -6.510  -6.419 -25.770  1.00  0.00           H  
ATOM    484 HD11 LEU A  33      -5.000  -5.980 -24.280  1.00  0.00           H  
ATOM    485 HD12 LEU A  33      -5.451  -4.207 -23.945  1.00  0.00           H  
ATOM    486 HD13 LEU A  33      -6.176  -5.433 -23.116  1.00  0.00           H  
ATOM    487 HD21 LEU A  33      -8.149  -6.177 -23.753  1.00  0.00           H  
ATOM    488 HD22 LEU A  33      -8.827  -4.866 -24.769  1.00  0.00           H  
ATOM    489 HD23 LEU A  33      -8.564  -6.535 -25.450  1.00  0.00           H  
ATOM    490  N   LYS A  34      -8.380  -1.827 -27.799  1.00  0.71           N  
ATOM    491  CA  LYS A  34      -8.416  -0.593 -28.532  1.00  0.71           C  
ATOM    492  C   LYS A  34      -8.746  -0.763 -30.040  1.00  0.71           C  
ATOM    493  O   LYS A  34      -8.944   0.267 -30.756  1.00  0.71           O  
ATOM    494  CB  LYS A  34      -7.123   0.297 -28.282  1.00  0.71           C  
ATOM    495  CG  LYS A  34      -6.881   0.644 -26.844  1.00  0.71           C  
ATOM    496  CD  LYS A  34      -7.765   1.747 -26.059  1.00  0.71           C  
ATOM    497  CE  LYS A  34      -7.222   3.241 -26.216  1.00  0.71           C  
ATOM    498  NZ  LYS A  34      -5.923   3.613 -25.533  1.00  0.71           N1+
ATOM    499  H   LYS A  34      -9.226  -2.083 -27.311  1.00  0.00           H  
ATOM    500  HA  LYS A  34      -9.332  -0.082 -28.233  1.00  0.00           H  
ATOM    501  HB3 LYS A  34      -7.350   1.229 -28.799  1.00  0.00           H  
ATOM    502  HB2 LYS A  34      -6.179   0.016 -28.749  1.00  0.00           H  
ATOM    503  HG3 LYS A  34      -5.849   0.955 -26.682  1.00  0.00           H  
ATOM    504  HG2 LYS A  34      -6.851  -0.246 -26.215  1.00  0.00           H  
ATOM    505  HD3 LYS A  34      -7.976   1.560 -25.006  1.00  0.00           H  
ATOM    506  HD2 LYS A  34      -8.779   1.639 -26.444  1.00  0.00           H  
ATOM    507  HE3 LYS A  34      -7.946   3.875 -25.707  1.00  0.00           H  
ATOM    508  HE2 LYS A  34      -7.246   3.581 -27.252  1.00  0.00           H  
ATOM    509  HZ1 LYS A  34      -5.121   3.240 -26.021  1.00  0.00           H  
ATOM    510  HZ2 LYS A  34      -6.088   4.603 -25.424  1.00  0.00           H  
ATOM    511  HZ3 LYS A  34      -5.807   3.303 -24.579  1.00  0.00           H  
ATOM    512  N   GLY A  35      -8.780  -2.035 -30.481  1.00  0.84           N  
ATOM    513  CA  GLY A  35      -8.893  -2.472 -31.855  1.00  0.84           C  
ATOM    514  C   GLY A  35      -7.503  -2.700 -32.497  1.00  0.84           C  
ATOM    515  O   GLY A  35      -7.517  -2.849 -33.674  1.00  0.84           O  
ATOM    516  H   GLY A  35      -8.819  -2.707 -29.727  1.00  0.00           H  
ATOM    517  HA3 GLY A  35      -9.492  -1.769 -32.435  1.00  0.00           H  
ATOM    518  HA2 GLY A  35      -9.552  -3.339 -31.811  1.00  0.00           H  
ATOM    519  N   ILE A  36      -6.436  -2.593 -31.717  1.00  0.76           N  
ATOM    520  CA  ILE A  36      -5.045  -2.764 -32.104  1.00  0.76           C  
ATOM    521  C   ILE A  36      -4.554  -4.164 -31.666  1.00  0.76           C  
ATOM    522  O   ILE A  36      -4.750  -4.575 -30.477  1.00  0.76           O  
ATOM    523  CB  ILE A  36      -4.093  -1.684 -31.485  1.00  0.76           C  
ATOM    524  CG1 ILE A  36      -4.457  -0.281 -31.911  1.00  0.76           C  
ATOM    525  CG2 ILE A  36      -2.563  -1.943 -31.577  1.00  0.76           C  
ATOM    526  CD1 ILE A  36      -4.097   0.858 -30.970  1.00  0.76           C  
ATOM    527  H   ILE A  36      -6.563  -2.457 -30.724  1.00  0.00           H  
ATOM    528  HA  ILE A  36      -4.972  -2.644 -33.184  1.00  0.00           H  
ATOM    529  HB  ILE A  36      -4.234  -1.806 -30.412  1.00  0.00           H  
ATOM    530 HG13 ILE A  36      -5.514  -0.212 -32.167  1.00  0.00           H  
ATOM    531 HG12 ILE A  36      -3.966  -0.107 -32.869  1.00  0.00           H  
ATOM    532 HG21 ILE A  36      -2.372  -2.844 -30.994  1.00  0.00           H  
ATOM    533 HG22 ILE A  36      -2.180  -2.166 -32.572  1.00  0.00           H  
ATOM    534 HG23 ILE A  36      -2.027  -1.124 -31.098  1.00  0.00           H  
ATOM    535 HD11 ILE A  36      -3.193   0.726 -30.375  1.00  0.00           H  
ATOM    536 HD12 ILE A  36      -3.921   1.707 -31.631  1.00  0.00           H  
ATOM    537 HD13 ILE A  36      -4.890   1.230 -30.322  1.00  0.00           H  
ATOM    538  N   ALA A  37      -4.116  -5.022 -32.646  1.00  0.83           N  
ATOM    539  CA  ALA A  37      -3.839  -6.346 -32.401  1.00  0.83           C  
ATOM    540  C   ALA A  37      -2.581  -6.612 -31.568  1.00  0.83           C  
ATOM    541  O   ALA A  37      -1.626  -5.776 -31.649  1.00  0.83           O  
ATOM    542  CB  ALA A  37      -3.711  -7.124 -33.735  1.00  0.83           C  
ATOM    543  H   ALA A  37      -3.875  -4.596 -33.530  1.00  0.00           H  
ATOM    544  HA  ALA A  37      -4.706  -6.794 -31.916  1.00  0.00           H  
ATOM    545  HB1 ALA A  37      -2.813  -6.754 -34.229  1.00  0.00           H  
ATOM    546  HB2 ALA A  37      -3.848  -8.199 -33.623  1.00  0.00           H  
ATOM    547  HB3 ALA A  37      -4.526  -6.824 -34.394  1.00  0.00           H  
ATOM    548  N   PRO A  38      -2.476  -7.778 -30.868  1.00  0.81           N  
ATOM    549  CA  PRO A  38      -1.204  -7.981 -30.038  1.00  0.81           C  
ATOM    550  C   PRO A  38       0.026  -8.426 -30.941  1.00  0.81           C  
ATOM    551  O   PRO A  38      -0.148  -8.311 -32.176  1.00  0.81           O  
ATOM    552  CB  PRO A  38      -1.628  -9.147 -29.154  1.00  0.81           C  
ATOM    553  CG  PRO A  38      -2.779  -9.842 -29.860  1.00  0.81           C  
ATOM    554  CD  PRO A  38      -3.524  -8.790 -30.744  1.00  0.81           C  
ATOM    555  HA  PRO A  38      -0.885  -7.182 -29.369  1.00  0.00           H  
ATOM    556  HB3 PRO A  38      -1.990  -8.613 -28.276  1.00  0.00           H  
ATOM    557  HB2 PRO A  38      -0.800  -9.756 -28.791  1.00  0.00           H  
ATOM    558  HG3 PRO A  38      -3.517 -10.360 -29.247  1.00  0.00           H  
ATOM    559  HG2 PRO A  38      -2.395 -10.631 -30.507  1.00  0.00           H  
ATOM    560  HD2 PRO A  38      -4.009  -9.161 -31.646  1.00  0.00           H  
ATOM    561  HD3 PRO A  38      -4.195  -8.425 -29.966  1.00  0.00           H  
ATOM    562  N   LEU A  39       1.163  -8.850 -30.313  1.00  0.79           N  
ATOM    563  CA  LEU A  39       2.271  -9.520 -31.013  1.00  0.79           C  
ATOM    564  C   LEU A  39       2.471 -10.943 -30.407  1.00  0.79           C  
ATOM    565  O   LEU A  39       2.253 -11.052 -29.197  1.00  0.79           O  
ATOM    566  CB  LEU A  39       3.523  -8.637 -30.964  1.00  0.79           C  
ATOM    567  CG  LEU A  39       4.837  -9.270 -31.382  1.00  0.79           C  
ATOM    568  CD1 LEU A  39       4.843  -9.696 -32.865  1.00  0.79           C  
ATOM    569  CD2 LEU A  39       5.919  -8.312 -31.046  1.00  0.79           C  
ATOM    570  H   LEU A  39       1.194  -8.962 -29.310  1.00  0.00           H  
ATOM    571  HA  LEU A  39       2.105  -9.863 -32.035  1.00  0.00           H  
ATOM    572  HB3 LEU A  39       3.687  -8.462 -29.901  1.00  0.00           H  
ATOM    573  HB2 LEU A  39       3.320  -7.695 -31.475  1.00  0.00           H  
ATOM    574  HG  LEU A  39       4.973 -10.172 -30.785  1.00  0.00           H  
ATOM    575 HD11 LEU A  39       5.727  -9.246 -33.319  1.00  0.00           H  
ATOM    576 HD12 LEU A  39       4.948 -10.781 -32.859  1.00  0.00           H  
ATOM    577 HD13 LEU A  39       3.947  -9.402 -33.412  1.00  0.00           H  
ATOM    578 HD21 LEU A  39       6.727  -8.736 -30.450  1.00  0.00           H  
ATOM    579 HD22 LEU A  39       6.499  -7.955 -31.898  1.00  0.00           H  
ATOM    580 HD23 LEU A  39       5.574  -7.401 -30.557  1.00  0.00           H  
ATOM    581  N   GLN A  40       2.717 -11.905 -31.252  1.00  0.77           N  
ATOM    582  CA  GLN A  40       2.841 -13.337 -30.935  1.00  0.77           C  
ATOM    583  C   GLN A  40       4.312 -13.733 -31.250  1.00  0.77           C  
ATOM    584  O   GLN A  40       4.637 -13.793 -32.445  1.00  0.77           O  
ATOM    585  CB  GLN A  40       1.929 -14.140 -31.853  1.00  0.77           C  
ATOM    586  CG  GLN A  40       1.720 -15.630 -31.422  1.00  0.77           C  
ATOM    587  CD  GLN A  40       0.886 -16.440 -32.413  1.00  0.77           C  
ATOM    588  OE1 GLN A  40       0.349 -15.938 -33.368  1.00  0.77           O  
ATOM    589  NE2 GLN A  40       0.986 -17.763 -32.279  1.00  0.77           N  
ATOM    590  H   GLN A  40       2.955 -11.712 -32.214  1.00  0.00           H  
ATOM    591  HA  GLN A  40       2.611 -13.491 -29.881  1.00  0.00           H  
ATOM    592  HB3 GLN A  40       2.250 -14.128 -32.894  1.00  0.00           H  
ATOM    593  HB2 GLN A  40       0.953 -13.658 -31.921  1.00  0.00           H  
ATOM    594  HG3 GLN A  40       1.371 -15.676 -30.390  1.00  0.00           H  
ATOM    595  HG2 GLN A  40       2.686 -16.122 -31.310  1.00  0.00           H  
ATOM    596 HE22 GLN A  40       0.518 -18.372 -32.935  1.00  0.00           H  
ATOM    597 HE21 GLN A  40       1.293 -18.165 -31.404  1.00  0.00           H  
ATOM    598  N   LEU A  41       5.159 -13.985 -30.216  1.00  0.78           N  
ATOM    599  CA  LEU A  41       6.507 -14.529 -30.393  1.00  0.78           C  
ATOM    600  C   LEU A  41       6.592 -15.914 -30.999  1.00  0.78           C  
ATOM    601  O   LEU A  41       7.614 -16.225 -31.669  1.00  0.78           O  
ATOM    602  CB  LEU A  41       7.452 -14.239 -29.213  1.00  0.78           C  
ATOM    603  CG  LEU A  41       7.425 -12.815 -28.728  1.00  0.78           C  
ATOM    604  CD1 LEU A  41       8.148 -12.579 -27.504  1.00  0.78           C  
ATOM    605  CD2 LEU A  41       7.666 -11.846 -29.850  1.00  0.78           C  
ATOM    606  H   LEU A  41       4.818 -13.741 -29.298  1.00  0.00           H  
ATOM    607  HA  LEU A  41       6.970 -13.943 -31.187  1.00  0.00           H  
ATOM    608  HB3 LEU A  41       8.488 -14.488 -29.444  1.00  0.00           H  
ATOM    609  HB2 LEU A  41       7.212 -14.955 -28.427  1.00  0.00           H  
ATOM    610  HG  LEU A  41       6.379 -12.657 -28.467  1.00  0.00           H  
ATOM    611 HD11 LEU A  41       7.474 -12.039 -26.839  1.00  0.00           H  
ATOM    612 HD12 LEU A  41       8.502 -13.468 -26.981  1.00  0.00           H  
ATOM    613 HD13 LEU A  41       9.016 -12.003 -27.825  1.00  0.00           H  
ATOM    614 HD21 LEU A  41       8.489 -12.209 -30.464  1.00  0.00           H  
ATOM    615 HD22 LEU A  41       6.739 -11.900 -30.420  1.00  0.00           H  
ATOM    616 HD23 LEU A  41       7.791 -10.782 -29.648  1.00  0.00           H  
ATOM    617  N   GLY A  42       5.608 -16.763 -30.819  1.00  0.78           N  
ATOM    618  CA  GLY A  42       5.603 -18.049 -31.419  1.00  0.78           C  
ATOM    619  C   GLY A  42       6.155 -19.020 -30.400  1.00  0.78           C  
ATOM    620  O   GLY A  42       5.925 -18.864 -29.225  1.00  0.78           O  
ATOM    621  H   GLY A  42       4.878 -16.552 -30.154  1.00  0.00           H  
ATOM    622  HA3 GLY A  42       6.086 -18.080 -32.396  1.00  0.00           H  
ATOM    623  HA2 GLY A  42       4.595 -18.455 -31.507  1.00  0.00           H  
ATOM    624  N   ASN A  43       6.983 -20.000 -30.746  1.00  0.74           N  
ATOM    625  CA  ASN A  43       7.802 -20.795 -29.809  1.00  0.74           C  
ATOM    626  C   ASN A  43       8.830 -19.959 -29.022  1.00  0.74           C  
ATOM    627  O   ASN A  43       9.320 -20.396 -27.941  1.00  0.74           O  
ATOM    628  CB  ASN A  43       8.549 -22.027 -30.569  1.00  0.74           C  
ATOM    629  CG  ASN A  43       7.576 -22.974 -31.314  1.00  0.74           C  
ATOM    630  OD1 ASN A  43       6.385 -22.739 -31.306  1.00  0.74           O  
ATOM    631  ND2 ASN A  43       8.136 -24.042 -31.918  1.00  0.74           N  
ATOM    632  H   ASN A  43       7.282 -20.067 -31.709  1.00  0.00           H  
ATOM    633  HA  ASN A  43       6.988 -21.107 -29.155  1.00  0.00           H  
ATOM    634  HB3 ASN A  43       9.024 -22.587 -29.762  1.00  0.00           H  
ATOM    635  HB2 ASN A  43       9.379 -21.732 -31.211  1.00  0.00           H  
ATOM    636 HD22 ASN A  43       7.470 -24.636 -32.390  1.00  0.00           H  
ATOM    637 HD21 ASN A  43       9.134 -24.095 -32.062  1.00  0.00           H  
ATOM    638  N   CYS A  44       9.322 -18.951 -29.706  1.00  0.83           N  
ATOM    639  CA  CYS A  44      10.381 -18.061 -29.222  1.00  0.83           C  
ATOM    640  C   CYS A  44       9.914 -17.312 -28.001  1.00  0.83           C  
ATOM    641  O   CYS A  44       8.682 -17.160 -27.801  1.00  0.83           O  
ATOM    642  CB  CYS A  44      10.989 -17.122 -30.298  1.00  0.83           C  
ATOM    643  SG  CYS A  44      12.106 -17.842 -31.563  1.00  0.83           S  
ATOM    644  H   CYS A  44       8.984 -18.718 -30.630  1.00  0.00           H  
ATOM    645  HA  CYS A  44      11.139 -18.698 -28.767  1.00  0.00           H  
ATOM    646  HB3 CYS A  44      11.591 -16.308 -29.894  1.00  0.00           H  
ATOM    647  HB2 CYS A  44      10.154 -16.654 -30.821  1.00  0.00           H  
ATOM    648  N   SER A  45      10.939 -16.778 -27.311  1.00  0.85           N  
ATOM    649  CA  SER A  45      10.883 -15.883 -26.180  1.00  0.85           C  
ATOM    650  C   SER A  45      11.253 -14.499 -26.666  1.00  0.85           C  
ATOM    651  O   SER A  45      11.498 -14.265 -27.825  1.00  0.85           O  
ATOM    652  CB  SER A  45      11.839 -16.404 -25.155  1.00  0.85           C  
ATOM    653  OG  SER A  45      13.188 -16.375 -25.609  1.00  0.85           O  
ATOM    654  H   SER A  45      11.904 -16.821 -27.606  1.00  0.00           H  
ATOM    655  HA  SER A  45       9.883 -15.926 -25.748  1.00  0.00           H  
ATOM    656  HB3 SER A  45      11.683 -17.452 -24.901  1.00  0.00           H  
ATOM    657  HB2 SER A  45      11.665 -15.868 -24.223  1.00  0.00           H  
ATOM    658  HG  SER A  45      13.630 -16.979 -25.007  1.00  0.00           H  
ATOM    659  N   VAL A  46      11.206 -13.534 -25.741  1.00  0.85           N  
ATOM    660  CA  VAL A  46      11.736 -12.178 -25.971  1.00  0.85           C  
ATOM    661  C   VAL A  46      13.199 -12.107 -26.509  1.00  0.85           C  
ATOM    662  O   VAL A  46      13.575 -11.276 -27.313  1.00  0.85           O  
ATOM    663  CB  VAL A  46      11.535 -11.336 -24.641  1.00  0.85           C  
ATOM    664  CG1 VAL A  46      12.457 -10.165 -24.399  1.00  0.85           C  
ATOM    665  CG2 VAL A  46      10.102 -10.791 -24.597  1.00  0.85           C  
ATOM    666  H   VAL A  46      10.714 -13.620 -24.863  1.00  0.00           H  
ATOM    667  HA  VAL A  46      11.019 -11.818 -26.710  1.00  0.00           H  
ATOM    668  HB  VAL A  46      11.745 -11.904 -23.734  1.00  0.00           H  
ATOM    669 HG11 VAL A  46      13.520 -10.394 -24.480  1.00  0.00           H  
ATOM    670 HG12 VAL A  46      12.327  -9.360 -25.123  1.00  0.00           H  
ATOM    671 HG13 VAL A  46      12.292  -9.764 -23.399  1.00  0.00           H  
ATOM    672 HG21 VAL A  46       9.759 -10.291 -25.503  1.00  0.00           H  
ATOM    673 HG22 VAL A  46       9.349 -11.527 -24.314  1.00  0.00           H  
ATOM    674 HG23 VAL A  46       9.947  -9.984 -23.882  1.00  0.00           H  
ATOM    675  N   ALA A  47      14.067 -12.952 -25.919  1.00  0.89           N  
ATOM    676  CA  ALA A  47      15.471 -13.165 -26.386  1.00  0.89           C  
ATOM    677  C   ALA A  47      15.594 -13.468 -27.878  1.00  0.89           C  
ATOM    678  O   ALA A  47      16.315 -12.785 -28.556  1.00  0.89           O  
ATOM    679  CB  ALA A  47      16.207 -14.240 -25.510  1.00  0.89           C  
ATOM    680  H   ALA A  47      13.682 -13.627 -25.273  1.00  0.00           H  
ATOM    681  HA  ALA A  47      15.952 -12.193 -26.276  1.00  0.00           H  
ATOM    682  HB1 ALA A  47      15.767 -15.215 -25.717  1.00  0.00           H  
ATOM    683  HB2 ALA A  47      17.244 -14.295 -25.842  1.00  0.00           H  
ATOM    684  HB3 ALA A  47      16.242 -13.973 -24.454  1.00  0.00           H  
ATOM    685  N   GLY A  48      14.773 -14.399 -28.457  1.00  0.90           N  
ATOM    686  CA  GLY A  48      14.820 -14.766 -29.908  1.00  0.90           C  
ATOM    687  C   GLY A  48      14.126 -13.694 -30.804  1.00  0.90           C  
ATOM    688  O   GLY A  48      14.283 -13.713 -32.015  1.00  0.90           O  
ATOM    689  H   GLY A  48      14.184 -15.011 -27.911  1.00  0.00           H  
ATOM    690  HA3 GLY A  48      14.352 -15.697 -30.228  1.00  0.00           H  
ATOM    691  HA2 GLY A  48      15.865 -14.913 -30.180  1.00  0.00           H  
ATOM    692  N   TRP A  49      13.378 -12.752 -30.125  1.00  0.83           N  
ATOM    693  CA  TRP A  49      12.569 -11.663 -30.713  1.00  0.83           C  
ATOM    694  C   TRP A  49      13.501 -10.463 -31.039  1.00  0.83           C  
ATOM    695  O   TRP A  49      13.371  -9.954 -32.156  1.00  0.83           O  
ATOM    696  CB  TRP A  49      11.357 -11.200 -29.893  1.00  0.83           C  
ATOM    697  CG  TRP A  49      10.723  -9.878 -30.338  1.00  0.83           C  
ATOM    698  CD1 TRP A  49      10.232  -9.556 -31.590  1.00  0.83           C  
ATOM    699  CD2 TRP A  49      10.350  -8.745 -29.483  1.00  0.83           C  
ATOM    700  NE1 TRP A  49       9.492  -8.389 -31.479  1.00  0.83           N  
ATOM    701  CE2 TRP A  49       9.530  -7.839 -30.212  1.00  0.83           C  
ATOM    702  CE3 TRP A  49      10.435  -8.524 -28.063  1.00  0.83           C  
ATOM    703  CZ2 TRP A  49       8.922  -6.728 -29.601  1.00  0.83           C  
ATOM    704  CZ3 TRP A  49       9.865  -7.403 -27.506  1.00  0.83           C  
ATOM    705  CH2 TRP A  49       9.121  -6.454 -28.238  1.00  0.83           C  
ATOM    706  H   TRP A  49      13.246 -12.895 -29.133  1.00  0.00           H  
ATOM    707  HA  TRP A  49      12.115 -12.087 -31.609  1.00  0.00           H  
ATOM    708  HB3 TRP A  49      11.555 -10.945 -28.852  1.00  0.00           H  
ATOM    709  HB2 TRP A  49      10.570 -11.951 -29.830  1.00  0.00           H  
ATOM    710  HD1 TRP A  49      10.246 -10.265 -32.404  1.00  0.00           H  
ATOM    711  HE1 TRP A  49       8.850  -8.065 -32.188  1.00  0.00           H  
ATOM    712  HE3 TRP A  49      10.963  -9.148 -27.356  1.00  0.00           H  
ATOM    713  HZ2 TRP A  49       8.404  -6.048 -30.261  1.00  0.00           H  
ATOM    714  HZ3 TRP A  49       9.909  -7.360 -26.428  1.00  0.00           H  
ATOM    715  HH2 TRP A  49       8.665  -5.575 -27.806  1.00  0.00           H  
ATOM    716  N   ILE A  50      14.280 -10.057 -30.064  1.00  0.86           N  
ATOM    717  CA  ILE A  50      15.424  -9.085 -30.192  1.00  0.86           C  
ATOM    718  C   ILE A  50      16.468  -9.589 -31.175  1.00  0.86           C  
ATOM    719  O   ILE A  50      16.852  -8.869 -32.094  1.00  0.86           O  
ATOM    720  CB  ILE A  50      16.127  -8.747 -28.832  1.00  0.86           C  
ATOM    721  CG1 ILE A  50      15.312  -7.990 -27.742  1.00  0.86           C  
ATOM    722  CG2 ILE A  50      17.422  -7.856 -29.012  1.00  0.86           C  
ATOM    723  CD1 ILE A  50      14.494  -6.862 -28.421  1.00  0.86           C  
ATOM    724  H   ILE A  50      14.251 -10.569 -29.194  1.00  0.00           H  
ATOM    725  HA  ILE A  50      14.959  -8.179 -30.580  1.00  0.00           H  
ATOM    726  HB  ILE A  50      16.476  -9.683 -28.396  1.00  0.00           H  
ATOM    727 HG13 ILE A  50      15.838  -7.649 -26.849  1.00  0.00           H  
ATOM    728 HG12 ILE A  50      14.549  -8.708 -27.443  1.00  0.00           H  
ATOM    729 HG21 ILE A  50      17.315  -6.851 -29.421  1.00  0.00           H  
ATOM    730 HG22 ILE A  50      17.880  -7.719 -28.032  1.00  0.00           H  
ATOM    731 HG23 ILE A  50      18.167  -8.272 -29.690  1.00  0.00           H  
ATOM    732 HD11 ILE A  50      15.087  -6.384 -29.201  1.00  0.00           H  
ATOM    733 HD12 ILE A  50      13.602  -7.234 -28.926  1.00  0.00           H  
ATOM    734 HD13 ILE A  50      14.191  -6.021 -27.798  1.00  0.00           H  
ATOM    735  N   LEU A  51      16.993 -10.836 -30.887  1.00  0.89           N  
ATOM    736  CA  LEU A  51      18.142 -11.425 -31.537  1.00  0.89           C  
ATOM    737  C   LEU A  51      17.863 -11.784 -33.024  1.00  0.89           C  
ATOM    738  O   LEU A  51      18.800 -11.824 -33.853  1.00  0.89           O  
ATOM    739  CB  LEU A  51      18.671 -12.790 -30.888  1.00  0.89           C  
ATOM    740  CG  LEU A  51      19.453 -12.683 -29.552  1.00  0.89           C  
ATOM    741  CD1 LEU A  51      19.616 -14.098 -28.925  1.00  0.89           C  
ATOM    742  CD2 LEU A  51      20.816 -12.014 -29.632  1.00  0.89           C  
ATOM    743  H   LEU A  51      16.662 -11.338 -30.076  1.00  0.00           H  
ATOM    744  HA  LEU A  51      18.921 -10.662 -31.567  1.00  0.00           H  
ATOM    745  HB3 LEU A  51      19.324 -13.280 -31.609  1.00  0.00           H  
ATOM    746  HB2 LEU A  51      17.782 -13.382 -30.670  1.00  0.00           H  
ATOM    747  HG  LEU A  51      18.941 -12.040 -28.838  1.00  0.00           H  
ATOM    748 HD11 LEU A  51      19.052 -14.805 -29.534  1.00  0.00           H  
ATOM    749 HD12 LEU A  51      20.642 -14.465 -28.942  1.00  0.00           H  
ATOM    750 HD13 LEU A  51      19.520 -14.098 -27.839  1.00  0.00           H  
ATOM    751 HD21 LEU A  51      21.615 -12.565 -29.137  1.00  0.00           H  
ATOM    752 HD22 LEU A  51      21.124 -11.839 -30.663  1.00  0.00           H  
ATOM    753 HD23 LEU A  51      20.877 -11.033 -29.162  1.00  0.00           H  
ATOM    754  N   GLY A  52      16.582 -11.866 -33.474  1.00  0.88           N  
ATOM    755  CA  GLY A  52      16.094 -12.442 -34.725  1.00  0.88           C  
ATOM    756  C   GLY A  52      16.491 -13.934 -34.861  1.00  0.88           C  
ATOM    757  O   GLY A  52      17.426 -14.292 -35.568  1.00  0.88           O  
ATOM    758  H   GLY A  52      15.837 -11.664 -32.823  1.00  0.00           H  
ATOM    759  HA3 GLY A  52      16.533 -11.814 -35.500  1.00  0.00           H  
ATOM    760  HA2 GLY A  52      15.016 -12.285 -34.690  1.00  0.00           H  
ATOM    761  N   ASN A  53      15.817 -14.853 -34.154  1.00  0.85           N  
ATOM    762  CA  ASN A  53      16.111 -16.264 -34.344  1.00  0.85           C  
ATOM    763  C   ASN A  53      15.563 -16.747 -35.723  1.00  0.85           C  
ATOM    764  O   ASN A  53      14.378 -16.585 -35.944  1.00  0.85           O  
ATOM    765  CB  ASN A  53      15.491 -17.056 -33.141  1.00  0.85           C  
ATOM    766  CG  ASN A  53      15.769 -18.493 -33.049  1.00  0.85           C  
ATOM    767  OD1 ASN A  53      15.992 -19.192 -34.070  1.00  0.85           O  
ATOM    768  ND2 ASN A  53      15.680 -19.053 -31.860  1.00  0.85           N  
ATOM    769  H   ASN A  53      15.031 -14.547 -33.599  1.00  0.00           H  
ATOM    770  HA  ASN A  53      17.142 -16.562 -34.536  1.00  0.00           H  
ATOM    771  HB3 ASN A  53      14.405 -17.081 -33.233  1.00  0.00           H  
ATOM    772  HB2 ASN A  53      15.664 -16.558 -32.188  1.00  0.00           H  
ATOM    773 HD22 ASN A  53      15.732 -20.060 -31.807  1.00  0.00           H  
ATOM    774 HD21 ASN A  53      15.463 -18.548 -31.014  1.00  0.00           H  
ATOM    775  N   PRO A  54      16.359 -17.307 -36.746  1.00  0.87           N  
ATOM    776  CA  PRO A  54      15.710 -17.690 -38.038  1.00  0.87           C  
ATOM    777  C   PRO A  54      14.644 -18.814 -37.915  1.00  0.87           C  
ATOM    778  O   PRO A  54      13.866 -19.102 -38.863  1.00  0.87           O  
ATOM    779  CB  PRO A  54      16.959 -17.963 -38.895  1.00  0.87           C  
ATOM    780  CG  PRO A  54      18.173 -18.282 -37.984  1.00  0.87           C  
ATOM    781  CD  PRO A  54      17.792 -17.682 -36.623  1.00  0.87           C  
ATOM    782  HA  PRO A  54      15.213 -16.833 -38.493  1.00  0.00           H  
ATOM    783  HB3 PRO A  54      17.342 -17.094 -39.431  1.00  0.00           H  
ATOM    784  HB2 PRO A  54      16.724 -18.810 -39.540  1.00  0.00           H  
ATOM    785  HG3 PRO A  54      19.052 -17.904 -38.505  1.00  0.00           H  
ATOM    786  HG2 PRO A  54      18.328 -19.361 -38.008  1.00  0.00           H  
ATOM    787  HD2 PRO A  54      17.856 -18.555 -35.973  1.00  0.00           H  
ATOM    788  HD3 PRO A  54      18.423 -16.861 -36.281  1.00  0.00           H  
ATOM    789  N   GLU A  55      14.684 -19.533 -36.807  1.00  0.73           N  
ATOM    790  CA  GLU A  55      13.799 -20.680 -36.490  1.00  0.73           C  
ATOM    791  C   GLU A  55      12.343 -20.319 -36.304  1.00  0.73           C  
ATOM    792  O   GLU A  55      11.487 -21.138 -36.624  1.00  0.73           O  
ATOM    793  CB  GLU A  55      14.294 -21.523 -35.279  1.00  0.73           C  
ATOM    794  CG  GLU A  55      15.702 -22.079 -35.571  1.00  0.73           C  
ATOM    795  CD  GLU A  55      16.278 -22.983 -34.525  1.00  0.73           C  
ATOM    796  OE1 GLU A  55      15.800 -23.046 -33.379  1.00  0.73           O  
ATOM    797  OE2 GLU A  55      17.330 -23.588 -34.903  1.00  0.73           O1-
ATOM    798  H   GLU A  55      15.383 -19.426 -36.086  1.00  0.00           H  
ATOM    799  HA  GLU A  55      13.780 -21.366 -37.337  1.00  0.00           H  
ATOM    800  HB3 GLU A  55      13.619 -22.369 -35.146  1.00  0.00           H  
ATOM    801  HB2 GLU A  55      14.213 -20.916 -34.378  1.00  0.00           H  
ATOM    802  HG3 GLU A  55      16.388 -21.235 -35.643  1.00  0.00           H  
ATOM    803  HG2 GLU A  55      15.789 -22.658 -36.490  1.00  0.00           H  
ATOM    804  N   CYS A  56      12.101 -19.125 -35.739  1.00  0.69           N  
ATOM    805  CA  CYS A  56      10.784 -18.577 -35.596  1.00  0.69           C  
ATOM    806  C   CYS A  56      10.584 -17.567 -36.745  1.00  0.69           C  
ATOM    807  O   CYS A  56      11.572 -16.924 -37.124  1.00  0.69           O  
ATOM    808  CB  CYS A  56      10.740 -17.849 -34.279  1.00  0.69           C  
ATOM    809  SG  CYS A  56      11.095 -19.007 -32.877  1.00  0.69           S  
ATOM    810  H   CYS A  56      12.844 -18.457 -35.590  1.00  0.00           H  
ATOM    811  HA  CYS A  56      10.049 -19.377 -35.686  1.00  0.00           H  
ATOM    812  HB3 CYS A  56       9.805 -17.323 -34.092  1.00  0.00           H  
ATOM    813  HB2 CYS A  56      11.545 -17.114 -34.287  1.00  0.00           H  
ATOM    814  N   GLU A  57       9.336 -17.415 -37.166  1.00  0.47           N  
ATOM    815  CA  GLU A  57       8.847 -16.567 -38.248  1.00  0.47           C  
ATOM    816  C   GLU A  57       7.810 -15.587 -37.702  1.00  0.47           C  
ATOM    817  O   GLU A  57       7.239 -15.795 -36.668  1.00  0.47           O  
ATOM    818  CB  GLU A  57       8.366 -17.403 -39.429  1.00  0.47           C  
ATOM    819  CG  GLU A  57       9.398 -18.313 -40.115  1.00  0.47           C  
ATOM    820  CD  GLU A  57       9.015 -18.687 -41.538  1.00  0.47           C  
ATOM    821  OE1 GLU A  57       9.844 -19.180 -42.387  1.00  0.47           O  
ATOM    822  OE2 GLU A  57       7.814 -18.501 -41.896  1.00  0.47           O1-
ATOM    823  H   GLU A  57       8.610 -18.050 -36.866  1.00  0.00           H  
ATOM    824  HA  GLU A  57       9.649 -15.871 -38.497  1.00  0.00           H  
ATOM    825  HB3 GLU A  57       7.985 -16.627 -40.093  1.00  0.00           H  
ATOM    826  HB2 GLU A  57       7.565 -18.073 -39.113  1.00  0.00           H  
ATOM    827  HG3 GLU A  57       9.298 -19.282 -39.626  1.00  0.00           H  
ATOM    828  HG2 GLU A  57      10.430 -17.983 -39.989  1.00  0.00           H  
ATOM    829  N   LEU A  58       7.673 -14.528 -38.501  1.00  0.49           N  
ATOM    830  CA  LEU A  58       6.838 -13.415 -38.241  1.00  0.49           C  
ATOM    831  C   LEU A  58       7.157 -12.724 -36.976  1.00  0.49           C  
ATOM    832  O   LEU A  58       6.327 -12.693 -36.052  1.00  0.49           O  
ATOM    833  CB  LEU A  58       5.311 -13.902 -38.330  1.00  0.49           C  
ATOM    834  CG  LEU A  58       4.828 -13.957 -39.774  1.00  0.49           C  
ATOM    835  CD1 LEU A  58       3.586 -14.778 -39.928  1.00  0.49           C  
ATOM    836  CD2 LEU A  58       4.610 -12.523 -40.309  1.00  0.49           C  
ATOM    837  H   LEU A  58       8.236 -14.532 -39.339  1.00  0.00           H  
ATOM    838  HA  LEU A  58       7.097 -12.677 -39.001  1.00  0.00           H  
ATOM    839  HB3 LEU A  58       4.680 -13.178 -37.817  1.00  0.00           H  
ATOM    840  HB2 LEU A  58       5.138 -14.817 -37.762  1.00  0.00           H  
ATOM    841  HG  LEU A  58       5.612 -14.407 -40.382  1.00  0.00           H  
ATOM    842 HD11 LEU A  58       2.804 -14.265 -40.490  1.00  0.00           H  
ATOM    843 HD12 LEU A  58       3.724 -15.702 -40.488  1.00  0.00           H  
ATOM    844 HD13 LEU A  58       3.381 -15.096 -38.906  1.00  0.00           H  
ATOM    845 HD21 LEU A  58       4.980 -12.466 -41.332  1.00  0.00           H  
ATOM    846 HD22 LEU A  58       3.591 -12.238 -40.572  1.00  0.00           H  
ATOM    847 HD23 LEU A  58       4.933 -11.744 -39.620  1.00  0.00           H  
ATOM    848  N   LEU A  59       8.396 -12.155 -36.877  1.00  0.43           N  
ATOM    849  CA  LEU A  59       8.906 -11.405 -35.718  1.00  0.43           C  
ATOM    850  C   LEU A  59       9.452 -10.117 -36.267  1.00  0.43           C  
ATOM    851  O   LEU A  59      10.618  -9.778 -35.971  1.00  0.43           O  
ATOM    852  CB  LEU A  59      10.024 -12.311 -35.174  1.00  0.43           C  
ATOM    853  CG  LEU A  59       9.727 -13.675 -34.508  1.00  0.43           C  
ATOM    854  CD1 LEU A  59      11.061 -14.290 -34.073  1.00  0.43           C  
ATOM    855  CD2 LEU A  59       8.890 -13.570 -33.206  1.00  0.43           C  
ATOM    856  H   LEU A  59       9.040 -12.283 -37.643  1.00  0.00           H  
ATOM    857  HA  LEU A  59       8.065 -11.278 -35.038  1.00  0.00           H  
ATOM    858  HB3 LEU A  59      10.585 -11.648 -34.516  1.00  0.00           H  
ATOM    859  HB2 LEU A  59      10.722 -12.426 -36.003  1.00  0.00           H  
ATOM    860  HG  LEU A  59       9.237 -14.340 -35.219  1.00  0.00           H  
ATOM    861 HD11 LEU A  59      11.000 -14.956 -33.212  1.00  0.00           H  
ATOM    862 HD12 LEU A  59      11.493 -14.832 -34.914  1.00  0.00           H  
ATOM    863 HD13 LEU A  59      11.880 -13.577 -33.974  1.00  0.00           H  
ATOM    864 HD21 LEU A  59       8.498 -12.591 -32.932  1.00  0.00           H  
ATOM    865 HD22 LEU A  59       8.053 -14.268 -33.211  1.00  0.00           H  
ATOM    866 HD23 LEU A  59       9.497 -13.804 -32.330  1.00  0.00           H  
ATOM    867  N   ILE A  60       8.609  -9.437 -37.129  1.00  0.40           N  
ATOM    868  CA  ILE A  60       8.984  -8.268 -37.885  1.00  0.40           C  
ATOM    869  C   ILE A  60       8.504  -7.046 -37.093  1.00  0.40           C  
ATOM    870  O   ILE A  60       9.296  -6.134 -36.895  1.00  0.40           O  
ATOM    871  CB  ILE A  60       8.333  -8.187 -39.330  1.00  0.40           C  
ATOM    872  CG1 ILE A  60       8.447  -9.523 -40.047  1.00  0.40           C  
ATOM    873  CG2 ILE A  60       8.979  -7.061 -40.105  1.00  0.40           C  
ATOM    874  CD1 ILE A  60       7.420  -9.749 -41.193  1.00  0.40           C  
ATOM    875  H   ILE A  60       7.683  -9.789 -37.330  1.00  0.00           H  
ATOM    876  HA  ILE A  60      10.068  -8.180 -37.816  1.00  0.00           H  
ATOM    877  HB  ILE A  60       7.290  -8.081 -39.032  1.00  0.00           H  
ATOM    878 HG13 ILE A  60       8.358 -10.364 -39.360  1.00  0.00           H  
ATOM    879 HG12 ILE A  60       9.411  -9.644 -40.540  1.00  0.00           H  
ATOM    880 HG21 ILE A  60      10.008  -6.770 -39.890  1.00  0.00           H  
ATOM    881 HG22 ILE A  60       8.777  -7.116 -41.174  1.00  0.00           H  
ATOM    882 HG23 ILE A  60       8.368  -6.173 -39.944  1.00  0.00           H  
ATOM    883 HD11 ILE A  60       7.680  -9.177 -42.084  1.00  0.00           H  
ATOM    884 HD12 ILE A  60       7.612 -10.771 -41.520  1.00  0.00           H  
ATOM    885 HD13 ILE A  60       6.381  -9.558 -40.927  1.00  0.00           H  
ATOM    886  N   SER A  61       7.281  -7.128 -36.608  1.00  0.44           N  
ATOM    887  CA  SER A  61       6.541  -6.260 -35.727  1.00  0.44           C  
ATOM    888  C   SER A  61       6.291  -4.898 -36.378  1.00  0.44           C  
ATOM    889  O   SER A  61       6.493  -3.913 -35.668  1.00  0.44           O  
ATOM    890  CB  SER A  61       7.380  -6.163 -34.418  1.00  0.44           C  
ATOM    891  OG  SER A  61       8.162  -7.358 -34.084  1.00  0.44           O  
ATOM    892  H   SER A  61       6.899  -8.023 -36.877  1.00  0.00           H  
ATOM    893  HA  SER A  61       5.521  -6.620 -35.589  1.00  0.00           H  
ATOM    894  HB3 SER A  61       6.783  -5.969 -33.528  1.00  0.00           H  
ATOM    895  HB2 SER A  61       8.114  -5.357 -34.396  1.00  0.00           H  
ATOM    896  HG  SER A  61       8.982  -7.293 -34.578  1.00  0.00           H  
ATOM    897  N   LYS A  62       5.852  -4.847 -37.655  1.00  0.41           N  
ATOM    898  CA  LYS A  62       5.900  -3.684 -38.447  1.00  0.41           C  
ATOM    899  C   LYS A  62       4.796  -2.723 -38.100  1.00  0.41           C  
ATOM    900  O   LYS A  62       4.897  -1.484 -38.315  1.00  0.41           O  
ATOM    901  CB  LYS A  62       6.030  -3.938 -39.964  1.00  0.41           C  
ATOM    902  CG  LYS A  62       4.769  -4.633 -40.596  1.00  0.41           C  
ATOM    903  CD  LYS A  62       5.091  -4.939 -42.040  1.00  0.41           C  
ATOM    904  CE  LYS A  62       3.763  -5.118 -42.735  1.00  0.41           C  
ATOM    905  NZ  LYS A  62       3.843  -5.771 -44.097  1.00  0.41           N1+
ATOM    906  H   LYS A  62       5.723  -5.735 -38.118  1.00  0.00           H  
ATOM    907  HA  LYS A  62       6.831  -3.150 -38.258  1.00  0.00           H  
ATOM    908  HB3 LYS A  62       6.875  -4.590 -40.185  1.00  0.00           H  
ATOM    909  HB2 LYS A  62       6.146  -3.004 -40.513  1.00  0.00           H  
ATOM    910  HG3 LYS A  62       3.869  -4.020 -40.566  1.00  0.00           H  
ATOM    911  HG2 LYS A  62       4.670  -5.610 -40.124  1.00  0.00           H  
ATOM    912  HD3 LYS A  62       5.608  -5.899 -42.019  1.00  0.00           H  
ATOM    913  HD2 LYS A  62       5.654  -4.104 -42.456  1.00  0.00           H  
ATOM    914  HE3 LYS A  62       3.304  -4.133 -42.828  1.00  0.00           H  
ATOM    915  HE2 LYS A  62       3.076  -5.587 -42.030  1.00  0.00           H  
ATOM    916  HZ1 LYS A  62       4.109  -5.074 -44.778  1.00  0.00           H  
ATOM    917  HZ2 LYS A  62       4.534  -6.504 -44.154  1.00  0.00           H  
ATOM    918  HZ3 LYS A  62       2.943  -6.054 -44.458  1.00  0.00           H  
ATOM    919  N   GLU A  63       3.599  -3.166 -37.671  1.00  0.65           N  
ATOM    920  CA  GLU A  63       2.515  -2.426 -37.002  1.00  0.65           C  
ATOM    921  C   GLU A  63       2.796  -2.282 -35.540  1.00  0.65           C  
ATOM    922  O   GLU A  63       3.523  -3.146 -35.038  1.00  0.65           O  
ATOM    923  CB  GLU A  63       1.178  -3.127 -37.271  1.00  0.65           C  
ATOM    924  CG  GLU A  63       0.973  -3.452 -38.749  1.00  0.65           C  
ATOM    925  CD  GLU A  63      -0.130  -4.479 -38.952  1.00  0.65           C  
ATOM    926  OE1 GLU A  63      -0.305  -5.342 -38.026  1.00  0.65           O  
ATOM    927  OE2 GLU A  63      -0.813  -4.391 -40.011  1.00  0.65           O1-
ATOM    928  H   GLU A  63       3.623  -4.154 -37.461  1.00  0.00           H  
ATOM    929  HA  GLU A  63       2.435  -1.432 -37.443  1.00  0.00           H  
ATOM    930  HB3 GLU A  63       0.357  -2.514 -36.902  1.00  0.00           H  
ATOM    931  HB2 GLU A  63       1.110  -4.033 -36.668  1.00  0.00           H  
ATOM    932  HG3 GLU A  63       1.844  -3.951 -39.172  1.00  0.00           H  
ATOM    933  HG2 GLU A  63       0.748  -2.487 -39.203  1.00  0.00           H  
ATOM    934  N   SER A  64       2.227  -1.287 -34.799  1.00  0.77           N  
ATOM    935  CA  SER A  64       2.235  -1.163 -33.356  1.00  0.77           C  
ATOM    936  C   SER A  64       1.323  -2.211 -32.708  1.00  0.77           C  
ATOM    937  O   SER A  64       0.307  -2.688 -33.285  1.00  0.77           O  
ATOM    938  CB  SER A  64       1.770   0.250 -33.002  1.00  0.77           C  
ATOM    939  OG  SER A  64       0.484   0.569 -33.483  1.00  0.77           O  
ATOM    940  H   SER A  64       1.693  -0.614 -35.330  1.00  0.00           H  
ATOM    941  HA  SER A  64       3.289  -1.283 -33.105  1.00  0.00           H  
ATOM    942  HB3 SER A  64       2.502   0.960 -33.388  1.00  0.00           H  
ATOM    943  HB2 SER A  64       1.985   0.481 -31.959  1.00  0.00           H  
ATOM    944  HG  SER A  64       0.201   1.357 -33.014  1.00  0.00           H  
ATOM    945  N   TRP A  65       1.661  -2.627 -31.525  1.00  0.75           N  
ATOM    946  CA  TRP A  65       0.987  -3.641 -30.731  1.00  0.75           C  
ATOM    947  C   TRP A  65       0.358  -3.059 -29.381  1.00  0.75           C  
ATOM    948  O   TRP A  65       0.894  -2.182 -28.728  1.00  0.75           O  
ATOM    949  CB  TRP A  65       1.960  -4.797 -30.422  1.00  0.75           C  
ATOM    950  CG  TRP A  65       3.273  -4.511 -29.717  1.00  0.75           C  
ATOM    951  CD1 TRP A  65       3.553  -4.672 -28.439  1.00  0.75           C  
ATOM    952  CD2 TRP A  65       4.565  -4.050 -30.293  1.00  0.75           C  
ATOM    953  NE1 TRP A  65       4.860  -4.283 -28.105  1.00  0.75           N  
ATOM    954  CE2 TRP A  65       5.538  -3.951 -29.237  1.00  0.75           C  
ATOM    955  CE3 TRP A  65       4.949  -3.655 -31.599  1.00  0.75           C  
ATOM    956  CZ2 TRP A  65       6.838  -3.601 -29.533  1.00  0.75           C  
ATOM    957  CZ3 TRP A  65       6.300  -3.347 -31.884  1.00  0.75           C  
ATOM    958  CH2 TRP A  65       7.246  -3.334 -30.854  1.00  0.75           C  
ATOM    959  H   TRP A  65       2.522  -2.293 -31.115  1.00  0.00           H  
ATOM    960  HA  TRP A  65       0.138  -4.023 -31.298  1.00  0.00           H  
ATOM    961  HB3 TRP A  65       2.368  -5.130 -31.376  1.00  0.00           H  
ATOM    962  HB2 TRP A  65       1.457  -5.608 -29.894  1.00  0.00           H  
ATOM    963  HD1 TRP A  65       2.863  -5.070 -27.710  1.00  0.00           H  
ATOM    964  HE1 TRP A  65       5.339  -4.403 -27.224  1.00  0.00           H  
ATOM    965  HE3 TRP A  65       4.257  -3.502 -32.414  1.00  0.00           H  
ATOM    966  HZ2 TRP A  65       7.559  -3.588 -28.729  1.00  0.00           H  
ATOM    967  HZ3 TRP A  65       6.563  -3.164 -32.915  1.00  0.00           H  
ATOM    968  HH2 TRP A  65       8.300  -3.178 -31.028  1.00  0.00           H  
ATOM    969  N   SER A  66      -0.664  -3.749 -28.949  1.00  0.77           N  
ATOM    970  CA  SER A  66      -1.337  -3.478 -27.678  1.00  0.77           C  
ATOM    971  C   SER A  66      -0.706  -4.333 -26.567  1.00  0.77           C  
ATOM    972  O   SER A  66      -0.595  -3.806 -25.429  1.00  0.77           O  
ATOM    973  CB  SER A  66      -2.806  -3.789 -27.924  1.00  0.77           C  
ATOM    974  OG  SER A  66      -3.102  -5.090 -28.377  1.00  0.77           O  
ATOM    975  H   SER A  66      -1.093  -4.429 -29.560  1.00  0.00           H  
ATOM    976  HA  SER A  66      -1.411  -2.463 -27.288  1.00  0.00           H  
ATOM    977  HB3 SER A  66      -3.257  -3.111 -28.648  1.00  0.00           H  
ATOM    978  HB2 SER A  66      -3.397  -3.627 -27.023  1.00  0.00           H  
ATOM    979  HG  SER A  66      -3.901  -4.906 -28.877  1.00  0.00           H  
ATOM    980  N   TYR A  67      -0.176  -5.534 -26.814  1.00  0.81           N  
ATOM    981  CA  TYR A  67       0.398  -6.461 -25.831  1.00  0.81           C  
ATOM    982  C   TYR A  67       1.153  -7.596 -26.495  1.00  0.81           C  
ATOM    983  O   TYR A  67       0.770  -7.878 -27.623  1.00  0.81           O  
ATOM    984  CB  TYR A  67      -0.627  -6.926 -24.787  1.00  0.81           C  
ATOM    985  CG  TYR A  67      -1.826  -7.806 -25.196  1.00  0.81           C  
ATOM    986  CD1 TYR A  67      -2.887  -7.178 -25.772  1.00  0.81           C  
ATOM    987  CD2 TYR A  67      -1.791  -9.208 -25.234  1.00  0.81           C  
ATOM    988  CE1 TYR A  67      -3.984  -7.921 -26.291  1.00  0.81           C  
ATOM    989  CE2 TYR A  67      -2.914  -9.954 -25.660  1.00  0.81           C  
ATOM    990  CZ  TYR A  67      -4.035  -9.321 -26.212  1.00  0.81           C  
ATOM    991  OH  TYR A  67      -5.065 -10.016 -26.755  1.00  0.81           O  
ATOM    992  H   TYR A  67      -0.459  -5.865 -27.726  1.00  0.00           H  
ATOM    993  HA  TYR A  67       1.184  -5.974 -25.253  1.00  0.00           H  
ATOM    994  HB3 TYR A  67      -0.993  -6.047 -24.258  1.00  0.00           H  
ATOM    995  HB2 TYR A  67      -0.101  -7.554 -24.068  1.00  0.00           H  
ATOM    996  HD1 TYR A  67      -2.889  -6.098 -25.798  1.00  0.00           H  
ATOM    997  HD2 TYR A  67      -0.956  -9.732 -24.791  1.00  0.00           H  
ATOM    998  HE1 TYR A  67      -4.735  -7.310 -26.770  1.00  0.00           H  
ATOM    999  HE2 TYR A  67      -2.954 -11.030 -25.733  1.00  0.00           H  
ATOM   1000  HH  TYR A  67      -5.603  -9.507 -27.366  1.00  0.00           H  
ATOM   1001  N   ILE A  68       2.211  -8.046 -25.821  1.00  0.82           N  
ATOM   1002  CA  ILE A  68       3.127  -9.100 -26.373  1.00  0.82           C  
ATOM   1003  C   ILE A  68       2.680 -10.409 -25.665  1.00  0.82           C  
ATOM   1004  O   ILE A  68       2.287 -10.405 -24.525  1.00  0.82           O  
ATOM   1005  CB  ILE A  68       4.639  -8.774 -26.023  1.00  0.82           C  
ATOM   1006  CG1 ILE A  68       5.180  -7.371 -26.385  1.00  0.82           C  
ATOM   1007  CG2 ILE A  68       5.641  -9.822 -26.599  1.00  0.82           C  
ATOM   1008  CD1 ILE A  68       6.306  -6.920 -25.479  1.00  0.82           C  
ATOM   1009  H   ILE A  68       2.549  -7.578 -24.992  1.00  0.00           H  
ATOM   1010  HA  ILE A  68       3.043  -9.143 -27.459  1.00  0.00           H  
ATOM   1011  HB  ILE A  68       4.695  -8.804 -24.935  1.00  0.00           H  
ATOM   1012 HG13 ILE A  68       4.466  -6.580 -26.157  1.00  0.00           H  
ATOM   1013 HG12 ILE A  68       5.267  -7.249 -27.464  1.00  0.00           H  
ATOM   1014 HG21 ILE A  68       5.354 -10.730 -26.068  1.00  0.00           H  
ATOM   1015 HG22 ILE A  68       5.647  -9.914 -27.685  1.00  0.00           H  
ATOM   1016 HG23 ILE A  68       6.659  -9.527 -26.344  1.00  0.00           H  
ATOM   1017 HD11 ILE A  68       5.969  -6.584 -24.498  1.00  0.00           H  
ATOM   1018 HD12 ILE A  68       7.120  -7.634 -25.358  1.00  0.00           H  
ATOM   1019 HD13 ILE A  68       6.772  -6.013 -25.863  1.00  0.00           H  
ATOM   1020  N   VAL A  69       2.600 -11.491 -26.469  1.00  0.84           N  
ATOM   1021  CA  VAL A  69       2.209 -12.742 -26.116  1.00  0.84           C  
ATOM   1022  C   VAL A  69       3.353 -13.687 -26.492  1.00  0.84           C  
ATOM   1023  O   VAL A  69       3.582 -14.025 -27.679  1.00  0.84           O  
ATOM   1024  CB  VAL A  69       0.913 -13.143 -26.894  1.00  0.84           C  
ATOM   1025  CG1 VAL A  69       0.542 -14.585 -26.634  1.00  0.84           C  
ATOM   1026  CG2 VAL A  69      -0.221 -12.123 -26.481  1.00  0.84           C  
ATOM   1027  H   VAL A  69       2.613 -11.371 -27.472  1.00  0.00           H  
ATOM   1028  HA  VAL A  69       1.958 -12.825 -25.059  1.00  0.00           H  
ATOM   1029  HB  VAL A  69       1.054 -13.016 -27.968  1.00  0.00           H  
ATOM   1030 HG11 VAL A  69       0.122 -14.761 -25.644  1.00  0.00           H  
ATOM   1031 HG12 VAL A  69      -0.284 -14.805 -27.311  1.00  0.00           H  
ATOM   1032 HG13 VAL A  69       1.329 -15.287 -26.908  1.00  0.00           H  
ATOM   1033 HG21 VAL A  69      -0.192 -11.838 -25.429  1.00  0.00           H  
ATOM   1034 HG22 VAL A  69       0.044 -11.206 -27.008  1.00  0.00           H  
ATOM   1035 HG23 VAL A  69      -1.249 -12.417 -26.694  1.00  0.00           H  
ATOM   1036  N   GLU A  70       4.074 -14.167 -25.380  1.00  0.80           N  
ATOM   1037  CA  GLU A  70       4.698 -15.525 -25.331  1.00  0.80           C  
ATOM   1038  C   GLU A  70       3.644 -16.608 -24.969  1.00  0.80           C  
ATOM   1039  O   GLU A  70       2.506 -16.291 -24.634  1.00  0.80           O  
ATOM   1040  CB  GLU A  70       5.757 -15.470 -24.233  1.00  0.80           C  
ATOM   1041  CG  GLU A  70       7.006 -14.658 -24.588  1.00  0.80           C  
ATOM   1042  CD  GLU A  70       8.126 -14.581 -23.497  1.00  0.80           C  
ATOM   1043  OE1 GLU A  70       7.983 -15.126 -22.341  1.00  0.80           O  
ATOM   1044  OE2 GLU A  70       9.201 -14.067 -23.807  1.00  0.80           O1-
ATOM   1045  H   GLU A  70       3.677 -13.876 -24.499  1.00  0.00           H  
ATOM   1046  HA  GLU A  70       5.079 -15.905 -26.279  1.00  0.00           H  
ATOM   1047  HB3 GLU A  70       6.032 -16.410 -23.754  1.00  0.00           H  
ATOM   1048  HB2 GLU A  70       5.299 -15.011 -23.357  1.00  0.00           H  
ATOM   1049  HG3 GLU A  70       6.608 -13.680 -24.858  1.00  0.00           H  
ATOM   1050  HG2 GLU A  70       7.398 -15.182 -25.459  1.00  0.00           H  
ATOM   1051  N   LYS A  71       4.127 -17.875 -25.102  1.00  0.77           N  
ATOM   1052  CA  LYS A  71       3.513 -19.098 -24.600  1.00  0.77           C  
ATOM   1053  C   LYS A  71       3.607 -19.119 -22.972  1.00  0.77           C  
ATOM   1054  O   LYS A  71       4.288 -18.256 -22.366  1.00  0.77           O  
ATOM   1055  CB  LYS A  71       4.113 -20.379 -25.139  1.00  0.77           C  
ATOM   1056  CG  LYS A  71       3.954 -20.686 -26.658  1.00  0.77           C  
ATOM   1057  CD  LYS A  71       3.906 -22.187 -27.016  1.00  0.77           C  
ATOM   1058  CE  LYS A  71       3.633 -22.533 -28.423  1.00  0.77           C  
ATOM   1059  NZ  LYS A  71       3.736 -23.946 -28.695  1.00  0.77           N1+
ATOM   1060  H   LYS A  71       5.081 -17.961 -25.421  1.00  0.00           H  
ATOM   1061  HA  LYS A  71       2.458 -19.067 -24.874  1.00  0.00           H  
ATOM   1062  HB3 LYS A  71       3.588 -21.237 -24.717  1.00  0.00           H  
ATOM   1063  HB2 LYS A  71       5.163 -20.598 -24.940  1.00  0.00           H  
ATOM   1064  HG3 LYS A  71       4.887 -20.300 -27.067  1.00  0.00           H  
ATOM   1065  HG2 LYS A  71       3.032 -20.294 -27.089  1.00  0.00           H  
ATOM   1066  HD3 LYS A  71       3.151 -22.706 -26.425  1.00  0.00           H  
ATOM   1067  HD2 LYS A  71       4.833 -22.623 -26.644  1.00  0.00           H  
ATOM   1068  HE3 LYS A  71       4.146 -21.911 -29.157  1.00  0.00           H  
ATOM   1069  HE2 LYS A  71       2.571 -22.339 -28.573  1.00  0.00           H  
ATOM   1070  HZ1 LYS A  71       3.711 -24.011 -29.703  1.00  0.00           H  
ATOM   1071  HZ2 LYS A  71       4.514 -24.478 -28.331  1.00  0.00           H  
ATOM   1072  HZ3 LYS A  71       2.901 -24.407 -28.364  1.00  0.00           H  
ATOM   1073  N   PRO A  72       3.009 -20.084 -22.264  1.00  0.77           N  
ATOM   1074  CA  PRO A  72       3.258 -20.234 -20.877  1.00  0.77           C  
ATOM   1075  C   PRO A  72       4.713 -20.542 -20.470  1.00  0.77           C  
ATOM   1076  O   PRO A  72       5.336 -19.771 -19.644  1.00  0.77           O  
ATOM   1077  CB  PRO A  72       2.348 -21.391 -20.397  1.00  0.77           C  
ATOM   1078  CG  PRO A  72       1.237 -21.505 -21.415  1.00  0.77           C  
ATOM   1079  CD  PRO A  72       1.921 -21.076 -22.723  1.00  0.77           C  
ATOM   1080  HA  PRO A  72       2.963 -19.304 -20.393  1.00  0.00           H  
ATOM   1081  HB3 PRO A  72       1.980 -21.255 -19.381  1.00  0.00           H  
ATOM   1082  HB2 PRO A  72       2.955 -22.295 -20.373  1.00  0.00           H  
ATOM   1083  HG3 PRO A  72       0.578 -20.744 -20.997  1.00  0.00           H  
ATOM   1084  HG2 PRO A  72       0.704 -22.455 -21.413  1.00  0.00           H  
ATOM   1085  HD2 PRO A  72       2.390 -21.981 -23.106  1.00  0.00           H  
ATOM   1086  HD3 PRO A  72       1.234 -20.552 -23.388  1.00  0.00           H  
ATOM   1087  N   ASN A  73       5.393 -21.536 -21.094  1.00  0.70           N  
ATOM   1088  CA  ASN A  73       6.824 -21.831 -20.969  1.00  0.70           C  
ATOM   1089  C   ASN A  73       7.245 -21.972 -22.466  1.00  0.70           C  
ATOM   1090  O   ASN A  73       6.903 -22.918 -23.143  1.00  0.70           O  
ATOM   1091  CB  ASN A  73       6.908 -23.199 -20.150  1.00  0.70           C  
ATOM   1092  CG  ASN A  73       6.799 -23.021 -18.573  1.00  0.70           C  
ATOM   1093  OD1 ASN A  73       7.596 -22.309 -17.980  1.00  0.70           O  
ATOM   1094  ND2 ASN A  73       5.809 -23.683 -17.975  1.00  0.70           N  
ATOM   1095  H   ASN A  73       4.748 -22.215 -21.471  1.00  0.00           H  
ATOM   1096  HA  ASN A  73       7.325 -21.056 -20.390  1.00  0.00           H  
ATOM   1097  HB3 ASN A  73       7.886 -23.679 -20.166  1.00  0.00           H  
ATOM   1098  HB2 ASN A  73       6.257 -23.929 -20.631  1.00  0.00           H  
ATOM   1099 HD22 ASN A  73       5.716 -23.759 -16.972  1.00  0.00           H  
ATOM   1100 HD21 ASN A  73       5.284 -24.227 -18.644  1.00  0.00           H  
ATOM   1101  N   PRO A  74       7.924 -20.858 -22.940  1.00  0.72           N  
ATOM   1102  CA  PRO A  74       8.533 -20.774 -24.275  1.00  0.72           C  
ATOM   1103  C   PRO A  74       9.456 -21.994 -24.557  1.00  0.72           C  
ATOM   1104  O   PRO A  74      10.122 -22.408 -23.652  1.00  0.72           O  
ATOM   1105  CB  PRO A  74       9.253 -19.450 -24.217  1.00  0.72           C  
ATOM   1106  CG  PRO A  74       8.371 -18.564 -23.335  1.00  0.72           C  
ATOM   1107  CD  PRO A  74       7.956 -19.563 -22.223  1.00  0.72           C  
ATOM   1108  HA  PRO A  74       7.694 -20.737 -24.971  1.00  0.00           H  
ATOM   1109  HB3 PRO A  74       9.623 -18.960 -25.118  1.00  0.00           H  
ATOM   1110  HB2 PRO A  74      10.094 -19.718 -23.577  1.00  0.00           H  
ATOM   1111  HG3 PRO A  74       7.538 -18.188 -23.929  1.00  0.00           H  
ATOM   1112  HG2 PRO A  74       8.871 -17.726 -22.848  1.00  0.00           H  
ATOM   1113  HD2 PRO A  74       8.701 -19.469 -21.433  1.00  0.00           H  
ATOM   1114  HD3 PRO A  74       7.018 -19.235 -21.776  1.00  0.00           H  
ATOM   1115  N   GLU A  75       9.385 -22.434 -25.781  1.00  0.66           N  
ATOM   1116  CA  GLU A  75       9.941 -23.670 -26.207  1.00  0.66           C  
ATOM   1117  C   GLU A  75      11.192 -23.585 -27.110  1.00  0.66           C  
ATOM   1118  O   GLU A  75      11.967 -24.534 -27.126  1.00  0.66           O  
ATOM   1119  CB  GLU A  75       8.775 -24.310 -27.056  1.00  0.66           C  
ATOM   1120  CG  GLU A  75       7.608 -24.700 -26.157  1.00  0.66           C  
ATOM   1121  CD  GLU A  75       6.763 -25.841 -26.736  1.00  0.66           C  
ATOM   1122  OE1 GLU A  75       6.707 -26.915 -26.143  1.00  0.66           O  
ATOM   1123  OE2 GLU A  75       6.144 -25.599 -27.783  1.00  0.66           O1-
ATOM   1124  H   GLU A  75       8.747 -22.004 -26.437  1.00  0.00           H  
ATOM   1125  HA  GLU A  75      10.246 -24.273 -25.351  1.00  0.00           H  
ATOM   1126  HB3 GLU A  75       9.224 -25.099 -27.658  1.00  0.00           H  
ATOM   1127  HB2 GLU A  75       8.361 -23.550 -27.720  1.00  0.00           H  
ATOM   1128  HG3 GLU A  75       6.937 -23.842 -26.121  1.00  0.00           H  
ATOM   1129  HG2 GLU A  75       7.966 -25.077 -25.198  1.00  0.00           H  
ATOM   1130  N   ASN A  76      11.365 -22.386 -27.765  1.00  0.77           N  
ATOM   1131  CA  ASN A  76      12.476 -21.808 -28.473  1.00  0.77           C  
ATOM   1132  C   ASN A  76      12.947 -20.515 -27.802  1.00  0.77           C  
ATOM   1133  O   ASN A  76      12.423 -20.146 -26.729  1.00  0.77           O  
ATOM   1134  CB  ASN A  76      12.092 -21.632 -29.983  1.00  0.77           C  
ATOM   1135  CG  ASN A  76      13.276 -21.591 -30.982  1.00  0.77           C  
ATOM   1136  OD1 ASN A  76      14.351 -21.145 -30.672  1.00  0.77           O  
ATOM   1137  ND2 ASN A  76      13.183 -22.210 -32.180  1.00  0.77           N  
ATOM   1138  H   ASN A  76      10.576 -21.779 -27.597  1.00  0.00           H  
ATOM   1139  HA  ASN A  76      13.349 -22.455 -28.393  1.00  0.00           H  
ATOM   1140  HB3 ASN A  76      11.402 -20.814 -30.189  1.00  0.00           H  
ATOM   1141  HB2 ASN A  76      11.531 -22.521 -30.269  1.00  0.00           H  
ATOM   1142 HD22 ASN A  76      14.014 -22.259 -32.751  1.00  0.00           H  
ATOM   1143 HD21 ASN A  76      12.277 -22.599 -32.402  1.00  0.00           H  
ATOM   1144  N   GLY A  77      14.071 -19.906 -28.350  1.00  0.85           N  
ATOM   1145  CA  GLY A  77      14.587 -18.670 -27.755  1.00  0.85           C  
ATOM   1146  C   GLY A  77      15.922 -18.358 -28.390  1.00  0.85           C  
ATOM   1147  O   GLY A  77      16.002 -17.566 -29.329  1.00  0.85           O  
ATOM   1148  H   GLY A  77      14.480 -20.228 -29.215  1.00  0.00           H  
ATOM   1149  HA3 GLY A  77      14.680 -18.764 -26.672  1.00  0.00           H  
ATOM   1150  HA2 GLY A  77      13.966 -17.792 -27.931  1.00  0.00           H  
ATOM   1151  N   THR A  78      17.057 -18.830 -27.822  1.00  0.86           N  
ATOM   1152  CA  THR A  78      18.368 -18.719 -28.371  1.00  0.86           C  
ATOM   1153  C   THR A  78      18.599 -20.059 -29.050  1.00  0.86           C  
ATOM   1154  O   THR A  78      18.184 -21.158 -28.609  1.00  0.86           O  
ATOM   1155  CB  THR A  78      19.393 -18.376 -27.213  1.00  0.86           C  
ATOM   1156  OG1 THR A  78      19.166 -19.166 -26.093  1.00  0.86           O  
ATOM   1157  CG2 THR A  78      19.051 -16.980 -26.647  1.00  0.86           C  
ATOM   1158  H   THR A  78      16.949 -19.124 -26.862  1.00  0.00           H  
ATOM   1159  HA  THR A  78      18.478 -17.880 -29.060  1.00  0.00           H  
ATOM   1160  HB  THR A  78      20.384 -18.380 -27.667  1.00  0.00           H  
ATOM   1161  HG1 THR A  78      18.739 -18.572 -25.471  1.00  0.00           H  
ATOM   1162 HG21 THR A  78      19.829 -16.716 -25.931  1.00  0.00           H  
ATOM   1163 HG22 THR A  78      19.090 -16.207 -27.415  1.00  0.00           H  
ATOM   1164 HG23 THR A  78      18.108 -16.972 -26.100  1.00  0.00           H  
ATOM   1165  N   CYS A  79      19.074 -20.040 -30.290  1.00  0.88           N  
ATOM   1166  CA  CYS A  79      19.413 -21.161 -31.148  1.00  0.88           C  
ATOM   1167  C   CYS A  79      20.953 -21.434 -31.081  1.00  0.88           C  
ATOM   1168  O   CYS A  79      21.284 -22.521 -31.631  1.00  0.88           O  
ATOM   1169  CB  CYS A  79      18.873 -20.816 -32.576  1.00  0.88           C  
ATOM   1170  SG  CYS A  79      19.353 -19.290 -33.494  1.00  0.88           S  
ATOM   1171  H   CYS A  79      19.352 -19.110 -30.570  1.00  0.00           H  
ATOM   1172  HA  CYS A  79      18.932 -21.990 -30.629  1.00  0.00           H  
ATOM   1173  HB3 CYS A  79      17.790 -20.905 -32.491  1.00  0.00           H  
ATOM   1174  HB2 CYS A  79      19.200 -21.608 -33.249  1.00  0.00           H  
ATOM   1175  N   TYR A  80      21.808 -20.686 -30.370  1.00  0.88           N  
ATOM   1176  CA  TYR A  80      23.160 -20.993 -29.835  1.00  0.88           C  
ATOM   1177  C   TYR A  80      23.056 -20.594 -28.402  1.00  0.88           C  
ATOM   1178  O   TYR A  80      22.645 -19.475 -28.118  1.00  0.88           O  
ATOM   1179  CB  TYR A  80      24.295 -20.240 -30.490  1.00  0.88           C  
ATOM   1180  CG  TYR A  80      25.724 -20.650 -30.113  1.00  0.88           C  
ATOM   1181  CD1 TYR A  80      26.362 -21.618 -30.908  1.00  0.88           C  
ATOM   1182  CD2 TYR A  80      26.401 -20.209 -28.940  1.00  0.88           C  
ATOM   1183  CE1 TYR A  80      27.547 -22.178 -30.479  1.00  0.88           C  
ATOM   1184  CE2 TYR A  80      27.629 -20.713 -28.542  1.00  0.88           C  
ATOM   1185  CZ  TYR A  80      28.238 -21.744 -29.325  1.00  0.88           C  
ATOM   1186  OH  TYR A  80      29.445 -22.283 -29.092  1.00  0.88           O  
ATOM   1187  H   TYR A  80      21.581 -19.750 -30.068  1.00  0.00           H  
ATOM   1188  HA  TYR A  80      23.291 -22.069 -29.950  1.00  0.00           H  
ATOM   1189  HB3 TYR A  80      24.037 -19.182 -30.532  1.00  0.00           H  
ATOM   1190  HB2 TYR A  80      24.125 -20.565 -31.516  1.00  0.00           H  
ATOM   1191  HD1 TYR A  80      25.818 -21.987 -31.765  1.00  0.00           H  
ATOM   1192  HD2 TYR A  80      25.882 -19.405 -28.442  1.00  0.00           H  
ATOM   1193  HE1 TYR A  80      27.914 -22.996 -31.080  1.00  0.00           H  
ATOM   1194  HE2 TYR A  80      28.160 -20.421 -27.648  1.00  0.00           H  
ATOM   1195  HH  TYR A  80      29.747 -22.894 -29.768  1.00  0.00           H  
ATOM   1196  N   PRO A  81      23.225 -21.566 -27.451  1.00  0.87           N  
ATOM   1197  CA  PRO A  81      22.932 -21.440 -26.029  1.00  0.87           C  
ATOM   1198  C   PRO A  81      23.743 -20.278 -25.441  1.00  0.87           C  
ATOM   1199  O   PRO A  81      24.917 -20.154 -25.594  1.00  0.87           O  
ATOM   1200  CB  PRO A  81      23.297 -22.787 -25.375  1.00  0.87           C  
ATOM   1201  CG  PRO A  81      24.240 -23.488 -26.340  1.00  0.87           C  
ATOM   1202  CD  PRO A  81      23.834 -22.950 -27.686  1.00  0.87           C  
ATOM   1203  HA  PRO A  81      21.874 -21.188 -25.963  1.00  0.00           H  
ATOM   1204  HB3 PRO A  81      22.331 -23.284 -25.283  1.00  0.00           H  
ATOM   1205  HB2 PRO A  81      23.781 -22.752 -24.399  1.00  0.00           H  
ATOM   1206  HG3 PRO A  81      24.346 -24.573 -26.351  1.00  0.00           H  
ATOM   1207  HG2 PRO A  81      25.267 -23.142 -26.216  1.00  0.00           H  
ATOM   1208  HD2 PRO A  81      24.655 -23.075 -28.391  1.00  0.00           H  
ATOM   1209  HD3 PRO A  81      23.066 -23.591 -28.120  1.00  0.00           H  
ATOM   1210  N   GLY A  82      22.990 -19.562 -24.551  1.00  0.89           N  
ATOM   1211  CA  GLY A  82      23.446 -18.540 -23.652  1.00  0.89           C  
ATOM   1212  C   GLY A  82      22.245 -17.864 -23.145  1.00  0.89           C  
ATOM   1213  O   GLY A  82      21.093 -18.329 -23.294  1.00  0.89           O  
ATOM   1214  H   GLY A  82      21.993 -19.657 -24.421  1.00  0.00           H  
ATOM   1215  HA3 GLY A  82      24.276 -17.980 -24.084  1.00  0.00           H  
ATOM   1216  HA2 GLY A  82      23.931 -19.103 -22.855  1.00  0.00           H  
ATOM   1217  N   HIS A  83      22.466 -16.768 -22.448  1.00  0.83           N  
ATOM   1218  CA  HIS A  83      21.348 -15.993 -21.857  1.00  0.83           C  
ATOM   1219  C   HIS A  83      21.871 -14.539 -21.758  1.00  0.83           C  
ATOM   1220  O   HIS A  83      23.081 -14.321 -21.695  1.00  0.83           O  
ATOM   1221  CB  HIS A  83      20.982 -16.493 -20.478  1.00  0.83           C  
ATOM   1222  CG  HIS A  83      22.059 -16.827 -19.467  1.00  0.83           C  
ATOM   1223  ND1 HIS A  83      22.445 -18.123 -19.184  1.00  0.83           N  
ATOM   1224  CD2 HIS A  83      22.807 -16.019 -18.634  1.00  0.83           C  
ATOM   1225  CE1 HIS A  83      23.449 -18.061 -18.283  1.00  0.83           C  
ATOM   1226  NE2 HIS A  83      23.731 -16.829 -17.945  1.00  0.83           N  
ATOM   1227  H   HIS A  83      23.390 -16.384 -22.316  1.00  0.00           H  
ATOM   1228  HA  HIS A  83      20.570 -15.982 -22.621  1.00  0.00           H  
ATOM   1229  HB3 HIS A  83      20.327 -17.355 -20.606  1.00  0.00           H  
ATOM   1230  HB2 HIS A  83      20.415 -15.698 -19.996  1.00  0.00           H  
ATOM   1231  HD1 HIS A  83      22.085 -18.963 -19.613  1.00  0.00           H  
ATOM   1232  HD2 HIS A  83      22.815 -14.948 -18.498  1.00  0.00           H  
ATOM   1233  HE1 HIS A  83      23.935 -18.954 -17.917  1.00  0.00           H  
ATOM   1234  N   PHE A  84      20.893 -13.654 -21.705  1.00  0.87           N  
ATOM   1235  CA  PHE A  84      21.016 -12.188 -21.676  1.00  0.87           C  
ATOM   1236  C   PHE A  84      21.584 -11.715 -20.344  1.00  0.87           C  
ATOM   1237  O   PHE A  84      21.060 -12.158 -19.316  1.00  0.87           O  
ATOM   1238  CB  PHE A  84      19.773 -11.413 -22.089  1.00  0.87           C  
ATOM   1239  CG  PHE A  84      19.673 -11.065 -23.510  1.00  0.87           C  
ATOM   1240  CD1 PHE A  84      20.079  -9.792 -24.060  1.00  0.87           C  
ATOM   1241  CD2 PHE A  84      18.991 -11.992 -24.327  1.00  0.87           C  
ATOM   1242  CE1 PHE A  84      19.854  -9.562 -25.433  1.00  0.87           C  
ATOM   1243  CE2 PHE A  84      18.837 -11.700 -25.673  1.00  0.87           C  
ATOM   1244  CZ  PHE A  84      19.301 -10.518 -26.236  1.00  0.87           C  
ATOM   1245  H   PHE A  84      19.946 -13.993 -21.796  1.00  0.00           H  
ATOM   1246  HA  PHE A  84      21.738 -11.874 -22.430  1.00  0.00           H  
ATOM   1247  HB3 PHE A  84      19.756 -10.452 -21.576  1.00  0.00           H  
ATOM   1248  HB2 PHE A  84      18.910 -11.909 -21.646  1.00  0.00           H  
ATOM   1249  HD1 PHE A  84      20.404  -9.041 -23.356  1.00  0.00           H  
ATOM   1250  HD2 PHE A  84      18.640 -12.908 -23.875  1.00  0.00           H  
ATOM   1251  HE1 PHE A  84      20.124  -8.605 -25.855  1.00  0.00           H  
ATOM   1252  HE2 PHE A  84      18.446 -12.424 -26.373  1.00  0.00           H  
ATOM   1253  HZ  PHE A  84      19.247 -10.236 -27.277  1.00  0.00           H  
ATOM   1254  N   ALA A  85      22.529 -10.744 -20.350  1.00  0.90           N  
ATOM   1255  CA  ALA A  85      22.802  -9.887 -19.211  1.00  0.90           C  
ATOM   1256  C   ALA A  85      21.656  -8.862 -19.052  1.00  0.90           C  
ATOM   1257  O   ALA A  85      21.212  -8.359 -20.025  1.00  0.90           O  
ATOM   1258  CB  ALA A  85      24.147  -9.164 -19.523  1.00  0.90           C  
ATOM   1259  H   ALA A  85      22.723 -10.341 -21.256  1.00  0.00           H  
ATOM   1260  HA  ALA A  85      22.854 -10.287 -18.199  1.00  0.00           H  
ATOM   1261  HB1 ALA A  85      24.267  -9.001 -20.594  1.00  0.00           H  
ATOM   1262  HB2 ALA A  85      24.177  -8.099 -19.294  1.00  0.00           H  
ATOM   1263  HB3 ALA A  85      25.024  -9.675 -19.124  1.00  0.00           H  
ATOM   1264  N   ASP A  86      21.175  -8.700 -17.815  1.00  0.89           N  
ATOM   1265  CA  ASP A  86      20.085  -7.820 -17.343  1.00  0.89           C  
ATOM   1266  C   ASP A  86      18.736  -8.135 -17.979  1.00  0.89           C  
ATOM   1267  O   ASP A  86      18.069  -7.189 -18.463  1.00  0.89           O  
ATOM   1268  CB  ASP A  86      20.482  -6.333 -17.383  1.00  0.89           C  
ATOM   1269  CG  ASP A  86      21.814  -5.961 -16.796  1.00  0.89           C  
ATOM   1270  OD1 ASP A  86      22.307  -6.653 -15.929  1.00  0.89           O  
ATOM   1271  OD2 ASP A  86      22.366  -4.887 -17.207  1.00  0.89           O1-
ATOM   1272  H   ASP A  86      21.518  -9.277 -17.061  1.00  0.00           H  
ATOM   1273  HA  ASP A  86      19.881  -8.032 -16.293  1.00  0.00           H  
ATOM   1274  HB3 ASP A  86      19.798  -5.726 -16.792  1.00  0.00           H  
ATOM   1275  HB2 ASP A  86      20.338  -5.962 -18.398  1.00  0.00           H  
ATOM   1276  N   TYR A  87      18.405  -9.438 -18.139  1.00  0.87           N  
ATOM   1277  CA  TYR A  87      17.211  -9.905 -18.913  1.00  0.87           C  
ATOM   1278  C   TYR A  87      15.894  -9.290 -18.430  1.00  0.87           C  
ATOM   1279  O   TYR A  87      15.028  -9.062 -19.264  1.00  0.87           O  
ATOM   1280  CB  TYR A  87      17.183 -11.425 -19.019  1.00  0.87           C  
ATOM   1281  CG  TYR A  87      16.185 -11.967 -20.004  1.00  0.87           C  
ATOM   1282  CD1 TYR A  87      15.861 -11.386 -21.267  1.00  0.87           C  
ATOM   1283  CD2 TYR A  87      15.445 -13.160 -19.625  1.00  0.87           C  
ATOM   1284  CE1 TYR A  87      14.877 -11.932 -22.112  1.00  0.87           C  
ATOM   1285  CE2 TYR A  87      14.540 -13.802 -20.475  1.00  0.87           C  
ATOM   1286  CZ  TYR A  87      14.237 -13.124 -21.673  1.00  0.87           C  
ATOM   1287  OH  TYR A  87      13.521 -13.881 -22.563  1.00  0.87           O  
ATOM   1288  H   TYR A  87      19.036 -10.177 -17.865  1.00  0.00           H  
ATOM   1289  HA  TYR A  87      17.327  -9.356 -19.847  1.00  0.00           H  
ATOM   1290  HB3 TYR A  87      16.854 -11.904 -18.097  1.00  0.00           H  
ATOM   1291  HB2 TYR A  87      18.143 -11.815 -19.355  1.00  0.00           H  
ATOM   1292  HD1 TYR A  87      16.414 -10.568 -21.705  1.00  0.00           H  
ATOM   1293  HD2 TYR A  87      15.658 -13.589 -18.657  1.00  0.00           H  
ATOM   1294  HE1 TYR A  87      14.737 -11.561 -23.117  1.00  0.00           H  
ATOM   1295  HE2 TYR A  87      13.992 -14.695 -20.211  1.00  0.00           H  
ATOM   1296  HH  TYR A  87      13.751 -14.811 -22.621  1.00  0.00           H  
ATOM   1297  N   GLU A  88      15.792  -9.118 -17.143  1.00  0.81           N  
ATOM   1298  CA  GLU A  88      14.565  -8.820 -16.378  1.00  0.81           C  
ATOM   1299  C   GLU A  88      13.991  -7.395 -16.602  1.00  0.81           C  
ATOM   1300  O   GLU A  88      12.828  -7.083 -16.899  1.00  0.81           O  
ATOM   1301  CB  GLU A  88      14.908  -9.061 -14.825  1.00  0.81           C  
ATOM   1302  CG  GLU A  88      15.416 -10.461 -14.463  1.00  0.81           C  
ATOM   1303  CD  GLU A  88      16.868 -10.673 -14.718  1.00  0.81           C  
ATOM   1304  OE1 GLU A  88      17.636  -9.759 -15.074  1.00  0.81           O  
ATOM   1305  OE2 GLU A  88      17.352 -11.827 -14.570  1.00  0.81           O1-
ATOM   1306  H   GLU A  88      16.584  -9.371 -16.570  1.00  0.00           H  
ATOM   1307  HA  GLU A  88      13.815  -9.590 -16.563  1.00  0.00           H  
ATOM   1308  HB3 GLU A  88      14.030  -8.776 -14.247  1.00  0.00           H  
ATOM   1309  HB2 GLU A  88      15.521  -8.204 -14.549  1.00  0.00           H  
ATOM   1310  HG3 GLU A  88      14.784 -11.163 -15.007  1.00  0.00           H  
ATOM   1311  HG2 GLU A  88      15.289 -10.739 -13.417  1.00  0.00           H  
ATOM   1312  N   GLU A  89      15.005  -6.511 -16.558  1.00  0.79           N  
ATOM   1313  CA  GLU A  89      15.100  -5.154 -16.947  1.00  0.79           C  
ATOM   1314  C   GLU A  89      14.939  -4.964 -18.446  1.00  0.79           C  
ATOM   1315  O   GLU A  89      14.242  -4.086 -18.883  1.00  0.79           O  
ATOM   1316  CB  GLU A  89      16.451  -4.558 -16.586  1.00  0.79           C  
ATOM   1317  CG  GLU A  89      16.591  -4.541 -15.073  1.00  0.79           C  
ATOM   1318  CD  GLU A  89      15.900  -3.376 -14.380  1.00  0.79           C  
ATOM   1319  OE1 GLU A  89      16.155  -2.256 -14.802  1.00  0.79           O  
ATOM   1320  OE2 GLU A  89      15.077  -3.546 -13.447  1.00  0.79           O1-
ATOM   1321  H   GLU A  89      15.906  -6.962 -16.485  1.00  0.00           H  
ATOM   1322  HA  GLU A  89      14.325  -4.587 -16.432  1.00  0.00           H  
ATOM   1323  HB3 GLU A  89      16.681  -3.579 -17.006  1.00  0.00           H  
ATOM   1324  HB2 GLU A  89      17.257  -5.195 -16.948  1.00  0.00           H  
ATOM   1325  HG3 GLU A  89      17.606  -4.569 -14.678  1.00  0.00           H  
ATOM   1326  HG2 GLU A  89      16.171  -5.454 -14.650  1.00  0.00           H  
ATOM   1327  N   LEU A  90      15.528  -5.834 -19.262  1.00  0.88           N  
ATOM   1328  CA  LEU A  90      15.313  -5.916 -20.729  1.00  0.88           C  
ATOM   1329  C   LEU A  90      13.845  -6.119 -21.062  1.00  0.88           C  
ATOM   1330  O   LEU A  90      13.340  -5.335 -21.878  1.00  0.88           O  
ATOM   1331  CB  LEU A  90      16.299  -6.810 -21.538  1.00  0.88           C  
ATOM   1332  CG  LEU A  90      16.066  -6.797 -23.104  1.00  0.88           C  
ATOM   1333  CD1 LEU A  90      16.173  -5.398 -23.733  1.00  0.88           C  
ATOM   1334  CD2 LEU A  90      17.074  -7.754 -23.862  1.00  0.88           C  
ATOM   1335  H   LEU A  90      16.126  -6.528 -18.836  1.00  0.00           H  
ATOM   1336  HA  LEU A  90      15.553  -4.922 -21.105  1.00  0.00           H  
ATOM   1337  HB3 LEU A  90      16.281  -7.815 -21.117  1.00  0.00           H  
ATOM   1338  HB2 LEU A  90      17.317  -6.454 -21.380  1.00  0.00           H  
ATOM   1339  HG  LEU A  90      15.052  -7.134 -23.319  1.00  0.00           H  
ATOM   1340 HD11 LEU A  90      17.058  -4.943 -23.288  1.00  0.00           H  
ATOM   1341 HD12 LEU A  90      16.202  -5.617 -24.800  1.00  0.00           H  
ATOM   1342 HD13 LEU A  90      15.466  -4.608 -23.482  1.00  0.00           H  
ATOM   1343 HD21 LEU A  90      17.700  -8.257 -23.125  1.00  0.00           H  
ATOM   1344 HD22 LEU A  90      16.620  -8.595 -24.386  1.00  0.00           H  
ATOM   1345 HD23 LEU A  90      17.726  -7.267 -24.588  1.00  0.00           H  
ATOM   1346  N   ARG A  91      13.216  -7.158 -20.494  1.00  0.76           N  
ATOM   1347  CA  ARG A  91      11.795  -7.351 -20.517  1.00  0.76           C  
ATOM   1348  C   ARG A  91      10.904  -6.188 -20.023  1.00  0.76           C  
ATOM   1349  O   ARG A  91       9.913  -5.923 -20.673  1.00  0.76           O  
ATOM   1350  CB  ARG A  91      11.497  -8.530 -19.672  1.00  0.76           C  
ATOM   1351  CG  ARG A  91      12.096  -9.855 -20.223  1.00  0.76           C  
ATOM   1352  CD  ARG A  91      11.695 -11.229 -19.513  1.00  0.76           C  
ATOM   1353  NE  ARG A  91      10.295 -11.656 -19.637  1.00  0.76           N  
ATOM   1354  CZ  ARG A  91       9.899 -12.602 -20.530  1.00  0.76           C  
ATOM   1355  NH1 ARG A  91      10.665 -13.095 -21.471  1.00  0.76           N  
ATOM   1356  NH2 ARG A  91       8.651 -13.077 -20.361  1.00  0.76           N1+
ATOM   1357  H   ARG A  91      13.742  -7.893 -20.044  1.00  0.00           H  
ATOM   1358  HA  ARG A  91      11.499  -7.651 -21.522  1.00  0.00           H  
ATOM   1359  HB3 ARG A  91      10.420  -8.672 -19.580  1.00  0.00           H  
ATOM   1360  HB2 ARG A  91      11.775  -8.363 -18.631  1.00  0.00           H  
ATOM   1361  HG3 ARG A  91      13.141  -9.727 -20.506  1.00  0.00           H  
ATOM   1362  HG2 ARG A  91      11.599  -9.995 -21.183  1.00  0.00           H  
ATOM   1363  HD3 ARG A  91      11.796 -11.000 -18.452  1.00  0.00           H  
ATOM   1364  HD2 ARG A  91      12.453 -12.002 -19.638  1.00  0.00           H  
ATOM   1365  HE  ARG A  91       9.632 -11.089 -19.127  1.00  0.00           H  
ATOM   1366 HH12 ARG A  91      10.267 -13.590 -22.257  1.00  0.00           H  
ATOM   1367 HH11 ARG A  91      11.660 -13.008 -21.319  1.00  0.00           H  
ATOM   1368 HH22 ARG A  91       8.294 -13.788 -20.983  1.00  0.00           H  
ATOM   1369 HH21 ARG A  91       8.066 -12.800 -19.586  1.00  0.00           H  
ATOM   1370  N   GLU A  92      11.278  -5.549 -18.916  1.00  0.70           N  
ATOM   1371  CA  GLU A  92      10.618  -4.416 -18.244  1.00  0.70           C  
ATOM   1372  C   GLU A  92      10.568  -3.191 -19.079  1.00  0.70           C  
ATOM   1373  O   GLU A  92       9.529  -2.573 -19.230  1.00  0.70           O  
ATOM   1374  CB  GLU A  92      11.191  -4.199 -16.767  1.00  0.70           C  
ATOM   1375  CG  GLU A  92      10.232  -3.395 -15.914  1.00  0.70           C  
ATOM   1376  CD  GLU A  92       9.200  -4.150 -15.130  1.00  0.70           C  
ATOM   1377  OE1 GLU A  92       8.559  -3.524 -14.287  1.00  0.70           O  
ATOM   1378  OE2 GLU A  92       9.015  -5.304 -15.398  1.00  0.70           O1-
ATOM   1379  H   GLU A  92      12.175  -5.836 -18.550  1.00  0.00           H  
ATOM   1380  HA  GLU A  92       9.585  -4.705 -18.047  1.00  0.00           H  
ATOM   1381  HB3 GLU A  92      12.145  -3.673 -16.805  1.00  0.00           H  
ATOM   1382  HB2 GLU A  92      11.474  -5.161 -16.340  1.00  0.00           H  
ATOM   1383  HG3 GLU A  92       9.655  -2.689 -16.511  1.00  0.00           H  
ATOM   1384  HG2 GLU A  92      10.808  -2.850 -15.165  1.00  0.00           H  
ATOM   1385  N   GLN A  93      11.707  -2.914 -19.719  1.00  0.76           N  
ATOM   1386  CA  GLN A  93      11.939  -1.902 -20.768  1.00  0.76           C  
ATOM   1387  C   GLN A  93      11.038  -2.066 -21.985  1.00  0.76           C  
ATOM   1388  O   GLN A  93      10.335  -1.133 -22.282  1.00  0.76           O  
ATOM   1389  CB  GLN A  93      13.452  -1.818 -21.150  1.00  0.76           C  
ATOM   1390  CG  GLN A  93      14.327  -1.062 -20.077  1.00  0.76           C  
ATOM   1391  CD  GLN A  93      14.356   0.429 -20.123  1.00  0.76           C  
ATOM   1392  OE1 GLN A  93      13.471   1.004 -20.738  1.00  0.76           O  
ATOM   1393  NE2 GLN A  93      15.245   1.100 -19.404  1.00  0.76           N  
ATOM   1394  H   GLN A  93      12.437  -3.575 -19.493  1.00  0.00           H  
ATOM   1395  HA  GLN A  93      11.690  -0.967 -20.268  1.00  0.00           H  
ATOM   1396  HB3 GLN A  93      13.572  -1.249 -22.073  1.00  0.00           H  
ATOM   1397  HB2 GLN A  93      13.763  -2.833 -21.393  1.00  0.00           H  
ATOM   1398  HG3 GLN A  93      15.349  -1.275 -20.389  1.00  0.00           H  
ATOM   1399  HG2 GLN A  93      14.365  -1.418 -19.047  1.00  0.00           H  
ATOM   1400 HE22 GLN A  93      15.349   2.104 -19.425  1.00  0.00           H  
ATOM   1401 HE21 GLN A  93      16.039   0.588 -19.049  1.00  0.00           H  
ATOM   1402  N   LEU A  94      11.069  -3.269 -22.604  1.00  0.81           N  
ATOM   1403  CA  LEU A  94      10.290  -3.606 -23.748  1.00  0.81           C  
ATOM   1404  C   LEU A  94       8.783  -3.658 -23.478  1.00  0.81           C  
ATOM   1405  O   LEU A  94       7.992  -3.150 -24.271  1.00  0.81           O  
ATOM   1406  CB  LEU A  94      10.730  -5.001 -24.242  1.00  0.81           C  
ATOM   1407  CG  LEU A  94      12.047  -4.997 -25.041  1.00  0.81           C  
ATOM   1408  CD1 LEU A  94      12.801  -6.365 -25.179  1.00  0.81           C  
ATOM   1409  CD2 LEU A  94      11.903  -4.358 -26.411  1.00  0.81           C  
ATOM   1410  H   LEU A  94      11.766  -3.863 -22.178  1.00  0.00           H  
ATOM   1411  HA  LEU A  94      10.548  -2.817 -24.455  1.00  0.00           H  
ATOM   1412  HB3 LEU A  94      10.049  -5.599 -24.848  1.00  0.00           H  
ATOM   1413  HB2 LEU A  94      10.822  -5.724 -23.431  1.00  0.00           H  
ATOM   1414  HG  LEU A  94      12.724  -4.350 -24.483  1.00  0.00           H  
ATOM   1415 HD11 LEU A  94      13.802  -6.356 -25.610  1.00  0.00           H  
ATOM   1416 HD12 LEU A  94      12.980  -6.826 -24.208  1.00  0.00           H  
ATOM   1417 HD13 LEU A  94      12.198  -7.141 -25.650  1.00  0.00           H  
ATOM   1418 HD21 LEU A  94      12.086  -5.056 -27.227  1.00  0.00           H  
ATOM   1419 HD22 LEU A  94      10.960  -3.833 -26.565  1.00  0.00           H  
ATOM   1420 HD23 LEU A  94      12.667  -3.581 -26.396  1.00  0.00           H  
ATOM   1421  N   SER A  95       8.431  -3.941 -22.263  1.00  0.74           N  
ATOM   1422  CA  SER A  95       7.039  -3.844 -21.695  1.00  0.74           C  
ATOM   1423  C   SER A  95       6.489  -2.379 -21.743  1.00  0.74           C  
ATOM   1424  O   SER A  95       5.260  -2.310 -21.934  1.00  0.74           O  
ATOM   1425  CB  SER A  95       6.915  -4.538 -20.341  1.00  0.74           C  
ATOM   1426  OG  SER A  95       5.660  -4.729 -19.743  1.00  0.74           O  
ATOM   1427  H   SER A  95       9.144  -4.236 -21.611  1.00  0.00           H  
ATOM   1428  HA  SER A  95       6.514  -4.299 -22.535  1.00  0.00           H  
ATOM   1429  HB3 SER A  95       7.524  -4.005 -19.611  1.00  0.00           H  
ATOM   1430  HB2 SER A  95       7.422  -5.501 -20.394  1.00  0.00           H  
ATOM   1431  HG  SER A  95       5.851  -5.002 -18.843  1.00  0.00           H  
ATOM   1432  N   SER A  96       7.342  -1.381 -21.847  1.00  0.68           N  
ATOM   1433  CA  SER A  96       6.951   0.020 -21.955  1.00  0.68           C  
ATOM   1434  C   SER A  96       6.992   0.513 -23.349  1.00  0.68           C  
ATOM   1435  O   SER A  96       6.775   1.667 -23.639  1.00  0.68           O  
ATOM   1436  CB  SER A  96       7.690   0.906 -20.954  1.00  0.68           C  
ATOM   1437  OG  SER A  96       9.101   0.907 -21.153  1.00  0.68           O  
ATOM   1438  H   SER A  96       8.316  -1.631 -21.752  1.00  0.00           H  
ATOM   1439  HA  SER A  96       5.926   0.144 -21.608  1.00  0.00           H  
ATOM   1440  HB3 SER A  96       7.490   0.744 -19.895  1.00  0.00           H  
ATOM   1441  HB2 SER A  96       7.358   1.934 -21.101  1.00  0.00           H  
ATOM   1442  HG  SER A  96       9.453   0.122 -21.578  1.00  0.00           H  
ATOM   1443  N   VAL A  97       7.304  -0.308 -24.387  1.00  0.74           N  
ATOM   1444  CA  VAL A  97       7.361   0.143 -25.797  1.00  0.74           C  
ATOM   1445  C   VAL A  97       6.141  -0.476 -26.481  1.00  0.74           C  
ATOM   1446  O   VAL A  97       5.675  -1.424 -25.980  1.00  0.74           O  
ATOM   1447  CB  VAL A  97       8.637  -0.618 -26.483  1.00  0.74           C  
ATOM   1448  CG1 VAL A  97       8.675  -0.615 -28.041  1.00  0.74           C  
ATOM   1449  CG2 VAL A  97      10.031  -0.302 -25.842  1.00  0.74           C  
ATOM   1450  H   VAL A  97       7.463  -1.295 -24.244  1.00  0.00           H  
ATOM   1451  HA  VAL A  97       7.333   1.230 -25.867  1.00  0.00           H  
ATOM   1452  HB  VAL A  97       8.485  -1.679 -26.287  1.00  0.00           H  
ATOM   1453 HG11 VAL A  97       8.602   0.421 -28.374  1.00  0.00           H  
ATOM   1454 HG12 VAL A  97       9.573  -1.159 -28.331  1.00  0.00           H  
ATOM   1455 HG13 VAL A  97       7.928  -1.243 -28.528  1.00  0.00           H  
ATOM   1456 HG21 VAL A  97      10.139  -0.438 -24.765  1.00  0.00           H  
ATOM   1457 HG22 VAL A  97      10.718  -1.055 -26.227  1.00  0.00           H  
ATOM   1458 HG23 VAL A  97      10.425   0.692 -26.050  1.00  0.00           H  
ATOM   1459  N   SER A  98       5.708   0.041 -27.625  1.00  0.75           N  
ATOM   1460  CA  SER A  98       4.531  -0.405 -28.385  1.00  0.75           C  
ATOM   1461  C   SER A  98       4.766  -0.386 -29.917  1.00  0.75           C  
ATOM   1462  O   SER A  98       3.808  -0.669 -30.657  1.00  0.75           O  
ATOM   1463  CB  SER A  98       3.345   0.421 -27.805  1.00  0.75           C  
ATOM   1464  OG  SER A  98       3.480   1.824 -28.238  1.00  0.75           O  
ATOM   1465  H   SER A  98       6.050   0.926 -27.972  1.00  0.00           H  
ATOM   1466  HA  SER A  98       4.350  -1.438 -28.088  1.00  0.00           H  
ATOM   1467  HB3 SER A  98       3.322   0.373 -26.716  1.00  0.00           H  
ATOM   1468  HB2 SER A  98       2.447  -0.142 -28.062  1.00  0.00           H  
ATOM   1469  HG  SER A  98       4.201   2.171 -27.707  1.00  0.00           H  
ATOM   1470  N   SER A  99       5.928   0.054 -30.314  1.00  0.75           N  
ATOM   1471  CA  SER A  99       6.332   0.168 -31.707  1.00  0.75           C  
ATOM   1472  C   SER A  99       7.886   0.193 -31.839  1.00  0.75           C  
ATOM   1473  O   SER A  99       8.504   0.656 -30.911  1.00  0.75           O  
ATOM   1474  CB  SER A  99       5.615   1.323 -32.409  1.00  0.75           C  
ATOM   1475  OG  SER A  99       6.112   1.626 -33.690  1.00  0.75           O  
ATOM   1476  H   SER A  99       6.607   0.216 -29.583  1.00  0.00           H  
ATOM   1477  HA  SER A  99       6.009  -0.694 -32.291  1.00  0.00           H  
ATOM   1478  HB3 SER A  99       5.679   2.237 -31.819  1.00  0.00           H  
ATOM   1479  HB2 SER A  99       4.529   1.243 -32.354  1.00  0.00           H  
ATOM   1480  HG  SER A  99       5.822   2.540 -33.710  1.00  0.00           H  
ATOM   1481  N   PHE A 100       8.476  -0.128 -33.007  1.00  0.77           N  
ATOM   1482  CA  PHE A 100       9.838   0.174 -33.378  1.00  0.77           C  
ATOM   1483  C   PHE A 100      10.066   0.279 -34.894  1.00  0.77           C  
ATOM   1484  O   PHE A 100       9.467  -0.493 -35.619  1.00  0.77           O  
ATOM   1485  CB  PHE A 100      10.855  -0.702 -32.546  1.00  0.77           C  
ATOM   1486  CG  PHE A 100      10.648  -2.215 -32.374  1.00  0.77           C  
ATOM   1487  CD1 PHE A 100      10.332  -2.993 -33.544  1.00  0.77           C  
ATOM   1488  CD2 PHE A 100      11.064  -2.869 -31.171  1.00  0.77           C  
ATOM   1489  CE1 PHE A 100      10.357  -4.393 -33.532  1.00  0.77           C  
ATOM   1490  CE2 PHE A 100      11.056  -4.259 -31.197  1.00  0.77           C  
ATOM   1491  CZ  PHE A 100      10.801  -4.984 -32.343  1.00  0.77           C  
ATOM   1492  H   PHE A 100       7.859  -0.404 -33.757  1.00  0.00           H  
ATOM   1493  HA  PHE A 100       9.961   1.225 -33.117  1.00  0.00           H  
ATOM   1494  HB3 PHE A 100      10.903  -0.320 -31.526  1.00  0.00           H  
ATOM   1495  HB2 PHE A 100      11.827  -0.516 -33.002  1.00  0.00           H  
ATOM   1496  HD1 PHE A 100       9.945  -2.507 -34.428  1.00  0.00           H  
ATOM   1497  HD2 PHE A 100      11.445  -2.200 -30.414  1.00  0.00           H  
ATOM   1498  HE1 PHE A 100      10.179  -5.013 -34.397  1.00  0.00           H  
ATOM   1499  HE2 PHE A 100      11.431  -4.727 -30.299  1.00  0.00           H  
ATOM   1500  HZ  PHE A 100      10.972  -6.050 -32.349  1.00  0.00           H  
ATOM   1501  N   GLU A 101      11.060   1.081 -35.258  1.00  0.77           N  
ATOM   1502  CA  GLU A 101      11.714   1.106 -36.535  1.00  0.77           C  
ATOM   1503  C   GLU A 101      12.990   0.214 -36.340  1.00  0.77           C  
ATOM   1504  O   GLU A 101      13.787   0.590 -35.469  1.00  0.77           O  
ATOM   1505  CB  GLU A 101      12.058   2.490 -36.994  1.00  0.77           C  
ATOM   1506  CG  GLU A 101      12.876   2.683 -38.327  1.00  0.77           C  
ATOM   1507  CD  GLU A 101      13.106   4.203 -38.668  1.00  0.77           C  
ATOM   1508  OE1 GLU A 101      13.823   4.310 -39.712  1.00  0.77           O  
ATOM   1509  OE2 GLU A 101      12.901   5.200 -37.961  1.00  0.77           O1-
ATOM   1510  H   GLU A 101      11.630   1.581 -34.591  1.00  0.00           H  
ATOM   1511  HA  GLU A 101      10.995   0.711 -37.253  1.00  0.00           H  
ATOM   1512  HB3 GLU A 101      12.610   2.955 -36.177  1.00  0.00           H  
ATOM   1513  HB2 GLU A 101      11.175   3.119 -37.107  1.00  0.00           H  
ATOM   1514  HG3 GLU A 101      12.322   2.243 -39.156  1.00  0.00           H  
ATOM   1515  HG2 GLU A 101      13.824   2.150 -38.393  1.00  0.00           H  
ATOM   1516  N   ARG A 102      13.069  -0.984 -37.017  1.00  0.75           N  
ATOM   1517  CA  ARG A 102      14.234  -1.849 -37.209  1.00  0.75           C  
ATOM   1518  C   ARG A 102      14.965  -1.163 -38.374  1.00  0.75           C  
ATOM   1519  O   ARG A 102      14.395  -1.120 -39.466  1.00  0.75           O  
ATOM   1520  CB  ARG A 102      13.761  -3.261 -37.665  1.00  0.75           C  
ATOM   1521  CG  ARG A 102      12.720  -3.925 -36.783  1.00  0.75           C  
ATOM   1522  CD  ARG A 102      12.285  -5.316 -37.332  1.00  0.75           C  
ATOM   1523  NE  ARG A 102      13.350  -6.295 -37.440  1.00  0.75           N  
ATOM   1524  CZ  ARG A 102      14.061  -6.773 -38.513  1.00  0.75           C  
ATOM   1525  NH1 ARG A 102      13.671  -6.466 -39.753  1.00  0.75           N  
ATOM   1526  NH2 ARG A 102      15.155  -7.534 -38.469  1.00  0.75           N1+
ATOM   1527  H   ARG A 102      12.399  -1.099 -37.765  1.00  0.00           H  
ATOM   1528  HA  ARG A 102      14.878  -1.973 -36.338  1.00  0.00           H  
ATOM   1529  HB3 ARG A 102      14.649  -3.882 -37.781  1.00  0.00           H  
ATOM   1530  HB2 ARG A 102      13.278  -3.157 -38.636  1.00  0.00           H  
ATOM   1531  HG3 ARG A 102      11.846  -3.278 -36.728  1.00  0.00           H  
ATOM   1532  HG2 ARG A 102      13.107  -4.052 -35.772  1.00  0.00           H  
ATOM   1533  HD3 ARG A 102      11.671  -5.184 -38.223  1.00  0.00           H  
ATOM   1534  HD2 ARG A 102      11.626  -5.791 -36.606  1.00  0.00           H  
ATOM   1535  HE  ARG A 102      13.620  -6.624 -36.524  1.00  0.00           H  
ATOM   1536 HH12 ARG A 102      14.033  -7.051 -40.492  1.00  0.00           H  
ATOM   1537 HH11 ARG A 102      12.889  -5.847 -39.910  1.00  0.00           H  
ATOM   1538 HH22 ARG A 102      15.641  -7.891 -39.279  1.00  0.00           H  
ATOM   1539 HH21 ARG A 102      15.596  -7.776 -37.593  1.00  0.00           H  
ATOM   1540  N   PHE A 103      16.217  -0.753 -38.040  1.00  0.84           N  
ATOM   1541  CA  PHE A 103      17.110  -0.103 -39.012  1.00  0.84           C  
ATOM   1542  C   PHE A 103      18.512  -0.674 -38.788  1.00  0.84           C  
ATOM   1543  O   PHE A 103      18.905  -1.082 -37.701  1.00  0.84           O  
ATOM   1544  CB  PHE A 103      17.124   1.397 -38.670  1.00  0.84           C  
ATOM   1545  CG  PHE A 103      17.959   1.851 -37.499  1.00  0.84           C  
ATOM   1546  CD1 PHE A 103      17.615   1.674 -36.165  1.00  0.84           C  
ATOM   1547  CD2 PHE A 103      19.240   2.382 -37.756  1.00  0.84           C  
ATOM   1548  CE1 PHE A 103      18.434   2.028 -35.167  1.00  0.84           C  
ATOM   1549  CE2 PHE A 103      20.087   2.727 -36.698  1.00  0.84           C  
ATOM   1550  CZ  PHE A 103      19.634   2.614 -35.432  1.00  0.84           C  
ATOM   1551  H   PHE A 103      16.687  -0.946 -37.167  1.00  0.00           H  
ATOM   1552  HA  PHE A 103      16.815  -0.100 -40.061  1.00  0.00           H  
ATOM   1553  HB3 PHE A 103      16.090   1.736 -38.623  1.00  0.00           H  
ATOM   1554  HB2 PHE A 103      17.528   1.907 -39.544  1.00  0.00           H  
ATOM   1555  HD1 PHE A 103      16.609   1.346 -35.946  1.00  0.00           H  
ATOM   1556  HD2 PHE A 103      19.493   2.391 -38.806  1.00  0.00           H  
ATOM   1557  HE1 PHE A 103      18.062   1.744 -34.193  1.00  0.00           H  
ATOM   1558  HE2 PHE A 103      21.056   3.123 -36.961  1.00  0.00           H  
ATOM   1559  HZ  PHE A 103      20.141   2.943 -34.537  1.00  0.00           H  
ATOM   1560  N   GLU A 104      19.275  -0.654 -39.848  1.00  0.84           N  
ATOM   1561  CA  GLU A 104      20.705  -1.050 -39.889  1.00  0.84           C  
ATOM   1562  C   GLU A 104      21.653  -0.074 -39.244  1.00  0.84           C  
ATOM   1563  O   GLU A 104      21.831   1.019 -39.816  1.00  0.84           O  
ATOM   1564  CB  GLU A 104      21.092  -1.202 -41.361  1.00  0.84           C  
ATOM   1565  CG  GLU A 104      20.595  -2.481 -42.032  1.00  0.84           C  
ATOM   1566  CD  GLU A 104      21.336  -2.693 -43.291  1.00  0.84           C  
ATOM   1567  OE1 GLU A 104      21.970  -3.751 -43.604  1.00  0.84           O  
ATOM   1568  OE2 GLU A 104      21.394  -1.829 -44.188  1.00  0.84           O1-
ATOM   1569  H   GLU A 104      18.902  -0.221 -40.681  1.00  0.00           H  
ATOM   1570  HA  GLU A 104      20.668  -1.996 -39.348  1.00  0.00           H  
ATOM   1571  HB3 GLU A 104      22.169  -1.322 -41.240  1.00  0.00           H  
ATOM   1572  HB2 GLU A 104      21.019  -0.301 -41.970  1.00  0.00           H  
ATOM   1573  HG3 GLU A 104      19.523  -2.530 -42.223  1.00  0.00           H  
ATOM   1574  HG2 GLU A 104      20.881  -3.337 -41.420  1.00  0.00           H  
ATOM   1575  N   ILE A 105      22.200  -0.374 -38.055  1.00  0.90           N  
ATOM   1576  CA  ILE A 105      23.233   0.408 -37.363  1.00  0.90           C  
ATOM   1577  C   ILE A 105      24.541   0.366 -38.147  1.00  0.90           C  
ATOM   1578  O   ILE A 105      25.239   1.335 -38.111  1.00  0.90           O  
ATOM   1579  CB  ILE A 105      23.399   0.013 -35.861  1.00  0.90           C  
ATOM   1580  CG1 ILE A 105      24.624   0.637 -35.246  1.00  0.90           C  
ATOM   1581  CG2 ILE A 105      23.530  -1.525 -35.623  1.00  0.90           C  
ATOM   1582  CD1 ILE A 105      24.596   0.715 -33.725  1.00  0.90           C  
ATOM   1583  H   ILE A 105      22.042  -1.318 -37.730  1.00  0.00           H  
ATOM   1584  HA  ILE A 105      22.856   1.430 -37.349  1.00  0.00           H  
ATOM   1585  HB  ILE A 105      22.632   0.404 -35.193  1.00  0.00           H  
ATOM   1586 HG13 ILE A 105      24.815   1.594 -35.733  1.00  0.00           H  
ATOM   1587 HG12 ILE A 105      25.455   0.030 -35.603  1.00  0.00           H  
ATOM   1588 HG21 ILE A 105      24.187  -1.952 -36.380  1.00  0.00           H  
ATOM   1589 HG22 ILE A 105      23.971  -1.878 -34.691  1.00  0.00           H  
ATOM   1590 HG23 ILE A 105      22.576  -2.036 -35.754  1.00  0.00           H  
ATOM   1591 HD11 ILE A 105      23.644   1.107 -33.367  1.00  0.00           H  
ATOM   1592 HD12 ILE A 105      24.806  -0.253 -33.269  1.00  0.00           H  
ATOM   1593 HD13 ILE A 105      25.207   1.497 -33.275  1.00  0.00           H  
ATOM   1594  N   PHE A 106      24.965  -0.807 -38.595  1.00  0.91           N  
ATOM   1595  CA  PHE A 106      26.124  -1.054 -39.371  1.00  0.91           C  
ATOM   1596  C   PHE A 106      25.614  -1.924 -40.527  1.00  0.91           C  
ATOM   1597  O   PHE A 106      25.263  -3.101 -40.405  1.00  0.91           O  
ATOM   1598  CB  PHE A 106      27.123  -1.867 -38.512  1.00  0.91           C  
ATOM   1599  CG  PHE A 106      27.573  -1.159 -37.235  1.00  0.91           C  
ATOM   1600  CD1 PHE A 106      28.146   0.106 -37.188  1.00  0.91           C  
ATOM   1601  CD2 PHE A 106      27.677  -2.026 -36.116  1.00  0.91           C  
ATOM   1602  CE1 PHE A 106      28.771   0.565 -35.953  1.00  0.91           C  
ATOM   1603  CE2 PHE A 106      28.317  -1.612 -34.928  1.00  0.91           C  
ATOM   1604  CZ  PHE A 106      28.769  -0.287 -34.854  1.00  0.91           C  
ATOM   1605  H   PHE A 106      24.269  -1.538 -38.645  1.00  0.00           H  
ATOM   1606  HA  PHE A 106      26.617  -0.122 -39.648  1.00  0.00           H  
ATOM   1607  HB3 PHE A 106      27.994  -2.057 -39.139  1.00  0.00           H  
ATOM   1608  HB2 PHE A 106      26.705  -2.816 -38.176  1.00  0.00           H  
ATOM   1609  HD1 PHE A 106      28.230   0.659 -38.112  1.00  0.00           H  
ATOM   1610  HD2 PHE A 106      27.341  -3.051 -36.167  1.00  0.00           H  
ATOM   1611  HE1 PHE A 106      29.176   1.564 -35.887  1.00  0.00           H  
ATOM   1612  HE2 PHE A 106      28.304  -2.258 -34.062  1.00  0.00           H  
ATOM   1613  HZ  PHE A 106      29.012   0.121 -33.884  1.00  0.00           H  
ATOM   1614  N   PRO A 107      25.406  -1.207 -41.676  1.00  0.92           N  
ATOM   1615  CA  PRO A 107      24.757  -1.808 -42.811  1.00  0.92           C  
ATOM   1616  C   PRO A 107      25.745  -2.596 -43.712  1.00  0.92           C  
ATOM   1617  O   PRO A 107      26.891  -2.132 -43.768  1.00  0.92           O  
ATOM   1618  CB  PRO A 107      24.162  -0.599 -43.512  1.00  0.92           C  
ATOM   1619  CG  PRO A 107      25.132   0.501 -43.337  1.00  0.92           C  
ATOM   1620  CD  PRO A 107      25.882   0.102 -42.060  1.00  0.92           C  
ATOM   1621  HA  PRO A 107      23.949  -2.447 -42.455  1.00  0.00           H  
ATOM   1622  HB3 PRO A 107      23.233  -0.397 -42.981  1.00  0.00           H  
ATOM   1623  HB2 PRO A 107      23.883  -0.726 -44.558  1.00  0.00           H  
ATOM   1624  HG3 PRO A 107      24.741   1.518 -43.328  1.00  0.00           H  
ATOM   1625  HG2 PRO A 107      25.866   0.494 -44.142  1.00  0.00           H  
ATOM   1626  HD2 PRO A 107      26.963   0.030 -42.176  1.00  0.00           H  
ATOM   1627  HD3 PRO A 107      25.786   0.804 -41.233  1.00  0.00           H  
ATOM   1628  N   LYS A 108      25.203  -3.616 -44.426  1.00  0.85           N  
ATOM   1629  CA  LYS A 108      25.945  -4.492 -45.368  1.00  0.85           C  
ATOM   1630  C   LYS A 108      27.112  -5.371 -44.756  1.00  0.85           C  
ATOM   1631  O   LYS A 108      27.480  -5.274 -43.547  1.00  0.85           O  
ATOM   1632  CB  LYS A 108      26.329  -3.740 -46.626  1.00  0.85           C  
ATOM   1633  CG  LYS A 108      25.193  -3.506 -47.653  1.00  0.85           C  
ATOM   1634  CD  LYS A 108      25.601  -2.670 -48.891  1.00  0.85           C  
ATOM   1635  CE  LYS A 108      24.383  -2.605 -49.866  1.00  0.85           C  
ATOM   1636  NZ  LYS A 108      24.820  -1.962 -51.179  1.00  0.85           N1+
ATOM   1637  H   LYS A 108      24.256  -3.892 -44.213  1.00  0.00           H  
ATOM   1638  HA  LYS A 108      25.209  -5.273 -45.559  1.00  0.00           H  
ATOM   1639  HB3 LYS A 108      27.119  -4.321 -47.101  1.00  0.00           H  
ATOM   1640  HB2 LYS A 108      26.911  -2.866 -46.334  1.00  0.00           H  
ATOM   1641  HG3 LYS A 108      24.430  -2.944 -47.116  1.00  0.00           H  
ATOM   1642  HG2 LYS A 108      24.757  -4.483 -47.861  1.00  0.00           H  
ATOM   1643  HD3 LYS A 108      26.430  -3.231 -49.321  1.00  0.00           H  
ATOM   1644  HD2 LYS A 108      25.983  -1.680 -48.641  1.00  0.00           H  
ATOM   1645  HE3 LYS A 108      23.609  -2.036 -49.351  1.00  0.00           H  
ATOM   1646  HE2 LYS A 108      23.901  -3.530 -50.179  1.00  0.00           H  
ATOM   1647  HZ1 LYS A 108      25.404  -2.643 -51.643  1.00  0.00           H  
ATOM   1648  HZ2 LYS A 108      24.048  -1.745 -51.794  1.00  0.00           H  
ATOM   1649  HZ3 LYS A 108      25.297  -1.092 -50.989  1.00  0.00           H  
ATOM   1650  N   GLU A 109      27.696  -6.215 -45.614  1.00  0.77           N  
ATOM   1651  CA  GLU A 109      28.759  -7.144 -45.196  1.00  0.77           C  
ATOM   1652  C   GLU A 109      30.074  -6.299 -45.220  1.00  0.77           C  
ATOM   1653  O   GLU A 109      30.965  -6.463 -44.365  1.00  0.77           O  
ATOM   1654  CB  GLU A 109      28.789  -8.359 -46.151  1.00  0.77           C  
ATOM   1655  CG  GLU A 109      27.424  -9.068 -46.274  1.00  0.77           C  
ATOM   1656  CD  GLU A 109      26.432  -8.610 -47.356  1.00  0.77           C  
ATOM   1657  OE1 GLU A 109      25.409  -9.367 -47.565  1.00  0.77           O  
ATOM   1658  OE2 GLU A 109      26.528  -7.414 -47.777  1.00  0.77           O1-
ATOM   1659  H   GLU A 109      27.213  -6.475 -46.462  1.00  0.00           H  
ATOM   1660  HA  GLU A 109      28.610  -7.587 -44.211  1.00  0.00           H  
ATOM   1661  HB3 GLU A 109      29.396  -9.155 -45.720  1.00  0.00           H  
ATOM   1662  HB2 GLU A 109      29.262  -8.048 -47.083  1.00  0.00           H  
ATOM   1663  HG3 GLU A 109      26.856  -9.072 -45.343  1.00  0.00           H  
ATOM   1664  HG2 GLU A 109      27.775 -10.072 -46.513  1.00  0.00           H  
ATOM   1665  N   SER A 110      30.190  -5.496 -46.257  1.00  0.85           N  
ATOM   1666  CA  SER A 110      31.319  -4.748 -46.820  1.00  0.85           C  
ATOM   1667  C   SER A 110      31.832  -3.581 -45.885  1.00  0.85           C  
ATOM   1668  O   SER A 110      32.906  -3.093 -46.168  1.00  0.85           O  
ATOM   1669  CB  SER A 110      30.854  -4.217 -48.161  1.00  0.85           C  
ATOM   1670  OG  SER A 110      29.734  -3.332 -48.001  1.00  0.85           O  
ATOM   1671  H   SER A 110      29.412  -5.353 -46.884  1.00  0.00           H  
ATOM   1672  HA  SER A 110      32.216  -5.364 -46.881  1.00  0.00           H  
ATOM   1673  HB3 SER A 110      30.549  -5.070 -48.767  1.00  0.00           H  
ATOM   1674  HB2 SER A 110      31.684  -3.677 -48.617  1.00  0.00           H  
ATOM   1675  HG  SER A 110      30.093  -2.483 -47.736  1.00  0.00           H  
ATOM   1676  N   SER A 111      31.024  -3.149 -44.875  1.00  0.86           N  
ATOM   1677  CA  SER A 111      31.416  -2.209 -43.800  1.00  0.86           C  
ATOM   1678  C   SER A 111      32.499  -2.784 -42.793  1.00  0.86           C  
ATOM   1679  O   SER A 111      33.076  -2.026 -42.007  1.00  0.86           O  
ATOM   1680  CB  SER A 111      30.146  -1.910 -43.020  1.00  0.86           C  
ATOM   1681  OG  SER A 111      29.368  -3.059 -42.781  1.00  0.86           O  
ATOM   1682  H   SER A 111      30.220  -3.753 -44.780  1.00  0.00           H  
ATOM   1683  HA  SER A 111      31.835  -1.315 -44.261  1.00  0.00           H  
ATOM   1684  HB3 SER A 111      29.509  -1.266 -43.626  1.00  0.00           H  
ATOM   1685  HB2 SER A 111      30.246  -1.319 -42.109  1.00  0.00           H  
ATOM   1686  HG  SER A 111      28.464  -2.862 -43.038  1.00  0.00           H  
ATOM   1687  N   TRP A 112      32.728  -4.046 -42.812  1.00  0.79           N  
ATOM   1688  CA  TRP A 112      33.738  -4.794 -42.048  1.00  0.79           C  
ATOM   1689  C   TRP A 112      34.755  -5.521 -42.983  1.00  0.79           C  
ATOM   1690  O   TRP A 112      34.739  -6.769 -42.983  1.00  0.79           O  
ATOM   1691  CB  TRP A 112      32.989  -5.865 -41.226  1.00  0.79           C  
ATOM   1692  CG  TRP A 112      32.058  -5.335 -40.193  1.00  0.79           C  
ATOM   1693  CD1 TRP A 112      30.731  -5.326 -40.385  1.00  0.79           C  
ATOM   1694  CD2 TRP A 112      32.235  -4.804 -38.855  1.00  0.79           C  
ATOM   1695  NE1 TRP A 112      30.085  -4.857 -39.281  1.00  0.79           N  
ATOM   1696  CE2 TRP A 112      30.978  -4.408 -38.343  1.00  0.79           C  
ATOM   1697  CE3 TRP A 112      33.299  -4.462 -38.020  1.00  0.79           C  
ATOM   1698  CZ2 TRP A 112      30.718  -3.796 -37.060  1.00  0.79           C  
ATOM   1699  CZ3 TRP A 112      33.170  -3.780 -36.794  1.00  0.79           C  
ATOM   1700  CH2 TRP A 112      31.863  -3.476 -36.241  1.00  0.79           C  
ATOM   1701  H   TRP A 112      32.333  -4.515 -43.615  1.00  0.00           H  
ATOM   1702  HA  TRP A 112      34.447  -4.322 -41.368  1.00  0.00           H  
ATOM   1703  HB3 TRP A 112      33.664  -6.419 -40.573  1.00  0.00           H  
ATOM   1704  HB2 TRP A 112      32.470  -6.581 -41.864  1.00  0.00           H  
ATOM   1705  HD1 TRP A 112      30.176  -5.599 -41.270  1.00  0.00           H  
ATOM   1706  HE1 TRP A 112      29.079  -4.770 -39.298  1.00  0.00           H  
ATOM   1707  HE3 TRP A 112      34.338  -4.647 -38.250  1.00  0.00           H  
ATOM   1708  HZ2 TRP A 112      29.730  -3.525 -36.719  1.00  0.00           H  
ATOM   1709  HZ3 TRP A 112      34.052  -3.531 -36.223  1.00  0.00           H  
ATOM   1710  HH2 TRP A 112      31.660  -3.032 -35.278  1.00  0.00           H  
ATOM   1711  N   PRO A 113      35.489  -4.773 -43.776  1.00  0.77           N  
ATOM   1712  CA  PRO A 113      36.399  -5.413 -44.737  1.00  0.77           C  
ATOM   1713  C   PRO A 113      37.375  -6.398 -44.071  1.00  0.77           C  
ATOM   1714  O   PRO A 113      38.108  -5.968 -43.223  1.00  0.77           O  
ATOM   1715  CB  PRO A 113      37.090  -4.179 -45.388  1.00  0.77           C  
ATOM   1716  CG  PRO A 113      37.018  -3.130 -44.321  1.00  0.77           C  
ATOM   1717  CD  PRO A 113      35.660  -3.274 -43.762  1.00  0.77           C  
ATOM   1718  HA  PRO A 113      35.849  -5.930 -45.523  1.00  0.00           H  
ATOM   1719  HB3 PRO A 113      36.636  -3.832 -46.317  1.00  0.00           H  
ATOM   1720  HB2 PRO A 113      38.107  -4.511 -45.595  1.00  0.00           H  
ATOM   1721  HG3 PRO A 113      37.211  -2.167 -44.794  1.00  0.00           H  
ATOM   1722  HG2 PRO A 113      37.823  -3.362 -43.624  1.00  0.00           H  
ATOM   1723  HD2 PRO A 113      35.663  -2.925 -42.730  1.00  0.00           H  
ATOM   1724  HD3 PRO A 113      34.866  -2.873 -44.393  1.00  0.00           H  
ATOM   1725  N   ASN A 114      37.523  -7.628 -44.564  1.00  0.78           N  
ATOM   1726  CA  ASN A 114      38.524  -8.698 -44.242  1.00  0.78           C  
ATOM   1727  C   ASN A 114      37.931  -9.621 -43.135  1.00  0.78           C  
ATOM   1728  O   ASN A 114      38.426 -10.779 -43.047  1.00  0.78           O  
ATOM   1729  CB  ASN A 114      39.970  -8.265 -43.984  1.00  0.78           C  
ATOM   1730  CG  ASN A 114      40.705  -7.695 -45.186  1.00  0.78           C  
ATOM   1731  OD1 ASN A 114      40.839  -8.431 -46.196  1.00  0.78           O  
ATOM   1732  ND2 ASN A 114      41.090  -6.441 -45.132  1.00  0.78           N  
ATOM   1733  H   ASN A 114      36.979  -7.866 -45.382  1.00  0.00           H  
ATOM   1734  HA  ASN A 114      38.526  -9.232 -45.192  1.00  0.00           H  
ATOM   1735  HB3 ASN A 114      40.546  -9.158 -43.742  1.00  0.00           H  
ATOM   1736  HB2 ASN A 114      40.042  -7.572 -43.145  1.00  0.00           H  
ATOM   1737 HD22 ASN A 114      41.377  -5.983 -45.985  1.00  0.00           H  
ATOM   1738 HD21 ASN A 114      40.956  -5.851 -44.324  1.00  0.00           H  
ATOM   1739  N   HIS A 115      36.985  -9.187 -42.381  1.00  0.86           N  
ATOM   1740  CA  HIS A 115      36.252  -9.972 -41.409  1.00  0.86           C  
ATOM   1741  C   HIS A 115      35.203 -10.783 -42.188  1.00  0.86           C  
ATOM   1742  O   HIS A 115      34.446 -10.221 -42.992  1.00  0.86           O  
ATOM   1743  CB  HIS A 115      35.612  -9.150 -40.385  1.00  0.86           C  
ATOM   1744  CG  HIS A 115      36.568  -8.384 -39.577  1.00  0.86           C  
ATOM   1745  ND1 HIS A 115      36.845  -7.029 -39.755  1.00  0.86           N  
ATOM   1746  CD2 HIS A 115      37.200  -8.881 -38.432  1.00  0.86           C  
ATOM   1747  CE1 HIS A 115      37.745  -6.808 -38.786  1.00  0.86           C  
ATOM   1748  NE2 HIS A 115      37.980  -7.826 -37.993  1.00  0.86           N  
ATOM   1749  H   HIS A 115      36.544  -8.300 -42.579  1.00  0.00           H  
ATOM   1750  HA  HIS A 115      36.950 -10.615 -40.871  1.00  0.00           H  
ATOM   1751  HB3 HIS A 115      34.977  -9.688 -39.682  1.00  0.00           H  
ATOM   1752  HB2 HIS A 115      35.038  -8.312 -40.781  1.00  0.00           H  
ATOM   1753  HD2 HIS A 115      37.175  -9.886 -38.036  1.00  0.00           H  
ATOM   1754  HE1 HIS A 115      38.219  -5.838 -38.743  1.00  0.00           H  
ATOM   1755  HE2 HIS A 115      38.574  -7.733 -37.182  1.00  0.00           H  
ATOM   1756  N   THR A 116      35.146 -12.095 -41.849  1.00  0.86           N  
ATOM   1757  CA  THR A 116      34.098 -12.975 -42.388  1.00  0.86           C  
ATOM   1758  C   THR A 116      32.949 -12.897 -41.363  1.00  0.86           C  
ATOM   1759  O   THR A 116      33.016 -13.483 -40.258  1.00  0.86           O  
ATOM   1760  CB  THR A 116      34.623 -14.414 -42.510  1.00  0.86           C  
ATOM   1761  OG1 THR A 116      35.610 -14.363 -43.474  1.00  0.86           O  
ATOM   1762  CG2 THR A 116      33.644 -15.510 -42.882  1.00  0.86           C  
ATOM   1763  H   THR A 116      35.655 -12.494 -41.073  1.00  0.00           H  
ATOM   1764  HA  THR A 116      33.677 -12.675 -43.348  1.00  0.00           H  
ATOM   1765  HB  THR A 116      35.282 -14.665 -41.678  1.00  0.00           H  
ATOM   1766  HG1 THR A 116      36.237 -13.687 -43.206  1.00  0.00           H  
ATOM   1767 HG21 THR A 116      34.194 -16.446 -42.979  1.00  0.00           H  
ATOM   1768 HG22 THR A 116      32.952 -15.558 -42.042  1.00  0.00           H  
ATOM   1769 HG23 THR A 116      33.100 -15.284 -43.799  1.00  0.00           H  
ATOM   1770  N   VAL A 117      32.023 -12.060 -41.767  1.00  0.79           N  
ATOM   1771  CA  VAL A 117      30.721 -11.822 -41.066  1.00  0.79           C  
ATOM   1772  C   VAL A 117      29.727 -12.991 -40.985  1.00  0.79           C  
ATOM   1773  O   VAL A 117      29.087 -13.071 -39.951  1.00  0.79           O  
ATOM   1774  CB  VAL A 117      29.952 -10.664 -41.761  1.00  0.79           C  
ATOM   1775  CG1 VAL A 117      30.787  -9.425 -41.793  1.00  0.79           C  
ATOM   1776  CG2 VAL A 117      29.331 -10.876 -43.160  1.00  0.79           C  
ATOM   1777  H   VAL A 117      32.044 -11.672 -42.699  1.00  0.00           H  
ATOM   1778  HA  VAL A 117      31.042 -11.558 -40.059  1.00  0.00           H  
ATOM   1779  HB  VAL A 117      29.150 -10.429 -41.062  1.00  0.00           H  
ATOM   1780 HG11 VAL A 117      31.792  -9.481 -42.210  1.00  0.00           H  
ATOM   1781 HG12 VAL A 117      30.350  -8.599 -42.354  1.00  0.00           H  
ATOM   1782 HG13 VAL A 117      30.947  -9.107 -40.763  1.00  0.00           H  
ATOM   1783 HG21 VAL A 117      28.676 -11.745 -43.215  1.00  0.00           H  
ATOM   1784 HG22 VAL A 117      28.574 -10.094 -43.221  1.00  0.00           H  
ATOM   1785 HG23 VAL A 117      30.005 -10.971 -44.010  1.00  0.00           H  
ATOM   1786  N   THR A 118      29.732 -13.896 -41.985  1.00  0.69           N  
ATOM   1787  CA  THR A 118      28.735 -15.016 -42.012  1.00  0.69           C  
ATOM   1788  C   THR A 118      29.297 -16.156 -41.218  1.00  0.69           C  
ATOM   1789  O   THR A 118      30.282 -16.732 -41.638  1.00  0.69           O  
ATOM   1790  CB  THR A 118      28.580 -15.421 -43.504  1.00  0.69           C  
ATOM   1791  OG1 THR A 118      28.319 -14.217 -44.307  1.00  0.69           O  
ATOM   1792  CG2 THR A 118      27.356 -16.392 -43.725  1.00  0.69           C  
ATOM   1793  H   THR A 118      30.388 -13.830 -42.750  1.00  0.00           H  
ATOM   1794  HA  THR A 118      27.813 -14.590 -41.617  1.00  0.00           H  
ATOM   1795  HB  THR A 118      29.504 -15.844 -43.897  1.00  0.00           H  
ATOM   1796  HG1 THR A 118      29.141 -13.726 -44.378  1.00  0.00           H  
ATOM   1797 HG21 THR A 118      27.157 -16.655 -44.764  1.00  0.00           H  
ATOM   1798 HG22 THR A 118      27.364 -17.193 -42.986  1.00  0.00           H  
ATOM   1799 HG23 THR A 118      26.418 -15.935 -43.410  1.00  0.00           H  
ATOM   1800  N   GLY A 119      28.748 -16.469 -39.996  1.00  0.86           N  
ATOM   1801  CA  GLY A 119      28.836 -17.751 -39.283  1.00  0.86           C  
ATOM   1802  C   GLY A 119      27.786 -18.693 -39.884  1.00  0.86           C  
ATOM   1803  O   GLY A 119      26.734 -18.273 -40.354  1.00  0.86           O  
ATOM   1804  H   GLY A 119      27.991 -15.818 -39.847  1.00  0.00           H  
ATOM   1805  HA3 GLY A 119      28.750 -17.529 -38.219  1.00  0.00           H  
ATOM   1806  HA2 GLY A 119      29.895 -17.963 -39.429  1.00  0.00           H  
ATOM   1807  N   VAL A 120      28.059 -19.968 -39.625  1.00  0.89           N  
ATOM   1808  CA  VAL A 120      27.105 -20.975 -39.908  1.00  0.89           C  
ATOM   1809  C   VAL A 120      27.204 -22.023 -38.703  1.00  0.89           C  
ATOM   1810  O   VAL A 120      28.270 -22.569 -38.444  1.00  0.89           O  
ATOM   1811  CB  VAL A 120      27.324 -21.690 -41.281  1.00  0.89           C  
ATOM   1812  CG1 VAL A 120      26.516 -23.001 -41.448  1.00  0.89           C  
ATOM   1813  CG2 VAL A 120      27.086 -20.765 -42.424  1.00  0.89           C  
ATOM   1814  H   VAL A 120      28.891 -20.255 -39.130  1.00  0.00           H  
ATOM   1815  HA  VAL A 120      26.086 -20.596 -39.836  1.00  0.00           H  
ATOM   1816  HB  VAL A 120      28.366 -21.981 -41.405  1.00  0.00           H  
ATOM   1817 HG11 VAL A 120      25.449 -22.798 -41.539  1.00  0.00           H  
ATOM   1818 HG12 VAL A 120      26.871 -23.500 -42.349  1.00  0.00           H  
ATOM   1819 HG13 VAL A 120      26.669 -23.688 -40.616  1.00  0.00           H  
ATOM   1820 HG21 VAL A 120      26.045 -20.447 -42.480  1.00  0.00           H  
ATOM   1821 HG22 VAL A 120      27.742 -19.894 -42.451  1.00  0.00           H  
ATOM   1822 HG23 VAL A 120      27.291 -21.312 -43.344  1.00  0.00           H  
ATOM   1823  N   SER A 121      26.070 -22.141 -38.018  1.00  0.87           N  
ATOM   1824  CA  SER A 121      26.119 -22.732 -36.693  1.00  0.87           C  
ATOM   1825  C   SER A 121      24.755 -23.418 -36.437  1.00  0.87           C  
ATOM   1826  O   SER A 121      24.041 -23.832 -37.346  1.00  0.87           O  
ATOM   1827  CB  SER A 121      26.468 -21.589 -35.693  1.00  0.87           C  
ATOM   1828  OG  SER A 121      26.749 -22.030 -34.393  1.00  0.87           O  
ATOM   1829  H   SER A 121      25.203 -21.661 -38.215  1.00  0.00           H  
ATOM   1830  HA  SER A 121      26.874 -23.518 -36.666  1.00  0.00           H  
ATOM   1831  HB3 SER A 121      25.697 -20.820 -35.709  1.00  0.00           H  
ATOM   1832  HB2 SER A 121      27.380 -21.043 -35.935  1.00  0.00           H  
ATOM   1833  HG  SER A 121      27.680 -22.225 -34.265  1.00  0.00           H  
ATOM   1834  N   SER A 122      24.409 -23.622 -35.134  1.00  0.74           N  
ATOM   1835  CA  SER A 122      23.422 -24.490 -34.486  1.00  0.74           C  
ATOM   1836  C   SER A 122      21.987 -24.042 -34.842  1.00  0.74           C  
ATOM   1837  O   SER A 122      21.090 -24.850 -34.787  1.00  0.74           O  
ATOM   1838  CB  SER A 122      23.796 -24.654 -33.002  1.00  0.74           C  
ATOM   1839  OG  SER A 122      23.856 -23.386 -32.458  1.00  0.74           O  
ATOM   1840  H   SER A 122      25.076 -23.173 -34.522  1.00  0.00           H  
ATOM   1841  HA  SER A 122      23.414 -25.496 -34.906  1.00  0.00           H  
ATOM   1842  HB3 SER A 122      24.567 -25.386 -32.764  1.00  0.00           H  
ATOM   1843  HB2 SER A 122      22.866 -24.953 -32.518  1.00  0.00           H  
ATOM   1844  HG  SER A 122      22.964 -23.085 -32.267  1.00  0.00           H  
ATOM   1845  N   CYS A 123      21.810 -22.810 -35.163  1.00  0.89           N  
ATOM   1846  CA  CYS A 123      20.569 -22.255 -35.716  1.00  0.89           C  
ATOM   1847  C   CYS A 123      20.187 -22.974 -37.020  1.00  0.89           C  
ATOM   1848  O   CYS A 123      21.052 -22.970 -37.917  1.00  0.89           O  
ATOM   1849  CB  CYS A 123      20.693 -20.716 -35.892  1.00  0.89           C  
ATOM   1850  SG  CYS A 123      21.116 -19.855 -34.361  1.00  0.89           S  
ATOM   1851  H   CYS A 123      22.481 -22.072 -35.004  1.00  0.00           H  
ATOM   1852  HA  CYS A 123      19.704 -22.499 -35.098  1.00  0.00           H  
ATOM   1853  HB3 CYS A 123      19.765 -20.389 -36.362  1.00  0.00           H  
ATOM   1854  HB2 CYS A 123      21.409 -20.611 -36.707  1.00  0.00           H  
ATOM   1855  N   SER A 124      19.036 -23.635 -37.135  1.00  0.86           N  
ATOM   1856  CA  SER A 124      18.791 -24.666 -38.093  1.00  0.86           C  
ATOM   1857  C   SER A 124      17.338 -24.714 -38.591  1.00  0.86           C  
ATOM   1858  O   SER A 124      16.792 -25.832 -38.591  1.00  0.86           O  
ATOM   1859  CB  SER A 124      19.637 -25.989 -37.761  1.00  0.86           C  
ATOM   1860  OG  SER A 124      19.302 -26.644 -36.578  1.00  0.86           O  
ATOM   1861  H   SER A 124      18.403 -23.579 -36.350  1.00  0.00           H  
ATOM   1862  HA  SER A 124      19.411 -24.312 -38.916  1.00  0.00           H  
ATOM   1863  HB3 SER A 124      20.710 -25.833 -37.654  1.00  0.00           H  
ATOM   1864  HB2 SER A 124      19.489 -26.767 -38.510  1.00  0.00           H  
ATOM   1865  HG  SER A 124      19.701 -26.097 -35.897  1.00  0.00           H  
ATOM   1866  N   HIS A 125      16.798 -23.577 -38.986  1.00  0.81           N  
ATOM   1867  CA  HIS A 125      15.459 -23.495 -39.687  1.00  0.81           C  
ATOM   1868  C   HIS A 125      15.365 -24.332 -40.971  1.00  0.81           C  
ATOM   1869  O   HIS A 125      15.934 -23.939 -42.005  1.00  0.81           O  
ATOM   1870  CB  HIS A 125      15.240 -22.014 -39.917  1.00  0.81           C  
ATOM   1871  CG  HIS A 125      13.774 -21.639 -40.313  1.00  0.81           C  
ATOM   1872  ND1 HIS A 125      12.689 -22.161 -39.611  1.00  0.81           N1+
ATOM   1873  CD2 HIS A 125      13.216 -21.057 -41.453  1.00  0.81           C  
ATOM   1874  CE1 HIS A 125      11.585 -21.724 -40.192  1.00  0.81           C  
ATOM   1875  NE2 HIS A 125      11.806 -21.017 -41.287  1.00  0.81           N  
ATOM   1876  H   HIS A 125      17.385 -22.759 -38.916  1.00  0.00           H  
ATOM   1877  HA  HIS A 125      14.820 -23.950 -38.930  1.00  0.00           H  
ATOM   1878  HB3 HIS A 125      15.970 -21.679 -40.654  1.00  0.00           H  
ATOM   1879  HB2 HIS A 125      15.448 -21.474 -38.994  1.00  0.00           H  
ATOM   1880  HD1 HIS A 125      12.773 -22.682 -38.749  1.00  0.00           H  
ATOM   1881  HD2 HIS A 125      13.543 -20.532 -42.338  1.00  0.00           H  
ATOM   1882  HE1 HIS A 125      10.623 -21.964 -39.762  1.00  0.00           H  
ATOM   1883  HE2 HIS A 125      11.064 -20.667 -41.875  1.00  0.00           H  
ATOM   1884  N   ASN A 126      14.542 -25.362 -40.846  1.00  0.82           N  
ATOM   1885  CA  ASN A 126      14.146 -26.402 -41.779  1.00  0.82           C  
ATOM   1886  C   ASN A 126      15.303 -27.344 -42.019  1.00  0.82           C  
ATOM   1887  O   ASN A 126      15.450 -27.793 -43.162  1.00  0.82           O  
ATOM   1888  CB  ASN A 126      13.406 -25.854 -43.058  1.00  0.82           C  
ATOM   1889  CG  ASN A 126      12.187 -25.001 -42.756  1.00  0.82           C  
ATOM   1890  OD1 ASN A 126      11.323 -25.389 -41.959  1.00  0.82           O  
ATOM   1891  ND2 ASN A 126      11.968 -23.885 -43.488  1.00  0.82           N  
ATOM   1892  H   ASN A 126      14.171 -25.470 -39.913  1.00  0.00           H  
ATOM   1893  HA  ASN A 126      13.404 -27.039 -41.298  1.00  0.00           H  
ATOM   1894  HB3 ASN A 126      12.952 -26.780 -43.410  1.00  0.00           H  
ATOM   1895  HB2 ASN A 126      14.232 -25.456 -43.647  1.00  0.00           H  
ATOM   1896 HD22 ASN A 126      11.085 -23.394 -43.479  1.00  0.00           H  
ATOM   1897 HD21 ASN A 126      12.684 -23.688 -44.172  1.00  0.00           H  
ATOM   1898  N   GLY A 127      16.165 -27.508 -40.967  1.00  0.88           N  
ATOM   1899  CA  GLY A 127      17.474 -28.195 -41.017  1.00  0.88           C  
ATOM   1900  C   GLY A 127      18.570 -27.284 -41.595  1.00  0.88           C  
ATOM   1901  O   GLY A 127      19.742 -27.645 -41.461  1.00  0.88           O  
ATOM   1902  H   GLY A 127      15.960 -27.163 -40.040  1.00  0.00           H  
ATOM   1903  HA3 GLY A 127      17.519 -29.113 -41.602  1.00  0.00           H  
ATOM   1904  HA2 GLY A 127      17.699 -28.462 -39.984  1.00  0.00           H  
ATOM   1905  N   GLU A 128      18.262 -26.178 -42.254  1.00  0.83           N  
ATOM   1906  CA  GLU A 128      19.193 -25.344 -43.004  1.00  0.83           C  
ATOM   1907  C   GLU A 128      19.947 -24.519 -41.934  1.00  0.83           C  
ATOM   1908  O   GLU A 128      19.282 -23.828 -41.180  1.00  0.83           O  
ATOM   1909  CB  GLU A 128      18.525 -24.436 -44.070  1.00  0.83           C  
ATOM   1910  CG  GLU A 128      18.078 -25.306 -45.286  1.00  0.83           C  
ATOM   1911  CD  GLU A 128      19.190 -25.981 -46.123  1.00  0.83           C  
ATOM   1912  OE1 GLU A 128      20.350 -25.557 -45.996  1.00  0.83           O  
ATOM   1913  OE2 GLU A 128      18.807 -26.931 -46.761  1.00  0.83           O1-
ATOM   1914  H   GLU A 128      17.334 -25.783 -42.213  1.00  0.00           H  
ATOM   1915  HA  GLU A 128      19.873 -25.998 -43.550  1.00  0.00           H  
ATOM   1916  HB3 GLU A 128      19.188 -23.658 -44.449  1.00  0.00           H  
ATOM   1917  HB2 GLU A 128      17.704 -23.861 -43.645  1.00  0.00           H  
ATOM   1918  HG3 GLU A 128      17.435 -24.661 -45.886  1.00  0.00           H  
ATOM   1919  HG2 GLU A 128      17.409 -26.043 -44.842  1.00  0.00           H  
ATOM   1920  N   ASN A 129      21.250 -24.606 -41.817  1.00  0.85           N  
ATOM   1921  CA  ASN A 129      22.077 -24.049 -40.746  1.00  0.85           C  
ATOM   1922  C   ASN A 129      22.497 -22.620 -41.072  1.00  0.85           C  
ATOM   1923  O   ASN A 129      22.633 -22.294 -42.218  1.00  0.85           O  
ATOM   1924  CB  ASN A 129      23.360 -24.878 -40.715  1.00  0.85           C  
ATOM   1925  CG  ASN A 129      23.216 -26.207 -39.903  1.00  0.85           C  
ATOM   1926  OD1 ASN A 129      22.936 -27.271 -40.485  1.00  0.85           O  
ATOM   1927  ND2 ASN A 129      23.400 -26.131 -38.578  1.00  0.85           N  
ATOM   1928  H   ASN A 129      21.768 -25.050 -42.561  1.00  0.00           H  
ATOM   1929  HA  ASN A 129      21.589 -24.154 -39.778  1.00  0.00           H  
ATOM   1930  HB3 ASN A 129      24.136 -24.405 -40.113  1.00  0.00           H  
ATOM   1931  HB2 ASN A 129      23.727 -25.029 -41.730  1.00  0.00           H  
ATOM   1932 HD22 ASN A 129      23.162 -26.978 -38.083  1.00  0.00           H  
ATOM   1933 HD21 ASN A 129      23.812 -25.304 -38.170  1.00  0.00           H  
ATOM   1934  N   SER A 130      22.711 -21.773 -40.043  1.00  0.88           N  
ATOM   1935  CA  SER A 130      22.891 -20.331 -40.096  1.00  0.88           C  
ATOM   1936  C   SER A 130      23.273 -19.736 -38.681  1.00  0.88           C  
ATOM   1937  O   SER A 130      23.702 -20.523 -37.849  1.00  0.88           O  
ATOM   1938  CB  SER A 130      21.754 -19.632 -40.851  1.00  0.88           C  
ATOM   1939  OG  SER A 130      20.578 -19.587 -40.065  1.00  0.88           O  
ATOM   1940  H   SER A 130      22.421 -21.982 -39.099  1.00  0.00           H  
ATOM   1941  HA  SER A 130      23.727 -20.038 -40.730  1.00  0.00           H  
ATOM   1942  HB3 SER A 130      21.523 -20.042 -41.834  1.00  0.00           H  
ATOM   1943  HB2 SER A 130      22.086 -18.605 -41.004  1.00  0.00           H  
ATOM   1944  HG  SER A 130      20.156 -18.937 -40.632  1.00  0.00           H  
ATOM   1945  N   PHE A 131      23.053 -18.429 -38.490  1.00  0.89           N  
ATOM   1946  CA  PHE A 131      23.078 -17.649 -37.312  1.00  0.89           C  
ATOM   1947  C   PHE A 131      21.963 -16.589 -37.300  1.00  0.89           C  
ATOM   1948  O   PHE A 131      21.318 -16.350 -38.353  1.00  0.89           O  
ATOM   1949  CB  PHE A 131      24.530 -17.211 -37.106  1.00  0.89           C  
ATOM   1950  CG  PHE A 131      24.936 -16.797 -35.697  1.00  0.89           C  
ATOM   1951  CD1 PHE A 131      24.943 -17.734 -34.653  1.00  0.89           C  
ATOM   1952  CD2 PHE A 131      25.401 -15.484 -35.470  1.00  0.89           C  
ATOM   1953  CE1 PHE A 131      25.558 -17.372 -33.453  1.00  0.89           C  
ATOM   1954  CE2 PHE A 131      25.848 -15.169 -34.203  1.00  0.89           C  
ATOM   1955  CZ  PHE A 131      26.004 -16.113 -33.236  1.00  0.89           C  
ATOM   1956  H   PHE A 131      22.899 -17.913 -39.346  1.00  0.00           H  
ATOM   1957  HA  PHE A 131      22.789 -18.367 -36.545  1.00  0.00           H  
ATOM   1958  HB3 PHE A 131      24.706 -16.359 -37.763  1.00  0.00           H  
ATOM   1959  HB2 PHE A 131      25.235 -17.904 -37.563  1.00  0.00           H  
ATOM   1960  HD1 PHE A 131      24.702 -18.777 -34.795  1.00  0.00           H  
ATOM   1961  HD2 PHE A 131      25.435 -14.765 -36.276  1.00  0.00           H  
ATOM   1962  HE1 PHE A 131      25.733 -18.053 -32.633  1.00  0.00           H  
ATOM   1963  HE2 PHE A 131      26.289 -14.205 -33.995  1.00  0.00           H  
ATOM   1964  HZ  PHE A 131      26.416 -15.706 -32.325  1.00  0.00           H  
ATOM   1965  N   TYR A 132      21.722 -15.941 -36.148  1.00  0.89           N  
ATOM   1966  CA  TYR A 132      20.810 -14.898 -35.844  1.00  0.89           C  
ATOM   1967  C   TYR A 132      20.746 -13.805 -36.946  1.00  0.89           C  
ATOM   1968  O   TYR A 132      21.767 -13.264 -37.514  1.00  0.89           O  
ATOM   1969  CB  TYR A 132      21.384 -14.296 -34.503  1.00  0.89           C  
ATOM   1970  CG  TYR A 132      21.342 -15.344 -33.370  1.00  0.89           C  
ATOM   1971  CD1 TYR A 132      20.132 -15.597 -32.742  1.00  0.89           C  
ATOM   1972  CD2 TYR A 132      22.520 -15.875 -32.804  1.00  0.89           C  
ATOM   1973  CE1 TYR A 132      20.015 -16.319 -31.565  1.00  0.89           C  
ATOM   1974  CE2 TYR A 132      22.372 -16.635 -31.633  1.00  0.89           C  
ATOM   1975  CZ  TYR A 132      21.137 -16.890 -30.988  1.00  0.89           C  
ATOM   1976  OH  TYR A 132      21.085 -17.587 -29.880  1.00  0.89           O  
ATOM   1977  H   TYR A 132      22.168 -16.255 -35.298  1.00  0.00           H  
ATOM   1978  HA  TYR A 132      19.869 -15.418 -35.660  1.00  0.00           H  
ATOM   1979  HB3 TYR A 132      20.752 -13.451 -34.231  1.00  0.00           H  
ATOM   1980  HB2 TYR A 132      22.415 -13.985 -34.673  1.00  0.00           H  
ATOM   1981  HD1 TYR A 132      19.309 -15.074 -33.205  1.00  0.00           H  
ATOM   1982  HD2 TYR A 132      23.469 -15.627 -33.256  1.00  0.00           H  
ATOM   1983  HE1 TYR A 132      19.096 -16.514 -31.033  1.00  0.00           H  
ATOM   1984  HE2 TYR A 132      23.330 -16.980 -31.271  1.00  0.00           H  
ATOM   1985  HH  TYR A 132      21.934 -17.394 -29.476  1.00  0.00           H  
ATOM   1986  N   ARG A 133      19.529 -13.467 -37.276  1.00  0.82           N  
ATOM   1987  CA  ARG A 133      19.193 -12.449 -38.199  1.00  0.82           C  
ATOM   1988  C   ARG A 133      19.820 -11.013 -38.061  1.00  0.82           C  
ATOM   1989  O   ARG A 133      20.210 -10.411 -39.074  1.00  0.82           O  
ATOM   1990  CB  ARG A 133      17.598 -12.327 -38.394  1.00  0.82           C  
ATOM   1991  CG  ARG A 133      16.963 -13.755 -38.730  1.00  0.82           C  
ATOM   1992  CD  ARG A 133      15.663 -13.642 -39.626  1.00  0.82           C  
ATOM   1993  NE  ARG A 133      15.971 -13.263 -41.049  1.00  0.82           N  
ATOM   1994  CZ  ARG A 133      15.152 -13.281 -42.138  1.00  0.82           C  
ATOM   1995  NH1 ARG A 133      13.865 -13.695 -42.073  1.00  0.82           N  
ATOM   1996  NH2 ARG A 133      15.596 -12.985 -43.332  1.00  0.82           N1+
ATOM   1997  H   ARG A 133      18.757 -13.797 -36.715  1.00  0.00           H  
ATOM   1998  HA  ARG A 133      19.596 -12.786 -39.153  1.00  0.00           H  
ATOM   1999  HB3 ARG A 133      17.340 -11.666 -39.221  1.00  0.00           H  
ATOM   2000  HB2 ARG A 133      17.100 -11.924 -37.513  1.00  0.00           H  
ATOM   2001  HG3 ARG A 133      16.771 -14.327 -37.823  1.00  0.00           H  
ATOM   2002  HG2 ARG A 133      17.620 -14.329 -39.382  1.00  0.00           H  
ATOM   2003  HD3 ARG A 133      15.089 -12.836 -39.171  1.00  0.00           H  
ATOM   2004  HD2 ARG A 133      15.241 -14.643 -39.537  1.00  0.00           H  
ATOM   2005  HE  ARG A 133      16.836 -12.753 -41.158  1.00  0.00           H  
ATOM   2006 HH12 ARG A 133      13.248 -13.807 -42.866  1.00  0.00           H  
ATOM   2007 HH11 ARG A 133      13.581 -14.294 -41.311  1.00  0.00           H  
ATOM   2008 HH22 ARG A 133      14.831 -12.729 -43.940  1.00  0.00           H  
ATOM   2009 HH21 ARG A 133      16.512 -12.595 -43.503  1.00  0.00           H  
ATOM   2010  N   ASN A 134      19.834 -10.512 -36.779  1.00  0.87           N  
ATOM   2011  CA  ASN A 134      20.296  -9.158 -36.430  1.00  0.87           C  
ATOM   2012  C   ASN A 134      21.756  -8.969 -36.139  1.00  0.87           C  
ATOM   2013  O   ASN A 134      22.207  -7.781 -36.174  1.00  0.87           O  
ATOM   2014  CB  ASN A 134      19.388  -8.579 -35.265  1.00  0.87           C  
ATOM   2015  CG  ASN A 134      17.924  -8.375 -35.619  1.00  0.87           C  
ATOM   2016  OD1 ASN A 134      17.633  -7.901 -36.702  1.00  0.87           O  
ATOM   2017  ND2 ASN A 134      16.927  -8.796 -34.867  1.00  0.87           N  
ATOM   2018  H   ASN A 134      19.555 -11.077 -35.990  1.00  0.00           H  
ATOM   2019  HA  ASN A 134      20.108  -8.458 -37.245  1.00  0.00           H  
ATOM   2020  HB3 ASN A 134      19.812  -7.589 -35.096  1.00  0.00           H  
ATOM   2021  HB2 ASN A 134      19.438  -9.096 -34.307  1.00  0.00           H  
ATOM   2022 HD22 ASN A 134      15.945  -8.749 -35.099  1.00  0.00           H  
ATOM   2023 HD21 ASN A 134      17.247  -9.155 -33.979  1.00  0.00           H  
ATOM   2024  N   LEU A 135      22.487 -10.069 -35.983  1.00  0.91           N  
ATOM   2025  CA  LEU A 135      23.891 -10.083 -35.602  1.00  0.91           C  
ATOM   2026  C   LEU A 135      24.799 -10.535 -36.813  1.00  0.91           C  
ATOM   2027  O   LEU A 135      24.257 -11.214 -37.734  1.00  0.91           O  
ATOM   2028  CB  LEU A 135      24.174 -11.166 -34.512  1.00  0.91           C  
ATOM   2029  CG  LEU A 135      23.430 -11.013 -33.140  1.00  0.91           C  
ATOM   2030  CD1 LEU A 135      23.455 -12.242 -32.223  1.00  0.91           C  
ATOM   2031  CD2 LEU A 135      23.796  -9.714 -32.430  1.00  0.91           C  
ATOM   2032  H   LEU A 135      22.262 -11.000 -36.303  1.00  0.00           H  
ATOM   2033  HA  LEU A 135      24.170  -9.098 -35.229  1.00  0.00           H  
ATOM   2034  HB3 LEU A 135      25.224 -11.120 -34.222  1.00  0.00           H  
ATOM   2035  HB2 LEU A 135      24.126 -12.215 -34.805  1.00  0.00           H  
ATOM   2036  HG  LEU A 135      22.382 -11.024 -33.437  1.00  0.00           H  
ATOM   2037 HD11 LEU A 135      24.334 -12.853 -32.427  1.00  0.00           H  
ATOM   2038 HD12 LEU A 135      23.484 -11.964 -31.170  1.00  0.00           H  
ATOM   2039 HD13 LEU A 135      22.615 -12.910 -32.413  1.00  0.00           H  
ATOM   2040 HD21 LEU A 135      24.753  -9.378 -32.829  1.00  0.00           H  
ATOM   2041 HD22 LEU A 135      23.090  -8.889 -32.525  1.00  0.00           H  
ATOM   2042 HD23 LEU A 135      23.891  -9.837 -31.352  1.00  0.00           H  
ATOM   2043  N   LEU A 136      26.105 -10.387 -36.744  1.00  0.92           N  
ATOM   2044  CA  LEU A 136      27.155 -10.968 -37.498  1.00  0.92           C  
ATOM   2045  C   LEU A 136      28.187 -11.527 -36.501  1.00  0.92           C  
ATOM   2046  O   LEU A 136      28.295 -10.927 -35.444  1.00  0.92           O  
ATOM   2047  CB  LEU A 136      27.877  -9.819 -38.186  1.00  0.92           C  
ATOM   2048  CG  LEU A 136      27.222  -9.002 -39.318  1.00  0.92           C  
ATOM   2049  CD1 LEU A 136      28.279  -8.054 -39.960  1.00  0.92           C  
ATOM   2050  CD2 LEU A 136      26.599  -9.950 -40.469  1.00  0.92           C  
ATOM   2051  H   LEU A 136      26.538  -9.945 -35.946  1.00  0.00           H  
ATOM   2052  HA  LEU A 136      26.806 -11.724 -38.201  1.00  0.00           H  
ATOM   2053  HB3 LEU A 136      28.799 -10.208 -38.616  1.00  0.00           H  
ATOM   2054  HB2 LEU A 136      28.155  -9.042 -37.474  1.00  0.00           H  
ATOM   2055  HG  LEU A 136      26.353  -8.470 -38.932  1.00  0.00           H  
ATOM   2056 HD11 LEU A 136      28.035  -7.050 -39.613  1.00  0.00           H  
ATOM   2057 HD12 LEU A 136      29.315  -8.100 -39.624  1.00  0.00           H  
ATOM   2058 HD13 LEU A 136      28.199  -7.853 -41.028  1.00  0.00           H  
ATOM   2059 HD21 LEU A 136      26.998 -10.941 -40.254  1.00  0.00           H  
ATOM   2060 HD22 LEU A 136      25.512 -10.039 -40.486  1.00  0.00           H  
ATOM   2061 HD23 LEU A 136      26.834  -9.601 -41.475  1.00  0.00           H  
ATOM   2062  N   TRP A 137      28.810 -12.633 -36.891  1.00  0.90           N  
ATOM   2063  CA  TRP A 137      29.832 -13.364 -36.125  1.00  0.90           C  
ATOM   2064  C   TRP A 137      31.166 -13.046 -36.914  1.00  0.90           C  
ATOM   2065  O   TRP A 137      31.321 -13.655 -38.032  1.00  0.90           O  
ATOM   2066  CB  TRP A 137      29.586 -14.880 -36.046  1.00  0.90           C  
ATOM   2067  CG  TRP A 137      30.299 -15.694 -35.041  1.00  0.90           C  
ATOM   2068  CD1 TRP A 137      31.603 -15.557 -34.750  1.00  0.90           C  
ATOM   2069  CD2 TRP A 137      29.820 -16.904 -34.375  1.00  0.90           C  
ATOM   2070  NE1 TRP A 137      31.913 -16.485 -33.781  1.00  0.90           N  
ATOM   2071  CE2 TRP A 137      30.868 -17.404 -33.578  1.00  0.90           C  
ATOM   2072  CE3 TRP A 137      28.646 -17.624 -34.404  1.00  0.90           C  
ATOM   2073  CZ2 TRP A 137      30.734 -18.540 -32.747  1.00  0.90           C  
ATOM   2074  CZ3 TRP A 137      28.490 -18.775 -33.689  1.00  0.90           C  
ATOM   2075  CH2 TRP A 137      29.581 -19.300 -32.985  1.00  0.90           C  
ATOM   2076  H   TRP A 137      28.638 -13.012 -37.811  1.00  0.00           H  
ATOM   2077  HA  TRP A 137      29.729 -13.164 -35.059  1.00  0.00           H  
ATOM   2078  HB3 TRP A 137      29.603 -15.434 -36.985  1.00  0.00           H  
ATOM   2079  HB2 TRP A 137      28.536 -15.060 -35.814  1.00  0.00           H  
ATOM   2080  HD1 TRP A 137      32.253 -14.752 -35.059  1.00  0.00           H  
ATOM   2081  HE1 TRP A 137      32.793 -16.414 -33.289  1.00  0.00           H  
ATOM   2082  HE3 TRP A 137      27.841 -17.185 -34.975  1.00  0.00           H  
ATOM   2083  HZ2 TRP A 137      31.636 -18.871 -32.255  1.00  0.00           H  
ATOM   2084  HZ3 TRP A 137      27.512 -19.234 -33.660  1.00  0.00           H  
ATOM   2085  HH2 TRP A 137      29.486 -20.122 -32.291  1.00  0.00           H  
ATOM   2086  N   LEU A 138      31.924 -12.032 -36.410  1.00  0.92           N  
ATOM   2087  CA  LEU A 138      33.081 -11.596 -37.176  1.00  0.92           C  
ATOM   2088  C   LEU A 138      34.220 -12.577 -37.056  1.00  0.92           C  
ATOM   2089  O   LEU A 138      35.051 -12.396 -36.123  1.00  0.92           O  
ATOM   2090  CB  LEU A 138      33.535 -10.220 -36.631  1.00  0.92           C  
ATOM   2091  CG  LEU A 138      32.482  -9.100 -36.649  1.00  0.92           C  
ATOM   2092  CD1 LEU A 138      32.490  -8.036 -35.486  1.00  0.92           C  
ATOM   2093  CD2 LEU A 138      32.351  -8.450 -38.078  1.00  0.92           C  
ATOM   2094  H   LEU A 138      31.771 -11.489 -35.573  1.00  0.00           H  
ATOM   2095  HA  LEU A 138      32.882 -11.468 -38.240  1.00  0.00           H  
ATOM   2096  HB3 LEU A 138      34.427  -9.861 -37.145  1.00  0.00           H  
ATOM   2097  HB2 LEU A 138      33.816 -10.315 -35.582  1.00  0.00           H  
ATOM   2098  HG  LEU A 138      31.479  -9.514 -36.551  1.00  0.00           H  
ATOM   2099 HD11 LEU A 138      33.368  -8.009 -34.840  1.00  0.00           H  
ATOM   2100 HD12 LEU A 138      32.426  -7.031 -35.902  1.00  0.00           H  
ATOM   2101 HD13 LEU A 138      31.645  -8.332 -34.865  1.00  0.00           H  
ATOM   2102 HD21 LEU A 138      32.644  -7.405 -38.176  1.00  0.00           H  
ATOM   2103 HD22 LEU A 138      32.964  -8.968 -38.815  1.00  0.00           H  
ATOM   2104 HD23 LEU A 138      31.319  -8.470 -38.430  1.00  0.00           H  
ATOM   2105  N   THR A 139      34.305 -13.615 -37.875  1.00  0.89           N  
ATOM   2106  CA  THR A 139      35.308 -14.692 -37.874  1.00  0.89           C  
ATOM   2107  C   THR A 139      36.423 -14.387 -38.904  1.00  0.89           C  
ATOM   2108  O   THR A 139      36.171 -13.543 -39.772  1.00  0.89           O  
ATOM   2109  CB  THR A 139      34.687 -16.106 -38.166  1.00  0.89           C  
ATOM   2110  OG1 THR A 139      34.053 -16.131 -39.410  1.00  0.89           O  
ATOM   2111  CG2 THR A 139      33.815 -16.557 -37.073  1.00  0.89           C  
ATOM   2112  H   THR A 139      33.650 -13.549 -38.641  1.00  0.00           H  
ATOM   2113  HA  THR A 139      35.792 -14.661 -36.898  1.00  0.00           H  
ATOM   2114  HB  THR A 139      35.474 -16.858 -38.122  1.00  0.00           H  
ATOM   2115  HG1 THR A 139      33.562 -15.307 -39.438  1.00  0.00           H  
ATOM   2116 HG21 THR A 139      34.349 -17.236 -36.407  1.00  0.00           H  
ATOM   2117 HG22 THR A 139      33.464 -15.769 -36.407  1.00  0.00           H  
ATOM   2118 HG23 THR A 139      32.974 -17.192 -37.352  1.00  0.00           H  
ATOM   2119  N   GLY A 140      37.508 -15.079 -38.876  1.00  0.88           N  
ATOM   2120  CA  GLY A 140      38.527 -14.932 -39.891  1.00  0.88           C  
ATOM   2121  C   GLY A 140      38.492 -16.264 -40.637  1.00  0.88           C  
ATOM   2122  O   GLY A 140      38.118 -17.294 -40.041  1.00  0.88           O  
ATOM   2123  H   GLY A 140      37.751 -15.675 -38.097  1.00  0.00           H  
ATOM   2124  HA3 GLY A 140      39.507 -14.840 -39.422  1.00  0.00           H  
ATOM   2125  HA2 GLY A 140      38.503 -14.098 -40.593  1.00  0.00           H  
ATOM   2126  N   LYS A 141      39.006 -16.366 -41.890  1.00  0.81           N  
ATOM   2127  CA  LYS A 141      39.145 -17.637 -42.575  1.00  0.81           C  
ATOM   2128  C   LYS A 141      40.450 -17.663 -43.334  1.00  0.81           C  
ATOM   2129  O   LYS A 141      40.508 -17.461 -44.545  1.00  0.81           O  
ATOM   2130  CB  LYS A 141      37.892 -17.894 -43.400  1.00  0.81           C  
ATOM   2131  CG  LYS A 141      37.784 -19.290 -44.153  1.00  0.81           C  
ATOM   2132  CD  LYS A 141      37.558 -20.483 -43.115  1.00  0.81           C  
ATOM   2133  CE  LYS A 141      37.080 -21.873 -43.780  1.00  0.81           C  
ATOM   2134  NZ  LYS A 141      36.964 -22.893 -42.747  1.00  0.81           N1+
ATOM   2135  H   LYS A 141      39.442 -15.564 -42.323  1.00  0.00           H  
ATOM   2136  HA  LYS A 141      39.308 -18.419 -41.832  1.00  0.00           H  
ATOM   2137  HB3 LYS A 141      37.818 -17.094 -44.136  1.00  0.00           H  
ATOM   2138  HB2 LYS A 141      36.942 -17.866 -42.866  1.00  0.00           H  
ATOM   2139  HG3 LYS A 141      38.677 -19.501 -44.739  1.00  0.00           H  
ATOM   2140  HG2 LYS A 141      36.944 -19.150 -44.834  1.00  0.00           H  
ATOM   2141  HD3 LYS A 141      36.748 -20.241 -42.428  1.00  0.00           H  
ATOM   2142  HD2 LYS A 141      38.430 -20.619 -42.474  1.00  0.00           H  
ATOM   2143  HE3 LYS A 141      37.715 -22.123 -44.630  1.00  0.00           H  
ATOM   2144  HE2 LYS A 141      36.130 -21.795 -44.308  1.00  0.00           H  
ATOM   2145  HZ1 LYS A 141      37.114 -23.796 -43.172  1.00  0.00           H  
ATOM   2146  HZ2 LYS A 141      37.595 -22.698 -41.983  1.00  0.00           H  
ATOM   2147  HZ3 LYS A 141      36.007 -22.878 -42.424  1.00  0.00           H  
ATOM   2148  N   ASN A 142      41.437 -17.973 -42.546  1.00  0.74           N  
ATOM   2149  CA  ASN A 142      42.829 -18.207 -42.974  1.00  0.74           C  
ATOM   2150  C   ASN A 142      43.620 -17.001 -43.548  1.00  0.74           C  
ATOM   2151  O   ASN A 142      44.764 -17.222 -43.964  1.00  0.74           O  
ATOM   2152  CB  ASN A 142      43.052 -19.410 -43.888  1.00  0.74           C  
ATOM   2153  CG  ASN A 142      42.611 -20.729 -43.200  1.00  0.74           C  
ATOM   2154  OD1 ASN A 142      41.621 -20.929 -42.452  1.00  0.74           O  
ATOM   2155  ND2 ASN A 142      43.220 -21.819 -43.615  1.00  0.74           N  
ATOM   2156  H   ASN A 142      41.295 -18.293 -41.598  1.00  0.00           H  
ATOM   2157  HA  ASN A 142      43.240 -18.484 -42.002  1.00  0.00           H  
ATOM   2158  HB3 ASN A 142      44.130 -19.516 -44.007  1.00  0.00           H  
ATOM   2159  HB2 ASN A 142      42.533 -19.321 -44.842  1.00  0.00           H  
ATOM   2160 HD22 ASN A 142      42.872 -22.647 -43.151  1.00  0.00           H  
ATOM   2161 HD21 ASN A 142      44.052 -21.805 -44.186  1.00  0.00           H  
ATOM   2162  N   GLY A 143      42.986 -15.815 -43.693  1.00  0.82           N  
ATOM   2163  CA  GLY A 143      43.472 -14.608 -44.395  1.00  0.82           C  
ATOM   2164  C   GLY A 143      43.886 -13.569 -43.321  1.00  0.82           C  
ATOM   2165  O   GLY A 143      44.309 -13.946 -42.258  1.00  0.82           O  
ATOM   2166  H   GLY A 143      42.067 -15.719 -43.285  1.00  0.00           H  
ATOM   2167  HA3 GLY A 143      42.619 -14.184 -44.925  1.00  0.00           H  
ATOM   2168  HA2 GLY A 143      44.263 -14.821 -45.114  1.00  0.00           H  
ATOM   2169  N   LEU A 144      43.734 -12.277 -43.639  1.00  0.83           N  
ATOM   2170  CA  LEU A 144      43.937 -11.212 -42.684  1.00  0.83           C  
ATOM   2171  C   LEU A 144      42.778 -11.271 -41.693  1.00  0.83           C  
ATOM   2172  O   LEU A 144      41.676 -11.751 -41.953  1.00  0.83           O  
ATOM   2173  CB  LEU A 144      43.912  -9.832 -43.382  1.00  0.83           C  
ATOM   2174  CG  LEU A 144      44.877  -9.610 -44.594  1.00  0.83           C  
ATOM   2175  CD1 LEU A 144      44.463  -8.322 -45.418  1.00  0.83           C  
ATOM   2176  CD2 LEU A 144      46.367  -9.605 -44.177  1.00  0.83           C  
ATOM   2177  H   LEU A 144      43.257 -12.030 -44.495  1.00  0.00           H  
ATOM   2178  HA  LEU A 144      44.895 -11.385 -42.194  1.00  0.00           H  
ATOM   2179  HB3 LEU A 144      43.967  -9.067 -42.608  1.00  0.00           H  
ATOM   2180  HB2 LEU A 144      42.945  -9.706 -43.868  1.00  0.00           H  
ATOM   2181  HG  LEU A 144      44.598 -10.423 -45.263  1.00  0.00           H  
ATOM   2182 HD11 LEU A 144      43.622  -8.619 -46.045  1.00  0.00           H  
ATOM   2183 HD12 LEU A 144      44.178  -7.477 -44.793  1.00  0.00           H  
ATOM   2184 HD13 LEU A 144      45.327  -7.890 -45.922  1.00  0.00           H  
ATOM   2185 HD21 LEU A 144      46.835  -8.694 -44.551  1.00  0.00           H  
ATOM   2186 HD22 LEU A 144      46.534  -9.768 -43.112  1.00  0.00           H  
ATOM   2187 HD23 LEU A 144      46.861 -10.442 -44.670  1.00  0.00           H  
ATOM   2188  N   TYR A 145      42.949 -10.536 -40.538  1.00  0.85           N  
ATOM   2189  CA  TYR A 145      41.953 -10.135 -39.564  1.00  0.85           C  
ATOM   2190  C   TYR A 145      42.442  -8.867 -38.891  1.00  0.85           C  
ATOM   2191  O   TYR A 145      43.370  -8.923 -38.011  1.00  0.85           O  
ATOM   2192  CB  TYR A 145      41.877 -11.278 -38.418  1.00  0.85           C  
ATOM   2193  CG  TYR A 145      40.629 -11.340 -37.536  1.00  0.85           C  
ATOM   2194  CD1 TYR A 145      40.666 -10.578 -36.320  1.00  0.85           C  
ATOM   2195  CD2 TYR A 145      39.429 -12.057 -37.907  1.00  0.85           C  
ATOM   2196  CE1 TYR A 145      39.538 -10.554 -35.459  1.00  0.85           C  
ATOM   2197  CE2 TYR A 145      38.380 -12.055 -36.976  1.00  0.85           C  
ATOM   2198  CZ  TYR A 145      38.353 -11.269 -35.832  1.00  0.85           C  
ATOM   2199  OH  TYR A 145      37.244 -11.266 -35.072  1.00  0.85           O  
ATOM   2200  H   TYR A 145      43.847 -10.146 -40.291  1.00  0.00           H  
ATOM   2201  HA  TYR A 145      40.982  -9.980 -40.033  1.00  0.00           H  
ATOM   2202  HB3 TYR A 145      42.819 -11.249 -37.869  1.00  0.00           H  
ATOM   2203  HB2 TYR A 145      41.927 -12.262 -38.883  1.00  0.00           H  
ATOM   2204  HD1 TYR A 145      41.501  -9.919 -36.135  1.00  0.00           H  
ATOM   2205  HD2 TYR A 145      39.408 -12.474 -38.903  1.00  0.00           H  
ATOM   2206  HE1 TYR A 145      39.650  -9.979 -34.552  1.00  0.00           H  
ATOM   2207  HE2 TYR A 145      37.411 -12.361 -37.341  1.00  0.00           H  
ATOM   2208  HH  TYR A 145      36.462 -11.602 -35.517  1.00  0.00           H  
ATOM   2209  N   PRO A 146      41.756  -7.725 -39.149  1.00  0.88           N  
ATOM   2210  CA  PRO A 146      41.996  -6.378 -38.525  1.00  0.88           C  
ATOM   2211  C   PRO A 146      41.551  -6.398 -37.071  1.00  0.88           C  
ATOM   2212  O   PRO A 146      40.478  -6.919 -36.755  1.00  0.88           O  
ATOM   2213  CB  PRO A 146      41.153  -5.412 -39.348  1.00  0.88           C  
ATOM   2214  CG  PRO A 146      41.104  -6.046 -40.716  1.00  0.88           C  
ATOM   2215  CD  PRO A 146      41.015  -7.533 -40.417  1.00  0.88           C  
ATOM   2216  HA  PRO A 146      43.051  -6.126 -38.628  1.00  0.00           H  
ATOM   2217  HB3 PRO A 146      41.525  -4.387 -39.349  1.00  0.00           H  
ATOM   2218  HB2 PRO A 146      40.087  -5.369 -39.128  1.00  0.00           H  
ATOM   2219  HG3 PRO A 146      42.113  -5.927 -41.109  1.00  0.00           H  
ATOM   2220  HG2 PRO A 146      40.312  -5.636 -41.342  1.00  0.00           H  
ATOM   2221  HD2 PRO A 146      40.024  -7.986 -40.403  1.00  0.00           H  
ATOM   2222  HD3 PRO A 146      41.490  -8.033 -41.261  1.00  0.00           H  
ATOM   2223  N   ASN A 147      42.440  -5.839 -36.259  1.00  0.86           N  
ATOM   2224  CA  ASN A 147      42.111  -5.505 -34.825  1.00  0.86           C  
ATOM   2225  C   ASN A 147      40.863  -4.632 -34.865  1.00  0.86           C  
ATOM   2226  O   ASN A 147      40.877  -3.570 -35.513  1.00  0.86           O  
ATOM   2227  CB  ASN A 147      43.381  -4.981 -34.050  1.00  0.86           C  
ATOM   2228  CG  ASN A 147      43.233  -5.195 -32.490  1.00  0.86           C  
ATOM   2229  OD1 ASN A 147      43.169  -6.347 -32.068  1.00  0.86           O  
ATOM   2230  ND2 ASN A 147      43.034  -4.137 -31.683  1.00  0.86           N  
ATOM   2231  H   ASN A 147      43.237  -5.405 -36.702  1.00  0.00           H  
ATOM   2232  HA  ASN A 147      41.825  -6.456 -34.375  1.00  0.00           H  
ATOM   2233  HB3 ASN A 147      43.720  -3.986 -34.338  1.00  0.00           H  
ATOM   2234  HB2 ASN A 147      44.120  -5.772 -34.175  1.00  0.00           H  
ATOM   2235 HD22 ASN A 147      43.020  -4.356 -30.697  1.00  0.00           H  
ATOM   2236 HD21 ASN A 147      43.162  -3.205 -32.052  1.00  0.00           H  
ATOM   2237  N   LEU A 148      39.791  -5.055 -34.236  1.00  0.85           N  
ATOM   2238  CA  LEU A 148      38.484  -4.540 -34.402  1.00  0.85           C  
ATOM   2239  C   LEU A 148      38.328  -3.144 -33.837  1.00  0.85           C  
ATOM   2240  O   LEU A 148      38.602  -2.921 -32.605  1.00  0.85           O  
ATOM   2241  CB  LEU A 148      37.557  -5.565 -33.854  1.00  0.85           C  
ATOM   2242  CG  LEU A 148      37.163  -6.647 -34.917  1.00  0.85           C  
ATOM   2243  CD1 LEU A 148      36.699  -7.953 -34.227  1.00  0.85           C  
ATOM   2244  CD2 LEU A 148      35.989  -6.208 -35.837  1.00  0.85           C  
ATOM   2245  H   LEU A 148      39.807  -5.935 -33.738  1.00  0.00           H  
ATOM   2246  HA  LEU A 148      38.397  -4.489 -35.487  1.00  0.00           H  
ATOM   2247  HB3 LEU A 148      36.731  -5.064 -33.348  1.00  0.00           H  
ATOM   2248  HB2 LEU A 148      37.979  -6.095 -33.000  1.00  0.00           H  
ATOM   2249  HG  LEU A 148      38.039  -6.812 -35.544  1.00  0.00           H  
ATOM   2250 HD11 LEU A 148      37.469  -8.710 -34.073  1.00  0.00           H  
ATOM   2251 HD12 LEU A 148      36.452  -7.802 -33.176  1.00  0.00           H  
ATOM   2252 HD13 LEU A 148      35.815  -8.378 -34.702  1.00  0.00           H  
ATOM   2253 HD21 LEU A 148      35.547  -7.023 -36.410  1.00  0.00           H  
ATOM   2254 HD22 LEU A 148      35.145  -5.751 -35.322  1.00  0.00           H  
ATOM   2255 HD23 LEU A 148      36.344  -5.509 -36.595  1.00  0.00           H  
ATOM   2256  N   SER A 149      37.792  -2.210 -34.621  1.00  0.88           N  
ATOM   2257  CA  SER A 149      37.514  -0.871 -34.177  1.00  0.88           C  
ATOM   2258  C   SER A 149      36.357  -0.330 -35.067  1.00  0.88           C  
ATOM   2259  O   SER A 149      36.421  -0.553 -36.255  1.00  0.88           O  
ATOM   2260  CB  SER A 149      38.826  -0.032 -33.997  1.00  0.88           C  
ATOM   2261  OG  SER A 149      38.603   1.310 -33.997  1.00  0.88           O  
ATOM   2262  H   SER A 149      37.751  -2.358 -35.619  1.00  0.00           H  
ATOM   2263  HA  SER A 149      37.073  -0.862 -33.181  1.00  0.00           H  
ATOM   2264  HB3 SER A 149      39.436  -0.204 -34.883  1.00  0.00           H  
ATOM   2265  HB2 SER A 149      39.516  -0.324 -33.204  1.00  0.00           H  
ATOM   2266  HG  SER A 149      38.045   1.521 -33.245  1.00  0.00           H  
ATOM   2267  N   LYS A 150      35.344   0.337 -34.489  1.00  0.84           N  
ATOM   2268  CA  LYS A 150      34.189   0.846 -35.203  1.00  0.84           C  
ATOM   2269  C   LYS A 150      33.552   1.973 -34.334  1.00  0.84           C  
ATOM   2270  O   LYS A 150      33.693   1.941 -33.061  1.00  0.84           O  
ATOM   2271  CB  LYS A 150      33.214  -0.367 -35.409  1.00  0.84           C  
ATOM   2272  CG  LYS A 150      32.191  -0.000 -36.528  1.00  0.84           C  
ATOM   2273  CD  LYS A 150      32.706   0.311 -37.984  1.00  0.84           C  
ATOM   2274  CE  LYS A 150      33.894  -0.444 -38.524  1.00  0.84           C  
ATOM   2275  NZ  LYS A 150      34.038  -0.442 -39.972  1.00  0.84           N1+
ATOM   2276  H   LYS A 150      35.314   0.383 -33.481  1.00  0.00           H  
ATOM   2277  HA  LYS A 150      34.617   1.289 -36.102  1.00  0.00           H  
ATOM   2278  HB3 LYS A 150      32.814  -0.808 -34.497  1.00  0.00           H  
ATOM   2279  HB2 LYS A 150      33.719  -1.253 -35.794  1.00  0.00           H  
ATOM   2280  HG3 LYS A 150      31.585   0.840 -36.190  1.00  0.00           H  
ATOM   2281  HG2 LYS A 150      31.382  -0.708 -36.710  1.00  0.00           H  
ATOM   2282  HD3 LYS A 150      32.874   1.385 -38.057  1.00  0.00           H  
ATOM   2283  HD2 LYS A 150      31.834   0.206 -38.631  1.00  0.00           H  
ATOM   2284  HE3 LYS A 150      33.819  -1.484 -38.207  1.00  0.00           H  
ATOM   2285  HE2 LYS A 150      34.803  -0.062 -38.060  1.00  0.00           H  
ATOM   2286  HZ1 LYS A 150      34.926  -0.902 -40.105  1.00  0.00           H  
ATOM   2287  HZ2 LYS A 150      33.317  -0.883 -40.525  1.00  0.00           H  
ATOM   2288  HZ3 LYS A 150      34.261   0.507 -40.239  1.00  0.00           H  
ATOM   2289  N   SER A 151      32.746   2.822 -34.953  1.00  0.88           N  
ATOM   2290  CA  SER A 151      31.865   3.806 -34.163  1.00  0.88           C  
ATOM   2291  C   SER A 151      30.548   4.182 -34.939  1.00  0.88           C  
ATOM   2292  O   SER A 151      30.417   4.103 -36.150  1.00  0.88           O  
ATOM   2293  CB  SER A 151      32.691   4.984 -33.640  1.00  0.88           C  
ATOM   2294  OG  SER A 151      33.056   5.865 -34.683  1.00  0.88           O  
ATOM   2295  H   SER A 151      32.580   2.746 -35.947  1.00  0.00           H  
ATOM   2296  HA  SER A 151      31.525   3.324 -33.246  1.00  0.00           H  
ATOM   2297  HB3 SER A 151      33.621   4.648 -33.181  1.00  0.00           H  
ATOM   2298  HB2 SER A 151      32.099   5.389 -32.820  1.00  0.00           H  
ATOM   2299  HG  SER A 151      34.004   5.872 -34.830  1.00  0.00           H  
ATOM   2300  N   TYR A 152      29.531   4.606 -34.155  1.00  0.89           N  
ATOM   2301  CA  TYR A 152      28.202   5.012 -34.590  1.00  0.89           C  
ATOM   2302  C   TYR A 152      27.721   6.108 -33.645  1.00  0.89           C  
ATOM   2303  O   TYR A 152      27.536   5.781 -32.453  1.00  0.89           O  
ATOM   2304  CB  TYR A 152      27.180   3.861 -34.796  1.00  0.89           C  
ATOM   2305  CG  TYR A 152      25.735   4.344 -35.087  1.00  0.89           C  
ATOM   2306  CD1 TYR A 152      25.379   4.842 -36.373  1.00  0.89           C  
ATOM   2307  CD2 TYR A 152      24.767   4.461 -34.003  1.00  0.89           C  
ATOM   2308  CE1 TYR A 152      24.062   5.335 -36.606  1.00  0.89           C  
ATOM   2309  CE2 TYR A 152      23.478   4.903 -34.317  1.00  0.89           C  
ATOM   2310  CZ  TYR A 152      23.150   5.304 -35.566  1.00  0.89           C  
ATOM   2311  OH  TYR A 152      21.852   5.720 -35.731  1.00  0.89           O  
ATOM   2312  H   TYR A 152      29.674   4.751 -33.166  1.00  0.00           H  
ATOM   2313  HA  TYR A 152      28.286   5.443 -35.588  1.00  0.00           H  
ATOM   2314  HB3 TYR A 152      27.146   3.190 -33.938  1.00  0.00           H  
ATOM   2315  HB2 TYR A 152      27.469   3.124 -35.545  1.00  0.00           H  
ATOM   2316  HD1 TYR A 152      26.130   4.769 -37.145  1.00  0.00           H  
ATOM   2317  HD2 TYR A 152      25.046   4.113 -33.019  1.00  0.00           H  
ATOM   2318  HE1 TYR A 152      23.747   5.519 -37.623  1.00  0.00           H  
ATOM   2319  HE2 TYR A 152      22.741   4.822 -33.532  1.00  0.00           H  
ATOM   2320  HH  TYR A 152      21.636   6.002 -36.623  1.00  0.00           H  
ATOM   2321  N   ALA A 153      27.615   7.364 -34.088  1.00  0.91           N  
ATOM   2322  CA  ALA A 153      26.971   8.527 -33.594  1.00  0.91           C  
ATOM   2323  C   ALA A 153      25.452   8.364 -33.904  1.00  0.91           C  
ATOM   2324  O   ALA A 153      25.174   8.098 -35.090  1.00  0.91           O  
ATOM   2325  CB  ALA A 153      27.597   9.785 -34.273  1.00  0.91           C  
ATOM   2326  H   ALA A 153      27.833   7.455 -35.070  1.00  0.00           H  
ATOM   2327  HA  ALA A 153      27.250   8.602 -32.543  1.00  0.00           H  
ATOM   2328  HB1 ALA A 153      27.222  10.015 -35.271  1.00  0.00           H  
ATOM   2329  HB2 ALA A 153      27.112  10.631 -33.787  1.00  0.00           H  
ATOM   2330  HB3 ALA A 153      28.684   9.854 -34.290  1.00  0.00           H  
ATOM   2331  N   ASN A 154      24.530   8.390 -32.954  1.00  0.87           N  
ATOM   2332  CA  ASN A 154      23.105   8.226 -33.209  1.00  0.87           C  
ATOM   2333  C   ASN A 154      22.537   9.482 -33.973  1.00  0.87           C  
ATOM   2334  O   ASN A 154      21.912  10.370 -33.358  1.00  0.87           O  
ATOM   2335  CB  ASN A 154      22.450   7.881 -31.815  1.00  0.87           C  
ATOM   2336  CG  ASN A 154      20.929   7.548 -31.867  1.00  0.87           C  
ATOM   2337  OD1 ASN A 154      20.333   7.628 -32.911  1.00  0.87           O  
ATOM   2338  ND2 ASN A 154      20.313   7.162 -30.752  1.00  0.87           N  
ATOM   2339  H   ASN A 154      24.764   8.711 -32.026  1.00  0.00           H  
ATOM   2340  HA  ASN A 154      22.980   7.375 -33.879  1.00  0.00           H  
ATOM   2341  HB3 ASN A 154      22.674   8.653 -31.080  1.00  0.00           H  
ATOM   2342  HB2 ASN A 154      22.841   6.952 -31.400  1.00  0.00           H  
ATOM   2343 HD22 ASN A 154      19.345   6.883 -30.689  1.00  0.00           H  
ATOM   2344 HD21 ASN A 154      20.755   6.988 -29.861  1.00  0.00           H  
ATOM   2345  N   ASN A 155      22.707   9.456 -35.327  1.00  0.84           N  
ATOM   2346  CA  ASN A 155      22.007  10.394 -36.229  1.00  0.84           C  
ATOM   2347  C   ASN A 155      20.629   9.930 -36.580  1.00  0.84           C  
ATOM   2348  O   ASN A 155      19.960  10.708 -37.258  1.00  0.84           O  
ATOM   2349  CB  ASN A 155      22.801  10.754 -37.452  1.00  0.84           C  
ATOM   2350  CG  ASN A 155      24.170  11.445 -37.196  1.00  0.84           C  
ATOM   2351  OD1 ASN A 155      25.168  10.762 -37.153  1.00  0.84           O  
ATOM   2352  ND2 ASN A 155      24.207  12.787 -37.169  1.00  0.84           N  
ATOM   2353  H   ASN A 155      23.319   8.824 -35.822  1.00  0.00           H  
ATOM   2354  HA  ASN A 155      21.955  11.412 -35.843  1.00  0.00           H  
ATOM   2355  HB3 ASN A 155      22.217  11.455 -38.050  1.00  0.00           H  
ATOM   2356  HB2 ASN A 155      22.969   9.958 -38.177  1.00  0.00           H  
ATOM   2357 HD22 ASN A 155      25.132  13.151 -36.994  1.00  0.00           H  
ATOM   2358 HD21 ASN A 155      23.424  13.426 -37.178  1.00  0.00           H  
ATOM   2359  N   LYS A 156      20.168   8.768 -36.019  1.00  0.81           N  
ATOM   2360  CA  LYS A 156      18.801   8.273 -36.042  1.00  0.81           C  
ATOM   2361  C   LYS A 156      17.882   9.094 -35.117  1.00  0.81           C  
ATOM   2362  O   LYS A 156      16.756   9.385 -35.510  1.00  0.81           O  
ATOM   2363  CB  LYS A 156      18.701   6.734 -35.887  1.00  0.81           C  
ATOM   2364  CG  LYS A 156      17.328   6.046 -35.685  1.00  0.81           C  
ATOM   2365  CD  LYS A 156      16.382   6.134 -36.925  1.00  0.81           C  
ATOM   2366  CE  LYS A 156      16.963   5.459 -38.235  1.00  0.81           C  
ATOM   2367  NZ  LYS A 156      16.391   5.902 -39.526  1.00  0.81           N1+
ATOM   2368  H   LYS A 156      20.845   8.216 -35.513  1.00  0.00           H  
ATOM   2369  HA  LYS A 156      18.611   8.509 -37.089  1.00  0.00           H  
ATOM   2370  HB3 LYS A 156      19.239   6.630 -34.945  1.00  0.00           H  
ATOM   2371  HB2 LYS A 156      19.270   6.219 -36.661  1.00  0.00           H  
ATOM   2372  HG3 LYS A 156      16.891   6.400 -34.751  1.00  0.00           H  
ATOM   2373  HG2 LYS A 156      17.646   5.009 -35.580  1.00  0.00           H  
ATOM   2374  HD3 LYS A 156      15.948   7.109 -37.148  1.00  0.00           H  
ATOM   2375  HD2 LYS A 156      15.518   5.500 -36.723  1.00  0.00           H  
ATOM   2376  HE3 LYS A 156      16.787   4.387 -38.141  1.00  0.00           H  
ATOM   2377  HE2 LYS A 156      18.043   5.605 -38.235  1.00  0.00           H  
ATOM   2378  HZ1 LYS A 156      15.416   5.643 -39.587  1.00  0.00           H  
ATOM   2379  HZ2 LYS A 156      16.466   6.909 -39.546  1.00  0.00           H  
ATOM   2380  HZ3 LYS A 156      16.823   5.429 -40.306  1.00  0.00           H  
ATOM   2381  N   GLU A 157      18.339   9.477 -33.921  1.00  0.79           N  
ATOM   2382  CA  GLU A 157      17.705  10.516 -33.024  1.00  0.79           C  
ATOM   2383  C   GLU A 157      16.407  10.053 -32.393  1.00  0.79           C  
ATOM   2384  O   GLU A 157      15.420  10.823 -32.189  1.00  0.79           O  
ATOM   2385  CB  GLU A 157      17.677  11.916 -33.692  1.00  0.79           C  
ATOM   2386  CG  GLU A 157      19.074  12.429 -34.078  1.00  0.79           C  
ATOM   2387  CD  GLU A 157      19.070  13.919 -34.516  1.00  0.79           C  
ATOM   2388  OE1 GLU A 157      18.030  14.515 -34.932  1.00  0.79           O  
ATOM   2389  OE2 GLU A 157      20.159  14.497 -34.444  1.00  0.79           O1-
ATOM   2390  H   GLU A 157      19.132   9.008 -33.507  1.00  0.00           H  
ATOM   2391  HA  GLU A 157      18.492  10.631 -32.278  1.00  0.00           H  
ATOM   2392  HB3 GLU A 157      17.255  12.625 -32.980  1.00  0.00           H  
ATOM   2393  HB2 GLU A 157      17.035  11.947 -34.573  1.00  0.00           H  
ATOM   2394  HG3 GLU A 157      19.351  11.797 -34.922  1.00  0.00           H  
ATOM   2395  HG2 GLU A 157      19.832  12.402 -33.295  1.00  0.00           H  
ATOM   2396  N   LYS A 158      16.328   8.713 -32.120  1.00  0.81           N  
ATOM   2397  CA  LYS A 158      15.281   8.167 -31.262  1.00  0.81           C  
ATOM   2398  C   LYS A 158      16.019   7.427 -30.138  1.00  0.81           C  
ATOM   2399  O   LYS A 158      17.287   7.311 -30.116  1.00  0.81           O  
ATOM   2400  CB  LYS A 158      14.340   7.200 -32.044  1.00  0.81           C  
ATOM   2401  CG  LYS A 158      13.509   7.746 -33.300  1.00  0.81           C  
ATOM   2402  CD  LYS A 158      12.815   6.654 -34.167  1.00  0.81           C  
ATOM   2403  CE  LYS A 158      11.791   7.306 -35.128  1.00  0.81           C  
ATOM   2404  NZ  LYS A 158      11.189   6.404 -36.097  1.00  0.81           N1+
ATOM   2405  H   LYS A 158      17.062   8.029 -32.227  1.00  0.00           H  
ATOM   2406  HA  LYS A 158      14.584   8.902 -30.860  1.00  0.00           H  
ATOM   2407  HB3 LYS A 158      13.603   6.680 -31.431  1.00  0.00           H  
ATOM   2408  HB2 LYS A 158      14.989   6.441 -32.479  1.00  0.00           H  
ATOM   2409  HG3 LYS A 158      14.108   8.455 -33.872  1.00  0.00           H  
ATOM   2410  HG2 LYS A 158      12.686   8.329 -32.889  1.00  0.00           H  
ATOM   2411  HD3 LYS A 158      12.202   6.014 -33.531  1.00  0.00           H  
ATOM   2412  HD2 LYS A 158      13.643   6.177 -34.690  1.00  0.00           H  
ATOM   2413  HE3 LYS A 158      12.270   8.171 -35.587  1.00  0.00           H  
ATOM   2414  HE2 LYS A 158      10.983   7.782 -34.573  1.00  0.00           H  
ATOM   2415  HZ1 LYS A 158      10.492   6.906 -36.629  1.00  0.00           H  
ATOM   2416  HZ2 LYS A 158      11.926   6.131 -36.731  1.00  0.00           H  
ATOM   2417  HZ3 LYS A 158      10.820   5.602 -35.607  1.00  0.00           H  
ATOM   2418  N   GLU A 159      15.270   6.875 -29.169  1.00  0.85           N  
ATOM   2419  CA  GLU A 159      15.754   5.869 -28.247  1.00  0.85           C  
ATOM   2420  C   GLU A 159      16.178   4.504 -29.039  1.00  0.85           C  
ATOM   2421  O   GLU A 159      15.220   3.805 -29.328  1.00  0.85           O  
ATOM   2422  CB  GLU A 159      14.627   5.537 -27.248  1.00  0.85           C  
ATOM   2423  CG  GLU A 159      14.420   6.765 -26.339  1.00  0.85           C  
ATOM   2424  CD  GLU A 159      13.510   6.431 -25.131  1.00  0.85           C  
ATOM   2425  OE1 GLU A 159      14.073   5.918 -24.140  1.00  0.85           O  
ATOM   2426  OE2 GLU A 159      12.273   6.721 -25.230  1.00  0.85           O1-
ATOM   2427  H   GLU A 159      14.278   7.062 -29.141  1.00  0.00           H  
ATOM   2428  HA  GLU A 159      16.688   6.247 -27.831  1.00  0.00           H  
ATOM   2429  HB3 GLU A 159      14.925   4.680 -26.643  1.00  0.00           H  
ATOM   2430  HB2 GLU A 159      13.764   5.088 -27.741  1.00  0.00           H  
ATOM   2431  HG3 GLU A 159      13.882   7.551 -26.870  1.00  0.00           H  
ATOM   2432  HG2 GLU A 159      15.389   7.163 -26.039  1.00  0.00           H  
ATOM   2433  N   VAL A 160      17.473   4.231 -29.289  1.00  0.92           N  
ATOM   2434  CA  VAL A 160      17.877   3.110 -30.073  1.00  0.92           C  
ATOM   2435  C   VAL A 160      18.356   2.000 -29.120  1.00  0.92           C  
ATOM   2436  O   VAL A 160      19.434   2.132 -28.537  1.00  0.92           O  
ATOM   2437  CB  VAL A 160      18.923   3.523 -31.170  1.00  0.92           C  
ATOM   2438  CG1 VAL A 160      19.853   2.389 -31.710  1.00  0.92           C  
ATOM   2439  CG2 VAL A 160      18.283   4.215 -32.341  1.00  0.92           C  
ATOM   2440  H   VAL A 160      18.220   4.792 -28.906  1.00  0.00           H  
ATOM   2441  HA  VAL A 160      17.092   2.590 -30.622  1.00  0.00           H  
ATOM   2442  HB  VAL A 160      19.600   4.164 -30.606  1.00  0.00           H  
ATOM   2443 HG11 VAL A 160      19.421   1.403 -31.882  1.00  0.00           H  
ATOM   2444 HG12 VAL A 160      20.323   2.662 -32.655  1.00  0.00           H  
ATOM   2445 HG13 VAL A 160      20.621   2.235 -30.952  1.00  0.00           H  
ATOM   2446 HG21 VAL A 160      17.836   3.409 -32.922  1.00  0.00           H  
ATOM   2447 HG22 VAL A 160      17.473   4.907 -32.111  1.00  0.00           H  
ATOM   2448 HG23 VAL A 160      19.063   4.703 -32.926  1.00  0.00           H  
ATOM   2449  N   LEU A 161      17.551   0.926 -29.042  1.00  0.91           N  
ATOM   2450  CA  LEU A 161      17.901  -0.362 -28.360  1.00  0.91           C  
ATOM   2451  C   LEU A 161      18.838  -1.068 -29.386  1.00  0.91           C  
ATOM   2452  O   LEU A 161      18.407  -1.392 -30.515  1.00  0.91           O  
ATOM   2453  CB  LEU A 161      16.628  -1.247 -27.960  1.00  0.91           C  
ATOM   2454  CG  LEU A 161      17.010  -2.686 -27.356  1.00  0.91           C  
ATOM   2455  CD1 LEU A 161      17.611  -2.649 -25.962  1.00  0.91           C  
ATOM   2456  CD2 LEU A 161      15.834  -3.537 -27.381  1.00  0.91           C  
ATOM   2457  H   LEU A 161      16.661   0.867 -29.515  1.00  0.00           H  
ATOM   2458  HA  LEU A 161      18.554  -0.311 -27.488  1.00  0.00           H  
ATOM   2459  HB3 LEU A 161      16.006  -1.422 -28.838  1.00  0.00           H  
ATOM   2460  HB2 LEU A 161      15.958  -0.665 -27.329  1.00  0.00           H  
ATOM   2461  HG  LEU A 161      17.706  -3.146 -28.057  1.00  0.00           H  
ATOM   2462 HD11 LEU A 161      17.458  -3.589 -25.430  1.00  0.00           H  
ATOM   2463 HD12 LEU A 161      18.673  -2.413 -25.900  1.00  0.00           H  
ATOM   2464 HD13 LEU A 161      17.182  -1.923 -25.272  1.00  0.00           H  
ATOM   2465 HD21 LEU A 161      15.009  -3.017 -26.895  1.00  0.00           H  
ATOM   2466 HD22 LEU A 161      15.520  -3.890 -28.363  1.00  0.00           H  
ATOM   2467 HD23 LEU A 161      16.049  -4.453 -26.831  1.00  0.00           H  
ATOM   2468  N   VAL A 162      20.110  -1.131 -29.002  1.00  0.94           N  
ATOM   2469  CA  VAL A 162      21.144  -1.932 -29.613  1.00  0.94           C  
ATOM   2470  C   VAL A 162      21.310  -3.271 -28.941  1.00  0.94           C  
ATOM   2471  O   VAL A 162      20.842  -3.405 -27.835  1.00  0.94           O  
ATOM   2472  CB  VAL A 162      22.505  -1.218 -29.583  1.00  0.94           C  
ATOM   2473  CG1 VAL A 162      22.505   0.087 -30.374  1.00  0.94           C  
ATOM   2474  CG2 VAL A 162      23.178  -0.944 -28.190  1.00  0.94           C  
ATOM   2475  H   VAL A 162      20.364  -0.896 -28.053  1.00  0.00           H  
ATOM   2476  HA  VAL A 162      20.846  -2.061 -30.654  1.00  0.00           H  
ATOM   2477  HB  VAL A 162      23.219  -1.823 -30.141  1.00  0.00           H  
ATOM   2478 HG11 VAL A 162      21.860   0.820 -29.890  1.00  0.00           H  
ATOM   2479 HG12 VAL A 162      23.532   0.443 -30.457  1.00  0.00           H  
ATOM   2480 HG13 VAL A 162      22.152  -0.109 -31.387  1.00  0.00           H  
ATOM   2481 HG21 VAL A 162      22.652  -0.145 -27.669  1.00  0.00           H  
ATOM   2482 HG22 VAL A 162      23.124  -1.802 -27.520  1.00  0.00           H  
ATOM   2483 HG23 VAL A 162      24.240  -0.699 -28.182  1.00  0.00           H  
ATOM   2484  N   LEU A 163      22.061  -4.188 -29.557  1.00  0.93           N  
ATOM   2485  CA  LEU A 163      22.288  -5.532 -29.099  1.00  0.93           C  
ATOM   2486  C   LEU A 163      23.717  -5.836 -29.565  1.00  0.93           C  
ATOM   2487  O   LEU A 163      24.173  -5.215 -30.503  1.00  0.93           O  
ATOM   2488  CB  LEU A 163      21.210  -6.648 -29.452  1.00  0.93           C  
ATOM   2489  CG  LEU A 163      20.830  -6.724 -30.952  1.00  0.93           C  
ATOM   2490  CD1 LEU A 163      20.279  -8.099 -31.430  1.00  0.93           C  
ATOM   2491  CD2 LEU A 163      19.940  -5.578 -31.317  1.00  0.93           C  
ATOM   2492  H   LEU A 163      22.505  -4.020 -30.448  1.00  0.00           H  
ATOM   2493  HA  LEU A 163      22.269  -5.475 -28.010  1.00  0.00           H  
ATOM   2494  HB3 LEU A 163      20.396  -6.458 -28.754  1.00  0.00           H  
ATOM   2495  HB2 LEU A 163      21.533  -7.613 -29.062  1.00  0.00           H  
ATOM   2496  HG  LEU A 163      21.716  -6.540 -31.560  1.00  0.00           H  
ATOM   2497 HD11 LEU A 163      19.299  -8.054 -31.906  1.00  0.00           H  
ATOM   2498 HD12 LEU A 163      20.922  -8.630 -32.131  1.00  0.00           H  
ATOM   2499 HD13 LEU A 163      20.100  -8.826 -30.637  1.00  0.00           H  
ATOM   2500 HD21 LEU A 163      19.755  -4.858 -30.521  1.00  0.00           H  
ATOM   2501 HD22 LEU A 163      20.441  -5.025 -32.112  1.00  0.00           H  
ATOM   2502 HD23 LEU A 163      19.011  -5.927 -31.769  1.00  0.00           H  
ATOM   2503  N   TRP A 164      24.457  -6.662 -28.803  1.00  0.93           N  
ATOM   2504  CA  TRP A 164      25.573  -7.460 -29.313  1.00  0.93           C  
ATOM   2505  C   TRP A 164      25.704  -8.681 -28.380  1.00  0.93           C  
ATOM   2506  O   TRP A 164      24.886  -8.976 -27.502  1.00  0.93           O  
ATOM   2507  CB  TRP A 164      26.840  -6.666 -29.359  1.00  0.93           C  
ATOM   2508  CG  TRP A 164      27.437  -6.224 -28.073  1.00  0.93           C  
ATOM   2509  CD1 TRP A 164      28.345  -6.899 -27.363  1.00  0.93           C  
ATOM   2510  CD2 TRP A 164      27.029  -5.086 -27.240  1.00  0.93           C  
ATOM   2511  NE1 TRP A 164      28.585  -6.239 -26.135  1.00  0.93           N  
ATOM   2512  CE2 TRP A 164      27.715  -5.167 -26.029  1.00  0.93           C  
ATOM   2513  CE3 TRP A 164      26.079  -4.023 -27.452  1.00  0.93           C  
ATOM   2514  CZ2 TRP A 164      27.460  -4.230 -24.978  1.00  0.93           C  
ATOM   2515  CZ3 TRP A 164      25.770  -3.196 -26.355  1.00  0.93           C  
ATOM   2516  CH2 TRP A 164      26.466  -3.288 -25.152  1.00  0.93           C  
ATOM   2517  H   TRP A 164      24.159  -7.045 -27.917  1.00  0.00           H  
ATOM   2518  HA  TRP A 164      25.421  -7.701 -30.364  1.00  0.00           H  
ATOM   2519  HB3 TRP A 164      26.663  -5.708 -29.847  1.00  0.00           H  
ATOM   2520  HB2 TRP A 164      27.537  -7.279 -29.930  1.00  0.00           H  
ATOM   2521  HD1 TRP A 164      28.960  -7.676 -27.791  1.00  0.00           H  
ATOM   2522  HE1 TRP A 164      29.178  -6.676 -25.444  1.00  0.00           H  
ATOM   2523  HE3 TRP A 164      25.593  -3.883 -28.407  1.00  0.00           H  
ATOM   2524  HZ2 TRP A 164      28.004  -4.394 -24.059  1.00  0.00           H  
ATOM   2525  HZ3 TRP A 164      25.204  -2.292 -26.529  1.00  0.00           H  
ATOM   2526  HH2 TRP A 164      26.233  -2.578 -24.372  1.00  0.00           H  
ATOM   2527  N   GLY A 165      26.801  -9.402 -28.546  1.00  0.96           N  
ATOM   2528  CA  GLY A 165      27.245 -10.419 -27.575  1.00  0.96           C  
ATOM   2529  C   GLY A 165      28.738 -10.568 -27.648  1.00  0.96           C  
ATOM   2530  O   GLY A 165      29.398  -9.956 -28.516  1.00  0.96           O  
ATOM   2531  H   GLY A 165      27.550  -9.149 -29.173  1.00  0.00           H  
ATOM   2532  HA3 GLY A 165      26.652 -11.330 -27.654  1.00  0.00           H  
ATOM   2533  HA2 GLY A 165      27.141 -10.112 -26.534  1.00  0.00           H  
ATOM   2534  N   VAL A 166      29.295 -11.449 -26.757  1.00  0.93           N  
ATOM   2535  CA  VAL A 166      30.696 -11.804 -26.773  1.00  0.93           C  
ATOM   2536  C   VAL A 166      30.678 -13.327 -26.534  1.00  0.93           C  
ATOM   2537  O   VAL A 166      29.928 -13.786 -25.723  1.00  0.93           O  
ATOM   2538  CB  VAL A 166      31.443 -11.012 -25.589  1.00  0.93           C  
ATOM   2539  CG1 VAL A 166      32.986 -11.311 -25.574  1.00  0.93           C  
ATOM   2540  CG2 VAL A 166      31.220  -9.542 -25.623  1.00  0.93           C  
ATOM   2541  H   VAL A 166      28.758 -11.820 -25.985  1.00  0.00           H  
ATOM   2542  HA  VAL A 166      31.143 -11.407 -27.685  1.00  0.00           H  
ATOM   2543  HB  VAL A 166      31.083 -11.448 -24.657  1.00  0.00           H  
ATOM   2544 HG11 VAL A 166      33.471 -10.693 -24.818  1.00  0.00           H  
ATOM   2545 HG12 VAL A 166      33.164 -12.372 -25.400  1.00  0.00           H  
ATOM   2546 HG13 VAL A 166      33.411 -11.013 -26.532  1.00  0.00           H  
ATOM   2547 HG21 VAL A 166      31.522  -9.021 -26.532  1.00  0.00           H  
ATOM   2548 HG22 VAL A 166      30.237  -9.143 -25.375  1.00  0.00           H  
ATOM   2549 HG23 VAL A 166      31.768  -9.110 -24.785  1.00  0.00           H  
ATOM   2550  N   HIS A 167      31.435 -14.005 -27.350  1.00  0.91           N  
ATOM   2551  CA  HIS A 167      31.665 -15.426 -27.361  1.00  0.91           C  
ATOM   2552  C   HIS A 167      32.699 -15.845 -26.331  1.00  0.91           C  
ATOM   2553  O   HIS A 167      33.767 -15.245 -26.193  1.00  0.91           O  
ATOM   2554  CB  HIS A 167      32.144 -15.733 -28.783  1.00  0.91           C  
ATOM   2555  CG  HIS A 167      32.440 -17.178 -29.005  1.00  0.91           C  
ATOM   2556  ND1 HIS A 167      33.719 -17.572 -29.348  1.00  0.91           N  
ATOM   2557  CD2 HIS A 167      31.569 -18.265 -28.989  1.00  0.91           C  
ATOM   2558  CE1 HIS A 167      33.594 -18.886 -29.482  1.00  0.91           C  
ATOM   2559  NE2 HIS A 167      32.332 -19.366 -29.350  1.00  0.91           N  
ATOM   2560  H   HIS A 167      31.978 -13.407 -27.956  1.00  0.00           H  
ATOM   2561  HA  HIS A 167      30.685 -15.880 -27.209  1.00  0.00           H  
ATOM   2562  HB3 HIS A 167      32.997 -15.098 -29.025  1.00  0.00           H  
ATOM   2563  HB2 HIS A 167      31.299 -15.416 -29.394  1.00  0.00           H  
ATOM   2564  HD2 HIS A 167      30.500 -18.265 -28.837  1.00  0.00           H  
ATOM   2565  HE1 HIS A 167      34.482 -19.444 -29.738  1.00  0.00           H  
ATOM   2566  HE2 HIS A 167      32.117 -20.344 -29.479  1.00  0.00           H  
ATOM   2567  N   HIS A 168      32.397 -16.912 -25.611  1.00  0.87           N  
ATOM   2568  CA  HIS A 168      33.228 -17.590 -24.544  1.00  0.87           C  
ATOM   2569  C   HIS A 168      33.556 -18.991 -25.164  1.00  0.87           C  
ATOM   2570  O   HIS A 168      32.702 -19.865 -25.007  1.00  0.87           O  
ATOM   2571  CB  HIS A 168      32.478 -17.624 -23.229  1.00  0.87           C  
ATOM   2572  CG  HIS A 168      32.199 -16.374 -22.475  1.00  0.87           C  
ATOM   2573  ND1 HIS A 168      32.505 -16.239 -21.068  1.00  0.87           N  
ATOM   2574  CD2 HIS A 168      31.452 -15.242 -22.832  1.00  0.87           C  
ATOM   2575  CE1 HIS A 168      32.063 -15.048 -20.730  1.00  0.87           C  
ATOM   2576  NE2 HIS A 168      31.511 -14.365 -21.715  1.00  0.87           N  
ATOM   2577  H   HIS A 168      31.508 -17.378 -25.719  1.00  0.00           H  
ATOM   2578  HA  HIS A 168      34.116 -16.966 -24.441  1.00  0.00           H  
ATOM   2579  HB3 HIS A 168      33.017 -18.256 -22.523  1.00  0.00           H  
ATOM   2580  HB2 HIS A 168      31.585 -18.249 -23.214  1.00  0.00           H  
ATOM   2581  HD2 HIS A 168      30.939 -14.917 -23.726  1.00  0.00           H  
ATOM   2582  HE1 HIS A 168      32.042 -14.650 -19.727  1.00  0.00           H  
ATOM   2583  HE2 HIS A 168      31.183 -13.413 -21.639  1.00  0.00           H  
ATOM   2584  N   PRO A 169      34.697 -19.130 -25.889  1.00  0.89           N  
ATOM   2585  CA  PRO A 169      35.039 -20.432 -26.577  1.00  0.89           C  
ATOM   2586  C   PRO A 169      35.209 -21.555 -25.460  1.00  0.89           C  
ATOM   2587  O   PRO A 169      35.535 -21.189 -24.332  1.00  0.89           O  
ATOM   2588  CB  PRO A 169      36.497 -20.108 -27.277  1.00  0.89           C  
ATOM   2589  CG  PRO A 169      36.755 -18.583 -27.116  1.00  0.89           C  
ATOM   2590  CD  PRO A 169      35.673 -18.111 -26.150  1.00  0.89           C  
ATOM   2591  HA  PRO A 169      34.314 -20.719 -27.340  1.00  0.00           H  
ATOM   2592  HB3 PRO A 169      36.553 -20.338 -28.341  1.00  0.00           H  
ATOM   2593  HB2 PRO A 169      37.340 -20.629 -26.822  1.00  0.00           H  
ATOM   2594  HG3 PRO A 169      36.544 -18.074 -28.057  1.00  0.00           H  
ATOM   2595  HG2 PRO A 169      37.774 -18.372 -26.790  1.00  0.00           H  
ATOM   2596  HD2 PRO A 169      36.117 -17.696 -25.245  1.00  0.00           H  
ATOM   2597  HD3 PRO A 169      35.199 -17.242 -26.607  1.00  0.00           H  
ATOM   2598  N   PRO A 170      35.106 -22.854 -25.868  1.00  0.85           N  
ATOM   2599  CA  PRO A 170      35.491 -24.011 -25.051  1.00  0.85           C  
ATOM   2600  C   PRO A 170      36.979 -24.377 -24.951  1.00  0.85           C  
ATOM   2601  O   PRO A 170      37.454 -25.102 -24.066  1.00  0.85           O  
ATOM   2602  CB  PRO A 170      34.687 -25.176 -25.727  1.00  0.85           C  
ATOM   2603  CG  PRO A 170      34.896 -24.848 -27.213  1.00  0.85           C  
ATOM   2604  CD  PRO A 170      34.713 -23.324 -27.229  1.00  0.85           C  
ATOM   2605  HA  PRO A 170      35.138 -23.911 -24.025  1.00  0.00           H  
ATOM   2606  HB3 PRO A 170      33.627 -25.091 -25.489  1.00  0.00           H  
ATOM   2607  HB2 PRO A 170      35.033 -26.154 -25.392  1.00  0.00           H  
ATOM   2608  HG3 PRO A 170      34.176 -25.328 -27.876  1.00  0.00           H  
ATOM   2609  HG2 PRO A 170      35.904 -25.076 -27.557  1.00  0.00           H  
ATOM   2610  HD2 PRO A 170      35.247 -22.756 -27.991  1.00  0.00           H  
ATOM   2611  HD3 PRO A 170      33.648 -23.100 -27.284  1.00  0.00           H  
ATOM   2612  N   ASN A 171      37.799 -23.865 -25.899  1.00  0.82           N  
ATOM   2613  CA  ASN A 171      39.226 -24.143 -25.980  1.00  0.82           C  
ATOM   2614  C   ASN A 171      39.951 -22.958 -26.681  1.00  0.82           C  
ATOM   2615  O   ASN A 171      39.491 -22.424 -27.706  1.00  0.82           O  
ATOM   2616  CB  ASN A 171      39.298 -25.436 -26.824  1.00  0.82           C  
ATOM   2617  CG  ASN A 171      40.665 -25.999 -27.334  1.00  0.82           C  
ATOM   2618  OD1 ASN A 171      41.769 -25.580 -26.988  1.00  0.82           O  
ATOM   2619  ND2 ASN A 171      40.492 -27.082 -28.094  1.00  0.82           N  
ATOM   2620  H   ASN A 171      37.413 -23.264 -26.614  1.00  0.00           H  
ATOM   2621  HA  ASN A 171      39.743 -24.293 -25.032  1.00  0.00           H  
ATOM   2622  HB3 ASN A 171      38.842 -25.233 -27.793  1.00  0.00           H  
ATOM   2623  HB2 ASN A 171      38.879 -26.237 -26.215  1.00  0.00           H  
ATOM   2624 HD22 ASN A 171      41.307 -27.508 -28.510  1.00  0.00           H  
ATOM   2625 HD21 ASN A 171      39.560 -27.279 -28.429  1.00  0.00           H  
ATOM   2626  N   ILE A 172      41.233 -22.600 -26.195  1.00  0.84           N  
ATOM   2627  CA  ILE A 172      42.208 -21.659 -26.756  1.00  0.84           C  
ATOM   2628  C   ILE A 172      42.395 -21.834 -28.206  1.00  0.84           C  
ATOM   2629  O   ILE A 172      42.625 -20.857 -28.897  1.00  0.84           O  
ATOM   2630  CB  ILE A 172      43.501 -21.586 -25.930  1.00  0.84           C  
ATOM   2631  CG1 ILE A 172      44.432 -20.422 -26.282  1.00  0.84           C  
ATOM   2632  CG2 ILE A 172      44.282 -23.005 -25.882  1.00  0.84           C  
ATOM   2633  CD1 ILE A 172      45.674 -20.297 -25.374  1.00  0.84           C  
ATOM   2634  H   ILE A 172      41.556 -23.122 -25.393  1.00  0.00           H  
ATOM   2635  HA  ILE A 172      41.874 -20.637 -26.585  1.00  0.00           H  
ATOM   2636  HB  ILE A 172      43.132 -21.392 -24.923  1.00  0.00           H  
ATOM   2637 HG13 ILE A 172      43.920 -19.459 -26.274  1.00  0.00           H  
ATOM   2638 HG12 ILE A 172      44.773 -20.544 -27.310  1.00  0.00           H  
ATOM   2639 HG21 ILE A 172      43.820 -23.818 -25.321  1.00  0.00           H  
ATOM   2640 HG22 ILE A 172      44.426 -23.197 -26.945  1.00  0.00           H  
ATOM   2641 HG23 ILE A 172      45.282 -22.887 -25.464  1.00  0.00           H  
ATOM   2642 HD11 ILE A 172      45.289 -20.445 -24.365  1.00  0.00           H  
ATOM   2643 HD12 ILE A 172      46.456 -21.021 -25.600  1.00  0.00           H  
ATOM   2644 HD13 ILE A 172      46.104 -19.296 -25.367  1.00  0.00           H  
ATOM   2645  N   ALA A 173      42.421 -23.067 -28.730  1.00  0.87           N  
ATOM   2646  CA  ALA A 173      42.635 -23.249 -30.186  1.00  0.87           C  
ATOM   2647  C   ALA A 173      41.432 -22.818 -30.968  1.00  0.87           C  
ATOM   2648  O   ALA A 173      41.662 -22.240 -32.002  1.00  0.87           O  
ATOM   2649  CB  ALA A 173      42.914 -24.762 -30.286  1.00  0.87           C  
ATOM   2650  H   ALA A 173      42.503 -23.770 -28.009  1.00  0.00           H  
ATOM   2651  HA  ALA A 173      43.486 -22.593 -30.368  1.00  0.00           H  
ATOM   2652  HB1 ALA A 173      43.200 -25.119 -31.275  1.00  0.00           H  
ATOM   2653  HB2 ALA A 173      43.651 -25.210 -29.618  1.00  0.00           H  
ATOM   2654  HB3 ALA A 173      41.958 -25.266 -30.140  1.00  0.00           H  
ATOM   2655  N   ASP A 174      40.217 -22.829 -30.399  1.00  0.83           N  
ATOM   2656  CA  ASP A 174      38.983 -22.274 -31.027  1.00  0.83           C  
ATOM   2657  C   ASP A 174      39.078 -20.806 -31.033  1.00  0.83           C  
ATOM   2658  O   ASP A 174      38.580 -20.152 -31.954  1.00  0.83           O  
ATOM   2659  CB  ASP A 174      37.610 -22.961 -30.681  1.00  0.83           C  
ATOM   2660  CG  ASP A 174      37.380 -24.426 -30.901  1.00  0.83           C  
ATOM   2661  OD1 ASP A 174      38.391 -25.135 -31.113  1.00  0.83           O  
ATOM   2662  OD2 ASP A 174      36.216 -24.836 -30.898  1.00  0.83           O1-
ATOM   2663  H   ASP A 174      40.050 -23.112 -29.443  1.00  0.00           H  
ATOM   2664  HA  ASP A 174      38.979 -22.592 -32.069  1.00  0.00           H  
ATOM   2665  HB3 ASP A 174      36.888 -22.256 -31.093  1.00  0.00           H  
ATOM   2666  HB2 ASP A 174      37.606 -22.700 -29.623  1.00  0.00           H  
ATOM   2667  N   GLN A 175      39.647 -20.221 -29.970  1.00  0.82           N  
ATOM   2668  CA  GLN A 175      39.801 -18.806 -29.779  1.00  0.82           C  
ATOM   2669  C   GLN A 175      40.631 -18.242 -30.932  1.00  0.82           C  
ATOM   2670  O   GLN A 175      40.140 -17.414 -31.702  1.00  0.82           O  
ATOM   2671  CB  GLN A 175      40.318 -18.484 -28.396  1.00  0.82           C  
ATOM   2672  CG  GLN A 175      40.839 -17.111 -28.106  1.00  0.82           C  
ATOM   2673  CD  GLN A 175      39.828 -15.991 -28.052  1.00  0.82           C  
ATOM   2674  OE1 GLN A 175      38.811 -16.206 -27.466  1.00  0.82           O  
ATOM   2675  NE2 GLN A 175      40.106 -14.792 -28.599  1.00  0.82           N  
ATOM   2676  H   GLN A 175      40.066 -20.847 -29.297  1.00  0.00           H  
ATOM   2677  HA  GLN A 175      38.858 -18.280 -29.922  1.00  0.00           H  
ATOM   2678  HB3 GLN A 175      41.160 -19.134 -28.157  1.00  0.00           H  
ATOM   2679  HB2 GLN A 175      39.653 -18.801 -27.593  1.00  0.00           H  
ATOM   2680  HG3 GLN A 175      41.589 -16.906 -28.869  1.00  0.00           H  
ATOM   2681  HG2 GLN A 175      41.341 -17.038 -27.141  1.00  0.00           H  
ATOM   2682 HE22 GLN A 175      39.440 -14.038 -28.516  1.00  0.00           H  
ATOM   2683 HE21 GLN A 175      41.017 -14.653 -29.012  1.00  0.00           H  
ATOM   2684  N   LYS A 176      41.775 -18.849 -31.211  1.00  0.79           N  
ATOM   2685  CA  LYS A 176      42.786 -18.580 -32.238  1.00  0.79           C  
ATOM   2686  C   LYS A 176      42.090 -18.886 -33.563  1.00  0.79           C  
ATOM   2687  O   LYS A 176      42.270 -18.116 -34.488  1.00  0.79           O  
ATOM   2688  CB  LYS A 176      44.026 -19.430 -32.109  1.00  0.79           C  
ATOM   2689  CG  LYS A 176      44.709 -19.153 -30.823  1.00  0.79           C  
ATOM   2690  CD  LYS A 176      45.797 -20.152 -30.573  1.00  0.79           C  
ATOM   2691  CE  LYS A 176      46.920 -20.413 -31.565  1.00  0.79           C  
ATOM   2692  NZ  LYS A 176      47.866 -19.238 -31.622  1.00  0.79           N1+
ATOM   2693  H   LYS A 176      42.067 -19.573 -30.571  1.00  0.00           H  
ATOM   2694  HA  LYS A 176      43.182 -17.566 -32.281  1.00  0.00           H  
ATOM   2695  HB3 LYS A 176      44.727 -19.314 -32.935  1.00  0.00           H  
ATOM   2696  HB2 LYS A 176      43.682 -20.464 -32.089  1.00  0.00           H  
ATOM   2697  HG3 LYS A 176      43.930 -19.274 -30.071  1.00  0.00           H  
ATOM   2698  HG2 LYS A 176      44.987 -18.103 -30.730  1.00  0.00           H  
ATOM   2699  HD3 LYS A 176      45.246 -21.085 -30.454  1.00  0.00           H  
ATOM   2700  HD2 LYS A 176      46.251 -20.039 -29.588  1.00  0.00           H  
ATOM   2701  HE3 LYS A 176      46.768 -20.692 -32.608  1.00  0.00           H  
ATOM   2702  HE2 LYS A 176      47.476 -21.320 -31.327  1.00  0.00           H  
ATOM   2703  HZ1 LYS A 176      47.518 -18.546 -32.270  1.00  0.00           H  
ATOM   2704  HZ2 LYS A 176      48.074 -18.783 -30.745  1.00  0.00           H  
ATOM   2705  HZ3 LYS A 176      48.707 -19.630 -32.021  1.00  0.00           H  
ATOM   2706  N   THR A 177      41.397 -20.058 -33.727  1.00  0.80           N  
ATOM   2707  CA  THR A 177      40.985 -20.526 -35.043  1.00  0.80           C  
ATOM   2708  C   THR A 177      40.098 -19.452 -35.661  1.00  0.80           C  
ATOM   2709  O   THR A 177      40.351 -19.161 -36.833  1.00  0.80           O  
ATOM   2710  CB  THR A 177      40.160 -21.827 -34.932  1.00  0.80           C  
ATOM   2711  OG1 THR A 177      40.860 -22.907 -34.489  1.00  0.80           O  
ATOM   2712  CG2 THR A 177      39.478 -22.284 -36.194  1.00  0.80           C  
ATOM   2713  H   THR A 177      41.310 -20.713 -32.963  1.00  0.00           H  
ATOM   2714  HA  THR A 177      41.945 -20.716 -35.523  1.00  0.00           H  
ATOM   2715  HB  THR A 177      39.455 -21.551 -34.149  1.00  0.00           H  
ATOM   2716  HG1 THR A 177      41.137 -22.757 -33.582  1.00  0.00           H  
ATOM   2717 HG21 THR A 177      38.696 -23.042 -36.154  1.00  0.00           H  
ATOM   2718 HG22 THR A 177      38.965 -21.415 -36.605  1.00  0.00           H  
ATOM   2719 HG23 THR A 177      40.224 -22.669 -36.889  1.00  0.00           H  
ATOM   2720  N   LEU A 178      39.143 -18.851 -34.911  1.00  0.84           N  
ATOM   2721  CA  LEU A 178      38.101 -18.057 -35.459  1.00  0.84           C  
ATOM   2722  C   LEU A 178      38.434 -16.552 -35.540  1.00  0.84           C  
ATOM   2723  O   LEU A 178      37.775 -15.838 -36.242  1.00  0.84           O  
ATOM   2724  CB  LEU A 178      36.820 -18.162 -34.545  1.00  0.84           C  
ATOM   2725  CG  LEU A 178      36.146 -19.558 -34.296  1.00  0.84           C  
ATOM   2726  CD1 LEU A 178      35.093 -19.481 -33.164  1.00  0.84           C  
ATOM   2727  CD2 LEU A 178      35.626 -20.167 -35.629  1.00  0.84           C  
ATOM   2728  H   LEU A 178      39.079 -19.028 -33.918  1.00  0.00           H  
ATOM   2729  HA  LEU A 178      37.833 -18.453 -36.438  1.00  0.00           H  
ATOM   2730  HB3 LEU A 178      35.992 -17.585 -34.958  1.00  0.00           H  
ATOM   2731  HB2 LEU A 178      37.049 -17.752 -33.562  1.00  0.00           H  
ATOM   2732  HG  LEU A 178      36.961 -20.220 -34.005  1.00  0.00           H  
ATOM   2733 HD11 LEU A 178      35.504 -19.989 -32.291  1.00  0.00           H  
ATOM   2734 HD12 LEU A 178      35.006 -18.408 -32.990  1.00  0.00           H  
ATOM   2735 HD13 LEU A 178      34.062 -19.756 -33.386  1.00  0.00           H  
ATOM   2736 HD21 LEU A 178      35.829 -19.547 -36.503  1.00  0.00           H  
ATOM   2737 HD22 LEU A 178      36.025 -21.140 -35.916  1.00  0.00           H  
ATOM   2738 HD23 LEU A 178      34.545 -20.304 -35.623  1.00  0.00           H  
ATOM   2739  N   TYR A 179      39.400 -16.039 -34.757  1.00  0.86           N  
ATOM   2740  CA  TYR A 179      39.656 -14.563 -34.661  1.00  0.86           C  
ATOM   2741  C   TYR A 179      41.086 -14.223 -34.852  1.00  0.86           C  
ATOM   2742  O   TYR A 179      41.450 -13.038 -34.848  1.00  0.86           O  
ATOM   2743  CB  TYR A 179      39.046 -13.960 -33.329  1.00  0.86           C  
ATOM   2744  CG  TYR A 179      37.705 -14.486 -32.878  1.00  0.86           C  
ATOM   2745  CD1 TYR A 179      36.563 -14.344 -33.669  1.00  0.86           C  
ATOM   2746  CD2 TYR A 179      37.616 -15.248 -31.675  1.00  0.86           C  
ATOM   2747  CE1 TYR A 179      35.366 -14.874 -33.329  1.00  0.86           C  
ATOM   2748  CE2 TYR A 179      36.397 -15.881 -31.355  1.00  0.86           C  
ATOM   2749  CZ  TYR A 179      35.226 -15.661 -32.174  1.00  0.86           C  
ATOM   2750  OH  TYR A 179      34.045 -16.300 -31.941  1.00  0.86           O  
ATOM   2751  H   TYR A 179      39.815 -16.681 -34.097  1.00  0.00           H  
ATOM   2752  HA  TYR A 179      39.119 -14.052 -35.460  1.00  0.00           H  
ATOM   2753  HB3 TYR A 179      39.073 -12.877 -33.442  1.00  0.00           H  
ATOM   2754  HB2 TYR A 179      39.854 -13.981 -32.597  1.00  0.00           H  
ATOM   2755  HD1 TYR A 179      36.632 -13.719 -34.548  1.00  0.00           H  
ATOM   2756  HD2 TYR A 179      38.457 -15.477 -31.037  1.00  0.00           H  
ATOM   2757  HE1 TYR A 179      34.502 -14.714 -33.957  1.00  0.00           H  
ATOM   2758  HE2 TYR A 179      36.432 -16.626 -30.574  1.00  0.00           H  
ATOM   2759  HH  TYR A 179      34.055 -16.784 -31.112  1.00  0.00           H  
ATOM   2760  N   HIS A 180      41.946 -15.219 -34.861  1.00  0.81           N  
ATOM   2761  CA  HIS A 180      43.353 -15.164 -35.184  1.00  0.81           C  
ATOM   2762  C   HIS A 180      44.132 -14.669 -33.990  1.00  0.81           C  
ATOM   2763  O   HIS A 180      45.249 -14.257 -34.129  1.00  0.81           O  
ATOM   2764  CB  HIS A 180      43.527 -14.388 -36.489  1.00  0.81           C  
ATOM   2765  CG  HIS A 180      42.990 -15.036 -37.749  1.00  0.81           C  
ATOM   2766  ND1 HIS A 180      43.146 -14.595 -39.088  1.00  0.81           N  
ATOM   2767  CD2 HIS A 180      42.017 -15.964 -37.837  1.00  0.81           C  
ATOM   2768  CE1 HIS A 180      42.520 -15.461 -39.903  1.00  0.81           C  
ATOM   2769  NE2 HIS A 180      41.762 -16.282 -39.182  1.00  0.81           N  
ATOM   2770  H   HIS A 180      41.605 -16.166 -34.788  1.00  0.00           H  
ATOM   2771  HA  HIS A 180      43.754 -16.142 -35.448  1.00  0.00           H  
ATOM   2772  HB3 HIS A 180      44.573 -14.340 -36.792  1.00  0.00           H  
ATOM   2773  HB2 HIS A 180      43.200 -13.349 -36.515  1.00  0.00           H  
ATOM   2774  HD1 HIS A 180      43.661 -13.775 -39.377  1.00  0.00           H  
ATOM   2775  HD2 HIS A 180      41.471 -16.433 -37.032  1.00  0.00           H  
ATOM   2776  HE1 HIS A 180      42.292 -15.251 -40.938  1.00  0.00           H  
ATOM   2777  N   THR A 181      43.691 -14.890 -32.775  1.00  0.81           N  
ATOM   2778  CA  THR A 181      44.347 -14.487 -31.538  1.00  0.81           C  
ATOM   2779  C   THR A 181      43.835 -15.238 -30.328  1.00  0.81           C  
ATOM   2780  O   THR A 181      42.676 -15.620 -30.298  1.00  0.81           O  
ATOM   2781  CB  THR A 181      44.006 -12.999 -31.229  1.00  0.81           C  
ATOM   2782  OG1 THR A 181      44.957 -12.535 -30.255  1.00  0.81           O  
ATOM   2783  CG2 THR A 181      42.562 -12.623 -30.799  1.00  0.81           C  
ATOM   2784  H   THR A 181      42.820 -15.397 -32.704  1.00  0.00           H  
ATOM   2785  HA  THR A 181      45.423 -14.655 -31.493  1.00  0.00           H  
ATOM   2786  HB  THR A 181      44.318 -12.491 -32.142  1.00  0.00           H  
ATOM   2787  HG1 THR A 181      45.854 -12.582 -30.591  1.00  0.00           H  
ATOM   2788 HG21 THR A 181      42.350 -11.554 -30.803  1.00  0.00           H  
ATOM   2789 HG22 THR A 181      41.823 -13.167 -31.386  1.00  0.00           H  
ATOM   2790 HG23 THR A 181      42.454 -12.847 -29.738  1.00  0.00           H  
ATOM   2791  N   GLU A 182      44.704 -15.411 -29.244  1.00  0.76           N  
ATOM   2792  CA  GLU A 182      44.311 -15.824 -27.963  1.00  0.76           C  
ATOM   2793  C   GLU A 182      43.579 -14.716 -27.185  1.00  0.76           C  
ATOM   2794  O   GLU A 182      42.871 -15.097 -26.177  1.00  0.76           O  
ATOM   2795  CB  GLU A 182      45.552 -16.275 -27.214  1.00  0.76           C  
ATOM   2796  CG  GLU A 182      46.352 -17.458 -27.830  1.00  0.76           C  
ATOM   2797  CD  GLU A 182      47.486 -17.055 -28.765  1.00  0.76           C  
ATOM   2798  OE1 GLU A 182      47.668 -15.903 -29.230  1.00  0.76           O  
ATOM   2799  OE2 GLU A 182      48.283 -17.968 -29.040  1.00  0.76           O1-
ATOM   2800  H   GLU A 182      45.690 -15.207 -29.320  1.00  0.00           H  
ATOM   2801  HA  GLU A 182      43.575 -16.624 -28.048  1.00  0.00           H  
ATOM   2802  HB3 GLU A 182      45.333 -16.528 -26.177  1.00  0.00           H  
ATOM   2803  HB2 GLU A 182      46.138 -15.383 -26.989  1.00  0.00           H  
ATOM   2804  HG3 GLU A 182      45.678 -18.142 -28.344  1.00  0.00           H  
ATOM   2805  HG2 GLU A 182      46.838 -17.980 -27.005  1.00  0.00           H  
ATOM   2806  N   ASN A 183      43.715 -13.449 -27.611  1.00  0.78           N  
ATOM   2807  CA  ASN A 183      43.136 -12.355 -26.882  1.00  0.78           C  
ATOM   2808  C   ASN A 183      41.600 -12.262 -26.745  1.00  0.78           C  
ATOM   2809  O   ASN A 183      40.978 -11.733 -27.646  1.00  0.78           O  
ATOM   2810  CB  ASN A 183      43.621 -11.010 -27.515  1.00  0.78           C  
ATOM   2811  CG  ASN A 183      45.056 -10.700 -27.262  1.00  0.78           C  
ATOM   2812  OD1 ASN A 183      45.584 -10.752 -26.132  1.00  0.78           O  
ATOM   2813  ND2 ASN A 183      45.789 -10.378 -28.288  1.00  0.78           N  
ATOM   2814  H   ASN A 183      44.143 -13.324 -28.517  1.00  0.00           H  
ATOM   2815  HA  ASN A 183      43.590 -12.646 -25.934  1.00  0.00           H  
ATOM   2816  HB3 ASN A 183      43.150 -10.104 -27.134  1.00  0.00           H  
ATOM   2817  HB2 ASN A 183      43.290 -10.889 -28.547  1.00  0.00           H  
ATOM   2818 HD22 ASN A 183      46.758 -10.096 -28.253  1.00  0.00           H  
ATOM   2819 HD21 ASN A 183      45.349 -10.487 -29.190  1.00  0.00           H  
ATOM   2820  N   ALA A 184      41.069 -12.811 -25.661  1.00  0.88           N  
ATOM   2821  CA  ALA A 184      39.818 -12.592 -25.053  1.00  0.88           C  
ATOM   2822  C   ALA A 184      39.705 -11.129 -24.624  1.00  0.88           C  
ATOM   2823  O   ALA A 184      39.936 -10.728 -23.457  1.00  0.88           O  
ATOM   2824  CB  ALA A 184      39.587 -13.539 -23.802  1.00  0.88           C  
ATOM   2825  H   ALA A 184      41.660 -13.460 -25.160  1.00  0.00           H  
ATOM   2826  HA  ALA A 184      39.026 -12.839 -25.760  1.00  0.00           H  
ATOM   2827  HB1 ALA A 184      39.037 -14.455 -24.016  1.00  0.00           H  
ATOM   2828  HB2 ALA A 184      40.422 -13.745 -23.132  1.00  0.00           H  
ATOM   2829  HB3 ALA A 184      38.812 -12.988 -23.271  1.00  0.00           H  
ATOM   2830  N   TYR A 185      39.304 -10.242 -25.581  1.00  0.87           N  
ATOM   2831  CA  TYR A 185      38.937  -8.909 -25.254  1.00  0.87           C  
ATOM   2832  C   TYR A 185      37.951  -8.298 -26.339  1.00  0.87           C  
ATOM   2833  O   TYR A 185      38.158  -8.464 -27.560  1.00  0.87           O  
ATOM   2834  CB  TYR A 185      40.192  -8.042 -25.183  1.00  0.87           C  
ATOM   2835  CG  TYR A 185      39.850  -6.610 -24.745  1.00  0.87           C  
ATOM   2836  CD1 TYR A 185      39.690  -6.419 -23.337  1.00  0.87           C  
ATOM   2837  CD2 TYR A 185      39.835  -5.495 -25.691  1.00  0.87           C  
ATOM   2838  CE1 TYR A 185      39.670  -5.046 -22.843  1.00  0.87           C  
ATOM   2839  CE2 TYR A 185      39.714  -4.203 -25.141  1.00  0.87           C  
ATOM   2840  CZ  TYR A 185      39.663  -3.958 -23.763  1.00  0.87           C  
ATOM   2841  OH  TYR A 185      39.530  -2.664 -23.294  1.00  0.87           O  
ATOM   2842  H   TYR A 185      39.283 -10.540 -26.545  1.00  0.00           H  
ATOM   2843  HA  TYR A 185      38.399  -8.875 -24.307  1.00  0.00           H  
ATOM   2844  HB3 TYR A 185      40.706  -7.881 -26.130  1.00  0.00           H  
ATOM   2845  HB2 TYR A 185      40.908  -8.490 -24.493  1.00  0.00           H  
ATOM   2846  HD1 TYR A 185      39.793  -7.244 -22.647  1.00  0.00           H  
ATOM   2847  HD2 TYR A 185      39.906  -5.561 -26.767  1.00  0.00           H  
ATOM   2848  HE1 TYR A 185      39.487  -4.750 -21.821  1.00  0.00           H  
ATOM   2849  HE2 TYR A 185      39.653  -3.341 -25.790  1.00  0.00           H  
ATOM   2850  HH  TYR A 185      39.630  -1.959 -23.938  1.00  0.00           H  
ATOM   2851  N   VAL A 186      36.992  -7.522 -25.817  1.00  0.91           N  
ATOM   2852  CA  VAL A 186      35.947  -6.708 -26.455  1.00  0.91           C  
ATOM   2853  C   VAL A 186      35.780  -5.512 -25.515  1.00  0.91           C  
ATOM   2854  O   VAL A 186      36.019  -5.641 -24.250  1.00  0.91           O  
ATOM   2855  CB  VAL A 186      34.614  -7.374 -26.635  1.00  0.91           C  
ATOM   2856  CG1 VAL A 186      33.568  -6.565 -27.294  1.00  0.91           C  
ATOM   2857  CG2 VAL A 186      34.673  -8.714 -27.363  1.00  0.91           C  
ATOM   2858  H   VAL A 186      36.868  -7.405 -24.822  1.00  0.00           H  
ATOM   2859  HA  VAL A 186      36.333  -6.289 -27.384  1.00  0.00           H  
ATOM   2860  HB  VAL A 186      34.220  -7.633 -25.652  1.00  0.00           H  
ATOM   2861 HG11 VAL A 186      32.628  -7.080 -27.492  1.00  0.00           H  
ATOM   2862 HG12 VAL A 186      33.254  -5.659 -26.777  1.00  0.00           H  
ATOM   2863 HG13 VAL A 186      33.917  -6.271 -28.285  1.00  0.00           H  
ATOM   2864 HG21 VAL A 186      33.661  -9.116 -27.403  1.00  0.00           H  
ATOM   2865 HG22 VAL A 186      35.114  -8.706 -28.359  1.00  0.00           H  
ATOM   2866 HG23 VAL A 186      35.256  -9.439 -26.793  1.00  0.00           H  
ATOM   2867  N   SER A 187      35.395  -4.352 -25.965  1.00  0.89           N  
ATOM   2868  CA  SER A 187      34.946  -3.274 -25.066  1.00  0.89           C  
ATOM   2869  C   SER A 187      33.810  -2.552 -25.794  1.00  0.89           C  
ATOM   2870  O   SER A 187      33.755  -2.447 -27.024  1.00  0.89           O  
ATOM   2871  CB  SER A 187      36.152  -2.310 -24.716  1.00  0.89           C  
ATOM   2872  OG  SER A 187      36.716  -1.523 -25.683  1.00  0.89           O  
ATOM   2873  H   SER A 187      35.407  -4.150 -26.954  1.00  0.00           H  
ATOM   2874  HA  SER A 187      34.532  -3.749 -24.177  1.00  0.00           H  
ATOM   2875  HB3 SER A 187      36.906  -2.958 -24.268  1.00  0.00           H  
ATOM   2876  HB2 SER A 187      35.802  -1.562 -24.006  1.00  0.00           H  
ATOM   2877  HG  SER A 187      37.475  -1.025 -25.372  1.00  0.00           H  
ATOM   2878  N   VAL A 188      32.910  -1.936 -24.995  1.00  0.88           N  
ATOM   2879  CA  VAL A 188      31.881  -1.018 -25.364  1.00  0.88           C  
ATOM   2880  C   VAL A 188      31.884   0.178 -24.475  1.00  0.88           C  
ATOM   2881  O   VAL A 188      31.658   0.050 -23.282  1.00  0.88           O  
ATOM   2882  CB  VAL A 188      30.463  -1.641 -25.580  1.00  0.88           C  
ATOM   2883  CG1 VAL A 188      29.339  -0.533 -25.881  1.00  0.88           C  
ATOM   2884  CG2 VAL A 188      30.520  -2.710 -26.721  1.00  0.88           C  
ATOM   2885  H   VAL A 188      33.088  -1.781 -24.013  1.00  0.00           H  
ATOM   2886  HA  VAL A 188      32.078  -0.673 -26.379  1.00  0.00           H  
ATOM   2887  HB  VAL A 188      30.218  -2.143 -24.644  1.00  0.00           H  
ATOM   2888 HG11 VAL A 188      28.390  -0.950 -26.217  1.00  0.00           H  
ATOM   2889 HG12 VAL A 188      29.101   0.078 -25.010  1.00  0.00           H  
ATOM   2890 HG13 VAL A 188      29.701   0.144 -26.655  1.00  0.00           H  
ATOM   2891 HG21 VAL A 188      29.596  -3.172 -27.068  1.00  0.00           H  
ATOM   2892 HG22 VAL A 188      30.975  -2.414 -27.666  1.00  0.00           H  
ATOM   2893 HG23 VAL A 188      31.135  -3.567 -26.447  1.00  0.00           H  
ATOM   2894  N   VAL A 189      32.079   1.369 -24.995  1.00  0.86           N  
ATOM   2895  CA  VAL A 189      32.037   2.669 -24.342  1.00  0.86           C  
ATOM   2896  C   VAL A 189      31.042   3.528 -25.130  1.00  0.86           C  
ATOM   2897  O   VAL A 189      30.836   3.316 -26.285  1.00  0.86           O  
ATOM   2898  CB  VAL A 189      33.442   3.305 -24.385  1.00  0.86           C  
ATOM   2899  CG1 VAL A 189      33.560   4.760 -23.921  1.00  0.86           C  
ATOM   2900  CG2 VAL A 189      34.644   2.620 -23.733  1.00  0.86           C  
ATOM   2901  H   VAL A 189      32.266   1.389 -25.987  1.00  0.00           H  
ATOM   2902  HA  VAL A 189      31.670   2.609 -23.318  1.00  0.00           H  
ATOM   2903  HB  VAL A 189      33.747   3.275 -25.431  1.00  0.00           H  
ATOM   2904 HG11 VAL A 189      32.856   5.365 -24.492  1.00  0.00           H  
ATOM   2905 HG12 VAL A 189      33.380   4.806 -22.847  1.00  0.00           H  
ATOM   2906 HG13 VAL A 189      34.559   5.179 -24.045  1.00  0.00           H  
ATOM   2907 HG21 VAL A 189      35.585   3.166 -23.811  1.00  0.00           H  
ATOM   2908 HG22 VAL A 189      34.475   2.502 -22.662  1.00  0.00           H  
ATOM   2909 HG23 VAL A 189      34.814   1.604 -24.088  1.00  0.00           H  
ATOM   2910  N   SER A 190      30.309   4.366 -24.363  1.00  0.85           N  
ATOM   2911  CA  SER A 190      29.348   5.375 -24.817  1.00  0.85           C  
ATOM   2912  C   SER A 190      29.399   6.598 -23.863  1.00  0.85           C  
ATOM   2913  O   SER A 190      30.462   6.893 -23.352  1.00  0.85           O  
ATOM   2914  CB  SER A 190      27.967   4.739 -24.951  1.00  0.85           C  
ATOM   2915  OG  SER A 190      27.103   5.594 -25.747  1.00  0.85           O  
ATOM   2916  H   SER A 190      30.576   4.476 -23.395  1.00  0.00           H  
ATOM   2917  HA  SER A 190      29.715   5.761 -25.768  1.00  0.00           H  
ATOM   2918  HB3 SER A 190      27.544   4.384 -24.011  1.00  0.00           H  
ATOM   2919  HB2 SER A 190      27.977   3.760 -25.430  1.00  0.00           H  
ATOM   2920  HG  SER A 190      27.577   6.193 -26.328  1.00  0.00           H  
ATOM   2921  N   SER A 191      28.378   7.426 -23.769  1.00  0.83           N  
ATOM   2922  CA  SER A 191      28.320   8.751 -23.133  1.00  0.83           C  
ATOM   2923  C   SER A 191      28.569   8.742 -21.591  1.00  0.83           C  
ATOM   2924  O   SER A 191      29.457   9.432 -21.126  1.00  0.83           O  
ATOM   2925  CB  SER A 191      26.907   9.406 -23.596  1.00  0.83           C  
ATOM   2926  OG  SER A 191      25.879   8.434 -23.765  1.00  0.83           O  
ATOM   2927  H   SER A 191      27.543   7.087 -24.224  1.00  0.00           H  
ATOM   2928  HA  SER A 191      29.122   9.294 -23.633  1.00  0.00           H  
ATOM   2929  HB3 SER A 191      27.033   9.906 -24.557  1.00  0.00           H  
ATOM   2930  HB2 SER A 191      26.589  10.085 -22.804  1.00  0.00           H  
ATOM   2931  HG  SER A 191      25.196   8.864 -24.284  1.00  0.00           H  
ATOM   2932  N   HIS A 192      27.893   7.878 -20.850  1.00  0.74           N  
ATOM   2933  CA  HIS A 192      28.228   7.523 -19.446  1.00  0.74           C  
ATOM   2934  C   HIS A 192      28.166   5.930 -19.240  1.00  0.74           C  
ATOM   2935  O   HIS A 192      27.907   5.353 -18.190  1.00  0.74           O  
ATOM   2936  CB  HIS A 192      27.246   8.206 -18.424  1.00  0.74           C  
ATOM   2937  CG  HIS A 192      26.860   9.688 -18.499  1.00  0.74           C  
ATOM   2938  ND1 HIS A 192      26.046  10.309 -19.432  1.00  0.74           N  
ATOM   2939  CD2 HIS A 192      27.116  10.719 -17.645  1.00  0.74           C  
ATOM   2940  CE1 HIS A 192      25.921  11.634 -19.147  1.00  0.74           C  
ATOM   2941  NE2 HIS A 192      26.583  11.951 -18.062  1.00  0.74           N  
ATOM   2942  H   HIS A 192      27.296   7.244 -21.362  1.00  0.00           H  
ATOM   2943  HA  HIS A 192      29.259   7.727 -19.156  1.00  0.00           H  
ATOM   2944  HB3 HIS A 192      27.586   8.117 -17.392  1.00  0.00           H  
ATOM   2945  HB2 HIS A 192      26.276   7.712 -18.480  1.00  0.00           H  
ATOM   2946  HD1 HIS A 192      25.525   9.815 -20.142  1.00  0.00           H  
ATOM   2947  HD2 HIS A 192      27.713  10.565 -16.758  1.00  0.00           H  
ATOM   2948  HE1 HIS A 192      25.393  12.400 -19.696  1.00  0.00           H  
ATOM   2949  N   TYR A 193      28.451   5.180 -20.277  1.00  0.80           N  
ATOM   2950  CA  TYR A 193      28.541   3.724 -20.246  1.00  0.80           C  
ATOM   2951  C   TYR A 193      30.117   3.589 -20.467  1.00  0.80           C  
ATOM   2952  O   TYR A 193      30.632   4.320 -21.325  1.00  0.80           O  
ATOM   2953  CB  TYR A 193      27.723   3.212 -21.385  1.00  0.80           C  
ATOM   2954  CG  TYR A 193      27.596   1.736 -21.440  1.00  0.80           C  
ATOM   2955  CD1 TYR A 193      28.635   0.936 -21.876  1.00  0.80           C  
ATOM   2956  CD2 TYR A 193      26.359   1.108 -21.134  1.00  0.80           C  
ATOM   2957  CE1 TYR A 193      28.436  -0.450 -22.081  1.00  0.80           C  
ATOM   2958  CE2 TYR A 193      26.159  -0.205 -21.219  1.00  0.80           C  
ATOM   2959  CZ  TYR A 193      27.228  -0.995 -21.698  1.00  0.80           C  
ATOM   2960  OH  TYR A 193      27.102  -2.356 -21.909  1.00  0.80           O  
ATOM   2961  H   TYR A 193      28.998   5.628 -20.998  1.00  0.00           H  
ATOM   2962  HA  TYR A 193      28.234   3.345 -19.271  1.00  0.00           H  
ATOM   2963  HB3 TYR A 193      28.221   3.600 -22.274  1.00  0.00           H  
ATOM   2964  HB2 TYR A 193      26.771   3.736 -21.315  1.00  0.00           H  
ATOM   2965  HD1 TYR A 193      29.510   1.425 -22.276  1.00  0.00           H  
ATOM   2966  HD2 TYR A 193      25.562   1.763 -20.818  1.00  0.00           H  
ATOM   2967  HE1 TYR A 193      29.134  -1.012 -22.682  1.00  0.00           H  
ATOM   2968  HE2 TYR A 193      25.189  -0.636 -21.018  1.00  0.00           H  
ATOM   2969  HH  TYR A 193      26.398  -2.906 -21.557  1.00  0.00           H  
ATOM   2970  N   SER A 194      30.725   2.590 -19.879  1.00  0.80           N  
ATOM   2971  CA  SER A 194      32.068   2.138 -20.210  1.00  0.80           C  
ATOM   2972  C   SER A 194      32.357   0.747 -19.621  1.00  0.80           C  
ATOM   2973  O   SER A 194      32.444   0.684 -18.421  1.00  0.80           O  
ATOM   2974  CB  SER A 194      33.134   3.226 -19.833  1.00  0.80           C  
ATOM   2975  OG  SER A 194      34.516   2.899 -20.133  1.00  0.80           O  
ATOM   2976  H   SER A 194      30.223   2.013 -19.219  1.00  0.00           H  
ATOM   2977  HA  SER A 194      32.164   1.977 -21.284  1.00  0.00           H  
ATOM   2978  HB3 SER A 194      33.097   3.119 -18.748  1.00  0.00           H  
ATOM   2979  HB2 SER A 194      32.854   4.214 -20.198  1.00  0.00           H  
ATOM   2980  HG  SER A 194      34.795   2.096 -19.687  1.00  0.00           H  
ATOM   2981  N   ARG A 195      32.531  -0.236 -20.508  1.00  0.74           N  
ATOM   2982  CA  ARG A 195      32.895  -1.584 -20.063  1.00  0.74           C  
ATOM   2983  C   ARG A 195      33.909  -2.190 -21.004  1.00  0.74           C  
ATOM   2984  O   ARG A 195      34.146  -1.691 -22.112  1.00  0.74           O  
ATOM   2985  CB  ARG A 195      31.702  -2.529 -20.171  1.00  0.74           C  
ATOM   2986  CG  ARG A 195      30.549  -2.105 -19.262  1.00  0.74           C  
ATOM   2987  CD  ARG A 195      29.341  -3.089 -19.117  1.00  0.74           C  
ATOM   2988  NE  ARG A 195      29.700  -4.353 -18.408  1.00  0.74           N  
ATOM   2989  CZ  ARG A 195      29.090  -4.683 -17.211  1.00  0.74           C  
ATOM   2990  NH1 ARG A 195      28.061  -4.035 -16.740  1.00  0.74           N  
ATOM   2991  NH2 ARG A 195      29.606  -5.723 -16.569  1.00  0.74           N1+
ATOM   2992  H   ARG A 195      32.437  -0.116 -21.507  1.00  0.00           H  
ATOM   2993  HA  ARG A 195      33.318  -1.439 -19.069  1.00  0.00           H  
ATOM   2994  HB3 ARG A 195      31.974  -3.494 -19.743  1.00  0.00           H  
ATOM   2995  HB2 ARG A 195      31.337  -2.691 -21.185  1.00  0.00           H  
ATOM   2996  HG3 ARG A 195      30.230  -1.125 -19.619  1.00  0.00           H  
ATOM   2997  HG2 ARG A 195      30.955  -1.957 -18.261  1.00  0.00           H  
ATOM   2998  HD3 ARG A 195      28.964  -3.385 -20.096  1.00  0.00           H  
ATOM   2999  HD2 ARG A 195      28.569  -2.429 -18.722  1.00  0.00           H  
ATOM   3000  HE  ARG A 195      30.454  -4.969 -18.675  1.00  0.00           H  
ATOM   3001 HH12 ARG A 195      27.641  -4.474 -15.933  1.00  0.00           H  
ATOM   3002 HH11 ARG A 195      27.563  -3.301 -17.224  1.00  0.00           H  
ATOM   3003 HH22 ARG A 195      29.411  -6.056 -15.636  1.00  0.00           H  
ATOM   3004 HH21 ARG A 195      30.265  -6.339 -17.023  1.00  0.00           H  
ATOM   3005  N   LYS A 196      34.494  -3.362 -20.580  1.00  0.81           N  
ATOM   3006  CA  LYS A 196      35.404  -4.280 -21.159  1.00  0.81           C  
ATOM   3007  C   LYS A 196      35.069  -5.687 -20.638  1.00  0.81           C  
ATOM   3008  O   LYS A 196      34.885  -5.895 -19.454  1.00  0.81           O  
ATOM   3009  CB  LYS A 196      36.870  -3.863 -20.875  1.00  0.81           C  
ATOM   3010  CG  LYS A 196      37.198  -3.647 -19.374  1.00  0.81           C  
ATOM   3011  CD  LYS A 196      38.674  -3.156 -19.169  1.00  0.81           C  
ATOM   3012  CE  LYS A 196      38.944  -1.761 -19.786  1.00  0.81           C  
ATOM   3013  NZ  LYS A 196      40.280  -1.270 -19.444  1.00  0.81           N1+
ATOM   3014  H   LYS A 196      34.401  -3.475 -19.580  1.00  0.00           H  
ATOM   3015  HA  LYS A 196      35.317  -4.226 -22.244  1.00  0.00           H  
ATOM   3016  HB3 LYS A 196      37.188  -3.022 -21.491  1.00  0.00           H  
ATOM   3017  HB2 LYS A 196      37.471  -4.711 -21.204  1.00  0.00           H  
ATOM   3018  HG3 LYS A 196      37.126  -4.515 -18.718  1.00  0.00           H  
ATOM   3019  HG2 LYS A 196      36.594  -2.895 -18.867  1.00  0.00           H  
ATOM   3020  HD3 LYS A 196      39.263  -3.794 -19.827  1.00  0.00           H  
ATOM   3021  HD2 LYS A 196      38.989  -3.367 -18.147  1.00  0.00           H  
ATOM   3022  HE3 LYS A 196      38.200  -0.988 -19.595  1.00  0.00           H  
ATOM   3023  HE2 LYS A 196      38.905  -1.777 -20.875  1.00  0.00           H  
ATOM   3024  HZ1 LYS A 196      40.388  -1.408 -18.449  1.00  0.00           H  
ATOM   3025  HZ2 LYS A 196      40.965  -1.849 -19.907  1.00  0.00           H  
ATOM   3026  HZ3 LYS A 196      40.346  -0.307 -19.741  1.00  0.00           H  
ATOM   3027  N   PHE A 197      35.051  -6.614 -21.616  1.00  0.86           N  
ATOM   3028  CA  PHE A 197      34.637  -8.003 -21.475  1.00  0.86           C  
ATOM   3029  C   PHE A 197      35.842  -8.851 -21.786  1.00  0.86           C  
ATOM   3030  O   PHE A 197      36.316  -8.786 -22.896  1.00  0.86           O  
ATOM   3031  CB  PHE A 197      33.474  -8.365 -22.377  1.00  0.86           C  
ATOM   3032  CG  PHE A 197      32.275  -7.336 -22.453  1.00  0.86           C  
ATOM   3033  CD1 PHE A 197      31.194  -7.409 -21.517  1.00  0.86           C  
ATOM   3034  CD2 PHE A 197      32.361  -6.185 -23.239  1.00  0.86           C  
ATOM   3035  CE1 PHE A 197      30.132  -6.551 -21.592  1.00  0.86           C  
ATOM   3036  CE2 PHE A 197      31.227  -5.349 -23.337  1.00  0.86           C  
ATOM   3037  CZ  PHE A 197      30.129  -5.469 -22.502  1.00  0.86           C  
ATOM   3038  H   PHE A 197      35.278  -6.309 -22.552  1.00  0.00           H  
ATOM   3039  HA  PHE A 197      34.267  -8.144 -20.459  1.00  0.00           H  
ATOM   3040  HB3 PHE A 197      33.115  -9.378 -22.194  1.00  0.00           H  
ATOM   3041  HB2 PHE A 197      33.831  -8.615 -23.376  1.00  0.00           H  
ATOM   3042  HD1 PHE A 197      31.144  -8.273 -20.869  1.00  0.00           H  
ATOM   3043  HD2 PHE A 197      33.158  -6.018 -23.948  1.00  0.00           H  
ATOM   3044  HE1 PHE A 197      29.262  -6.736 -20.980  1.00  0.00           H  
ATOM   3045  HE2 PHE A 197      31.243  -4.504 -24.011  1.00  0.00           H  
ATOM   3046  HZ  PHE A 197      29.289  -4.791 -22.466  1.00  0.00           H  
ATOM   3047  N   THR A 198      36.377  -9.594 -20.768  1.00  0.84           N  
ATOM   3048  CA  THR A 198      37.393 -10.615 -21.015  1.00  0.84           C  
ATOM   3049  C   THR A 198      36.732 -11.982 -20.860  1.00  0.84           C  
ATOM   3050  O   THR A 198      36.456 -12.451 -19.764  1.00  0.84           O  
ATOM   3051  CB  THR A 198      38.411 -10.454 -19.888  1.00  0.84           C  
ATOM   3052  OG1 THR A 198      37.808 -10.305 -18.610  1.00  0.84           O  
ATOM   3053  CG2 THR A 198      39.341  -9.157 -20.128  1.00  0.84           C  
ATOM   3054  H   THR A 198      36.180  -9.457 -19.787  1.00  0.00           H  
ATOM   3055  HA  THR A 198      37.983 -10.400 -21.906  1.00  0.00           H  
ATOM   3056  HB  THR A 198      39.037 -11.341 -19.795  1.00  0.00           H  
ATOM   3057  HG1 THR A 198      37.657 -11.224 -18.375  1.00  0.00           H  
ATOM   3058 HG21 THR A 198      40.108  -9.132 -19.354  1.00  0.00           H  
ATOM   3059 HG22 THR A 198      39.814  -9.156 -21.110  1.00  0.00           H  
ATOM   3060 HG23 THR A 198      38.913  -8.155 -20.160  1.00  0.00           H  
ATOM   3061  N   PRO A 199      36.231 -12.574 -21.952  1.00  0.86           N  
ATOM   3062  CA  PRO A 199      35.489 -13.845 -21.903  1.00  0.86           C  
ATOM   3063  C   PRO A 199      36.311 -15.023 -21.344  1.00  0.86           C  
ATOM   3064  O   PRO A 199      37.411 -15.257 -21.823  1.00  0.86           O  
ATOM   3065  CB  PRO A 199      34.988 -14.061 -23.394  1.00  0.86           C  
ATOM   3066  CG  PRO A 199      35.969 -13.309 -24.230  1.00  0.86           C  
ATOM   3067  CD  PRO A 199      36.299 -12.076 -23.311  1.00  0.86           C  
ATOM   3068  HA  PRO A 199      34.637 -13.859 -21.224  1.00  0.00           H  
ATOM   3069  HB3 PRO A 199      33.989 -13.740 -23.690  1.00  0.00           H  
ATOM   3070  HB2 PRO A 199      35.049 -15.120 -23.643  1.00  0.00           H  
ATOM   3071  HG3 PRO A 199      35.546 -12.929 -25.161  1.00  0.00           H  
ATOM   3072  HG2 PRO A 199      36.896 -13.841 -24.441  1.00  0.00           H  
ATOM   3073  HD2 PRO A 199      37.253 -11.689 -23.667  1.00  0.00           H  
ATOM   3074  HD3 PRO A 199      35.582 -11.285 -23.529  1.00  0.00           H  
ATOM   3075  N   GLU A 200      35.678 -15.738 -20.439  1.00  0.79           N  
ATOM   3076  CA  GLU A 200      36.295 -16.778 -19.606  1.00  0.79           C  
ATOM   3077  C   GLU A 200      36.125 -18.129 -20.382  1.00  0.79           C  
ATOM   3078  O   GLU A 200      35.055 -18.781 -20.431  1.00  0.79           O  
ATOM   3079  CB  GLU A 200      35.711 -16.839 -18.196  1.00  0.79           C  
ATOM   3080  CG  GLU A 200      36.133 -15.510 -17.406  1.00  0.79           C  
ATOM   3081  CD  GLU A 200      35.354 -15.321 -16.030  1.00  0.79           C  
ATOM   3082  OE1 GLU A 200      35.586 -14.325 -15.288  1.00  0.79           O  
ATOM   3083  OE2 GLU A 200      34.441 -16.074 -15.693  1.00  0.79           O1-
ATOM   3084  H   GLU A 200      34.730 -15.474 -20.216  1.00  0.00           H  
ATOM   3085  HA  GLU A 200      37.360 -16.601 -19.457  1.00  0.00           H  
ATOM   3086  HB3 GLU A 200      36.159 -17.733 -17.760  1.00  0.00           H  
ATOM   3087  HB2 GLU A 200      34.626 -16.875 -18.291  1.00  0.00           H  
ATOM   3088  HG3 GLU A 200      36.153 -14.638 -18.060  1.00  0.00           H  
ATOM   3089  HG2 GLU A 200      37.193 -15.597 -17.166  1.00  0.00           H  
ATOM   3090  N   ILE A 201      37.219 -18.480 -21.010  1.00  0.80           N  
ATOM   3091  CA  ILE A 201      37.362 -19.656 -21.879  1.00  0.80           C  
ATOM   3092  C   ILE A 201      37.246 -20.958 -21.062  1.00  0.80           C  
ATOM   3093  O   ILE A 201      38.069 -21.206 -20.189  1.00  0.80           O  
ATOM   3094  CB  ILE A 201      38.739 -19.638 -22.613  1.00  0.80           C  
ATOM   3095  CG1 ILE A 201      38.805 -18.268 -23.535  1.00  0.80           C  
ATOM   3096  CG2 ILE A 201      39.023 -20.959 -23.418  1.00  0.80           C  
ATOM   3097  CD1 ILE A 201      39.808 -18.260 -24.666  1.00  0.80           C  
ATOM   3098  H   ILE A 201      38.050 -17.940 -20.819  1.00  0.00           H  
ATOM   3099  HA  ILE A 201      36.555 -19.591 -22.608  1.00  0.00           H  
ATOM   3100  HB  ILE A 201      39.511 -19.464 -21.864  1.00  0.00           H  
ATOM   3101 HG13 ILE A 201      38.817 -17.296 -23.043  1.00  0.00           H  
ATOM   3102 HG12 ILE A 201      37.805 -18.104 -23.937  1.00  0.00           H  
ATOM   3103 HG21 ILE A 201      38.251 -21.330 -24.093  1.00  0.00           H  
ATOM   3104 HG22 ILE A 201      39.942 -20.894 -24.000  1.00  0.00           H  
ATOM   3105 HG23 ILE A 201      39.190 -21.798 -22.742  1.00  0.00           H  
ATOM   3106 HD11 ILE A 201      39.537 -17.501 -25.401  1.00  0.00           H  
ATOM   3107 HD12 ILE A 201      40.817 -18.152 -24.267  1.00  0.00           H  
ATOM   3108 HD13 ILE A 201      39.712 -19.101 -25.352  1.00  0.00           H  
ATOM   3109  N   ALA A 202      36.241 -21.842 -21.393  1.00  0.79           N  
ATOM   3110  CA  ALA A 202      36.054 -23.095 -20.694  1.00  0.79           C  
ATOM   3111  C   ALA A 202      34.936 -23.930 -21.370  1.00  0.79           C  
ATOM   3112  O   ALA A 202      34.020 -23.350 -22.000  1.00  0.79           O  
ATOM   3113  CB  ALA A 202      35.645 -22.805 -19.199  1.00  0.79           C  
ATOM   3114  H   ALA A 202      35.694 -21.705 -22.232  1.00  0.00           H  
ATOM   3115  HA  ALA A 202      37.007 -23.623 -20.720  1.00  0.00           H  
ATOM   3116  HB1 ALA A 202      34.738 -22.208 -19.115  1.00  0.00           H  
ATOM   3117  HB2 ALA A 202      35.470 -23.797 -18.782  1.00  0.00           H  
ATOM   3118  HB3 ALA A 202      36.379 -22.339 -18.541  1.00  0.00           H  
ATOM   3119  N   LYS A 203      34.907 -25.244 -21.203  1.00  0.73           N  
ATOM   3120  CA  LYS A 203      33.789 -26.108 -21.653  1.00  0.73           C  
ATOM   3121  C   LYS A 203      32.617 -26.043 -20.650  1.00  0.73           C  
ATOM   3122  O   LYS A 203      32.852 -26.267 -19.504  1.00  0.73           O  
ATOM   3123  CB  LYS A 203      34.318 -27.572 -21.767  1.00  0.73           C  
ATOM   3124  CG  LYS A 203      35.451 -27.738 -22.824  1.00  0.73           C  
ATOM   3125  CD  LYS A 203      36.121 -29.098 -22.857  1.00  0.73           C  
ATOM   3126  CE  LYS A 203      37.053 -29.503 -24.071  1.00  0.73           C  
ATOM   3127  NZ  LYS A 203      37.527 -30.891 -23.875  1.00  0.73           N1+
ATOM   3128  H   LYS A 203      35.743 -25.704 -20.872  1.00  0.00           H  
ATOM   3129  HA  LYS A 203      33.329 -25.689 -22.549  1.00  0.00           H  
ATOM   3130  HB3 LYS A 203      33.490 -28.166 -22.156  1.00  0.00           H  
ATOM   3131  HB2 LYS A 203      34.691 -27.965 -20.821  1.00  0.00           H  
ATOM   3132  HG3 LYS A 203      36.158 -26.909 -22.872  1.00  0.00           H  
ATOM   3133  HG2 LYS A 203      35.031 -27.643 -23.826  1.00  0.00           H  
ATOM   3134  HD3 LYS A 203      35.271 -29.770 -22.741  1.00  0.00           H  
ATOM   3135  HD2 LYS A 203      36.653 -29.161 -21.908  1.00  0.00           H  
ATOM   3136  HE3 LYS A 203      37.891 -28.825 -24.231  1.00  0.00           H  
ATOM   3137  HE2 LYS A 203      36.408 -29.595 -24.945  1.00  0.00           H  
ATOM   3138  HZ1 LYS A 203      37.721 -31.182 -24.822  1.00  0.00           H  
ATOM   3139  HZ2 LYS A 203      38.366 -30.953 -23.315  1.00  0.00           H  
ATOM   3140  HZ3 LYS A 203      36.749 -31.355 -23.429  1.00  0.00           H  
ATOM   3141  N   ARG A 204      31.409 -25.714 -21.102  1.00  0.71           N  
ATOM   3142  CA  ARG A 204      30.244 -26.010 -20.305  1.00  0.71           C  
ATOM   3143  C   ARG A 204      29.706 -27.300 -20.938  1.00  0.71           C  
ATOM   3144  O   ARG A 204      30.143 -27.730 -21.990  1.00  0.71           O  
ATOM   3145  CB  ARG A 204      29.247 -24.761 -20.354  1.00  0.71           C  
ATOM   3146  CG  ARG A 204      29.757 -23.436 -19.756  1.00  0.71           C  
ATOM   3147  CD  ARG A 204      30.781 -22.636 -20.527  1.00  0.71           C  
ATOM   3148  NE  ARG A 204      30.951 -21.253 -19.955  1.00  0.71           N  
ATOM   3149  CZ  ARG A 204      31.922 -20.390 -20.334  1.00  0.71           C  
ATOM   3150  NH1 ARG A 204      32.839 -20.629 -21.294  1.00  0.71           N  
ATOM   3151  NH2 ARG A 204      31.877 -19.251 -19.675  1.00  0.71           N1+
ATOM   3152  H   ARG A 204      31.374 -25.339 -22.039  1.00  0.00           H  
ATOM   3153  HA  ARG A 204      30.353 -26.428 -19.304  1.00  0.00           H  
ATOM   3154  HB3 ARG A 204      28.291 -24.973 -19.876  1.00  0.00           H  
ATOM   3155  HB2 ARG A 204      28.969 -24.483 -21.371  1.00  0.00           H  
ATOM   3156  HG3 ARG A 204      30.154 -23.711 -18.779  1.00  0.00           H  
ATOM   3157  HG2 ARG A 204      28.902 -22.823 -19.472  1.00  0.00           H  
ATOM   3158  HD3 ARG A 204      30.402 -22.603 -21.549  1.00  0.00           H  
ATOM   3159  HD2 ARG A 204      31.684 -23.243 -20.470  1.00  0.00           H  
ATOM   3160  HE  ARG A 204      30.273 -20.869 -19.313  1.00  0.00           H  
ATOM   3161 HH12 ARG A 204      33.633 -20.008 -21.354  1.00  0.00           H  
ATOM   3162 HH11 ARG A 204      33.011 -21.558 -21.650  1.00  0.00           H  
ATOM   3163 HH22 ARG A 204      32.381 -18.450 -20.028  1.00  0.00           H  
ATOM   3164 HH21 ARG A 204      31.369 -19.092 -18.817  1.00  0.00           H  
ATOM   3165  N   PRO A 205      28.715 -27.994 -20.290  1.00  0.85           N  
ATOM   3166  CA  PRO A 205      28.010 -29.178 -20.952  1.00  0.85           C  
ATOM   3167  C   PRO A 205      27.284 -28.846 -22.258  1.00  0.85           C  
ATOM   3168  O   PRO A 205      26.788 -27.767 -22.374  1.00  0.85           O  
ATOM   3169  CB  PRO A 205      27.008 -29.698 -19.873  1.00  0.85           C  
ATOM   3170  CG  PRO A 205      27.462 -29.062 -18.599  1.00  0.85           C  
ATOM   3171  CD  PRO A 205      28.038 -27.725 -19.006  1.00  0.85           C  
ATOM   3172  HA  PRO A 205      28.817 -29.899 -21.081  1.00  0.00           H  
ATOM   3173  HB3 PRO A 205      27.084 -30.782 -19.798  1.00  0.00           H  
ATOM   3174  HB2 PRO A 205      25.981 -29.398 -20.079  1.00  0.00           H  
ATOM   3175  HG3 PRO A 205      28.177 -29.683 -18.058  1.00  0.00           H  
ATOM   3176  HG2 PRO A 205      26.619 -28.855 -17.940  1.00  0.00           H  
ATOM   3177  HD2 PRO A 205      27.231 -27.001 -19.115  1.00  0.00           H  
ATOM   3178  HD3 PRO A 205      28.672 -27.310 -18.222  1.00  0.00           H  
ATOM   3179  N   LYS A 206      27.334 -29.838 -23.150  1.00  0.76           N  
ATOM   3180  CA  LYS A 206      26.654 -29.917 -24.386  1.00  0.76           C  
ATOM   3181  C   LYS A 206      25.133 -29.503 -24.221  1.00  0.76           C  
ATOM   3182  O   LYS A 206      24.353 -30.321 -23.745  1.00  0.76           O  
ATOM   3183  CB  LYS A 206      26.672 -31.417 -24.939  1.00  0.76           C  
ATOM   3184  CG  LYS A 206      28.094 -31.744 -25.583  1.00  0.76           C  
ATOM   3185  CD  LYS A 206      28.105 -32.956 -26.531  1.00  0.76           C  
ATOM   3186  CE  LYS A 206      29.296 -33.102 -27.532  1.00  0.76           C  
ATOM   3187  NZ  LYS A 206      29.626 -34.508 -27.828  1.00  0.76           N1+
ATOM   3188  H   LYS A 206      27.677 -30.716 -22.787  1.00  0.00           H  
ATOM   3189  HA  LYS A 206      27.066 -29.271 -25.162  1.00  0.00           H  
ATOM   3190  HB3 LYS A 206      25.863 -31.514 -25.663  1.00  0.00           H  
ATOM   3191  HB2 LYS A 206      26.310 -32.099 -24.169  1.00  0.00           H  
ATOM   3192  HG3 LYS A 206      28.885 -31.773 -24.832  1.00  0.00           H  
ATOM   3193  HG2 LYS A 206      28.363 -30.940 -26.268  1.00  0.00           H  
ATOM   3194  HD3 LYS A 206      27.231 -33.014 -27.181  1.00  0.00           H  
ATOM   3195  HD2 LYS A 206      28.014 -33.862 -25.931  1.00  0.00           H  
ATOM   3196  HE3 LYS A 206      30.247 -32.864 -27.055  1.00  0.00           H  
ATOM   3197  HE2 LYS A 206      29.155 -32.569 -28.473  1.00  0.00           H  
ATOM   3198  HZ1 LYS A 206      30.434 -34.564 -28.431  1.00  0.00           H  
ATOM   3199  HZ2 LYS A 206      29.950 -34.942 -26.975  1.00  0.00           H  
ATOM   3200  HZ3 LYS A 206      28.850 -35.038 -28.199  1.00  0.00           H  
ATOM   3201  N   VAL A 207      24.778 -28.442 -24.917  1.00  0.81           N  
ATOM   3202  CA  VAL A 207      23.416 -27.945 -25.168  1.00  0.81           C  
ATOM   3203  C   VAL A 207      23.491 -27.664 -26.685  1.00  0.81           C  
ATOM   3204  O   VAL A 207      24.177 -26.806 -27.114  1.00  0.81           O  
ATOM   3205  CB  VAL A 207      23.116 -26.674 -24.367  1.00  0.81           C  
ATOM   3206  CG1 VAL A 207      21.781 -26.063 -24.943  1.00  0.81           C  
ATOM   3207  CG2 VAL A 207      23.158 -26.897 -22.848  1.00  0.81           C  
ATOM   3208  H   VAL A 207      25.448 -27.976 -25.512  1.00  0.00           H  
ATOM   3209  HA  VAL A 207      22.791 -28.778 -24.844  1.00  0.00           H  
ATOM   3210  HB  VAL A 207      23.932 -25.967 -24.516  1.00  0.00           H  
ATOM   3211 HG11 VAL A 207      21.893 -25.498 -25.868  1.00  0.00           H  
ATOM   3212 HG12 VAL A 207      21.064 -26.835 -25.223  1.00  0.00           H  
ATOM   3213 HG13 VAL A 207      21.350 -25.470 -24.136  1.00  0.00           H  
ATOM   3214 HG21 VAL A 207      22.843 -25.976 -22.358  1.00  0.00           H  
ATOM   3215 HG22 VAL A 207      22.646 -27.783 -22.472  1.00  0.00           H  
ATOM   3216 HG23 VAL A 207      24.143 -27.202 -22.494  1.00  0.00           H  
ATOM   3217  N   ARG A 208      22.703 -28.417 -27.479  1.00  0.72           N  
ATOM   3218  CA  ARG A 208      22.750 -28.506 -28.935  1.00  0.72           C  
ATOM   3219  C   ARG A 208      24.103 -28.968 -29.440  1.00  0.72           C  
ATOM   3220  O   ARG A 208      24.664 -28.440 -30.396  1.00  0.72           O  
ATOM   3221  CB  ARG A 208      22.263 -27.117 -29.564  1.00  0.72           C  
ATOM   3222  CG  ARG A 208      20.732 -26.808 -29.479  1.00  0.72           C  
ATOM   3223  CD  ARG A 208      20.490 -25.497 -30.192  1.00  0.72           C  
ATOM   3224  NE  ARG A 208      19.081 -25.070 -30.119  1.00  0.72           N  
ATOM   3225  CZ  ARG A 208      18.241 -24.627 -31.036  1.00  0.72           C  
ATOM   3226  NH1 ARG A 208      18.479 -24.762 -32.329  1.00  0.72           N  
ATOM   3227  NH2 ARG A 208      17.077 -24.064 -30.700  1.00  0.72           N1+
ATOM   3228  H   ARG A 208      22.110 -29.116 -27.056  1.00  0.00           H  
ATOM   3229  HA  ARG A 208      22.081 -29.268 -29.335  1.00  0.00           H  
ATOM   3230  HB3 ARG A 208      22.683 -26.966 -30.558  1.00  0.00           H  
ATOM   3231  HB2 ARG A 208      22.729 -26.254 -29.088  1.00  0.00           H  
ATOM   3232  HG3 ARG A 208      20.345 -26.884 -28.463  1.00  0.00           H  
ATOM   3233  HG2 ARG A 208      20.096 -27.549 -29.962  1.00  0.00           H  
ATOM   3234  HD3 ARG A 208      20.829 -25.579 -31.224  1.00  0.00           H  
ATOM   3235  HD2 ARG A 208      21.147 -24.730 -29.783  1.00  0.00           H  
ATOM   3236  HE  ARG A 208      18.686 -24.961 -29.197  1.00  0.00           H  
ATOM   3237 HH12 ARG A 208      17.827 -24.424 -33.023  1.00  0.00           H  
ATOM   3238 HH11 ARG A 208      19.069 -25.529 -32.617  1.00  0.00           H  
ATOM   3239 HH22 ARG A 208      16.437 -23.731 -31.407  1.00  0.00           H  
ATOM   3240 HH21 ARG A 208      16.868 -23.892 -29.727  1.00  0.00           H  
ATOM   3241  N   ASP A 209      24.749 -29.786 -28.536  1.00  0.81           N  
ATOM   3242  CA  ASP A 209      26.135 -30.232 -28.733  1.00  0.81           C  
ATOM   3243  C   ASP A 209      27.195 -29.139 -28.423  1.00  0.81           C  
ATOM   3244  O   ASP A 209      28.383 -29.448 -28.312  1.00  0.81           O  
ATOM   3245  CB  ASP A 209      26.559 -30.870 -30.146  1.00  0.81           C  
ATOM   3246  CG  ASP A 209      25.650 -31.962 -30.677  1.00  0.81           C  
ATOM   3247  OD1 ASP A 209      25.025 -32.750 -29.893  1.00  0.81           O  
ATOM   3248  OD2 ASP A 209      25.683 -32.130 -31.903  1.00  0.81           O1-
ATOM   3249  H   ASP A 209      24.212 -30.194 -27.783  1.00  0.00           H  
ATOM   3250  HA  ASP A 209      26.143 -31.010 -27.970  1.00  0.00           H  
ATOM   3251  HB3 ASP A 209      27.535 -31.313 -29.948  1.00  0.00           H  
ATOM   3252  HB2 ASP A 209      26.618 -30.012 -30.815  1.00  0.00           H  
ATOM   3253  N   GLN A 210      26.772 -27.825 -28.353  1.00  0.80           N  
ATOM   3254  CA  GLN A 210      27.675 -26.720 -28.114  1.00  0.80           C  
ATOM   3255  C   GLN A 210      28.210 -26.791 -26.630  1.00  0.80           C  
ATOM   3256  O   GLN A 210      27.380 -26.738 -25.702  1.00  0.80           O  
ATOM   3257  CB  GLN A 210      27.028 -25.399 -28.544  1.00  0.80           C  
ATOM   3258  CG  GLN A 210      26.351 -25.380 -29.905  1.00  0.80           C  
ATOM   3259  CD  GLN A 210      27.141 -25.922 -31.108  1.00  0.80           C  
ATOM   3260  OE1 GLN A 210      28.174 -25.407 -31.452  1.00  0.80           O  
ATOM   3261  NE2 GLN A 210      26.911 -27.128 -31.473  1.00  0.80           N  
ATOM   3262  H   GLN A 210      25.767 -27.727 -28.339  1.00  0.00           H  
ATOM   3263  HA  GLN A 210      28.579 -26.765 -28.721  1.00  0.00           H  
ATOM   3264  HB3 GLN A 210      27.799 -24.629 -28.501  1.00  0.00           H  
ATOM   3265  HB2 GLN A 210      26.368 -25.033 -27.758  1.00  0.00           H  
ATOM   3266  HG3 GLN A 210      26.045 -24.360 -30.135  1.00  0.00           H  
ATOM   3267  HG2 GLN A 210      25.452 -25.982 -29.774  1.00  0.00           H  
ATOM   3268 HE22 GLN A 210      27.685 -27.629 -31.886  1.00  0.00           H  
ATOM   3269 HE21 GLN A 210      26.188 -27.697 -31.057  1.00  0.00           H  
ATOM   3270  N   GLU A 211      29.512 -26.858 -26.506  1.00  0.80           N  
ATOM   3271  CA  GLU A 211      30.295 -26.781 -25.305  1.00  0.80           C  
ATOM   3272  C   GLU A 211      30.483 -25.274 -24.831  1.00  0.80           C  
ATOM   3273  O   GLU A 211      30.745 -24.956 -23.703  1.00  0.80           O  
ATOM   3274  CB  GLU A 211      31.610 -27.504 -25.576  1.00  0.80           C  
ATOM   3275  CG  GLU A 211      31.283 -29.008 -25.897  1.00  0.80           C  
ATOM   3276  CD  GLU A 211      32.445 -29.947 -25.547  1.00  0.80           C  
ATOM   3277  OE1 GLU A 211      33.087 -30.456 -26.509  1.00  0.80           O  
ATOM   3278  OE2 GLU A 211      32.708 -30.252 -24.336  1.00  0.80           O1-
ATOM   3279  H   GLU A 211      29.957 -26.582 -27.369  1.00  0.00           H  
ATOM   3280  HA  GLU A 211      29.616 -27.155 -24.539  1.00  0.00           H  
ATOM   3281  HB3 GLU A 211      32.079 -27.528 -24.592  1.00  0.00           H  
ATOM   3282  HB2 GLU A 211      32.337 -26.957 -26.176  1.00  0.00           H  
ATOM   3283  HG3 GLU A 211      31.063 -29.003 -26.965  1.00  0.00           H  
ATOM   3284  HG2 GLU A 211      30.440 -29.424 -25.345  1.00  0.00           H  
ATOM   3285  N   GLY A 212      30.482 -24.386 -25.841  1.00  0.89           N  
ATOM   3286  CA  GLY A 212      30.702 -22.932 -25.768  1.00  0.89           C  
ATOM   3287  C   GLY A 212      29.351 -22.153 -25.515  1.00  0.89           C  
ATOM   3288  O   GLY A 212      28.315 -22.766 -25.341  1.00  0.89           O  
ATOM   3289  H   GLY A 212      30.100 -24.687 -26.726  1.00  0.00           H  
ATOM   3290  HA3 GLY A 212      31.148 -22.589 -26.701  1.00  0.00           H  
ATOM   3291  HA2 GLY A 212      31.449 -22.717 -25.004  1.00  0.00           H  
ATOM   3292  N   ARG A 213      29.435 -20.824 -25.278  1.00  0.80           N  
ATOM   3293  CA  ARG A 213      28.294 -19.891 -24.958  1.00  0.80           C  
ATOM   3294  C   ARG A 213      28.554 -18.474 -25.490  1.00  0.80           C  
ATOM   3295  O   ARG A 213      29.721 -18.166 -25.796  1.00  0.80           O  
ATOM   3296  CB  ARG A 213      28.087 -19.860 -23.463  1.00  0.80           C  
ATOM   3297  CG  ARG A 213      27.712 -21.081 -22.719  1.00  0.80           C  
ATOM   3298  CD  ARG A 213      26.327 -21.595 -22.936  1.00  0.80           C  
ATOM   3299  NE  ARG A 213      26.033 -22.855 -22.185  1.00  0.80           N  
ATOM   3300  CZ  ARG A 213      26.156 -24.105 -22.552  1.00  0.80           C  
ATOM   3301  NH1 ARG A 213      26.544 -24.448 -23.780  1.00  0.80           N  
ATOM   3302  NH2 ARG A 213      25.746 -25.013 -21.696  1.00  0.80           N1+
ATOM   3303  H   ARG A 213      30.340 -20.393 -25.396  1.00  0.00           H  
ATOM   3304  HA  ARG A 213      27.356 -20.247 -25.385  1.00  0.00           H  
ATOM   3305  HB3 ARG A 213      27.259 -19.169 -23.308  1.00  0.00           H  
ATOM   3306  HB2 ARG A 213      28.953 -19.355 -23.034  1.00  0.00           H  
ATOM   3307  HG3 ARG A 213      27.808 -20.867 -21.655  1.00  0.00           H  
ATOM   3308  HG2 ARG A 213      28.354 -21.934 -22.937  1.00  0.00           H  
ATOM   3309  HD3 ARG A 213      26.050 -21.764 -23.976  1.00  0.00           H  
ATOM   3310  HD2 ARG A 213      25.667 -20.818 -22.550  1.00  0.00           H  
ATOM   3311  HE  ARG A 213      25.829 -22.871 -21.196  1.00  0.00           H  
ATOM   3312 HH12 ARG A 213      26.695 -25.408 -24.056  1.00  0.00           H  
ATOM   3313 HH11 ARG A 213      27.038 -23.723 -24.280  1.00  0.00           H  
ATOM   3314 HH22 ARG A 213      25.883 -25.996 -21.885  1.00  0.00           H  
ATOM   3315 HH21 ARG A 213      25.570 -24.819 -20.721  1.00  0.00           H  
ATOM   3316  N   ILE A 214      27.437 -17.689 -25.685  1.00  0.88           N  
ATOM   3317  CA  ILE A 214      27.602 -16.287 -26.081  1.00  0.88           C  
ATOM   3318  C   ILE A 214      26.837 -15.557 -24.971  1.00  0.88           C  
ATOM   3319  O   ILE A 214      25.660 -15.872 -24.715  1.00  0.88           O  
ATOM   3320  CB  ILE A 214      27.120 -15.939 -27.530  1.00  0.88           C  
ATOM   3321  CG1 ILE A 214      27.832 -16.605 -28.630  1.00  0.88           C  
ATOM   3322  CG2 ILE A 214      26.965 -14.430 -27.902  1.00  0.88           C  
ATOM   3323  CD1 ILE A 214      27.063 -16.806 -29.903  1.00  0.88           C  
ATOM   3324  H   ILE A 214      26.511 -18.061 -25.530  1.00  0.00           H  
ATOM   3325  HA  ILE A 214      28.660 -16.026 -26.047  1.00  0.00           H  
ATOM   3326  HB  ILE A 214      26.092 -16.277 -27.661  1.00  0.00           H  
ATOM   3327 HG13 ILE A 214      28.171 -17.568 -28.247  1.00  0.00           H  
ATOM   3328 HG12 ILE A 214      28.750 -16.022 -28.712  1.00  0.00           H  
ATOM   3329 HG21 ILE A 214      26.511 -14.318 -28.887  1.00  0.00           H  
ATOM   3330 HG22 ILE A 214      26.296 -13.932 -27.201  1.00  0.00           H  
ATOM   3331 HG23 ILE A 214      27.917 -13.901 -27.926  1.00  0.00           H  
ATOM   3332 HD11 ILE A 214      26.544 -17.764 -29.867  1.00  0.00           H  
ATOM   3333 HD12 ILE A 214      26.295 -16.071 -30.145  1.00  0.00           H  
ATOM   3334 HD13 ILE A 214      27.669 -16.742 -30.807  1.00  0.00           H  
ATOM   3335  N   ASN A 215      27.452 -14.499 -24.392  1.00  0.88           N  
ATOM   3336  CA  ASN A 215      26.740 -13.662 -23.443  1.00  0.88           C  
ATOM   3337  C   ASN A 215      26.192 -12.456 -24.238  1.00  0.88           C  
ATOM   3338  O   ASN A 215      26.931 -11.897 -25.010  1.00  0.88           O  
ATOM   3339  CB  ASN A 215      27.736 -13.146 -22.395  1.00  0.88           C  
ATOM   3340  CG  ASN A 215      28.277 -14.216 -21.408  1.00  0.88           C  
ATOM   3341  OD1 ASN A 215      28.323 -15.463 -21.655  1.00  0.88           O  
ATOM   3342  ND2 ASN A 215      28.602 -13.749 -20.208  1.00  0.88           N  
ATOM   3343  H   ASN A 215      28.395 -14.161 -24.522  1.00  0.00           H  
ATOM   3344  HA  ASN A 215      25.892 -14.159 -22.971  1.00  0.00           H  
ATOM   3345  HB3 ASN A 215      27.181 -12.499 -21.716  1.00  0.00           H  
ATOM   3346  HB2 ASN A 215      28.559 -12.595 -22.850  1.00  0.00           H  
ATOM   3347 HD22 ASN A 215      28.986 -14.310 -19.462  1.00  0.00           H  
ATOM   3348 HD21 ASN A 215      28.544 -12.779 -19.935  1.00  0.00           H  
ATOM   3349  N   TYR A 216      24.862 -12.243 -24.184  1.00  0.90           N  
ATOM   3350  CA  TYR A 216      24.096 -11.302 -25.030  1.00  0.90           C  
ATOM   3351  C   TYR A 216      23.809 -10.025 -24.258  1.00  0.90           C  
ATOM   3352  O   TYR A 216      23.137 -10.138 -23.228  1.00  0.90           O  
ATOM   3353  CB  TYR A 216      22.836 -11.968 -25.499  1.00  0.90           C  
ATOM   3354  CG  TYR A 216      23.015 -13.279 -26.271  1.00  0.90           C  
ATOM   3355  CD1 TYR A 216      23.536 -13.207 -27.602  1.00  0.90           C  
ATOM   3356  CD2 TYR A 216      22.664 -14.538 -25.714  1.00  0.90           C  
ATOM   3357  CE1 TYR A 216      23.685 -14.438 -28.380  1.00  0.90           C  
ATOM   3358  CE2 TYR A 216      22.736 -15.653 -26.475  1.00  0.90           C  
ATOM   3359  CZ  TYR A 216      23.341 -15.613 -27.794  1.00  0.90           C  
ATOM   3360  OH  TYR A 216      23.414 -16.701 -28.539  1.00  0.90           O  
ATOM   3361  H   TYR A 216      24.236 -12.756 -23.579  1.00  0.00           H  
ATOM   3362  HA  TYR A 216      24.670 -11.085 -25.931  1.00  0.00           H  
ATOM   3363  HB3 TYR A 216      22.189 -11.319 -26.090  1.00  0.00           H  
ATOM   3364  HB2 TYR A 216      22.207 -12.223 -24.646  1.00  0.00           H  
ATOM   3365  HD1 TYR A 216      23.829 -12.263 -28.037  1.00  0.00           H  
ATOM   3366  HD2 TYR A 216      22.303 -14.682 -24.706  1.00  0.00           H  
ATOM   3367  HE1 TYR A 216      24.271 -14.410 -29.286  1.00  0.00           H  
ATOM   3368  HE2 TYR A 216      22.248 -16.507 -26.030  1.00  0.00           H  
ATOM   3369  HH  TYR A 216      23.652 -17.469 -28.014  1.00  0.00           H  
ATOM   3370  N   TYR A 217      24.187  -8.877 -24.749  1.00  0.91           N  
ATOM   3371  CA  TYR A 217      24.198  -7.599 -24.013  1.00  0.91           C  
ATOM   3372  C   TYR A 217      23.360  -6.691 -24.851  1.00  0.91           C  
ATOM   3373  O   TYR A 217      23.284  -6.849 -26.103  1.00  0.91           O  
ATOM   3374  CB  TYR A 217      25.613  -7.117 -23.959  1.00  0.91           C  
ATOM   3375  CG  TYR A 217      26.569  -7.892 -23.164  1.00  0.91           C  
ATOM   3376  CD1 TYR A 217      27.450  -8.785 -23.745  1.00  0.91           C  
ATOM   3377  CD2 TYR A 217      26.605  -7.709 -21.759  1.00  0.91           C  
ATOM   3378  CE1 TYR A 217      28.294  -9.643 -23.016  1.00  0.91           C  
ATOM   3379  CE2 TYR A 217      27.341  -8.646 -21.000  1.00  0.91           C  
ATOM   3380  CZ  TYR A 217      28.205  -9.572 -21.613  1.00  0.91           C  
ATOM   3381  OH  TYR A 217      29.080 -10.398 -20.926  1.00  0.91           O  
ATOM   3382  H   TYR A 217      24.634  -8.932 -25.653  1.00  0.00           H  
ATOM   3383  HA  TYR A 217      23.874  -7.732 -22.981  1.00  0.00           H  
ATOM   3384  HB3 TYR A 217      25.701  -6.114 -23.543  1.00  0.00           H  
ATOM   3385  HB2 TYR A 217      25.922  -7.132 -25.004  1.00  0.00           H  
ATOM   3386  HD1 TYR A 217      27.520  -8.862 -24.820  1.00  0.00           H  
ATOM   3387  HD2 TYR A 217      25.953  -6.972 -21.314  1.00  0.00           H  
ATOM   3388  HE1 TYR A 217      29.095 -10.157 -23.524  1.00  0.00           H  
ATOM   3389  HE2 TYR A 217      27.211  -8.707 -19.930  1.00  0.00           H  
ATOM   3390  HH  TYR A 217      28.781 -10.693 -20.063  1.00  0.00           H  
ATOM   3391  N   TRP A 218      22.996  -5.580 -24.269  1.00  0.90           N  
ATOM   3392  CA  TRP A 218      22.268  -4.423 -24.851  1.00  0.90           C  
ATOM   3393  C   TRP A 218      22.554  -3.108 -24.083  1.00  0.90           C  
ATOM   3394  O   TRP A 218      23.122  -3.286 -22.938  1.00  0.90           O  
ATOM   3395  CB  TRP A 218      20.710  -4.641 -24.712  1.00  0.90           C  
ATOM   3396  CG  TRP A 218      20.209  -4.904 -23.285  1.00  0.90           C  
ATOM   3397  CD1 TRP A 218      20.396  -6.043 -22.572  1.00  0.90           C  
ATOM   3398  CD2 TRP A 218      19.437  -4.030 -22.408  1.00  0.90           C  
ATOM   3399  NE1 TRP A 218      19.788  -5.950 -21.329  1.00  0.90           N  
ATOM   3400  CE2 TRP A 218      19.164  -4.725 -21.201  1.00  0.90           C  
ATOM   3401  CE3 TRP A 218      18.826  -2.734 -22.556  1.00  0.90           C  
ATOM   3402  CZ2 TRP A 218      18.384  -4.166 -20.203  1.00  0.90           C  
ATOM   3403  CZ3 TRP A 218      18.156  -2.071 -21.499  1.00  0.90           C  
ATOM   3404  CH2 TRP A 218      17.912  -2.835 -20.318  1.00  0.90           C  
ATOM   3405  H   TRP A 218      23.243  -5.558 -23.290  1.00  0.00           H  
ATOM   3406  HA  TRP A 218      22.426  -4.252 -25.916  1.00  0.00           H  
ATOM   3407  HB3 TRP A 218      20.585  -5.528 -25.334  1.00  0.00           H  
ATOM   3408  HB2 TRP A 218      20.150  -3.955 -25.347  1.00  0.00           H  
ATOM   3409  HD1 TRP A 218      20.989  -6.881 -22.905  1.00  0.00           H  
ATOM   3410  HE1 TRP A 218      19.788  -6.739 -20.698  1.00  0.00           H  
ATOM   3411  HE3 TRP A 218      19.021  -2.258 -23.506  1.00  0.00           H  
ATOM   3412  HZ2 TRP A 218      18.133  -4.699 -19.298  1.00  0.00           H  
ATOM   3413  HZ3 TRP A 218      17.831  -1.042 -21.528  1.00  0.00           H  
ATOM   3414  HH2 TRP A 218      17.401  -2.484 -19.434  1.00  0.00           H  
ATOM   3415  N   THR A 219      22.342  -1.999 -24.665  1.00  0.90           N  
ATOM   3416  CA  THR A 219      22.065  -0.696 -23.965  1.00  0.90           C  
ATOM   3417  C   THR A 219      21.229   0.140 -24.950  1.00  0.90           C  
ATOM   3418  O   THR A 219      20.818  -0.411 -25.971  1.00  0.90           O  
ATOM   3419  CB  THR A 219      23.338   0.005 -23.366  1.00  0.90           C  
ATOM   3420  OG1 THR A 219      22.916   1.149 -22.631  1.00  0.90           O  
ATOM   3421  CG2 THR A 219      24.310   0.532 -24.366  1.00  0.90           C  
ATOM   3422  H   THR A 219      22.040  -1.942 -25.627  1.00  0.00           H  
ATOM   3423  HA  THR A 219      21.434  -0.981 -23.123  1.00  0.00           H  
ATOM   3424  HB  THR A 219      23.774  -0.743 -22.704  1.00  0.00           H  
ATOM   3425  HG1 THR A 219      22.619   0.917 -21.748  1.00  0.00           H  
ATOM   3426 HG21 THR A 219      25.167   0.974 -23.857  1.00  0.00           H  
ATOM   3427 HG22 THR A 219      24.676  -0.292 -24.978  1.00  0.00           H  
ATOM   3428 HG23 THR A 219      23.946   1.353 -24.983  1.00  0.00           H  
ATOM   3429  N   LEU A 220      20.984   1.438 -24.574  1.00  0.88           N  
ATOM   3430  CA  LEU A 220      19.975   2.285 -25.092  1.00  0.88           C  
ATOM   3431  C   LEU A 220      20.698   3.642 -25.476  1.00  0.88           C  
ATOM   3432  O   LEU A 220      21.272   4.384 -24.679  1.00  0.88           O  
ATOM   3433  CB  LEU A 220      19.003   2.670 -24.022  1.00  0.88           C  
ATOM   3434  CG  LEU A 220      17.930   1.643 -23.710  1.00  0.88           C  
ATOM   3435  CD1 LEU A 220      17.151   1.923 -22.432  1.00  0.88           C  
ATOM   3436  CD2 LEU A 220      16.949   1.579 -24.906  1.00  0.88           C  
ATOM   3437  H   LEU A 220      21.578   1.627 -23.779  1.00  0.00           H  
ATOM   3438  HA  LEU A 220      19.522   1.869 -25.992  1.00  0.00           H  
ATOM   3439  HB3 LEU A 220      18.425   3.566 -24.246  1.00  0.00           H  
ATOM   3440  HB2 LEU A 220      19.477   2.793 -23.048  1.00  0.00           H  
ATOM   3441  HG  LEU A 220      18.278   0.611 -23.652  1.00  0.00           H  
ATOM   3442 HD11 LEU A 220      17.280   2.988 -22.240  1.00  0.00           H  
ATOM   3443 HD12 LEU A 220      16.112   1.601 -22.506  1.00  0.00           H  
ATOM   3444 HD13 LEU A 220      17.610   1.367 -21.614  1.00  0.00           H  
ATOM   3445 HD21 LEU A 220      16.706   0.556 -25.190  1.00  0.00           H  
ATOM   3446 HD22 LEU A 220      15.975   2.046 -24.758  1.00  0.00           H  
ATOM   3447 HD23 LEU A 220      17.277   2.036 -25.840  1.00  0.00           H  
ATOM   3448  N   LEU A 221      20.807   3.915 -26.796  1.00  0.88           N  
ATOM   3449  CA  LEU A 221      21.430   5.112 -27.310  1.00  0.88           C  
ATOM   3450  C   LEU A 221      20.288   6.124 -27.518  1.00  0.88           C  
ATOM   3451  O   LEU A 221      19.367   5.944 -28.339  1.00  0.88           O  
ATOM   3452  CB  LEU A 221      22.023   4.830 -28.727  1.00  0.88           C  
ATOM   3453  CG  LEU A 221      23.246   3.897 -28.838  1.00  0.88           C  
ATOM   3454  CD1 LEU A 221      23.707   3.721 -30.276  1.00  0.88           C  
ATOM   3455  CD2 LEU A 221      24.445   4.413 -27.996  1.00  0.88           C  
ATOM   3456  H   LEU A 221      20.439   3.252 -27.464  1.00  0.00           H  
ATOM   3457  HA  LEU A 221      22.192   5.465 -26.615  1.00  0.00           H  
ATOM   3458  HB3 LEU A 221      22.373   5.690 -29.298  1.00  0.00           H  
ATOM   3459  HB2 LEU A 221      21.332   4.363 -29.429  1.00  0.00           H  
ATOM   3460  HG  LEU A 221      22.982   2.957 -28.354  1.00  0.00           H  
ATOM   3461 HD11 LEU A 221      24.660   4.117 -30.627  1.00  0.00           H  
ATOM   3462 HD12 LEU A 221      23.490   2.711 -30.621  1.00  0.00           H  
ATOM   3463 HD13 LEU A 221      23.041   4.207 -30.989  1.00  0.00           H  
ATOM   3464 HD21 LEU A 221      24.136   5.242 -27.359  1.00  0.00           H  
ATOM   3465 HD22 LEU A 221      24.753   3.653 -27.278  1.00  0.00           H  
ATOM   3466 HD23 LEU A 221      25.285   4.756 -28.600  1.00  0.00           H  
ATOM   3467  N   GLU A 222      20.427   7.258 -26.837  1.00  0.85           N  
ATOM   3468  CA  GLU A 222      19.526   8.450 -26.837  1.00  0.85           C  
ATOM   3469  C   GLU A 222      20.006   9.442 -27.918  1.00  0.85           C  
ATOM   3470  O   GLU A 222      21.041   9.166 -28.556  1.00  0.85           O  
ATOM   3471  CB  GLU A 222      19.528   9.074 -25.455  1.00  0.85           C  
ATOM   3472  CG  GLU A 222      19.077   8.059 -24.422  1.00  0.85           C  
ATOM   3473  CD  GLU A 222      18.696   8.632 -23.079  1.00  0.85           C  
ATOM   3474  OE1 GLU A 222      18.992   9.845 -22.846  1.00  0.85           O  
ATOM   3475  OE2 GLU A 222      18.021   7.926 -22.286  1.00  0.85           O1-
ATOM   3476  H   GLU A 222      21.214   7.308 -26.206  1.00  0.00           H  
ATOM   3477  HA  GLU A 222      18.551   8.095 -27.170  1.00  0.00           H  
ATOM   3478  HB3 GLU A 222      18.763   9.848 -25.501  1.00  0.00           H  
ATOM   3479  HB2 GLU A 222      20.488   9.550 -25.251  1.00  0.00           H  
ATOM   3480  HG3 GLU A 222      19.946   7.430 -24.226  1.00  0.00           H  
ATOM   3481  HG2 GLU A 222      18.290   7.419 -24.821  1.00  0.00           H  
ATOM   3482  N   PRO A 223      19.152  10.436 -28.302  1.00  0.89           N  
ATOM   3483  CA  PRO A 223      19.460  11.329 -29.409  1.00  0.89           C  
ATOM   3484  C   PRO A 223      20.888  11.997 -29.353  1.00  0.89           C  
ATOM   3485  O   PRO A 223      21.169  12.746 -28.399  1.00  0.89           O  
ATOM   3486  CB  PRO A 223      18.278  12.346 -29.446  1.00  0.89           C  
ATOM   3487  CG  PRO A 223      17.122  11.567 -29.053  1.00  0.89           C  
ATOM   3488  CD  PRO A 223      17.744  10.658 -27.946  1.00  0.89           C  
ATOM   3489  HA  PRO A 223      19.412  10.703 -30.299  1.00  0.00           H  
ATOM   3490  HB3 PRO A 223      18.159  12.781 -30.439  1.00  0.00           H  
ATOM   3491  HB2 PRO A 223      18.458  13.137 -28.719  1.00  0.00           H  
ATOM   3492  HG3 PRO A 223      16.527  10.995 -29.765  1.00  0.00           H  
ATOM   3493  HG2 PRO A 223      16.355  12.198 -28.605  1.00  0.00           H  
ATOM   3494  HD2 PRO A 223      17.705  11.149 -26.974  1.00  0.00           H  
ATOM   3495  HD3 PRO A 223      17.124   9.789 -27.726  1.00  0.00           H  
ATOM   3496  N   GLY A 224      21.797  11.615 -30.345  1.00  0.90           N  
ATOM   3497  CA  GLY A 224      23.142  12.209 -30.462  1.00  0.90           C  
ATOM   3498  C   GLY A 224      24.173  11.629 -29.551  1.00  0.90           C  
ATOM   3499  O   GLY A 224      25.298  12.132 -29.427  1.00  0.90           O  
ATOM   3500  H   GLY A 224      21.483  10.900 -30.986  1.00  0.00           H  
ATOM   3501  HA3 GLY A 224      23.084  13.291 -30.346  1.00  0.00           H  
ATOM   3502  HA2 GLY A 224      23.522  12.072 -31.474  1.00  0.00           H  
ATOM   3503  N   ASP A 225      23.876  10.511 -28.844  1.00  0.89           N  
ATOM   3504  CA  ASP A 225      24.839   9.570 -28.185  1.00  0.89           C  
ATOM   3505  C   ASP A 225      25.693   8.931 -29.300  1.00  0.89           C  
ATOM   3506  O   ASP A 225      25.225   8.518 -30.309  1.00  0.89           O  
ATOM   3507  CB  ASP A 225      24.160   8.416 -27.440  1.00  0.89           C  
ATOM   3508  CG  ASP A 225      23.549   8.727 -26.147  1.00  0.89           C  
ATOM   3509  OD1 ASP A 225      22.866   7.804 -25.649  1.00  0.89           O  
ATOM   3510  OD2 ASP A 225      23.811   9.820 -25.585  1.00  0.89           O1-
ATOM   3511  H   ASP A 225      22.997  10.048 -29.026  1.00  0.00           H  
ATOM   3512  HA  ASP A 225      25.508  10.028 -27.456  1.00  0.00           H  
ATOM   3513  HB3 ASP A 225      24.887   7.605 -27.463  1.00  0.00           H  
ATOM   3514  HB2 ASP A 225      23.294   8.086 -28.013  1.00  0.00           H  
ATOM   3515  N   THR A 226      27.019   8.761 -29.015  1.00  0.89           N  
ATOM   3516  CA  THR A 226      27.919   7.923 -29.924  1.00  0.89           C  
ATOM   3517  C   THR A 226      28.427   6.715 -29.174  1.00  0.89           C  
ATOM   3518  O   THR A 226      28.728   6.851 -27.990  1.00  0.89           O  
ATOM   3519  CB  THR A 226      29.212   8.675 -30.422  1.00  0.89           C  
ATOM   3520  OG1 THR A 226      28.883   9.951 -30.974  1.00  0.89           O  
ATOM   3521  CG2 THR A 226      30.080   8.033 -31.474  1.00  0.89           C  
ATOM   3522  H   THR A 226      27.411   9.186 -28.187  1.00  0.00           H  
ATOM   3523  HA  THR A 226      27.407   7.551 -30.811  1.00  0.00           H  
ATOM   3524  HB  THR A 226      29.823   8.866 -29.541  1.00  0.00           H  
ATOM   3525  HG1 THR A 226      28.520  10.389 -30.201  1.00  0.00           H  
ATOM   3526 HG21 THR A 226      30.320   6.993 -31.252  1.00  0.00           H  
ATOM   3527 HG22 THR A 226      29.625   7.950 -32.461  1.00  0.00           H  
ATOM   3528 HG23 THR A 226      30.967   8.667 -31.489  1.00  0.00           H  
ATOM   3529  N   ILE A 227      28.344   5.514 -29.763  1.00  0.89           N  
ATOM   3530  CA  ILE A 227      28.763   4.192 -29.240  1.00  0.89           C  
ATOM   3531  C   ILE A 227      30.052   3.785 -29.969  1.00  0.89           C  
ATOM   3532  O   ILE A 227      30.160   4.088 -31.145  1.00  0.89           O  
ATOM   3533  CB  ILE A 227      27.698   3.054 -29.406  1.00  0.89           C  
ATOM   3534  CG1 ILE A 227      28.067   1.711 -28.756  1.00  0.89           C  
ATOM   3535  CG2 ILE A 227      27.269   2.833 -30.862  1.00  0.89           C  
ATOM   3536  CD1 ILE A 227      26.887   0.891 -28.114  1.00  0.89           C  
ATOM   3537  H   ILE A 227      28.063   5.482 -30.733  1.00  0.00           H  
ATOM   3538  HA  ILE A 227      29.131   4.292 -28.218  1.00  0.00           H  
ATOM   3539  HB  ILE A 227      26.844   3.386 -28.817  1.00  0.00           H  
ATOM   3540 HG13 ILE A 227      28.896   1.817 -28.057  1.00  0.00           H  
ATOM   3541 HG12 ILE A 227      28.416   1.057 -29.555  1.00  0.00           H  
ATOM   3542 HG21 ILE A 227      26.324   2.294 -30.911  1.00  0.00           H  
ATOM   3543 HG22 ILE A 227      27.015   3.770 -31.358  1.00  0.00           H  
ATOM   3544 HG23 ILE A 227      27.958   2.289 -31.506  1.00  0.00           H  
ATOM   3545 HD11 ILE A 227      27.199  -0.153 -28.104  1.00  0.00           H  
ATOM   3546 HD12 ILE A 227      26.448   1.139 -27.148  1.00  0.00           H  
ATOM   3547 HD13 ILE A 227      26.060   0.857 -28.823  1.00  0.00           H  
ATOM   3548  N   ILE A 228      31.008   3.193 -29.241  1.00  0.87           N  
ATOM   3549  CA  ILE A 228      32.300   2.756 -29.723  1.00  0.87           C  
ATOM   3550  C   ILE A 228      32.517   1.238 -29.344  1.00  0.87           C  
ATOM   3551  O   ILE A 228      32.582   0.828 -28.164  1.00  0.87           O  
ATOM   3552  CB  ILE A 228      33.364   3.600 -29.052  1.00  0.87           C  
ATOM   3553  CG1 ILE A 228      33.132   5.054 -29.475  1.00  0.87           C  
ATOM   3554  CG2 ILE A 228      34.784   3.180 -29.456  1.00  0.87           C  
ATOM   3555  CD1 ILE A 228      34.048   6.056 -28.874  1.00  0.87           C  
ATOM   3556  H   ILE A 228      30.930   3.016 -28.250  1.00  0.00           H  
ATOM   3557  HA  ILE A 228      32.443   2.908 -30.793  1.00  0.00           H  
ATOM   3558  HB  ILE A 228      33.273   3.518 -27.969  1.00  0.00           H  
ATOM   3559 HG13 ILE A 228      32.178   5.546 -29.290  1.00  0.00           H  
ATOM   3560 HG12 ILE A 228      33.273   5.109 -30.554  1.00  0.00           H  
ATOM   3561 HG21 ILE A 228      35.468   4.010 -29.278  1.00  0.00           H  
ATOM   3562 HG22 ILE A 228      35.144   2.221 -29.083  1.00  0.00           H  
ATOM   3563 HG23 ILE A 228      34.845   3.049 -30.536  1.00  0.00           H  
ATOM   3564 HD11 ILE A 228      34.514   5.654 -27.975  1.00  0.00           H  
ATOM   3565 HD12 ILE A 228      34.860   6.311 -29.555  1.00  0.00           H  
ATOM   3566 HD13 ILE A 228      33.577   7.007 -28.624  1.00  0.00           H  
ATOM   3567  N   PHE A 229      32.762   0.490 -30.404  1.00  0.89           N  
ATOM   3568  CA  PHE A 229      33.182  -0.886 -30.299  1.00  0.89           C  
ATOM   3569  C   PHE A 229      34.618  -0.910 -30.702  1.00  0.89           C  
ATOM   3570  O   PHE A 229      34.950  -0.337 -31.728  1.00  0.89           O  
ATOM   3571  CB  PHE A 229      32.424  -1.722 -31.393  1.00  0.89           C  
ATOM   3572  CG  PHE A 229      30.953  -1.991 -31.165  1.00  0.89           C  
ATOM   3573  CD1 PHE A 229      29.963  -1.066 -31.399  1.00  0.89           C  
ATOM   3574  CD2 PHE A 229      30.520  -3.193 -30.482  1.00  0.89           C  
ATOM   3575  CE1 PHE A 229      28.626  -1.277 -31.059  1.00  0.89           C  
ATOM   3576  CE2 PHE A 229      29.246  -3.358 -30.030  1.00  0.89           C  
ATOM   3577  CZ  PHE A 229      28.257  -2.454 -30.422  1.00  0.89           C  
ATOM   3578  H   PHE A 229      32.784   0.918 -31.319  1.00  0.00           H  
ATOM   3579  HA  PHE A 229      32.997  -1.246 -29.287  1.00  0.00           H  
ATOM   3580  HB3 PHE A 229      32.890  -2.707 -31.403  1.00  0.00           H  
ATOM   3581  HB2 PHE A 229      32.659  -1.251 -32.347  1.00  0.00           H  
ATOM   3582  HD1 PHE A 229      30.266  -0.117 -31.817  1.00  0.00           H  
ATOM   3583  HD2 PHE A 229      31.297  -3.880 -30.179  1.00  0.00           H  
ATOM   3584  HE1 PHE A 229      27.951  -0.477 -31.324  1.00  0.00           H  
ATOM   3585  HE2 PHE A 229      28.915  -4.139 -29.361  1.00  0.00           H  
ATOM   3586  HZ  PHE A 229      27.234  -2.547 -30.087  1.00  0.00           H  
ATOM   3587  N   GLU A 230      35.380  -1.584 -29.765  1.00  0.84           N  
ATOM   3588  CA  GLU A 230      36.778  -1.973 -29.959  1.00  0.84           C  
ATOM   3589  C   GLU A 230      36.952  -3.403 -29.401  1.00  0.84           C  
ATOM   3590  O   GLU A 230      36.204  -3.801 -28.474  1.00  0.84           O  
ATOM   3591  CB  GLU A 230      37.574  -0.887 -29.276  1.00  0.84           C  
ATOM   3592  CG  GLU A 230      39.051  -1.211 -29.167  1.00  0.84           C  
ATOM   3593  CD  GLU A 230      39.868  -0.191 -28.378  1.00  0.84           C  
ATOM   3594  OE1 GLU A 230      41.075  -0.193 -28.400  1.00  0.84           O  
ATOM   3595  OE2 GLU A 230      39.226   0.701 -27.723  1.00  0.84           O1-
ATOM   3596  H   GLU A 230      34.933  -2.083 -29.010  1.00  0.00           H  
ATOM   3597  HA  GLU A 230      37.080  -2.026 -31.005  1.00  0.00           H  
ATOM   3598  HB3 GLU A 230      37.105  -0.729 -28.305  1.00  0.00           H  
ATOM   3599  HB2 GLU A 230      37.424   0.035 -29.838  1.00  0.00           H  
ATOM   3600  HG3 GLU A 230      39.487  -1.315 -30.160  1.00  0.00           H  
ATOM   3601  HG2 GLU A 230      39.326  -2.152 -28.689  1.00  0.00           H  
ATOM   3602  N   ALA A 231      37.865  -4.221 -29.933  1.00  0.92           N  
ATOM   3603  CA  ALA A 231      38.073  -5.628 -29.592  1.00  0.92           C  
ATOM   3604  C   ALA A 231      39.311  -6.189 -30.308  1.00  0.92           C  
ATOM   3605  O   ALA A 231      39.864  -5.598 -31.185  1.00  0.92           O  
ATOM   3606  CB  ALA A 231      36.943  -6.494 -30.166  1.00  0.92           C  
ATOM   3607  H   ALA A 231      38.358  -3.896 -30.752  1.00  0.00           H  
ATOM   3608  HA  ALA A 231      38.263  -5.741 -28.524  1.00  0.00           H  
ATOM   3609  HB1 ALA A 231      36.946  -7.471 -29.684  1.00  0.00           H  
ATOM   3610  HB2 ALA A 231      35.961  -6.084 -29.933  1.00  0.00           H  
ATOM   3611  HB3 ALA A 231      36.968  -6.584 -31.252  1.00  0.00           H  
ATOM   3612  N   ASN A 232      39.718  -7.393 -29.805  1.00  0.86           N  
ATOM   3613  CA  ASN A 232      40.735  -8.222 -30.391  1.00  0.86           C  
ATOM   3614  C   ASN A 232      40.099  -9.491 -30.995  1.00  0.86           C  
ATOM   3615  O   ASN A 232      40.622  -9.819 -32.026  1.00  0.86           O  
ATOM   3616  CB  ASN A 232      41.786  -8.526 -29.294  1.00  0.86           C  
ATOM   3617  CG  ASN A 232      42.489  -7.328 -28.605  1.00  0.86           C  
ATOM   3618  OD1 ASN A 232      41.963  -6.526 -27.874  1.00  0.86           O  
ATOM   3619  ND2 ASN A 232      43.789  -7.227 -28.645  1.00  0.86           N  
ATOM   3620  H   ASN A 232      39.057  -7.818 -29.171  1.00  0.00           H  
ATOM   3621  HA  ASN A 232      41.306  -7.824 -31.230  1.00  0.00           H  
ATOM   3622  HB3 ASN A 232      42.580  -9.154 -29.699  1.00  0.00           H  
ATOM   3623  HB2 ASN A 232      41.369  -9.192 -28.539  1.00  0.00           H  
ATOM   3624 HD22 ASN A 232      44.361  -6.562 -28.144  1.00  0.00           H  
ATOM   3625 HD21 ASN A 232      44.287  -7.861 -29.252  1.00  0.00           H  
ATOM   3626  N   GLY A 233      38.920  -9.976 -30.514  1.00  0.93           N  
ATOM   3627  CA  GLY A 233      38.206 -11.090 -31.212  1.00  0.93           C  
ATOM   3628  C   GLY A 233      36.817 -11.086 -30.675  1.00  0.93           C  
ATOM   3629  O   GLY A 233      36.321 -10.139 -30.103  1.00  0.93           O  
ATOM   3630  H   GLY A 233      38.455  -9.429 -29.803  1.00  0.00           H  
ATOM   3631  HA3 GLY A 233      38.715 -12.017 -30.949  1.00  0.00           H  
ATOM   3632  HA2 GLY A 233      38.226 -10.996 -32.297  1.00  0.00           H  
ATOM   3633  N   ASN A 234      36.131 -12.273 -30.817  1.00  0.91           N  
ATOM   3634  CA  ASN A 234      35.002 -12.634 -29.970  1.00  0.91           C  
ATOM   3635  C   ASN A 234      33.713 -11.831 -30.092  1.00  0.91           C  
ATOM   3636  O   ASN A 234      32.779 -12.156 -29.381  1.00  0.91           O  
ATOM   3637  CB  ASN A 234      35.408 -12.715 -28.510  1.00  0.91           C  
ATOM   3638  CG  ASN A 234      36.683 -13.549 -28.161  1.00  0.91           C  
ATOM   3639  OD1 ASN A 234      37.755 -13.128 -28.573  1.00  0.91           O  
ATOM   3640  ND2 ASN A 234      36.495 -14.591 -27.395  1.00  0.91           N  
ATOM   3641  H   ASN A 234      36.534 -13.032 -31.346  1.00  0.00           H  
ATOM   3642  HA  ASN A 234      34.747 -13.656 -30.250  1.00  0.00           H  
ATOM   3643  HB3 ASN A 234      34.576 -13.006 -27.869  1.00  0.00           H  
ATOM   3644  HB2 ASN A 234      35.615 -11.728 -28.095  1.00  0.00           H  
ATOM   3645 HD22 ASN A 234      37.265 -15.191 -27.135  1.00  0.00           H  
ATOM   3646 HD21 ASN A 234      35.573 -14.874 -27.097  1.00  0.00           H  
ATOM   3647  N   LEU A 235      33.657 -10.791 -30.885  1.00  0.93           N  
ATOM   3648  CA  LEU A 235      32.564  -9.846 -30.997  1.00  0.93           C  
ATOM   3649  C   LEU A 235      31.368 -10.380 -31.824  1.00  0.93           C  
ATOM   3650  O   LEU A 235      31.635 -10.790 -32.983  1.00  0.93           O  
ATOM   3651  CB  LEU A 235      33.159  -8.545 -31.432  1.00  0.93           C  
ATOM   3652  CG  LEU A 235      32.251  -7.309 -31.599  1.00  0.93           C  
ATOM   3653  CD1 LEU A 235      31.222  -7.121 -30.451  1.00  0.93           C  
ATOM   3654  CD2 LEU A 235      33.111  -6.114 -32.036  1.00  0.93           C  
ATOM   3655  H   LEU A 235      34.467 -10.533 -31.429  1.00  0.00           H  
ATOM   3656  HA  LEU A 235      32.210  -9.771 -29.969  1.00  0.00           H  
ATOM   3657  HB3 LEU A 235      33.697  -8.632 -32.375  1.00  0.00           H  
ATOM   3658  HB2 LEU A 235      33.844  -8.344 -30.607  1.00  0.00           H  
ATOM   3659  HG  LEU A 235      31.676  -7.586 -32.483  1.00  0.00           H  
ATOM   3660 HD11 LEU A 235      31.151  -6.070 -30.170  1.00  0.00           H  
ATOM   3661 HD12 LEU A 235      30.245  -7.541 -30.687  1.00  0.00           H  
ATOM   3662 HD13 LEU A 235      31.565  -7.617 -29.543  1.00  0.00           H  
ATOM   3663 HD21 LEU A 235      33.048  -5.948 -33.112  1.00  0.00           H  
ATOM   3664 HD22 LEU A 235      32.922  -5.184 -31.500  1.00  0.00           H  
ATOM   3665 HD23 LEU A 235      34.131  -6.431 -31.818  1.00  0.00           H  
ATOM   3666  N   ILE A 236      30.108 -10.323 -31.343  1.00  0.92           N  
ATOM   3667  CA  ILE A 236      28.910 -10.667 -32.103  1.00  0.92           C  
ATOM   3668  C   ILE A 236      28.137  -9.344 -32.366  1.00  0.92           C  
ATOM   3669  O   ILE A 236      27.201  -8.952 -31.728  1.00  0.92           O  
ATOM   3670  CB  ILE A 236      28.066 -11.715 -31.294  1.00  0.92           C  
ATOM   3671  CG1 ILE A 236      28.789 -13.068 -30.938  1.00  0.92           C  
ATOM   3672  CG2 ILE A 236      26.710 -12.000 -31.928  1.00  0.92           C  
ATOM   3673  CD1 ILE A 236      29.473 -13.918 -32.031  1.00  0.92           C  
ATOM   3674  H   ILE A 236      29.937 -10.342 -30.348  1.00  0.00           H  
ATOM   3675  HA  ILE A 236      29.132 -11.110 -33.074  1.00  0.00           H  
ATOM   3676  HB  ILE A 236      27.821 -11.189 -30.372  1.00  0.00           H  
ATOM   3677 HG13 ILE A 236      28.119 -13.678 -30.332  1.00  0.00           H  
ATOM   3678 HG12 ILE A 236      29.556 -12.824 -30.204  1.00  0.00           H  
ATOM   3679 HG21 ILE A 236      26.125 -11.089 -32.051  1.00  0.00           H  
ATOM   3680 HG22 ILE A 236      26.804 -12.420 -32.929  1.00  0.00           H  
ATOM   3681 HG23 ILE A 236      26.107 -12.631 -31.275  1.00  0.00           H  
ATOM   3682 HD11 ILE A 236      30.131 -14.603 -31.496  1.00  0.00           H  
ATOM   3683 HD12 ILE A 236      28.784 -14.575 -32.561  1.00  0.00           H  
ATOM   3684 HD13 ILE A 236      30.082 -13.298 -32.690  1.00  0.00           H  
ATOM   3685  N   ALA A 237      28.694  -8.639 -33.328  1.00  0.95           N  
ATOM   3686  CA  ALA A 237      28.259  -7.287 -33.658  1.00  0.95           C  
ATOM   3687  C   ALA A 237      26.774  -7.205 -34.279  1.00  0.95           C  
ATOM   3688  O   ALA A 237      26.381  -8.067 -35.039  1.00  0.95           O  
ATOM   3689  CB  ALA A 237      29.310  -6.634 -34.567  1.00  0.95           C  
ATOM   3690  H   ALA A 237      29.417  -8.976 -33.947  1.00  0.00           H  
ATOM   3691  HA  ALA A 237      28.266  -6.707 -32.735  1.00  0.00           H  
ATOM   3692  HB1 ALA A 237      30.331  -6.730 -34.196  1.00  0.00           H  
ATOM   3693  HB2 ALA A 237      29.223  -7.049 -35.571  1.00  0.00           H  
ATOM   3694  HB3 ALA A 237      29.293  -5.560 -34.747  1.00  0.00           H  
ATOM   3695  N   PRO A 238      26.028  -6.117 -34.037  1.00  0.95           N  
ATOM   3696  CA  PRO A 238      24.735  -5.995 -34.703  1.00  0.95           C  
ATOM   3697  C   PRO A 238      24.973  -5.591 -36.161  1.00  0.95           C  
ATOM   3698  O   PRO A 238      25.793  -4.750 -36.513  1.00  0.95           O  
ATOM   3699  CB  PRO A 238      23.957  -4.937 -33.935  1.00  0.95           C  
ATOM   3700  CG  PRO A 238      25.004  -4.077 -33.264  1.00  0.95           C  
ATOM   3701  CD  PRO A 238      26.177  -5.031 -32.998  1.00  0.95           C  
ATOM   3702  HA  PRO A 238      24.190  -6.939 -34.688  1.00  0.00           H  
ATOM   3703  HB3 PRO A 238      23.273  -5.375 -33.208  1.00  0.00           H  
ATOM   3704  HB2 PRO A 238      23.297  -4.393 -34.611  1.00  0.00           H  
ATOM   3705  HG3 PRO A 238      24.556  -3.503 -32.453  1.00  0.00           H  
ATOM   3706  HG2 PRO A 238      25.383  -3.320 -33.951  1.00  0.00           H  
ATOM   3707  HD2 PRO A 238      27.082  -4.423 -32.995  1.00  0.00           H  
ATOM   3708  HD3 PRO A 238      26.067  -5.556 -32.049  1.00  0.00           H  
ATOM   3709  N   ARG A 239      24.145  -6.128 -37.086  1.00  0.86           N  
ATOM   3710  CA  ARG A 239      23.744  -5.454 -38.358  1.00  0.86           C  
ATOM   3711  C   ARG A 239      22.604  -4.490 -38.100  1.00  0.86           C  
ATOM   3712  O   ARG A 239      22.690  -3.270 -38.546  1.00  0.86           O  
ATOM   3713  CB  ARG A 239      23.475  -6.564 -39.410  1.00  0.86           C  
ATOM   3714  CG  ARG A 239      23.367  -5.989 -40.860  1.00  0.86           C  
ATOM   3715  CD  ARG A 239      23.598  -7.011 -41.956  1.00  0.86           C  
ATOM   3716  NE  ARG A 239      23.164  -6.418 -43.225  1.00  0.86           N  
ATOM   3717  CZ  ARG A 239      23.290  -6.939 -44.442  1.00  0.86           C  
ATOM   3718  NH1 ARG A 239      22.758  -6.232 -45.369  1.00  0.86           N  
ATOM   3719  NH2 ARG A 239      23.877  -8.073 -44.718  1.00  0.86           N1+
ATOM   3720  H   ARG A 239      23.498  -6.793 -36.685  1.00  0.00           H  
ATOM   3721  HA  ARG A 239      24.610  -4.861 -38.651  1.00  0.00           H  
ATOM   3722  HB3 ARG A 239      22.606  -7.180 -39.178  1.00  0.00           H  
ATOM   3723  HB2 ARG A 239      24.316  -7.251 -39.489  1.00  0.00           H  
ATOM   3724  HG3 ARG A 239      24.162  -5.246 -40.932  1.00  0.00           H  
ATOM   3725  HG2 ARG A 239      22.395  -5.504 -40.947  1.00  0.00           H  
ATOM   3726  HD3 ARG A 239      23.278  -8.038 -41.782  1.00  0.00           H  
ATOM   3727  HD2 ARG A 239      24.683  -7.094 -42.014  1.00  0.00           H  
ATOM   3728  HE  ARG A 239      22.759  -5.494 -43.174  1.00  0.00           H  
ATOM   3729 HH12 ARG A 239      22.783  -6.526 -46.335  1.00  0.00           H  
ATOM   3730 HH11 ARG A 239      22.316  -5.328 -45.290  1.00  0.00           H  
ATOM   3731 HH22 ARG A 239      23.951  -8.407 -45.668  1.00  0.00           H  
ATOM   3732 HH21 ARG A 239      24.405  -8.477 -43.957  1.00  0.00           H  
ATOM   3733  N   TYR A 240      21.611  -4.922 -37.354  1.00  0.89           N  
ATOM   3734  CA  TYR A 240      20.308  -4.347 -37.151  1.00  0.89           C  
ATOM   3735  C   TYR A 240      20.157  -3.944 -35.639  1.00  0.89           C  
ATOM   3736  O   TYR A 240      20.486  -4.647 -34.721  1.00  0.89           O  
ATOM   3737  CB  TYR A 240      19.177  -5.370 -37.424  1.00  0.89           C  
ATOM   3738  CG  TYR A 240      18.426  -5.214 -38.731  1.00  0.89           C  
ATOM   3739  CD1 TYR A 240      18.705  -6.050 -39.890  1.00  0.89           C  
ATOM   3740  CD2 TYR A 240      17.505  -4.128 -38.896  1.00  0.89           C  
ATOM   3741  CE1 TYR A 240      18.035  -5.858 -41.042  1.00  0.89           C  
ATOM   3742  CE2 TYR A 240      16.948  -3.875 -40.205  1.00  0.89           C  
ATOM   3743  CZ  TYR A 240      17.272  -4.725 -41.258  1.00  0.89           C  
ATOM   3744  OH  TYR A 240      16.820  -4.550 -42.517  1.00  0.89           O  
ATOM   3745  H   TYR A 240      21.650  -5.890 -37.066  1.00  0.00           H  
ATOM   3746  HA  TYR A 240      20.144  -3.459 -37.763  1.00  0.00           H  
ATOM   3747  HB3 TYR A 240      18.565  -5.431 -36.524  1.00  0.00           H  
ATOM   3748  HB2 TYR A 240      19.737  -6.302 -37.501  1.00  0.00           H  
ATOM   3749  HD1 TYR A 240      19.421  -6.853 -39.800  1.00  0.00           H  
ATOM   3750  HD2 TYR A 240      17.048  -3.652 -38.042  1.00  0.00           H  
ATOM   3751  HE1 TYR A 240      18.046  -6.518 -41.896  1.00  0.00           H  
ATOM   3752  HE2 TYR A 240      16.236  -3.065 -40.268  1.00  0.00           H  
ATOM   3753  HH  TYR A 240      17.497  -4.850 -43.128  1.00  0.00           H  
ATOM   3754  N   ALA A 241      19.563  -2.752 -35.442  1.00  0.92           N  
ATOM   3755  CA  ALA A 241      18.993  -2.220 -34.218  1.00  0.92           C  
ATOM   3756  C   ALA A 241      17.578  -1.658 -34.203  1.00  0.92           C  
ATOM   3757  O   ALA A 241      17.050  -1.400 -35.236  1.00  0.92           O  
ATOM   3758  CB  ALA A 241      20.008  -1.209 -33.736  1.00  0.92           C  
ATOM   3759  H   ALA A 241      19.387  -2.180 -36.255  1.00  0.00           H  
ATOM   3760  HA  ALA A 241      18.989  -3.035 -33.493  1.00  0.00           H  
ATOM   3761  HB1 ALA A 241      20.367  -0.556 -34.532  1.00  0.00           H  
ATOM   3762  HB2 ALA A 241      19.689  -0.709 -32.822  1.00  0.00           H  
ATOM   3763  HB3 ALA A 241      20.894  -1.806 -33.524  1.00  0.00           H  
ATOM   3764  N   PHE A 242      17.026  -1.332 -33.052  1.00  0.87           N  
ATOM   3765  CA  PHE A 242      15.605  -1.047 -32.850  1.00  0.87           C  
ATOM   3766  C   PHE A 242      15.566   0.387 -32.233  1.00  0.87           C  
ATOM   3767  O   PHE A 242      15.908   0.497 -31.059  1.00  0.87           O  
ATOM   3768  CB  PHE A 242      15.082  -2.117 -31.868  1.00  0.87           C  
ATOM   3769  CG  PHE A 242      15.143  -3.548 -32.405  1.00  0.87           C  
ATOM   3770  CD1 PHE A 242      16.300  -4.338 -32.128  1.00  0.87           C  
ATOM   3771  CD2 PHE A 242      14.082  -4.120 -33.147  1.00  0.87           C  
ATOM   3772  CE1 PHE A 242      16.228  -5.657 -32.482  1.00  0.87           C  
ATOM   3773  CE2 PHE A 242      14.097  -5.415 -33.533  1.00  0.87           C  
ATOM   3774  CZ  PHE A 242      15.123  -6.248 -33.150  1.00  0.87           C  
ATOM   3775  H   PHE A 242      17.609  -1.541 -32.254  1.00  0.00           H  
ATOM   3776  HA  PHE A 242      15.052  -1.117 -33.787  1.00  0.00           H  
ATOM   3777  HB3 PHE A 242      14.057  -1.788 -31.698  1.00  0.00           H  
ATOM   3778  HB2 PHE A 242      15.700  -2.145 -30.970  1.00  0.00           H  
ATOM   3779  HD1 PHE A 242      17.101  -3.951 -31.515  1.00  0.00           H  
ATOM   3780  HD2 PHE A 242      13.245  -3.468 -33.349  1.00  0.00           H  
ATOM   3781  HE1 PHE A 242      16.927  -6.396 -32.119  1.00  0.00           H  
ATOM   3782  HE2 PHE A 242      13.198  -5.895 -33.892  1.00  0.00           H  
ATOM   3783  HZ  PHE A 242      15.034  -7.308 -33.334  1.00  0.00           H  
ATOM   3784  N   ALA A 243      15.203   1.377 -33.065  1.00  0.90           N  
ATOM   3785  CA  ALA A 243      14.684   2.686 -32.663  1.00  0.90           C  
ATOM   3786  C   ALA A 243      13.305   2.580 -32.054  1.00  0.90           C  
ATOM   3787  O   ALA A 243      12.349   2.143 -32.752  1.00  0.90           O  
ATOM   3788  CB  ALA A 243      14.598   3.558 -33.890  1.00  0.90           C  
ATOM   3789  H   ALA A 243      14.927   1.054 -33.981  1.00  0.00           H  
ATOM   3790  HA  ALA A 243      15.351   3.145 -31.934  1.00  0.00           H  
ATOM   3791  HB1 ALA A 243      14.880   3.063 -34.819  1.00  0.00           H  
ATOM   3792  HB2 ALA A 243      13.674   4.114 -34.052  1.00  0.00           H  
ATOM   3793  HB3 ALA A 243      15.422   4.271 -33.873  1.00  0.00           H  
ATOM   3794  N   LEU A 244      13.115   2.833 -30.696  1.00  0.86           N  
ATOM   3795  CA  LEU A 244      11.895   2.544 -29.910  1.00  0.86           C  
ATOM   3796  C   LEU A 244      10.983   3.750 -29.985  1.00  0.86           C  
ATOM   3797  O   LEU A 244      11.444   4.913 -30.075  1.00  0.86           O  
ATOM   3798  CB  LEU A 244      12.234   2.312 -28.366  1.00  0.86           C  
ATOM   3799  CG  LEU A 244      13.231   1.118 -28.240  1.00  0.86           C  
ATOM   3800  CD1 LEU A 244      13.658   1.020 -26.767  1.00  0.86           C  
ATOM   3801  CD2 LEU A 244      12.554  -0.207 -28.687  1.00  0.86           C  
ATOM   3802  H   LEU A 244      13.957   3.122 -30.219  1.00  0.00           H  
ATOM   3803  HA  LEU A 244      11.458   1.597 -30.227  1.00  0.00           H  
ATOM   3804  HB3 LEU A 244      11.341   2.237 -27.746  1.00  0.00           H  
ATOM   3805  HB2 LEU A 244      12.591   3.267 -27.980  1.00  0.00           H  
ATOM   3806  HG  LEU A 244      14.131   1.314 -28.824  1.00  0.00           H  
ATOM   3807 HD11 LEU A 244      14.663   1.421 -26.635  1.00  0.00           H  
ATOM   3808 HD12 LEU A 244      13.043   1.654 -26.130  1.00  0.00           H  
ATOM   3809 HD13 LEU A 244      13.661  -0.039 -26.506  1.00  0.00           H  
ATOM   3810 HD21 LEU A 244      11.474  -0.061 -28.714  1.00  0.00           H  
ATOM   3811 HD22 LEU A 244      12.939  -0.446 -29.678  1.00  0.00           H  
ATOM   3812 HD23 LEU A 244      12.887  -1.110 -28.176  1.00  0.00           H  
ATOM   3813  N   SER A 245       9.714   3.489 -29.850  1.00  0.85           N  
ATOM   3814  CA  SER A 245       8.649   4.494 -29.533  1.00  0.85           C  
ATOM   3815  C   SER A 245       7.896   3.877 -28.286  1.00  0.85           C  
ATOM   3816  O   SER A 245       7.571   2.679 -28.135  1.00  0.85           O  
ATOM   3817  CB  SER A 245       7.733   4.703 -30.717  1.00  0.85           C  
ATOM   3818  OG  SER A 245       6.871   5.789 -30.558  1.00  0.85           O  
ATOM   3819  H   SER A 245       9.454   2.547 -29.596  1.00  0.00           H  
ATOM   3820  HA  SER A 245       9.227   5.389 -29.305  1.00  0.00           H  
ATOM   3821  HB3 SER A 245       7.189   3.776 -30.899  1.00  0.00           H  
ATOM   3822  HB2 SER A 245       8.270   4.857 -31.652  1.00  0.00           H  
ATOM   3823  HG  SER A 245       7.391   6.592 -30.478  1.00  0.00           H  
ATOM   3824  N   ARG A 246       7.725   4.760 -27.299  1.00  0.71           N  
ATOM   3825  CA  ARG A 246       7.090   4.310 -26.016  1.00  0.71           C  
ATOM   3826  C   ARG A 246       5.560   4.292 -26.208  1.00  0.71           C  
ATOM   3827  O   ARG A 246       4.974   3.187 -26.308  1.00  0.71           O  
ATOM   3828  CB  ARG A 246       7.694   5.162 -24.861  1.00  0.71           C  
ATOM   3829  CG  ARG A 246       9.163   5.191 -24.739  1.00  0.71           C  
ATOM   3830  CD  ARG A 246       9.813   3.806 -24.547  1.00  0.71           C  
ATOM   3831  NE  ARG A 246      11.230   3.838 -24.270  1.00  0.71           N  
ATOM   3832  CZ  ARG A 246      11.923   3.203 -23.315  1.00  0.71           C  
ATOM   3833  NH1 ARG A 246      11.360   2.569 -22.308  1.00  0.71           N  
ATOM   3834  NH2 ARG A 246      13.263   3.227 -23.217  1.00  0.71           N1+
ATOM   3835  H   ARG A 246       7.863   5.743 -27.487  1.00  0.00           H  
ATOM   3836  HA  ARG A 246       7.275   3.275 -25.730  1.00  0.00           H  
ATOM   3837  HB3 ARG A 246       7.344   4.757 -23.912  1.00  0.00           H  
ATOM   3838  HB2 ARG A 246       7.261   6.162 -24.880  1.00  0.00           H  
ATOM   3839  HG3 ARG A 246       9.469   5.876 -23.949  1.00  0.00           H  
ATOM   3840  HG2 ARG A 246       9.616   5.684 -25.599  1.00  0.00           H  
ATOM   3841  HD3 ARG A 246       9.738   3.177 -25.434  1.00  0.00           H  
ATOM   3842  HD2 ARG A 246       9.374   3.223 -23.737  1.00  0.00           H  
ATOM   3843  HE  ARG A 246      11.766   4.425 -24.893  1.00  0.00           H  
ATOM   3844 HH12 ARG A 246      11.943   1.911 -21.810  1.00  0.00           H  
ATOM   3845 HH11 ARG A 246      10.451   2.840 -21.963  1.00  0.00           H  
ATOM   3846 HH22 ARG A 246      13.737   2.862 -22.403  1.00  0.00           H  
ATOM   3847 HH21 ARG A 246      13.684   4.090 -23.529  1.00  0.00           H  
ATOM   3848  N   GLY A 247       5.029   5.504 -26.396  1.00  0.80           N  
ATOM   3849  CA  GLY A 247       3.564   5.663 -26.488  1.00  0.80           C  
ATOM   3850  C   GLY A 247       2.985   5.366 -25.086  1.00  0.80           C  
ATOM   3851  O   GLY A 247       3.562   5.775 -24.123  1.00  0.80           O  
ATOM   3852  H   GLY A 247       5.658   6.285 -26.277  1.00  0.00           H  
ATOM   3853  HA3 GLY A 247       3.043   5.069 -27.239  1.00  0.00           H  
ATOM   3854  HA2 GLY A 247       3.331   6.715 -26.648  1.00  0.00           H  
ATOM   3855  N   PHE A 248       1.891   4.648 -25.038  1.00  0.58           N  
ATOM   3856  CA  PHE A 248       1.220   4.136 -23.852  1.00  0.58           C  
ATOM   3857  C   PHE A 248       2.126   3.129 -23.116  1.00  0.58           C  
ATOM   3858  O   PHE A 248       1.955   3.008 -21.924  1.00  0.58           O  
ATOM   3859  CB  PHE A 248      -0.116   3.526 -24.255  1.00  0.58           C  
ATOM   3860  CG  PHE A 248      -1.242   4.453 -24.593  1.00  0.58           C  
ATOM   3861  CD1 PHE A 248      -1.609   4.805 -25.883  1.00  0.58           C  
ATOM   3862  CD2 PHE A 248      -1.826   5.159 -23.526  1.00  0.58           C  
ATOM   3863  CE1 PHE A 248      -2.699   5.651 -26.098  1.00  0.58           C  
ATOM   3864  CE2 PHE A 248      -2.857   6.035 -23.746  1.00  0.58           C  
ATOM   3865  CZ  PHE A 248      -3.353   6.209 -25.016  1.00  0.58           C  
ATOM   3866  H   PHE A 248       1.498   4.410 -25.938  1.00  0.00           H  
ATOM   3867  HA  PHE A 248       1.081   5.017 -23.225  1.00  0.00           H  
ATOM   3868  HB3 PHE A 248      -0.456   2.913 -23.420  1.00  0.00           H  
ATOM   3869  HB2 PHE A 248      -0.043   2.813 -25.075  1.00  0.00           H  
ATOM   3870  HD1 PHE A 248      -1.214   4.334 -26.770  1.00  0.00           H  
ATOM   3871  HD2 PHE A 248      -1.560   4.837 -22.530  1.00  0.00           H  
ATOM   3872  HE1 PHE A 248      -3.180   5.761 -27.059  1.00  0.00           H  
ATOM   3873  HE2 PHE A 248      -3.324   6.606 -22.957  1.00  0.00           H  
ATOM   3874  HZ  PHE A 248      -4.146   6.936 -25.118  1.00  0.00           H  
ATOM   3875  N   GLY A 249       2.975   2.368 -23.783  1.00  0.56           N  
ATOM   3876  CA  GLY A 249       3.494   1.092 -23.237  1.00  0.56           C  
ATOM   3877  C   GLY A 249       2.614  -0.051 -23.748  1.00  0.56           C  
ATOM   3878  O   GLY A 249       1.545   0.134 -24.365  1.00  0.56           O  
ATOM   3879  H   GLY A 249       3.229   2.585 -24.736  1.00  0.00           H  
ATOM   3880  HA3 GLY A 249       3.423   0.990 -22.154  1.00  0.00           H  
ATOM   3881  HA2 GLY A 249       4.532   0.861 -23.474  1.00  0.00           H  
ATOM   3882  N   SER A 250       3.111  -1.252 -23.650  1.00  0.76           N  
ATOM   3883  CA  SER A 250       2.340  -2.410 -24.047  1.00  0.76           C  
ATOM   3884  C   SER A 250       2.065  -3.274 -22.763  1.00  0.76           C  
ATOM   3885  O   SER A 250       1.357  -2.867 -21.841  1.00  0.76           O  
ATOM   3886  CB  SER A 250       3.006  -3.081 -25.238  1.00  0.76           C  
ATOM   3887  OG  SER A 250       4.287  -3.574 -24.942  1.00  0.76           O  
ATOM   3888  H   SER A 250       3.897  -1.394 -23.031  1.00  0.00           H  
ATOM   3889  HA  SER A 250       1.310  -2.264 -24.373  1.00  0.00           H  
ATOM   3890  HB3 SER A 250       3.184  -2.401 -26.072  1.00  0.00           H  
ATOM   3891  HB2 SER A 250       2.396  -3.880 -25.658  1.00  0.00           H  
ATOM   3892  HG  SER A 250       4.989  -2.921 -24.998  1.00  0.00           H  
ATOM   3893  N   GLY A 251       2.736  -4.466 -22.664  1.00  0.84           N  
ATOM   3894  CA  GLY A 251       2.780  -5.479 -21.636  1.00  0.84           C  
ATOM   3895  C   GLY A 251       3.224  -6.795 -22.290  1.00  0.84           C  
ATOM   3896  O   GLY A 251       3.220  -6.889 -23.490  1.00  0.84           O  
ATOM   3897  H   GLY A 251       3.270  -4.700 -23.488  1.00  0.00           H  
ATOM   3898  HA3 GLY A 251       1.766  -5.627 -21.264  1.00  0.00           H  
ATOM   3899  HA2 GLY A 251       3.259  -5.051 -20.755  1.00  0.00           H  
ATOM   3900  N   ILE A 252       3.477  -7.784 -21.434  1.00  0.84           N  
ATOM   3901  CA  ILE A 252       3.773  -9.187 -21.824  1.00  0.84           C  
ATOM   3902  C   ILE A 252       2.816 -10.135 -21.039  1.00  0.84           C  
ATOM   3903  O   ILE A 252       2.617  -9.894 -19.860  1.00  0.84           O  
ATOM   3904  CB  ILE A 252       5.254  -9.584 -21.488  1.00  0.84           C  
ATOM   3905  CG1 ILE A 252       6.303  -8.706 -22.210  1.00  0.84           C  
ATOM   3906  CG2 ILE A 252       5.656 -11.074 -21.841  1.00  0.84           C  
ATOM   3907  CD1 ILE A 252       7.708  -8.809 -21.531  1.00  0.84           C  
ATOM   3908  H   ILE A 252       3.636  -7.547 -20.466  1.00  0.00           H  
ATOM   3909  HA  ILE A 252       3.574  -9.330 -22.886  1.00  0.00           H  
ATOM   3910  HB  ILE A 252       5.309  -9.505 -20.402  1.00  0.00           H  
ATOM   3911 HG13 ILE A 252       6.015  -7.658 -22.135  1.00  0.00           H  
ATOM   3912 HG12 ILE A 252       6.318  -8.959 -23.270  1.00  0.00           H  
ATOM   3913 HG21 ILE A 252       6.598 -11.443 -21.436  1.00  0.00           H  
ATOM   3914 HG22 ILE A 252       4.931 -11.852 -21.599  1.00  0.00           H  
ATOM   3915 HG23 ILE A 252       5.781 -11.151 -22.921  1.00  0.00           H  
ATOM   3916 HD11 ILE A 252       7.670  -8.969 -20.453  1.00  0.00           H  
ATOM   3917 HD12 ILE A 252       8.213  -9.634 -22.032  1.00  0.00           H  
ATOM   3918 HD13 ILE A 252       8.352  -7.939 -21.667  1.00  0.00           H  
ATOM   3919  N   ILE A 253       2.309 -11.155 -21.674  1.00  0.81           N  
ATOM   3920  CA  ILE A 253       1.692 -12.257 -20.955  1.00  0.81           C  
ATOM   3921  C   ILE A 253       2.297 -13.542 -21.518  1.00  0.81           C  
ATOM   3922  O   ILE A 253       3.039 -13.603 -22.484  1.00  0.81           O  
ATOM   3923  CB  ILE A 253       0.136 -12.190 -21.099  1.00  0.81           C  
ATOM   3924  CG1 ILE A 253      -0.248 -11.972 -22.613  1.00  0.81           C  
ATOM   3925  CG2 ILE A 253      -0.473 -11.073 -20.163  1.00  0.81           C  
ATOM   3926  CD1 ILE A 253      -1.729 -12.126 -22.758  1.00  0.81           C  
ATOM   3927  H   ILE A 253       2.431 -11.188 -22.676  1.00  0.00           H  
ATOM   3928  HA  ILE A 253       1.781 -12.284 -19.869  1.00  0.00           H  
ATOM   3929  HB  ILE A 253      -0.258 -13.185 -20.888  1.00  0.00           H  
ATOM   3930 HG13 ILE A 253       0.413 -12.604 -23.204  1.00  0.00           H  
ATOM   3931 HG12 ILE A 253       0.122 -11.001 -22.945  1.00  0.00           H  
ATOM   3932 HG21 ILE A 253      -1.540 -11.189 -20.355  1.00  0.00           H  
ATOM   3933 HG22 ILE A 253      -0.228 -11.182 -19.106  1.00  0.00           H  
ATOM   3934 HG23 ILE A 253      -0.060 -10.139 -20.544  1.00  0.00           H  
ATOM   3935 HD11 ILE A 253      -2.362 -11.450 -22.184  1.00  0.00           H  
ATOM   3936 HD12 ILE A 253      -1.991 -12.091 -23.816  1.00  0.00           H  
ATOM   3937 HD13 ILE A 253      -1.990 -13.164 -22.553  1.00  0.00           H  
ATOM   3938  N   ASN A 254       1.985 -14.630 -20.817  1.00  0.81           N  
ATOM   3939  CA  ASN A 254       2.446 -16.003 -21.027  1.00  0.81           C  
ATOM   3940  C   ASN A 254       1.219 -16.845 -21.156  1.00  0.81           C  
ATOM   3941  O   ASN A 254       0.670 -17.128 -20.092  1.00  0.81           O  
ATOM   3942  CB  ASN A 254       3.383 -16.414 -19.879  1.00  0.81           C  
ATOM   3943  CG  ASN A 254       4.725 -15.811 -20.042  1.00  0.81           C  
ATOM   3944  OD1 ASN A 254       5.071 -14.890 -19.279  1.00  0.81           O  
ATOM   3945  ND2 ASN A 254       5.418 -16.170 -21.142  1.00  0.81           N  
ATOM   3946  H   ASN A 254       1.453 -14.564 -19.961  1.00  0.00           H  
ATOM   3947  HA  ASN A 254       3.023 -16.041 -21.951  1.00  0.00           H  
ATOM   3948  HB3 ASN A 254       3.458 -17.501 -19.838  1.00  0.00           H  
ATOM   3949  HB2 ASN A 254       2.925 -16.204 -18.913  1.00  0.00           H  
ATOM   3950 HD22 ASN A 254       6.286 -15.723 -21.402  1.00  0.00           H  
ATOM   3951 HD21 ASN A 254       5.090 -16.919 -21.734  1.00  0.00           H  
ATOM   3952  N   SER A 255       0.619 -16.862 -22.330  1.00  0.81           N  
ATOM   3953  CA  SER A 255      -0.674 -17.501 -22.559  1.00  0.81           C  
ATOM   3954  C   SER A 255      -0.526 -18.425 -23.783  1.00  0.81           C  
ATOM   3955  O   SER A 255       0.103 -18.131 -24.831  1.00  0.81           O  
ATOM   3956  CB  SER A 255      -1.805 -16.466 -22.693  1.00  0.81           C  
ATOM   3957  OG  SER A 255      -3.040 -17.095 -23.109  1.00  0.81           O  
ATOM   3958  H   SER A 255       0.978 -16.566 -23.227  1.00  0.00           H  
ATOM   3959  HA  SER A 255      -0.980 -18.177 -21.760  1.00  0.00           H  
ATOM   3960  HB3 SER A 255      -1.612 -15.726 -23.470  1.00  0.00           H  
ATOM   3961  HB2 SER A 255      -1.915 -15.901 -21.768  1.00  0.00           H  
ATOM   3962  HG  SER A 255      -3.665 -16.687 -22.506  1.00  0.00           H  
ATOM   3963  N   ASN A 256      -1.288 -19.511 -23.833  1.00  0.76           N  
ATOM   3964  CA  ASN A 256      -1.464 -20.315 -25.019  1.00  0.76           C  
ATOM   3965  C   ASN A 256      -2.929 -20.083 -25.574  1.00  0.76           C  
ATOM   3966  O   ASN A 256      -3.419 -20.911 -26.369  1.00  0.76           O  
ATOM   3967  CB  ASN A 256      -1.287 -21.844 -24.557  1.00  0.76           C  
ATOM   3968  CG  ASN A 256      -0.573 -22.782 -25.518  1.00  0.76           C  
ATOM   3969  OD1 ASN A 256       0.285 -22.232 -26.221  1.00  0.76           O  
ATOM   3970  ND2 ASN A 256      -0.822 -24.077 -25.591  1.00  0.76           N  
ATOM   3971  H   ASN A 256      -1.684 -19.804 -22.951  1.00  0.00           H  
ATOM   3972  HA  ASN A 256      -0.820 -20.060 -25.861  1.00  0.00           H  
ATOM   3973  HB3 ASN A 256      -2.218 -22.223 -24.135  1.00  0.00           H  
ATOM   3974  HB2 ASN A 256      -0.603 -21.828 -23.708  1.00  0.00           H  
ATOM   3975 HD22 ASN A 256      -0.157 -24.611 -26.132  1.00  0.00           H  
ATOM   3976 HD21 ASN A 256      -1.594 -24.554 -25.148  1.00  0.00           H  
ATOM   3977  N   ALA A 257      -3.672 -19.070 -25.205  1.00  0.87           N  
ATOM   3978  CA  ALA A 257      -5.116 -18.959 -25.643  1.00  0.87           C  
ATOM   3979  C   ALA A 257      -5.240 -18.325 -26.981  1.00  0.87           C  
ATOM   3980  O   ALA A 257      -4.318 -17.569 -27.414  1.00  0.87           O  
ATOM   3981  CB  ALA A 257      -5.852 -18.103 -24.594  1.00  0.87           C  
ATOM   3982  H   ALA A 257      -3.379 -18.426 -24.484  1.00  0.00           H  
ATOM   3983  HA  ALA A 257      -5.488 -19.984 -25.654  1.00  0.00           H  
ATOM   3984  HB1 ALA A 257      -6.903 -18.087 -24.881  1.00  0.00           H  
ATOM   3985  HB2 ALA A 257      -5.694 -18.572 -23.623  1.00  0.00           H  
ATOM   3986  HB3 ALA A 257      -5.518 -17.073 -24.718  1.00  0.00           H  
ATOM   3987  N   PRO A 258      -6.138 -18.870 -27.817  1.00  0.85           N  
ATOM   3988  CA  PRO A 258      -6.242 -18.578 -29.328  1.00  0.85           C  
ATOM   3989  C   PRO A 258      -6.566 -17.084 -29.594  1.00  0.85           C  
ATOM   3990  O   PRO A 258      -7.345 -16.498 -28.818  1.00  0.85           O  
ATOM   3991  CB  PRO A 258      -7.484 -19.444 -29.732  1.00  0.85           C  
ATOM   3992  CG  PRO A 258      -8.283 -19.607 -28.457  1.00  0.85           C  
ATOM   3993  CD  PRO A 258      -7.210 -19.826 -27.509  1.00  0.85           C  
ATOM   3994  HA  PRO A 258      -5.353 -18.845 -29.899  1.00  0.00           H  
ATOM   3995  HB3 PRO A 258      -7.030 -20.329 -30.176  1.00  0.00           H  
ATOM   3996  HB2 PRO A 258      -8.038 -18.947 -30.529  1.00  0.00           H  
ATOM   3997  HG3 PRO A 258      -9.065 -20.367 -28.445  1.00  0.00           H  
ATOM   3998  HG2 PRO A 258      -8.724 -18.651 -28.175  1.00  0.00           H  
ATOM   3999  HD2 PRO A 258      -7.560 -19.717 -26.483  1.00  0.00           H  
ATOM   4000  HD3 PRO A 258      -6.898 -20.868 -27.580  1.00  0.00           H  
ATOM   4001  N   MET A 259      -5.965 -16.553 -30.710  1.00  0.78           N  
ATOM   4002  CA  MET A 259      -6.199 -15.233 -31.208  1.00  0.78           C  
ATOM   4003  C   MET A 259      -7.431 -15.291 -32.124  1.00  0.78           C  
ATOM   4004  O   MET A 259      -7.512 -16.208 -32.945  1.00  0.78           O  
ATOM   4005  CB  MET A 259      -4.922 -14.705 -32.002  1.00  0.78           C  
ATOM   4006  CG  MET A 259      -3.790 -14.310 -31.043  1.00  0.78           C  
ATOM   4007  SD  MET A 259      -2.378 -13.471 -31.775  1.00  0.78           S  
ATOM   4008  CE  MET A 259      -1.509 -13.080 -30.187  1.00  0.78           C  
ATOM   4009  H   MET A 259      -5.422 -17.154 -31.311  1.00  0.00           H  
ATOM   4010  HA  MET A 259      -6.363 -14.497 -30.421  1.00  0.00           H  
ATOM   4011  HB3 MET A 259      -5.101 -13.861 -32.669  1.00  0.00           H  
ATOM   4012  HB2 MET A 259      -4.492 -15.461 -32.657  1.00  0.00           H  
ATOM   4013  HG3 MET A 259      -3.443 -15.219 -30.552  1.00  0.00           H  
ATOM   4014  HG2 MET A 259      -4.134 -13.592 -30.300  1.00  0.00           H  
ATOM   4015  HE1 MET A 259      -0.684 -12.399 -30.402  1.00  0.00           H  
ATOM   4016  HE2 MET A 259      -2.196 -12.631 -29.469  1.00  0.00           H  
ATOM   4017  HE3 MET A 259      -1.142 -13.970 -29.675  1.00  0.00           H  
ATOM   4018  N   ASP A 260      -8.274 -14.337 -32.060  1.00  0.78           N  
ATOM   4019  CA  ASP A 260      -9.334 -13.925 -32.954  1.00  0.78           C  
ATOM   4020  C   ASP A 260      -9.423 -12.377 -32.880  1.00  0.78           C  
ATOM   4021  O   ASP A 260      -9.066 -11.803 -31.902  1.00  0.78           O  
ATOM   4022  CB  ASP A 260     -10.613 -14.658 -32.532  1.00  0.78           C  
ATOM   4023  CG  ASP A 260     -11.823 -14.636 -33.461  1.00  0.78           C  
ATOM   4024  OD1 ASP A 260     -12.837 -15.360 -33.133  1.00  0.78           O  
ATOM   4025  OD2 ASP A 260     -11.783 -13.987 -34.511  1.00  0.78           O1-
ATOM   4026  H   ASP A 260      -8.025 -13.593 -31.423  1.00  0.00           H  
ATOM   4027  HA  ASP A 260      -8.973 -14.181 -33.949  1.00  0.00           H  
ATOM   4028  HB3 ASP A 260     -11.073 -14.257 -31.629  1.00  0.00           H  
ATOM   4029  HB2 ASP A 260     -10.431 -15.732 -32.506  1.00  0.00           H  
ATOM   4030  N   LYS A 261      -9.890 -11.809 -34.026  1.00  0.67           N  
ATOM   4031  CA  LYS A 261     -10.387 -10.483 -34.244  1.00  0.67           C  
ATOM   4032  C   LYS A 261     -11.669 -10.127 -33.451  1.00  0.67           C  
ATOM   4033  O   LYS A 261     -12.539  -9.479 -34.046  1.00  0.67           O  
ATOM   4034  CB  LYS A 261     -10.438 -10.226 -35.751  1.00  0.67           C  
ATOM   4035  CG  LYS A 261      -9.195 -10.683 -36.580  1.00  0.67           C  
ATOM   4036  CD  LYS A 261      -7.924  -9.902 -36.225  1.00  0.67           C  
ATOM   4037  CE  LYS A 261      -6.819  -9.961 -37.238  1.00  0.67           C  
ATOM   4038  NZ  LYS A 261      -5.641  -9.198 -36.766  1.00  0.67           N1+
ATOM   4039  H   LYS A 261     -10.043 -12.414 -34.821  1.00  0.00           H  
ATOM   4040  HA  LYS A 261      -9.608  -9.818 -33.869  1.00  0.00           H  
ATOM   4041  HB3 LYS A 261     -10.695  -9.184 -35.938  1.00  0.00           H  
ATOM   4042  HB2 LYS A 261     -11.266 -10.803 -36.163  1.00  0.00           H  
ATOM   4043  HG3 LYS A 261      -9.445 -10.527 -37.630  1.00  0.00           H  
ATOM   4044  HG2 LYS A 261      -8.989 -11.740 -36.415  1.00  0.00           H  
ATOM   4045  HD3 LYS A 261      -7.674 -10.388 -35.281  1.00  0.00           H  
ATOM   4046  HD2 LYS A 261      -8.234  -8.890 -35.967  1.00  0.00           H  
ATOM   4047  HE3 LYS A 261      -7.161  -9.555 -38.190  1.00  0.00           H  
ATOM   4048  HE2 LYS A 261      -6.569 -11.010 -37.400  1.00  0.00           H  
ATOM   4049  HZ1 LYS A 261      -5.847  -8.210 -36.786  1.00  0.00           H  
ATOM   4050  HZ2 LYS A 261      -5.570  -9.591 -35.838  1.00  0.00           H  
ATOM   4051  HZ3 LYS A 261      -4.802  -9.366 -37.303  1.00  0.00           H  
ATOM   4052  N   CYS A 262     -11.862 -10.584 -32.198  1.00  0.86           N  
ATOM   4053  CA  CYS A 262     -12.907 -10.135 -31.314  1.00  0.86           C  
ATOM   4054  C   CYS A 262     -12.646  -8.792 -30.632  1.00  0.86           C  
ATOM   4055  O   CYS A 262     -11.455  -8.571 -30.235  1.00  0.86           O  
ATOM   4056  CB  CYS A 262     -13.051 -11.241 -30.186  1.00  0.86           C  
ATOM   4057  SG  CYS A 262     -11.484 -12.128 -29.660  1.00  0.86           S  
ATOM   4058  H   CYS A 262     -11.077 -11.062 -31.777  1.00  0.00           H  
ATOM   4059  HA  CYS A 262     -13.911 -10.115 -31.739  1.00  0.00           H  
ATOM   4060  HB3 CYS A 262     -13.490 -12.121 -30.656  1.00  0.00           H  
ATOM   4061  HB2 CYS A 262     -13.674 -10.899 -29.360  1.00  0.00           H  
ATOM   4062  N   ASP A 263     -13.656  -7.956 -30.493  1.00  0.84           N  
ATOM   4063  CA  ASP A 263     -13.576  -6.714 -29.646  1.00  0.84           C  
ATOM   4064  C   ASP A 263     -13.454  -7.013 -28.237  1.00  0.84           C  
ATOM   4065  O   ASP A 263     -13.985  -7.995 -27.772  1.00  0.84           O  
ATOM   4066  CB  ASP A 263     -14.691  -5.724 -29.834  1.00  0.84           C  
ATOM   4067  CG  ASP A 263     -14.958  -5.194 -31.225  1.00  0.84           C  
ATOM   4068  OD1 ASP A 263     -14.039  -5.157 -32.046  1.00  0.84           O  
ATOM   4069  OD2 ASP A 263     -16.162  -4.851 -31.441  1.00  0.84           O1-
ATOM   4070  H   ASP A 263     -14.576  -8.180 -30.845  1.00  0.00           H  
ATOM   4071  HA  ASP A 263     -12.788  -6.000 -29.886  1.00  0.00           H  
ATOM   4072  HB3 ASP A 263     -14.440  -4.874 -29.200  1.00  0.00           H  
ATOM   4073  HB2 ASP A 263     -15.602  -6.128 -29.393  1.00  0.00           H  
ATOM   4074  N   ALA A 264     -12.785  -6.098 -27.446  1.00  0.87           N  
ATOM   4075  CA  ALA A 264     -12.613  -6.357 -25.968  1.00  0.87           C  
ATOM   4076  C   ALA A 264     -12.000  -5.101 -25.326  1.00  0.87           C  
ATOM   4077  O   ALA A 264     -11.429  -4.263 -26.038  1.00  0.87           O  
ATOM   4078  CB  ALA A 264     -11.558  -7.472 -25.727  1.00  0.87           C  
ATOM   4079  H   ALA A 264     -12.425  -5.225 -27.803  1.00  0.00           H  
ATOM   4080  HA  ALA A 264     -13.564  -6.607 -25.498  1.00  0.00           H  
ATOM   4081  HB1 ALA A 264     -12.090  -8.375 -26.024  1.00  0.00           H  
ATOM   4082  HB2 ALA A 264     -10.682  -7.353 -26.365  1.00  0.00           H  
ATOM   4083  HB3 ALA A 264     -11.175  -7.609 -24.715  1.00  0.00           H  
ATOM   4084  N   LYS A 265     -12.190  -4.938 -24.003  1.00  0.78           N  
ATOM   4085  CA  LYS A 265     -11.659  -3.770 -23.310  1.00  0.78           C  
ATOM   4086  C   LYS A 265     -10.688  -4.245 -22.150  1.00  0.78           C  
ATOM   4087  O   LYS A 265      -9.748  -3.522 -21.771  1.00  0.78           O  
ATOM   4088  CB  LYS A 265     -12.711  -2.842 -22.716  1.00  0.78           C  
ATOM   4089  CG  LYS A 265     -13.699  -3.366 -21.607  1.00  0.78           C  
ATOM   4090  CD  LYS A 265     -14.962  -2.493 -21.624  1.00  0.78           C  
ATOM   4091  CE  LYS A 265     -15.919  -2.670 -22.760  1.00  0.78           C  
ATOM   4092  NZ  LYS A 265     -17.212  -1.966 -22.541  1.00  0.78           N1+
ATOM   4093  H   LYS A 265     -12.541  -5.681 -23.416  1.00  0.00           H  
ATOM   4094  HA  LYS A 265     -11.100  -3.176 -24.033  1.00  0.00           H  
ATOM   4095  HB3 LYS A 265     -13.343  -2.414 -23.494  1.00  0.00           H  
ATOM   4096  HB2 LYS A 265     -12.179  -1.932 -22.437  1.00  0.00           H  
ATOM   4097  HG3 LYS A 265     -13.248  -3.350 -20.615  1.00  0.00           H  
ATOM   4098  HG2 LYS A 265     -13.917  -4.427 -21.725  1.00  0.00           H  
ATOM   4099  HD3 LYS A 265     -14.626  -1.459 -21.544  1.00  0.00           H  
ATOM   4100  HD2 LYS A 265     -15.417  -2.841 -20.697  1.00  0.00           H  
ATOM   4101  HE3 LYS A 265     -16.206  -3.710 -22.918  1.00  0.00           H  
ATOM   4102  HE2 LYS A 265     -15.459  -2.203 -23.631  1.00  0.00           H  
ATOM   4103  HZ1 LYS A 265     -17.832  -2.364 -23.233  1.00  0.00           H  
ATOM   4104  HZ2 LYS A 265     -17.586  -2.277 -21.656  1.00  0.00           H  
ATOM   4105  HZ3 LYS A 265     -17.123  -0.962 -22.603  1.00  0.00           H  
ATOM   4106  N   CYS A 266     -10.888  -5.390 -21.663  1.00  0.86           N  
ATOM   4107  CA  CYS A 266     -10.197  -6.098 -20.596  1.00  0.86           C  
ATOM   4108  C   CYS A 266      -9.564  -7.318 -21.261  1.00  0.86           C  
ATOM   4109  O   CYS A 266     -10.245  -7.977 -22.019  1.00  0.86           O  
ATOM   4110  CB  CYS A 266     -11.239  -6.442 -19.496  1.00  0.86           C  
ATOM   4111  SG  CYS A 266     -10.604  -7.604 -18.197  1.00  0.86           S  
ATOM   4112  H   CYS A 266     -11.581  -6.010 -22.057  1.00  0.00           H  
ATOM   4113  HA  CYS A 266      -9.428  -5.450 -20.175  1.00  0.00           H  
ATOM   4114  HB3 CYS A 266     -11.888  -7.106 -20.066  1.00  0.00           H  
ATOM   4115  HB2 CYS A 266     -11.690  -5.525 -19.118  1.00  0.00           H  
ATOM   4116  N   GLN A 267      -8.393  -7.667 -20.837  1.00  0.85           N  
ATOM   4117  CA  GLN A 267      -7.727  -8.993 -21.233  1.00  0.85           C  
ATOM   4118  C   GLN A 267      -6.994  -9.542 -20.014  1.00  0.85           C  
ATOM   4119  O   GLN A 267      -6.348  -8.742 -19.359  1.00  0.85           O  
ATOM   4120  CB  GLN A 267      -6.727  -8.575 -22.327  1.00  0.85           C  
ATOM   4121  CG  GLN A 267      -6.049  -9.738 -22.976  1.00  0.85           C  
ATOM   4122  CD  GLN A 267      -7.121 -10.707 -23.591  1.00  0.85           C  
ATOM   4123  OE1 GLN A 267      -7.956 -10.296 -24.411  1.00  0.85           O  
ATOM   4124  NE2 GLN A 267      -7.044 -12.036 -23.336  1.00  0.85           N  
ATOM   4125  H   GLN A 267      -7.830  -7.056 -20.263  1.00  0.00           H  
ATOM   4126  HA  GLN A 267      -8.463  -9.756 -21.489  1.00  0.00           H  
ATOM   4127  HB3 GLN A 267      -5.956  -7.898 -21.958  1.00  0.00           H  
ATOM   4128  HB2 GLN A 267      -7.130  -7.944 -23.119  1.00  0.00           H  
ATOM   4129  HG3 GLN A 267      -5.557 -10.297 -22.179  1.00  0.00           H  
ATOM   4130  HG2 GLN A 267      -5.365  -9.426 -23.765  1.00  0.00           H  
ATOM   4131 HE22 GLN A 267      -7.712 -12.625 -23.813  1.00  0.00           H  
ATOM   4132 HE21 GLN A 267      -6.360 -12.454 -22.721  1.00  0.00           H  
ATOM   4133  N   THR A 268      -7.067 -10.818 -19.703  1.00  0.88           N  
ATOM   4134  CA  THR A 268      -6.151 -11.580 -18.859  1.00  0.88           C  
ATOM   4135  C   THR A 268      -5.417 -12.619 -19.732  1.00  0.88           C  
ATOM   4136  O   THR A 268      -5.727 -12.665 -20.929  1.00  0.88           O  
ATOM   4137  CB  THR A 268      -7.056 -12.266 -17.784  1.00  0.88           C  
ATOM   4138  OG1 THR A 268      -7.919 -13.306 -18.193  1.00  0.88           O  
ATOM   4139  CG2 THR A 268      -8.006 -11.255 -17.033  1.00  0.88           C  
ATOM   4140  H   THR A 268      -7.624 -11.474 -20.232  1.00  0.00           H  
ATOM   4141  HA  THR A 268      -5.423 -10.950 -18.348  1.00  0.00           H  
ATOM   4142  HB  THR A 268      -6.347 -12.813 -17.162  1.00  0.00           H  
ATOM   4143  HG1 THR A 268      -8.768 -12.957 -18.475  1.00  0.00           H  
ATOM   4144 HG21 THR A 268      -8.311 -11.584 -16.040  1.00  0.00           H  
ATOM   4145 HG22 THR A 268      -7.504 -10.313 -16.812  1.00  0.00           H  
ATOM   4146 HG23 THR A 268      -8.896 -11.150 -17.653  1.00  0.00           H  
ATOM   4147  N   PRO A 269      -4.506 -13.469 -19.185  1.00  0.89           N  
ATOM   4148  CA  PRO A 269      -3.983 -14.590 -19.934  1.00  0.89           C  
ATOM   4149  C   PRO A 269      -5.012 -15.652 -20.163  1.00  0.89           C  
ATOM   4150  O   PRO A 269      -4.837 -16.329 -21.165  1.00  0.89           O  
ATOM   4151  CB  PRO A 269      -2.768 -15.030 -19.140  1.00  0.89           C  
ATOM   4152  CG  PRO A 269      -2.507 -13.966 -18.081  1.00  0.89           C  
ATOM   4153  CD  PRO A 269      -3.854 -13.369 -17.889  1.00  0.89           C  
ATOM   4154  HA  PRO A 269      -3.587 -14.204 -20.874  1.00  0.00           H  
ATOM   4155  HB3 PRO A 269      -1.920 -15.191 -19.804  1.00  0.00           H  
ATOM   4156  HB2 PRO A 269      -3.002 -15.958 -18.618  1.00  0.00           H  
ATOM   4157  HG3 PRO A 269      -1.876 -13.209 -18.547  1.00  0.00           H  
ATOM   4158  HG2 PRO A 269      -1.981 -14.396 -17.228  1.00  0.00           H  
ATOM   4159  HD2 PRO A 269      -4.468 -13.964 -17.212  1.00  0.00           H  
ATOM   4160  HD3 PRO A 269      -3.852 -12.411 -17.370  1.00  0.00           H  
ATOM   4161  N   GLN A 270      -5.980 -15.852 -19.293  1.00  0.84           N  
ATOM   4162  CA  GLN A 270      -7.098 -16.732 -19.555  1.00  0.84           C  
ATOM   4163  C   GLN A 270      -8.005 -16.250 -20.703  1.00  0.84           C  
ATOM   4164  O   GLN A 270      -8.336 -17.084 -21.510  1.00  0.84           O  
ATOM   4165  CB  GLN A 270      -7.758 -16.960 -18.192  1.00  0.84           C  
ATOM   4166  CG  GLN A 270      -6.990 -17.685 -17.084  1.00  0.84           C  
ATOM   4167  CD  GLN A 270      -7.945 -17.884 -15.840  1.00  0.84           C  
ATOM   4168  OE1 GLN A 270      -8.976 -17.215 -15.655  1.00  0.84           O  
ATOM   4169  NE2 GLN A 270      -7.459 -18.748 -14.937  1.00  0.84           N  
ATOM   4170  H   GLN A 270      -6.000 -15.418 -18.382  1.00  0.00           H  
ATOM   4171  HA  GLN A 270      -6.667 -17.662 -19.925  1.00  0.00           H  
ATOM   4172  HB3 GLN A 270      -8.567 -17.595 -18.554  1.00  0.00           H  
ATOM   4173  HB2 GLN A 270      -8.105 -15.994 -17.826  1.00  0.00           H  
ATOM   4174  HG3 GLN A 270      -6.162 -16.990 -16.943  1.00  0.00           H  
ATOM   4175  HG2 GLN A 270      -6.546 -18.648 -17.336  1.00  0.00           H  
ATOM   4176 HE22 GLN A 270      -7.966 -18.859 -14.070  1.00  0.00           H  
ATOM   4177 HE21 GLN A 270      -6.694 -19.399 -15.045  1.00  0.00           H  
ATOM   4178  N   GLY A 271      -8.435 -14.984 -20.724  1.00  0.91           N  
ATOM   4179  CA  GLY A 271      -9.221 -14.552 -21.872  1.00  0.91           C  
ATOM   4180  C   GLY A 271      -9.598 -13.062 -21.765  1.00  0.91           C  
ATOM   4181  O   GLY A 271      -9.081 -12.323 -20.886  1.00  0.91           O  
ATOM   4182  H   GLY A 271      -8.168 -14.319 -20.013  1.00  0.00           H  
ATOM   4183  HA3 GLY A 271     -10.124 -15.153 -21.978  1.00  0.00           H  
ATOM   4184  HA2 GLY A 271      -8.553 -14.509 -22.732  1.00  0.00           H  
ATOM   4185  N   ALA A 272     -10.634 -12.599 -22.527  1.00  0.90           N  
ATOM   4186  CA  ALA A 272     -11.232 -11.258 -22.326  1.00  0.90           C  
ATOM   4187  C   ALA A 272     -12.397 -11.412 -21.428  1.00  0.90           C  
ATOM   4188  O   ALA A 272     -12.899 -12.540 -21.521  1.00  0.90           O  
ATOM   4189  CB  ALA A 272     -11.535 -10.586 -23.753  1.00  0.90           C  
ATOM   4190  H   ALA A 272     -11.066 -13.019 -23.338  1.00  0.00           H  
ATOM   4191  HA  ALA A 272     -10.508 -10.560 -21.905  1.00  0.00           H  
ATOM   4192  HB1 ALA A 272     -12.241 -11.256 -24.243  1.00  0.00           H  
ATOM   4193  HB2 ALA A 272     -11.998  -9.600 -23.760  1.00  0.00           H  
ATOM   4194  HB3 ALA A 272     -10.623 -10.336 -24.295  1.00  0.00           H  
ATOM   4195  N   ILE A 273     -12.690 -10.456 -20.536  1.00  0.86           N  
ATOM   4196  CA  ILE A 273     -13.800 -10.405 -19.607  1.00  0.86           C  
ATOM   4197  C   ILE A 273     -14.721  -9.320 -20.182  1.00  0.86           C  
ATOM   4198  O   ILE A 273     -14.324  -8.204 -20.307  1.00  0.86           O  
ATOM   4199  CB  ILE A 273     -13.391 -10.070 -18.150  1.00  0.86           C  
ATOM   4200  CG1 ILE A 273     -12.172 -10.945 -17.628  1.00  0.86           C  
ATOM   4201  CG2 ILE A 273     -14.595 -10.234 -17.140  1.00  0.86           C  
ATOM   4202  CD1 ILE A 273     -11.624 -10.466 -16.279  1.00  0.86           C  
ATOM   4203  H   ILE A 273     -12.215  -9.575 -20.674  1.00  0.00           H  
ATOM   4204  HA  ILE A 273     -14.328 -11.358 -19.562  1.00  0.00           H  
ATOM   4205  HB  ILE A 273     -13.101  -9.020 -18.169  1.00  0.00           H  
ATOM   4206 HG13 ILE A 273     -11.386 -10.964 -18.382  1.00  0.00           H  
ATOM   4207 HG12 ILE A 273     -12.536 -11.970 -17.557  1.00  0.00           H  
ATOM   4208 HG21 ILE A 273     -15.389  -9.539 -17.410  1.00  0.00           H  
ATOM   4209 HG22 ILE A 273     -15.121 -11.188 -17.181  1.00  0.00           H  
ATOM   4210 HG23 ILE A 273     -14.399 -10.172 -16.070  1.00  0.00           H  
ATOM   4211 HD11 ILE A 273     -11.995  -9.446 -16.180  1.00  0.00           H  
ATOM   4212 HD12 ILE A 273     -11.996 -11.028 -15.423  1.00  0.00           H  
ATOM   4213 HD13 ILE A 273     -10.534 -10.483 -16.250  1.00  0.00           H  
ATOM   4214  N   ASN A 274     -15.872  -9.819 -20.766  1.00  0.76           N  
ATOM   4215  CA  ASN A 274     -16.828  -9.073 -21.540  1.00  0.76           C  
ATOM   4216  C   ASN A 274     -18.072  -9.058 -20.644  1.00  0.76           C  
ATOM   4217  O   ASN A 274     -18.892  -9.964 -20.788  1.00  0.76           O  
ATOM   4218  CB  ASN A 274     -17.079  -9.778 -22.865  1.00  0.76           C  
ATOM   4219  CG  ASN A 274     -15.896  -9.800 -23.826  1.00  0.76           C  
ATOM   4220  OD1 ASN A 274     -14.981  -9.031 -23.791  1.00  0.76           O  
ATOM   4221  ND2 ASN A 274     -15.915 -10.754 -24.800  1.00  0.76           N  
ATOM   4222  H   ASN A 274     -15.943 -10.815 -20.920  1.00  0.00           H  
ATOM   4223  HA  ASN A 274     -16.502  -8.055 -21.755  1.00  0.00           H  
ATOM   4224  HB3 ASN A 274     -17.796  -9.146 -23.391  1.00  0.00           H  
ATOM   4225  HB2 ASN A 274     -17.388 -10.776 -22.554  1.00  0.00           H  
ATOM   4226 HD22 ASN A 274     -15.130 -10.727 -25.435  1.00  0.00           H  
ATOM   4227 HD21 ASN A 274     -16.546 -11.541 -24.856  1.00  0.00           H  
ATOM   4228  N   SER A 275     -18.126  -8.049 -19.758  1.00  0.72           N  
ATOM   4229  CA  SER A 275     -19.249  -7.894 -18.797  1.00  0.72           C  
ATOM   4230  C   SER A 275     -19.238  -6.482 -18.218  1.00  0.72           C  
ATOM   4231  O   SER A 275     -18.135  -5.932 -18.146  1.00  0.72           O  
ATOM   4232  CB  SER A 275     -19.195  -9.083 -17.818  1.00  0.72           C  
ATOM   4233  OG  SER A 275     -20.377  -9.132 -17.071  1.00  0.72           O  
ATOM   4234  H   SER A 275     -17.549  -7.226 -19.851  1.00  0.00           H  
ATOM   4235  HA  SER A 275     -20.149  -7.961 -19.409  1.00  0.00           H  
ATOM   4236  HB3 SER A 275     -18.447  -8.967 -17.033  1.00  0.00           H  
ATOM   4237  HB2 SER A 275     -18.982 -10.004 -18.359  1.00  0.00           H  
ATOM   4238  HG  SER A 275     -20.442 -10.007 -16.681  1.00  0.00           H  
ATOM   4239  N   SER A 276     -20.412  -6.070 -17.670  1.00  0.84           N  
ATOM   4240  CA  SER A 276     -20.650  -4.733 -17.054  1.00  0.84           C  
ATOM   4241  C   SER A 276     -20.190  -4.677 -15.627  1.00  0.84           C  
ATOM   4242  O   SER A 276     -20.096  -3.561 -15.138  1.00  0.84           O  
ATOM   4243  CB  SER A 276     -22.140  -4.407 -17.210  1.00  0.84           C  
ATOM   4244  OG  SER A 276     -23.061  -5.053 -16.458  1.00  0.84           O  
ATOM   4245  H   SER A 276     -21.217  -6.635 -17.900  1.00  0.00           H  
ATOM   4246  HA  SER A 276     -20.100  -3.968 -17.603  1.00  0.00           H  
ATOM   4247  HB3 SER A 276     -22.416  -4.455 -18.263  1.00  0.00           H  
ATOM   4248  HB2 SER A 276     -22.254  -3.363 -16.918  1.00  0.00           H  
ATOM   4249  HG  SER A 276     -23.175  -5.815 -17.029  1.00  0.00           H  
ATOM   4250  N   LEU A 277     -20.064  -5.833 -15.001  1.00  0.84           N  
ATOM   4251  CA  LEU A 277     -19.912  -6.200 -13.565  1.00  0.84           C  
ATOM   4252  C   LEU A 277     -18.573  -5.641 -13.098  1.00  0.84           C  
ATOM   4253  O   LEU A 277     -17.580  -5.829 -13.817  1.00  0.84           O  
ATOM   4254  CB  LEU A 277     -19.960  -7.755 -13.484  1.00  0.84           C  
ATOM   4255  CG  LEU A 277     -21.494  -8.239 -13.251  1.00  0.84           C  
ATOM   4256  CD1 LEU A 277     -22.462  -7.754 -14.353  1.00  0.84           C  
ATOM   4257  CD2 LEU A 277     -21.648  -9.744 -13.068  1.00  0.84           C  
ATOM   4258  H   LEU A 277     -20.297  -6.585 -15.633  1.00  0.00           H  
ATOM   4259  HA  LEU A 277     -20.768  -5.697 -13.117  1.00  0.00           H  
ATOM   4260  HB3 LEU A 277     -19.446  -8.071 -12.576  1.00  0.00           H  
ATOM   4261  HB2 LEU A 277     -19.351  -8.264 -14.230  1.00  0.00           H  
ATOM   4262  HG  LEU A 277     -22.012  -7.732 -12.437  1.00  0.00           H  
ATOM   4263 HD11 LEU A 277     -23.479  -7.955 -14.015  1.00  0.00           H  
ATOM   4264 HD12 LEU A 277     -22.381  -6.676 -14.494  1.00  0.00           H  
ATOM   4265 HD13 LEU A 277     -22.159  -8.174 -15.312  1.00  0.00           H  
ATOM   4266 HD21 LEU A 277     -22.596 -10.060 -13.503  1.00  0.00           H  
ATOM   4267 HD22 LEU A 277     -20.845 -10.261 -13.594  1.00  0.00           H  
ATOM   4268 HD23 LEU A 277     -21.624  -9.925 -11.993  1.00  0.00           H  
ATOM   4269  N   PRO A 278     -18.570  -4.864 -12.014  1.00  0.85           N  
ATOM   4270  CA  PRO A 278     -17.387  -4.124 -11.510  1.00  0.85           C  
ATOM   4271  C   PRO A 278     -16.210  -4.941 -10.829  1.00  0.85           C  
ATOM   4272  O   PRO A 278     -15.115  -4.371 -10.748  1.00  0.85           O  
ATOM   4273  CB  PRO A 278     -18.045  -3.047 -10.486  1.00  0.85           C  
ATOM   4274  CG  PRO A 278     -19.206  -3.854  -9.940  1.00  0.85           C  
ATOM   4275  CD  PRO A 278     -19.749  -4.602 -11.122  1.00  0.85           C  
ATOM   4276  HA  PRO A 278     -16.878  -3.681 -12.366  1.00  0.00           H  
ATOM   4277  HB3 PRO A 278     -18.376  -2.159 -11.024  1.00  0.00           H  
ATOM   4278  HB2 PRO A 278     -17.331  -2.739  -9.722  1.00  0.00           H  
ATOM   4279  HG3 PRO A 278     -19.976  -3.328  -9.376  1.00  0.00           H  
ATOM   4280  HG2 PRO A 278     -18.901  -4.501  -9.117  1.00  0.00           H  
ATOM   4281  HD2 PRO A 278     -20.259  -5.538 -10.892  1.00  0.00           H  
ATOM   4282  HD3 PRO A 278     -20.419  -3.912 -11.636  1.00  0.00           H  
ATOM   4283  N   PHE A 279     -16.539  -6.234 -10.466  1.00  0.82           N  
ATOM   4284  CA  PHE A 279     -15.463  -7.026  -9.867  1.00  0.82           C  
ATOM   4285  C   PHE A 279     -15.199  -8.235 -10.750  1.00  0.82           C  
ATOM   4286  O   PHE A 279     -16.009  -8.538 -11.584  1.00  0.82           O  
ATOM   4287  CB  PHE A 279     -15.845  -7.482  -8.446  1.00  0.82           C  
ATOM   4288  CG  PHE A 279     -15.802  -6.450  -7.387  1.00  0.82           C  
ATOM   4289  CD1 PHE A 279     -14.543  -6.201  -6.849  1.00  0.82           C  
ATOM   4290  CD2 PHE A 279     -16.864  -5.641  -7.123  1.00  0.82           C  
ATOM   4291  CE1 PHE A 279     -14.408  -5.131  -5.971  1.00  0.82           C  
ATOM   4292  CE2 PHE A 279     -16.788  -4.607  -6.249  1.00  0.82           C  
ATOM   4293  CZ  PHE A 279     -15.548  -4.312  -5.688  1.00  0.82           C  
ATOM   4294  H   PHE A 279     -17.449  -6.645 -10.619  1.00  0.00           H  
ATOM   4295  HA  PHE A 279     -14.570  -6.440  -9.650  1.00  0.00           H  
ATOM   4296  HB3 PHE A 279     -15.143  -8.285  -8.223  1.00  0.00           H  
ATOM   4297  HB2 PHE A 279     -16.835  -7.938  -8.462  1.00  0.00           H  
ATOM   4298  HD1 PHE A 279     -13.717  -6.797  -7.207  1.00  0.00           H  
ATOM   4299  HD2 PHE A 279     -17.793  -5.902  -7.608  1.00  0.00           H  
ATOM   4300  HE1 PHE A 279     -13.418  -4.815  -5.677  1.00  0.00           H  
ATOM   4301  HE2 PHE A 279     -17.639  -4.074  -5.852  1.00  0.00           H  
ATOM   4302  HZ  PHE A 279     -15.410  -3.442  -5.064  1.00  0.00           H  
ATOM   4303  N   GLN A 280     -14.036  -8.950 -10.614  1.00  0.81           N  
ATOM   4304  CA  GLN A 280     -13.749 -10.234 -11.270  1.00  0.81           C  
ATOM   4305  C   GLN A 280     -12.930 -11.109 -10.309  1.00  0.81           C  
ATOM   4306  O   GLN A 280     -12.296 -10.609  -9.334  1.00  0.81           O  
ATOM   4307  CB  GLN A 280     -13.173 -10.053 -12.693  1.00  0.81           C  
ATOM   4308  CG  GLN A 280     -11.841  -9.240 -12.725  1.00  0.81           C  
ATOM   4309  CD  GLN A 280     -10.597 -10.099 -12.679  1.00  0.81           C  
ATOM   4310  OE1 GLN A 280     -10.662 -11.312 -12.466  1.00  0.81           O  
ATOM   4311  NE2 GLN A 280      -9.398  -9.565 -12.863  1.00  0.81           N  
ATOM   4312  H   GLN A 280     -13.305  -8.497 -10.084  1.00  0.00           H  
ATOM   4313  HA  GLN A 280     -14.705 -10.733 -11.430  1.00  0.00           H  
ATOM   4314  HB3 GLN A 280     -13.944  -9.502 -13.231  1.00  0.00           H  
ATOM   4315  HB2 GLN A 280     -13.242 -10.999 -13.230  1.00  0.00           H  
ATOM   4316  HG3 GLN A 280     -11.764  -8.399 -12.036  1.00  0.00           H  
ATOM   4317  HG2 GLN A 280     -11.850  -8.719 -13.683  1.00  0.00           H  
ATOM   4318 HE22 GLN A 280      -8.504 -10.034 -12.840  1.00  0.00           H  
ATOM   4319 HE21 GLN A 280      -9.368  -8.593 -13.138  1.00  0.00           H  
ATOM   4320  N   ASN A 281     -13.173 -12.416 -10.461  1.00  0.85           N  
ATOM   4321  CA  ASN A 281     -12.292 -13.434  -9.756  1.00  0.85           C  
ATOM   4322  C   ASN A 281     -11.799 -14.385 -10.851  1.00  0.85           C  
ATOM   4323  O   ASN A 281     -11.815 -15.604 -10.637  1.00  0.85           O  
ATOM   4324  CB  ASN A 281     -13.068 -14.098  -8.577  1.00  0.85           C  
ATOM   4325  CG  ASN A 281     -12.193 -15.024  -7.685  1.00  0.85           C  
ATOM   4326  OD1 ASN A 281     -12.248 -16.269  -7.643  1.00  0.85           O  
ATOM   4327  ND2 ASN A 281     -11.227 -14.473  -7.029  1.00  0.85           N  
ATOM   4328  H   ASN A 281     -13.782 -12.718 -11.208  1.00  0.00           H  
ATOM   4329  HA  ASN A 281     -11.392 -12.965  -9.358  1.00  0.00           H  
ATOM   4330  HB3 ASN A 281     -13.838 -14.780  -8.938  1.00  0.00           H  
ATOM   4331  HB2 ASN A 281     -13.646 -13.372  -8.007  1.00  0.00           H  
ATOM   4332 HD22 ASN A 281     -10.712 -14.995  -6.334  1.00  0.00           H  
ATOM   4333 HD21 ASN A 281     -11.141 -13.474  -6.904  1.00  0.00           H  
ATOM   4334  N   VAL A 282     -11.516 -13.858 -12.048  1.00  0.89           N  
ATOM   4335  CA  VAL A 282     -10.998 -14.631 -13.207  1.00  0.89           C  
ATOM   4336  C   VAL A 282      -9.474 -14.842 -13.112  1.00  0.89           C  
ATOM   4337  O   VAL A 282      -9.110 -16.003 -13.019  1.00  0.89           O  
ATOM   4338  CB  VAL A 282     -11.436 -13.918 -14.537  1.00  0.89           C  
ATOM   4339  CG1 VAL A 282     -10.867 -14.564 -15.900  1.00  0.89           C  
ATOM   4340  CG2 VAL A 282     -13.010 -13.842 -14.685  1.00  0.89           C  
ATOM   4341  H   VAL A 282     -11.341 -12.864 -12.050  1.00  0.00           H  
ATOM   4342  HA  VAL A 282     -11.542 -15.575 -13.173  1.00  0.00           H  
ATOM   4343  HB  VAL A 282     -11.052 -12.905 -14.410  1.00  0.00           H  
ATOM   4344 HG11 VAL A 282     -11.460 -14.164 -16.724  1.00  0.00           H  
ATOM   4345 HG12 VAL A 282      -9.795 -14.712 -16.027  1.00  0.00           H  
ATOM   4346 HG13 VAL A 282     -11.229 -15.589 -15.814  1.00  0.00           H  
ATOM   4347 HG21 VAL A 282     -13.430 -14.838 -14.542  1.00  0.00           H  
ATOM   4348 HG22 VAL A 282     -13.576 -13.202 -14.009  1.00  0.00           H  
ATOM   4349 HG23 VAL A 282     -13.483 -13.440 -15.581  1.00  0.00           H  
ATOM   4350  N   HIS A 283      -8.618 -13.735 -13.168  1.00  0.84           N  
ATOM   4351  CA  HIS A 283      -7.153 -13.885 -12.958  1.00  0.84           C  
ATOM   4352  C   HIS A 283      -6.571 -12.531 -12.445  1.00  0.84           C  
ATOM   4353  O   HIS A 283      -7.094 -11.552 -12.950  1.00  0.84           O  
ATOM   4354  CB  HIS A 283      -6.528 -14.143 -14.394  1.00  0.84           C  
ATOM   4355  CG  HIS A 283      -5.149 -14.677 -14.267  1.00  0.84           C  
ATOM   4356  ND1 HIS A 283      -4.059 -13.858 -14.282  1.00  0.84           N  
ATOM   4357  CD2 HIS A 283      -4.726 -15.971 -14.124  1.00  0.84           C  
ATOM   4358  CE1 HIS A 283      -3.037 -14.668 -14.263  1.00  0.84           C  
ATOM   4359  NE2 HIS A 283      -3.352 -15.922 -14.053  1.00  0.84           N  
ATOM   4360  H   HIS A 283      -8.878 -12.760 -13.137  1.00  0.00           H  
ATOM   4361  HA  HIS A 283      -6.993 -14.702 -12.253  1.00  0.00           H  
ATOM   4362  HB3 HIS A 283      -6.672 -13.289 -15.057  1.00  0.00           H  
ATOM   4363  HB2 HIS A 283      -7.080 -14.941 -14.890  1.00  0.00           H  
ATOM   4364  HD2 HIS A 283      -5.232 -16.923 -14.054  1.00  0.00           H  
ATOM   4365  HE1 HIS A 283      -2.034 -14.299 -14.106  1.00  0.00           H  
ATOM   4366  HE2 HIS A 283      -2.659 -16.656 -14.052  1.00  0.00           H  
ATOM   4367  N   PRO A 284      -5.517 -12.585 -11.557  1.00  0.86           N  
ATOM   4368  CA  PRO A 284      -5.018 -11.411 -10.951  1.00  0.86           C  
ATOM   4369  C   PRO A 284      -4.267 -10.426 -11.917  1.00  0.86           C  
ATOM   4370  O   PRO A 284      -4.160  -9.254 -11.634  1.00  0.86           O  
ATOM   4371  CB  PRO A 284      -4.011 -11.940  -9.915  1.00  0.86           C  
ATOM   4372  CG  PRO A 284      -3.551 -13.322 -10.402  1.00  0.86           C  
ATOM   4373  CD  PRO A 284      -4.899 -13.756 -11.034  1.00  0.86           C  
ATOM   4374  HA  PRO A 284      -5.865 -11.001 -10.402  1.00  0.00           H  
ATOM   4375  HB3 PRO A 284      -4.283 -12.125  -8.876  1.00  0.00           H  
ATOM   4376  HB2 PRO A 284      -3.133 -11.312  -9.764  1.00  0.00           H  
ATOM   4377  HG3 PRO A 284      -3.298 -14.000  -9.587  1.00  0.00           H  
ATOM   4378  HG2 PRO A 284      -2.730 -13.158 -11.099  1.00  0.00           H  
ATOM   4379  HD2 PRO A 284      -4.695 -14.519 -11.784  1.00  0.00           H  
ATOM   4380  HD3 PRO A 284      -5.481 -14.282 -10.277  1.00  0.00           H  
ATOM   4381  N   VAL A 285      -3.743 -10.994 -12.998  1.00  0.85           N  
ATOM   4382  CA  VAL A 285      -3.111 -10.272 -14.091  1.00  0.85           C  
ATOM   4383  C   VAL A 285      -4.094  -9.976 -15.216  1.00  0.85           C  
ATOM   4384  O   VAL A 285      -4.876 -10.801 -15.653  1.00  0.85           O  
ATOM   4385  CB  VAL A 285      -1.906 -11.160 -14.678  1.00  0.85           C  
ATOM   4386  CG1 VAL A 285      -1.123 -10.555 -15.894  1.00  0.85           C  
ATOM   4387  CG2 VAL A 285      -1.005 -11.520 -13.541  1.00  0.85           C  
ATOM   4388  H   VAL A 285      -4.025 -11.930 -13.250  1.00  0.00           H  
ATOM   4389  HA  VAL A 285      -2.689  -9.344 -13.706  1.00  0.00           H  
ATOM   4390  HB  VAL A 285      -2.277 -12.103 -15.078  1.00  0.00           H  
ATOM   4391 HG11 VAL A 285      -0.253  -9.937 -15.670  1.00  0.00           H  
ATOM   4392 HG12 VAL A 285      -0.659 -11.421 -16.366  1.00  0.00           H  
ATOM   4393 HG13 VAL A 285      -1.717 -10.156 -16.716  1.00  0.00           H  
ATOM   4394 HG21 VAL A 285      -1.510 -12.149 -12.807  1.00  0.00           H  
ATOM   4395 HG22 VAL A 285      -0.202 -12.169 -13.891  1.00  0.00           H  
ATOM   4396 HG23 VAL A 285      -0.519 -10.685 -13.037  1.00  0.00           H  
ATOM   4397  N   THR A 286      -3.980  -8.708 -15.626  1.00  0.86           N  
ATOM   4398  CA  THR A 286      -5.039  -7.964 -16.250  1.00  0.86           C  
ATOM   4399  C   THR A 286      -4.265  -6.952 -17.114  1.00  0.86           C  
ATOM   4400  O   THR A 286      -3.711  -6.029 -16.559  1.00  0.86           O  
ATOM   4401  CB  THR A 286      -5.913  -7.205 -15.218  1.00  0.86           C  
ATOM   4402  OG1 THR A 286      -5.141  -6.522 -14.234  1.00  0.86           O  
ATOM   4403  CG2 THR A 286      -6.894  -8.054 -14.408  1.00  0.86           C  
ATOM   4404  H   THR A 286      -3.287  -8.040 -15.319  1.00  0.00           H  
ATOM   4405  HA  THR A 286      -5.561  -8.668 -16.897  1.00  0.00           H  
ATOM   4406  HB  THR A 286      -6.459  -6.477 -15.818  1.00  0.00           H  
ATOM   4407  HG1 THR A 286      -4.508  -5.971 -14.701  1.00  0.00           H  
ATOM   4408 HG21 THR A 286      -7.583  -8.627 -15.028  1.00  0.00           H  
ATOM   4409 HG22 THR A 286      -6.293  -8.806 -13.896  1.00  0.00           H  
ATOM   4410 HG23 THR A 286      -7.519  -7.499 -13.708  1.00  0.00           H  
ATOM   4411  N   ILE A 287      -4.326  -7.022 -18.431  1.00  0.84           N  
ATOM   4412  CA  ILE A 287      -3.777  -6.055 -19.341  1.00  0.84           C  
ATOM   4413  C   ILE A 287      -4.972  -5.292 -19.915  1.00  0.84           C  
ATOM   4414  O   ILE A 287      -6.033  -5.897 -20.173  1.00  0.84           O  
ATOM   4415  CB  ILE A 287      -3.128  -6.792 -20.597  1.00  0.84           C  
ATOM   4416  CG1 ILE A 287      -2.211  -7.958 -20.119  1.00  0.84           C  
ATOM   4417  CG2 ILE A 287      -2.186  -5.849 -21.386  1.00  0.84           C  
ATOM   4418  CD1 ILE A 287      -0.984  -7.464 -19.360  1.00  0.84           C  
ATOM   4419  H   ILE A 287      -4.895  -7.728 -18.876  1.00  0.00           H  
ATOM   4420  HA  ILE A 287      -3.110  -5.353 -18.840  1.00  0.00           H  
ATOM   4421  HB  ILE A 287      -3.939  -7.100 -21.256  1.00  0.00           H  
ATOM   4422 HG13 ILE A 287      -1.895  -8.606 -20.936  1.00  0.00           H  
ATOM   4423 HG12 ILE A 287      -2.596  -8.686 -19.404  1.00  0.00           H  
ATOM   4424 HG21 ILE A 287      -2.842  -5.287 -22.051  1.00  0.00           H  
ATOM   4425 HG22 ILE A 287      -1.750  -5.047 -20.789  1.00  0.00           H  
ATOM   4426 HG23 ILE A 287      -1.379  -6.281 -21.976  1.00  0.00           H  
ATOM   4427 HD11 ILE A 287      -1.265  -6.734 -18.601  1.00  0.00           H  
ATOM   4428 HD12 ILE A 287      -0.413  -8.232 -18.840  1.00  0.00           H  
ATOM   4429 HD13 ILE A 287      -0.187  -6.951 -19.897  1.00  0.00           H  
ATOM   4430  N   GLY A 288      -4.812  -3.969 -20.093  1.00  0.85           N  
ATOM   4431  CA  GLY A 288      -5.942  -3.083 -20.402  1.00  0.85           C  
ATOM   4432  C   GLY A 288      -6.726  -2.643 -19.190  1.00  0.85           C  
ATOM   4433  O   GLY A 288      -6.312  -2.899 -18.082  1.00  0.85           O  
ATOM   4434  H   GLY A 288      -3.920  -3.553 -19.865  1.00  0.00           H  
ATOM   4435  HA3 GLY A 288      -6.567  -3.635 -21.104  1.00  0.00           H  
ATOM   4436  HA2 GLY A 288      -5.537  -2.221 -20.933  1.00  0.00           H  
ATOM   4437  N   GLU A 289      -7.866  -2.011 -19.377  1.00  0.79           N  
ATOM   4438  CA  GLU A 289      -8.839  -1.633 -18.323  1.00  0.79           C  
ATOM   4439  C   GLU A 289      -9.787  -2.823 -17.932  1.00  0.79           C  
ATOM   4440  O   GLU A 289     -10.847  -2.902 -18.586  1.00  0.79           O  
ATOM   4441  CB  GLU A 289      -9.575  -0.385 -18.741  1.00  0.79           C  
ATOM   4442  CG  GLU A 289      -8.705   0.865 -18.919  1.00  0.79           C  
ATOM   4443  CD  GLU A 289      -9.174   2.029 -19.829  1.00  0.79           C  
ATOM   4444  OE1 GLU A 289     -10.118   1.959 -20.634  1.00  0.79           O  
ATOM   4445  OE2 GLU A 289      -8.588   3.122 -19.679  1.00  0.79           O1-
ATOM   4446  H   GLU A 289      -8.195  -1.752 -20.296  1.00  0.00           H  
ATOM   4447  HA  GLU A 289      -8.262  -1.351 -17.442  1.00  0.00           H  
ATOM   4448  HB3 GLU A 289     -10.378  -0.155 -18.041  1.00  0.00           H  
ATOM   4449  HB2 GLU A 289     -10.045  -0.565 -19.708  1.00  0.00           H  
ATOM   4450  HG3 GLU A 289      -7.712   0.572 -19.258  1.00  0.00           H  
ATOM   4451  HG2 GLU A 289      -8.512   1.278 -17.929  1.00  0.00           H  
ATOM   4452  N   CYS A 290      -9.407  -3.617 -16.910  1.00  0.84           N  
ATOM   4453  CA  CYS A 290     -10.269  -4.672 -16.341  1.00  0.84           C  
ATOM   4454  C   CYS A 290     -11.096  -4.254 -15.124  1.00  0.84           C  
ATOM   4455  O   CYS A 290     -10.824  -3.316 -14.400  1.00  0.84           O  
ATOM   4456  CB  CYS A 290      -9.414  -5.976 -15.959  1.00  0.84           C  
ATOM   4457  SG  CYS A 290      -8.878  -6.797 -17.479  1.00  0.84           S  
ATOM   4458  H   CYS A 290      -8.469  -3.650 -16.534  1.00  0.00           H  
ATOM   4459  HA  CYS A 290     -10.885  -5.112 -17.126  1.00  0.00           H  
ATOM   4460  HB3 CYS A 290      -9.887  -6.634 -15.229  1.00  0.00           H  
ATOM   4461  HB2 CYS A 290      -8.478  -5.669 -15.491  1.00  0.00           H  
ATOM   4462  N   PRO A 291     -12.125  -5.070 -14.771  1.00  0.86           N  
ATOM   4463  CA  PRO A 291     -12.685  -5.228 -13.422  1.00  0.86           C  
ATOM   4464  C   PRO A 291     -11.721  -5.496 -12.259  1.00  0.86           C  
ATOM   4465  O   PRO A 291     -10.735  -6.132 -12.443  1.00  0.86           O  
ATOM   4466  CB  PRO A 291     -13.818  -6.315 -13.535  1.00  0.86           C  
ATOM   4467  CG  PRO A 291     -14.089  -6.271 -15.032  1.00  0.86           C  
ATOM   4468  CD  PRO A 291     -12.763  -6.039 -15.663  1.00  0.86           C  
ATOM   4469  HA  PRO A 291     -13.263  -4.316 -13.274  1.00  0.00           H  
ATOM   4470  HB3 PRO A 291     -14.707  -6.154 -12.925  1.00  0.00           H  
ATOM   4471  HB2 PRO A 291     -13.450  -7.287 -13.209  1.00  0.00           H  
ATOM   4472  HG3 PRO A 291     -14.787  -5.468 -15.267  1.00  0.00           H  
ATOM   4473  HG2 PRO A 291     -14.680  -7.110 -15.400  1.00  0.00           H  
ATOM   4474  HD2 PRO A 291     -12.231  -6.989 -15.698  1.00  0.00           H  
ATOM   4475  HD3 PRO A 291     -12.988  -5.720 -16.681  1.00  0.00           H  
ATOM   4476  N   LYS A 292     -12.047  -5.047 -11.016  1.00  0.78           N  
ATOM   4477  CA  LYS A 292     -11.215  -5.224  -9.804  1.00  0.78           C  
ATOM   4478  C   LYS A 292     -11.091  -6.664  -9.330  1.00  0.78           C  
ATOM   4479  O   LYS A 292     -12.101  -7.194  -8.815  1.00  0.78           O  
ATOM   4480  CB  LYS A 292     -11.795  -4.202  -8.812  1.00  0.78           C  
ATOM   4481  CG  LYS A 292     -11.008  -3.899  -7.561  1.00  0.78           C  
ATOM   4482  CD  LYS A 292      -9.743  -3.139  -7.805  1.00  0.78           C  
ATOM   4483  CE  LYS A 292     -10.040  -1.679  -8.314  1.00  0.78           C  
ATOM   4484  NZ  LYS A 292      -8.732  -0.932  -8.193  1.00  0.78           N1+
ATOM   4485  H   LYS A 292     -12.953  -4.607 -10.937  1.00  0.00           H  
ATOM   4486  HA  LYS A 292     -10.195  -5.016 -10.126  1.00  0.00           H  
ATOM   4487  HB3 LYS A 292     -12.709  -4.688  -8.472  1.00  0.00           H  
ATOM   4488  HB2 LYS A 292     -12.180  -3.310  -9.307  1.00  0.00           H  
ATOM   4489  HG3 LYS A 292     -10.772  -4.824  -7.034  1.00  0.00           H  
ATOM   4490  HG2 LYS A 292     -11.727  -3.319  -6.983  1.00  0.00           H  
ATOM   4491  HD3 LYS A 292      -9.218  -3.577  -8.654  1.00  0.00           H  
ATOM   4492  HD2 LYS A 292      -9.020  -3.251  -6.997  1.00  0.00           H  
ATOM   4493  HE3 LYS A 292     -10.876  -1.272  -7.747  1.00  0.00           H  
ATOM   4494  HE2 LYS A 292     -10.404  -1.686  -9.341  1.00  0.00           H  
ATOM   4495  HZ1 LYS A 292      -8.415  -0.549  -7.314  1.00  0.00           H  
ATOM   4496  HZ2 LYS A 292      -7.924  -1.465  -8.478  1.00  0.00           H  
ATOM   4497  HZ3 LYS A 292      -8.782  -0.173  -8.858  1.00  0.00           H  
ATOM   4498  N   TYR A 293      -9.934  -7.291  -9.541  1.00  0.81           N  
ATOM   4499  CA  TYR A 293      -9.630  -8.589  -9.013  1.00  0.81           C  
ATOM   4500  C   TYR A 293      -9.727  -8.699  -7.445  1.00  0.81           C  
ATOM   4501  O   TYR A 293      -9.005  -8.089  -6.699  1.00  0.81           O  
ATOM   4502  CB  TYR A 293      -8.219  -9.076  -9.460  1.00  0.81           C  
ATOM   4503  CG  TYR A 293      -7.960 -10.528  -9.000  1.00  0.81           C  
ATOM   4504  CD1 TYR A 293      -8.618 -11.500  -9.758  1.00  0.81           C  
ATOM   4505  CD2 TYR A 293      -7.140 -10.977  -7.910  1.00  0.81           C  
ATOM   4506  CE1 TYR A 293      -8.543 -12.876  -9.415  1.00  0.81           C  
ATOM   4507  CE2 TYR A 293      -7.091 -12.333  -7.527  1.00  0.81           C  
ATOM   4508  CZ  TYR A 293      -7.751 -13.274  -8.351  1.00  0.81           C  
ATOM   4509  OH  TYR A 293      -7.606 -14.645  -8.103  1.00  0.81           O  
ATOM   4510  H   TYR A 293      -9.223  -6.881 -10.130  1.00  0.00           H  
ATOM   4511  HA  TYR A 293     -10.447  -9.167  -9.447  1.00  0.00           H  
ATOM   4512  HB3 TYR A 293      -7.484  -8.372  -9.069  1.00  0.00           H  
ATOM   4513  HB2 TYR A 293      -7.984  -9.009 -10.522  1.00  0.00           H  
ATOM   4514  HD1 TYR A 293      -9.153 -11.097 -10.606  1.00  0.00           H  
ATOM   4515  HD2 TYR A 293      -6.627 -10.189  -7.379  1.00  0.00           H  
ATOM   4516  HE1 TYR A 293      -8.891 -13.577 -10.159  1.00  0.00           H  
ATOM   4517  HE2 TYR A 293      -6.372 -12.627  -6.776  1.00  0.00           H  
ATOM   4518  HH  TYR A 293      -8.308 -15.239  -8.379  1.00  0.00           H  
ATOM   4519  N   VAL A 294     -10.669  -9.553  -6.936  1.00  0.85           N  
ATOM   4520  CA  VAL A 294     -10.821  -9.773  -5.538  1.00  0.85           C  
ATOM   4521  C   VAL A 294     -11.003 -11.254  -5.224  1.00  0.85           C  
ATOM   4522  O   VAL A 294     -11.591 -11.934  -6.112  1.00  0.85           O  
ATOM   4523  CB  VAL A 294     -12.009  -8.913  -4.972  1.00  0.85           C  
ATOM   4524  CG1 VAL A 294     -11.770  -7.365  -5.082  1.00  0.85           C  
ATOM   4525  CG2 VAL A 294     -13.254  -9.248  -5.681  1.00  0.85           C  
ATOM   4526  H   VAL A 294     -11.255 -10.026  -7.609  1.00  0.00           H  
ATOM   4527  HA  VAL A 294      -9.919  -9.477  -5.004  1.00  0.00           H  
ATOM   4528  HB  VAL A 294     -12.169  -9.120  -3.914  1.00  0.00           H  
ATOM   4529 HG11 VAL A 294     -11.575  -7.069  -6.113  1.00  0.00           H  
ATOM   4530 HG12 VAL A 294     -12.618  -6.782  -4.725  1.00  0.00           H  
ATOM   4531 HG13 VAL A 294     -10.886  -7.039  -4.534  1.00  0.00           H  
ATOM   4532 HG21 VAL A 294     -13.208  -9.148  -6.765  1.00  0.00           H  
ATOM   4533 HG22 VAL A 294     -13.533 -10.272  -5.434  1.00  0.00           H  
ATOM   4534 HG23 VAL A 294     -14.145  -8.682  -5.408  1.00  0.00           H  
ATOM   4535  N   ARG A 295     -10.523 -11.609  -4.019  1.00  0.77           N  
ATOM   4536  CA  ARG A 295     -10.522 -12.960  -3.460  1.00  0.77           C  
ATOM   4537  C   ARG A 295     -11.873 -13.199  -2.804  1.00  0.77           C  
ATOM   4538  O   ARG A 295     -12.013 -13.350  -1.571  1.00  0.77           O  
ATOM   4539  CB  ARG A 295      -9.387 -13.143  -2.387  1.00  0.77           C  
ATOM   4540  CG  ARG A 295      -7.990 -13.256  -3.013  1.00  0.77           C  
ATOM   4541  CD  ARG A 295      -6.832 -12.930  -2.060  1.00  0.77           C  
ATOM   4542  NE  ARG A 295      -6.686 -13.978  -0.992  1.00  0.77           N  
ATOM   4543  CZ  ARG A 295      -6.182 -13.842   0.236  1.00  0.77           C  
ATOM   4544  NH1 ARG A 295      -5.816 -12.638   0.696  1.00  0.77           N  
ATOM   4545  NH2 ARG A 295      -6.128 -14.858   1.139  1.00  0.77           N1+
ATOM   4546  H   ARG A 295     -10.188 -10.879  -3.406  1.00  0.00           H  
ATOM   4547  HA  ARG A 295     -10.370 -13.673  -4.270  1.00  0.00           H  
ATOM   4548  HB3 ARG A 295      -9.513 -14.058  -1.808  1.00  0.00           H  
ATOM   4549  HB2 ARG A 295      -9.415 -12.396  -1.594  1.00  0.00           H  
ATOM   4550  HG3 ARG A 295      -7.857 -12.572  -3.851  1.00  0.00           H  
ATOM   4551  HG2 ARG A 295      -7.871 -14.187  -3.566  1.00  0.00           H  
ATOM   4552  HD3 ARG A 295      -6.993 -11.897  -1.756  1.00  0.00           H  
ATOM   4553  HD2 ARG A 295      -5.895 -12.932  -2.618  1.00  0.00           H  
ATOM   4554  HE  ARG A 295      -7.088 -14.865  -1.258  1.00  0.00           H  
ATOM   4555 HH12 ARG A 295      -5.648 -12.474   1.679  1.00  0.00           H  
ATOM   4556 HH11 ARG A 295      -5.600 -11.942  -0.004  1.00  0.00           H  
ATOM   4557 HH22 ARG A 295      -5.814 -14.731   2.090  1.00  0.00           H  
ATOM   4558 HH21 ARG A 295      -6.277 -15.801   0.810  1.00  0.00           H  
ATOM   4559  N   SER A 296     -12.978 -13.268  -3.531  1.00  0.84           N  
ATOM   4560  CA  SER A 296     -14.243 -13.944  -3.139  1.00  0.84           C  
ATOM   4561  C   SER A 296     -14.838 -14.625  -4.319  1.00  0.84           C  
ATOM   4562  O   SER A 296     -14.493 -14.274  -5.460  1.00  0.84           O  
ATOM   4563  CB  SER A 296     -15.208 -12.839  -2.592  1.00  0.84           C  
ATOM   4564  OG  SER A 296     -16.344 -13.388  -2.026  1.00  0.84           O  
ATOM   4565  H   SER A 296     -12.940 -13.107  -4.528  1.00  0.00           H  
ATOM   4566  HA  SER A 296     -14.035 -14.695  -2.377  1.00  0.00           H  
ATOM   4567  HB3 SER A 296     -15.505 -12.159  -3.391  1.00  0.00           H  
ATOM   4568  HB2 SER A 296     -14.708 -12.167  -1.895  1.00  0.00           H  
ATOM   4569  HG  SER A 296     -16.345 -13.094  -1.112  1.00  0.00           H  
ATOM   4570  N   ALA A 297     -15.742 -15.556  -4.081  1.00  0.84           N  
ATOM   4571  CA  ALA A 297     -16.349 -16.320  -5.123  1.00  0.84           C  
ATOM   4572  C   ALA A 297     -17.568 -15.653  -5.784  1.00  0.84           C  
ATOM   4573  O   ALA A 297     -17.767 -15.966  -6.952  1.00  0.84           O  
ATOM   4574  CB  ALA A 297     -16.767 -17.634  -4.695  1.00  0.84           C  
ATOM   4575  H   ALA A 297     -16.040 -15.792  -3.145  1.00  0.00           H  
ATOM   4576  HA  ALA A 297     -15.687 -16.350  -5.988  1.00  0.00           H  
ATOM   4577  HB1 ALA A 297     -17.674 -17.649  -4.091  1.00  0.00           H  
ATOM   4578  HB2 ALA A 297     -16.832 -18.325  -5.535  1.00  0.00           H  
ATOM   4579  HB3 ALA A 297     -16.071 -18.068  -3.977  1.00  0.00           H  
ATOM   4580  N   LYS A 298     -18.268 -14.708  -5.091  1.00  0.80           N  
ATOM   4581  CA  LYS A 298     -19.437 -13.965  -5.641  1.00  0.80           C  
ATOM   4582  C   LYS A 298     -19.586 -12.649  -4.819  1.00  0.80           C  
ATOM   4583  O   LYS A 298     -19.198 -12.673  -3.676  1.00  0.80           O  
ATOM   4584  CB  LYS A 298     -20.689 -14.910  -5.638  1.00  0.80           C  
ATOM   4585  CG  LYS A 298     -20.975 -15.563  -4.289  1.00  0.80           C  
ATOM   4586  CD  LYS A 298     -22.292 -16.303  -4.212  1.00  0.80           C  
ATOM   4587  CE  LYS A 298     -22.672 -16.917  -2.907  1.00  0.80           C  
ATOM   4588  NZ  LYS A 298     -24.126 -17.270  -2.774  1.00  0.80           N1+
ATOM   4589  H   LYS A 298     -18.051 -14.533  -4.121  1.00  0.00           H  
ATOM   4590  HA  LYS A 298     -19.224 -13.705  -6.678  1.00  0.00           H  
ATOM   4591  HB3 LYS A 298     -20.512 -15.706  -6.360  1.00  0.00           H  
ATOM   4592  HB2 LYS A 298     -21.486 -14.349  -6.126  1.00  0.00           H  
ATOM   4593  HG3 LYS A 298     -20.926 -14.895  -3.430  1.00  0.00           H  
ATOM   4594  HG2 LYS A 298     -20.223 -16.339  -4.147  1.00  0.00           H  
ATOM   4595  HD3 LYS A 298     -22.230 -17.269  -4.713  1.00  0.00           H  
ATOM   4596  HD2 LYS A 298     -23.034 -15.685  -4.718  1.00  0.00           H  
ATOM   4597  HE3 LYS A 298     -22.554 -16.039  -2.273  1.00  0.00           H  
ATOM   4598  HE2 LYS A 298     -22.031 -17.710  -2.521  1.00  0.00           H  
ATOM   4599  HZ1 LYS A 298     -24.735 -16.654  -3.294  1.00  0.00           H  
ATOM   4600  HZ2 LYS A 298     -24.278 -18.172  -3.202  1.00  0.00           H  
ATOM   4601  HZ3 LYS A 298     -24.272 -17.283  -1.775  1.00  0.00           H  
ATOM   4602  N   LEU A 299     -20.231 -11.577  -5.309  1.00  0.85           N  
ATOM   4603  CA  LEU A 299     -20.502 -10.377  -4.494  1.00  0.85           C  
ATOM   4604  C   LEU A 299     -21.883  -9.919  -4.940  1.00  0.85           C  
ATOM   4605  O   LEU A 299     -22.026  -9.444  -6.040  1.00  0.85           O  
ATOM   4606  CB  LEU A 299     -19.372  -9.271  -4.558  1.00  0.85           C  
ATOM   4607  CG  LEU A 299     -18.006  -9.521  -3.895  1.00  0.85           C  
ATOM   4608  CD1 LEU A 299     -16.950  -8.556  -4.500  1.00  0.85           C  
ATOM   4609  CD2 LEU A 299     -18.094  -9.535  -2.378  1.00  0.85           C  
ATOM   4610  H   LEU A 299     -20.558 -11.476  -6.259  1.00  0.00           H  
ATOM   4611  HA  LEU A 299     -20.608 -10.681  -3.453  1.00  0.00           H  
ATOM   4612  HB3 LEU A 299     -19.845  -8.405  -4.098  1.00  0.00           H  
ATOM   4613  HB2 LEU A 299     -19.254  -8.978  -5.601  1.00  0.00           H  
ATOM   4614  HG  LEU A 299     -17.716 -10.550  -4.104  1.00  0.00           H  
ATOM   4615 HD11 LEU A 299     -16.178  -8.341  -3.761  1.00  0.00           H  
ATOM   4616 HD12 LEU A 299     -16.578  -9.028  -5.409  1.00  0.00           H  
ATOM   4617 HD13 LEU A 299     -17.462  -7.624  -4.742  1.00  0.00           H  
ATOM   4618 HD21 LEU A 299     -17.559  -8.703  -1.920  1.00  0.00           H  
ATOM   4619 HD22 LEU A 299     -19.114  -9.547  -1.993  1.00  0.00           H  
ATOM   4620 HD23 LEU A 299     -17.620 -10.404  -1.923  1.00  0.00           H  
ATOM   4621  N   ARG A 300     -22.913 -10.108  -4.109  1.00  0.79           N  
ATOM   4622  CA  ARG A 300     -24.303  -9.995  -4.641  1.00  0.79           C  
ATOM   4623  C   ARG A 300     -25.172  -8.951  -3.830  1.00  0.79           C  
ATOM   4624  O   ARG A 300     -25.226  -8.998  -2.602  1.00  0.79           O  
ATOM   4625  CB  ARG A 300     -24.886 -11.382  -4.512  1.00  0.79           C  
ATOM   4626  CG  ARG A 300     -26.363 -11.562  -5.033  1.00  0.79           C  
ATOM   4627  CD  ARG A 300     -26.891 -12.979  -5.060  1.00  0.79           C  
ATOM   4628  NE  ARG A 300     -26.240 -13.810  -6.049  1.00  0.79           N  
ATOM   4629  CZ  ARG A 300     -26.657 -14.038  -7.282  1.00  0.79           C  
ATOM   4630  NH1 ARG A 300     -27.587 -13.351  -7.863  1.00  0.79           N  
ATOM   4631  NH2 ARG A 300     -26.035 -14.952  -8.024  1.00  0.79           N1+
ATOM   4632  H   ARG A 300     -22.727 -10.314  -3.138  1.00  0.00           H  
ATOM   4633  HA  ARG A 300     -24.341  -9.683  -5.685  1.00  0.00           H  
ATOM   4634  HB3 ARG A 300     -24.833 -11.843  -3.526  1.00  0.00           H  
ATOM   4635  HB2 ARG A 300     -24.188 -12.026  -5.047  1.00  0.00           H  
ATOM   4636  HG3 ARG A 300     -26.368 -11.227  -6.070  1.00  0.00           H  
ATOM   4637  HG2 ARG A 300     -27.003 -10.775  -4.636  1.00  0.00           H  
ATOM   4638  HD3 ARG A 300     -27.975 -13.088  -5.023  1.00  0.00           H  
ATOM   4639  HD2 ARG A 300     -26.592 -13.524  -4.163  1.00  0.00           H  
ATOM   4640  HE  ARG A 300     -25.503 -14.428  -5.740  1.00  0.00           H  
ATOM   4641 HH12 ARG A 300     -27.915 -13.605  -8.783  1.00  0.00           H  
ATOM   4642 HH11 ARG A 300     -28.217 -12.840  -7.262  1.00  0.00           H  
ATOM   4643 HH22 ARG A 300     -26.287 -15.115  -8.988  1.00  0.00           H  
ATOM   4644 HH21 ARG A 300     -25.306 -15.514  -7.608  1.00  0.00           H  
ATOM   4645  N   MET A 301     -25.850  -8.023  -4.524  1.00  0.84           N  
ATOM   4646  CA  MET A 301     -26.670  -6.985  -3.900  1.00  0.84           C  
ATOM   4647  C   MET A 301     -28.216  -7.395  -3.995  1.00  0.84           C  
ATOM   4648  O   MET A 301     -28.657  -7.948  -4.989  1.00  0.84           O  
ATOM   4649  CB  MET A 301     -26.536  -5.565  -4.467  1.00  0.84           C  
ATOM   4650  CG  MET A 301     -25.060  -5.049  -4.455  1.00  0.84           C  
ATOM   4651  SD  MET A 301     -24.830  -3.243  -4.420  1.00  0.84           S  
ATOM   4652  CE  MET A 301     -25.448  -2.870  -2.746  1.00  0.84           C  
ATOM   4653  H   MET A 301     -25.771  -8.038  -5.531  1.00  0.00           H  
ATOM   4654  HA  MET A 301     -26.475  -6.983  -2.828  1.00  0.00           H  
ATOM   4655  HB3 MET A 301     -27.005  -4.855  -3.786  1.00  0.00           H  
ATOM   4656  HB2 MET A 301     -27.095  -5.275  -5.358  1.00  0.00           H  
ATOM   4657  HG3 MET A 301     -24.683  -5.279  -5.451  1.00  0.00           H  
ATOM   4658  HG2 MET A 301     -24.450  -5.632  -3.764  1.00  0.00           H  
ATOM   4659  HE1 MET A 301     -25.184  -1.829  -2.562  1.00  0.00           H  
ATOM   4660  HE2 MET A 301     -26.447  -3.242  -2.516  1.00  0.00           H  
ATOM   4661  HE3 MET A 301     -24.843  -3.520  -2.113  1.00  0.00           H  
ATOM   4662  N   VAL A 302     -29.005  -6.994  -3.026  1.00  0.83           N  
ATOM   4663  CA  VAL A 302     -30.440  -7.197  -2.901  1.00  0.83           C  
ATOM   4664  C   VAL A 302     -31.184  -6.078  -3.686  1.00  0.83           C  
ATOM   4665  O   VAL A 302     -30.822  -4.937  -3.476  1.00  0.83           O  
ATOM   4666  CB  VAL A 302     -30.845  -7.334  -1.387  1.00  0.83           C  
ATOM   4667  CG1 VAL A 302     -30.855  -6.078  -0.504  1.00  0.83           C  
ATOM   4668  CG2 VAL A 302     -32.175  -8.039  -1.238  1.00  0.83           C  
ATOM   4669  H   VAL A 302     -28.555  -6.695  -2.172  1.00  0.00           H  
ATOM   4670  HA  VAL A 302     -30.606  -8.169  -3.365  1.00  0.00           H  
ATOM   4671  HB  VAL A 302     -30.125  -8.000  -0.912  1.00  0.00           H  
ATOM   4672 HG11 VAL A 302     -31.603  -5.363  -0.847  1.00  0.00           H  
ATOM   4673 HG12 VAL A 302     -31.162  -6.266   0.525  1.00  0.00           H  
ATOM   4674 HG13 VAL A 302     -29.883  -5.593  -0.594  1.00  0.00           H  
ATOM   4675 HG21 VAL A 302     -32.425  -8.201  -0.190  1.00  0.00           H  
ATOM   4676 HG22 VAL A 302     -32.900  -7.446  -1.798  1.00  0.00           H  
ATOM   4677 HG23 VAL A 302     -32.341  -9.007  -1.710  1.00  0.00           H  
ATOM   4678  N   THR A 303     -32.056  -6.428  -4.565  1.00  0.80           N  
ATOM   4679  CA  THR A 303     -33.020  -5.503  -5.210  1.00  0.80           C  
ATOM   4680  C   THR A 303     -34.413  -5.882  -4.792  1.00  0.80           C  
ATOM   4681  O   THR A 303     -35.201  -4.991  -4.613  1.00  0.80           O  
ATOM   4682  CB  THR A 303     -32.908  -5.741  -6.782  1.00  0.80           C  
ATOM   4683  OG1 THR A 303     -33.027  -7.046  -7.161  1.00  0.80           O  
ATOM   4684  CG2 THR A 303     -31.630  -5.127  -7.401  1.00  0.80           C  
ATOM   4685  H   THR A 303     -32.127  -7.385  -4.880  1.00  0.00           H  
ATOM   4686  HA  THR A 303     -32.802  -4.456  -4.999  1.00  0.00           H  
ATOM   4687  HB  THR A 303     -33.670  -5.174  -7.318  1.00  0.00           H  
ATOM   4688  HG1 THR A 303     -33.005  -7.062  -8.121  1.00  0.00           H  
ATOM   4689 HG21 THR A 303     -30.719  -5.628  -7.073  1.00  0.00           H  
ATOM   4690 HG22 THR A 303     -31.608  -5.231  -8.486  1.00  0.00           H  
ATOM   4691 HG23 THR A 303     -31.625  -4.075  -7.118  1.00  0.00           H  
ATOM   4692  N   GLY A 304     -34.689  -7.183  -4.563  1.00  0.76           N  
ATOM   4693  CA  GLY A 304     -36.021  -7.635  -4.084  1.00  0.76           C  
ATOM   4694  C   GLY A 304     -36.126  -7.487  -2.563  1.00  0.76           C  
ATOM   4695  O   GLY A 304     -35.573  -6.605  -1.890  1.00  0.76           O  
ATOM   4696  H   GLY A 304     -34.022  -7.914  -4.761  1.00  0.00           H  
ATOM   4697  HA3 GLY A 304     -36.142  -8.690  -4.330  1.00  0.00           H  
ATOM   4698  HA2 GLY A 304     -36.829  -7.044  -4.515  1.00  0.00           H  
ATOM   4699  N   LEU A 305     -37.003  -8.339  -2.082  1.00  0.68           N  
ATOM   4700  CA  LEU A 305     -37.481  -8.385  -0.739  1.00  0.68           C  
ATOM   4701  C   LEU A 305     -37.098  -9.733  -0.055  1.00  0.68           C  
ATOM   4702  O   LEU A 305     -36.721 -10.713  -0.723  1.00  0.68           O  
ATOM   4703  CB  LEU A 305     -39.020  -8.198  -0.823  1.00  0.68           C  
ATOM   4704  CG  LEU A 305     -39.535  -6.810  -1.335  1.00  0.68           C  
ATOM   4705  CD1 LEU A 305     -40.961  -7.011  -1.859  1.00  0.68           C  
ATOM   4706  CD2 LEU A 305     -39.500  -5.807  -0.180  1.00  0.68           C  
ATOM   4707  H   LEU A 305     -37.412  -9.022  -2.702  1.00  0.00           H  
ATOM   4708  HA  LEU A 305     -36.979  -7.653  -0.107  1.00  0.00           H  
ATOM   4709  HB3 LEU A 305     -39.420  -8.457   0.157  1.00  0.00           H  
ATOM   4710  HB2 LEU A 305     -39.359  -8.939  -1.546  1.00  0.00           H  
ATOM   4711  HG  LEU A 305     -38.934  -6.402  -2.147  1.00  0.00           H  
ATOM   4712 HD11 LEU A 305     -41.690  -6.292  -1.488  1.00  0.00           H  
ATOM   4713 HD12 LEU A 305     -40.979  -7.011  -2.949  1.00  0.00           H  
ATOM   4714 HD13 LEU A 305     -41.321  -7.964  -1.470  1.00  0.00           H  
ATOM   4715 HD21 LEU A 305     -40.120  -4.933  -0.380  1.00  0.00           H  
ATOM   4716 HD22 LEU A 305     -39.798  -6.233   0.778  1.00  0.00           H  
ATOM   4717 HD23 LEU A 305     -38.480  -5.540   0.095  1.00  0.00           H  
ATOM   4718  N   ARG A 306     -37.220  -9.804   1.314  1.00  0.70           N  
ATOM   4719  CA  ARG A 306     -37.118 -11.134   2.037  1.00  0.70           C  
ATOM   4720  C   ARG A 306     -38.143 -12.102   1.547  1.00  0.70           C  
ATOM   4721  O   ARG A 306     -39.322 -11.859   1.732  1.00  0.70           O  
ATOM   4722  CB  ARG A 306     -37.188 -11.013   3.548  1.00  0.70           C  
ATOM   4723  CG  ARG A 306     -36.024 -10.192   4.189  1.00  0.70           C  
ATOM   4724  CD  ARG A 306     -36.221  -9.935   5.699  1.00  0.70           C  
ATOM   4725  NE  ARG A 306     -35.018  -9.352   6.292  1.00  0.70           N  
ATOM   4726  CZ  ARG A 306     -33.910  -9.889   6.786  1.00  0.70           C  
ATOM   4727  NH1 ARG A 306     -33.822 -11.215   6.981  1.00  0.70           N  
ATOM   4728  NH2 ARG A 306     -32.777  -9.190   7.032  1.00  0.70           N1+
ATOM   4729  H   ARG A 306     -37.575  -9.035   1.863  1.00  0.00           H  
ATOM   4730  HA  ARG A 306     -36.137 -11.552   1.811  1.00  0.00           H  
ATOM   4731  HB3 ARG A 306     -37.060 -12.022   3.940  1.00  0.00           H  
ATOM   4732  HB2 ARG A 306     -38.148 -10.646   3.910  1.00  0.00           H  
ATOM   4733  HG3 ARG A 306     -36.110  -9.224   3.694  1.00  0.00           H  
ATOM   4734  HG2 ARG A 306     -35.036 -10.493   3.843  1.00  0.00           H  
ATOM   4735  HD3 ARG A 306     -36.557 -10.807   6.260  1.00  0.00           H  
ATOM   4736  HD2 ARG A 306     -37.008  -9.197   5.848  1.00  0.00           H  
ATOM   4737  HE  ARG A 306     -35.123  -8.354   6.402  1.00  0.00           H  
ATOM   4738 HH12 ARG A 306     -33.055 -11.509   7.570  1.00  0.00           H  
ATOM   4739 HH11 ARG A 306     -34.552 -11.910   6.923  1.00  0.00           H  
ATOM   4740 HH22 ARG A 306     -31.929  -9.613   7.380  1.00  0.00           H  
ATOM   4741 HH21 ARG A 306     -32.917  -8.197   6.906  1.00  0.00           H  
ATOM   4742  N   ASN A 307     -37.750 -13.220   0.912  1.00  0.81           N  
ATOM   4743  CA  ASN A 307     -38.715 -14.142   0.282  1.00  0.81           C  
ATOM   4744  C   ASN A 307     -39.364 -15.214   1.250  1.00  0.81           C  
ATOM   4745  O   ASN A 307     -38.744 -16.281   1.412  1.00  0.81           O  
ATOM   4746  CB  ASN A 307     -38.086 -14.797  -1.029  1.00  0.81           C  
ATOM   4747  CG  ASN A 307     -39.126 -15.556  -1.837  1.00  0.81           C  
ATOM   4748  OD1 ASN A 307     -40.332 -15.179  -1.858  1.00  0.81           O  
ATOM   4749  ND2 ASN A 307     -38.861 -16.627  -2.594  1.00  0.81           N  
ATOM   4750  H   ASN A 307     -36.780 -13.468   0.777  1.00  0.00           H  
ATOM   4751  HA  ASN A 307     -39.534 -13.562  -0.146  1.00  0.00           H  
ATOM   4752  HB3 ASN A 307     -37.145 -15.323  -0.869  1.00  0.00           H  
ATOM   4753  HB2 ASN A 307     -37.804 -13.933  -1.632  1.00  0.00           H  
ATOM   4754 HD22 ASN A 307     -39.679 -16.910  -3.115  1.00  0.00           H  
ATOM   4755 HD21 ASN A 307     -37.959 -17.082  -2.595  1.00  0.00           H  
ATOM   4756  N   ILE A 308     -40.492 -14.887   1.826  1.00  0.65           N  
ATOM   4757  CA  ILE A 308     -41.164 -15.630   2.891  1.00  0.65           C  
ATOM   4758  C   ILE A 308     -42.642 -15.708   2.414  1.00  0.65           C  
ATOM   4759  O   ILE A 308     -43.381 -14.795   2.736  1.00  0.65           O  
ATOM   4760  CB  ILE A 308     -41.039 -14.878   4.258  1.00  0.65           C  
ATOM   4761  CG1 ILE A 308     -39.666 -14.258   4.585  1.00  0.65           C  
ATOM   4762  CG2 ILE A 308     -41.610 -15.695   5.396  1.00  0.65           C  
ATOM   4763  CD1 ILE A 308     -39.521 -13.451   5.911  1.00  0.65           C  
ATOM   4764  H   ILE A 308     -40.988 -14.052   1.550  1.00  0.00           H  
ATOM   4765  HA  ILE A 308     -40.654 -16.588   2.989  1.00  0.00           H  
ATOM   4766  HB  ILE A 308     -41.649 -13.977   4.202  1.00  0.00           H  
ATOM   4767 HG13 ILE A 308     -39.502 -13.473   3.847  1.00  0.00           H  
ATOM   4768 HG12 ILE A 308     -38.914 -15.045   4.554  1.00  0.00           H  
ATOM   4769 HG21 ILE A 308     -40.941 -16.555   5.426  1.00  0.00           H  
ATOM   4770 HG22 ILE A 308     -41.693 -15.181   6.353  1.00  0.00           H  
ATOM   4771 HG23 ILE A 308     -42.613 -16.089   5.233  1.00  0.00           H  
ATOM   4772 HD11 ILE A 308     -40.449 -12.999   6.262  1.00  0.00           H  
ATOM   4773 HD12 ILE A 308     -39.183 -14.181   6.647  1.00  0.00           H  
ATOM   4774 HD13 ILE A 308     -38.712 -12.721   5.925  1.00  0.00           H  
ATOM   4775  N   PRO A 309     -42.987 -16.740   1.614  1.00  0.71           N  
ATOM   4776  CA  PRO A 309     -44.300 -16.861   0.971  1.00  0.71           C  
ATOM   4777  C   PRO A 309     -45.538 -17.258   1.816  1.00  0.71           C  
ATOM   4778  O   PRO A 309     -45.298 -17.893   2.833  1.00  0.71           O  
ATOM   4779  CB  PRO A 309     -44.125 -18.010  -0.032  1.00  0.71           C  
ATOM   4780  CG  PRO A 309     -42.655 -18.072  -0.228  1.00  0.71           C  
ATOM   4781  CD  PRO A 309     -42.118 -17.737   1.118  1.00  0.71           C  
ATOM   4782  HA  PRO A 309     -44.533 -15.897   0.518  1.00  0.00           H  
ATOM   4783  HB3 PRO A 309     -44.578 -17.849  -1.011  1.00  0.00           H  
ATOM   4784  HB2 PRO A 309     -44.446 -19.003   0.283  1.00  0.00           H  
ATOM   4785  HG3 PRO A 309     -42.540 -17.268  -0.956  1.00  0.00           H  
ATOM   4786  HG2 PRO A 309     -42.295 -19.032  -0.596  1.00  0.00           H  
ATOM   4787  HD2 PRO A 309     -42.241 -18.609   1.761  1.00  0.00           H  
ATOM   4788  HD3 PRO A 309     -41.062 -17.471   1.167  1.00  0.00           H  
ATOM   4789  N   SER A 310     -46.735 -16.857   1.341  1.00  0.60           N  
ATOM   4790  CA  SER A 310     -48.097 -17.017   1.843  1.00  0.60           C  
ATOM   4791  C   SER A 310     -49.141 -16.356   0.880  1.00  0.60           C  
ATOM   4792  O   SER A 310     -50.311 -16.215   1.348  1.00  0.60           O  
ATOM   4793  CB  SER A 310     -48.302 -16.496   3.285  1.00  0.60           C  
ATOM   4794  OG  SER A 310     -48.048 -15.064   3.481  1.00  0.60           O  
ATOM   4795  OXT SER A 310     -48.838 -16.205  -0.313  1.00  0.60           O1-
ATOM   4796  H   SER A 310     -46.715 -16.230   0.550  1.00  0.00           H  
ATOM   4797  HA  SER A 310     -48.410 -18.060   1.872  1.00  0.00           H  
ATOM   4798  HB3 SER A 310     -47.576 -17.033   3.896  1.00  0.00           H  
ATOM   4799  HB2 SER A 310     -49.225 -16.858   3.738  1.00  0.00           H  
ATOM   4800  HG  SER A 310     -47.389 -14.759   2.853  1.00  0.00           H  
ATOM   4801  N   LYS A 311     -26.519 -15.337   7.080  1.00  0.80           N  
ATOM   4802  CA  LYS A 311     -26.037 -15.873   5.817  1.00  0.80           C  
ATOM   4803  C   LYS A 311     -27.169 -16.696   5.247  1.00  0.80           C  
ATOM   4804  O   LYS A 311     -28.034 -17.194   5.932  1.00  0.80           O  
ATOM   4805  CB  LYS A 311     -24.673 -16.650   5.988  1.00  0.80           C  
ATOM   4806  CG  LYS A 311     -23.464 -15.920   6.468  1.00  0.80           C  
ATOM   4807  CD  LYS A 311     -23.390 -15.758   8.012  1.00  0.80           C  
ATOM   4808  CE  LYS A 311     -21.964 -16.219   8.435  1.00  0.80           C  
ATOM   4809  NZ  LYS A 311     -21.818 -16.195   9.929  1.00  0.80           N1+
ATOM   4810  H   LYS A 311     -26.898 -16.024   7.717  1.00  0.00           H  
ATOM   4811  HA  LYS A 311     -25.834 -15.051   5.130  1.00  0.00           H  
ATOM   4812  HB3 LYS A 311     -24.401 -17.002   4.993  1.00  0.00           H  
ATOM   4813  HB2 LYS A 311     -24.791 -17.565   6.569  1.00  0.00           H  
ATOM   4814  HG3 LYS A 311     -23.397 -14.913   6.056  1.00  0.00           H  
ATOM   4815  HG2 LYS A 311     -22.548 -16.423   6.158  1.00  0.00           H  
ATOM   4816  HD3 LYS A 311     -24.074 -16.433   8.527  1.00  0.00           H  
ATOM   4817  HD2 LYS A 311     -23.532 -14.724   8.328  1.00  0.00           H  
ATOM   4818  HE3 LYS A 311     -21.189 -15.723   7.850  1.00  0.00           H  
ATOM   4819  HE2 LYS A 311     -21.945 -17.249   8.080  1.00  0.00           H  
ATOM   4820  HZ1 LYS A 311     -22.598 -16.666  10.365  1.00  0.00           H  
ATOM   4821  HZ2 LYS A 311     -20.967 -16.721  10.068  1.00  0.00           H  
ATOM   4822  HZ3 LYS A 311     -21.677 -15.271  10.312  1.00  0.00           H  
ATOM   4823  N   ASN A 312     -27.204 -16.883   3.896  1.00  0.83           N  
ATOM   4824  CA  ASN A 312     -27.995 -17.859   3.144  1.00  0.83           C  
ATOM   4825  C   ASN A 312     -29.491 -17.409   3.142  1.00  0.83           C  
ATOM   4826  O   ASN A 312     -30.407 -18.169   3.321  1.00  0.83           O  
ATOM   4827  CB  ASN A 312     -27.837 -19.369   3.508  1.00  0.83           C  
ATOM   4828  CG  ASN A 312     -26.431 -19.976   3.330  1.00  0.83           C  
ATOM   4829  OD1 ASN A 312     -25.436 -19.702   4.023  1.00  0.83           O  
ATOM   4830  ND2 ASN A 312     -26.319 -20.981   2.463  1.00  0.83           N  
ATOM   4831  H   ASN A 312     -26.413 -16.561   3.357  1.00  0.00           H  
ATOM   4832  HA  ASN A 312     -27.771 -17.833   2.078  1.00  0.00           H  
ATOM   4833  HB3 ASN A 312     -28.494 -20.074   2.998  1.00  0.00           H  
ATOM   4834  HB2 ASN A 312     -28.047 -19.573   4.558  1.00  0.00           H  
ATOM   4835 HD22 ASN A 312     -25.431 -21.459   2.408  1.00  0.00           H  
ATOM   4836 HD21 ASN A 312     -27.076 -21.250   1.851  1.00  0.00           H  
ATOM   4837  N   VAL A 313     -29.735 -16.098   2.989  1.00  0.84           N  
ATOM   4838  CA  VAL A 313     -31.078 -15.474   3.126  1.00  0.84           C  
ATOM   4839  C   VAL A 313     -31.691 -15.362   1.731  1.00  0.84           C  
ATOM   4840  O   VAL A 313     -31.270 -14.575   0.875  1.00  0.84           O  
ATOM   4841  CB  VAL A 313     -31.081 -14.042   3.781  1.00  0.84           C  
ATOM   4842  CG1 VAL A 313     -32.452 -13.380   3.825  1.00  0.84           C  
ATOM   4843  CG2 VAL A 313     -30.597 -14.194   5.219  1.00  0.84           C  
ATOM   4844  H   VAL A 313     -29.033 -15.451   2.659  1.00  0.00           H  
ATOM   4845  HA  VAL A 313     -31.795 -16.078   3.682  1.00  0.00           H  
ATOM   4846  HB  VAL A 313     -30.479 -13.250   3.336  1.00  0.00           H  
ATOM   4847 HG11 VAL A 313     -32.802 -12.978   2.874  1.00  0.00           H  
ATOM   4848 HG12 VAL A 313     -33.227 -14.108   4.060  1.00  0.00           H  
ATOM   4849 HG13 VAL A 313     -32.522 -12.581   4.563  1.00  0.00           H  
ATOM   4850 HG21 VAL A 313     -30.766 -13.266   5.763  1.00  0.00           H  
ATOM   4851 HG22 VAL A 313     -31.242 -14.889   5.757  1.00  0.00           H  
ATOM   4852 HG23 VAL A 313     -29.533 -14.403   5.332  1.00  0.00           H  
ATOM   4853  N   THR A 314     -32.715 -16.170   1.439  1.00  0.86           N  
ATOM   4854  CA  THR A 314     -33.424 -16.214   0.259  1.00  0.86           C  
ATOM   4855  C   THR A 314     -34.307 -14.940   0.001  1.00  0.86           C  
ATOM   4856  O   THR A 314     -35.108 -14.484   0.839  1.00  0.86           O  
ATOM   4857  CB  THR A 314     -34.509 -17.344   0.259  1.00  0.86           C  
ATOM   4858  OG1 THR A 314     -33.850 -18.543   0.716  1.00  0.86           O  
ATOM   4859  CG2 THR A 314     -35.067 -17.579  -1.184  1.00  0.86           C  
ATOM   4860  H   THR A 314     -32.914 -16.855   2.154  1.00  0.00           H  
ATOM   4861  HA  THR A 314     -32.715 -16.361  -0.555  1.00  0.00           H
[truncated: 1,447,097 more chars]
