# Supplementary material for: Broad-Spectrum Activity of Small Molecules Acting against Influenza a Virus: Biological and Computational Studies
Source: Pharmaceuticals (Basel). 2022 Feb 28;15(3):301. doi: 10.3390/ph15030301 (PMC8952214; doi:10.3390/ph15030301)
Supplement: Supplementary file 1 [file pharmaceuticals-15-00301-s001.zip › clustered_md_ParmaH1_4/parma-4_stem_11.pdb]

TITLE     T6372397
REMARK   4      COMPLIES WITH FORMAT V. 3.0, 1-DEC-2006
REMARK 888
REMARK 888 WRITTEN BY MAESTRO (A PRODUCT OF SCHRODINGER, LLC)
CRYST1  157.458   96.189   98.042  90.00  90.00  90.00 P 1           1
ATOM      1  CA  SER A   1     -20.850  -1.153  34.422  1.00  0.82           C  
ATOM      2  C   SER A   1     -20.262   0.286  34.494  1.00  0.82           C  
ATOM      3  O   SER A   1     -21.056   1.243  34.680  1.00  0.82           O  
ATOM      4  CB  SER A   1     -21.431  -1.511  32.992  1.00  0.82           C  
ATOM      5  OG  SER A   1     -20.528  -1.698  31.875  1.00  0.82           O  
ATOM      6  N4  SER A   1     -21.965  -1.404  35.395  1.00  0.00           N  
ATOM      7  HA  SER A   1     -20.079  -1.902  34.599  1.00  0.00           H  
ATOM      8  HB3 SER A   1     -22.258  -0.842  32.755  1.00  0.00           H  
ATOM      9  HB2 SER A   1     -21.927  -2.478  33.081  1.00  0.00           H  
ATOM     10  HG  SER A   1     -20.945  -1.283  31.117  1.00  0.00           H  
ATOM     11  H4  SER A   1     -22.813  -1.783  34.997  1.00  0.00           H  
ATOM     12  N   THR A   2     -18.948   0.336  34.256  1.00  0.83           N  
ATOM     13  CA  THR A   2     -18.192   1.619  34.085  1.00  0.83           C  
ATOM     14  C   THR A   2     -17.610   1.737  32.674  1.00  0.83           C  
ATOM     15  O   THR A   2     -16.983   2.749  32.383  1.00  0.83           O  
ATOM     16  CB  THR A   2     -17.141   1.814  35.217  1.00  0.83           C  
ATOM     17  OG1 THR A   2     -16.400   0.687  35.189  1.00  0.83           O  
ATOM     18  CG2 THR A   2     -17.778   2.020  36.568  1.00  0.83           C  
ATOM     19  H   THR A   2     -18.334  -0.458  34.150  1.00  0.00           H  
ATOM     20  HA  THR A   2     -18.916   2.431  34.049  1.00  0.00           H  
ATOM     21  HB  THR A   2     -16.476   2.645  34.979  1.00  0.00           H  
ATOM     22  HG1 THR A   2     -15.812   0.684  34.429  1.00  0.00           H  
ATOM     23 HG21 THR A   2     -18.515   1.270  36.858  1.00  0.00           H  
ATOM     24 HG22 THR A   2     -17.030   2.282  37.317  1.00  0.00           H  
ATOM     25 HG23 THR A   2     -18.324   2.963  36.550  1.00  0.00           H  
ATOM     26  N   ASP A   3     -17.802   0.695  31.797  1.00  0.88           N  
ATOM     27  CA  ASP A   3     -17.172   0.661  30.450  1.00  0.88           C  
ATOM     28  C   ASP A   3     -17.811   1.607  29.461  1.00  0.88           C  
ATOM     29  O   ASP A   3     -19.069   1.842  29.472  1.00  0.88           O  
ATOM     30  CB  ASP A   3     -16.998  -0.676  29.660  1.00  0.88           C  
ATOM     31  CG  ASP A   3     -16.288  -1.681  30.495  1.00  0.88           C  
ATOM     32  OD1 ASP A   3     -15.495  -1.299  31.468  1.00  0.88           O  
ATOM     33  OD2 ASP A   3     -16.467  -2.847  30.158  1.00  0.88           O1-
ATOM     34  H   ASP A   3     -18.396  -0.097  32.000  1.00  0.00           H  
ATOM     35  HA  ASP A   3     -16.170   1.051  30.634  1.00  0.00           H  
ATOM     36  HB3 ASP A   3     -16.454  -0.626  28.716  1.00  0.00           H  
ATOM     37  HB2 ASP A   3     -17.959  -1.098  29.364  1.00  0.00           H  
ATOM     38  N   THR A   4     -16.980   2.243  28.596  1.00  0.88           N  
ATOM     39  CA  THR A   4     -17.466   3.217  27.689  1.00  0.88           C  
ATOM     40  C   THR A   4     -17.062   2.891  26.209  1.00  0.88           C  
ATOM     41  O   THR A   4     -15.893   2.578  25.990  1.00  0.88           O  
ATOM     42  CB  THR A   4     -16.856   4.591  28.119  1.00  0.88           C  
ATOM     43  OG1 THR A   4     -15.457   4.590  27.844  1.00  0.88           O  
ATOM     44  CG2 THR A   4     -17.114   5.052  29.557  1.00  0.88           C  
ATOM     45  H   THR A   4     -15.999   2.067  28.431  1.00  0.00           H  
ATOM     46  HA  THR A   4     -18.556   3.235  27.675  1.00  0.00           H  
ATOM     47  HB  THR A   4     -17.284   5.308  27.417  1.00  0.00           H  
ATOM     48  HG1 THR A   4     -15.266   4.794  26.925  1.00  0.00           H  
ATOM     49 HG21 THR A   4     -18.175   5.217  29.744  1.00  0.00           H  
ATOM     50 HG22 THR A   4     -16.716   4.348  30.288  1.00  0.00           H  
ATOM     51 HG23 THR A   4     -16.462   5.900  29.767  1.00  0.00           H  
ATOM     52  N   VAL A   5     -17.988   3.083  25.221  1.00  0.87           N  
ATOM     53  CA  VAL A   5     -17.763   3.222  23.802  1.00  0.87           C  
ATOM     54  C   VAL A   5     -17.772   4.629  23.304  1.00  0.87           C  
ATOM     55  O   VAL A   5     -18.160   5.540  24.020  1.00  0.87           O  
ATOM     56  CB  VAL A   5     -18.917   2.394  23.055  1.00  0.87           C  
ATOM     57  CG1 VAL A   5     -18.772   0.824  23.221  1.00  0.87           C  
ATOM     58  CG2 VAL A   5     -20.353   2.814  23.363  1.00  0.87           C  
ATOM     59  H   VAL A   5     -18.806   3.616  25.479  1.00  0.00           H  
ATOM     60  HA  VAL A   5     -16.781   2.857  23.501  1.00  0.00           H  
ATOM     61  HB  VAL A   5     -18.680   2.471  21.994  1.00  0.00           H  
ATOM     62 HG11 VAL A   5     -18.719   0.574  24.282  1.00  0.00           H  
ATOM     63 HG12 VAL A   5     -19.621   0.270  22.820  1.00  0.00           H  
ATOM     64 HG13 VAL A   5     -17.885   0.374  22.775  1.00  0.00           H  
ATOM     65 HG21 VAL A   5     -20.536   3.044  24.413  1.00  0.00           H  
ATOM     66 HG22 VAL A   5     -20.587   3.808  22.981  1.00  0.00           H  
ATOM     67 HG23 VAL A   5     -21.138   2.110  23.084  1.00  0.00           H  
ATOM     68  N   ASP A   6     -17.271   4.778  22.074  1.00  0.85           N  
ATOM     69  CA  ASP A   6     -16.864   6.041  21.349  1.00  0.85           C  
ATOM     70  C   ASP A   6     -17.449   5.913  19.919  1.00  0.85           C  
ATOM     71  O   ASP A   6     -17.415   4.838  19.295  1.00  0.85           O  
ATOM     72  CB  ASP A   6     -15.335   6.355  21.287  1.00  0.85           C  
ATOM     73  CG  ASP A   6     -14.478   6.622  22.531  1.00  0.85           C  
ATOM     74  OD1 ASP A   6     -14.993   6.867  23.606  1.00  0.85           O  
ATOM     75  OD2 ASP A   6     -13.247   6.780  22.327  1.00  0.85           O1-
ATOM     76  H   ASP A   6     -17.258   3.967  21.472  1.00  0.00           H  
ATOM     77  HA  ASP A   6     -17.352   6.902  21.807  1.00  0.00           H  
ATOM     78  HB3 ASP A   6     -15.179   7.238  20.666  1.00  0.00           H  
ATOM     79  HB2 ASP A   6     -14.923   5.600  20.618  1.00  0.00           H  
ATOM     80  N   THR A   7     -17.980   7.049  19.488  1.00  0.80           N  
ATOM     81  CA  THR A   7     -18.670   7.232  18.124  1.00  0.80           C  
ATOM     82  C   THR A   7     -18.062   8.600  17.566  1.00  0.80           C  
ATOM     83  O   THR A   7     -17.430   9.358  18.271  1.00  0.80           O  
ATOM     84  CB  THR A   7     -20.196   7.443  18.338  1.00  0.80           C  
ATOM     85  OG1 THR A   7     -20.577   8.598  19.074  1.00  0.80           O  
ATOM     86  CG2 THR A   7     -20.986   6.309  19.091  1.00  0.80           C  
ATOM     87  H   THR A   7     -17.863   7.882  20.047  1.00  0.00           H  
ATOM     88  HA  THR A   7     -18.520   6.404  17.431  1.00  0.00           H  
ATOM     89  HB  THR A   7     -20.679   7.606  17.374  1.00  0.00           H  
ATOM     90  HG1 THR A   7     -19.997   8.612  19.839  1.00  0.00           H  
ATOM     91 HG21 THR A   7     -22.053   6.531  19.113  1.00  0.00           H  
ATOM     92 HG22 THR A   7     -20.915   5.347  18.583  1.00  0.00           H  
ATOM     93 HG23 THR A   7     -20.529   6.327  20.080  1.00  0.00           H  
ATOM     94  N   VAL A   8     -18.438   8.815  16.284  1.00  0.67           N  
ATOM     95  CA  VAL A   8     -18.044  10.058  15.548  1.00  0.67           C  
ATOM     96  C   VAL A   8     -18.613  11.316  16.223  1.00  0.67           C  
ATOM     97  O   VAL A   8     -18.044  12.423  16.286  1.00  0.67           O  
ATOM     98  CB  VAL A   8     -18.279   9.995  13.982  1.00  0.67           C  
ATOM     99  CG1 VAL A   8     -17.748  11.278  13.271  1.00  0.67           C  
ATOM    100  CG2 VAL A   8     -17.432   8.844  13.374  1.00  0.67           C  
ATOM    101  H   VAL A   8     -18.919   8.069  15.801  1.00  0.00           H  
ATOM    102  HA  VAL A   8     -16.959  10.110  15.639  1.00  0.00           H  
ATOM    103  HB  VAL A   8     -19.308   9.805  13.679  1.00  0.00           H  
ATOM    104 HG11 VAL A   8     -16.776  11.527  13.696  1.00  0.00           H  
ATOM    105 HG12 VAL A   8     -17.483  11.177  12.218  1.00  0.00           H  
ATOM    106 HG13 VAL A   8     -18.497  12.067  13.334  1.00  0.00           H  
ATOM    107 HG21 VAL A   8     -17.766   7.858  13.699  1.00  0.00           H  
ATOM    108 HG22 VAL A   8     -17.503   8.858  12.286  1.00  0.00           H  
ATOM    109 HG23 VAL A   8     -16.379   8.934  13.641  1.00  0.00           H  
ATOM    110  N   LEU A   9     -19.917  11.170  16.503  1.00  0.67           N  
ATOM    111  CA  LEU A   9     -20.712  12.212  17.202  1.00  0.67           C  
ATOM    112  C   LEU A   9     -20.242  12.544  18.614  1.00  0.67           C  
ATOM    113  O   LEU A   9     -20.302  13.710  19.042  1.00  0.67           O  
ATOM    114  CB  LEU A   9     -22.161  11.667  17.211  1.00  0.67           C  
ATOM    115  CG  LEU A   9     -23.226  12.699  17.645  1.00  0.67           C  
ATOM    116  CD1 LEU A   9     -23.264  13.894  16.701  1.00  0.67           C  
ATOM    117  CD2 LEU A   9     -24.667  12.066  17.874  1.00  0.67           C  
ATOM    118  H   LEU A   9     -20.267  10.224  16.573  1.00  0.00           H  
ATOM    119  HA  LEU A   9     -20.656  13.144  16.639  1.00  0.00           H  
ATOM    120  HB3 LEU A   9     -22.298  10.734  17.759  1.00  0.00           H  
ATOM    121  HB2 LEU A   9     -22.471  11.448  16.189  1.00  0.00           H  
ATOM    122  HG  LEU A   9     -22.876  13.169  18.564  1.00  0.00           H  
ATOM    123 HD11 LEU A   9     -23.049  14.871  17.134  1.00  0.00           H  
ATOM    124 HD12 LEU A   9     -22.593  13.779  15.850  1.00  0.00           H  
ATOM    125 HD13 LEU A   9     -24.190  13.884  16.128  1.00  0.00           H  
ATOM    126 HD21 LEU A   9     -24.602  11.077  17.420  1.00  0.00           H  
ATOM    127 HD22 LEU A   9     -24.910  12.058  18.937  1.00  0.00           H  
ATOM    128 HD23 LEU A   9     -25.483  12.548  17.336  1.00  0.00           H  
ATOM    129  N   GLU A  10     -19.857  11.452  19.370  1.00  0.73           N  
ATOM    130  CA  GLU A  10     -19.536  11.522  20.803  1.00  0.73           C  
ATOM    131  C   GLU A  10     -18.629  10.424  21.339  1.00  0.73           C  
ATOM    132  O   GLU A  10     -18.806   9.247  20.993  1.00  0.73           O  
ATOM    133  CB  GLU A  10     -20.792  11.791  21.658  1.00  0.73           C  
ATOM    134  CG  GLU A  10     -21.986  10.804  21.395  1.00  0.73           C  
ATOM    135  CD  GLU A  10     -23.126  10.902  22.367  1.00  0.73           C  
ATOM    136  OE1 GLU A  10     -23.170  11.746  23.251  1.00  0.73           O  
ATOM    137  OE2 GLU A  10     -24.076  10.186  22.158  1.00  0.73           O1-
ATOM    138  H   GLU A  10     -19.842  10.547  18.923  1.00  0.00           H  
ATOM    139  HA  GLU A  10     -18.888  12.374  21.012  1.00  0.00           H  
ATOM    140  HB3 GLU A  10     -21.100  12.836  21.649  1.00  0.00           H  
ATOM    141  HB2 GLU A  10     -20.532  11.662  22.710  1.00  0.00           H  
ATOM    142  HG3 GLU A  10     -21.532   9.839  21.619  1.00  0.00           H  
ATOM    143  HG2 GLU A  10     -22.329  10.900  20.364  1.00  0.00           H  
ATOM    144  N   ASP A  11     -53.322   1.697  37.431  1.00111.63           N1+
ANISOU  144  N   ASP A  11    15362  12587  14464   5244  -2066   4465
ATOM    145  CA  ASP A  11     -52.545   0.503  36.902  1.00113.79           C  
ANISOU  145  CA  ASP A  11    15470  13132  14631   5129  -2122   4333
ATOM    146  C   ASP A  11     -51.916   0.971  35.541  1.00111.81           C  
ANISOU  146  C   ASP A  11    15151  12833  14501   5018  -1981   4146
ATOM    147  O   ASP A  11     -52.515   1.623  34.677  1.00115.87           O  
ANISOU  147  O   ASP A  11    15577  13245  15202   5116  -1925   4056
ATOM    148  CB  ASP A  11     -53.454  -0.789  36.711  1.00116.10           C  
ANISOU  148  CB  ASP A  11    15522  13674  14919   5268  -2321   4301
ATOM    149  CG  ASP A  11     -54.381  -1.156  37.899  1.00120.75           C  
ANISOU  149  CG  ASP A  11    16171  14375  15335   5344  -2488   4468
ATOM    150  OD1 ASP A  11     -55.333  -1.947  37.641  1.00122.95           O  
ANISOU  150  OD1 ASP A  11    16677  14493  15546   5351  -2436   4630
ATOM    151  OD2 ASP A  11     -54.043  -0.849  39.065  1.00123.11           O1-
ANISOU  151  OD2 ASP A  11    16289  14918  15569   5394  -2673   4436
ATOM    152  H1  ASP A  11     -52.724   2.426  37.794  1.00  0.00           H  
ATOM    153  H2  ASP A  11     -54.010   2.046  36.779  1.00  0.00           H  
ATOM    154  H3  ASP A  11     -53.938   1.369  38.162  1.00  0.00           H  
ATOM    155  HA  ASP A  11     -51.827   0.414  37.717  1.00  0.00           H  
ATOM    156  HB3 ASP A  11     -52.702  -1.565  36.569  1.00  0.00           H  
ATOM    157  HB2 ASP A  11     -54.055  -0.717  35.804  1.00  0.00           H  
ATOM    158  N   THR A  12     -50.601   0.796  35.444  1.00101.89           N  
ANISOU  158  N   THR A  12    13934  11649  13129   4820  -1920   4088
ATOM    159  CA  THR A  12     -49.698   1.248  34.425  1.00 94.29           C  
ANISOU  159  CA  THR A  12    12932  10637  12257   4698  -1783   3924
ATOM    160  C   THR A  12     -48.885  -0.004  33.911  1.00 87.88           C  
ANISOU  160  C   THR A  12    12016  10072  11300   4546  -1823   3831
ATOM    161  O   THR A  12     -48.283  -0.734  34.718  1.00 89.62           O  
ANISOU  161  O   THR A  12    12290  10432  11331   4483  -1905   3909
ATOM    162  CB  THR A  12     -48.766   2.360  35.029  1.00 93.62           C  
ANISOU  162  CB  THR A  12    13078  10263  12231   4585  -1609   3959
ATOM    163  OG1 THR A  12     -49.454   3.191  36.001  1.00 90.27           O  
ANISOU  163  OG1 THR A  12    12833   9818  11648   4494  -1608   4117
ATOM    164  CG2 THR A  12     -48.143   3.304  33.950  1.00104.77           C  
ANISOU  164  CG2 THR A  12    14567  11405  13835   4726  -1551   3986
ATOM    165  H   THR A  12     -50.142   0.219  36.135  1.00  0.00           H  
ATOM    166  HA  THR A  12     -50.241   1.737  33.616  1.00  0.00           H  
ATOM    167  HB  THR A  12     -47.999   1.804  35.567  1.00  0.00           H  
ATOM    168  HG1 THR A  12     -50.300   3.487  35.656  1.00  0.00           H  
ATOM    169 HG21 THR A  12     -47.790   2.871  33.014  1.00  0.00           H  
ATOM    170 HG22 THR A  12     -48.900   3.993  33.576  1.00  0.00           H  
ATOM    171 HG23 THR A  12     -47.250   3.839  34.271  1.00  0.00           H  
ATOM    172  N   ILE A  13     -48.771  -0.133  32.584  1.00 85.25           N  
ANISOU  172  N   ILE A  13    11544   9791  11057   4490  -1762   3663
ATOM    173  CA  ILE A  13     -47.799  -0.966  31.874  1.00 82.49           C  
ANISOU  173  CA  ILE A  13    11109   9635  10598   4329  -1771   3559
ATOM    174  C   ILE A  13     -46.744  -0.057  31.178  1.00 79.83           C  
ANISOU  174  C   ILE A  13    10820   9155  10356   4211  -1593   3448
ATOM    175  O   ILE A  13     -47.189   1.022  30.725  1.00 80.00           O  
ANISOU  175  O   ILE A  13    10828   9021  10548   4288  -1502   3385
ATOM    176  CB  ILE A  13     -48.442  -1.971  30.815  1.00 82.50           C  
ANISOU  176  CB  ILE A  13    10832   9905  10608   4384  -1921   3460
ATOM    177  CG1 ILE A  13     -47.439  -2.975  30.211  1.00 80.17           C  
ANISOU  177  CG1 ILE A  13    10477   9819  10167   4215  -1966   3379
ATOM    178  CG2 ILE A  13     -49.313  -1.273  29.761  1.00 82.11           C  
ANISOU  178  CG2 ILE A  13    10608   9823  10766   4468  -1854   3335
ATOM    179  CD1 ILE A  13     -46.921  -4.029  31.171  1.00 80.28           C  
ANISOU  179  CD1 ILE A  13    10217  10087  10201   4241  -2124   3278
ATOM    180  H   ILE A  13     -49.079   0.605  31.966  1.00  0.00           H  
ATOM    181  HA  ILE A  13     -47.319  -1.532  32.672  1.00  0.00           H  
ATOM    182  HB  ILE A  13     -49.161  -2.589  31.355  1.00  0.00           H  
ATOM    183 HG13 ILE A  13     -46.506  -2.555  29.835  1.00  0.00           H  
ATOM    184 HG12 ILE A  13     -47.934  -3.503  29.395  1.00  0.00           H  
ATOM    185 HG21 ILE A  13     -48.745  -0.582  29.137  1.00  0.00           H  
ATOM    186 HG22 ILE A  13     -49.770  -2.018  29.109  1.00  0.00           H  
ATOM    187 HG23 ILE A  13     -50.167  -0.712  30.139  1.00  0.00           H  
ATOM    188 HD11 ILE A  13     -47.693  -4.391  31.852  1.00  0.00           H  
ATOM    189 HD12 ILE A  13     -46.410  -4.869  30.701  1.00  0.00           H  
ATOM    190 HD13 ILE A  13     -46.124  -3.630  31.799  1.00  0.00           H  
ATOM    191  N   CYS A  14     -45.472  -0.364  31.240  1.00 77.54           N  
ANISOU  191  N   CYS A  14    10598   8915   9950   4030  -1541   3422
ATOM    192  CA  CYS A  14     -44.424   0.508  30.780  1.00 85.22           C  
ANISOU  192  CA  CYS A  14    11633   9753  10995   3902  -1381   3327
ATOM    193  C   CYS A  14     -43.301  -0.239  30.058  1.00 72.42           C  
ANISOU  193  C   CYS A  14     9875   8345   9296   3778  -1397   3206
ATOM    194  O   CYS A  14     -42.905  -1.279  30.555  1.00 72.40           O  
ANISOU  194  O   CYS A  14     9792   8566   9149   3748  -1521   3215
ATOM    195  CB  CYS A  14     -43.782   1.355  31.951  1.00 85.83           C  
ANISOU  195  CB  CYS A  14    11958   9618  11036   3781  -1272   3432
ATOM    196  SG  CYS A  14     -44.922   2.387  32.905  1.00 95.59           S  
ANISOU  196  SG  CYS A  14    13377  10543  12399   3895  -1227   3565
ATOM    197  H   CYS A  14     -45.096  -1.136  31.772  1.00  0.00           H  
ATOM    198  HA  CYS A  14     -44.895   1.064  29.970  1.00  0.00           H  
ATOM    199  HB3 CYS A  14     -43.114   2.021  31.403  1.00  0.00           H  
ATOM    200  HB2 CYS A  14     -43.087   0.800  32.582  1.00  0.00           H  
ATOM    201  HG  CYS A  14     -43.955   2.714  33.767  1.00  0.00           H  
ATOM    202  N   ILE A  15     -42.712   0.306  29.010  1.00 70.33           N  
ANISOU  202  N   ILE A  15     9590   8004   9129   3708  -1277   3087
ATOM    203  CA  ILE A  15     -41.597  -0.243  28.226  1.00 67.69           C  
ANISOU  203  CA  ILE A  15     9151   7831   8736   3576  -1263   2975
ATOM    204  C   ILE A  15     -40.347   0.469  28.516  1.00 65.89           C  
ANISOU  204  C   ILE A  15     9102   7435   8499   3414  -1121   2972
ATOM    205  O   ILE A  15     -40.341   1.656  28.911  1.00 65.90           O  
ANISOU  205  O   ILE A  15     9210   7201   8629   3419  -1006   2949
ATOM    206  CB  ILE A  15     -41.893  -0.318  26.709  1.00 68.24           C  
ANISOU  206  CB  ILE A  15     9006   7988   8936   3640  -1248   2831
ATOM    207  CG1 ILE A  15     -41.861   0.984  25.908  1.00 68.35           C  
ANISOU  207  CG1 ILE A  15     8792   8231   8948   3749  -1410   2824
ATOM    208  CG2 ILE A  15     -43.206  -1.084  26.445  1.00 64.04           C  
ANISOU  208  CG2 ILE A  15     8422   7532   8378   3490  -1180   2721
ATOM    209  CD1 ILE A  15     -42.779   2.083  26.482  1.00 71.20           C  
ANISOU  209  CD1 ILE A  15     9137   8511   9404   3937  -1454   2893
ATOM    210  H   ILE A  15     -42.932   1.226  28.654  1.00  0.00           H  
ATOM    211  HA  ILE A  15     -41.433  -1.286  28.497  1.00  0.00           H  
ATOM    212  HB  ILE A  15     -41.118  -0.861  26.168  1.00  0.00           H  
ATOM    213 HG13 ILE A  15     -42.212   0.755  24.901  1.00  0.00           H  
ATOM    214 HG12 ILE A  15     -40.842   1.350  25.779  1.00  0.00           H  
ATOM    215 HG21 ILE A  15     -44.102  -0.475  26.560  1.00  0.00           H  
ATOM    216 HG22 ILE A  15     -43.173  -1.385  25.398  1.00  0.00           H  
ATOM    217 HG23 ILE A  15     -43.298  -1.957  27.093  1.00  0.00           H  
ATOM    218 HD11 ILE A  15     -43.043   2.776  25.683  1.00  0.00           H  
ATOM    219 HD12 ILE A  15     -43.623   1.685  27.047  1.00  0.00           H  
ATOM    220 HD13 ILE A  15     -42.215   2.686  27.193  1.00  0.00           H  
ATOM    221  N   GLY A  16     -39.235  -0.235  28.316  1.00 64.56           N  
ANISOU  221  N   GLY A  16     8968   7383   8178   3272  -1132   2992
ATOM    222  CA  GLY A  16     -37.896   0.340  28.626  1.00 64.32           C  
ANISOU  222  CA  GLY A  16     9087   7213   8139   3107  -1002   2998
ATOM    223  C   GLY A  16     -36.871  -0.765  28.644  1.00 66.00           C  
ANISOU  223  C   GLY A  16     9224   7617   8234   2923  -1009   2899
ATOM    224  O   GLY A  16     -36.977  -1.703  27.884  1.00 62.88           O  
ANISOU  224  O   GLY A  16     8654   7449   7789   2933  -1113   2809
ATOM    225  H   GLY A  16     -39.261  -1.216  28.080  1.00  0.00           H  
ATOM    226  HA3 GLY A  16     -37.924   0.842  29.593  1.00  0.00           H  
ATOM    227  HA2 GLY A  16     -37.659   1.121  27.902  1.00  0.00           H  
ATOM    228  N   TYR A  17     -35.849  -0.577  29.458  1.00 60.03           N  
ANISOU  228  N   TYR A  17     8588   6771   7448   2736   -905   2899
ATOM    229  CA  TYR A  17     -34.645  -1.453  29.406  1.00 57.49           C  
ANISOU  229  CA  TYR A  17     8199   6610   7033   2543   -895   2779
ATOM    230  C   TYR A  17     -33.954  -1.325  30.753  1.00 57.57           C  
ANISOU  230  C   TYR A  17     8359   6595   6920   2430   -832   2898
ATOM    231  O   TYR A  17     -34.494  -0.697  31.698  1.00 58.99           O  
ANISOU  231  O   TYR A  17     8697   6594   7123   2464   -766   3060
ATOM    232  CB  TYR A  17     -33.738  -1.059  28.168  1.00 55.36           C  
ANISOU  232  CB  TYR A  17     7859   6279   6897   2401   -808   2585
ATOM    233  CG  TYR A  17     -32.988   0.212  28.419  1.00 55.47           C  
ANISOU  233  CG  TYR A  17     8005   6014   7057   2363   -689   2588
ATOM    234  CD1 TYR A  17     -31.589   0.070  28.610  1.00 54.86           C  
ANISOU  234  CD1 TYR A  17     8050   5814   6982   2193   -595   2619
ATOM    235  CD2 TYR A  17     -33.622   1.497  28.505  1.00 56.34           C  
ANISOU  235  CD2 TYR A  17     8113   5983   7311   2498   -675   2553
ATOM    236  CE1 TYR A  17     -30.866   1.174  28.863  1.00 55.16           C  
ANISOU  236  CE1 TYR A  17     8202   5587   7168   2146   -508   2612
ATOM    237  CE2 TYR A  17     -32.869   2.628  28.892  1.00 56.63           C  
ANISOU  237  CE2 TYR A  17     8285   5752   7480   2464   -582   2537
ATOM    238  CZ  TYR A  17     -31.494   2.403  29.134  1.00 56.05           C  
ANISOU  238  CZ  TYR A  17     8329   5553   7413   2281   -507   2564
ATOM    239  OH  TYR A  17     -30.771   3.503  29.562  1.00 75.22           O  
ANISOU  239  OH  TYR A  17    10887   7707   9986   2234   -435   2539
ATOM    240  H   TYR A  17     -35.816   0.184  30.121  1.00  0.00           H  
ATOM    241  HA  TYR A  17     -34.959  -2.497  29.375  1.00  0.00           H  
ATOM    242  HB3 TYR A  17     -34.268  -1.080  27.215  1.00  0.00           H  
ATOM    243  HB2 TYR A  17     -33.015  -1.870  28.092  1.00  0.00           H  
ATOM    244  HD1 TYR A  17     -31.022  -0.848  28.644  1.00  0.00           H  
ATOM    245  HD2 TYR A  17     -34.670   1.535  28.251  1.00  0.00           H  
ATOM    246  HE1 TYR A  17     -29.807   1.036  29.020  1.00  0.00           H  
ATOM    247  HE2 TYR A  17     -33.319   3.563  29.189  1.00  0.00           H  
ATOM    248  HH  TYR A  17     -29.847   3.364  29.346  1.00  0.00           H  
ATOM    249  N   HIS A  18     -32.712  -1.904  30.799  1.00 56.88           N  
ANISOU  249  N   HIS A  18     8217   6686   6710   2298   -845   2815
ATOM    250  CA  HIS A  18     -31.971  -2.055  32.047  1.00 56.37           C  
ANISOU  250  CA  HIS A  18     8267   6663   6488   2215   -794   2920
ATOM    251  C   HIS A  18     -30.823  -1.028  32.111  1.00 55.63           C  
ANISOU  251  C   HIS A  18     8273   6370   6496   2051   -630   2943
ATOM    252  O   HIS A  18     -30.163  -0.696  31.133  1.00 54.28           O  
ANISOU  252  O   HIS A  18     8059   6078   6486   1954   -573   2814
ATOM    253  CB  HIS A  18     -31.374  -3.441  31.994  1.00 55.11           C  
ANISOU  253  CB  HIS A  18     8013   6750   6178   2132   -860   2797
ATOM    254  CG  HIS A  18     -30.400  -3.868  30.893  1.00 58.18           C  
ANISOU  254  CG  HIS A  18     8512   7201   6391   2054   -795   2883
ATOM    255  ND1 HIS A  18     -30.625  -4.943  30.045  1.00 57.25           N  
ANISOU  255  ND1 HIS A  18     8489   7197   6068   2174   -856   3032
ATOM    256  CD2 HIS A  18     -29.158  -3.519  30.573  1.00 53.99           C  
ANISOU  256  CD2 HIS A  18     8010   6644   5858   1880   -669   2844
ATOM    257  CE1 HIS A  18     -29.608  -4.981  29.177  1.00 57.85           C  
ANISOU  257  CE1 HIS A  18     8651   7313   6015   2079   -757   3082
ATOM    258  NE2 HIS A  18     -28.637  -4.117  29.421  1.00 56.08           N  
ANISOU  258  NE2 HIS A  18     8381   7005   5920   1899   -642   2971
ATOM    259  H   HIS A  18     -32.331  -2.369  29.988  1.00  0.00           H  
ATOM    260  HA  HIS A  18     -32.730  -1.956  32.824  1.00  0.00           H  
ATOM    261  HB3 HIS A  18     -32.288  -4.025  31.877  1.00  0.00           H  
ATOM    262  HB2 HIS A  18     -31.064  -3.786  32.981  1.00  0.00           H  
ATOM    263  HD1 HIS A  18     -31.536  -5.364  29.929  1.00  0.00           H  
ATOM    264  HD2 HIS A  18     -28.503  -2.868  31.132  1.00  0.00           H  
ATOM    265  HE1 HIS A  18     -29.611  -5.578  28.277  1.00  0.00           H  
ATOM    266  N   ALA A  19     -30.532  -0.549  33.304  1.00 58.40           N  
ANISOU  266  N   ALA A  19     8755   6689   6746   2022   -556   3114
ATOM    267  CA  ALA A  19     -29.295   0.107  33.705  1.00 56.28           C  
ANISOU  267  CA  ALA A  19     8561   6263   6560   1851   -402   3155
ATOM    268  C   ALA A  19     -28.563  -0.867  34.616  1.00 56.96           C  
ANISOU  268  C   ALA A  19     8719   6471   6451   1814   -343   3285
ATOM    269  O   ALA A  19     -29.242  -1.798  35.106  1.00 58.32           O  
ANISOU  269  O   ALA A  19     8934   6796   6430   1949   -416   3385
ATOM    270  CB  ALA A  19     -29.637   1.395  34.492  1.00 57.78           C  
ANISOU  270  CB  ALA A  19     8867   6160   6929   1878   -333   3284
ATOM    271  H   ALA A  19     -31.113  -0.803  34.092  1.00  0.00           H  
ATOM    272  HA  ALA A  19     -28.629   0.388  32.889  1.00  0.00           H  
ATOM    273  HB1 ALA A  19     -30.287   1.974  33.835  1.00  0.00           H  
ATOM    274  HB2 ALA A  19     -30.144   1.345  35.456  1.00  0.00           H  
ATOM    275  HB3 ALA A  19     -28.688   1.914  34.629  1.00  0.00           H  
ATOM    276  N   ASN A  20     -27.273  -0.732  34.860  1.00 56.15           N  
ANISOU  276  N   ASN A  20     8630   6309   6397   1635   -210   3283
ATOM    277  CA  ASN A  20     -26.478  -1.628  35.699  1.00 56.89           C  
ANISOU  277  CA  ASN A  20     8788   6512   6316   1595   -120   3410
ATOM    278  C   ASN A  20     -25.210  -0.878  36.308  1.00 56.69           C  
ANISOU  278  C   ASN A  20     8783   6320   6438   1410     48   3465
ATOM    279  O   ASN A  20     -25.010   0.364  36.149  1.00 59.31           O  
ANISOU  279  O   ASN A  20     9093   6445   6996   1319     73   3407
ATOM    280  CB  ASN A  20     -26.162  -2.857  34.883  1.00 57.59           C  
ANISOU  280  CB  ASN A  20     8796   6873   6214   1586   -187   3261
ATOM    281  CG  ASN A  20     -24.938  -2.814  33.854  1.00 58.89           C  
ANISOU  281  CG  ASN A  20     8820   7056   6497   1441   -198   3018
ATOM    282  OD1 ASN A  20     -24.296  -1.824  33.459  1.00 70.55           O  
ANISOU  282  OD1 ASN A  20    10267   8357   8183   1336   -144   2962
ATOM    283  ND2 ASN A  20     -24.388  -4.003  33.465  1.00 57.77           N  
ANISOU  283  ND2 ASN A  20     8603   7127   6221   1438   -275   2872
ATOM    284  H   ASN A  20     -26.843   0.110  34.502  1.00  0.00           H  
ATOM    285  HA  ASN A  20     -27.125  -1.989  36.500  1.00  0.00           H  
ATOM    286  HB3 ASN A  20     -27.058  -3.306  34.455  1.00  0.00           H  
ATOM    287  HB2 ASN A  20     -25.921  -3.661  35.579  1.00  0.00           H  
ATOM    288 HD22 ASN A  20     -23.625  -4.041  32.803  1.00  0.00           H  
ATOM    289 HD21 ASN A  20     -24.752  -4.874  33.825  1.00  0.00           H  
ATOM    290  N   ASN A  21     -24.393  -1.707  36.942  1.00 57.31           N  
ANISOU  290  N   ASN A  21     8900   6493   6383   1358    160   3574
ATOM    291  CA  ASN A  21     -23.102  -1.463  37.649  1.00 65.24           C  
ANISOU  291  CA  ASN A  21     9900   7369   7519   1181    327   3647
ATOM    292  C   ASN A  21     -21.845  -1.242  36.741  1.00 59.84           C  
ANISOU  292  C   ASN A  21     9086   6776   6876   1025    347   3438
ATOM    293  O   ASN A  21     -20.771  -1.009  37.297  1.00 72.52           O  
ANISOU  293  O   ASN A  21    10668   8363   8523    894    484   3496
ATOM    294  CB  ASN A  21     -22.820  -2.648  38.647  1.00 80.02           C  
ANISOU  294  CB  ASN A  21    11859   9302   9244   1188    449   3838
ATOM    295  CG  ASN A  21     -22.304  -3.846  37.882  1.00 84.90           C  
ANISOU  295  CG  ASN A  21    12477  10210   9571   1268    427   3795
ATOM    296  OD1 ASN A  21     -22.721  -4.153  36.756  1.00 82.86           O  
ANISOU  296  OD1 ASN A  21    12183  10104   9198   1363    289   3665
ATOM    297  ND2 ASN A  21     -21.290  -4.496  38.454  1.00103.68           N  
ANISOU  297  ND2 ASN A  21    14895  12663  11833   1231    560   3896
ATOM    298  H   ASN A  21     -24.547  -2.699  36.824  1.00  0.00           H  
ATOM    299  HA  ASN A  21     -23.321  -0.701  38.397  1.00  0.00           H  
ATOM    300  HB3 ASN A  21     -23.738  -2.961  39.145  1.00  0.00           H  
ATOM    301  HB2 ASN A  21     -22.127  -2.435  39.461  1.00  0.00           H  
ATOM    302 HD22 ASN A  21     -21.113  -5.418  38.082  1.00  0.00           H  
ATOM    303 HD21 ASN A  21     -21.228  -4.305  39.444  1.00  0.00           H  
ATOM    304  N   LEU A  22      -9.414  -5.834  20.334  1.00  0.84           N  
ATOM    305  CA  LEU A  22      -7.962  -5.735  20.268  1.00  0.84           C  
ATOM    306  C   LEU A  22      -7.399  -6.703  21.356  1.00  0.84           C  
ATOM    307  O   LEU A  22      -7.902  -6.786  22.475  1.00  0.84           O  
ATOM    308  CB  LEU A  22      -7.643  -4.235  20.536  1.00  0.84           C  
ATOM    309  CG  LEU A  22      -6.162  -3.827  20.430  1.00  0.84           C  
ATOM    310  CD1 LEU A  22      -5.551  -4.018  19.006  1.00  0.84           C  
ATOM    311  CD2 LEU A  22      -6.040  -2.381  20.904  1.00  0.84           C  
ATOM    312  H   LEU A  22      -9.888  -5.505  21.163  1.00  0.00           H  
ATOM    313  HA  LEU A  22      -7.658  -5.924  19.238  1.00  0.00           H  
ATOM    314  HB3 LEU A  22      -8.053  -4.107  21.538  1.00  0.00           H  
ATOM    315  HB2 LEU A  22      -8.219  -3.615  19.849  1.00  0.00           H  
ATOM    316  HG  LEU A  22      -5.640  -4.502  21.108  1.00  0.00           H  
ATOM    317 HD11 LEU A  22      -5.177  -5.039  18.928  1.00  0.00           H  
ATOM    318 HD12 LEU A  22      -6.362  -3.900  18.288  1.00  0.00           H  
ATOM    319 HD13 LEU A  22      -4.773  -3.264  18.882  1.00  0.00           H  
ATOM    320 HD21 LEU A  22      -6.711  -2.095  21.714  1.00  0.00           H  
ATOM    321 HD22 LEU A  22      -5.027  -2.255  21.286  1.00  0.00           H  
ATOM    322 HD23 LEU A  22      -6.114  -1.838  19.961  1.00  0.00           H  
ATOM    323  N   GLU A  23      -6.357  -7.492  20.931  1.00  0.83           N  
ATOM    324  CA  GLU A  23      -5.705  -8.322  21.898  1.00  0.83           C  
ATOM    325  C   GLU A  23      -4.500  -7.513  22.531  1.00  0.83           C  
ATOM    326  O   GLU A  23      -3.470  -7.259  21.890  1.00  0.83           O  
ATOM    327  CB  GLU A  23      -5.075  -9.496  21.169  1.00  0.83           C  
ATOM    328  CG  GLU A  23      -4.515 -10.563  22.103  1.00  0.83           C  
ATOM    329  CD  GLU A  23      -5.556 -11.297  23.010  1.00  0.83           C  
ATOM    330  OE1 GLU A  23      -5.221 -11.332  24.187  1.00  0.83           O  
ATOM    331  OE2 GLU A  23      -6.629 -11.792  22.564  1.00  0.83           O1-
ATOM    332  H   GLU A  23      -6.082  -7.568  19.962  1.00  0.00           H  
ATOM    333  HA  GLU A  23      -6.300  -8.670  22.743  1.00  0.00           H  
ATOM    334  HB3 GLU A  23      -4.325  -9.209  20.431  1.00  0.00           H  
ATOM    335  HB2 GLU A  23      -5.811  -9.943  20.500  1.00  0.00           H  
ATOM    336  HG3 GLU A  23      -3.778 -10.112  22.769  1.00  0.00           H  
ATOM    337  HG2 GLU A  23      -3.971 -11.376  21.624  1.00  0.00           H  
ATOM    338  N   ASN A  24      -4.625  -7.134  23.780  1.00  0.84           N  
ATOM    339  CA  ASN A  24      -3.634  -6.368  24.536  1.00  0.84           C  
ATOM    340  C   ASN A  24      -2.636  -7.284  25.280  1.00  0.84           C  
ATOM    341  O   ASN A  24      -1.777  -6.678  25.936  1.00  0.84           O  
ATOM    342  CB  ASN A  24      -4.280  -5.434  25.637  1.00  0.84           C  
ATOM    343  CG  ASN A  24      -5.324  -4.505  24.984  1.00  0.84           C  
ATOM    344  OD1 ASN A  24      -6.426  -4.867  24.995  1.00  0.84           O  
ATOM    345  ND2 ASN A  24      -5.023  -3.304  24.535  1.00  0.84           N  
ATOM    346  H   ASN A  24      -5.407  -7.540  24.275  1.00  0.00           H  
ATOM    347  HA  ASN A  24      -2.916  -5.798  23.946  1.00  0.00           H  
ATOM    348  HB3 ASN A  24      -3.600  -4.711  26.090  1.00  0.00           H  
ATOM    349  HB2 ASN A  24      -4.707  -5.969  26.486  1.00  0.00           H  
ATOM    350 HD22 ASN A  24      -5.790  -2.819  24.091  1.00  0.00           H  
ATOM    351 HD21 ASN A  24      -4.119  -2.870  24.658  1.00  0.00           H  
ATOM    352  N   SER A  25      -2.685  -8.616  25.126  1.00  0.86           N  
ATOM    353  CA  SER A  25      -1.747  -9.465  25.839  1.00  0.86           C  
ATOM    354  C   SER A  25      -1.137 -10.471  24.884  1.00  0.86           C  
ATOM    355  O   SER A  25      -1.719 -10.861  23.892  1.00  0.86           O  
ATOM    356  CB  SER A  25      -2.508 -10.290  26.968  1.00  0.86           C  
ATOM    357  OG  SER A  25      -1.631 -11.052  27.737  1.00  0.86           O  
ATOM    358  H   SER A  25      -3.298  -8.969  24.405  1.00  0.00           H  
ATOM    359  HA  SER A  25      -0.884  -8.941  26.249  1.00  0.00           H  
ATOM    360  HB3 SER A  25      -3.337 -10.832  26.512  1.00  0.00           H  
ATOM    361  HB2 SER A  25      -3.034  -9.635  27.662  1.00  0.00           H  
ATOM    362  HG  SER A  25      -1.203 -10.463  28.364  1.00  0.00           H  
ATOM    363  N   HIS A  26       0.024 -10.979  25.337  1.00  0.83           N  
ATOM    364  CA  HIS A  26       0.851 -12.037  24.853  1.00  0.83           C  
ATOM    365  C   HIS A  26       1.564 -12.663  26.067  1.00  0.83           C  
ATOM    366  O   HIS A  26       1.808 -12.094  27.126  1.00  0.83           O  
ATOM    367  CB  HIS A  26       1.891 -11.426  23.852  1.00  0.83           C  
ATOM    368  CG  HIS A  26       3.119 -10.805  24.486  1.00  0.83           C  
ATOM    369  ND1 HIS A  26       4.280 -11.451  24.863  1.00  0.83           N  
ATOM    370  CD2 HIS A  26       3.157  -9.555  25.056  1.00  0.83           C  
ATOM    371  CE1 HIS A  26       5.062 -10.537  25.423  1.00  0.83           C  
ATOM    372  NE2 HIS A  26       4.436  -9.345  25.571  1.00  0.83           N  
ATOM    373  H   HIS A  26       0.294 -10.723  26.276  1.00  0.00           H  
ATOM    374  HA  HIS A  26       0.227 -12.762  24.331  1.00  0.00           H  
ATOM    375  HB3 HIS A  26       1.377 -10.769  23.150  1.00  0.00           H  
ATOM    376  HB2 HIS A  26       2.231 -12.284  23.272  1.00  0.00           H  
ATOM    377  HD2 HIS A  26       2.402  -8.784  25.040  1.00  0.00           H  
ATOM    378  HE1 HIS A  26       6.082 -10.758  25.698  1.00  0.00           H  
ATOM    379  HE2 HIS A  26       4.813  -8.443  25.824  1.00  0.00           H  
ATOM    380  N   ASN A  27       1.851 -13.930  25.925  1.00  0.86           N  
ATOM    381  CA  ASN A  27       2.339 -14.786  26.991  1.00  0.86           C  
ATOM    382  C   ASN A  27       3.735 -14.407  27.586  1.00  0.86           C  
ATOM    383  O   ASN A  27       3.922 -14.655  28.775  1.00  0.86           O  
ATOM    384  CB  ASN A  27       1.988 -16.311  26.788  1.00  0.86           C  
ATOM    385  CG  ASN A  27       3.163 -16.995  26.053  1.00  0.86           C  
ATOM    386  OD1 ASN A  27       3.931 -16.454  25.370  1.00  0.86           O  
ATOM    387  ND2 ASN A  27       3.324 -18.192  26.398  1.00  0.86           N  
ATOM    388  H   ASN A  27       1.491 -14.393  25.102  1.00  0.00           H  
ATOM    389  HA  ASN A  27       1.708 -14.557  27.851  1.00  0.00           H  
ATOM    390  HB3 ASN A  27       1.023 -16.457  26.301  1.00  0.00           H  
ATOM    391  HB2 ASN A  27       1.858 -16.810  27.749  1.00  0.00           H  
ATOM    392 HD22 ASN A  27       4.256 -18.572  26.319  1.00  0.00           H  
ATOM    393 HD21 ASN A  27       2.678 -18.753  26.937  1.00  0.00           H  
ATOM    394  N   GLY A  28       4.711 -13.947  26.805  1.00  0.91           N  
ATOM    395  CA  GLY A  28       6.027 -13.528  27.185  1.00  0.91           C  
ATOM    396  C   GLY A  28       7.004 -14.726  27.174  1.00  0.91           C  
ATOM    397  O   GLY A  28       8.050 -14.648  27.842  1.00  0.91           O  
ATOM    398  H   GLY A  28       4.470 -13.700  25.856  1.00  0.00           H  
ATOM    399  HA3 GLY A  28       6.044 -13.225  28.232  1.00  0.00           H  
ATOM    400  HA2 GLY A  28       6.223 -12.601  26.644  1.00  0.00           H  
ATOM    401  N   LYS A  29       6.758 -15.783  26.399  1.00  0.84           N  
ATOM    402  CA  LYS A  29       7.659 -16.927  26.305  1.00  0.84           C  
ATOM    403  C   LYS A  29       7.903 -17.256  24.780  1.00  0.84           C  
ATOM    404  O   LYS A  29       7.044 -16.907  23.963  1.00  0.84           O  
ATOM    405  CB  LYS A  29       6.931 -18.146  26.972  1.00  0.84           C  
ATOM    406  CG  LYS A  29       6.727 -17.903  28.535  1.00  0.84           C  
ATOM    407  CD  LYS A  29       6.066 -19.096  29.170  1.00  0.84           C  
ATOM    408  CE  LYS A  29       5.861 -18.903  30.658  1.00  0.84           C  
ATOM    409  NZ  LYS A  29       5.344 -20.216  31.258  1.00  0.84           N1+
ATOM    410  H   LYS A  29       5.912 -15.779  25.847  1.00  0.00           H  
ATOM    411  HA  LYS A  29       8.644 -16.721  26.726  1.00  0.00           H  
ATOM    412  HB3 LYS A  29       7.456 -19.082  26.787  1.00  0.00           H  
ATOM    413  HB2 LYS A  29       5.940 -18.335  26.561  1.00  0.00           H  
ATOM    414  HG3 LYS A  29       6.016 -17.090  28.679  1.00  0.00           H  
ATOM    415  HG2 LYS A  29       7.704 -17.720  28.981  1.00  0.00           H  
ATOM    416  HD3 LYS A  29       6.509 -20.059  28.917  1.00  0.00           H  
ATOM    417  HD2 LYS A  29       5.061 -19.156  28.753  1.00  0.00           H  
ATOM    418  HE3 LYS A  29       5.039 -18.201  30.790  1.00  0.00           H  
ATOM    419  HE2 LYS A  29       6.776 -18.549  31.133  1.00  0.00           H  
ATOM    420  HZ1 LYS A  29       4.413 -20.321  30.882  1.00  0.00           H  
ATOM    421  HZ2 LYS A  29       5.984 -20.997  31.259  1.00  0.00           H  
ATOM    422  HZ3 LYS A  29       5.144 -20.046  32.234  1.00  0.00           H  
ATOM    423  N   LEU A  30       8.947 -18.020  24.509  1.00  0.85           N  
ATOM    424  CA  LEU A  30       9.241 -18.605  23.206  1.00  0.85           C  
ATOM    425  C   LEU A  30       8.629 -20.021  23.184  1.00  0.85           C  
ATOM    426  O   LEU A  30       9.220 -20.938  23.756  1.00  0.85           O  
ATOM    427  CB  LEU A  30      10.765 -18.510  22.907  1.00  0.85           C  
ATOM    428  CG  LEU A  30      11.315 -17.141  22.654  1.00  0.85           C  
ATOM    429  CD1 LEU A  30      12.797 -17.091  22.246  1.00  0.85           C  
ATOM    430  CD2 LEU A  30      10.490 -16.319  21.594  1.00  0.85           C  
ATOM    431  H   LEU A  30       9.525 -18.356  25.266  1.00  0.00           H  
ATOM    432  HA  LEU A  30       8.692 -17.976  22.505  1.00  0.00           H  
ATOM    433  HB3 LEU A  30      10.965 -19.056  21.985  1.00  0.00           H  
ATOM    434  HB2 LEU A  30      11.395 -19.093  23.578  1.00  0.00           H  
ATOM    435  HG  LEU A  30      11.175 -16.632  23.607  1.00  0.00           H  
ATOM    436 HD11 LEU A  30      13.121 -16.415  21.454  1.00  0.00           H  
ATOM    437 HD12 LEU A  30      13.300 -16.812  23.172  1.00  0.00           H  
ATOM    438 HD13 LEU A  30      13.103 -18.082  21.911  1.00  0.00           H  
ATOM    439 HD21 LEU A  30       9.639 -15.817  22.053  1.00  0.00           H  
ATOM    440 HD22 LEU A  30      11.128 -15.584  21.101  1.00  0.00           H  
ATOM    441 HD23 LEU A  30      10.027 -16.974  20.855  1.00  0.00           H  
ATOM    442  N   CYS A  31       7.584 -20.217  22.415  1.00  0.85           N  
ATOM    443  CA  CYS A  31       6.798 -21.424  22.419  1.00  0.85           C  
ATOM    444  C   CYS A  31       7.056 -22.242  21.127  1.00  0.85           C  
ATOM    445  O   CYS A  31       7.824 -21.825  20.228  1.00  0.85           O  
ATOM    446  CB  CYS A  31       5.336 -20.948  22.488  1.00  0.85           C  
ATOM    447  SG  CYS A  31       4.857 -20.179  24.074  1.00  0.85           S  
ATOM    448  H   CYS A  31       7.140 -19.404  22.013  1.00  0.00           H  
ATOM    449  HA  CYS A  31       6.944 -22.075  23.281  1.00  0.00           H  
ATOM    450  HB3 CYS A  31       4.671 -21.791  22.303  1.00  0.00           H  
ATOM    451  HB2 CYS A  31       5.060 -20.285  21.668  1.00  0.00           H  
ATOM    452  N   LEU A  32       6.537 -23.482  21.165  1.00  0.82           N  
ATOM    453  CA  LEU A  32       6.468 -24.332  19.995  1.00  0.82           C  
ATOM    454  C   LEU A  32       5.460 -23.817  18.991  1.00  0.82           C  
ATOM    455  O   LEU A  32       4.259 -24.106  19.072  1.00  0.82           O  
ATOM    456  CB  LEU A  32       6.160 -25.811  20.421  1.00  0.82           C  
ATOM    457  CG  LEU A  32       7.357 -26.639  21.185  1.00  0.82           C  
ATOM    458  CD1 LEU A  32       8.019 -25.826  22.313  1.00  0.82           C  
ATOM    459  CD2 LEU A  32       6.888 -28.006  21.712  1.00  0.82           C  
ATOM    460  H   LEU A  32       5.937 -23.758  21.930  1.00  0.00           H  
ATOM    461  HA  LEU A  32       7.488 -24.301  19.613  1.00  0.00           H  
ATOM    462  HB3 LEU A  32       6.002 -26.302  19.461  1.00  0.00           H  
ATOM    463  HB2 LEU A  32       5.236 -25.837  20.998  1.00  0.00           H  
ATOM    464  HG  LEU A  32       8.189 -26.724  20.484  1.00  0.00           H  
ATOM    465 HD11 LEU A  32       7.351 -25.553  23.130  1.00  0.00           H  
ATOM    466 HD12 LEU A  32       8.944 -26.333  22.589  1.00  0.00           H  
ATOM    467 HD13 LEU A  32       8.407 -24.888  21.915  1.00  0.00           H  
ATOM    468 HD21 LEU A  32       7.489 -28.238  22.591  1.00  0.00           H  
ATOM    469 HD22 LEU A  32       5.843 -28.154  21.987  1.00  0.00           H  
ATOM    470 HD23 LEU A  32       7.226 -28.684  20.929  1.00  0.00           H  
ATOM    471  N   LEU A  33       5.882 -23.072  17.995  1.00  0.78           N  
ATOM    472  CA  LEU A  33       5.045 -22.608  16.900  1.00  0.78           C  
ATOM    473  C   LEU A  33       4.429 -23.770  16.027  1.00  0.78           C  
ATOM    474  O   LEU A  33       5.086 -24.538  15.311  1.00  0.78           O  
ATOM    475  CB  LEU A  33       5.634 -21.358  16.189  1.00  0.78           C  
ATOM    476  CG  LEU A  33       4.813 -20.769  15.067  1.00  0.78           C  
ATOM    477  CD1 LEU A  33       3.430 -20.289  15.560  1.00  0.78           C  
ATOM    478  CD2 LEU A  33       5.593 -19.608  14.396  1.00  0.78           C  
ATOM    479  H   LEU A  33       6.859 -22.817  17.971  1.00  0.00           H  
ATOM    480  HA  LEU A  33       4.295 -22.076  17.486  1.00  0.00           H  
ATOM    481  HB3 LEU A  33       6.621 -21.578  15.783  1.00  0.00           H  
ATOM    482  HB2 LEU A  33       5.835 -20.546  16.888  1.00  0.00           H  
ATOM    483  HG  LEU A  33       4.612 -21.589  14.377  1.00  0.00           H  
ATOM    484 HD11 LEU A  33       2.595 -20.839  15.127  1.00  0.00           H  
ATOM    485 HD12 LEU A  33       3.324 -20.383  16.642  1.00  0.00           H  
ATOM    486 HD13 LEU A  33       3.318 -19.251  15.243  1.00  0.00           H  
ATOM    487 HD21 LEU A  33       5.150 -18.651  14.667  1.00  0.00           H  
ATOM    488 HD22 LEU A  33       6.660 -19.569  14.615  1.00  0.00           H  
ATOM    489 HD23 LEU A  33       5.582 -19.600  13.305  1.00  0.00           H  
ATOM    490  N   LYS A  34       3.138 -24.015  16.323  1.00  0.71           N  
ATOM    491  CA  LYS A  34       2.330 -25.048  15.821  1.00  0.71           C  
ATOM    492  C   LYS A  34       2.978 -26.369  16.126  1.00  0.71           C  
ATOM    493  O   LYS A  34       3.107 -27.220  15.235  1.00  0.71           O  
ATOM    494  CB  LYS A  34       2.027 -24.872  14.357  1.00  0.71           C  
ATOM    495  CG  LYS A  34       1.394 -23.508  13.933  1.00  0.71           C  
ATOM    496  CD  LYS A  34       1.202 -23.371  12.434  1.00  0.71           C  
ATOM    497  CE  LYS A  34       0.340 -24.530  11.839  1.00  0.71           C  
ATOM    498  NZ  LYS A  34       0.289 -24.232  10.438  1.00  0.71           N1+
ATOM    499  H   LYS A  34       2.681 -23.330  16.907  1.00  0.00           H  
ATOM    500  HA  LYS A  34       1.386 -25.150  16.356  1.00  0.00           H  
ATOM    501  HB3 LYS A  34       1.323 -25.631  14.015  1.00  0.00           H  
ATOM    502  HB2 LYS A  34       2.959 -25.092  13.838  1.00  0.00           H  
ATOM    503  HG3 LYS A  34       1.990 -22.703  14.362  1.00  0.00           H  
ATOM    504  HG2 LYS A  34       0.441 -23.450  14.459  1.00  0.00           H  
ATOM    505  HD3 LYS A  34       2.152 -23.339  11.900  1.00  0.00           H  
ATOM    506  HD2 LYS A  34       0.890 -22.356  12.189  1.00  0.00           H  
ATOM    507  HE3 LYS A  34      -0.687 -24.481  12.202  1.00  0.00           H  
ATOM    508  HE2 LYS A  34       0.667 -25.562  11.963  1.00  0.00           H  
ATOM    509  HZ1 LYS A  34      -0.423 -24.832  10.047  1.00  0.00           H  
ATOM    510  HZ2 LYS A  34       0.063 -23.265  10.250  1.00  0.00           H  
ATOM    511  HZ3 LYS A  34       1.137 -24.495   9.956  1.00  0.00           H  
ATOM    512  N   GLY A  35       3.348 -26.501  17.376  1.00  0.84           N  
ATOM    513  CA  GLY A  35       3.950 -27.667  18.126  1.00  0.84           C  
ATOM    514  C   GLY A  35       5.359 -28.130  17.614  1.00  0.84           C  
ATOM    515  O   GLY A  35       5.830 -29.159  18.027  1.00  0.84           O  
ATOM    516  H   GLY A  35       3.318 -25.682  17.967  1.00  0.00           H  
ATOM    517  HA3 GLY A  35       3.326 -28.558  18.050  1.00  0.00           H  
ATOM    518  HA2 GLY A  35       3.916 -27.519  19.206  1.00  0.00           H  
ATOM    519  N   ILE A  36       5.982 -27.422  16.689  1.00  0.76           N  
ATOM    520  CA  ILE A  36       7.366 -27.616  16.187  1.00  0.76           C  
ATOM    521  C   ILE A  36       8.318 -26.716  17.042  1.00  0.76           C  
ATOM    522  O   ILE A  36       7.905 -25.586  17.342  1.00  0.76           O  
ATOM    523  CB  ILE A  36       7.544 -27.347  14.687  1.00  0.76           C  
ATOM    524  CG1 ILE A  36       6.727 -28.515  13.922  1.00  0.76           C  
ATOM    525  CG2 ILE A  36       8.914 -27.417  14.139  1.00  0.76           C  
ATOM    526  CD1 ILE A  36       6.393 -28.214  12.549  1.00  0.76           C  
ATOM    527  H   ILE A  36       5.367 -26.796  16.190  1.00  0.00           H  
ATOM    528  HA  ILE A  36       7.691 -28.622  16.450  1.00  0.00           H  
ATOM    529  HB  ILE A  36       7.095 -26.358  14.608  1.00  0.00           H  
ATOM    530 HG13 ILE A  36       5.764 -28.623  14.422  1.00  0.00           H  
ATOM    531 HG12 ILE A  36       7.222 -29.481  14.021  1.00  0.00           H  
ATOM    532 HG21 ILE A  36       8.954 -27.058  13.110  1.00  0.00           H  
ATOM    533 HG22 ILE A  36       9.428 -26.577  14.606  1.00  0.00           H  
ATOM    534 HG23 ILE A  36       9.566 -28.278  14.282  1.00  0.00           H  
ATOM    535 HD11 ILE A  36       5.331 -28.387  12.375  1.00  0.00           H  
ATOM    536 HD12 ILE A  36       6.595 -27.190  12.232  1.00  0.00           H  
ATOM    537 HD13 ILE A  36       7.017 -28.874  11.948  1.00  0.00           H  
ATOM    538  N   ALA A  37       9.419 -27.221  17.557  1.00  0.83           N  
ATOM    539  CA  ALA A  37      10.252 -26.466  18.521  1.00  0.83           C  
ATOM    540  C   ALA A  37      11.005 -25.311  17.837  1.00  0.83           C  
ATOM    541  O   ALA A  37      11.345 -25.378  16.629  1.00  0.83           O  
ATOM    542  CB  ALA A  37      11.053 -27.451  19.317  1.00  0.83           C  
ATOM    543  H   ALA A  37       9.890 -28.044  17.209  1.00  0.00           H  
ATOM    544  HA  ALA A  37       9.554 -25.908  19.145  1.00  0.00           H  
ATOM    545  HB1 ALA A  37      11.799 -26.949  19.934  1.00  0.00           H  
ATOM    546  HB2 ALA A  37      10.487 -28.193  19.881  1.00  0.00           H  
ATOM    547  HB3 ALA A  37      11.580 -28.061  18.585  1.00  0.00           H  
ATOM    548  N   PRO A  38      11.314 -24.181  18.569  1.00  0.81           N  
ATOM    549  CA  PRO A  38      12.343 -23.248  18.037  1.00  0.81           C  
ATOM    550  C   PRO A  38      13.702 -23.973  17.964  1.00  0.81           C  
ATOM    551  O   PRO A  38      13.984 -24.924  18.748  1.00  0.81           O  
ATOM    552  CB  PRO A  38      12.474 -22.289  19.230  1.00  0.81           C  
ATOM    553  CG  PRO A  38      12.023 -22.985  20.463  1.00  0.81           C  
ATOM    554  CD  PRO A  38      11.002 -23.903  19.946  1.00  0.81           C  
ATOM    555  HA  PRO A  38      12.109 -22.735  17.104  1.00  0.00           H  
ATOM    556  HB3 PRO A  38      12.010 -21.316  19.070  1.00  0.00           H  
ATOM    557  HB2 PRO A  38      13.516 -22.058  19.451  1.00  0.00           H  
ATOM    558  HG3 PRO A  38      11.599 -22.323  21.217  1.00  0.00           H  
ATOM    559  HG2 PRO A  38      12.833 -23.544  20.931  1.00  0.00           H  
ATOM    560  HD2 PRO A  38      10.906 -24.833  20.508  1.00  0.00           H  
ATOM    561  HD3 PRO A  38      10.021 -23.436  19.866  1.00  0.00           H  
ATOM    562  N   LEU A  39      14.577 -23.365  17.172  1.00  0.79           N  
ATOM    563  CA  LEU A  39      16.002 -23.732  17.148  1.00  0.79           C  
ATOM    564  C   LEU A  39      16.761 -22.575  17.738  1.00  0.79           C  
ATOM    565  O   LEU A  39      16.905 -21.497  17.145  1.00  0.79           O  
ATOM    566  CB  LEU A  39      16.525 -24.115  15.721  1.00  0.79           C  
ATOM    567  CG  LEU A  39      17.969 -24.641  15.504  1.00  0.79           C  
ATOM    568  CD1 LEU A  39      18.089 -26.035  16.136  1.00  0.79           C  
ATOM    569  CD2 LEU A  39      18.494 -24.344  14.064  1.00  0.79           C  
ATOM    570  H   LEU A  39      14.323 -22.629  16.528  1.00  0.00           H  
ATOM    571  HA  LEU A  39      16.224 -24.695  17.608  1.00  0.00           H  
ATOM    572  HB3 LEU A  39      16.536 -23.246  15.061  1.00  0.00           H  
ATOM    573  HB2 LEU A  39      15.783 -24.713  15.191  1.00  0.00           H  
ATOM    574  HG  LEU A  39      18.585 -24.120  16.237  1.00  0.00           H  
ATOM    575 HD11 LEU A  39      17.155 -26.573  16.300  1.00  0.00           H  
ATOM    576 HD12 LEU A  39      18.657 -26.626  15.418  1.00  0.00           H  
ATOM    577 HD13 LEU A  39      18.715 -26.028  17.028  1.00  0.00           H  
ATOM    578 HD21 LEU A  39      18.664 -25.180  13.387  1.00  0.00           H  
ATOM    579 HD22 LEU A  39      18.018 -23.525  13.524  1.00  0.00           H  
ATOM    580 HD23 LEU A  39      19.529 -24.005  14.129  1.00  0.00           H  
ATOM    581  N   GLN A  40      17.178 -22.687  19.010  1.00  0.77           N  
ATOM    582  CA  GLN A  40      18.100 -21.775  19.679  1.00  0.77           C  
ATOM    583  C   GLN A  40      19.518 -21.917  19.052  1.00  0.77           C  
ATOM    584  O   GLN A  40      20.180 -23.002  19.197  1.00  0.77           O  
ATOM    585  CB  GLN A  40      17.908 -22.016  21.226  1.00  0.77           C  
ATOM    586  CG  GLN A  40      18.869 -21.182  22.086  1.00  0.77           C  
ATOM    587  CD  GLN A  40      18.957 -21.645  23.526  1.00  0.77           C  
ATOM    588  OE1 GLN A  40      18.782 -22.827  23.836  1.00  0.77           O  
ATOM    589  NE2 GLN A  40      19.365 -20.731  24.389  1.00  0.77           N  
ATOM    590  H   GLN A  40      16.994 -23.524  19.547  1.00  0.00           H  
ATOM    591  HA  GLN A  40      17.738 -20.759  19.525  1.00  0.00           H  
ATOM    592  HB3 GLN A  40      18.062 -23.074  21.437  1.00  0.00           H  
ATOM    593  HB2 GLN A  40      16.882 -21.694  21.403  1.00  0.00           H  
ATOM    594  HG3 GLN A  40      18.549 -20.157  21.899  1.00  0.00           H  
ATOM    595  HG2 GLN A  40      19.896 -21.295  21.738  1.00  0.00           H  
ATOM    596 HE22 GLN A  40      19.143 -20.987  25.341  1.00  0.00           H  
ATOM    597 HE21 GLN A  40      19.317 -19.791  24.021  1.00  0.00           H  
ATOM    598  N   LEU A  41      19.871 -20.892  18.337  1.00  0.78           N  
ATOM    599  CA  LEU A  41      21.227 -20.626  17.905  1.00  0.78           C  
ATOM    600  C   LEU A  41      22.023 -19.897  19.045  1.00  0.78           C  
ATOM    601  O   LEU A  41      23.220 -20.039  19.082  1.00  0.78           O  
ATOM    602  CB  LEU A  41      21.240 -19.793  16.649  1.00  0.78           C  
ATOM    603  CG  LEU A  41      21.906 -20.494  15.445  1.00  0.78           C  
ATOM    604  CD1 LEU A  41      20.950 -21.679  14.989  1.00  0.78           C  
ATOM    605  CD2 LEU A  41      22.105 -19.546  14.204  1.00  0.78           C  
ATOM    606  H   LEU A  41      19.150 -20.202  18.184  1.00  0.00           H  
ATOM    607  HA  LEU A  41      21.679 -21.590  17.671  1.00  0.00           H  
ATOM    608  HB3 LEU A  41      21.821 -18.932  16.981  1.00  0.00           H  
ATOM    609  HB2 LEU A  41      20.283 -19.364  16.353  1.00  0.00           H  
ATOM    610  HG  LEU A  41      22.856 -20.896  15.795  1.00  0.00           H  
ATOM    611 HD11 LEU A  41      21.382 -22.678  15.037  1.00  0.00           H  
ATOM    612 HD12 LEU A  41      20.037 -21.691  15.585  1.00  0.00           H  
ATOM    613 HD13 LEU A  41      20.510 -21.570  13.998  1.00  0.00           H  
ATOM    614 HD21 LEU A  41      21.712 -19.958  13.275  1.00  0.00           H  
ATOM    615 HD22 LEU A  41      21.657 -18.565  14.359  1.00  0.00           H  
ATOM    616 HD23 LEU A  41      23.123 -19.339  13.874  1.00  0.00           H  
ATOM    617  N   GLY A  42      21.290 -19.141  19.897  1.00  0.78           N  
ATOM    618  CA  GLY A  42      21.960 -18.524  21.027  1.00  0.78           C  
ATOM    619  C   GLY A  42      22.807 -17.371  20.580  1.00  0.78           C  
ATOM    620  O   GLY A  42      22.528 -16.642  19.575  1.00  0.78           O  
ATOM    621  H   GLY A  42      20.355 -18.879  19.619  1.00  0.00           H  
ATOM    622  HA3 GLY A  42      22.443 -19.153  21.775  1.00  0.00           H  
ATOM    623  HA2 GLY A  42      21.149 -18.000  21.532  1.00  0.00           H  
ATOM    624  N   ASN A  43      23.954 -17.199  21.248  1.00  0.74           N  
ATOM    625  CA  ASN A  43      24.993 -16.216  20.892  1.00  0.74           C  
ATOM    626  C   ASN A  43      25.713 -16.442  19.572  1.00  0.74           C  
ATOM    627  O   ASN A  43      26.251 -15.474  19.102  1.00  0.74           O  
ATOM    628  CB  ASN A  43      26.087 -16.212  21.971  1.00  0.74           C  
ATOM    629  CG  ASN A  43      26.756 -14.876  22.178  1.00  0.74           C  
ATOM    630  OD1 ASN A  43      26.196 -13.786  22.036  1.00  0.74           O  
ATOM    631  ND2 ASN A  43      27.987 -14.899  22.636  1.00  0.74           N  
ATOM    632  H   ASN A  43      24.125 -17.834  22.015  1.00  0.00           H  
ATOM    633  HA  ASN A  43      24.616 -15.201  20.765  1.00  0.00           H  
ATOM    634  HB3 ASN A  43      26.795 -16.984  21.669  1.00  0.00           H  
ATOM    635  HB2 ASN A  43      25.717 -16.612  22.916  1.00  0.00           H  
ATOM    636 HD22 ASN A  43      28.546 -14.059  22.681  1.00  0.00           H  
ATOM    637 HD21 ASN A  43      28.480 -15.758  22.837  1.00  0.00           H  
ATOM    638  N   CYS A  44      25.630 -17.610  18.916  1.00  0.83           N  
ATOM    639  CA  CYS A  44      26.139 -17.839  17.594  1.00  0.83           C  
ATOM    640  C   CYS A  44      25.176 -17.304  16.572  1.00  0.83           C  
ATOM    641  O   CYS A  44      24.036 -17.646  16.498  1.00  0.83           O  
ATOM    642  CB  CYS A  44      26.332 -19.375  17.285  1.00  0.83           C  
ATOM    643  SG  CYS A  44      27.764 -19.848  16.287  1.00  0.83           S  
ATOM    644  H   CYS A  44      25.025 -18.263  19.394  1.00  0.00           H  
ATOM    645  HA  CYS A  44      27.123 -17.369  17.568  1.00  0.00           H  
ATOM    646  HB3 CYS A  44      25.424 -19.824  16.882  1.00  0.00           H  
ATOM    647  HB2 CYS A  44      26.424 -19.899  18.237  1.00  0.00           H  
ATOM    648  N   SER A  45      25.709 -16.461  15.642  1.00  0.85           N  
ATOM    649  CA  SER A  45      24.925 -15.891  14.515  1.00  0.85           C  
ATOM    650  C   SER A  45      24.659 -16.946  13.498  1.00  0.85           C  
ATOM    651  O   SER A  45      25.397 -17.945  13.435  1.00  0.85           O  
ATOM    652  CB  SER A  45      25.673 -14.629  13.970  1.00  0.85           C  
ATOM    653  OG  SER A  45      26.696 -14.795  13.022  1.00  0.85           O  
ATOM    654  H   SER A  45      26.675 -16.195  15.772  1.00  0.00           H  
ATOM    655  HA  SER A  45      23.919 -15.647  14.857  1.00  0.00           H  
ATOM    656  HB3 SER A  45      26.095 -14.038  14.783  1.00  0.00           H  
ATOM    657  HB2 SER A  45      25.023 -13.955  13.411  1.00  0.00           H  
ATOM    658  HG  SER A  45      26.795 -13.975  12.531  1.00  0.00           H  
ATOM    659  N   VAL A  46      23.617 -16.771  12.637  1.00  0.85           N  
ATOM    660  CA  VAL A  46      23.415 -17.571  11.444  1.00  0.85           C  
ATOM    661  C   VAL A  46      24.798 -17.674  10.694  1.00  0.85           C  
ATOM    662  O   VAL A  46      25.118 -18.733  10.268  1.00  0.85           O  
ATOM    663  CB  VAL A  46      22.266 -16.991  10.655  1.00  0.85           C  
ATOM    664  CG1 VAL A  46      22.177 -17.426   9.175  1.00  0.85           C  
ATOM    665  CG2 VAL A  46      20.872 -17.321  11.253  1.00  0.85           C  
ATOM    666  H   VAL A  46      22.983 -15.991  12.733  1.00  0.00           H  
ATOM    667  HA  VAL A  46      23.007 -18.571  11.599  1.00  0.00           H  
ATOM    668  HB  VAL A  46      22.511 -15.928  10.635  1.00  0.00           H  
ATOM    669 HG11 VAL A  46      22.166 -18.515   9.149  1.00  0.00           H  
ATOM    670 HG12 VAL A  46      21.216 -17.120   8.761  1.00  0.00           H  
ATOM    671 HG13 VAL A  46      23.046 -17.060   8.628  1.00  0.00           H  
ATOM    672 HG21 VAL A  46      20.835 -16.748  12.180  1.00  0.00           H  
ATOM    673 HG22 VAL A  46      20.089 -17.030  10.552  1.00  0.00           H  
ATOM    674 HG23 VAL A  46      20.807 -18.383  11.490  1.00  0.00           H  
ATOM    675  N   ALA A  47      25.614 -16.566  10.582  1.00  0.89           N  
ATOM    676  CA  ALA A  47      26.932 -16.683   9.857  1.00  0.89           C  
ATOM    677  C   ALA A  47      27.946 -17.623  10.564  1.00  0.89           C  
ATOM    678  O   ALA A  47      28.783 -18.239   9.893  1.00  0.89           O  
ATOM    679  CB  ALA A  47      27.555 -15.278   9.716  1.00  0.89           C  
ATOM    680  H   ALA A  47      25.318 -15.618  10.766  1.00  0.00           H  
ATOM    681  HA  ALA A  47      26.810 -17.202   8.907  1.00  0.00           H  
ATOM    682  HB1 ALA A  47      27.945 -14.976  10.687  1.00  0.00           H  
ATOM    683  HB2 ALA A  47      28.336 -15.305   8.956  1.00  0.00           H  
ATOM    684  HB3 ALA A  47      26.843 -14.516   9.398  1.00  0.00           H  
ATOM    685  N   GLY A  48      27.947 -17.425  11.928  1.00  0.90           N  
ATOM    686  CA  GLY A  48      28.755 -18.267  12.844  1.00  0.90           C  
ATOM    687  C   GLY A  48      28.463 -19.720  12.783  1.00  0.90           C  
ATOM    688  O   GLY A  48      29.321 -20.578  12.805  1.00  0.90           O  
ATOM    689  H   GLY A  48      27.318 -16.782  12.386  1.00  0.00           H  
ATOM    690  HA3 GLY A  48      28.705 -17.901  13.870  1.00  0.00           H  
ATOM    691  HA2 GLY A  48      29.788 -18.070  12.555  1.00  0.00           H  
ATOM    692  N   TRP A  49      27.220 -19.991  12.709  1.00  0.83           N  
ATOM    693  CA  TRP A  49      26.512 -21.354  12.592  1.00  0.83           C  
ATOM    694  C   TRP A  49      26.964 -22.072  11.261  1.00  0.83           C  
ATOM    695  O   TRP A  49      27.678 -23.062  11.315  1.00  0.83           O  
ATOM    696  CB  TRP A  49      24.987 -21.270  12.741  1.00  0.83           C  
ATOM    697  CG  TRP A  49      24.156 -22.482  12.313  1.00  0.83           C  
ATOM    698  CD1 TRP A  49      24.373 -23.741  12.696  1.00  0.83           C  
ATOM    699  CD2 TRP A  49      22.888 -22.494  11.475  1.00  0.83           C  
ATOM    700  NE1 TRP A  49      23.422 -24.525  12.078  1.00  0.83           N  
ATOM    701  CE2 TRP A  49      22.452 -23.823  11.384  1.00  0.83           C  
ATOM    702  CE3 TRP A  49      22.120 -21.444  10.807  1.00  0.83           C  
ATOM    703  CZ2 TRP A  49      21.224 -24.132  10.734  1.00  0.83           C  
ATOM    704  CZ3 TRP A  49      20.920 -21.798  10.139  1.00  0.83           C  
ATOM    705  CH2 TRP A  49      20.477 -23.108  10.134  1.00  0.83           C  
ATOM    706  H   TRP A  49      26.526 -19.278  12.880  1.00  0.00           H  
ATOM    707  HA  TRP A  49      26.897 -21.943  13.425  1.00  0.00           H  
ATOM    708  HB3 TRP A  49      24.627 -20.539  12.018  1.00  0.00           H  
ATOM    709  HB2 TRP A  49      24.788 -20.853  13.728  1.00  0.00           H  
ATOM    710  HD1 TRP A  49      25.115 -24.106  13.390  1.00  0.00           H  
ATOM    711  HE1 TRP A  49      23.455 -25.530  12.167  1.00  0.00           H  
ATOM    712  HE3 TRP A  49      22.477 -20.432  10.928  1.00  0.00           H  
ATOM    713  HZ2 TRP A  49      21.045 -25.163  10.467  1.00  0.00           H  
ATOM    714  HZ3 TRP A  49      20.332 -21.006   9.698  1.00  0.00           H  
ATOM    715  HH2 TRP A  49      19.613 -23.394   9.553  1.00  0.00           H  
ATOM    716  N   ILE A  50      26.656 -21.426  10.112  1.00  0.86           N  
ATOM    717  CA  ILE A  50      26.981 -21.784   8.786  1.00  0.86           C  
ATOM    718  C   ILE A  50      28.509 -21.956   8.731  1.00  0.86           C  
ATOM    719  O   ILE A  50      28.866 -23.032   8.244  1.00  0.86           O  
ATOM    720  CB  ILE A  50      26.343 -20.735   7.735  1.00  0.86           C  
ATOM    721  CG1 ILE A  50      24.842 -20.972   7.775  1.00  0.86           C  
ATOM    722  CG2 ILE A  50      26.868 -20.953   6.343  1.00  0.86           C  
ATOM    723  CD1 ILE A  50      23.995 -19.934   7.023  1.00  0.86           C  
ATOM    724  H   ILE A  50      26.137 -20.563  10.193  1.00  0.00           H  
ATOM    725  HA  ILE A  50      26.621 -22.769   8.490  1.00  0.00           H  
ATOM    726  HB  ILE A  50      26.614 -19.753   8.122  1.00  0.00           H  
ATOM    727 HG13 ILE A  50      24.560 -20.988   8.828  1.00  0.00           H  
ATOM    728 HG12 ILE A  50      24.694 -21.984   7.397  1.00  0.00           H  
ATOM    729 HG21 ILE A  50      26.836 -22.010   6.078  1.00  0.00           H  
ATOM    730 HG22 ILE A  50      26.379 -20.226   5.693  1.00  0.00           H  
ATOM    731 HG23 ILE A  50      27.912 -20.665   6.222  1.00  0.00           H  
ATOM    732 HD11 ILE A  50      23.884 -19.913   5.939  1.00  0.00           H  
ATOM    733 HD12 ILE A  50      22.938 -20.025   7.275  1.00  0.00           H  
ATOM    734 HD13 ILE A  50      24.295 -18.928   7.319  1.00  0.00           H  
ATOM    735  N   LEU A  51      29.335 -21.057   9.298  1.00  0.89           N  
ATOM    736  CA  LEU A  51      30.800 -21.088   9.276  1.00  0.89           C  
ATOM    737  C   LEU A  51      31.356 -22.223  10.107  1.00  0.89           C  
ATOM    738  O   LEU A  51      32.470 -22.736   9.956  1.00  0.89           O  
ATOM    739  CB  LEU A  51      31.273 -19.783   9.855  1.00  0.89           C  
ATOM    740  CG  LEU A  51      31.529 -18.684   8.794  1.00  0.89           C  
ATOM    741  CD1 LEU A  51      31.629 -17.271   9.375  1.00  0.89           C  
ATOM    742  CD2 LEU A  51      32.649 -19.015   7.784  1.00  0.89           C  
ATOM    743  H   LEU A  51      28.858 -20.218   9.596  1.00  0.00           H  
ATOM    744  HA  LEU A  51      31.261 -21.335   8.319  1.00  0.00           H  
ATOM    745  HB3 LEU A  51      32.234 -19.942  10.344  1.00  0.00           H  
ATOM    746  HB2 LEU A  51      30.711 -19.423  10.717  1.00  0.00           H  
ATOM    747  HG  LEU A  51      30.649 -18.809   8.163  1.00  0.00           H  
ATOM    748 HD11 LEU A  51      32.051 -17.333  10.378  1.00  0.00           H  
ATOM    749 HD12 LEU A  51      32.422 -16.710   8.878  1.00  0.00           H  
ATOM    750 HD13 LEU A  51      30.713 -16.681   9.373  1.00  0.00           H  
ATOM    751 HD21 LEU A  51      32.720 -20.092   7.634  1.00  0.00           H  
ATOM    752 HD22 LEU A  51      32.360 -18.648   6.799  1.00  0.00           H  
ATOM    753 HD23 LEU A  51      33.610 -18.730   8.212  1.00  0.00           H  
ATOM    754  N   GLY A  52      30.601 -22.723  11.109  1.00  0.88           N  
ATOM    755  CA  GLY A  52      31.026 -23.657  12.123  1.00  0.88           C  
ATOM    756  C   GLY A  52      32.069 -23.018  13.035  1.00  0.88           C  
ATOM    757  O   GLY A  52      33.108 -23.661  13.136  1.00  0.88           O  
ATOM    758  H   GLY A  52      29.698 -22.291  11.236  1.00  0.00           H  
ATOM    759  HA3 GLY A  52      31.386 -24.586  11.681  1.00  0.00           H  
ATOM    760  HA2 GLY A  52      30.077 -23.799  12.640  1.00  0.00           H  
ATOM    761  N   ASN A  53      31.729 -21.907  13.657  1.00  0.85           N  
ATOM    762  CA  ASN A  53      32.620 -21.172  14.535  1.00  0.85           C  
ATOM    763  C   ASN A  53      32.920 -22.093  15.761  1.00  0.85           C  
ATOM    764  O   ASN A  53      31.965 -22.423  16.458  1.00  0.85           O  
ATOM    765  CB  ASN A  53      31.929 -19.840  14.829  1.00  0.85           C  
ATOM    766  CG  ASN A  53      32.541 -18.969  16.000  1.00  0.85           C  
ATOM    767  OD1 ASN A  53      33.574 -19.385  16.556  1.00  0.85           O  
ATOM    768  ND2 ASN A  53      31.951 -17.856  16.421  1.00  0.85           N  
ATOM    769  H   ASN A  53      30.774 -21.594  13.560  1.00  0.00           H  
ATOM    770  HA  ASN A  53      33.490 -21.007  13.899  1.00  0.00           H  
ATOM    771  HB3 ASN A  53      30.958 -20.062  15.272  1.00  0.00           H  
ATOM    772  HB2 ASN A  53      31.752 -19.304  13.896  1.00  0.00           H  
ATOM    773 HD22 ASN A  53      32.497 -17.318  17.079  1.00  0.00           H  
ATOM    774 HD21 ASN A  53      31.231 -17.399  15.881  1.00  0.00           H  
ATOM    775  N   PRO A  54      34.216 -22.415  16.038  1.00  0.87           N  
ATOM    776  CA  PRO A  54      34.658 -23.356  17.106  1.00  0.87           C  
ATOM    777  C   PRO A  54      34.305 -22.795  18.556  1.00  0.87           C  
ATOM    778  O   PRO A  54      34.049 -23.564  19.503  1.00  0.87           O  
ATOM    779  CB  PRO A  54      36.174 -23.678  16.935  1.00  0.87           C  
ATOM    780  CG  PRO A  54      36.579 -22.278  16.458  1.00  0.87           C  
ATOM    781  CD  PRO A  54      35.431 -21.792  15.476  1.00  0.87           C  
ATOM    782  HA  PRO A  54      34.154 -24.321  17.042  1.00  0.00           H  
ATOM    783  HB3 PRO A  54      36.188 -24.502  16.222  1.00  0.00           H  
ATOM    784  HB2 PRO A  54      36.646 -23.933  17.884  1.00  0.00           H  
ATOM    785  HG3 PRO A  54      37.537 -22.316  15.939  1.00  0.00           H  
ATOM    786  HG2 PRO A  54      36.712 -21.615  17.314  1.00  0.00           H  
ATOM    787  HD2 PRO A  54      35.335 -20.707  15.438  1.00  0.00           H  
ATOM    788  HD3 PRO A  54      35.611 -22.237  14.497  1.00  0.00           H  
ATOM    789  N   GLU A  55      34.268 -21.500  18.658  1.00  0.73           N  
ATOM    790  CA  GLU A  55      33.912 -20.796  19.839  1.00  0.73           C  
ATOM    791  C   GLU A  55      32.391 -20.775  20.216  1.00  0.73           C  
ATOM    792  O   GLU A  55      32.061 -20.393  21.336  1.00  0.73           O  
ATOM    793  CB  GLU A  55      34.355 -19.355  19.787  1.00  0.73           C  
ATOM    794  CG  GLU A  55      35.840 -19.242  19.547  1.00  0.73           C  
ATOM    795  CD  GLU A  55      36.369 -17.822  19.250  1.00  0.73           C  
ATOM    796  OE1 GLU A  55      35.677 -16.803  19.108  1.00  0.73           O  
ATOM    797  OE2 GLU A  55      37.613 -17.723  19.269  1.00  0.73           O1-
ATOM    798  H   GLU A  55      34.433 -20.969  17.813  1.00  0.00           H  
ATOM    799  HA  GLU A  55      34.436 -21.297  20.653  1.00  0.00           H  
ATOM    800  HB3 GLU A  55      34.012 -18.794  20.656  1.00  0.00           H  
ATOM    801  HB2 GLU A  55      33.894 -18.796  18.972  1.00  0.00           H  
ATOM    802  HG3 GLU A  55      35.960 -19.877  18.669  1.00  0.00           H  
ATOM    803  HG2 GLU A  55      36.330 -19.692  20.410  1.00  0.00           H  
ATOM    804  N   CYS A  56      31.467 -21.247  19.336  1.00  0.69           N  
ATOM    805  CA  CYS A  56      30.080 -21.571  19.577  1.00  0.69           C  
ATOM    806  C   CYS A  56      29.994 -22.963  20.148  1.00  0.69           C  
ATOM    807  O   CYS A  56      30.975 -23.760  20.132  1.00  0.69           O  
ATOM    808  CB  CYS A  56      29.245 -21.408  18.280  1.00  0.69           C  
ATOM    809  SG  CYS A  56      29.265 -19.715  17.641  1.00  0.69           S  
ATOM    810  H   CYS A  56      31.792 -21.709  18.499  1.00  0.00           H  
ATOM    811  HA  CYS A  56      29.687 -20.846  20.290  1.00  0.00           H  
ATOM    812  HB3 CYS A  56      28.200 -21.641  18.490  1.00  0.00           H  
ATOM    813  HB2 CYS A  56      29.609 -22.117  17.537  1.00  0.00           H  
ATOM    814  N   GLU A  57      28.808 -23.368  20.610  1.00  0.47           N  
ATOM    815  CA  GLU A  57      28.438 -24.705  20.968  1.00  0.47           C  
ATOM    816  C   GLU A  57      28.103 -25.449  19.660  1.00  0.47           C  
ATOM    817  O   GLU A  57      27.684 -24.830  18.656  1.00  0.47           O  
ATOM    818  CB  GLU A  57      27.252 -24.677  21.950  1.00  0.47           C  
ATOM    819  CG  GLU A  57      27.445 -23.814  23.165  1.00  0.47           C  
ATOM    820  CD  GLU A  57      28.748 -23.871  23.973  1.00  0.47           C  
ATOM    821  OE1 GLU A  57      29.293 -24.913  24.339  1.00  0.47           O  
ATOM    822  OE2 GLU A  57      29.274 -22.807  24.349  1.00  0.47           O1-
ATOM    823  H   GLU A  57      28.055 -22.731  20.826  1.00  0.00           H  
ATOM    824  HA  GLU A  57      29.223 -25.245  21.496  1.00  0.00           H  
ATOM    825  HB3 GLU A  57      27.086 -25.664  22.385  1.00  0.00           H  
ATOM    826  HB2 GLU A  57      26.375 -24.372  21.380  1.00  0.00           H  
ATOM    827  HG3 GLU A  57      26.612 -23.894  23.865  1.00  0.00           H  
ATOM    828  HG2 GLU A  57      27.209 -22.798  22.847  1.00  0.00           H  
ATOM    829  N   LEU A  58      28.140 -26.788  19.746  1.00  0.49           N  
ATOM    830  CA  LEU A  58      27.845 -27.782  18.755  1.00  0.49           C  
ATOM    831  C   LEU A  58      26.355 -27.707  18.509  1.00  0.49           C  
ATOM    832  O   LEU A  58      25.572 -28.260  19.275  1.00  0.49           O  
ATOM    833  CB  LEU A  58      28.332 -29.133  19.369  1.00  0.49           C  
ATOM    834  CG  LEU A  58      29.814 -29.217  19.822  1.00  0.49           C  
ATOM    835  CD1 LEU A  58      30.146 -30.628  20.421  1.00  0.49           C  
ATOM    836  CD2 LEU A  58      30.780 -28.765  18.670  1.00  0.49           C  
ATOM    837  H   LEU A  58      28.410 -27.122  20.661  1.00  0.00           H  
ATOM    838  HA  LEU A  58      28.370 -27.490  17.845  1.00  0.00           H  
ATOM    839  HB3 LEU A  58      28.070 -29.917  18.659  1.00  0.00           H  
ATOM    840  HB2 LEU A  58      27.708 -29.456  20.204  1.00  0.00           H  
ATOM    841  HG  LEU A  58      29.907 -28.564  20.689  1.00  0.00           H  
ATOM    842 HD11 LEU A  58      30.744 -30.459  21.316  1.00  0.00           H  
ATOM    843 HD12 LEU A  58      29.233 -31.105  20.777  1.00  0.00           H  
ATOM    844 HD13 LEU A  58      30.621 -31.266  19.675  1.00  0.00           H  
ATOM    845 HD21 LEU A  58      31.177 -29.693  18.260  1.00  0.00           H  
ATOM    846 HD22 LEU A  58      30.252 -28.380  17.797  1.00  0.00           H  
ATOM    847 HD23 LEU A  58      31.575 -28.132  19.066  1.00  0.00           H  
ATOM    848  N   LEU A  59      25.945 -26.925  17.499  1.00  0.43           N  
ATOM    849  CA  LEU A  59      24.601 -26.968  16.837  1.00  0.43           C  
ATOM    850  C   LEU A  59      24.317 -28.312  16.302  1.00  0.43           C  
ATOM    851  O   LEU A  59      25.207 -29.003  15.795  1.00  0.43           O  
ATOM    852  CB  LEU A  59      24.358 -25.725  15.930  1.00  0.43           C  
ATOM    853  CG  LEU A  59      23.096 -24.819  16.332  1.00  0.43           C  
ATOM    854  CD1 LEU A  59      21.738 -25.439  16.013  1.00  0.43           C  
ATOM    855  CD2 LEU A  59      23.284 -24.267  17.745  1.00  0.43           C  
ATOM    856  H   LEU A  59      26.724 -26.476  17.038  1.00  0.00           H  
ATOM    857  HA  LEU A  59      23.843 -26.812  17.606  1.00  0.00           H  
ATOM    858  HB3 LEU A  59      24.324 -26.149  14.927  1.00  0.00           H  
ATOM    859  HB2 LEU A  59      25.150 -24.975  15.913  1.00  0.00           H  
ATOM    860  HG  LEU A  59      23.135 -23.953  15.670  1.00  0.00           H  
ATOM    861 HD11 LEU A  59      21.146 -25.680  16.896  1.00  0.00           H  
ATOM    862 HD12 LEU A  59      21.230 -24.793  15.297  1.00  0.00           H  
ATOM    863 HD13 LEU A  59      21.958 -26.326  15.419  1.00  0.00           H  
ATOM    864 HD21 LEU A  59      23.572 -23.216  17.710  1.00  0.00           H  
ATOM    865 HD22 LEU A  59      22.430 -24.308  18.422  1.00  0.00           H  
ATOM    866 HD23 LEU A  59      24.070 -24.680  18.378  1.00  0.00           H  
ATOM    867  N   ILE A  60      23.047 -28.661  16.348  1.00  0.40           N  
ATOM    868  CA  ILE A  60      22.490 -29.899  15.699  1.00  0.40           C  
ATOM    869  C   ILE A  60      22.704 -30.055  14.178  1.00  0.40           C  
ATOM    870  O   ILE A  60      22.503 -29.051  13.523  1.00  0.40           O  
ATOM    871  CB  ILE A  60      20.979 -30.125  16.161  1.00  0.40           C  
ATOM    872  CG1 ILE A  60      20.259 -31.347  15.600  1.00  0.40           C  
ATOM    873  CG2 ILE A  60      20.096 -28.875  15.885  1.00  0.40           C  
ATOM    874  CD1 ILE A  60      19.003 -31.859  16.242  1.00  0.40           C  
ATOM    875  H   ILE A  60      22.335 -28.241  16.927  1.00  0.00           H  
ATOM    876  HA  ILE A  60      22.971 -30.733  16.210  1.00  0.00           H  
ATOM    877  HB  ILE A  60      21.034 -30.137  17.250  1.00  0.00           H  
ATOM    878 HG13 ILE A  60      20.901 -32.227  15.605  1.00  0.00           H  
ATOM    879 HG12 ILE A  60      20.022 -31.155  14.553  1.00  0.00           H  
ATOM    880 HG21 ILE A  60      19.939 -28.761  14.812  1.00  0.00           H  
ATOM    881 HG22 ILE A  60      19.115 -28.936  16.358  1.00  0.00           H  
ATOM    882 HG23 ILE A  60      20.663 -27.967  16.090  1.00  0.00           H  
ATOM    883 HD11 ILE A  60      19.224 -32.254  17.234  1.00  0.00           H  
ATOM    884 HD12 ILE A  60      18.281 -31.046  16.300  1.00  0.00           H  
ATOM    885 HD13 ILE A  60      18.481 -32.551  15.581  1.00  0.00           H  
ATOM    886  N   SER A  61      23.082 -31.143  13.622  1.00  0.44           N  
ATOM    887  CA  SER A  61      23.469 -31.172  12.219  1.00  0.44           C  
ATOM    888  C   SER A  61      22.287 -31.409  11.174  1.00  0.44           C  
ATOM    889  O   SER A  61      22.393 -31.096  10.041  1.00  0.44           O  
ATOM    890  CB  SER A  61      24.588 -32.299  12.073  1.00  0.44           C  
ATOM    891  OG  SER A  61      25.789 -31.859  12.633  1.00  0.44           O  
ATOM    892  H   SER A  61      23.284 -31.936  14.214  1.00  0.00           H  
ATOM    893  HA  SER A  61      23.953 -30.243  11.914  1.00  0.00           H  
ATOM    894  HB3 SER A  61      24.682 -32.632  11.039  1.00  0.00           H  
ATOM    895  HB2 SER A  61      24.330 -33.235  12.568  1.00  0.00           H  
ATOM    896  HG  SER A  61      25.587 -31.613  13.539  1.00  0.00           H  
ATOM    897  N   LYS A  62      21.235 -32.055  11.677  1.00  0.41           N  
ATOM    898  CA  LYS A  62      19.895 -32.157  11.080  1.00  0.41           C  
ATOM    899  C   LYS A  62      18.790 -31.979  12.098  1.00  0.41           C  
ATOM    900  O   LYS A  62      18.723 -32.735  13.076  1.00  0.41           O  
ATOM    901  CB  LYS A  62      19.753 -33.423  10.230  1.00  0.41           C  
ATOM    902  CG  LYS A  62      19.950 -34.728  10.995  1.00  0.41           C  
ATOM    903  CD  LYS A  62      19.691 -35.959  10.068  1.00  0.41           C  
ATOM    904  CE  LYS A  62      20.028 -37.226  10.912  1.00  0.41           C  
ATOM    905  NZ  LYS A  62      20.386 -38.362  10.050  1.00  0.41           N1+
ATOM    906  H   LYS A  62      21.161 -32.074  12.685  1.00  0.00           H  
ATOM    907  HA  LYS A  62      19.851 -31.288  10.421  1.00  0.00           H  
ATOM    908  HB3 LYS A  62      20.499 -33.322   9.441  1.00  0.00           H  
ATOM    909  HB2 LYS A  62      18.793 -33.225   9.754  1.00  0.00           H  
ATOM    910  HG3 LYS A  62      19.239 -34.742  11.822  1.00  0.00           H  
ATOM    911  HG2 LYS A  62      20.913 -34.814  11.498  1.00  0.00           H  
ATOM    912  HD3 LYS A  62      20.307 -35.976   9.168  1.00  0.00           H  
ATOM    913  HD2 LYS A  62      18.651 -35.950   9.742  1.00  0.00           H  
ATOM    914  HE3 LYS A  62      19.194 -37.492  11.562  1.00  0.00           H  
ATOM    915  HE2 LYS A  62      20.905 -37.156  11.557  1.00  0.00           H  
ATOM    916  HZ1 LYS A  62      21.070 -38.209   9.322  1.00  0.00           H  
ATOM    917  HZ2 LYS A  62      20.713 -39.176  10.552  1.00  0.00           H  
ATOM    918  HZ3 LYS A  62      19.507 -38.692   9.677  1.00  0.00           H  
ATOM    919  N   GLU A  63      17.911 -30.982  11.788  1.00  0.65           N  
ATOM    920  CA  GLU A  63      16.733 -30.692  12.541  1.00  0.65           C  
ATOM    921  C   GLU A  63      15.808 -29.963  11.554  1.00  0.65           C  
ATOM    922  O   GLU A  63      16.230 -29.335  10.607  1.00  0.65           O  
ATOM    923  CB  GLU A  63      17.058 -29.836  13.789  1.00  0.65           C  
ATOM    924  CG  GLU A  63      15.930 -29.594  14.849  1.00  0.65           C  
ATOM    925  CD  GLU A  63      15.210 -30.877  15.378  1.00  0.65           C  
ATOM    926  OE1 GLU A  63      15.362 -31.308  16.567  1.00  0.65           O  
ATOM    927  OE2 GLU A  63      14.439 -31.517  14.643  1.00  0.65           O1-
ATOM    928  H   GLU A  63      18.009 -30.550  10.879  1.00  0.00           H  
ATOM    929  HA  GLU A  63      16.302 -31.659  12.803  1.00  0.00           H  
ATOM    930  HB3 GLU A  63      17.328 -28.844  13.425  1.00  0.00           H  
ATOM    931  HB2 GLU A  63      17.925 -30.211  14.333  1.00  0.00           H  
ATOM    932  HG3 GLU A  63      15.168 -28.882  14.532  1.00  0.00           H  
ATOM    933  HG2 GLU A  63      16.549 -29.059  15.569  1.00  0.00           H  
ATOM    934  N   SER A  64      14.494 -29.954  11.807  1.00  0.77           N  
ATOM    935  CA  SER A  64      13.526 -29.039  11.291  1.00  0.77           C  
ATOM    936  C   SER A  64      13.094 -27.994  12.351  1.00  0.77           C  
ATOM    937  O   SER A  64      12.981 -28.328  13.521  1.00  0.77           O  
ATOM    938  CB  SER A  64      12.401 -29.921  10.720  1.00  0.77           C  
ATOM    939  OG  SER A  64      11.757 -30.721  11.731  1.00  0.77           O  
ATOM    940  H   SER A  64      14.310 -30.420  12.685  1.00  0.00           H  
ATOM    941  HA  SER A  64      13.895 -28.469  10.438  1.00  0.00           H  
ATOM    942  HB3 SER A  64      12.729 -30.578   9.915  1.00  0.00           H  
ATOM    943  HB2 SER A  64      11.753 -29.230  10.181  1.00  0.00           H  
ATOM    944  HG  SER A  64      10.954 -30.254  11.971  1.00  0.00           H  
ATOM    945  N   TRP A  65      12.916 -26.708  11.963  1.00  0.75           N  
ATOM    946  CA  TRP A  65      12.680 -25.581  12.885  1.00  0.75           C  
ATOM    947  C   TRP A  65      11.318 -25.028  12.546  1.00  0.75           C  
ATOM    948  O   TRP A  65      10.861 -25.038  11.370  1.00  0.75           O  
ATOM    949  CB  TRP A  65      13.732 -24.506  12.853  1.00  0.75           C  
ATOM    950  CG  TRP A  65      13.896 -23.698  11.571  1.00  0.75           C  
ATOM    951  CD1 TRP A  65      13.059 -22.687  11.172  1.00  0.75           C  
ATOM    952  CD2 TRP A  65      15.011 -23.738  10.646  1.00  0.75           C  
ATOM    953  NE1 TRP A  65      13.579 -22.143  10.008  1.00  0.75           N  
ATOM    954  CE2 TRP A  65      14.826 -22.693   9.706  1.00  0.75           C  
ATOM    955  CE3 TRP A  65      16.240 -24.470  10.568  1.00  0.75           C  
ATOM    956  CZ2 TRP A  65      15.730 -22.438   8.654  1.00  0.75           C  
ATOM    957  CZ3 TRP A  65      17.174 -24.198   9.600  1.00  0.75           C  
ATOM    958  CH2 TRP A  65      16.959 -23.181   8.693  1.00  0.75           C  
ATOM    959  H   TRP A  65      12.829 -26.499  10.978  1.00  0.00           H  
ATOM    960  HA  TRP A  65      12.533 -25.887  13.922  1.00  0.00           H  
ATOM    961  HB3 TRP A  65      14.757 -24.819  13.052  1.00  0.00           H  
ATOM    962  HB2 TRP A  65      13.600 -23.889  13.742  1.00  0.00           H  
ATOM    963  HD1 TRP A  65      12.076 -22.414  11.526  1.00  0.00           H  
ATOM    964  HE1 TRP A  65      13.119 -21.422   9.470  1.00  0.00           H  
ATOM    965  HE3 TRP A  65      16.512 -25.174  11.341  1.00  0.00           H  
ATOM    966  HZ2 TRP A  65      15.515 -21.664   7.931  1.00  0.00           H  
ATOM    967  HZ3 TRP A  65      18.009 -24.882   9.591  1.00  0.00           H  
ATOM    968  HH2 TRP A  65      17.750 -22.949   7.994  1.00  0.00           H  
ATOM    969  N   SER A  66      10.676 -24.403  13.555  1.00  0.77           N  
ATOM    970  CA  SER A  66       9.533 -23.448  13.412  1.00  0.77           C  
ATOM    971  C   SER A  66      10.002 -22.012  13.147  1.00  0.77           C  
ATOM    972  O   SER A  66       9.527 -21.312  12.210  1.00  0.77           O  
ATOM    973  CB  SER A  66       8.605 -23.487  14.635  1.00  0.77           C  
ATOM    974  OG  SER A  66       9.267 -23.235  15.836  1.00  0.77           O  
ATOM    975  H   SER A  66      11.054 -24.471  14.490  1.00  0.00           H  
ATOM    976  HA  SER A  66       8.898 -23.818  12.607  1.00  0.00           H  
ATOM    977  HB3 SER A  66       8.165 -24.480  14.536  1.00  0.00           H  
ATOM    978  HB2 SER A  66       7.703 -22.888  14.512  1.00  0.00           H  
ATOM    979  HG  SER A  66       8.803 -23.855  16.404  1.00  0.00           H  
ATOM    980  N   TYR A  67      11.025 -21.491  13.762  1.00  0.81           N  
ATOM    981  CA  TYR A  67      11.704 -20.270  13.553  1.00  0.81           C  
ATOM    982  C   TYR A  67      12.983 -20.558  14.312  1.00  0.81           C  
ATOM    983  O   TYR A  67      13.181 -21.464  15.161  1.00  0.81           O  
ATOM    984  CB  TYR A  67      10.939 -19.049  14.265  1.00  0.81           C  
ATOM    985  CG  TYR A  67      10.540 -19.184  15.794  1.00  0.81           C  
ATOM    986  CD1 TYR A  67       9.332 -19.801  16.143  1.00  0.81           C  
ATOM    987  CD2 TYR A  67      11.384 -18.738  16.859  1.00  0.81           C  
ATOM    988  CE1 TYR A  67       8.876 -19.834  17.509  1.00  0.81           C  
ATOM    989  CE2 TYR A  67      10.936 -18.730  18.176  1.00  0.81           C  
ATOM    990  CZ  TYR A  67       9.724 -19.387  18.547  1.00  0.81           C  
ATOM    991  OH  TYR A  67       9.327 -19.486  19.885  1.00  0.81           O  
ATOM    992  H   TYR A  67      11.376 -21.995  14.564  1.00  0.00           H  
ATOM    993  HA  TYR A  67      11.952 -20.102  12.505  1.00  0.00           H  
ATOM    994  HB3 TYR A  67      10.103 -18.828  13.601  1.00  0.00           H  
ATOM    995  HB2 TYR A  67      11.581 -18.173  14.172  1.00  0.00           H  
ATOM    996  HD1 TYR A  67       8.643 -20.284  15.466  1.00  0.00           H  
ATOM    997  HD2 TYR A  67      12.354 -18.308  16.656  1.00  0.00           H  
ATOM    998  HE1 TYR A  67       7.955 -20.348  17.743  1.00  0.00           H  
ATOM    999  HE2 TYR A  67      11.574 -18.295  18.931  1.00  0.00           H  
ATOM   1000  HH  TYR A  67       8.794 -20.239  20.152  1.00  0.00           H  
ATOM   1001  N   ILE A  68      13.988 -19.771  13.929  1.00  0.82           N  
ATOM   1002  CA  ILE A  68      15.376 -19.796  14.483  1.00  0.82           C  
ATOM   1003  C   ILE A  68      15.420 -18.601  15.485  1.00  0.82           C  
ATOM   1004  O   ILE A  68      14.824 -17.564  15.255  1.00  0.82           O  
ATOM   1005  CB  ILE A  68      16.495 -19.485  13.417  1.00  0.82           C  
ATOM   1006  CG1 ILE A  68      16.162 -20.252  12.049  1.00  0.82           C  
ATOM   1007  CG2 ILE A  68      17.942 -19.881  13.918  1.00  0.82           C  
ATOM   1008  CD1 ILE A  68      17.149 -19.803  10.999  1.00  0.82           C  
ATOM   1009  H   ILE A  68      13.744 -18.944  13.402  1.00  0.00           H  
ATOM   1010  HA  ILE A  68      15.624 -20.768  14.911  1.00  0.00           H  
ATOM   1011  HB  ILE A  68      16.537 -18.409  13.249  1.00  0.00           H  
ATOM   1012 HG13 ILE A  68      15.161 -20.012  11.690  1.00  0.00           H  
ATOM   1013 HG12 ILE A  68      16.269 -21.334  12.131  1.00  0.00           H  
ATOM   1014 HG21 ILE A  68      18.155 -19.454  14.898  1.00  0.00           H  
ATOM   1015 HG22 ILE A  68      18.096 -20.959  13.878  1.00  0.00           H  
ATOM   1016 HG23 ILE A  68      18.625 -19.368  13.239  1.00  0.00           H  
ATOM   1017 HD11 ILE A  68      18.061 -20.391  10.908  1.00  0.00           H  
ATOM   1018 HD12 ILE A  68      16.802 -20.011   9.986  1.00  0.00           H  
ATOM   1019 HD13 ILE A  68      17.524 -18.782  11.067  1.00  0.00           H  
ATOM   1020  N   VAL A  69      16.067 -18.842  16.642  1.00  0.84           N  
ATOM   1021  CA  VAL A  69      16.324 -17.831  17.698  1.00  0.84           C  
ATOM   1022  C   VAL A  69      17.866 -17.558  17.736  1.00  0.84           C  
ATOM   1023  O   VAL A  69      18.625 -18.402  18.116  1.00  0.84           O  
ATOM   1024  CB  VAL A  69      15.745 -18.398  19.027  1.00  0.84           C  
ATOM   1025  CG1 VAL A  69      16.084 -17.565  20.242  1.00  0.84           C  
ATOM   1026  CG2 VAL A  69      14.268 -18.523  18.920  1.00  0.84           C  
ATOM   1027  H   VAL A  69      16.530 -19.716  16.843  1.00  0.00           H  
ATOM   1028  HA  VAL A  69      15.807 -16.916  17.411  1.00  0.00           H  
ATOM   1029  HB  VAL A  69      16.192 -19.361  19.273  1.00  0.00           H  
ATOM   1030 HG11 VAL A  69      17.135 -17.299  20.357  1.00  0.00           H  
ATOM   1031 HG12 VAL A  69      15.641 -16.570  20.244  1.00  0.00           H  
ATOM   1032 HG13 VAL A  69      15.667 -17.950  21.173  1.00  0.00           H  
ATOM   1033 HG21 VAL A  69      13.851 -19.192  18.167  1.00  0.00           H  
ATOM   1034 HG22 VAL A  69      13.920 -18.807  19.914  1.00  0.00           H  
ATOM   1035 HG23 VAL A  69      13.816 -17.561  18.681  1.00  0.00           H  
ATOM   1036  N   GLU A  70      18.209 -16.404  17.313  1.00  0.80           N  
ATOM   1037  CA  GLU A  70      19.508 -15.768  17.687  1.00  0.80           C  
ATOM   1038  C   GLU A  70      19.417 -15.044  18.995  1.00  0.80           C  
ATOM   1039  O   GLU A  70      18.235 -14.724  19.246  1.00  0.80           O  
ATOM   1040  CB  GLU A  70      19.975 -14.813  16.631  1.00  0.80           C  
ATOM   1041  CG  GLU A  70      20.563 -15.471  15.364  1.00  0.80           C  
ATOM   1042  CD  GLU A  70      21.083 -14.404  14.357  1.00  0.80           C  
ATOM   1043  OE1 GLU A  70      21.761 -14.814  13.405  1.00  0.80           O  
ATOM   1044  OE2 GLU A  70      20.673 -13.277  14.391  1.00  0.80           O1-
ATOM   1045  H   GLU A  70      17.533 -15.713  17.022  1.00  0.00           H  
ATOM   1046  HA  GLU A  70      20.269 -16.547  17.702  1.00  0.00           H  
ATOM   1047  HB3 GLU A  70      20.653 -14.031  16.974  1.00  0.00           H  
ATOM   1048  HB2 GLU A  70      19.067 -14.312  16.297  1.00  0.00           H  
ATOM   1049  HG3 GLU A  70      19.886 -16.169  14.871  1.00  0.00           H  
ATOM   1050  HG2 GLU A  70      21.436 -16.049  15.664  1.00  0.00           H  
ATOM   1051  N   LYS A  71      20.466 -14.774  19.736  1.00  0.77           N  
ATOM   1052  CA  LYS A  71      20.428 -13.925  20.926  1.00  0.77           C  
ATOM   1053  C   LYS A  71      20.250 -12.461  20.530  1.00  0.77           C  
ATOM   1054  O   LYS A  71      20.328 -12.164  19.326  1.00  0.77           O  
ATOM   1055  CB  LYS A  71      21.744 -14.095  21.681  1.00  0.77           C  
ATOM   1056  CG  LYS A  71      21.674 -14.870  23.056  1.00  0.77           C  
ATOM   1057  CD  LYS A  71      23.022 -14.650  23.754  1.00  0.77           C  
ATOM   1058  CE  LYS A  71      23.300 -15.666  24.884  1.00  0.77           C  
ATOM   1059  NZ  LYS A  71      24.538 -15.450  25.683  1.00  0.77           N1+
ATOM   1060  H   LYS A  71      21.336 -15.237  19.517  1.00  0.00           H  
ATOM   1061  HA  LYS A  71      19.611 -14.298  21.546  1.00  0.00           H  
ATOM   1062  HB3 LYS A  71      22.314 -13.179  21.835  1.00  0.00           H  
ATOM   1063  HB2 LYS A  71      22.503 -14.590  21.076  1.00  0.00           H  
ATOM   1064  HG3 LYS A  71      21.602 -15.932  22.822  1.00  0.00           H  
ATOM   1065  HG2 LYS A  71      20.784 -14.585  23.617  1.00  0.00           H  
ATOM   1066  HD3 LYS A  71      22.886 -13.672  24.216  1.00  0.00           H  
ATOM   1067  HD2 LYS A  71      23.839 -14.715  23.036  1.00  0.00           H  
ATOM   1068  HE3 LYS A  71      23.090 -16.718  24.691  1.00  0.00           H  
ATOM   1069  HE2 LYS A  71      22.412 -15.515  25.497  1.00  0.00           H  
ATOM   1070  HZ1 LYS A  71      24.690 -14.471  25.877  1.00  0.00           H  
ATOM   1071  HZ2 LYS A  71      24.338 -15.863  26.584  1.00  0.00           H  
ATOM   1072  HZ3 LYS A  71      25.339 -15.960  25.341  1.00  0.00           H  
ATOM   1073  N   PRO A  72      19.836 -11.568  21.475  1.00  0.77           N  
ATOM   1074  CA  PRO A  72      19.729 -10.081  21.239  1.00  0.77           C  
ATOM   1075  C   PRO A  72      20.767  -9.472  20.435  1.00  0.77           C  
ATOM   1076  O   PRO A  72      20.548  -8.859  19.407  1.00  0.77           O  
ATOM   1077  CB  PRO A  72      19.507  -9.446  22.626  1.00  0.77           C  
ATOM   1078  CG  PRO A  72      18.901 -10.541  23.446  1.00  0.77           C  
ATOM   1079  CD  PRO A  72      19.595 -11.813  22.929  1.00  0.77           C  
ATOM   1080  HA  PRO A  72      18.878  -9.911  20.578  1.00  0.00           H  
ATOM   1081  HB3 PRO A  72      18.835  -8.596  22.513  1.00  0.00           H  
ATOM   1082  HB2 PRO A  72      20.415  -9.087  23.110  1.00  0.00           H  
ATOM   1083  HG3 PRO A  72      17.823 -10.694  23.397  1.00  0.00           H  
ATOM   1084  HG2 PRO A  72      19.035 -10.259  24.491  1.00  0.00           H  
ATOM   1085  HD2 PRO A  72      20.589 -11.922  23.362  1.00  0.00           H  
ATOM   1086  HD3 PRO A  72      19.063 -12.726  23.199  1.00  0.00           H  
ATOM   1087  N   ASN A  73      22.000  -9.651  20.916  1.00  0.70           N  
ATOM   1088  CA  ASN A  73      23.206  -9.453  20.124  1.00  0.70           C  
ATOM   1089  C   ASN A  73      23.885 -10.821  19.993  1.00  0.70           C  
ATOM   1090  O   ASN A  73      24.401 -11.285  20.997  1.00  0.70           O  
ATOM   1091  CB  ASN A  73      24.119  -8.471  20.942  1.00  0.70           C  
ATOM   1092  CG  ASN A  73      23.645  -7.041  20.805  1.00  0.70           C  
ATOM   1093  OD1 ASN A  73      22.643  -6.755  20.295  1.00  0.70           O  
ATOM   1094  ND2 ASN A  73      24.409  -6.115  21.341  1.00  0.70           N  
ATOM   1095  H   ASN A  73      22.195 -10.036  21.830  1.00  0.00           H  
ATOM   1096  HA  ASN A  73      23.045  -8.996  19.147  1.00  0.00           H  
ATOM   1097  HB3 ASN A  73      25.087  -8.704  20.499  1.00  0.00           H  
ATOM   1098  HB2 ASN A  73      24.182  -8.803  21.979  1.00  0.00           H  
ATOM   1099 HD22 ASN A  73      24.122  -5.147  21.363  1.00  0.00           H  
ATOM   1100 HD21 ASN A  73      25.338  -6.272  21.705  1.00  0.00           H  
ATOM   1101  N   PRO A  74      23.872 -11.413  18.793  1.00  0.72           N  
ATOM   1102  CA  PRO A  74      24.604 -12.735  18.622  1.00  0.72           C  
ATOM   1103  C   PRO A  74      26.088 -12.462  18.323  1.00  0.72           C  
ATOM   1104  O   PRO A  74      26.529 -12.421  17.156  1.00  0.72           O  
ATOM   1105  CB  PRO A  74      23.914 -13.437  17.470  1.00  0.72           C  
ATOM   1106  CG  PRO A  74      23.469 -12.243  16.643  1.00  0.72           C  
ATOM   1107  CD  PRO A  74      23.230 -11.078  17.564  1.00  0.72           C  
ATOM   1108  HA  PRO A  74      24.405 -13.429  19.440  1.00  0.00           H  
ATOM   1109  HB3 PRO A  74      23.130 -14.121  17.796  1.00  0.00           H  
ATOM   1110  HB2 PRO A  74      24.567 -14.085  16.886  1.00  0.00           H  
ATOM   1111  HG3 PRO A  74      22.572 -12.439  16.057  1.00  0.00           H  
ATOM   1112  HG2 PRO A  74      24.275 -12.009  15.946  1.00  0.00           H  
ATOM   1113  HD2 PRO A  74      23.637 -10.159  17.143  1.00  0.00           H  
ATOM   1114  HD3 PRO A  74      22.208 -10.757  17.767  1.00  0.00           H  
ATOM   1115  N   GLU A  75      26.884 -12.255  19.435  1.00  0.66           N  
ATOM   1116  CA  GLU A  75      28.313 -11.866  19.458  1.00  0.66           C  
ATOM   1117  C   GLU A  75      29.211 -12.841  18.708  1.00  0.66           C  
ATOM   1118  O   GLU A  75      30.259 -12.408  18.342  1.00  0.66           O  
ATOM   1119  CB  GLU A  75      28.861 -11.625  20.893  1.00  0.66           C  
ATOM   1120  CG  GLU A  75      27.868 -10.677  21.720  1.00  0.66           C  
ATOM   1121  CD  GLU A  75      28.432 -10.173  23.028  1.00  0.66           C  
ATOM   1122  OE1 GLU A  75      27.527  -9.654  23.752  1.00  0.66           O  
ATOM   1123  OE2 GLU A  75      29.648 -10.373  23.380  1.00  0.66           O1-
ATOM   1124  H   GLU A  75      26.500 -12.460  20.347  1.00  0.00           H  
ATOM   1125  HA  GLU A  75      28.349 -10.945  18.875  1.00  0.00           H  
ATOM   1126  HB3 GLU A  75      29.711 -10.997  20.624  1.00  0.00           H  
ATOM   1127  HB2 GLU A  75      29.143 -12.546  21.404  1.00  0.00           H  
ATOM   1128  HG3 GLU A  75      26.944 -11.249  21.813  1.00  0.00           H  
ATOM   1129  HG2 GLU A  75      27.743  -9.795  21.092  1.00  0.00           H  
ATOM   1130  N   ASN A  76      28.874 -14.151  18.543  1.00  0.77           N  
ATOM   1131  CA  ASN A  76      29.752 -15.149  18.005  1.00  0.77           C  
ATOM   1132  C   ASN A  76      29.546 -15.457  16.517  1.00  0.77           C  
ATOM   1133  O   ASN A  76      28.985 -16.472  16.037  1.00  0.77           O  
ATOM   1134  CB  ASN A  76      29.604 -16.463  18.807  1.00  0.77           C  
ATOM   1135  CG  ASN A  76      30.048 -16.471  20.206  1.00  0.77           C  
ATOM   1136  OD1 ASN A  76      30.664 -15.526  20.712  1.00  0.77           O  
ATOM   1137  ND2 ASN A  76      29.686 -17.500  20.965  1.00  0.77           N  
ATOM   1138  H   ASN A  76      28.005 -14.423  18.981  1.00  0.00           H  
ATOM   1139  HA  ASN A  76      30.798 -14.874  18.137  1.00  0.00           H  
ATOM   1140  HB3 ASN A  76      30.099 -17.328  18.367  1.00  0.00           H  
ATOM   1141  HB2 ASN A  76      28.584 -16.836  18.912  1.00  0.00           H  
ATOM   1142 HD22 ASN A  76      29.941 -17.611  21.936  1.00  0.00           H  
ATOM   1143 HD21 ASN A  76      29.236 -18.334  20.615  1.00  0.00           H  
ATOM   1144  N   GLY A  77      30.113 -14.542  15.697  1.00  0.85           N  
ATOM   1145  CA  GLY A  77      29.978 -14.477  14.252  1.00  0.85           C  
ATOM   1146  C   GLY A  77      31.239 -15.138  13.752  1.00  0.85           C  
ATOM   1147  O   GLY A  77      31.429 -16.331  14.059  1.00  0.85           O  
ATOM   1148  H   GLY A  77      30.650 -13.808  16.136  1.00  0.00           H  
ATOM   1149  HA3 GLY A  77      29.809 -13.449  13.933  1.00  0.00           H  
ATOM   1150  HA2 GLY A  77      29.251 -15.144  13.788  1.00  0.00           H  
ATOM   1151  N   THR A  78      32.026 -14.446  12.964  1.00  0.86           N  
ATOM   1152  CA  THR A  78      33.327 -14.810  12.452  1.00  0.86           C  
ATOM   1153  C   THR A  78      34.348 -14.895  13.664  1.00  0.86           C  
ATOM   1154  O   THR A  78      34.191 -14.218  14.645  1.00  0.86           O  
ATOM   1155  CB  THR A  78      33.832 -13.840  11.431  1.00  0.86           C  
ATOM   1156  OG1 THR A  78      34.067 -12.599  12.003  1.00  0.86           O  
ATOM   1157  CG2 THR A  78      32.978 -13.712  10.077  1.00  0.86           C  
ATOM   1158  H   THR A  78      31.885 -13.449  12.887  1.00  0.00           H  
ATOM   1159  HA  THR A  78      33.172 -15.803  12.030  1.00  0.00           H  
ATOM   1160  HB  THR A  78      34.847 -14.061  11.101  1.00  0.00           H  
ATOM   1161  HG1 THR A  78      33.308 -12.259  12.482  1.00  0.00           H  
ATOM   1162 HG21 THR A  78      32.956 -14.625   9.483  1.00  0.00           H  
ATOM   1163 HG22 THR A  78      31.958 -13.413  10.316  1.00  0.00           H  
ATOM   1164 HG23 THR A  78      33.417 -12.937   9.446  1.00  0.00           H  
ATOM   1165  N   CYS A  79      35.327 -15.830  13.557  1.00  0.88           N  
ATOM   1166  CA  CYS A  79      36.442 -15.881  14.494  1.00  0.88           C  
ATOM   1167  C   CYS A  79      37.812 -15.444  13.906  1.00  0.88           C  
ATOM   1168  O   CYS A  79      38.715 -15.308  14.691  1.00  0.88           O  
ATOM   1169  CB  CYS A  79      36.499 -17.286  15.219  1.00  0.88           C  
ATOM   1170  SG  CYS A  79      36.669 -18.766  14.241  1.00  0.88           S  
ATOM   1171  H   CYS A  79      35.186 -16.451  12.773  1.00  0.00           H  
ATOM   1172  HA  CYS A  79      36.353 -15.150  15.297  1.00  0.00           H  
ATOM   1173  HB3 CYS A  79      35.516 -17.488  15.645  1.00  0.00           H  
ATOM   1174  HB2 CYS A  79      37.154 -17.141  16.079  1.00  0.00           H  
ATOM   1175  N   TYR A  80      37.945 -15.235  12.553  1.00  0.88           N  
ATOM   1176  CA  TYR A  80      38.975 -14.506  11.888  1.00  0.88           C  
ATOM   1177  C   TYR A  80      38.147 -13.550  11.016  1.00  0.88           C  
ATOM   1178  O   TYR A  80      37.314 -14.122  10.251  1.00  0.88           O  
ATOM   1179  CB  TYR A  80      39.861 -15.392  11.016  1.00  0.88           C  
ATOM   1180  CG  TYR A  80      40.959 -14.690  10.258  1.00  0.88           C  
ATOM   1181  CD1 TYR A  80      42.229 -14.525  10.882  1.00  0.88           C  
ATOM   1182  CD2 TYR A  80      40.768 -14.173   8.962  1.00  0.88           C  
ATOM   1183  CE1 TYR A  80      43.309 -13.958  10.115  1.00  0.88           C  
ATOM   1184  CE2 TYR A  80      41.787 -13.646   8.194  1.00  0.88           C  
ATOM   1185  CZ  TYR A  80      43.105 -13.548   8.763  1.00  0.88           C  
ATOM   1186  OH  TYR A  80      44.111 -13.187   7.922  1.00  0.88           O  
ATOM   1187  H   TYR A  80      37.142 -15.394  11.961  1.00  0.00           H  
ATOM   1188  HA  TYR A  80      39.613 -13.981  12.600  1.00  0.00           H  
ATOM   1189  HB3 TYR A  80      39.257 -15.996  10.338  1.00  0.00           H  
ATOM   1190  HB2 TYR A  80      40.334 -16.203  11.570  1.00  0.00           H  
ATOM   1191  HD1 TYR A  80      42.353 -14.843  11.908  1.00  0.00           H  
ATOM   1192  HD2 TYR A  80      39.807 -14.341   8.499  1.00  0.00           H  
ATOM   1193  HE1 TYR A  80      44.278 -13.900  10.588  1.00  0.00           H  
ATOM   1194  HE2 TYR A  80      41.651 -13.144   7.247  1.00  0.00           H  
ATOM   1195  HH  TYR A  80      44.831 -12.826   8.445  1.00  0.00           H  
ATOM   1196  N   PRO A  81      38.255 -12.253  11.183  1.00  0.87           N  
ATOM   1197  CA  PRO A  81      37.237 -11.323  10.577  1.00  0.87           C  
ATOM   1198  C   PRO A  81      37.135 -11.412   9.021  1.00  0.87           C  
ATOM   1199  O   PRO A  81      38.094 -11.812   8.303  1.00  0.87           O  
ATOM   1200  CB  PRO A  81      37.740  -9.898  11.099  1.00  0.87           C  
ATOM   1201  CG  PRO A  81      39.247 -10.124  11.446  1.00  0.87           C  
ATOM   1202  CD  PRO A  81      39.158 -11.488  12.024  1.00  0.87           C  
ATOM   1203  HA  PRO A  81      36.215 -11.265  10.951  1.00  0.00           H  
ATOM   1204  HB3 PRO A  81      37.237  -9.712  12.048  1.00  0.00           H  
ATOM   1205  HB2 PRO A  81      37.568  -9.006  10.495  1.00  0.00           H  
ATOM   1206  HG3 PRO A  81      39.673  -9.526  12.252  1.00  0.00           H  
ATOM   1207  HG2 PRO A  81      39.842 -10.067  10.534  1.00  0.00           H  
ATOM   1208  HD2 PRO A  81      40.169 -11.888  12.087  1.00  0.00           H  
ATOM   1209  HD3 PRO A  81      38.925 -11.482  13.089  1.00  0.00           H  
ATOM   1210  N   GLY A  82      35.965 -11.038   8.479  1.00  0.89           N  
ATOM   1211  CA  GLY A  82      35.703 -11.113   7.060  1.00  0.89           C  
ATOM   1212  C   GLY A  82      34.244 -10.551   6.931  1.00  0.89           C  
ATOM   1213  O   GLY A  82      33.400 -10.710   7.804  1.00  0.89           O  
ATOM   1214  H   GLY A  82      35.172 -10.849   9.076  1.00  0.00           H  
ATOM   1215  HA3 GLY A  82      35.576 -12.060   6.537  1.00  0.00           H  
ATOM   1216  HA2 GLY A  82      36.358 -10.408   6.545  1.00  0.00           H  
ATOM   1217  N   HIS A  83      33.905 -10.011   5.785  1.00  0.83           N  
ATOM   1218  CA  HIS A  83      32.536  -9.767   5.323  1.00  0.83           C  
ATOM   1219  C   HIS A  83      31.971 -11.099   4.769  1.00  0.83           C  
ATOM   1220  O   HIS A  83      32.777 -11.863   4.214  1.00  0.83           O  
ATOM   1221  CB  HIS A  83      32.466  -8.619   4.263  1.00  0.83           C  
ATOM   1222  CG  HIS A  83      32.973  -7.235   4.552  1.00  0.83           C  
ATOM   1223  ND1 HIS A  83      33.250  -6.243   3.591  1.00  0.83           N  
ATOM   1224  CD2 HIS A  83      33.206  -6.551   5.768  1.00  0.83           C  
ATOM   1225  CE1 HIS A  83      33.775  -5.187   4.180  1.00  0.83           C  
ATOM   1226  NE2 HIS A  83      33.600  -5.253   5.549  1.00  0.83           N  
ATOM   1227  H   HIS A  83      34.605 -10.046   5.057  1.00  0.00           H  
ATOM   1228  HA  HIS A  83      31.903  -9.501   6.170  1.00  0.00           H  
ATOM   1229  HB3 HIS A  83      31.422  -8.526   3.964  1.00  0.00           H  
ATOM   1230  HB2 HIS A  83      33.047  -9.046   3.446  1.00  0.00           H  
ATOM   1231  HD1 HIS A  83      32.996  -6.241   2.613  1.00  0.00           H  
ATOM   1232  HD2 HIS A  83      33.073  -6.999   6.743  1.00  0.00           H  
ATOM   1233  HE1 HIS A  83      34.106  -4.301   3.658  1.00  0.00           H  
ATOM   1234  N   PHE A  84      30.639 -11.148   4.788  1.00  0.87           N  
ATOM   1235  CA  PHE A  84      29.838 -12.314   4.468  1.00  0.87           C  
ATOM   1236  C   PHE A  84      28.877 -11.682   3.435  1.00  0.87           C  
ATOM   1237  O   PHE A  84      28.199 -10.716   3.798  1.00  0.87           O  
ATOM   1238  CB  PHE A  84      29.162 -12.920   5.657  1.00  0.87           C  
ATOM   1239  CG  PHE A  84      28.749 -14.415   5.577  1.00  0.87           C  
ATOM   1240  CD1 PHE A  84      27.870 -14.905   4.560  1.00  0.87           C  
ATOM   1241  CD2 PHE A  84      29.338 -15.321   6.475  1.00  0.87           C  
ATOM   1242  CE1 PHE A  84      27.428 -16.235   4.537  1.00  0.87           C  
ATOM   1243  CE2 PHE A  84      28.883 -16.631   6.514  1.00  0.87           C  
ATOM   1244  CZ  PHE A  84      27.989 -17.097   5.522  1.00  0.87           C  
ATOM   1245  H   PHE A  84      30.008 -10.383   4.975  1.00  0.00           H  
ATOM   1246  HA  PHE A  84      30.482 -12.989   3.906  1.00  0.00           H  
ATOM   1247  HB3 PHE A  84      28.294 -12.320   5.925  1.00  0.00           H  
ATOM   1248  HB2 PHE A  84      29.814 -12.832   6.526  1.00  0.00           H  
ATOM   1249  HD1 PHE A  84      27.454 -14.283   3.780  1.00  0.00           H  
ATOM   1250  HD2 PHE A  84      30.090 -14.855   7.094  1.00  0.00           H  
ATOM   1251  HE1 PHE A  84      26.626 -16.527   3.875  1.00  0.00           H  
ATOM   1252  HE2 PHE A  84      29.138 -17.311   7.315  1.00  0.00           H  
ATOM   1253  HZ  PHE A  84      27.698 -18.128   5.664  1.00  0.00           H  
ATOM   1254  N   ALA A  85      29.144 -12.111   2.165  1.00  0.90           N  
ATOM   1255  CA  ALA A  85      28.357 -11.555   1.058  1.00  0.90           C  
ATOM   1256  C   ALA A  85      26.888 -12.011   1.006  1.00  0.90           C  
ATOM   1257  O   ALA A  85      26.528 -13.054   1.402  1.00  0.90           O  
ATOM   1258  CB  ALA A  85      29.148 -12.053  -0.194  1.00  0.90           C  
ATOM   1259  H   ALA A  85      29.832 -12.810   1.926  1.00  0.00           H  
ATOM   1260  HA  ALA A  85      28.490 -10.473   1.074  1.00  0.00           H  
ATOM   1261  HB1 ALA A  85      28.649 -11.730  -1.107  1.00  0.00           H  
ATOM   1262  HB2 ALA A  85      30.188 -11.726  -0.211  1.00  0.00           H  
ATOM   1263  HB3 ALA A  85      29.318 -13.127  -0.119  1.00  0.00           H  
ATOM   1264  N   ASP A  86      26.076 -11.113   0.511  1.00  0.89           N  
ATOM   1265  CA  ASP A  86      24.663 -11.464   0.202  1.00  0.89           C  
ATOM   1266  C   ASP A  86      23.804 -11.831   1.422  1.00  0.89           C  
ATOM   1267  O   ASP A  86      22.855 -12.613   1.431  1.00  0.89           O  
ATOM   1268  CB  ASP A  86      24.462 -12.478  -0.935  1.00  0.89           C  
ATOM   1269  CG  ASP A  86      25.276 -12.268  -2.225  1.00  0.89           C  
ATOM   1270  OD1 ASP A  86      25.322 -11.122  -2.728  1.00  0.89           O  
ATOM   1271  OD2 ASP A  86      25.795 -13.242  -2.823  1.00  0.89           O1-
ATOM   1272  H   ASP A  86      26.455 -10.211   0.257  1.00  0.00           H  
ATOM   1273  HA  ASP A  86      24.297 -10.490  -0.122  1.00  0.00           H  
ATOM   1274  HB3 ASP A  86      23.394 -12.577  -1.130  1.00  0.00           H  
ATOM   1275  HB2 ASP A  86      24.719 -13.456  -0.529  1.00  0.00           H  
ATOM   1276  N   TYR A  87      24.353 -11.461   2.624  1.00  0.87           N  
ATOM   1277  CA  TYR A  87      24.080 -12.034   3.982  1.00  0.87           C  
ATOM   1278  C   TYR A  87      22.654 -11.636   4.486  1.00  0.87           C  
ATOM   1279  O   TYR A  87      21.932 -12.424   5.169  1.00  0.87           O  
ATOM   1280  CB  TYR A  87      25.238 -11.776   4.941  1.00  0.87           C  
ATOM   1281  CG  TYR A  87      24.983 -12.239   6.351  1.00  0.87           C  
ATOM   1282  CD1 TYR A  87      25.145 -13.633   6.618  1.00  0.87           C  
ATOM   1283  CD2 TYR A  87      24.491 -11.366   7.375  1.00  0.87           C  
ATOM   1284  CE1 TYR A  87      24.875 -14.084   7.936  1.00  0.87           C  
ATOM   1285  CE2 TYR A  87      24.096 -11.866   8.615  1.00  0.87           C  
ATOM   1286  CZ  TYR A  87      24.423 -13.185   9.007  1.00  0.87           C  
ATOM   1287  OH  TYR A  87      24.198 -13.600  10.247  1.00  0.87           O  
ATOM   1288  H   TYR A  87      25.145 -10.842   2.524  1.00  0.00           H  
ATOM   1289  HA  TYR A  87      23.969 -13.101   3.792  1.00  0.00           H  
ATOM   1290  HB3 TYR A  87      25.592 -10.745   4.919  1.00  0.00           H  
ATOM   1291  HB2 TYR A  87      26.133 -12.337   4.674  1.00  0.00           H  
ATOM   1292  HD1 TYR A  87      25.486 -14.328   5.865  1.00  0.00           H  
ATOM   1293  HD2 TYR A  87      24.246 -10.336   7.166  1.00  0.00           H  
ATOM   1294  HE1 TYR A  87      25.049 -15.141   8.067  1.00  0.00           H  
ATOM   1295  HE2 TYR A  87      23.659 -11.111   9.251  1.00  0.00           H  
ATOM   1296  HH  TYR A  87      24.110 -12.850  10.840  1.00  0.00           H  
ATOM   1297  N   GLU A  88      22.239 -10.432   4.032  1.00  0.81           N  
ATOM   1298  CA  GLU A  88      20.856  -9.970   4.096  1.00  0.81           C  
ATOM   1299  C   GLU A  88      19.875 -10.975   3.385  1.00  0.81           C  
ATOM   1300  O   GLU A  88      18.860 -11.379   3.940  1.00  0.81           O  
ATOM   1301  CB  GLU A  88      20.741  -8.530   3.498  1.00  0.81           C  
ATOM   1302  CG  GLU A  88      21.770  -7.460   4.008  1.00  0.81           C  
ATOM   1303  CD  GLU A  88      23.189  -7.603   3.510  1.00  0.81           C  
ATOM   1304  OE1 GLU A  88      23.427  -8.193   2.414  1.00  0.81           O  
ATOM   1305  OE2 GLU A  88      24.049  -6.978   4.091  1.00  0.81           O1-
ATOM   1306  H   GLU A  88      22.793  -9.825   3.443  1.00  0.00           H  
ATOM   1307  HA  GLU A  88      20.676  -9.987   5.171  1.00  0.00           H  
ATOM   1308  HB3 GLU A  88      19.716  -8.247   3.733  1.00  0.00           H  
ATOM   1309  HB2 GLU A  88      20.810  -8.596   2.412  1.00  0.00           H  
ATOM   1310  HG3 GLU A  88      21.733  -7.484   5.098  1.00  0.00           H  
ATOM   1311  HG2 GLU A  88      21.414  -6.538   3.547  1.00  0.00           H  
ATOM   1312  N   GLU A  89      20.205 -11.323   2.119  1.00  0.79           N  
ATOM   1313  CA  GLU A  89      19.340 -12.240   1.290  1.00  0.79           C  
ATOM   1314  C   GLU A  89      19.323 -13.670   1.752  1.00  0.79           C  
ATOM   1315  O   GLU A  89      18.388 -14.376   1.521  1.00  0.79           O  
ATOM   1316  CB  GLU A  89      19.728 -12.146  -0.216  1.00  0.79           C  
ATOM   1317  CG  GLU A  89      19.838 -10.728  -0.797  1.00  0.79           C  
ATOM   1318  CD  GLU A  89      18.520 -10.008  -0.963  1.00  0.79           C  
ATOM   1319  OE1 GLU A  89      17.408 -10.449  -0.602  1.00  0.79           O  
ATOM   1320  OE2 GLU A  89      18.570  -8.825  -1.368  1.00  0.79           O1-
ATOM   1321  H   GLU A  89      21.101 -11.031   1.753  1.00  0.00           H  
ATOM   1322  HA  GLU A  89      18.313 -11.878   1.344  1.00  0.00           H  
ATOM   1323  HB3 GLU A  89      18.937 -12.663  -0.759  1.00  0.00           H  
ATOM   1324  HB2 GLU A  89      20.557 -12.804  -0.472  1.00  0.00           H  
ATOM   1325  HG3 GLU A  89      20.238 -10.771  -1.811  1.00  0.00           H  
ATOM   1326  HG2 GLU A  89      20.534 -10.203  -0.143  1.00  0.00           H  
ATOM   1327  N   LEU A  90      20.383 -14.084   2.482  1.00  0.88           N  
ATOM   1328  CA  LEU A  90      20.545 -15.363   3.154  1.00  0.88           C  
ATOM   1329  C   LEU A  90      19.485 -15.505   4.303  1.00  0.88           C  
ATOM   1330  O   LEU A  90      18.705 -16.478   4.317  1.00  0.88           O  
ATOM   1331  CB  LEU A  90      22.050 -15.482   3.630  1.00  0.88           C  
ATOM   1332  CG  LEU A  90      22.434 -16.982   3.868  1.00  0.88           C  
ATOM   1333  CD1 LEU A  90      23.918 -17.238   3.790  1.00  0.88           C  
ATOM   1334  CD2 LEU A  90      21.955 -17.367   5.300  1.00  0.88           C  
ATOM   1335  H   LEU A  90      21.184 -13.476   2.382  1.00  0.00           H  
ATOM   1336  HA  LEU A  90      20.415 -16.140   2.401  1.00  0.00           H  
ATOM   1337  HB3 LEU A  90      22.044 -14.897   4.550  1.00  0.00           H  
ATOM   1338  HB2 LEU A  90      22.650 -15.004   2.854  1.00  0.00           H  
ATOM   1339  HG  LEU A  90      21.994 -17.663   3.140  1.00  0.00           H  
ATOM   1340 HD11 LEU A  90      24.508 -16.322   3.848  1.00  0.00           H  
ATOM   1341 HD12 LEU A  90      24.275 -17.968   4.517  1.00  0.00           H  
ATOM   1342 HD13 LEU A  90      24.287 -17.624   2.840  1.00  0.00           H  
ATOM   1343 HD21 LEU A  90      20.884 -17.538   5.195  1.00  0.00           H  
ATOM   1344 HD22 LEU A  90      22.314 -18.279   5.778  1.00  0.00           H  
ATOM   1345 HD23 LEU A  90      22.288 -16.537   5.925  1.00  0.00           H  
ATOM   1346  N   ARG A  91      19.444 -14.483   5.175  1.00  0.76           N  
ATOM   1347  CA  ARG A  91      18.398 -14.470   6.180  1.00  0.76           C  
ATOM   1348  C   ARG A  91      16.932 -14.453   5.615  1.00  0.76           C  
ATOM   1349  O   ARG A  91      16.032 -14.988   6.270  1.00  0.76           O  
ATOM   1350  CB  ARG A  91      18.632 -13.182   7.010  1.00  0.76           C  
ATOM   1351  CG  ARG A  91      20.060 -13.146   7.701  1.00  0.76           C  
ATOM   1352  CD  ARG A  91      20.465 -11.785   8.405  1.00  0.76           C  
ATOM   1353  NE  ARG A  91      19.793 -11.596   9.666  1.00  0.76           N  
ATOM   1354  CZ  ARG A  91      20.182 -12.087  10.881  1.00  0.76           C  
ATOM   1355  NH1 ARG A  91      21.131 -13.015  10.989  1.00  0.76           N  
ATOM   1356  NH2 ARG A  91      19.508 -11.703  11.942  1.00  0.76           N1+
ATOM   1357  H   ARG A  91      20.037 -13.677   5.033  1.00  0.00           H  
ATOM   1358  HA  ARG A  91      18.426 -15.384   6.774  1.00  0.00           H  
ATOM   1359  HB3 ARG A  91      17.943 -13.058   7.846  1.00  0.00           H  
ATOM   1360  HB2 ARG A  91      18.529 -12.330   6.337  1.00  0.00           H  
ATOM   1361  HG3 ARG A  91      20.911 -13.372   7.059  1.00  0.00           H  
ATOM   1362  HG2 ARG A  91      20.093 -13.880   8.508  1.00  0.00           H  
ATOM   1363  HD3 ARG A  91      20.050 -10.887   7.949  1.00  0.00           H  
ATOM   1364  HD2 ARG A  91      21.518 -11.507   8.450  1.00  0.00           H  
ATOM   1365  HE  ARG A  91      18.941 -11.060   9.585  1.00  0.00           H  
ATOM   1366 HH12 ARG A  91      21.262 -13.583  11.814  1.00  0.00           H  
ATOM   1367 HH11 ARG A  91      21.606 -13.331  10.156  1.00  0.00           H  
ATOM   1368 HH22 ARG A  91      19.771 -12.228  12.765  1.00  0.00           H  
ATOM   1369 HH21 ARG A  91      18.963 -10.860  12.040  1.00  0.00           H  
ATOM   1370  N   GLU A  92      16.779 -13.802   4.487  1.00  0.70           N  
ATOM   1371  CA  GLU A  92      15.498 -13.704   3.822  1.00  0.70           C  
ATOM   1372  C   GLU A  92      15.284 -15.038   3.050  1.00  0.70           C  
ATOM   1373  O   GLU A  92      14.104 -15.340   2.777  1.00  0.70           O  
ATOM   1374  CB  GLU A  92      15.458 -12.435   2.844  1.00  0.70           C  
ATOM   1375  CG  GLU A  92      13.983 -12.106   2.363  1.00  0.70           C  
ATOM   1376  CD  GLU A  92      13.151 -11.204   3.303  1.00  0.70           C  
ATOM   1377  OE1 GLU A  92      12.063 -10.699   2.932  1.00  0.70           O  
ATOM   1378  OE2 GLU A  92      13.547 -10.996   4.473  1.00  0.70           O1-
ATOM   1379  H   GLU A  92      17.466 -13.205   4.047  1.00  0.00           H  
ATOM   1380  HA  GLU A  92      14.752 -13.542   4.600  1.00  0.00           H  
ATOM   1381  HB3 GLU A  92      16.006 -12.717   1.945  1.00  0.00           H  
ATOM   1382  HB2 GLU A  92      16.009 -11.595   3.267  1.00  0.00           H  
ATOM   1383  HG3 GLU A  92      13.346 -12.989   2.310  1.00  0.00           H  
ATOM   1384  HG2 GLU A  92      13.978 -11.608   1.392  1.00  0.00           H  
ATOM   1385  N   GLN A  93      16.286 -15.768   2.554  1.00  0.76           N  
ATOM   1386  CA  GLN A  93      16.082 -17.034   1.895  1.00  0.76           C  
ATOM   1387  C   GLN A  93      15.659 -18.111   2.890  1.00  0.76           C  
ATOM   1388  O   GLN A  93      14.799 -18.890   2.558  1.00  0.76           O  
ATOM   1389  CB  GLN A  93      17.348 -17.463   1.057  1.00  0.76           C  
ATOM   1390  CG  GLN A  93      17.308 -16.712  -0.238  1.00  0.76           C  
ATOM   1391  CD  GLN A  93      16.212 -17.143  -1.231  1.00  0.76           C  
ATOM   1392  OE1 GLN A  93      15.256 -17.856  -0.974  1.00  0.76           O  
ATOM   1393  NE2 GLN A  93      16.276 -16.511  -2.400  1.00  0.76           N  
ATOM   1394  H   GLN A  93      17.181 -15.301   2.591  1.00  0.00           H  
ATOM   1395  HA  GLN A  93      15.180 -16.895   1.300  1.00  0.00           H  
ATOM   1396  HB3 GLN A  93      17.268 -18.530   0.846  1.00  0.00           H  
ATOM   1397  HB2 GLN A  93      18.169 -17.151   1.703  1.00  0.00           H  
ATOM   1398  HG3 GLN A  93      18.338 -16.797  -0.586  1.00  0.00           H  
ATOM   1399  HG2 GLN A  93      17.039 -15.679  -0.017  1.00  0.00           H  
ATOM   1400 HE22 GLN A  93      15.507 -16.769  -3.002  1.00  0.00           H  
ATOM   1401 HE21 GLN A  93      16.914 -15.772  -2.661  1.00  0.00           H  
ATOM   1402  N   LEU A  94      16.049 -17.907   4.177  1.00  0.81           N  
ATOM   1403  CA  LEU A  94      15.623 -18.758   5.311  1.00  0.81           C  
ATOM   1404  C   LEU A  94      14.080 -18.655   5.511  1.00  0.81           C  
ATOM   1405  O   LEU A  94      13.522 -19.667   5.840  1.00  0.81           O  
ATOM   1406  CB  LEU A  94      16.466 -18.567   6.579  1.00  0.81           C  
ATOM   1407  CG  LEU A  94      17.976 -18.908   6.419  1.00  0.81           C  
ATOM   1408  CD1 LEU A  94      18.887 -18.223   7.547  1.00  0.81           C  
ATOM   1409  CD2 LEU A  94      18.307 -20.428   6.477  1.00  0.81           C  
ATOM   1410  H   LEU A  94      16.802 -17.296   4.461  1.00  0.00           H  
ATOM   1411  HA  LEU A  94      15.905 -19.751   4.963  1.00  0.00           H  
ATOM   1412  HB3 LEU A  94      16.036 -19.017   7.475  1.00  0.00           H  
ATOM   1413  HB2 LEU A  94      16.472 -17.493   6.761  1.00  0.00           H  
ATOM   1414  HG  LEU A  94      18.404 -18.666   5.445  1.00  0.00           H  
ATOM   1415 HD11 LEU A  94      19.580 -17.514   7.092  1.00  0.00           H  
ATOM   1416 HD12 LEU A  94      18.324 -17.625   8.263  1.00  0.00           H  
ATOM   1417 HD13 LEU A  94      19.524 -18.928   8.082  1.00  0.00           H  
ATOM   1418 HD21 LEU A  94      18.530 -20.647   7.522  1.00  0.00           H  
ATOM   1419 HD22 LEU A  94      17.549 -21.068   6.023  1.00  0.00           H  
ATOM   1420 HD23 LEU A  94      19.198 -20.532   5.859  1.00  0.00           H  
ATOM   1421  N   SER A  95      13.407 -17.517   5.146  1.00  0.74           N  
ATOM   1422  CA  SER A  95      11.997 -17.260   5.493  1.00  0.74           C  
ATOM   1423  C   SER A  95      11.048 -18.117   4.695  1.00  0.74           C  
ATOM   1424  O   SER A  95       9.838 -18.105   4.863  1.00  0.74           O  
ATOM   1425  CB  SER A  95      11.697 -15.735   5.323  1.00  0.74           C  
ATOM   1426  OG  SER A  95      11.597 -15.381   3.955  1.00  0.74           O  
ATOM   1427  H   SER A  95      13.963 -16.738   4.820  1.00  0.00           H  
ATOM   1428  HA  SER A  95      11.973 -17.503   6.556  1.00  0.00           H  
ATOM   1429  HB3 SER A  95      12.385 -15.074   5.850  1.00  0.00           H  
ATOM   1430  HB2 SER A  95      10.717 -15.508   5.744  1.00  0.00           H  
ATOM   1431  HG  SER A  95      12.468 -15.312   3.556  1.00  0.00           H  
ATOM   1432  N   SER A  96      11.585 -18.907   3.776  1.00  0.68           N  
ATOM   1433  CA  SER A  96      10.906 -20.023   3.083  1.00  0.68           C  
ATOM   1434  C   SER A  96      11.672 -21.329   3.223  1.00  0.68           C  
ATOM   1435  O   SER A  96      11.461 -22.217   2.399  1.00  0.68           O  
ATOM   1436  CB  SER A  96      10.701 -19.502   1.625  1.00  0.68           C  
ATOM   1437  OG  SER A  96      11.903 -19.191   0.954  1.00  0.68           O  
ATOM   1438  H   SER A  96      12.592 -18.969   3.762  1.00  0.00           H  
ATOM   1439  HA  SER A  96       9.970 -20.247   3.596  1.00  0.00           H  
ATOM   1440  HB3 SER A  96      10.077 -18.609   1.650  1.00  0.00           H  
ATOM   1441  HB2 SER A  96      10.237 -20.306   1.053  1.00  0.00           H  
ATOM   1442  HG  SER A  96      12.140 -18.293   1.197  1.00  0.00           H  
ATOM   1443  N   VAL A  97      12.465 -21.566   4.282  1.00  0.74           N  
ATOM   1444  CA  VAL A  97      13.274 -22.757   4.515  1.00  0.74           C  
ATOM   1445  C   VAL A  97      13.045 -23.149   6.023  1.00  0.74           C  
ATOM   1446  O   VAL A  97      12.881 -22.222   6.872  1.00  0.74           O  
ATOM   1447  CB  VAL A  97      14.745 -22.408   4.316  1.00  0.74           C  
ATOM   1448  CG1 VAL A  97      15.752 -23.506   4.675  1.00  0.74           C  
ATOM   1449  CG2 VAL A  97      15.051 -21.994   2.906  1.00  0.74           C  
ATOM   1450  H   VAL A  97      12.569 -20.911   5.044  1.00  0.00           H  
ATOM   1451  HA  VAL A  97      13.081 -23.611   3.867  1.00  0.00           H  
ATOM   1452  HB  VAL A  97      14.919 -21.527   4.935  1.00  0.00           H  
ATOM   1453 HG11 VAL A  97      16.741 -23.109   4.441  1.00  0.00           H  
ATOM   1454 HG12 VAL A  97      15.748 -23.808   5.723  1.00  0.00           H  
ATOM   1455 HG13 VAL A  97      15.381 -24.411   4.195  1.00  0.00           H  
ATOM   1456 HG21 VAL A  97      14.366 -21.226   2.548  1.00  0.00           H  
ATOM   1457 HG22 VAL A  97      16.016 -21.489   2.861  1.00  0.00           H  
ATOM   1458 HG23 VAL A  97      15.121 -22.712   2.088  1.00  0.00           H  
ATOM   1459  N   SER A  98      12.944 -24.467   6.327  1.00  0.75           N  
ATOM   1460  CA  SER A  98      12.584 -24.871   7.642  1.00  0.75           C  
ATOM   1461  C   SER A  98      13.009 -26.249   8.059  1.00  0.75           C  
ATOM   1462  O   SER A  98      12.572 -26.705   9.102  1.00  0.75           O  
ATOM   1463  CB  SER A  98      11.109 -24.590   7.892  1.00  0.75           C  
ATOM   1464  OG  SER A  98      10.309 -25.035   6.838  1.00  0.75           O  
ATOM   1465  H   SER A  98      13.155 -25.115   5.582  1.00  0.00           H  
ATOM   1466  HA  SER A  98      13.143 -24.190   8.284  1.00  0.00           H  
ATOM   1467  HB3 SER A  98      11.030 -23.503   7.889  1.00  0.00           H  
ATOM   1468  HB2 SER A  98      10.835 -24.906   8.899  1.00  0.00           H  
ATOM   1469  HG  SER A  98       9.873 -24.287   6.423  1.00  0.00           H  
ATOM   1470  N   SER A  99      13.807 -26.928   7.217  1.00  0.75           N  
ATOM   1471  CA  SER A  99      14.519 -28.148   7.599  1.00  0.75           C  
ATOM   1472  C   SER A  99      15.821 -28.117   6.799  1.00  0.75           C  
ATOM   1473  O   SER A  99      15.795 -27.384   5.792  1.00  0.75           O  
ATOM   1474  CB  SER A  99      13.551 -29.323   7.261  1.00  0.75           C  
ATOM   1475  OG  SER A  99      14.061 -30.587   7.661  1.00  0.75           O  
ATOM   1476  H   SER A  99      14.323 -26.524   6.447  1.00  0.00           H  
ATOM   1477  HA  SER A  99      14.817 -28.094   8.647  1.00  0.00           H  
ATOM   1478  HB3 SER A  99      13.366 -29.463   6.195  1.00  0.00           H  
ATOM   1479  HB2 SER A  99      12.595 -29.092   7.731  1.00  0.00           H  
ATOM   1480  HG  SER A  99      13.280 -31.138   7.757  1.00  0.00           H  
ATOM   1481  N   PHE A 100      16.852 -28.791   7.288  1.00  0.77           N  
ATOM   1482  CA  PHE A 100      18.231 -28.709   6.777  1.00  0.77           C  
ATOM   1483  C   PHE A 100      19.029 -29.929   7.198  1.00  0.77           C  
ATOM   1484  O   PHE A 100      18.741 -30.658   8.123  1.00  0.77           O  
ATOM   1485  CB  PHE A 100      18.888 -27.412   7.319  1.00  0.77           C  
ATOM   1486  CG  PHE A 100      19.292 -27.449   8.807  1.00  0.77           C  
ATOM   1487  CD1 PHE A 100      18.305 -27.266   9.810  1.00  0.77           C  
ATOM   1488  CD2 PHE A 100      20.598 -27.823   9.241  1.00  0.77           C  
ATOM   1489  CE1 PHE A 100      18.664 -27.411  11.132  1.00  0.77           C  
ATOM   1490  CE2 PHE A 100      20.886 -28.033  10.552  1.00  0.77           C  
ATOM   1491  CZ  PHE A 100      19.968 -27.757  11.520  1.00  0.77           C  
ATOM   1492  H   PHE A 100      16.923 -29.352   8.126  1.00  0.00           H  
ATOM   1493  HA  PHE A 100      18.160 -28.620   5.693  1.00  0.00           H  
ATOM   1494  HB3 PHE A 100      18.241 -26.546   7.180  1.00  0.00           H  
ATOM   1495  HB2 PHE A 100      19.698 -27.175   6.628  1.00  0.00           H  
ATOM   1496  HD1 PHE A 100      17.305 -26.911   9.613  1.00  0.00           H  
ATOM   1497  HD2 PHE A 100      21.339 -28.054   8.490  1.00  0.00           H  
ATOM   1498  HE1 PHE A 100      17.854 -27.266  11.832  1.00  0.00           H  
ATOM   1499  HE2 PHE A 100      21.916 -28.203  10.827  1.00  0.00           H  
ATOM   1500  HZ  PHE A 100      20.260 -28.033  12.523  1.00  0.00           H  
ATOM   1501  N   GLU A 101      20.076 -30.157   6.459  1.00  0.77           N  
ATOM   1502  CA  GLU A 101      20.962 -31.314   6.687  1.00  0.77           C  
ATOM   1503  C   GLU A 101      22.322 -30.789   6.255  1.00  0.77           C  
ATOM   1504  O   GLU A 101      22.574 -30.534   5.104  1.00  0.77           O  
ATOM   1505  CB  GLU A 101      20.508 -32.609   5.861  1.00  0.77           C  
ATOM   1506  CG  GLU A 101      21.078 -33.972   6.323  1.00  0.77           C  
ATOM   1507  CD  GLU A 101      20.884 -35.163   5.438  1.00  0.77           C  
ATOM   1508  OE1 GLU A 101      19.893 -35.186   4.658  1.00  0.77           O  
ATOM   1509  OE2 GLU A 101      21.770 -36.092   5.394  1.00  0.77           O1-
ATOM   1510  H   GLU A 101      20.260 -29.540   5.680  1.00  0.00           H  
ATOM   1511  HA  GLU A 101      21.037 -31.514   7.757  1.00  0.00           H  
ATOM   1512  HB3 GLU A 101      20.844 -32.559   4.825  1.00  0.00           H  
ATOM   1513  HB2 GLU A 101      19.435 -32.725   5.711  1.00  0.00           H  
ATOM   1514  HG3 GLU A 101      20.832 -34.326   7.325  1.00  0.00           H  
ATOM   1515  HG2 GLU A 101      22.149 -33.770   6.303  1.00  0.00           H  
ATOM   1516  N   ARG A 102      23.224 -30.635   7.304  1.00  0.75           N  
ATOM   1517  CA  ARG A 102      24.678 -30.399   7.161  1.00  0.75           C  
ATOM   1518  C   ARG A 102      25.285 -31.724   6.658  1.00  0.75           C  
ATOM   1519  O   ARG A 102      24.985 -32.817   7.134  1.00  0.75           O  
ATOM   1520  CB  ARG A 102      25.081 -30.245   8.623  1.00  0.75           C  
ATOM   1521  CG  ARG A 102      26.519 -29.720   8.951  1.00  0.75           C  
ATOM   1522  CD  ARG A 102      26.811 -29.261  10.378  1.00  0.75           C  
ATOM   1523  NE  ARG A 102      28.276 -29.131  10.653  1.00  0.75           N  
ATOM   1524  CZ  ARG A 102      29.090 -30.091  11.144  1.00  0.75           C  
ATOM   1525  NH1 ARG A 102      28.609 -31.171  11.766  1.00  0.75           N  
ATOM   1526  NH2 ARG A 102      30.354 -29.927  10.995  1.00  0.75           N1+
ATOM   1527  H   ARG A 102      22.861 -31.031   8.160  1.00  0.00           H  
ATOM   1528  HA  ARG A 102      24.839 -29.504   6.558  1.00  0.00           H  
ATOM   1529  HB3 ARG A 102      24.837 -31.202   9.086  1.00  0.00           H  
ATOM   1530  HB2 ARG A 102      24.386 -29.557   9.104  1.00  0.00           H  
ATOM   1531  HG3 ARG A 102      26.734 -28.880   8.289  1.00  0.00           H  
ATOM   1532  HG2 ARG A 102      27.240 -30.470   8.628  1.00  0.00           H  
ATOM   1533  HD3 ARG A 102      26.394 -29.930  11.132  1.00  0.00           H  
ATOM   1534  HD2 ARG A 102      26.359 -28.273  10.461  1.00  0.00           H  
ATOM   1535  HE  ARG A 102      28.683 -28.224  10.471  1.00  0.00           H  
ATOM   1536 HH12 ARG A 102      29.173 -31.955  12.061  1.00  0.00           H  
ATOM   1537 HH11 ARG A 102      27.616 -31.276  11.917  1.00  0.00           H  
ATOM   1538 HH22 ARG A 102      31.037 -30.617  11.272  1.00  0.00           H  
ATOM   1539 HH21 ARG A 102      30.625 -29.039  10.596  1.00  0.00           H  
ATOM   1540  N   PHE A 103      26.173 -31.597   5.622  1.00  0.84           N  
ATOM   1541  CA  PHE A 103      26.817 -32.729   5.030  1.00  0.84           C  
ATOM   1542  C   PHE A 103      28.154 -32.384   4.462  1.00  0.84           C  
ATOM   1543  O   PHE A 103      28.421 -31.214   4.142  1.00  0.84           O  
ATOM   1544  CB  PHE A 103      25.842 -33.424   3.937  1.00  0.84           C  
ATOM   1545  CG  PHE A 103      25.815 -32.705   2.609  1.00  0.84           C  
ATOM   1546  CD1 PHE A 103      25.287 -31.400   2.490  1.00  0.84           C  
ATOM   1547  CD2 PHE A 103      26.341 -33.314   1.494  1.00  0.84           C  
ATOM   1548  CE1 PHE A 103      25.270 -30.786   1.231  1.00  0.84           C  
ATOM   1549  CE2 PHE A 103      26.394 -32.724   0.276  1.00  0.84           C  
ATOM   1550  CZ  PHE A 103      25.852 -31.460   0.139  1.00  0.84           C  
ATOM   1551  H   PHE A 103      26.408 -30.693   5.235  1.00  0.00           H  
ATOM   1552  HA  PHE A 103      26.916 -33.515   5.780  1.00  0.00           H  
ATOM   1553  HB3 PHE A 103      24.833 -33.466   4.348  1.00  0.00           H  
ATOM   1554  HB2 PHE A 103      26.242 -34.423   3.770  1.00  0.00           H  
ATOM   1555  HD1 PHE A 103      24.890 -30.887   3.353  1.00  0.00           H  
ATOM   1556  HD2 PHE A 103      26.745 -34.315   1.488  1.00  0.00           H  
ATOM   1557  HE1 PHE A 103      24.713 -29.887   1.012  1.00  0.00           H  
ATOM   1558  HE2 PHE A 103      26.828 -33.184  -0.599  1.00  0.00           H  
ATOM   1559  HZ  PHE A 103      25.935 -30.921  -0.794  1.00  0.00           H  
ATOM   1560  N   GLU A 104      29.081 -33.375   4.380  1.00  0.84           N  
ATOM   1561  CA  GLU A 104      30.402 -33.226   3.914  1.00  0.84           C  
ATOM   1562  C   GLU A 104      30.457 -33.124   2.396  1.00  0.84           C  
ATOM   1563  O   GLU A 104      30.399 -34.157   1.749  1.00  0.84           O  
ATOM   1564  CB  GLU A 104      31.362 -34.268   4.525  1.00  0.84           C  
ATOM   1565  CG  GLU A 104      32.852 -33.985   4.370  1.00  0.84           C  
ATOM   1566  CD  GLU A 104      33.700 -35.080   5.113  1.00  0.84           C  
ATOM   1567  OE1 GLU A 104      33.201 -36.198   5.355  1.00  0.84           O  
ATOM   1568  OE2 GLU A 104      34.879 -34.810   5.323  1.00  0.84           O1-
ATOM   1569  H   GLU A 104      28.772 -34.297   4.654  1.00  0.00           H  
ATOM   1570  HA  GLU A 104      30.757 -32.257   4.265  1.00  0.00           H  
ATOM   1571  HB3 GLU A 104      31.068 -35.238   4.123  1.00  0.00           H  
ATOM   1572  HB2 GLU A 104      31.168 -34.276   5.598  1.00  0.00           H  
ATOM   1573  HG3 GLU A 104      33.160 -33.046   4.830  1.00  0.00           H  
ATOM   1574  HG2 GLU A 104      33.122 -33.892   3.317  1.00  0.00           H  
ATOM   1575  N   ILE A 105      30.647 -31.904   1.830  1.00  0.90           N  
ATOM   1576  CA  ILE A 105      30.913 -31.681   0.384  1.00  0.90           C  
ATOM   1577  C   ILE A 105      32.292 -32.197  -0.140  1.00  0.90           C  
ATOM   1578  O   ILE A 105      32.304 -32.789  -1.179  1.00  0.90           O  
ATOM   1579  CB  ILE A 105      30.661 -30.169  -0.006  1.00  0.90           C  
ATOM   1580  CG1 ILE A 105      30.693 -29.967  -1.523  1.00  0.90           C  
ATOM   1581  CG2 ILE A 105      31.562 -29.217   0.842  1.00  0.90           C  
ATOM   1582  CD1 ILE A 105      29.804 -28.878  -2.114  1.00  0.90           C  
ATOM   1583  H   ILE A 105      30.789 -31.097   2.421  1.00  0.00           H  
ATOM   1584  HA  ILE A 105      30.143 -32.258  -0.129  1.00  0.00           H  
ATOM   1585  HB  ILE A 105      29.600 -30.000   0.178  1.00  0.00           H  
ATOM   1586 HG13 ILE A 105      30.366 -30.864  -2.050  1.00  0.00           H  
ATOM   1587 HG12 ILE A 105      31.701 -29.957  -1.937  1.00  0.00           H  
ATOM   1588 HG21 ILE A 105      31.291 -29.257   1.898  1.00  0.00           H  
ATOM   1589 HG22 ILE A 105      32.626 -29.452   0.832  1.00  0.00           H  
ATOM   1590 HG23 ILE A 105      31.548 -28.167   0.549  1.00  0.00           H  
ATOM   1591 HD11 ILE A 105      29.877 -28.955  -3.199  1.00  0.00           H  
ATOM   1592 HD12 ILE A 105      28.766 -29.005  -1.806  1.00  0.00           H  
ATOM   1593 HD13 ILE A 105      30.085 -27.874  -1.795  1.00  0.00           H  
ATOM   1594  N   PHE A 106      33.369 -31.925   0.608  1.00  0.91           N  
ATOM   1595  CA  PHE A 106      34.733 -32.204   0.261  1.00  0.91           C  
ATOM   1596  C   PHE A 106      35.551 -32.899   1.348  1.00  0.91           C  
ATOM   1597  O   PHE A 106      36.177 -32.291   2.196  1.00  0.91           O  
ATOM   1598  CB  PHE A 106      35.412 -30.875  -0.256  1.00  0.91           C  
ATOM   1599  CG  PHE A 106      34.871 -30.253  -1.513  1.00  0.91           C  
ATOM   1600  CD1 PHE A 106      34.618 -30.963  -2.710  1.00  0.91           C  
ATOM   1601  CD2 PHE A 106      34.844 -28.836  -1.545  1.00  0.91           C  
ATOM   1602  CE1 PHE A 106      34.176 -30.266  -3.841  1.00  0.91           C  
ATOM   1603  CE2 PHE A 106      34.416 -28.222  -2.689  1.00  0.91           C  
ATOM   1604  CZ  PHE A 106      34.023 -28.917  -3.810  1.00  0.91           C  
ATOM   1605  H   PHE A 106      33.287 -31.242   1.348  1.00  0.00           H  
ATOM   1606  HA  PHE A 106      34.715 -32.875  -0.598  1.00  0.00           H  
ATOM   1607  HB3 PHE A 106      36.425 -31.153  -0.546  1.00  0.00           H  
ATOM   1608  HB2 PHE A 106      35.497 -30.155   0.558  1.00  0.00           H  
ATOM   1609  HD1 PHE A 106      34.836 -32.020  -2.691  1.00  0.00           H  
ATOM   1610  HD2 PHE A 106      35.202 -28.266  -0.700  1.00  0.00           H  
ATOM   1611  HE1 PHE A 106      33.948 -30.721  -4.793  1.00  0.00           H  
ATOM   1612  HE2 PHE A 106      34.260 -27.154  -2.647  1.00  0.00           H  
ATOM   1613  HZ  PHE A 106      33.597 -28.409  -4.662  1.00  0.00           H  
ATOM   1614  N   PRO A 107      35.671 -34.214   1.278  1.00  0.92           N  
ATOM   1615  CA  PRO A 107      36.672 -35.081   1.991  1.00  0.92           C  
ATOM   1616  C   PRO A 107      38.132 -34.605   1.803  1.00  0.92           C  
ATOM   1617  O   PRO A 107      38.601 -34.505   0.672  1.00  0.92           O  
ATOM   1618  CB  PRO A 107      36.348 -36.444   1.400  1.00  0.92           C  
ATOM   1619  CG  PRO A 107      34.867 -36.428   1.194  1.00  0.92           C  
ATOM   1620  CD  PRO A 107      34.719 -35.064   0.560  1.00  0.92           C  
ATOM   1621  HA  PRO A 107      36.364 -35.087   3.037  1.00  0.00           H  
ATOM   1622  HB3 PRO A 107      36.673 -37.174   2.142  1.00  0.00           H  
ATOM   1623  HB2 PRO A 107      36.923 -36.419   0.474  1.00  0.00           H  
ATOM   1624  HG3 PRO A 107      34.355 -36.546   2.149  1.00  0.00           H  
ATOM   1625  HG2 PRO A 107      34.579 -37.229   0.513  1.00  0.00           H  
ATOM   1626  HD2 PRO A 107      34.981 -35.046  -0.499  1.00  0.00           H  
ATOM   1627  HD3 PRO A 107      33.713 -34.677   0.718  1.00  0.00           H  
ATOM   1628  N   LYS A 108      38.799 -34.201   2.926  1.00  0.85           N  
ATOM   1629  CA  LYS A 108      39.967 -33.245   2.893  1.00  0.85           C  
ATOM   1630  C   LYS A 108      41.153 -33.755   2.040  1.00  0.85           C  
ATOM   1631  O   LYS A 108      41.514 -32.964   1.146  1.00  0.85           O  
ATOM   1632  CB  LYS A 108      40.381 -32.930   4.373  1.00  0.85           C  
ATOM   1633  CG  LYS A 108      40.759 -34.127   5.223  1.00  0.85           C  
ATOM   1634  CD  LYS A 108      40.724 -33.782   6.704  1.00  0.85           C  
ATOM   1635  CE  LYS A 108      41.226 -34.768   7.779  1.00  0.85           C  
ATOM   1636  NZ  LYS A 108      40.598 -36.136   7.757  1.00  0.85           N1+
ATOM   1637  H   LYS A 108      38.436 -34.533   3.808  1.00  0.00           H  
ATOM   1638  HA  LYS A 108      39.620 -32.362   2.355  1.00  0.00           H  
ATOM   1639  HB3 LYS A 108      39.512 -32.456   4.829  1.00  0.00           H  
ATOM   1640  HB2 LYS A 108      41.165 -32.212   4.133  1.00  0.00           H  
ATOM   1641  HG3 LYS A 108      41.733 -34.504   4.913  1.00  0.00           H  
ATOM   1642  HG2 LYS A 108      40.058 -34.944   5.048  1.00  0.00           H  
ATOM   1643  HD3 LYS A 108      39.734 -33.555   7.100  1.00  0.00           H  
ATOM   1644  HD2 LYS A 108      41.332 -32.899   6.901  1.00  0.00           H  
ATOM   1645  HE3 LYS A 108      41.112 -34.294   8.754  1.00  0.00           H  
ATOM   1646  HE2 LYS A 108      42.284 -35.014   7.696  1.00  0.00           H  
ATOM   1647  HZ1 LYS A 108      40.748 -36.477   8.696  1.00  0.00           H  
ATOM   1648  HZ2 LYS A 108      39.619 -36.226   7.527  1.00  0.00           H  
ATOM   1649  HZ3 LYS A 108      41.050 -36.782   7.126  1.00  0.00           H  
ATOM   1650  N   GLU A 109      41.627 -34.980   2.247  1.00  0.77           N  
ATOM   1651  CA  GLU A 109      42.762 -35.476   1.502  1.00  0.77           C  
ATOM   1652  C   GLU A 109      42.471 -35.698   0.037  1.00  0.77           C  
ATOM   1653  O   GLU A 109      43.230 -35.187  -0.834  1.00  0.77           O  
ATOM   1654  CB  GLU A 109      43.145 -36.835   2.196  1.00  0.77           C  
ATOM   1655  CG  GLU A 109      43.304 -36.725   3.704  1.00  0.77           C  
ATOM   1656  CD  GLU A 109      42.141 -37.100   4.582  1.00  0.77           C  
ATOM   1657  OE1 GLU A 109      41.003 -37.235   4.094  1.00  0.77           O  
ATOM   1658  OE2 GLU A 109      42.430 -37.173   5.828  1.00  0.77           O1-
ATOM   1659  H   GLU A 109      41.083 -35.584   2.848  1.00  0.00           H  
ATOM   1660  HA  GLU A 109      43.584 -34.765   1.587  1.00  0.00           H  
ATOM   1661  HB3 GLU A 109      44.144 -37.094   1.846  1.00  0.00           H  
ATOM   1662  HB2 GLU A 109      42.452 -37.582   1.807  1.00  0.00           H  
ATOM   1663  HG3 GLU A 109      43.697 -35.725   3.887  1.00  0.00           H  
ATOM   1664  HG2 GLU A 109      44.044 -37.444   4.055  1.00  0.00           H  
ATOM   1665  N   SER A 110      41.335 -36.326  -0.250  1.00  0.85           N  
ATOM   1666  CA  SER A 110      41.058 -36.751  -1.604  1.00  0.85           C  
ATOM   1667  C   SER A 110      40.625 -35.534  -2.521  1.00  0.85           C  
ATOM   1668  O   SER A 110      40.862 -35.556  -3.743  1.00  0.85           O  
ATOM   1669  CB  SER A 110      39.934 -37.819  -1.675  1.00  0.85           C  
ATOM   1670  OG  SER A 110      38.511 -37.501  -1.263  1.00  0.85           O  
ATOM   1671  H   SER A 110      40.701 -36.464   0.525  1.00  0.00           H  
ATOM   1672  HA  SER A 110      41.919 -37.231  -2.067  1.00  0.00           H  
ATOM   1673  HB3 SER A 110      40.156 -38.646  -1.000  1.00  0.00           H  
ATOM   1674  HB2 SER A 110      39.877 -38.259  -2.671  1.00  0.00           H  
ATOM   1675  HG  SER A 110      38.410 -37.863  -0.379  1.00  0.00           H  
ATOM   1676  N   SER A 111      40.071 -34.386  -1.930  1.00  0.86           N  
ATOM   1677  CA  SER A 111      39.672 -33.211  -2.623  1.00  0.86           C  
ATOM   1678  C   SER A 111      40.844 -32.393  -3.023  1.00  0.86           C  
ATOM   1679  O   SER A 111      40.827 -31.712  -4.045  1.00  0.86           O  
ATOM   1680  CB  SER A 111      38.651 -32.487  -1.782  1.00  0.86           C  
ATOM   1681  OG  SER A 111      37.640 -33.429  -1.500  1.00  0.86           O  
ATOM   1682  H   SER A 111      39.825 -34.471  -0.954  1.00  0.00           H  
ATOM   1683  HA  SER A 111      39.307 -33.552  -3.592  1.00  0.00           H  
ATOM   1684  HB3 SER A 111      38.236 -31.667  -2.368  1.00  0.00           H  
ATOM   1685  HB2 SER A 111      39.034 -32.104  -0.835  1.00  0.00           H  
ATOM   1686  HG  SER A 111      37.990 -33.982  -0.798  1.00  0.00           H  
ATOM   1687  N   TRP A 112      41.844 -32.387  -2.144  1.00  0.79           N  
ATOM   1688  CA  TRP A 112      42.882 -31.373  -2.096  1.00  0.79           C  
ATOM   1689  C   TRP A 112      44.336 -31.931  -2.018  1.00  0.79           C  
ATOM   1690  O   TRP A 112      45.100 -31.617  -1.089  1.00  0.79           O  
ATOM   1691  CB  TRP A 112      42.655 -30.235  -0.999  1.00  0.79           C  
ATOM   1692  CG  TRP A 112      41.209 -29.679  -0.901  1.00  0.79           C  
ATOM   1693  CD1 TRP A 112      40.378 -29.681   0.174  1.00  0.79           C  
ATOM   1694  CD2 TRP A 112      40.440 -28.957  -1.913  1.00  0.79           C  
ATOM   1695  NE1 TRP A 112      39.189 -29.025  -0.053  1.00  0.79           N  
ATOM   1696  CE2 TRP A 112      39.191 -28.641  -1.344  1.00  0.79           C  
ATOM   1697  CE3 TRP A 112      40.731 -28.633  -3.304  1.00  0.79           C  
ATOM   1698  CZ2 TRP A 112      38.183 -28.078  -2.183  1.00  0.79           C  
ATOM   1699  CZ3 TRP A 112      39.786 -27.936  -4.097  1.00  0.79           C  
ATOM   1700  CH2 TRP A 112      38.512 -27.732  -3.533  1.00  0.79           C  
ATOM   1701  H   TRP A 112      41.851 -33.065  -1.395  1.00  0.00           H  
ATOM   1702  HA  TRP A 112      42.792 -30.797  -3.018  1.00  0.00           H  
ATOM   1703  HB3 TRP A 112      43.326 -29.410  -1.242  1.00  0.00           H  
ATOM   1704  HB2 TRP A 112      42.736 -30.670  -0.002  1.00  0.00           H  
ATOM   1705  HD1 TRP A 112      40.690 -30.163   1.089  1.00  0.00           H  
ATOM   1706  HE1 TRP A 112      38.442 -28.984   0.625  1.00  0.00           H  
ATOM   1707  HE3 TRP A 112      41.638 -29.038  -3.727  1.00  0.00           H  
ATOM   1708  HZ2 TRP A 112      37.210 -27.935  -1.735  1.00  0.00           H  
ATOM   1709  HZ3 TRP A 112      39.929 -27.702  -5.143  1.00  0.00           H  
ATOM   1710  HH2 TRP A 112      37.755 -27.257  -4.138  1.00  0.00           H  
ATOM   1711  N   PRO A 113      44.726 -32.923  -2.852  1.00  0.77           N  
ATOM   1712  CA  PRO A 113      46.123 -33.528  -2.944  1.00  0.77           C  
ATOM   1713  C   PRO A 113      47.280 -32.520  -3.284  1.00  0.77           C  
ATOM   1714  O   PRO A 113      47.275 -31.879  -4.306  1.00  0.77           O  
ATOM   1715  CB  PRO A 113      46.000 -34.644  -4.030  1.00  0.77           C  
ATOM   1716  CG  PRO A 113      44.830 -34.251  -4.891  1.00  0.77           C  
ATOM   1717  CD  PRO A 113      43.888 -33.574  -3.886  1.00  0.77           C  
ATOM   1718  HA  PRO A 113      46.388 -34.055  -2.027  1.00  0.00           H  
ATOM   1719  HB3 PRO A 113      45.767 -35.584  -3.529  1.00  0.00           H  
ATOM   1720  HB2 PRO A 113      46.943 -34.747  -4.567  1.00  0.00           H  
ATOM   1721  HG3 PRO A 113      44.408 -35.143  -5.353  1.00  0.00           H  
ATOM   1722  HG2 PRO A 113      45.197 -33.505  -5.597  1.00  0.00           H  
ATOM   1723  HD2 PRO A 113      43.287 -32.839  -4.420  1.00  0.00           H  
ATOM   1724  HD3 PRO A 113      43.186 -34.243  -3.387  1.00  0.00           H  
ATOM   1725  N   ASN A 114      48.222 -32.441  -2.284  1.00  0.78           N  
ATOM   1726  CA  ASN A 114      49.382 -31.482  -2.251  1.00  0.78           C  
ATOM   1727  C   ASN A 114      49.027 -30.089  -1.983  1.00  0.78           C  
ATOM   1728  O   ASN A 114      49.847 -29.194  -2.209  1.00  0.78           O  
ATOM   1729  CB  ASN A 114      50.323 -31.676  -3.503  1.00  0.78           C  
ATOM   1730  CG  ASN A 114      50.917 -33.048  -3.638  1.00  0.78           C  
ATOM   1731  OD1 ASN A 114      51.431 -33.639  -2.687  1.00  0.78           O  
ATOM   1732  ND2 ASN A 114      51.137 -33.548  -4.861  1.00  0.78           N  
ATOM   1733  H   ASN A 114      48.152 -32.776  -1.332  1.00  0.00           H  
ATOM   1734  HA  ASN A 114      50.011 -31.620  -1.371  1.00  0.00           H  
ATOM   1735  HB3 ASN A 114      51.035 -30.852  -3.549  1.00  0.00           H  
ATOM   1736  HB2 ASN A 114      49.707 -31.411  -4.362  1.00  0.00           H  
ATOM   1737 HD22 ASN A 114      51.495 -34.486  -4.970  1.00  0.00           H  
ATOM   1738 HD21 ASN A 114      50.856 -33.041  -5.688  1.00  0.00           H  
ATOM   1739  N   HIS A 115      47.901 -29.883  -1.296  1.00  0.86           N  
ATOM   1740  CA  HIS A 115      47.546 -28.646  -0.567  1.00  0.86           C  
ATOM   1741  C   HIS A 115      47.650 -29.028   0.879  1.00  0.86           C  
ATOM   1742  O   HIS A 115      47.189 -30.116   1.360  1.00  0.86           O  
ATOM   1743  CB  HIS A 115      46.103 -28.192  -0.809  1.00  0.86           C  
ATOM   1744  CG  HIS A 115      45.939 -27.551  -2.156  1.00  0.86           C  
ATOM   1745  ND1 HIS A 115      44.911 -27.925  -3.093  1.00  0.86           N  
ATOM   1746  CD2 HIS A 115      46.639 -26.465  -2.625  1.00  0.86           C  
ATOM   1747  CE1 HIS A 115      45.179 -27.169  -4.122  1.00  0.86           C  
ATOM   1748  NE2 HIS A 115      46.182 -26.329  -3.905  1.00  0.86           N  
ATOM   1749  H   HIS A 115      47.155 -30.563  -1.341  1.00  0.00           H  
ATOM   1750  HA  HIS A 115      48.289 -27.893  -0.832  1.00  0.00           H  
ATOM   1751  HB3 HIS A 115      45.806 -27.409  -0.111  1.00  0.00           H  
ATOM   1752  HB2 HIS A 115      45.464 -29.061  -0.647  1.00  0.00           H  
ATOM   1753  HD2 HIS A 115      47.495 -25.891  -2.300  1.00  0.00           H  
ATOM   1754  HE1 HIS A 115      44.674 -27.281  -5.071  1.00  0.00           H  
ATOM   1755  HE2 HIS A 115      46.521 -25.771  -4.677  1.00  0.00           H  
ATOM   1756  N   THR A 116      48.210 -28.144   1.630  1.00  0.86           N  
ATOM   1757  CA  THR A 116      48.149 -28.186   3.101  1.00  0.86           C  
ATOM   1758  C   THR A 116      46.818 -27.569   3.600  1.00  0.86           C  
ATOM   1759  O   THR A 116      46.658 -26.382   3.286  1.00  0.86           O  
ATOM   1760  CB  THR A 116      49.276 -27.359   3.720  1.00  0.86           C  
ATOM   1761  OG1 THR A 116      50.555 -27.783   3.212  1.00  0.86           O  
ATOM   1762  CG2 THR A 116      49.381 -27.436   5.300  1.00  0.86           C  
ATOM   1763  H   THR A 116      48.546 -27.295   1.196  1.00  0.00           H  
ATOM   1764  HA  THR A 116      48.207 -29.178   3.550  1.00  0.00           H  
ATOM   1765  HB  THR A 116      49.336 -26.304   3.451  1.00  0.00           H  
ATOM   1766  HG1 THR A 116      50.654 -27.187   2.466  1.00  0.00           H  
ATOM   1767 HG21 THR A 116      48.429 -27.147   5.744  1.00  0.00           H  
ATOM   1768 HG22 THR A 116      49.703 -28.444   5.562  1.00  0.00           H  
ATOM   1769 HG23 THR A 116      50.159 -26.733   5.598  1.00  0.00           H  
ATOM   1770  N   VAL A 117      45.924 -28.473   4.083  1.00  0.79           N  
ATOM   1771  CA  VAL A 117      44.538 -28.058   4.213  1.00  0.79           C  
ATOM   1772  C   VAL A 117      44.229 -27.399   5.529  1.00  0.79           C  
ATOM   1773  O   VAL A 117      43.237 -26.735   5.727  1.00  0.79           O  
ATOM   1774  CB  VAL A 117      43.537 -29.218   3.935  1.00  0.79           C  
ATOM   1775  CG1 VAL A 117      43.634 -29.925   2.539  1.00  0.79           C  
ATOM   1776  CG2 VAL A 117      43.543 -30.228   5.029  1.00  0.79           C  
ATOM   1777  H   VAL A 117      46.172 -29.429   4.292  1.00  0.00           H  
ATOM   1778  HA  VAL A 117      44.343 -27.284   3.471  1.00  0.00           H  
ATOM   1779  HB  VAL A 117      42.560 -28.736   3.900  1.00  0.00           H  
ATOM   1780 HG11 VAL A 117      44.646 -30.281   2.350  1.00  0.00           H  
ATOM   1781 HG12 VAL A 117      42.998 -30.810   2.498  1.00  0.00           H  
ATOM   1782 HG13 VAL A 117      43.433 -29.347   1.636  1.00  0.00           H  
ATOM   1783 HG21 VAL A 117      43.136 -29.935   5.997  1.00  0.00           H  
ATOM   1784 HG22 VAL A 117      42.998 -31.116   4.710  1.00  0.00           H  
ATOM   1785 HG23 VAL A 117      44.527 -30.642   5.246  1.00  0.00           H  
ATOM   1786  N   THR A 118      44.993 -27.900   6.530  1.00  0.69           N  
ATOM   1787  CA  THR A 118      44.956 -27.421   7.960  1.00  0.69           C  
ATOM   1788  C   THR A 118      45.158 -25.932   8.155  1.00  0.69           C  
ATOM   1789  O   THR A 118      46.310 -25.514   8.025  1.00  0.69           O  
ATOM   1790  CB  THR A 118      45.859 -28.171   8.969  1.00  0.69           C  
ATOM   1791  OG1 THR A 118      45.835 -29.551   8.816  1.00  0.69           O  
ATOM   1792  CG2 THR A 118      45.590 -27.836  10.478  1.00  0.69           C  
ATOM   1793  H   THR A 118      45.834 -28.351   6.201  1.00  0.00           H  
ATOM   1794  HA  THR A 118      43.990 -27.655   8.407  1.00  0.00           H  
ATOM   1795  HB  THR A 118      46.872 -27.822   8.763  1.00  0.00           H  
ATOM   1796  HG1 THR A 118      46.469 -29.788   8.135  1.00  0.00           H  
ATOM   1797 HG21 THR A 118      44.518 -27.882  10.670  1.00  0.00           H  
ATOM   1798 HG22 THR A 118      46.089 -28.545  11.139  1.00  0.00           H  
ATOM   1799 HG23 THR A 118      45.926 -26.877  10.873  1.00  0.00           H  
ATOM   1800  N   GLY A 119      44.095 -25.168   8.446  1.00  0.86           N  
ATOM   1801  CA  GLY A 119      44.212 -23.727   8.583  1.00  0.86           C  
ATOM   1802  C   GLY A 119      44.437 -23.404  10.044  1.00  0.86           C  
ATOM   1803  O   GLY A 119      43.870 -24.057  10.917  1.00  0.86           O  
ATOM   1804  H   GLY A 119      43.168 -25.555   8.553  1.00  0.00           H  
ATOM   1805  HA3 GLY A 119      43.245 -23.387   8.217  1.00  0.00           H  
ATOM   1806  HA2 GLY A 119      44.968 -23.452   7.847  1.00  0.00           H  
ATOM   1807  N   VAL A 120      45.122 -22.271  10.289  1.00  0.89           N  
ATOM   1808  CA  VAL A 120      45.482 -21.805  11.669  1.00  0.89           C  
ATOM   1809  C   VAL A 120      45.004 -20.325  11.634  1.00  0.89           C  
ATOM   1810  O   VAL A 120      45.056 -19.725  10.578  1.00  0.89           O  
ATOM   1811  CB  VAL A 120      47.046 -21.769  11.783  1.00  0.89           C  
ATOM   1812  CG1 VAL A 120      47.572 -21.179  13.075  1.00  0.89           C  
ATOM   1813  CG2 VAL A 120      47.663 -23.113  11.633  1.00  0.89           C  
ATOM   1814  H   VAL A 120      45.438 -21.653   9.554  1.00  0.00           H  
ATOM   1815  HA  VAL A 120      44.948 -22.328  12.463  1.00  0.00           H  
ATOM   1816  HB  VAL A 120      47.369 -21.174  10.928  1.00  0.00           H  
ATOM   1817 HG11 VAL A 120      48.650 -21.275  13.202  1.00  0.00           H  
ATOM   1818 HG12 VAL A 120      47.454 -20.096  13.118  1.00  0.00           H  
ATOM   1819 HG13 VAL A 120      46.913 -21.764  13.717  1.00  0.00           H  
ATOM   1820 HG21 VAL A 120      48.690 -23.259  11.967  1.00  0.00           H  
ATOM   1821 HG22 VAL A 120      47.016 -23.814  12.163  1.00  0.00           H  
ATOM   1822 HG23 VAL A 120      47.791 -23.434  10.599  1.00  0.00           H  
ATOM   1823  N   SER A 121      44.548 -19.783  12.748  1.00  0.87           N  
ATOM   1824  CA  SER A 121      44.173 -18.429  12.910  1.00  0.87           C  
ATOM   1825  C   SER A 121      43.967 -17.915  14.388  1.00  0.87           C  
ATOM   1826  O   SER A 121      44.413 -18.605  15.300  1.00  0.87           O  
ATOM   1827  CB  SER A 121      43.006 -18.130  11.951  1.00  0.87           C  
ATOM   1828  OG  SER A 121      41.760 -18.573  12.419  1.00  0.87           O  
ATOM   1829  H   SER A 121      44.386 -20.328  13.583  1.00  0.00           H  
ATOM   1830  HA  SER A 121      45.023 -17.853  12.543  1.00  0.00           H  
ATOM   1831  HB3 SER A 121      43.131 -18.430  10.910  1.00  0.00           H  
ATOM   1832  HB2 SER A 121      42.823 -17.056  11.902  1.00  0.00           H  
ATOM   1833  HG  SER A 121      41.778 -19.532  12.451  1.00  0.00           H  
ATOM   1834  N   SER A 122      43.202 -16.864  14.539  1.00  0.74           N  
ATOM   1835  CA  SER A 122      42.738 -16.341  15.828  1.00  0.74           C  
ATOM   1836  C   SER A 122      41.699 -17.337  16.422  1.00  0.74           C  
ATOM   1837  O   SER A 122      41.530 -17.285  17.628  1.00  0.74           O  
ATOM   1838  CB  SER A 122      42.106 -15.010  15.583  1.00  0.74           C  
ATOM   1839  OG  SER A 122      41.446 -14.799  14.307  1.00  0.74           O  
ATOM   1840  H   SER A 122      42.814 -16.451  13.703  1.00  0.00           H  
ATOM   1841  HA  SER A 122      43.599 -16.189  16.478  1.00  0.00           H  
ATOM   1842  HB3 SER A 122      42.864 -14.247  15.761  1.00  0.00           H  
ATOM   1843  HB2 SER A 122      41.366 -14.840  16.365  1.00  0.00           H  
ATOM   1844  HG  SER A 122      40.584 -15.193  14.462  1.00  0.00           H  
ATOM   1845  N   CYS A 123      41.003 -18.138  15.565  1.00  0.89           N  
ATOM   1846  CA  CYS A 123      39.971 -19.100  15.982  1.00  0.89           C  
ATOM   1847  C   CYS A 123      40.425 -20.040  17.099  1.00  0.89           C  
ATOM   1848  O   CYS A 123      41.202 -21.004  16.827  1.00  0.89           O  
ATOM   1849  CB  CYS A 123      39.510 -19.863  14.723  1.00  0.89           C  
ATOM   1850  SG  CYS A 123      38.597 -18.778  13.597  1.00  0.89           S  
ATOM   1851  H   CYS A 123      41.299 -18.178  14.600  1.00  0.00           H  
ATOM   1852  HA  CYS A 123      39.070 -18.640  16.385  1.00  0.00           H  
ATOM   1853  HB3 CYS A 123      38.768 -20.599  15.036  1.00  0.00           H  
ATOM   1854  HB2 CYS A 123      40.360 -20.316  14.214  1.00  0.00           H  
ATOM   1855  N   SER A 124      40.013 -19.753  18.359  1.00  0.86           N  
ATOM   1856  CA  SER A 124      40.400 -20.469  19.549  1.00  0.86           C  
ATOM   1857  C   SER A 124      39.710 -21.843  19.647  1.00  0.86           C  
ATOM   1858  O   SER A 124      38.435 -21.905  19.564  1.00  0.86           O  
ATOM   1859  CB  SER A 124      40.438 -19.587  20.776  1.00  0.86           C  
ATOM   1860  OG  SER A 124      39.086 -19.260  21.169  1.00  0.86           O  
ATOM   1861  H   SER A 124      39.340 -19.008  18.464  1.00  0.00           H  
ATOM   1862  HA  SER A 124      41.440 -20.742  19.368  1.00  0.00           H  
ATOM   1863  HB3 SER A 124      40.953 -18.653  20.550  1.00  0.00           H  
ATOM   1864  HB2 SER A 124      40.954 -20.073  21.605  1.00  0.00           H  
ATOM   1865  HG  SER A 124      38.632 -18.767  20.482  1.00  0.00           H  
ATOM   1866  N   HIS A 125      40.502 -22.931  19.780  1.00  0.81           N  
ATOM   1867  CA  HIS A 125      40.014 -24.253  20.251  1.00  0.81           C  
ATOM   1868  C   HIS A 125      41.085 -25.036  20.870  1.00  0.81           C  
ATOM   1869  O   HIS A 125      42.128 -25.126  20.236  1.00  0.81           O  
ATOM   1870  CB  HIS A 125      39.415 -25.085  19.104  1.00  0.81           C  
ATOM   1871  CG  HIS A 125      38.695 -26.267  19.607  1.00  0.81           C  
ATOM   1872  ND1 HIS A 125      37.570 -26.118  20.328  1.00  0.81           N1+
ATOM   1873  CD2 HIS A 125      39.031 -27.636  19.587  1.00  0.81           C  
ATOM   1874  CE1 HIS A 125      37.265 -27.320  20.793  1.00  0.81           C  
ATOM   1875  NE2 HIS A 125      38.107 -28.224  20.388  1.00  0.81           N  
ATOM   1876  H   HIS A 125      41.499 -22.770  19.808  1.00  0.00           H  
ATOM   1877  HA  HIS A 125      39.147 -24.105  20.894  1.00  0.00           H  
ATOM   1878  HB3 HIS A 125      40.050 -25.397  18.274  1.00  0.00           H  
ATOM   1879  HB2 HIS A 125      38.590 -24.476  18.737  1.00  0.00           H  
ATOM   1880  HD1 HIS A 125      37.105 -25.269  20.615  1.00  0.00           H  
ATOM   1881  HD2 HIS A 125      39.789 -28.228  19.096  1.00  0.00           H  
ATOM   1882  HE1 HIS A 125      36.362 -27.532  21.346  1.00  0.00           H  
ATOM   1883  HE2 HIS A 125      38.020 -29.216  20.562  1.00  0.00           H  
ATOM   1884  N   ASN A 126      40.934 -25.568  22.095  1.00  0.82           N  
ATOM   1885  CA  ASN A 126      41.957 -26.305  22.826  1.00  0.82           C  
ATOM   1886  C   ASN A 126      43.102 -25.399  23.273  1.00  0.82           C  
ATOM   1887  O   ASN A 126      44.179 -25.976  23.670  1.00  0.82           O  
ATOM   1888  CB  ASN A 126      42.602 -27.586  22.197  1.00  0.82           C  
ATOM   1889  CG  ASN A 126      41.585 -28.718  21.912  1.00  0.82           C  
ATOM   1890  OD1 ASN A 126      40.707 -29.031  22.700  1.00  0.82           O  
ATOM   1891  ND2 ASN A 126      41.723 -29.351  20.726  1.00  0.82           N  
ATOM   1892  H   ASN A 126      40.043 -25.399  22.540  1.00  0.00           H  
ATOM   1893  HA  ASN A 126      41.513 -26.692  23.745  1.00  0.00           H  
ATOM   1894  HB3 ASN A 126      43.377 -27.931  22.881  1.00  0.00           H  
ATOM   1895  HB2 ASN A 126      43.012 -27.321  21.221  1.00  0.00           H  
ATOM   1896 HD22 ASN A 126      41.129 -30.080  20.357  1.00  0.00           H  
ATOM   1897 HD21 ASN A 126      42.401 -29.041  20.043  1.00  0.00           H  
ATOM   1898  N   GLY A 127      42.876 -24.091  23.280  1.00  0.88           N  
ATOM   1899  CA  GLY A 127      43.895 -23.080  23.529  1.00  0.88           C  
ATOM   1900  C   GLY A 127      44.774 -22.768  22.323  1.00  0.88           C  
ATOM   1901  O   GLY A 127      45.460 -21.746  22.273  1.00  0.88           O  
ATOM   1902  H   GLY A 127      41.912 -23.830  23.134  1.00  0.00           H  
ATOM   1903  HA3 GLY A 127      44.479 -23.497  24.350  1.00  0.00           H  
ATOM   1904  HA2 GLY A 127      43.436 -22.194  23.967  1.00  0.00           H  
ATOM   1905  N   GLU A 128      44.690 -23.637  21.266  1.00  0.83           N  
ATOM   1906  CA  GLU A 128      45.377 -23.553  20.025  1.00  0.83           C  
ATOM   1907  C   GLU A 128      44.721 -22.537  19.081  1.00  0.83           C  
ATOM   1908  O   GLU A 128      43.563 -22.157  19.091  1.00  0.83           O  
ATOM   1909  CB  GLU A 128      45.357 -24.900  19.329  1.00  0.83           C  
ATOM   1910  CG  GLU A 128      45.793 -26.198  20.063  1.00  0.83           C  
ATOM   1911  CD  GLU A 128      45.793 -27.446  19.268  1.00  0.83           C  
ATOM   1912  OE1 GLU A 128      45.272 -28.456  19.864  1.00  0.83           O  
ATOM   1913  OE2 GLU A 128      46.411 -27.502  18.209  1.00  0.83           O1-
ATOM   1914  H   GLU A 128      43.884 -24.239  21.364  1.00  0.00           H  
ATOM   1915  HA  GLU A 128      46.391 -23.185  20.181  1.00  0.00           H  
ATOM   1916  HB3 GLU A 128      46.095 -24.781  18.535  1.00  0.00           H  
ATOM   1917  HB2 GLU A 128      44.359 -25.057  18.919  1.00  0.00           H  
ATOM   1918  HG3 GLU A 128      45.199 -26.322  20.968  1.00  0.00           H  
ATOM   1919  HG2 GLU A 128      46.832 -26.058  20.363  1.00  0.00           H  
ATOM   1920  N   ASN A 129      45.556 -22.076  18.182  1.00  0.85           N  
ATOM   1921  CA  ASN A 129      45.120 -21.466  16.933  1.00  0.85           C  
ATOM   1922  C   ASN A 129      44.615 -22.471  15.917  1.00  0.85           C  
ATOM   1923  O   ASN A 129      45.338 -23.104  15.193  1.00  0.85           O  
ATOM   1924  CB  ASN A 129      46.368 -20.617  16.360  1.00  0.85           C  
ATOM   1925  CG  ASN A 129      46.873 -19.628  17.366  1.00  0.85           C  
ATOM   1926  OD1 ASN A 129      47.867 -19.845  18.050  1.00  0.85           O  
ATOM   1927  ND2 ASN A 129      46.221 -18.452  17.434  1.00  0.85           N  
ATOM   1928  H   ASN A 129      46.493 -22.438  18.279  1.00  0.00           H  
ATOM   1929  HA  ASN A 129      44.372 -20.765  17.302  1.00  0.00           H  
ATOM   1930  HB3 ASN A 129      46.228 -20.146  15.386  1.00  0.00           H  
ATOM   1931  HB2 ASN A 129      47.203 -21.267  16.100  1.00  0.00           H  
ATOM   1932 HD22 ASN A 129      46.308 -17.804  18.204  1.00  0.00           H  
ATOM   1933 HD21 ASN A 129      45.402 -18.511  16.846  1.00  0.00           H  
ATOM   1934  N   SER A 130      43.317 -22.664  15.874  1.00  0.88           N  
ATOM   1935  CA  SER A 130      42.577 -23.595  15.110  1.00  0.88           C  
ATOM   1936  C   SER A 130      41.995 -22.790  13.924  1.00  0.88           C  
ATOM   1937  O   SER A 130      42.509 -21.729  13.518  1.00  0.88           O  
ATOM   1938  CB  SER A 130      41.518 -24.308  15.989  1.00  0.88           C  
ATOM   1939  OG  SER A 130      40.254 -23.686  16.291  1.00  0.88           O  
ATOM   1940  H   SER A 130      42.785 -22.140  16.554  1.00  0.00           H  
ATOM   1941  HA  SER A 130      43.198 -24.346  14.621  1.00  0.00           H  
ATOM   1942  HB3 SER A 130      41.854 -24.622  16.977  1.00  0.00           H  
ATOM   1943  HB2 SER A 130      41.322 -25.242  15.463  1.00  0.00           H  
ATOM   1944  HG  SER A 130      40.419 -22.978  16.917  1.00  0.00           H  
ATOM   1945  N   PHE A 131      40.845 -23.197  13.362  1.00  0.89           N  
ATOM   1946  CA  PHE A 131      40.154 -22.621  12.173  1.00  0.89           C  
ATOM   1947  C   PHE A 131      38.690 -23.130  12.248  1.00  0.89           C  
ATOM   1948  O   PHE A 131      38.340 -23.772  13.246  1.00  0.89           O  
ATOM   1949  CB  PHE A 131      40.982 -22.776  10.869  1.00  0.89           C  
ATOM   1950  CG  PHE A 131      40.590 -22.017   9.686  1.00  0.89           C  
ATOM   1951  CD1 PHE A 131      40.590 -20.583   9.636  1.00  0.89           C  
ATOM   1952  CD2 PHE A 131      40.088 -22.734   8.568  1.00  0.89           C  
ATOM   1953  CE1 PHE A 131      40.141 -19.912   8.520  1.00  0.89           C  
ATOM   1954  CE2 PHE A 131      39.496 -22.062   7.519  1.00  0.89           C  
ATOM   1955  CZ  PHE A 131      39.593 -20.675   7.436  1.00  0.89           C  
ATOM   1956  H   PHE A 131      40.368 -24.012  13.722  1.00  0.00           H  
ATOM   1957  HA  PHE A 131      40.053 -21.543  12.306  1.00  0.00           H  
ATOM   1958  HB3 PHE A 131      41.322 -23.755  10.530  1.00  0.00           H  
ATOM   1959  HB2 PHE A 131      41.937 -22.303  11.099  1.00  0.00           H  
ATOM   1960  HD1 PHE A 131      40.958 -19.984  10.456  1.00  0.00           H  
ATOM   1961  HD2 PHE A 131      40.092 -23.812   8.501  1.00  0.00           H  
ATOM   1962  HE1 PHE A 131      40.337 -18.850   8.491  1.00  0.00           H  
ATOM   1963  HE2 PHE A 131      39.128 -22.549   6.627  1.00  0.00           H  
ATOM   1964  HZ  PHE A 131      39.315 -20.068   6.586  1.00  0.00           H  
ATOM   1965  N   TYR A 132      37.839 -22.726  11.283  1.00  0.89           N  
ATOM   1966  CA  TYR A 132      36.455 -23.193  11.277  1.00  0.89           C  
ATOM   1967  C   TYR A 132      36.261 -24.756  11.121  1.00  0.89           C  
ATOM   1968  O   TYR A 132      36.908 -25.350  10.312  1.00  0.89           O  
ATOM   1969  CB  TYR A 132      35.688 -22.369  10.139  1.00  0.89           C  
ATOM   1970  CG  TYR A 132      35.658 -20.871  10.302  1.00  0.89           C  
ATOM   1971  CD1 TYR A 132      34.762 -20.185  11.167  1.00  0.89           C  
ATOM   1972  CD2 TYR A 132      36.597 -20.078   9.565  1.00  0.89           C  
ATOM   1973  CE1 TYR A 132      34.801 -18.839  11.396  1.00  0.89           C  
ATOM   1974  CE2 TYR A 132      36.537 -18.639   9.663  1.00  0.89           C  
ATOM   1975  CZ  TYR A 132      35.697 -18.023  10.597  1.00  0.89           C  
ATOM   1976  OH  TYR A 132      35.637 -16.635  10.664  1.00  0.89           O  
ATOM   1977  H   TYR A 132      38.156 -22.317  10.415  1.00  0.00           H  
ATOM   1978  HA  TYR A 132      35.891 -22.790  12.118  1.00  0.00           H  
ATOM   1979  HB3 TYR A 132      34.736 -22.899  10.100  1.00  0.00           H  
ATOM   1980  HB2 TYR A 132      36.210 -22.535   9.196  1.00  0.00           H  
ATOM   1981  HD1 TYR A 132      34.007 -20.791  11.648  1.00  0.00           H  
ATOM   1982  HD2 TYR A 132      37.315 -20.489   8.871  1.00  0.00           H  
ATOM   1983  HE1 TYR A 132      34.032 -18.423  12.031  1.00  0.00           H  
ATOM   1984  HE2 TYR A 132      37.150 -18.125   8.936  1.00  0.00           H  
ATOM   1985  HH  TYR A 132      36.245 -16.252  10.026  1.00  0.00           H  
ATOM   1986  N   ARG A 133      35.439 -25.301  11.953  1.00  0.82           N  
ATOM   1987  CA  ARG A 133      35.151 -26.774  11.862  1.00  0.82           C  
ATOM   1988  C   ARG A 133      34.490 -27.228  10.525  1.00  0.82           C  
ATOM   1989  O   ARG A 133      34.639 -28.368  10.102  1.00  0.82           O  
ATOM   1990  CB  ARG A 133      34.128 -27.114  12.927  1.00  0.82           C  
ATOM   1991  CG  ARG A 133      34.798 -26.944  14.312  1.00  0.82           C  
ATOM   1992  CD  ARG A 133      33.850 -27.341  15.401  1.00  0.82           C  
ATOM   1993  NE  ARG A 133      33.188 -28.703  15.368  1.00  0.82           N  
ATOM   1994  CZ  ARG A 133      31.906 -28.999  15.157  1.00  0.82           C  
ATOM   1995  NH1 ARG A 133      31.057 -27.989  15.007  1.00  0.82           N  
ATOM   1996  NH2 ARG A 133      31.546 -30.311  15.169  1.00  0.82           N1+
ATOM   1997  H   ARG A 133      34.736 -24.864  12.531  1.00  0.00           H  
ATOM   1998  HA  ARG A 133      36.037 -27.394  11.995  1.00  0.00           H  
ATOM   1999  HB3 ARG A 133      33.829 -28.153  12.791  1.00  0.00           H  
ATOM   2000  HB2 ARG A 133      33.220 -26.518  12.850  1.00  0.00           H  
ATOM   2001  HG3 ARG A 133      34.897 -25.873  14.492  1.00  0.00           H  
ATOM   2002  HG2 ARG A 133      35.781 -27.410  14.379  1.00  0.00           H  
ATOM   2003  HD3 ARG A 133      33.198 -26.472  15.480  1.00  0.00           H  
ATOM   2004  HD2 ARG A 133      34.428 -27.370  16.324  1.00  0.00           H  
ATOM   2005  HE  ARG A 133      33.885 -29.429  15.446  1.00  0.00           H  
ATOM   2006 HH12 ARG A 133      30.068 -28.154  14.883  1.00  0.00           H  
ATOM   2007 HH11 ARG A 133      31.286 -27.079  15.381  1.00  0.00           H  
ATOM   2008 HH22 ARG A 133      30.592 -30.640  15.109  1.00  0.00           H  
ATOM   2009 HH21 ARG A 133      32.227 -31.042  15.319  1.00  0.00           H  
ATOM   2010  N   ASN A 134      33.848 -26.288   9.910  1.00  0.87           N  
ATOM   2011  CA  ASN A 134      33.201 -26.619   8.639  1.00  0.87           C  
ATOM   2012  C   ASN A 134      34.062 -26.310   7.376  1.00  0.87           C  
ATOM   2013  O   ASN A 134      33.654 -26.673   6.264  1.00  0.87           O  
ATOM   2014  CB  ASN A 134      31.871 -25.838   8.442  1.00  0.87           C  
ATOM   2015  CG  ASN A 134      30.757 -26.187   9.468  1.00  0.87           C  
ATOM   2016  OD1 ASN A 134      30.764 -27.158  10.192  1.00  0.87           O  
ATOM   2017  ND2 ASN A 134      29.737 -25.326   9.565  1.00  0.87           N  
ATOM   2018  H   ASN A 134      33.632 -25.402  10.345  1.00  0.00           H  
ATOM   2019  HA  ASN A 134      33.028 -27.692   8.555  1.00  0.00           H  
ATOM   2020  HB3 ASN A 134      31.492 -26.138   7.466  1.00  0.00           H  
ATOM   2021  HB2 ASN A 134      32.021 -24.759   8.397  1.00  0.00           H  
ATOM   2022 HD22 ASN A 134      29.040 -25.418  10.291  1.00  0.00           H  
ATOM   2023 HD21 ASN A 134      29.608 -24.538   8.947  1.00  0.00           H  
ATOM   2024  N   LEU A 135      35.300 -25.796   7.588  1.00  0.91           N  
ATOM   2025  CA  LEU A 135      36.163 -25.321   6.465  1.00  0.91           C  
ATOM   2026  C   LEU A 135      37.592 -25.870   6.590  1.00  0.91           C  
ATOM   2027  O   LEU A 135      37.904 -26.579   7.561  1.00  0.91           O  
ATOM   2028  CB  LEU A 135      36.216 -23.723   6.562  1.00  0.91           C  
ATOM   2029  CG  LEU A 135      34.875 -22.889   6.429  1.00  0.91           C  
ATOM   2030  CD1 LEU A 135      35.166 -21.352   6.796  1.00  0.91           C  
ATOM   2031  CD2 LEU A 135      34.197 -23.024   5.045  1.00  0.91           C  
ATOM   2032  H   LEU A 135      35.534 -25.455   8.509  1.00  0.00           H  
ATOM   2033  HA  LEU A 135      35.743 -25.616   5.503  1.00  0.00           H  
ATOM   2034  HB3 LEU A 135      36.819 -23.525   5.675  1.00  0.00           H  
ATOM   2035  HB2 LEU A 135      36.799 -23.460   7.446  1.00  0.00           H  
ATOM   2036  HG  LEU A 135      34.202 -23.202   7.228  1.00  0.00           H  
ATOM   2037 HD11 LEU A 135      34.859 -21.188   7.830  1.00  0.00           H  
ATOM   2038 HD12 LEU A 135      36.186 -21.034   6.579  1.00  0.00           H  
ATOM   2039 HD13 LEU A 135      34.600 -20.655   6.178  1.00  0.00           H  
ATOM   2040 HD21 LEU A 135      33.728 -22.116   4.667  1.00  0.00           H  
ATOM   2041 HD22 LEU A 135      34.811 -23.319   4.193  1.00  0.00           H  
ATOM   2042 HD23 LEU A 135      33.316 -23.658   4.945  1.00  0.00           H  
ATOM   2043  N   LEU A 136      38.372 -25.539   5.610  1.00  0.92           N  
ATOM   2044  CA  LEU A 136      39.797 -25.808   5.487  1.00  0.92           C  
ATOM   2045  C   LEU A 136      40.464 -24.618   4.779  1.00  0.92           C  
ATOM   2046  O   LEU A 136      39.748 -23.719   4.293  1.00  0.92           O  
ATOM   2047  CB  LEU A 136      39.788 -26.956   4.418  1.00  0.92           C  
ATOM   2048  CG  LEU A 136      39.176 -28.288   4.830  1.00  0.92           C  
ATOM   2049  CD1 LEU A 136      39.029 -29.194   3.584  1.00  0.92           C  
ATOM   2050  CD2 LEU A 136      39.854 -29.103   6.013  1.00  0.92           C  
ATOM   2051  H   LEU A 136      38.143 -24.887   4.873  1.00  0.00           H  
ATOM   2052  HA  LEU A 136      40.246 -26.068   6.446  1.00  0.00           H  
ATOM   2053  HB3 LEU A 136      40.821 -27.121   4.112  1.00  0.00           H  
ATOM   2054  HB2 LEU A 136      39.373 -26.558   3.491  1.00  0.00           H  
ATOM   2055  HG  LEU A 136      38.177 -28.055   5.197  1.00  0.00           H  
ATOM   2056 HD11 LEU A 136      39.565 -30.132   3.730  1.00  0.00           H  
ATOM   2057 HD12 LEU A 136      37.955 -29.380   3.578  1.00  0.00           H  
ATOM   2058 HD13 LEU A 136      39.417 -28.786   2.649  1.00  0.00           H  
ATOM   2059 HD21 LEU A 136      39.269 -29.862   6.534  1.00  0.00           H  
ATOM   2060 HD22 LEU A 136      40.799 -29.552   5.708  1.00  0.00           H  
ATOM   2061 HD23 LEU A 136      40.097 -28.434   6.839  1.00  0.00           H  
ATOM   2062  N   TRP A 137      41.792 -24.555   4.708  1.00  0.90           N  
ATOM   2063  CA  TRP A 137      42.463 -23.398   4.075  1.00  0.90           C  
ATOM   2064  C   TRP A 137      43.642 -23.940   3.275  1.00  0.90           C  
ATOM   2065  O   TRP A 137      44.580 -24.380   3.951  1.00  0.90           O  
ATOM   2066  CB  TRP A 137      42.805 -22.285   5.206  1.00  0.90           C  
ATOM   2067  CG  TRP A 137      43.478 -20.968   4.889  1.00  0.90           C  
ATOM   2068  CD1 TRP A 137      44.027 -20.512   3.709  1.00  0.90           C  
ATOM   2069  CD2 TRP A 137      43.633 -19.916   5.819  1.00  0.90           C  
ATOM   2070  NE1 TRP A 137      44.746 -19.331   3.937  1.00  0.90           N  
ATOM   2071  CE2 TRP A 137      44.461 -18.882   5.251  1.00  0.90           C  
ATOM   2072  CE3 TRP A 137      43.093 -19.727   7.127  1.00  0.90           C  
ATOM   2073  CZ2 TRP A 137      44.809 -17.760   6.009  1.00  0.90           C  
ATOM   2074  CZ3 TRP A 137      43.428 -18.648   7.829  1.00  0.90           C  
ATOM   2075  CH2 TRP A 137      44.323 -17.668   7.351  1.00  0.90           C  
ATOM   2076  H   TRP A 137      42.330 -25.346   5.030  1.00  0.00           H  
ATOM   2077  HA  TRP A 137      41.767 -22.934   3.376  1.00  0.00           H  
ATOM   2078  HB3 TRP A 137      43.335 -22.742   6.042  1.00  0.00           H  
ATOM   2079  HB2 TRP A 137      41.853 -21.915   5.587  1.00  0.00           H  
ATOM   2080  HD1 TRP A 137      44.026 -21.020   2.755  1.00  0.00           H  
ATOM   2081  HE1 TRP A 137      45.353 -18.895   3.257  1.00  0.00           H  
ATOM   2082  HE3 TRP A 137      42.485 -20.510   7.559  1.00  0.00           H  
ATOM   2083  HZ2 TRP A 137      45.257 -16.935   5.472  1.00  0.00           H  
ATOM   2084  HZ3 TRP A 137      43.036 -18.442   8.814  1.00  0.00           H  
ATOM   2085  HH2 TRP A 137      44.488 -16.743   7.884  1.00  0.00           H  
ATOM   2086  N   LEU A 138      43.554 -23.942   1.909  1.00  0.92           N  
ATOM   2087  CA  LEU A 138      44.537 -24.378   0.926  1.00  0.92           C  
ATOM   2088  C   LEU A 138      45.777 -23.538   0.830  1.00  0.92           C  
ATOM   2089  O   LEU A 138      45.765 -22.539   0.108  1.00  0.92           O  
ATOM   2090  CB  LEU A 138      43.806 -24.723  -0.433  1.00  0.92           C  
ATOM   2091  CG  LEU A 138      42.330 -25.350  -0.302  1.00  0.92           C  
ATOM   2092  CD1 LEU A 138      41.794 -25.925  -1.650  1.00  0.92           C  
ATOM   2093  CD2 LEU A 138      42.311 -26.528   0.690  1.00  0.92           C  
ATOM   2094  H   LEU A 138      42.801 -23.499   1.403  1.00  0.00           H  
ATOM   2095  HA  LEU A 138      44.885 -25.333   1.320  1.00  0.00           H  
ATOM   2096  HB3 LEU A 138      44.463 -25.359  -1.026  1.00  0.00           H  
ATOM   2097  HB2 LEU A 138      43.571 -23.803  -0.970  1.00  0.00           H  
ATOM   2098  HG  LEU A 138      41.582 -24.651   0.071  1.00  0.00           H  
ATOM   2099 HD11 LEU A 138      41.993 -25.219  -2.458  1.00  0.00           H  
ATOM   2100 HD12 LEU A 138      42.358 -26.798  -1.978  1.00  0.00           H  
ATOM   2101 HD13 LEU A 138      40.715 -26.068  -1.696  1.00  0.00           H  
ATOM   2102 HD21 LEU A 138      41.574 -26.274   1.453  1.00  0.00           H  
ATOM   2103 HD22 LEU A 138      42.127 -27.440   0.123  1.00  0.00           H  
ATOM   2104 HD23 LEU A 138      43.311 -26.737   1.069  1.00  0.00           H  
ATOM   2105  N   THR A 139      46.873 -23.865   1.574  1.00  0.89           N  
ATOM   2106  CA  THR A 139      48.216 -23.363   1.395  1.00  0.89           C  
ATOM   2107  C   THR A 139      49.013 -24.543   0.739  1.00  0.89           C  
ATOM   2108  O   THR A 139      48.529 -25.730   0.612  1.00  0.89           O  
ATOM   2109  CB  THR A 139      48.903 -22.941   2.744  1.00  0.89           C  
ATOM   2110  OG1 THR A 139      48.660 -23.957   3.706  1.00  0.89           O  
ATOM   2111  CG2 THR A 139      48.329 -21.635   3.400  1.00  0.89           C  
ATOM   2112  H   THR A 139      46.858 -24.724   2.107  1.00  0.00           H  
ATOM   2113  HA  THR A 139      48.152 -22.519   0.707  1.00  0.00           H  
ATOM   2114  HB  THR A 139      49.968 -22.802   2.556  1.00  0.00           H  
ATOM   2115  HG1 THR A 139      47.769 -24.039   4.054  1.00  0.00           H  
ATOM   2116 HG21 THR A 139      48.482 -20.767   2.758  1.00  0.00           H  
ATOM   2117 HG22 THR A 139      47.263 -21.786   3.569  1.00  0.00           H  
ATOM   2118 HG23 THR A 139      48.776 -21.417   4.370  1.00  0.00           H  
ATOM   2119  N   GLY A 140      50.077 -24.191   0.101  1.00  0.88           N  
ATOM   2120  CA  GLY A 140      50.915 -24.922  -0.784  1.00  0.88           C  
ATOM   2121  C   GLY A 140      51.916 -25.860  -0.079  1.00  0.88           C  
ATOM   2122  O   GLY A 140      51.890 -26.057   1.139  1.00  0.88           O  
ATOM   2123  H   GLY A 140      50.277 -23.202   0.059  1.00  0.00           H  
ATOM   2124  HA3 GLY A 140      51.459 -24.233  -1.432  1.00  0.00           H  
ATOM   2125  HA2 GLY A 140      50.243 -25.496  -1.421  1.00  0.00           H  
ATOM   2126  N   LYS A 141      52.956 -26.367  -0.840  1.00  0.81           N  
ATOM   2127  CA  LYS A 141      54.188 -26.954  -0.261  1.00  0.81           C  
ATOM   2128  C   LYS A 141      55.317 -26.944  -1.307  1.00  0.81           C  
ATOM   2129  O   LYS A 141      54.977 -26.958  -2.485  1.00  0.81           O  
ATOM   2130  CB  LYS A 141      53.973 -28.362   0.407  1.00  0.81           C  
ATOM   2131  CG  LYS A 141      53.246 -29.531  -0.292  1.00  0.81           C  
ATOM   2132  CD  LYS A 141      53.801 -30.943   0.078  1.00  0.81           C  
ATOM   2133  CE  LYS A 141      53.243 -32.018  -0.883  1.00  0.81           C  
ATOM   2134  NZ  LYS A 141      53.803 -33.335  -0.676  1.00  0.81           N1+
ATOM   2135  H   LYS A 141      52.979 -26.104  -1.816  1.00  0.00           H  
ATOM   2136  HA  LYS A 141      54.411 -26.382   0.640  1.00  0.00           H  
ATOM   2137  HB3 LYS A 141      53.406 -28.311   1.337  1.00  0.00           H  
ATOM   2138  HB2 LYS A 141      54.944 -28.642   0.817  1.00  0.00           H  
ATOM   2139  HG3 LYS A 141      53.470 -29.372  -1.347  1.00  0.00           H  
ATOM   2140  HG2 LYS A 141      52.202 -29.505   0.019  1.00  0.00           H  
ATOM   2141  HD3 LYS A 141      53.592 -31.250   1.104  1.00  0.00           H  
ATOM   2142  HD2 LYS A 141      54.883 -31.005   0.190  1.00  0.00           H  
ATOM   2143  HE3 LYS A 141      53.345 -31.643  -1.903  1.00  0.00           H  
ATOM   2144  HE2 LYS A 141      52.165 -32.109  -0.755  1.00  0.00           H  
ATOM   2145  HZ1 LYS A 141      53.316 -34.002  -1.258  1.00  0.00           H  
ATOM   2146  HZ2 LYS A 141      54.806 -33.358  -0.793  1.00  0.00           H  
ATOM   2147  HZ3 LYS A 141      53.508 -33.666   0.233  1.00  0.00           H  
ATOM   2148  N   ASN A 142      56.592 -27.002  -0.914  1.00  0.74           N  
ATOM   2149  CA  ASN A 142      57.839 -26.980  -1.587  1.00  0.74           C  
ATOM   2150  C   ASN A 142      57.885 -25.910  -2.758  1.00  0.74           C  
ATOM   2151  O   ASN A 142      58.538 -26.087  -3.810  1.00  0.74           O  
ATOM   2152  CB  ASN A 142      58.180 -28.405  -2.084  1.00  0.74           C  
ATOM   2153  CG  ASN A 142      58.307 -29.512  -1.027  1.00  0.74           C  
ATOM   2154  OD1 ASN A 142      59.120 -29.440  -0.087  1.00  0.74           O  
ATOM   2155  ND2 ASN A 142      57.452 -30.525  -1.074  1.00  0.74           N  
ATOM   2156  H   ASN A 142      56.615 -27.004   0.096  1.00  0.00           H  
ATOM   2157  HA  ASN A 142      58.606 -26.709  -0.861  1.00  0.00           H  
ATOM   2158  HB3 ASN A 142      59.136 -28.519  -2.595  1.00  0.00           H  
ATOM   2159  HB2 ASN A 142      57.347 -28.644  -2.746  1.00  0.00           H  
ATOM   2160 HD22 ASN A 142      57.294 -31.199  -0.338  1.00  0.00           H  
ATOM   2161 HD21 ASN A 142      56.897 -30.495  -1.918  1.00  0.00           H  
ATOM   2162  N   GLY A 143      57.115 -24.834  -2.545  1.00  0.82           N  
ATOM   2163  CA  GLY A 143      57.083 -23.701  -3.460  1.00  0.82           C  
ATOM   2164  C   GLY A 143      56.130 -23.768  -4.643  1.00  0.82           C  
ATOM   2165  O   GLY A 143      56.277 -23.039  -5.611  1.00  0.82           O  
ATOM   2166  H   GLY A 143      56.400 -24.881  -1.832  1.00  0.00           H  
ATOM   2167  HA3 GLY A 143      58.088 -23.461  -3.807  1.00  0.00           H  
ATOM   2168  HA2 GLY A 143      56.847 -22.818  -2.865  1.00  0.00           H  
ATOM   2169  N   LEU A 144      55.287 -24.798  -4.592  1.00  0.83           N  
ATOM   2170  CA  LEU A 144      54.310 -25.273  -5.617  1.00  0.83           C  
ATOM   2171  C   LEU A 144      52.887 -25.307  -5.006  1.00  0.83           C  
ATOM   2172  O   LEU A 144      52.748 -25.578  -3.796  1.00  0.83           O  
ATOM   2173  CB  LEU A 144      54.765 -26.646  -6.090  1.00  0.83           C  
ATOM   2174  CG  LEU A 144      56.190 -26.884  -6.521  1.00  0.83           C  
ATOM   2175  CD1 LEU A 144      56.422 -28.442  -6.785  1.00  0.83           C  
ATOM   2176  CD2 LEU A 144      56.719 -26.113  -7.702  1.00  0.83           C  
ATOM   2177  H   LEU A 144      55.278 -25.469  -3.836  1.00  0.00           H  
ATOM   2178  HA  LEU A 144      54.415 -24.606  -6.474  1.00  0.00           H  
ATOM   2179  HB3 LEU A 144      54.089 -26.855  -6.919  1.00  0.00           H  
ATOM   2180  HB2 LEU A 144      54.574 -27.357  -5.285  1.00  0.00           H  
ATOM   2181  HG  LEU A 144      56.786 -26.641  -5.641  1.00  0.00           H  
ATOM   2182 HD11 LEU A 144      55.836 -28.983  -6.041  1.00  0.00           H  
ATOM   2183 HD12 LEU A 144      56.068 -28.650  -7.795  1.00  0.00           H  
ATOM   2184 HD13 LEU A 144      57.471 -28.708  -6.657  1.00  0.00           H  
ATOM   2185 HD21 LEU A 144      57.411 -26.700  -8.305  1.00  0.00           H  
ATOM   2186 HD22 LEU A 144      55.925 -25.809  -8.384  1.00  0.00           H  
ATOM   2187 HD23 LEU A 144      57.100 -25.178  -7.291  1.00  0.00           H  
ATOM   2188  N   TYR A 145      51.888 -25.106  -5.878  1.00  0.85           N  
ATOM   2189  CA  TYR A 145      50.435 -24.998  -5.645  1.00  0.85           C  
ATOM   2190  C   TYR A 145      49.677 -25.696  -6.806  1.00  0.85           C  
ATOM   2191  O   TYR A 145      49.631 -25.067  -7.871  1.00  0.85           O  
ATOM   2192  CB  TYR A 145      50.048 -23.516  -5.660  1.00  0.85           C  
ATOM   2193  CG  TYR A 145      48.812 -23.204  -4.855  1.00  0.85           C  
ATOM   2194  CD1 TYR A 145      47.544 -23.346  -5.425  1.00  0.85           C  
ATOM   2195  CD2 TYR A 145      48.877 -22.990  -3.432  1.00  0.85           C  
ATOM   2196  CE1 TYR A 145      46.391 -23.301  -4.646  1.00  0.85           C  
ATOM   2197  CE2 TYR A 145      47.735 -22.908  -2.643  1.00  0.85           C  
ATOM   2198  CZ  TYR A 145      46.435 -22.907  -3.270  1.00  0.85           C  
ATOM   2199  OH  TYR A 145      45.266 -22.821  -2.551  1.00  0.85           O  
ATOM   2200  H   TYR A 145      52.052 -24.871  -6.847  1.00  0.00           H  
ATOM   2201  HA  TYR A 145      50.084 -25.413  -4.700  1.00  0.00           H  
ATOM   2202  HB3 TYR A 145      49.982 -23.115  -6.672  1.00  0.00           H  
ATOM   2203  HB2 TYR A 145      50.854 -22.886  -5.286  1.00  0.00           H  
ATOM   2204  HD1 TYR A 145      47.408 -23.549  -6.478  1.00  0.00           H  
ATOM   2205  HD2 TYR A 145      49.845 -22.876  -2.967  1.00  0.00           H  
ATOM   2206  HE1 TYR A 145      45.407 -23.464  -5.062  1.00  0.00           H  
ATOM   2207  HE2 TYR A 145      47.924 -22.750  -1.591  1.00  0.00           H  
ATOM   2208  HH  TYR A 145      45.483 -22.817  -1.615  1.00  0.00           H  
ATOM   2209  N   PRO A 146      49.110 -26.920  -6.665  1.00  0.88           N  
ATOM   2210  CA  PRO A 146      48.074 -27.518  -7.582  1.00  0.88           C  
ATOM   2211  C   PRO A 146      47.003 -26.472  -7.920  1.00  0.88           C  
ATOM   2212  O   PRO A 146      46.298 -26.032  -7.056  1.00  0.88           O  
ATOM   2213  CB  PRO A 146      47.535 -28.774  -6.798  1.00  0.88           C  
ATOM   2214  CG  PRO A 146      48.643 -29.023  -5.802  1.00  0.88           C  
ATOM   2215  CD  PRO A 146      49.341 -27.693  -5.481  1.00  0.88           C  
ATOM   2216  HA  PRO A 146      48.473 -27.855  -8.538  1.00  0.00           H  
ATOM   2217  HB3 PRO A 146      47.335 -29.614  -7.464  1.00  0.00           H  
ATOM   2218  HB2 PRO A 146      46.654 -28.490  -6.223  1.00  0.00           H  
ATOM   2219  HG3 PRO A 146      49.408 -29.600  -6.321  1.00  0.00           H  
ATOM   2220  HG2 PRO A 146      48.356 -29.559  -4.897  1.00  0.00           H  
ATOM   2221  HD2 PRO A 146      48.840 -27.206  -4.645  1.00  0.00           H  
ATOM   2222  HD3 PRO A 146      50.410 -27.742  -5.276  1.00  0.00           H  
ATOM   2223  N   ASN A 147      46.921 -26.006  -9.194  1.00  0.86           N  
ATOM   2224  CA  ASN A 147      45.781 -25.092  -9.722  1.00  0.86           C  
ATOM   2225  C   ASN A 147      44.460 -25.979  -9.757  1.00  0.86           C  
ATOM   2226  O   ASN A 147      44.332 -26.840 -10.608  1.00  0.86           O  
ATOM   2227  CB  ASN A 147      46.081 -24.426 -11.051  1.00  0.86           C  
ATOM   2228  CG  ASN A 147      47.320 -23.521 -11.131  1.00  0.86           C  
ATOM   2229  OD1 ASN A 147      47.808 -23.007 -10.156  1.00  0.86           O  
ATOM   2230  ND2 ASN A 147      47.935 -23.399 -12.324  1.00  0.86           N  
ATOM   2231  H   ASN A 147      47.503 -26.424  -9.906  1.00  0.00           H  
ATOM   2232  HA  ASN A 147      45.582 -24.342  -8.957  1.00  0.00           H  
ATOM   2233  HB3 ASN A 147      45.244 -23.738 -11.161  1.00  0.00           H  
ATOM   2234  HB2 ASN A 147      46.063 -25.055 -11.941  1.00  0.00           H  
ATOM   2235 HD22 ASN A 147      48.922 -23.184 -12.319  1.00  0.00           H  
ATOM   2236 HD21 ASN A 147      47.543 -23.713 -13.201  1.00  0.00           H  
ATOM   2237  N   LEU A 148      43.566 -25.827  -8.767  1.00  0.85           N  
ATOM   2238  CA  LEU A 148      42.461 -26.693  -8.611  1.00  0.85           C  
ATOM   2239  C   LEU A 148      41.442 -26.537  -9.729  1.00  0.85           C  
ATOM   2240  O   LEU A 148      41.430 -25.563 -10.441  1.00  0.85           O  
ATOM   2241  CB  LEU A 148      41.981 -26.571  -7.089  1.00  0.85           C  
ATOM   2242  CG  LEU A 148      41.812 -25.108  -6.619  1.00  0.85           C  
ATOM   2243  CD1 LEU A 148      40.383 -24.687  -6.265  1.00  0.85           C  
ATOM   2244  CD2 LEU A 148      42.755 -24.717  -5.521  1.00  0.85           C  
ATOM   2245  H   LEU A 148      43.695 -25.119  -8.059  1.00  0.00           H  
ATOM   2246  HA  LEU A 148      42.837 -27.706  -8.752  1.00  0.00           H  
ATOM   2247  HB3 LEU A 148      42.716 -27.060  -6.450  1.00  0.00           H  
ATOM   2248  HB2 LEU A 148      41.047 -27.130  -7.020  1.00  0.00           H  
ATOM   2249  HG  LEU A 148      42.018 -24.555  -7.536  1.00  0.00           H  
ATOM   2250 HD11 LEU A 148      40.023 -25.293  -5.432  1.00  0.00           H  
ATOM   2251 HD12 LEU A 148      40.234 -23.612  -6.174  1.00  0.00           H  
ATOM   2252 HD13 LEU A 148      39.686 -24.876  -7.082  1.00  0.00           H  
ATOM   2253 HD21 LEU A 148      42.905 -25.584  -4.877  1.00  0.00           H  
ATOM   2254 HD22 LEU A 148      43.745 -24.507  -5.928  1.00  0.00           H  
ATOM   2255 HD23 LEU A 148      42.497 -23.869  -4.887  1.00  0.00           H  
ATOM   2256  N   SER A 149      40.648 -27.574 -10.019  1.00  0.88           N  
ATOM   2257  CA  SER A 149      39.493 -27.639 -10.905  1.00  0.88           C  
ATOM   2258  C   SER A 149      38.528 -28.730 -10.315  1.00  0.88           C  
ATOM   2259  O   SER A 149      38.180 -29.630 -11.027  1.00  0.88           O  
ATOM   2260  CB  SER A 149      39.843 -27.629 -12.471  1.00  0.88           C  
ATOM   2261  OG  SER A 149      38.681 -27.721 -13.284  1.00  0.88           O  
ATOM   2262  H   SER A 149      40.782 -28.465  -9.561  1.00  0.00           H  
ATOM   2263  HA  SER A 149      38.923 -26.724 -10.748  1.00  0.00           H  
ATOM   2264  HB3 SER A 149      40.627 -28.362 -12.656  1.00  0.00           H  
ATOM   2265  HB2 SER A 149      40.193 -26.614 -12.662  1.00  0.00           H  
ATOM   2266  HG  SER A 149      38.589 -26.980 -13.887  1.00  0.00           H  
ATOM   2267  N   LYS A 150      38.271 -28.659  -9.039  1.00  0.84           N  
ATOM   2268  CA  LYS A 150      37.431 -29.543  -8.252  1.00  0.84           C  
ATOM   2269  C   LYS A 150      35.922 -29.261  -8.397  1.00  0.84           C  
ATOM   2270  O   LYS A 150      35.470 -28.251  -7.816  1.00  0.84           O  
ATOM   2271  CB  LYS A 150      37.973 -29.511  -6.782  1.00  0.84           C  
ATOM   2272  CG  LYS A 150      37.143 -30.371  -5.729  1.00  0.84           C  
ATOM   2273  CD  LYS A 150      37.179 -31.907  -6.070  1.00  0.84           C  
ATOM   2274  CE  LYS A 150      36.347 -32.806  -5.082  1.00  0.84           C  
ATOM   2275  NZ  LYS A 150      36.062 -34.140  -5.534  1.00  0.84           N1+
ATOM   2276  H   LYS A 150      38.477 -27.851  -8.468  1.00  0.00           H  
ATOM   2277  HA  LYS A 150      37.590 -30.552  -8.632  1.00  0.00           H  
ATOM   2278  HB3 LYS A 150      37.922 -28.490  -6.404  1.00  0.00           H  
ATOM   2279  HB2 LYS A 150      39.005 -29.861  -6.785  1.00  0.00           H  
ATOM   2280  HG3 LYS A 150      36.147 -29.976  -5.529  1.00  0.00           H  
ATOM   2281  HG2 LYS A 150      37.562 -30.262  -4.728  1.00  0.00           H  
ATOM   2282  HD3 LYS A 150      38.206 -32.266  -6.004  1.00  0.00           H  
ATOM   2283  HD2 LYS A 150      36.903 -32.064  -7.113  1.00  0.00           H  
ATOM   2284  HE3 LYS A 150      35.377 -32.320  -4.980  1.00  0.00           H  
ATOM   2285  HE2 LYS A 150      36.811 -32.895  -4.100  1.00  0.00           H  
ATOM   2286  HZ1 LYS A 150      36.962 -34.585  -5.640  1.00  0.00           H  
ATOM   2287  HZ2 LYS A 150      35.442 -34.606  -4.887  1.00  0.00           H  
ATOM   2288  HZ3 LYS A 150      35.573 -34.121  -6.417  1.00  0.00           H  
ATOM   2289  N   SER A 151      35.248 -30.105  -9.168  1.00  0.88           N  
ATOM   2290  CA  SER A 151      33.790 -30.054  -9.094  1.00  0.88           C  
ATOM   2291  C   SER A 151      33.252 -30.945  -7.973  1.00  0.88           C  
ATOM   2292  O   SER A 151      33.955 -31.867  -7.480  1.00  0.88           O  
ATOM   2293  CB  SER A 151      33.202 -30.413 -10.523  1.00  0.88           C  
ATOM   2294  OG  SER A 151      33.286 -31.781 -10.814  1.00  0.88           O  
ATOM   2295  H   SER A 151      35.694 -30.892  -9.616  1.00  0.00           H  
ATOM   2296  HA  SER A 151      33.465 -29.029  -8.918  1.00  0.00           H  
ATOM   2297  HB3 SER A 151      33.662 -29.864 -11.345  1.00  0.00           H  
ATOM   2298  HB2 SER A 151      32.142 -30.160 -10.553  1.00  0.00           H  
ATOM   2299  HG  SER A 151      34.089 -31.941 -11.314  1.00  0.00           H  
ATOM   2300  N   TYR A 152      31.972 -30.676  -7.572  1.00  0.89           N  
ATOM   2301  CA  TYR A 152      30.999 -31.581  -6.938  1.00  0.89           C  
ATOM   2302  C   TYR A 152      29.696 -31.278  -7.720  1.00  0.89           C  
ATOM   2303  O   TYR A 152      29.197 -30.134  -7.727  1.00  0.89           O  
ATOM   2304  CB  TYR A 152      30.918 -31.311  -5.442  1.00  0.89           C  
ATOM   2305  CG  TYR A 152      29.781 -32.035  -4.605  1.00  0.89           C  
ATOM   2306  CD1 TYR A 152      29.974 -33.297  -4.101  1.00  0.89           C  
ATOM   2307  CD2 TYR A 152      28.529 -31.391  -4.488  1.00  0.89           C  
ATOM   2308  CE1 TYR A 152      28.818 -33.999  -3.679  1.00  0.89           C  
ATOM   2309  CE2 TYR A 152      27.405 -32.005  -3.881  1.00  0.89           C  
ATOM   2310  CZ  TYR A 152      27.519 -33.345  -3.539  1.00  0.89           C  
ATOM   2311  OH  TYR A 152      26.360 -34.099  -3.188  1.00  0.89           O  
ATOM   2312  H   TYR A 152      31.597 -29.787  -7.869  1.00  0.00           H  
ATOM   2313  HA  TYR A 152      31.337 -32.577  -7.222  1.00  0.00           H  
ATOM   2314  HB3 TYR A 152      30.899 -30.273  -5.109  1.00  0.00           H  
ATOM   2315  HB2 TYR A 152      31.834 -31.840  -5.180  1.00  0.00           H  
ATOM   2316  HD1 TYR A 152      30.876 -33.887  -4.154  1.00  0.00           H  
ATOM   2317  HD2 TYR A 152      28.381 -30.409  -4.915  1.00  0.00           H  
ATOM   2318  HE1 TYR A 152      28.912 -35.047  -3.435  1.00  0.00           H  
ATOM   2319  HE2 TYR A 152      26.430 -31.544  -3.856  1.00  0.00           H  
ATOM   2320  HH  TYR A 152      26.578 -34.857  -2.639  1.00  0.00           H  
ATOM   2321  N   ALA A 153      29.190 -32.350  -8.427  1.00  0.91           N  
ATOM   2322  CA  ALA A 153      27.806 -32.503  -8.844  1.00  0.91           C  
ATOM   2323  C   ALA A 153      26.914 -32.665  -7.596  1.00  0.91           C  
ATOM   2324  O   ALA A 153      27.234 -33.481  -6.717  1.00  0.91           O  
ATOM   2325  CB  ALA A 153      27.650 -33.799  -9.726  1.00  0.91           C  
ATOM   2326  H   ALA A 153      29.796 -33.144  -8.575  1.00  0.00           H  
ATOM   2327  HA  ALA A 153      27.505 -31.537  -9.251  1.00  0.00           H  
ATOM   2328  HB1 ALA A 153      28.165 -34.677  -9.337  1.00  0.00           H  
ATOM   2329  HB2 ALA A 153      26.601 -34.097  -9.730  1.00  0.00           H  
ATOM   2330  HB3 ALA A 153      28.006 -33.676 -10.750  1.00  0.00           H  
ATOM   2331  N   ASN A 154      25.697 -32.038  -7.664  1.00  0.87           N  
ATOM   2332  CA  ASN A 154      24.792 -31.991  -6.519  1.00  0.87           C  
ATOM   2333  C   ASN A 154      23.925 -33.293  -6.542  1.00  0.87           C  
ATOM   2334  O   ASN A 154      22.728 -33.233  -6.747  1.00  0.87           O  
ATOM   2335  CB  ASN A 154      23.912 -30.757  -6.641  1.00  0.87           C  
ATOM   2336  CG  ASN A 154      23.037 -30.522  -5.417  1.00  0.87           C  
ATOM   2337  OD1 ASN A 154      22.905 -31.315  -4.433  1.00  0.87           O  
ATOM   2338  ND2 ASN A 154      22.421 -29.406  -5.347  1.00  0.87           N  
ATOM   2339  H   ASN A 154      25.471 -31.416  -8.427  1.00  0.00           H  
ATOM   2340  HA  ASN A 154      25.292 -31.980  -5.549  1.00  0.00           H  
ATOM   2341  HB3 ASN A 154      23.195 -30.881  -7.453  1.00  0.00           H  
ATOM   2342  HB2 ASN A 154      24.452 -29.845  -6.899  1.00  0.00           H  
ATOM   2343 HD22 ASN A 154      21.957 -29.163  -4.483  1.00  0.00           H  
ATOM   2344 HD21 ASN A 154      22.367 -28.726  -6.093  1.00  0.00           H  
ATOM   2345  N   ASN A 155      24.565 -34.410  -6.271  1.00  0.84           N  
ATOM   2346  CA  ASN A 155      24.062 -35.710  -6.092  1.00  0.84           C  
ATOM   2347  C   ASN A 155      23.176 -35.770  -4.806  1.00  0.84           C  
ATOM   2348  O   ASN A 155      22.521 -36.771  -4.553  1.00  0.84           O  
ATOM   2349  CB  ASN A 155      25.185 -36.677  -6.137  1.00  0.84           C  
ATOM   2350  CG  ASN A 155      25.857 -36.765  -7.523  1.00  0.84           C  
ATOM   2351  OD1 ASN A 155      27.057 -36.406  -7.692  1.00  0.84           O  
ATOM   2352  ND2 ASN A 155      25.134 -37.348  -8.565  1.00  0.84           N  
ATOM   2353  H   ASN A 155      25.548 -34.252  -6.099  1.00  0.00           H  
ATOM   2354  HA  ASN A 155      23.293 -35.783  -6.861  1.00  0.00           H  
ATOM   2355  HB3 ASN A 155      24.856 -37.702  -5.963  1.00  0.00           H  
ATOM   2356  HB2 ASN A 155      25.984 -36.484  -5.422  1.00  0.00           H  
ATOM   2357 HD22 ASN A 155      25.606 -37.472  -9.449  1.00  0.00           H  
ATOM   2358 HD21 ASN A 155      24.180 -37.674  -8.496  1.00  0.00           H  
ATOM   2359  N   LYS A 156      23.185 -34.683  -4.005  1.00  0.81           N  
ATOM   2360  CA  LYS A 156      22.366 -34.446  -2.801  1.00  0.81           C  
ATOM   2361  C   LYS A 156      20.951 -33.996  -3.169  1.00  0.81           C  
ATOM   2362  O   LYS A 156      20.006 -34.364  -2.489  1.00  0.81           O  
ATOM   2363  CB  LYS A 156      23.064 -33.449  -1.812  1.00  0.81           C  
ATOM   2364  CG  LYS A 156      22.503 -33.399  -0.370  1.00  0.81           C  
ATOM   2365  CD  LYS A 156      22.843 -34.688   0.353  1.00  0.81           C  
ATOM   2366  CE  LYS A 156      22.438 -34.651   1.872  1.00  0.81           C  
ATOM   2367  NZ  LYS A 156      22.688 -35.975   2.366  1.00  0.81           N1+
ATOM   2368  H   LYS A 156      23.693 -33.842  -4.242  1.00  0.00           H  
ATOM   2369  HA  LYS A 156      22.160 -35.403  -2.319  1.00  0.00           H  
ATOM   2370  HB3 LYS A 156      22.693 -32.491  -2.175  1.00  0.00           H  
ATOM   2371  HB2 LYS A 156      24.143 -33.600  -1.784  1.00  0.00           H  
ATOM   2372  HG3 LYS A 156      21.415 -33.342  -0.356  1.00  0.00           H  
ATOM   2373  HG2 LYS A 156      22.966 -32.529   0.097  1.00  0.00           H  
ATOM   2374  HD3 LYS A 156      23.932 -34.741   0.326  1.00  0.00           H  
ATOM   2375  HD2 LYS A 156      22.435 -35.607  -0.068  1.00  0.00           H  
ATOM   2376  HE3 LYS A 156      21.356 -34.546   1.940  1.00  0.00           H  
ATOM   2377  HE2 LYS A 156      23.041 -33.919   2.410  1.00  0.00           H  
ATOM   2378  HZ1 LYS A 156      23.665 -36.214   2.447  1.00  0.00           H  
ATOM   2379  HZ2 LYS A 156      22.344 -36.112   3.306  1.00  0.00           H  
ATOM   2380  HZ3 LYS A 156      22.174 -36.681   1.858  1.00  0.00           H  
ATOM   2381  N   GLU A 157      20.877 -33.340  -4.312  1.00  0.79           N  
ATOM   2382  CA  GLU A 157      19.686 -32.929  -5.019  1.00  0.79           C  
ATOM   2383  C   GLU A 157      18.722 -32.020  -4.280  1.00  0.79           C  
ATOM   2384  O   GLU A 157      17.521 -32.017  -4.601  1.00  0.79           O  
ATOM   2385  CB  GLU A 157      18.879 -34.194  -5.600  1.00  0.79           C  
ATOM   2386  CG  GLU A 157      19.747 -34.934  -6.693  1.00  0.79           C  
ATOM   2387  CD  GLU A 157      19.040 -36.147  -7.301  1.00  0.79           C  
ATOM   2388  OE1 GLU A 157      17.820 -36.367  -7.067  1.00  0.79           O  
ATOM   2389  OE2 GLU A 157      19.686 -36.948  -8.001  1.00  0.79           O1-
ATOM   2390  H   GLU A 157      21.694 -33.074  -4.844  1.00  0.00           H  
ATOM   2391  HA  GLU A 157      20.053 -32.326  -5.851  1.00  0.00           H  
ATOM   2392  HB3 GLU A 157      17.907 -33.939  -6.021  1.00  0.00           H  
ATOM   2393  HB2 GLU A 157      18.780 -34.954  -4.824  1.00  0.00           H  
ATOM   2394  HG3 GLU A 157      20.718 -35.295  -6.357  1.00  0.00           H  
ATOM   2395  HG2 GLU A 157      20.104 -34.287  -7.496  1.00  0.00           H  
ATOM   2396  N   LYS A 158      19.226 -31.242  -3.316  1.00  0.81           N  
ATOM   2397  CA  LYS A 158      18.541 -30.150  -2.645  1.00  0.81           C  
ATOM   2398  C   LYS A 158      19.124 -28.880  -3.179  1.00  0.81           C  
ATOM   2399  O   LYS A 158      20.116 -28.890  -3.931  1.00  0.81           O  
ATOM   2400  CB  LYS A 158      18.868 -30.344  -1.087  1.00  0.81           C  
ATOM   2401  CG  LYS A 158      18.178 -31.467  -0.260  1.00  0.81           C  
ATOM   2402  CD  LYS A 158      16.648 -31.516  -0.377  1.00  0.81           C  
ATOM   2403  CE  LYS A 158      15.953 -32.870  -0.529  1.00  0.81           C  
ATOM   2404  NZ  LYS A 158      14.453 -32.851  -0.386  1.00  0.81           N1+
ATOM   2405  H   LYS A 158      20.221 -31.208  -3.143  1.00  0.00           H  
ATOM   2406  HA  LYS A 158      17.470 -30.065  -2.826  1.00  0.00           H  
ATOM   2407  HB3 LYS A 158      18.442 -29.430  -0.675  1.00  0.00           H  
ATOM   2408  HB2 LYS A 158      19.934 -30.364  -0.859  1.00  0.00           H  
ATOM   2409  HG3 LYS A 158      18.393 -31.298   0.796  1.00  0.00           H  
ATOM   2410  HG2 LYS A 158      18.555 -32.460  -0.504  1.00  0.00           H  
ATOM   2411  HD3 LYS A 158      16.347 -30.874  -1.206  1.00  0.00           H  
ATOM   2412  HD2 LYS A 158      16.192 -31.179   0.554  1.00  0.00           H  
ATOM   2413  HE3 LYS A 158      16.269 -33.590   0.226  1.00  0.00           H  
ATOM   2414  HE2 LYS A 158      16.189 -33.324  -1.491  1.00  0.00           H  
ATOM   2415  HZ1 LYS A 158      14.227 -32.958   0.593  1.00  0.00           H  
ATOM   2416  HZ2 LYS A 158      14.059 -32.101  -0.935  1.00  0.00           H  
ATOM   2417  HZ3 LYS A 158      14.177 -33.740  -0.778  1.00  0.00           H  
ATOM   2418  N   GLU A 159      18.525 -27.781  -2.779  1.00  0.85           N  
ATOM   2419  CA  GLU A 159      19.279 -26.561  -2.817  1.00  0.85           C  
ATOM   2420  C   GLU A 159      20.323 -26.487  -1.695  1.00  0.85           C  
ATOM   2421  O   GLU A 159      20.023 -26.179  -0.518  1.00  0.85           O  
ATOM   2422  CB  GLU A 159      18.212 -25.457  -2.694  1.00  0.85           C  
ATOM   2423  CG  GLU A 159      17.118 -25.596  -3.828  1.00  0.85           C  
ATOM   2424  CD  GLU A 159      16.118 -24.497  -3.890  1.00  0.85           C  
ATOM   2425  OE1 GLU A 159      15.106 -24.698  -3.188  1.00  0.85           O  
ATOM   2426  OE2 GLU A 159      16.318 -23.438  -4.564  1.00  0.85           O1-
ATOM   2427  H   GLU A 159      17.688 -27.793  -2.214  1.00  0.00           H  
ATOM   2428  HA  GLU A 159      19.802 -26.529  -3.774  1.00  0.00           H  
ATOM   2429  HB3 GLU A 159      18.779 -24.539  -2.851  1.00  0.00           H  
ATOM   2430  HB2 GLU A 159      17.809 -25.599  -1.691  1.00  0.00           H  
ATOM   2431  HG3 GLU A 159      16.589 -26.547  -3.898  1.00  0.00           H  
ATOM   2432  HG2 GLU A 159      17.643 -25.660  -4.781  1.00  0.00           H  
ATOM   2433  N   VAL A 160      21.574 -26.753  -2.108  1.00  0.92           N  
ATOM   2434  CA  VAL A 160      22.632 -26.870  -1.182  1.00  0.92           C  
ATOM   2435  C   VAL A 160      23.360 -25.493  -1.105  1.00  0.92           C  
ATOM   2436  O   VAL A 160      23.954 -24.994  -2.063  1.00  0.92           O  
ATOM   2437  CB  VAL A 160      23.640 -27.998  -1.613  1.00  0.92           C  
ATOM   2438  CG1 VAL A 160      25.087 -27.840  -1.059  1.00  0.92           C  
ATOM   2439  CG2 VAL A 160      23.067 -29.393  -1.284  1.00  0.92           C  
ATOM   2440  H   VAL A 160      21.855 -26.849  -3.074  1.00  0.00           H  
ATOM   2441  HA  VAL A 160      22.252 -27.067  -0.178  1.00  0.00           H  
ATOM   2442  HB  VAL A 160      23.647 -28.017  -2.703  1.00  0.00           H  
ATOM   2443 HG11 VAL A 160      25.750 -28.672  -1.296  1.00  0.00           H  
ATOM   2444 HG12 VAL A 160      25.467 -26.967  -1.591  1.00  0.00           H  
ATOM   2445 HG13 VAL A 160      24.964 -27.801   0.024  1.00  0.00           H  
ATOM   2446 HG21 VAL A 160      22.896 -29.747  -0.267  1.00  0.00           H  
ATOM   2447 HG22 VAL A 160      22.086 -29.578  -1.724  1.00  0.00           H  
ATOM   2448 HG23 VAL A 160      23.756 -30.095  -1.751  1.00  0.00           H  
ATOM   2449  N   LEU A 161      23.389 -24.897   0.119  1.00  0.91           N  
ATOM   2450  CA  LEU A 161      24.206 -23.889   0.675  1.00  0.91           C  
ATOM   2451  C   LEU A 161      25.689 -24.348   0.861  1.00  0.91           C  
ATOM   2452  O   LEU A 161      25.990 -25.063   1.808  1.00  0.91           O  
ATOM   2453  CB  LEU A 161      23.441 -23.347   1.918  1.00  0.91           C  
ATOM   2454  CG  LEU A 161      24.149 -22.233   2.622  1.00  0.91           C  
ATOM   2455  CD1 LEU A 161      24.876 -21.229   1.833  1.00  0.91           C  
ATOM   2456  CD2 LEU A 161      23.189 -21.655   3.644  1.00  0.91           C  
ATOM   2457  H   LEU A 161      22.917 -25.416   0.847  1.00  0.00           H  
ATOM   2458  HA  LEU A 161      24.295 -23.144  -0.117  1.00  0.00           H  
ATOM   2459  HB3 LEU A 161      23.218 -24.177   2.589  1.00  0.00           H  
ATOM   2460  HB2 LEU A 161      22.483 -22.966   1.566  1.00  0.00           H  
ATOM   2461  HG  LEU A 161      24.954 -22.692   3.196  1.00  0.00           H  
ATOM   2462 HD11 LEU A 161      24.469 -21.181   0.823  1.00  0.00           H  
ATOM   2463 HD12 LEU A 161      24.724 -20.226   2.233  1.00  0.00           H  
ATOM   2464 HD13 LEU A 161      25.960 -21.337   1.786  1.00  0.00           H  
ATOM   2465 HD21 LEU A 161      23.205 -22.008   4.676  1.00  0.00           H  
ATOM   2466 HD22 LEU A 161      23.409 -20.595   3.768  1.00  0.00           H  
ATOM   2467 HD23 LEU A 161      22.162 -21.586   3.286  1.00  0.00           H  
ATOM   2468  N   VAL A 162      26.482 -24.003  -0.117  1.00  0.94           N  
ATOM   2469  CA  VAL A 162      27.893 -24.130  -0.258  1.00  0.94           C  
ATOM   2470  C   VAL A 162      28.423 -22.769   0.126  1.00  0.94           C  
ATOM   2471  O   VAL A 162      28.032 -21.751  -0.521  1.00  0.94           O  
ATOM   2472  CB  VAL A 162      28.287 -24.366  -1.747  1.00  0.94           C  
ATOM   2473  CG1 VAL A 162      29.820 -24.587  -1.899  1.00  0.94           C  
ATOM   2474  CG2 VAL A 162      27.472 -25.467  -2.423  1.00  0.94           C  
ATOM   2475  H   VAL A 162      26.096 -23.444  -0.864  1.00  0.00           H  
ATOM   2476  HA  VAL A 162      28.304 -24.831   0.468  1.00  0.00           H  
ATOM   2477  HB  VAL A 162      28.021 -23.502  -2.358  1.00  0.00           H  
ATOM   2478 HG11 VAL A 162      30.249 -23.586  -1.851  1.00  0.00           H  
ATOM   2479 HG12 VAL A 162      30.215 -25.192  -1.082  1.00  0.00           H  
ATOM   2480 HG13 VAL A 162      30.025 -24.961  -2.902  1.00  0.00           H  
ATOM   2481 HG21 VAL A 162      27.623 -26.442  -1.959  1.00  0.00           H  
ATOM   2482 HG22 VAL A 162      26.396 -25.293  -2.450  1.00  0.00           H  
ATOM   2483 HG23 VAL A 162      27.710 -25.629  -3.475  1.00  0.00           H  
ATOM   2484  N   LEU A 163      29.131 -22.653   1.265  1.00  0.93           N  
ATOM   2485  CA  LEU A 163      29.955 -21.406   1.592  1.00  0.93           C  
ATOM   2486  C   LEU A 163      31.379 -21.693   0.971  1.00  0.93           C  
ATOM   2487  O   LEU A 163      31.798 -22.850   0.764  1.00  0.93           O  
ATOM   2488  CB  LEU A 163      29.943 -21.215   3.152  1.00  0.93           C  
ATOM   2489  CG  LEU A 163      30.458 -22.440   4.005  1.00  0.93           C  
ATOM   2490  CD1 LEU A 163      30.686 -21.966   5.422  1.00  0.93           C  
ATOM   2491  CD2 LEU A 163      29.619 -23.711   3.964  1.00  0.93           C  
ATOM   2492  H   LEU A 163      29.288 -23.441   1.879  1.00  0.00           H  
ATOM   2493  HA  LEU A 163      29.549 -20.581   1.006  1.00  0.00           H  
ATOM   2494  HB3 LEU A 163      28.978 -20.912   3.558  1.00  0.00           H  
ATOM   2495  HB2 LEU A 163      30.533 -20.331   3.394  1.00  0.00           H  
ATOM   2496  HG  LEU A 163      31.429 -22.743   3.615  1.00  0.00           H  
ATOM   2497 HD11 LEU A 163      31.000 -20.935   5.587  1.00  0.00           H  
ATOM   2498 HD12 LEU A 163      29.698 -22.147   5.845  1.00  0.00           H  
ATOM   2499 HD13 LEU A 163      31.442 -22.624   5.849  1.00  0.00           H  
ATOM   2500 HD21 LEU A 163      28.589 -23.524   4.268  1.00  0.00           H  
ATOM   2501 HD22 LEU A 163      29.743 -24.308   3.060  1.00  0.00           H  
ATOM   2502 HD23 LEU A 163      30.186 -24.265   4.712  1.00  0.00           H  
ATOM   2503  N   TRP A 164      32.147 -20.576   0.817  1.00  0.93           N  
ATOM   2504  CA  TRP A 164      33.641 -20.535   0.801  1.00  0.93           C  
ATOM   2505  C   TRP A 164      34.047 -19.194   1.287  1.00  0.93           C  
ATOM   2506  O   TRP A 164      33.241 -18.321   1.541  1.00  0.93           O  
ATOM   2507  CB  TRP A 164      34.254 -20.943  -0.548  1.00  0.93           C  
ATOM   2508  CG  TRP A 164      33.993 -20.101  -1.761  1.00  0.93           C  
ATOM   2509  CD1 TRP A 164      34.850 -19.283  -2.350  1.00  0.93           C  
ATOM   2510  CD2 TRP A 164      32.758 -19.951  -2.404  1.00  0.93           C  
ATOM   2511  NE1 TRP A 164      34.277 -18.582  -3.385  1.00  0.93           N  
ATOM   2512  CE2 TRP A 164      32.936 -18.921  -3.360  1.00  0.93           C  
ATOM   2513  CE3 TRP A 164      31.480 -20.532  -2.299  1.00  0.93           C  
ATOM   2514  CZ2 TRP A 164      31.844 -18.486  -4.203  1.00  0.93           C  
ATOM   2515  CZ3 TRP A 164      30.412 -19.969  -2.999  1.00  0.93           C  
ATOM   2516  CH2 TRP A 164      30.555 -18.985  -3.989  1.00  0.93           C  
ATOM   2517  H   TRP A 164      31.843 -19.642   1.051  1.00  0.00           H  
ATOM   2518  HA  TRP A 164      34.070 -21.157   1.587  1.00  0.00           H  
ATOM   2519  HB3 TRP A 164      34.077 -22.003  -0.733  1.00  0.00           H  
ATOM   2520  HB2 TRP A 164      35.342 -20.883  -0.556  1.00  0.00           H  
ATOM   2521  HD1 TRP A 164      35.864 -19.064  -2.051  1.00  0.00           H  
ATOM   2522  HE1 TRP A 164      34.765 -17.843  -3.874  1.00  0.00           H  
ATOM   2523  HE3 TRP A 164      31.259 -21.310  -1.582  1.00  0.00           H  
ATOM   2524  HZ2 TRP A 164      31.981 -17.726  -4.959  1.00  0.00           H  
ATOM   2525  HZ3 TRP A 164      29.470 -20.469  -2.826  1.00  0.00           H  
ATOM   2526  HH2 TRP A 164      29.688 -18.677  -4.554  1.00  0.00           H  
ATOM   2527  N   GLY A 165      35.347 -18.987   1.381  1.00  0.96           N  
ATOM   2528  CA  GLY A 165      36.075 -17.708   1.492  1.00  0.96           C  
ATOM   2529  C   GLY A 165      37.291 -17.630   0.629  1.00  0.96           C  
ATOM   2530  O   GLY A 165      37.838 -18.671   0.170  1.00  0.96           O  
ATOM   2531  H   GLY A 165      35.962 -19.779   1.267  1.00  0.00           H  
ATOM   2532  HA3 GLY A 165      36.470 -17.526   2.492  1.00  0.00           H  
ATOM   2533  HA2 GLY A 165      35.472 -16.853   1.188  1.00  0.00           H  
ATOM   2534  N   VAL A 166      37.586 -16.336   0.421  1.00  0.93           N  
ATOM   2535  CA  VAL A 166      38.755 -15.930  -0.312  1.00  0.93           C  
ATOM   2536  C   VAL A 166      39.621 -15.020   0.628  1.00  0.93           C  
ATOM   2537  O   VAL A 166      39.116 -14.089   1.157  1.00  0.93           O  
ATOM   2538  CB  VAL A 166      38.440 -15.027  -1.573  1.00  0.93           C  
ATOM   2539  CG1 VAL A 166      39.609 -14.909  -2.627  1.00  0.93           C  
ATOM   2540  CG2 VAL A 166      37.197 -15.589  -2.367  1.00  0.93           C  
ATOM   2541  H   VAL A 166      37.150 -15.567   0.910  1.00  0.00           H  
ATOM   2542  HA  VAL A 166      39.270 -16.830  -0.648  1.00  0.00           H  
ATOM   2543  HB  VAL A 166      38.017 -14.092  -1.207  1.00  0.00           H  
ATOM   2544 HG11 VAL A 166      39.403 -14.234  -3.459  1.00  0.00           H  
ATOM   2545 HG12 VAL A 166      40.477 -14.476  -2.130  1.00  0.00           H  
ATOM   2546 HG13 VAL A 166      39.848 -15.897  -3.019  1.00  0.00           H  
ATOM   2547 HG21 VAL A 166      36.419 -16.043  -1.752  1.00  0.00           H  
ATOM   2548 HG22 VAL A 166      36.807 -14.734  -2.919  1.00  0.00           H  
ATOM   2549 HG23 VAL A 166      37.546 -16.234  -3.173  1.00  0.00           H  
ATOM   2550  N   HIS A 167      40.854 -15.410   0.831  1.00  0.91           N  
ATOM   2551  CA  HIS A 167      41.742 -14.722   1.716  1.00  0.91           C  
ATOM   2552  C   HIS A 167      42.368 -13.514   1.063  1.00  0.91           C  
ATOM   2553  O   HIS A 167      42.841 -13.725  -0.057  1.00  0.91           O  
ATOM   2554  CB  HIS A 167      42.875 -15.646   2.231  1.00  0.91           C  
ATOM   2555  CG  HIS A 167      43.780 -15.106   3.300  1.00  0.91           C  
ATOM   2556  ND1 HIS A 167      45.187 -15.220   3.191  1.00  0.91           N  
ATOM   2557  CD2 HIS A 167      43.562 -14.366   4.425  1.00  0.91           C  
ATOM   2558  CE1 HIS A 167      45.687 -14.719   4.315  1.00  0.91           C  
ATOM   2559  NE2 HIS A 167      44.770 -14.180   5.052  1.00  0.91           N  
ATOM   2560  H   HIS A 167      41.192 -16.332   0.594  1.00  0.00           H  
ATOM   2561  HA  HIS A 167      41.285 -14.293   2.607  1.00  0.00           H  
ATOM   2562  HB3 HIS A 167      43.543 -16.128   1.517  1.00  0.00           H  
ATOM   2563  HB2 HIS A 167      42.411 -16.545   2.640  1.00  0.00           H  
ATOM   2564  HD2 HIS A 167      42.631 -13.961   4.794  1.00  0.00           H  
ATOM   2565  HE1 HIS A 167      46.691 -14.797   4.704  1.00  0.00           H  
ATOM   2566  HE2 HIS A 167      44.886 -13.870   6.006  1.00  0.00           H  
ATOM   2567  N   HIS A 168      42.276 -12.354   1.677  1.00  0.87           N  
ATOM   2568  CA  HIS A 168      42.768 -11.015   1.389  1.00  0.87           C  
ATOM   2569  C   HIS A 168      43.810 -10.607   2.506  1.00  0.87           C  
ATOM   2570  O   HIS A 168      43.524 -10.215   3.614  1.00  0.87           O  
ATOM   2571  CB  HIS A 168      41.620  -9.989   1.424  1.00  0.87           C  
ATOM   2572  CG  HIS A 168      40.639  -9.998   0.233  1.00  0.87           C  
ATOM   2573  ND1 HIS A 168      40.327  -8.761  -0.380  1.00  0.87           N  
ATOM   2574  CD2 HIS A 168      39.873 -11.001  -0.283  1.00  0.87           C  
ATOM   2575  CE1 HIS A 168      39.452  -9.122  -1.350  1.00  0.87           C  
ATOM   2576  NE2 HIS A 168      39.154 -10.424  -1.351  1.00  0.87           N  
ATOM   2577  H   HIS A 168      41.995 -12.393   2.646  1.00  0.00           H  
ATOM   2578  HA  HIS A 168      43.177 -11.007   0.378  1.00  0.00           H  
ATOM   2579  HB3 HIS A 168      42.142  -9.033   1.361  1.00  0.00           H  
ATOM   2580  HB2 HIS A 168      41.113 -10.004   2.389  1.00  0.00           H  
ATOM   2581  HD2 HIS A 168      39.825 -12.050  -0.027  1.00  0.00           H  
ATOM   2582  HE1 HIS A 168      39.014  -8.381  -2.002  1.00  0.00           H  
ATOM   2583  HE2 HIS A 168      38.446 -10.830  -1.946  1.00  0.00           H  
ATOM   2584  N   PRO A 169      45.111 -10.914   2.154  1.00  0.89           N  
ATOM   2585  CA  PRO A 169      46.162 -10.768   3.183  1.00  0.89           C  
ATOM   2586  C   PRO A 169      46.399  -9.310   3.580  1.00  0.89           C  
ATOM   2587  O   PRO A 169      46.052  -8.390   2.797  1.00  0.89           O  
ATOM   2588  CB  PRO A 169      47.447 -11.422   2.516  1.00  0.89           C  
ATOM   2589  CG  PRO A 169      46.902 -12.375   1.517  1.00  0.89           C  
ATOM   2590  CD  PRO A 169      45.634 -11.676   0.970  1.00  0.89           C  
ATOM   2591  HA  PRO A 169      45.802 -11.381   4.010  1.00  0.00           H  
ATOM   2592  HB3 PRO A 169      48.021 -11.910   3.304  1.00  0.00           H  
ATOM   2593  HB2 PRO A 169      48.033 -10.696   1.952  1.00  0.00           H  
ATOM   2594  HG3 PRO A 169      46.597 -13.310   1.990  1.00  0.00           H  
ATOM   2595  HG2 PRO A 169      47.648 -12.628   0.764  1.00  0.00           H  
ATOM   2596  HD2 PRO A 169      45.911 -10.940   0.214  1.00  0.00           H  
ATOM   2597  HD3 PRO A 169      45.000 -12.429   0.501  1.00  0.00           H  
ATOM   2598  N   PRO A 170      47.129  -9.018   4.668  1.00  0.85           N  
ATOM   2599  CA  PRO A 170      47.748  -7.710   4.860  1.00  0.85           C  
ATOM   2600  C   PRO A 170      49.014  -7.468   3.986  1.00  0.85           C  
ATOM   2601  O   PRO A 170      49.216  -6.329   3.622  1.00  0.85           O  
ATOM   2602  CB  PRO A 170      48.091  -7.654   6.372  1.00  0.85           C  
ATOM   2603  CG  PRO A 170      48.390  -9.109   6.677  1.00  0.85           C  
ATOM   2604  CD  PRO A 170      47.522  -9.951   5.704  1.00  0.85           C  
ATOM   2605  HA  PRO A 170      47.063  -6.902   4.605  1.00  0.00           H  
ATOM   2606  HB3 PRO A 170      47.182  -7.364   6.897  1.00  0.00           H  
ATOM   2607  HB2 PRO A 170      48.861  -6.957   6.707  1.00  0.00           H  
ATOM   2608  HG3 PRO A 170      48.188  -9.313   7.730  1.00  0.00           H  
ATOM   2609  HG2 PRO A 170      49.457  -9.298   6.560  1.00  0.00           H  
ATOM   2610  HD2 PRO A 170      48.040 -10.852   5.375  1.00  0.00           H  
ATOM   2611  HD3 PRO A 170      46.716 -10.380   6.300  1.00  0.00           H  
ATOM   2612  N   ASN A 171      49.892  -8.471   3.772  1.00  0.82           N  
ATOM   2613  CA  ASN A 171      51.242  -8.376   3.220  1.00  0.82           C  
ATOM   2614  C   ASN A 171      51.415  -9.287   2.016  1.00  0.82           C  
ATOM   2615  O   ASN A 171      50.822 -10.388   1.881  1.00  0.82           O  
ATOM   2616  CB  ASN A 171      52.224  -8.733   4.386  1.00  0.82           C  
ATOM   2617  CG  ASN A 171      52.502  -7.474   5.270  1.00  0.82           C  
ATOM   2618  OD1 ASN A 171      52.662  -6.341   4.773  1.00  0.82           O  
ATOM   2619  ND2 ASN A 171      52.516  -7.671   6.588  1.00  0.82           N  
ATOM   2620  H   ASN A 171      49.668  -9.436   3.968  1.00  0.00           H  
ATOM   2621  HA  ASN A 171      51.326  -7.368   2.814  1.00  0.00           H  
ATOM   2622  HB3 ASN A 171      53.177  -9.036   3.952  1.00  0.00           H  
ATOM   2623  HB2 ASN A 171      51.888  -9.626   4.917  1.00  0.00           H  
ATOM   2624 HD22 ASN A 171      53.004  -7.050   7.217  1.00  0.00           H  
ATOM   2625 HD21 ASN A 171      52.222  -8.593   6.878  1.00  0.00           H  
ATOM   2626  N   ILE A 172      52.360  -8.888   1.175  1.00  0.84           N  
ATOM   2627  CA  ILE A 172      52.709  -9.640  -0.086  1.00  0.84           C  
ATOM   2628  C   ILE A 172      53.626 -10.812   0.237  1.00  0.84           C  
ATOM   2629  O   ILE A 172      53.431 -11.913  -0.284  1.00  0.84           O  
ATOM   2630  CB  ILE A 172      53.459  -8.803  -1.107  1.00  0.84           C  
ATOM   2631  CG1 ILE A 172      52.517  -7.785  -1.814  1.00  0.84           C  
ATOM   2632  CG2 ILE A 172      54.319  -9.616  -2.118  1.00  0.84           C  
ATOM   2633  CD1 ILE A 172      51.799  -8.167  -3.116  1.00  0.84           C  
ATOM   2634  H   ILE A 172      52.996  -8.133   1.388  1.00  0.00           H  
ATOM   2635  HA  ILE A 172      51.808 -10.020  -0.568  1.00  0.00           H  
ATOM   2636  HB  ILE A 172      54.244  -8.254  -0.587  1.00  0.00           H  
ATOM   2637 HG13 ILE A 172      53.146  -6.932  -2.072  1.00  0.00           H  
ATOM   2638 HG12 ILE A 172      51.897  -7.207  -1.129  1.00  0.00           H  
ATOM   2639 HG21 ILE A 172      55.232 -10.032  -1.693  1.00  0.00           H  
ATOM   2640 HG22 ILE A 172      53.804 -10.351  -2.737  1.00  0.00           H  
ATOM   2641 HG23 ILE A 172      54.709  -8.862  -2.803  1.00  0.00           H  
ATOM   2642 HD11 ILE A 172      52.432  -7.827  -3.936  1.00  0.00           H  
ATOM   2643 HD12 ILE A 172      51.560  -9.226  -3.217  1.00  0.00           H  
ATOM   2644 HD13 ILE A 172      50.853  -7.638  -3.232  1.00  0.00           H  
ATOM   2645  N   ALA A 173      54.482 -10.670   1.290  1.00  0.87           N  
ATOM   2646  CA  ALA A 173      55.299 -11.797   1.852  1.00  0.87           C  
ATOM   2647  C   ALA A 173      54.451 -13.079   2.144  1.00  0.87           C  
ATOM   2648  O   ALA A 173      54.768 -14.174   1.685  1.00  0.87           O  
ATOM   2649  CB  ALA A 173      56.223 -11.362   3.009  1.00  0.87           C  
ATOM   2650  H   ALA A 173      54.399  -9.829   1.843  1.00  0.00           H  
ATOM   2651  HA  ALA A 173      55.882 -12.168   1.010  1.00  0.00           H  
ATOM   2652  HB1 ALA A 173      56.094 -11.891   3.955  1.00  0.00           H  
ATOM   2653  HB2 ALA A 173      57.251 -11.455   2.661  1.00  0.00           H  
ATOM   2654  HB3 ALA A 173      56.131 -10.317   3.302  1.00  0.00           H  
ATOM   2655  N   ASP A 174      53.295 -12.812   2.892  1.00  0.83           N  
ATOM   2656  CA  ASP A 174      52.256 -13.703   3.384  1.00  0.83           C  
ATOM   2657  C   ASP A 174      51.587 -14.390   2.166  1.00  0.83           C  
ATOM   2658  O   ASP A 174      51.348 -15.584   2.109  1.00  0.83           O  
ATOM   2659  CB  ASP A 174      51.176 -13.135   4.283  1.00  0.83           C  
ATOM   2660  CG  ASP A 174      51.488 -12.713   5.719  1.00  0.83           C  
ATOM   2661  OD1 ASP A 174      52.445 -13.339   6.229  1.00  0.83           O  
ATOM   2662  OD2 ASP A 174      50.890 -11.862   6.346  1.00  0.83           O1-
ATOM   2663  H   ASP A 174      53.122 -11.828   3.043  1.00  0.00           H  
ATOM   2664  HA  ASP A 174      52.893 -14.403   3.924  1.00  0.00           H  
ATOM   2665  HB3 ASP A 174      50.379 -13.879   4.282  1.00  0.00           H  
ATOM   2666  HB2 ASP A 174      50.830 -12.185   3.875  1.00  0.00           H  
ATOM   2667  N   GLN A 175      51.291 -13.515   1.188  1.00  0.82           N  
ATOM   2668  CA  GLN A 175      50.757 -13.988  -0.090  1.00  0.82           C  
ATOM   2669  C   GLN A 175      51.810 -14.924  -0.843  1.00  0.82           C  
ATOM   2670  O   GLN A 175      51.394 -15.877  -1.483  1.00  0.82           O  
ATOM   2671  CB  GLN A 175      50.372 -12.723  -0.958  1.00  0.82           C  
ATOM   2672  CG  GLN A 175      49.900 -13.056  -2.399  1.00  0.82           C  
ATOM   2673  CD  GLN A 175      48.573 -13.824  -2.488  1.00  0.82           C  
ATOM   2674  OE1 GLN A 175      47.669 -13.523  -1.699  1.00  0.82           O  
ATOM   2675  NE2 GLN A 175      48.431 -14.650  -3.513  1.00  0.82           N  
ATOM   2676  H   GLN A 175      51.554 -12.547   1.307  1.00  0.00           H  
ATOM   2677  HA  GLN A 175      49.873 -14.561   0.193  1.00  0.00           H  
ATOM   2678  HB3 GLN A 175      51.202 -12.016  -0.954  1.00  0.00           H  
ATOM   2679  HB2 GLN A 175      49.596 -12.154  -0.446  1.00  0.00           H  
ATOM   2680  HG3 GLN A 175      50.682 -13.543  -2.981  1.00  0.00           H  
ATOM   2681  HG2 GLN A 175      49.817 -12.055  -2.822  1.00  0.00           H  
ATOM   2682 HE22 GLN A 175      47.532 -15.075  -3.694  1.00  0.00           H  
ATOM   2683 HE21 GLN A 175      49.242 -14.975  -4.018  1.00  0.00           H  
ATOM   2684  N   LYS A 176      53.122 -14.538  -0.816  1.00  0.79           N  
ATOM   2685  CA  LYS A 176      54.179 -15.382  -1.411  1.00  0.79           C  
ATOM   2686  C   LYS A 176      54.471 -16.669  -0.642  1.00  0.79           C  
ATOM   2687  O   LYS A 176      54.374 -17.749  -1.257  1.00  0.79           O  
ATOM   2688  CB  LYS A 176      55.518 -14.595  -1.785  1.00  0.79           C  
ATOM   2689  CG  LYS A 176      55.053 -13.573  -2.870  1.00  0.79           C  
ATOM   2690  CD  LYS A 176      56.225 -12.717  -3.386  1.00  0.79           C  
ATOM   2691  CE  LYS A 176      57.123 -13.568  -4.364  1.00  0.79           C  
ATOM   2692  NZ  LYS A 176      58.256 -12.806  -4.897  1.00  0.79           N1+
ATOM   2693  H   LYS A 176      53.397 -13.741  -0.260  1.00  0.00           H  
ATOM   2694  HA  LYS A 176      53.681 -15.699  -2.327  1.00  0.00           H  
ATOM   2695  HB3 LYS A 176      56.335 -15.248  -2.090  1.00  0.00           H  
ATOM   2696  HB2 LYS A 176      55.981 -14.095  -0.934  1.00  0.00           H  
ATOM   2697  HG3 LYS A 176      54.282 -12.918  -2.466  1.00  0.00           H  
ATOM   2698  HG2 LYS A 176      54.660 -14.111  -3.733  1.00  0.00           H  
ATOM   2699  HD3 LYS A 176      56.707 -12.279  -2.511  1.00  0.00           H  
ATOM   2700  HD2 LYS A 176      55.727 -11.850  -3.819  1.00  0.00           H  
ATOM   2701  HE3 LYS A 176      56.508 -13.957  -5.176  1.00  0.00           H  
ATOM   2702  HE2 LYS A 176      57.430 -14.484  -3.860  1.00  0.00           H  
ATOM   2703  HZ1 LYS A 176      58.962 -13.372  -5.346  1.00  0.00           H  
ATOM   2704  HZ2 LYS A 176      57.900 -12.179  -5.605  1.00  0.00           H  
ATOM   2705  HZ3 LYS A 176      58.596 -12.336  -4.070  1.00  0.00           H  
ATOM   2706  N   THR A 177      54.613 -16.633   0.708  1.00  0.80           N  
ATOM   2707  CA  THR A 177      54.820 -17.865   1.455  1.00  0.80           C  
ATOM   2708  C   THR A 177      53.570 -18.744   1.602  1.00  0.80           C  
ATOM   2709  O   THR A 177      53.765 -19.901   1.960  1.00  0.80           O  
ATOM   2710  CB  THR A 177      55.391 -17.486   2.852  1.00  0.80           C  
ATOM   2711  OG1 THR A 177      54.553 -16.498   3.352  1.00  0.80           O  
ATOM   2712  CG2 THR A 177      56.698 -16.810   2.858  1.00  0.80           C  
ATOM   2713  H   THR A 177      54.779 -15.721   1.109  1.00  0.00           H  
ATOM   2714  HA  THR A 177      55.582 -18.413   0.902  1.00  0.00           H  
ATOM   2715  HB  THR A 177      55.353 -18.312   3.564  1.00  0.00           H  
ATOM   2716  HG1 THR A 177      54.548 -15.708   2.806  1.00  0.00           H  
ATOM   2717 HG21 THR A 177      56.759 -15.966   2.170  1.00  0.00           H  
ATOM   2718 HG22 THR A 177      56.957 -16.550   3.884  1.00  0.00           H  
ATOM   2719 HG23 THR A 177      57.472 -17.491   2.506  1.00  0.00           H  
ATOM   2720  N   LEU A 178      52.358 -18.267   1.203  1.00  0.84           N  
ATOM   2721  CA  LEU A 178      51.139 -19.092   1.374  1.00  0.84           C  
ATOM   2722  C   LEU A 178      50.613 -19.748   0.069  1.00  0.84           C  
ATOM   2723  O   LEU A 178      50.218 -20.927   0.118  1.00  0.84           O  
ATOM   2724  CB  LEU A 178      50.008 -18.271   2.133  1.00  0.84           C  
ATOM   2725  CG  LEU A 178      50.320 -17.902   3.595  1.00  0.84           C  
ATOM   2726  CD1 LEU A 178      49.326 -16.843   4.117  1.00  0.84           C  
ATOM   2727  CD2 LEU A 178      50.496 -19.058   4.623  1.00  0.84           C  
ATOM   2728  H   LEU A 178      52.202 -17.359   0.789  1.00  0.00           H  
ATOM   2729  HA  LEU A 178      51.380 -19.979   1.960  1.00  0.00           H  
ATOM   2730  HB3 LEU A 178      49.060 -18.809   2.121  1.00  0.00           H  
ATOM   2731  HB2 LEU A 178      49.947 -17.391   1.493  1.00  0.00           H  
ATOM   2732  HG  LEU A 178      51.347 -17.536   3.611  1.00  0.00           H  
ATOM   2733 HD11 LEU A 178      49.570 -16.519   5.129  1.00  0.00           H  
ATOM   2734 HD12 LEU A 178      49.198 -16.007   3.428  1.00  0.00           H  
ATOM   2735 HD13 LEU A 178      48.351 -17.323   4.201  1.00  0.00           H  
ATOM   2736 HD21 LEU A 178      49.621 -19.206   5.257  1.00  0.00           H  
ATOM   2737 HD22 LEU A 178      50.721 -20.036   4.199  1.00  0.00           H  
ATOM   2738 HD23 LEU A 178      51.389 -18.901   5.227  1.00  0.00           H  
ATOM   2739  N   TYR A 179      50.692 -19.028  -1.062  1.00  0.86           N  
ATOM   2740  CA  TYR A 179      50.207 -19.438  -2.369  1.00  0.86           C  
ATOM   2741  C   TYR A 179      51.212 -19.533  -3.604  1.00  0.86           C  
ATOM   2742  O   TYR A 179      50.782 -20.022  -4.638  1.00  0.86           O  
ATOM   2743  CB  TYR A 179      48.898 -18.679  -2.709  1.00  0.86           C  
ATOM   2744  CG  TYR A 179      47.916 -18.501  -1.557  1.00  0.86           C  
ATOM   2745  CD1 TYR A 179      47.244 -19.562  -0.939  1.00  0.86           C  
ATOM   2746  CD2 TYR A 179      47.877 -17.240  -0.965  1.00  0.86           C  
ATOM   2747  CE1 TYR A 179      46.479 -19.288   0.269  1.00  0.86           C  
ATOM   2748  CE2 TYR A 179      47.073 -16.866   0.175  1.00  0.86           C  
ATOM   2749  CZ  TYR A 179      46.412 -17.949   0.802  1.00  0.86           C  
ATOM   2750  OH  TYR A 179      45.583 -17.734   1.922  1.00  0.86           O  
ATOM   2751  H   TYR A 179      51.126 -18.117  -1.003  1.00  0.00           H  
ATOM   2752  HA  TYR A 179      50.030 -20.514  -2.359  1.00  0.00           H  
ATOM   2753  HB3 TYR A 179      48.387 -19.162  -3.542  1.00  0.00           H  
ATOM   2754  HB2 TYR A 179      49.140 -17.693  -3.109  1.00  0.00           H  
ATOM   2755  HD1 TYR A 179      47.289 -20.567  -1.332  1.00  0.00           H  
ATOM   2756  HD2 TYR A 179      48.362 -16.400  -1.443  1.00  0.00           H  
ATOM   2757  HE1 TYR A 179      45.909 -20.096   0.705  1.00  0.00           H  
ATOM   2758  HE2 TYR A 179      46.973 -15.829   0.459  1.00  0.00           H  
ATOM   2759  HH  TYR A 179      45.474 -16.798   2.110  1.00  0.00           H  
ATOM   2760  N   HIS A 180      52.438 -19.034  -3.411  1.00  0.81           N  
ATOM   2761  CA  HIS A 180      53.529 -19.012  -4.389  1.00  0.81           C  
ATOM   2762  C   HIS A 180      53.200 -18.318  -5.773  1.00  0.81           C  
ATOM   2763  O   HIS A 180      53.754 -18.612  -6.817  1.00  0.81           O  
ATOM   2764  CB  HIS A 180      54.080 -20.415  -4.564  1.00  0.81           C  
ATOM   2765  CG  HIS A 180      54.413 -21.123  -3.277  1.00  0.81           C  
ATOM   2766  ND1 HIS A 180      55.220 -20.503  -2.305  1.00  0.81           N  
ATOM   2767  CD2 HIS A 180      53.796 -22.139  -2.579  1.00  0.81           C  
ATOM   2768  CE1 HIS A 180      55.149 -21.289  -1.222  1.00  0.81           C  
ATOM   2769  NE2 HIS A 180      54.360 -22.348  -1.344  1.00  0.81           N  
ATOM   2770  H   HIS A 180      52.634 -18.660  -2.493  1.00  0.00           H  
ATOM   2771  HA  HIS A 180      54.342 -18.446  -3.934  1.00  0.00           H  
ATOM   2772  HB3 HIS A 180      54.920 -20.384  -5.259  1.00  0.00           H  
ATOM   2773  HB2 HIS A 180      53.255 -20.939  -5.049  1.00  0.00           H  
ATOM   2774  HD1 HIS A 180      55.867 -19.744  -2.464  1.00  0.00           H  
ATOM   2775  HD2 HIS A 180      52.953 -22.750  -2.869  1.00  0.00           H  
ATOM   2776  HE1 HIS A 180      55.762 -21.094  -0.354  1.00  0.00           H  
ATOM   2777  N   THR A 181      52.336 -17.300  -5.716  1.00  0.81           N  
ATOM   2778  CA  THR A 181      52.108 -16.336  -6.795  1.00  0.81           C  
ATOM   2779  C   THR A 181      51.568 -15.034  -6.086  1.00  0.81           C  
ATOM   2780  O   THR A 181      51.051 -15.038  -4.983  1.00  0.81           O  
ATOM   2781  CB  THR A 181      51.308 -16.950  -7.946  1.00  0.81           C  
ATOM   2782  OG1 THR A 181      51.248 -16.041  -8.993  1.00  0.81           O  
ATOM   2783  CG2 THR A 181      49.847 -17.079  -7.574  1.00  0.81           C  
ATOM   2784  H   THR A 181      51.868 -17.033  -4.861  1.00  0.00           H  
ATOM   2785  HA  THR A 181      53.048 -16.100  -7.294  1.00  0.00           H  
ATOM   2786  HB  THR A 181      51.704 -17.912  -8.269  1.00  0.00           H  
ATOM   2787  HG1 THR A 181      52.152 -15.904  -9.284  1.00  0.00           H  
ATOM   2788 HG21 THR A 181      49.291 -17.503  -8.410  1.00  0.00           H  
ATOM   2789 HG22 THR A 181      49.734 -17.754  -6.724  1.00  0.00           H  
ATOM   2790 HG23 THR A 181      49.406 -16.167  -7.173  1.00  0.00           H  
ATOM   2791  N   GLU A 182      51.882 -13.822  -6.696  1.00  0.76           N  
ATOM   2792  CA  GLU A 182      51.523 -12.461  -6.210  1.00  0.76           C  
ATOM   2793  C   GLU A 182      50.060 -12.139  -6.466  1.00  0.76           C  
ATOM   2794  O   GLU A 182      49.334 -11.777  -5.535  1.00  0.76           O  
ATOM   2795  CB  GLU A 182      52.592 -11.435  -6.738  1.00  0.76           C  
ATOM   2796  CG  GLU A 182      54.060 -11.983  -6.389  1.00  0.76           C  
ATOM   2797  CD  GLU A 182      55.144 -11.051  -6.794  1.00  0.76           C  
ATOM   2798  OE1 GLU A 182      54.905 -10.090  -7.544  1.00  0.76           O  
ATOM   2799  OE2 GLU A 182      56.254 -11.079  -6.343  1.00  0.76           O1-
ATOM   2800  H   GLU A 182      52.330 -13.840  -7.601  1.00  0.00           H  
ATOM   2801  HA  GLU A 182      51.533 -12.561  -5.124  1.00  0.00           H  
ATOM   2802  HB3 GLU A 182      52.504 -10.487  -6.208  1.00  0.00           H  
ATOM   2803  HB2 GLU A 182      52.498 -11.309  -7.817  1.00  0.00           H  
ATOM   2804  HG3 GLU A 182      54.232 -13.015  -6.694  1.00  0.00           H  
ATOM   2805  HG2 GLU A 182      54.081 -12.085  -5.303  1.00  0.00           H  
ATOM   2806  N   ASN A 183      49.750 -12.273  -7.760  1.00  0.78           N  
ATOM   2807  CA  ASN A 183      48.407 -11.989  -8.364  1.00  0.78           C  
ATOM   2808  C   ASN A 183      47.515 -13.260  -8.562  1.00  0.78           C  
ATOM   2809  O   ASN A 183      47.071 -13.589  -9.642  1.00  0.78           O  
ATOM   2810  CB  ASN A 183      48.779 -11.436  -9.744  1.00  0.78           C  
ATOM   2811  CG  ASN A 183      49.444 -10.045  -9.680  1.00  0.78           C  
ATOM   2812  OD1 ASN A 183      50.666  -9.905  -9.376  1.00  0.78           O  
ATOM   2813  ND2 ASN A 183      48.757  -8.982 -10.117  1.00  0.78           N  
ATOM   2814  H   ASN A 183      50.441 -12.762  -8.310  1.00  0.00           H  
ATOM   2815  HA  ASN A 183      47.801 -11.324  -7.749  1.00  0.00           H  
ATOM   2816  HB3 ASN A 183      47.929 -11.300 -10.413  1.00  0.00           H  
ATOM   2817  HB2 ASN A 183      49.526 -12.066 -10.227  1.00  0.00           H  
ATOM   2818 HD22 ASN A 183      48.950  -8.009  -9.927  1.00  0.00           H  
ATOM   2819 HD21 ASN A 183      47.812  -9.050 -10.467  1.00  0.00           H  
ATOM   2820  N   ALA A 184      47.323 -14.111  -7.519  1.00  0.88           N  
ATOM   2821  CA  ALA A 184      46.485 -15.328  -7.589  1.00  0.88           C  
ATOM   2822  C   ALA A 184      44.998 -14.973  -7.795  1.00  0.88           C  
ATOM   2823  O   ALA A 184      44.583 -13.783  -7.703  1.00  0.88           O  
ATOM   2824  CB  ALA A 184      46.592 -16.305  -6.282  1.00  0.88           C  
ATOM   2825  H   ALA A 184      47.652 -13.773  -6.625  1.00  0.00           H  
ATOM   2826  HA  ALA A 184      46.845 -15.894  -8.448  1.00  0.00           H  
ATOM   2827  HB1 ALA A 184      46.252 -17.317  -6.502  1.00  0.00           H  
ATOM   2828  HB2 ALA A 184      47.607 -16.252  -5.888  1.00  0.00           H  
ATOM   2829  HB3 ALA A 184      45.938 -16.107  -5.433  1.00  0.00           H  
ATOM   2830  N   TYR A 185      44.207 -15.993  -8.050  1.00  0.87           N  
ATOM   2831  CA  TYR A 185      42.788 -15.807  -8.006  1.00  0.87           C  
ATOM   2832  C   TYR A 185      42.080 -17.097  -7.554  1.00  0.87           C  
ATOM   2833  O   TYR A 185      42.687 -18.122  -7.513  1.00  0.87           O  
ATOM   2834  CB  TYR A 185      42.224 -15.356  -9.373  1.00  0.87           C  
ATOM   2835  CG  TYR A 185      42.318 -16.339 -10.513  1.00  0.87           C  
ATOM   2836  CD1 TYR A 185      43.527 -16.688 -11.121  1.00  0.87           C  
ATOM   2837  CD2 TYR A 185      41.182 -17.026 -10.993  1.00  0.87           C  
ATOM   2838  CE1 TYR A 185      43.641 -17.604 -12.173  1.00  0.87           C  
ATOM   2839  CE2 TYR A 185      41.243 -17.995 -12.053  1.00  0.87           C  
ATOM   2840  CZ  TYR A 185      42.464 -18.183 -12.687  1.00  0.87           C  
ATOM   2841  OH  TYR A 185      42.642 -19.013 -13.760  1.00  0.87           O  
ATOM   2842  H   TYR A 185      44.706 -16.866  -7.964  1.00  0.00           H  
ATOM   2843  HA  TYR A 185      42.477 -15.071  -7.265  1.00  0.00           H  
ATOM   2844  HB3 TYR A 185      42.614 -14.441  -9.821  1.00  0.00           H  
ATOM   2845  HB2 TYR A 185      41.175 -15.215  -9.116  1.00  0.00           H  
ATOM   2846  HD1 TYR A 185      44.335 -16.038 -10.822  1.00  0.00           H  
ATOM   2847  HD2 TYR A 185      40.213 -16.852 -10.548  1.00  0.00           H  
ATOM   2848  HE1 TYR A 185      44.537 -17.829 -12.732  1.00  0.00           H  
ATOM   2849  HE2 TYR A 185      40.400 -18.428 -12.571  1.00  0.00           H  
ATOM   2850  HH  TYR A 185      41.782 -19.210 -14.136  1.00  0.00           H  
ATOM   2851  N   VAL A 186      40.811 -16.845  -7.136  1.00  0.91           N  
ATOM   2852  CA  VAL A 186      39.673 -17.868  -7.083  1.00  0.91           C  
ATOM   2853  C   VAL A 186      38.606 -17.436  -8.083  1.00  0.91           C  
ATOM   2854  O   VAL A 186      38.214 -16.292  -8.106  1.00  0.91           O  
ATOM   2855  CB  VAL A 186      39.103 -18.063  -5.625  1.00  0.91           C  
ATOM   2856  CG1 VAL A 186      37.739 -18.695  -5.499  1.00  0.91           C  
ATOM   2857  CG2 VAL A 186      40.188 -18.616  -4.667  1.00  0.91           C  
ATOM   2858  H   VAL A 186      40.414 -15.933  -7.307  1.00  0.00           H  
ATOM   2859  HA  VAL A 186      40.158 -18.785  -7.416  1.00  0.00           H  
ATOM   2860  HB  VAL A 186      38.981 -17.042  -5.263  1.00  0.00           H  
ATOM   2861 HG11 VAL A 186      36.977 -18.128  -6.033  1.00  0.00           H  
ATOM   2862 HG12 VAL A 186      37.707 -19.745  -5.789  1.00  0.00           H  
ATOM   2863 HG13 VAL A 186      37.474 -18.602  -4.446  1.00  0.00           H  
ATOM   2864 HG21 VAL A 186      40.570 -19.602  -4.928  1.00  0.00           H  
ATOM   2865 HG22 VAL A 186      41.111 -18.037  -4.729  1.00  0.00           H  
ATOM   2866 HG23 VAL A 186      39.865 -18.600  -3.626  1.00  0.00           H  
ATOM   2867  N   SER A 187      38.097 -18.415  -8.910  1.00  0.89           N  
ATOM   2868  CA  SER A 187      36.739 -18.334  -9.626  1.00  0.89           C  
ATOM   2869  C   SER A 187      35.905 -19.577  -9.315  1.00  0.89           C  
ATOM   2870  O   SER A 187      36.365 -20.683  -9.530  1.00  0.89           O  
ATOM   2871  CB  SER A 187      37.028 -18.185 -11.166  1.00  0.89           C  
ATOM   2872  OG  SER A 187      36.859 -16.888 -11.689  1.00  0.89           O  
ATOM   2873  H   SER A 187      38.568 -19.302  -9.014  1.00  0.00           H  
ATOM   2874  HA  SER A 187      36.200 -17.460  -9.263  1.00  0.00           H  
ATOM   2875  HB3 SER A 187      36.341 -18.792 -11.757  1.00  0.00           H  
ATOM   2876  HB2 SER A 187      38.059 -18.476 -11.363  1.00  0.00           H  
ATOM   2877  HG  SER A 187      35.922 -16.695 -11.603  1.00  0.00           H  
ATOM   2878  N   VAL A 188      34.664 -19.395  -8.937  1.00  0.88           N  
ATOM   2879  CA  VAL A 188      33.658 -20.392  -8.677  1.00  0.88           C  
ATOM   2880  C   VAL A 188      32.427 -20.086  -9.534  1.00  0.88           C  
ATOM   2881  O   VAL A 188      31.971 -18.971  -9.714  1.00  0.88           O  
ATOM   2882  CB  VAL A 188      33.259 -20.252  -7.218  1.00  0.88           C  
ATOM   2883  CG1 VAL A 188      32.135 -21.273  -6.805  1.00  0.88           C  
ATOM   2884  CG2 VAL A 188      34.425 -20.389  -6.132  1.00  0.88           C  
ATOM   2885  H   VAL A 188      34.244 -18.503  -9.152  1.00  0.00           H  
ATOM   2886  HA  VAL A 188      34.128 -21.358  -8.861  1.00  0.00           H  
ATOM   2887  HB  VAL A 188      32.730 -19.302  -7.137  1.00  0.00           H  
ATOM   2888 HG11 VAL A 188      31.799 -21.087  -5.784  1.00  0.00           H  
ATOM   2889 HG12 VAL A 188      31.242 -21.281  -7.430  1.00  0.00           H  
ATOM   2890 HG13 VAL A 188      32.564 -22.273  -6.756  1.00  0.00           H  
ATOM   2891 HG21 VAL A 188      35.094 -21.229  -6.317  1.00  0.00           H  
ATOM   2892 HG22 VAL A 188      35.076 -19.515  -6.121  1.00  0.00           H  
ATOM   2893 HG23 VAL A 188      34.046 -20.590  -5.129  1.00  0.00           H  
ATOM   2894  N   VAL A 189      31.918 -21.170 -10.158  1.00  0.86           N  
ATOM   2895  CA  VAL A 189      30.916 -21.136 -11.214  1.00  0.86           C  
ATOM   2896  C   VAL A 189      29.970 -22.322 -11.138  1.00  0.86           C  
ATOM   2897  O   VAL A 189      30.311 -23.311 -10.480  1.00  0.86           O  
ATOM   2898  CB  VAL A 189      31.623 -21.173 -12.628  1.00  0.86           C  
ATOM   2899  CG1 VAL A 189      32.659 -20.072 -12.742  1.00  0.86           C  
ATOM   2900  CG2 VAL A 189      32.282 -22.541 -12.863  1.00  0.86           C  
ATOM   2901  H   VAL A 189      32.291 -22.082  -9.935  1.00  0.00           H  
ATOM   2902  HA  VAL A 189      30.339 -20.226 -11.056  1.00  0.00           H  
ATOM   2903  HB  VAL A 189      30.931 -21.046 -13.461  1.00  0.00           H  
ATOM   2904 HG11 VAL A 189      32.839 -19.746 -13.767  1.00  0.00           H  
ATOM   2905 HG12 VAL A 189      32.111 -19.274 -12.243  1.00  0.00           H  
ATOM   2906 HG13 VAL A 189      33.616 -20.107 -12.222  1.00  0.00           H  
ATOM   2907 HG21 VAL A 189      32.918 -22.507 -13.748  1.00  0.00           H  
ATOM   2908 HG22 VAL A 189      33.041 -22.773 -12.116  1.00  0.00           H  
ATOM   2909 HG23 VAL A 189      31.742 -23.477 -13.007  1.00  0.00           H  
ATOM   2910  N   SER A 190      28.802 -22.180 -11.783  1.00  0.85           N  
ATOM   2911  CA  SER A 190      27.846 -23.253 -11.956  1.00  0.85           C  
ATOM   2912  C   SER A 190      27.300 -23.164 -13.375  1.00  0.85           C  
ATOM   2913  O   SER A 190      27.994 -22.639 -14.243  1.00  0.85           O  
ATOM   2914  CB  SER A 190      26.890 -23.308 -10.712  1.00  0.85           C  
ATOM   2915  OG  SER A 190      25.926 -22.234 -10.810  1.00  0.85           O  
ATOM   2916  H   SER A 190      28.552 -21.279 -12.163  1.00  0.00           H  
ATOM   2917  HA  SER A 190      28.382 -24.202 -11.921  1.00  0.00           H  
ATOM   2918  HB3 SER A 190      27.465 -23.349  -9.786  1.00  0.00           H  
ATOM   2919  HB2 SER A 190      26.377 -24.270 -10.757  1.00  0.00           H  
ATOM   2920  HG  SER A 190      25.680 -22.025  -9.906  1.00  0.00           H  
ATOM   2921  N   SER A 191      26.063 -23.659 -13.608  1.00  0.83           N  
ATOM   2922  CA  SER A 191      25.299 -23.316 -14.889  1.00  0.83           C  
ATOM   2923  C   SER A 191      25.150 -21.797 -15.192  1.00  0.83           C  
ATOM   2924  O   SER A 191      25.509 -21.424 -16.311  1.00  0.83           O  
ATOM   2925  CB  SER A 191      23.979 -24.072 -14.735  1.00  0.83           C  
ATOM   2926  OG  SER A 191      23.442 -23.940 -13.411  1.00  0.83           O  
ATOM   2927  H   SER A 191      25.629 -24.126 -12.823  1.00  0.00           H  
ATOM   2928  HA  SER A 191      25.789 -23.753 -15.759  1.00  0.00           H  
ATOM   2929  HB3 SER A 191      24.098 -25.119 -15.014  1.00  0.00           H  
ATOM   2930  HB2 SER A 191      23.233 -23.596 -15.370  1.00  0.00           H  
ATOM   2931  HG  SER A 191      23.940 -24.523 -12.833  1.00  0.00           H  
ATOM   2932  N   HIS A 192      24.718 -20.920 -14.227  1.00  0.74           N  
ATOM   2933  CA  HIS A 192      24.496 -19.487 -14.469  1.00  0.74           C  
ATOM   2934  C   HIS A 192      25.234 -18.598 -13.508  1.00  0.74           C  
ATOM   2935  O   HIS A 192      25.437 -17.389 -13.757  1.00  0.74           O  
ATOM   2936  CB  HIS A 192      23.066 -19.198 -14.233  1.00  0.74           C  
ATOM   2937  CG  HIS A 192      22.113 -19.842 -15.201  1.00  0.74           C  
ATOM   2938  ND1 HIS A 192      21.312 -20.912 -14.901  1.00  0.74           N  
ATOM   2939  CD2 HIS A 192      21.969 -19.660 -16.536  1.00  0.74           C  
ATOM   2940  CE1 HIS A 192      20.904 -21.432 -16.089  1.00  0.74           C  
ATOM   2941  NE2 HIS A 192      21.204 -20.638 -17.094  1.00  0.74           N  
ATOM   2942  H   HIS A 192      24.435 -21.257 -13.317  1.00  0.00           H  
ATOM   2943  HA  HIS A 192      24.677 -19.097 -15.471  1.00  0.00           H  
ATOM   2944  HB3 HIS A 192      22.838 -18.133 -14.266  1.00  0.00           H  
ATOM   2945  HB2 HIS A 192      22.834 -19.558 -13.230  1.00  0.00           H  
ATOM   2946  HD1 HIS A 192      21.129 -21.359 -14.013  1.00  0.00           H  
ATOM   2947  HD2 HIS A 192      22.585 -19.023 -17.155  1.00  0.00           H  
ATOM   2948  HE1 HIS A 192      20.215 -22.257 -16.193  1.00  0.00           H  
ATOM   2949  N   TYR A 193      25.718 -19.212 -12.433  1.00  0.80           N  
ATOM   2950  CA  TYR A 193      26.563 -18.434 -11.482  1.00  0.80           C  
ATOM   2951  C   TYR A 193      27.983 -18.351 -12.079  1.00  0.80           C  
ATOM   2952  O   TYR A 193      28.464 -19.272 -12.726  1.00  0.80           O  
ATOM   2953  CB  TYR A 193      26.516 -19.140 -10.092  1.00  0.80           C  
ATOM   2954  CG  TYR A 193      27.410 -18.519  -9.014  1.00  0.80           C  
ATOM   2955  CD1 TYR A 193      28.617 -19.074  -8.704  1.00  0.80           C  
ATOM   2956  CD2 TYR A 193      26.891 -17.395  -8.339  1.00  0.80           C  
ATOM   2957  CE1 TYR A 193      29.515 -18.403  -7.821  1.00  0.80           C  
ATOM   2958  CE2 TYR A 193      27.715 -16.806  -7.338  1.00  0.80           C  
ATOM   2959  CZ  TYR A 193      29.038 -17.252  -7.160  1.00  0.80           C  
ATOM   2960  OH  TYR A 193      29.870 -16.759  -6.283  1.00  0.80           O  
ATOM   2961  H   TYR A 193      25.640 -20.213 -12.326  1.00  0.00           H  
ATOM   2962  HA  TYR A 193      26.209 -17.418 -11.308  1.00  0.00           H  
ATOM   2963  HB3 TYR A 193      26.754 -20.203 -10.129  1.00  0.00           H  
ATOM   2964  HB2 TYR A 193      25.489 -19.208  -9.732  1.00  0.00           H  
ATOM   2965  HD1 TYR A 193      28.779 -20.024  -9.191  1.00  0.00           H  
ATOM   2966  HD2 TYR A 193      25.923 -16.971  -8.560  1.00  0.00           H  
ATOM   2967  HE1 TYR A 193      30.458 -18.850  -7.541  1.00  0.00           H  
ATOM   2968  HE2 TYR A 193      27.325 -15.970  -6.776  1.00  0.00           H  
ATOM   2969  HH  TYR A 193      29.484 -16.193  -5.611  1.00  0.00           H  
ATOM   2970  N   SER A 194      28.587 -17.152 -11.969  1.00  0.80           N  
ATOM   2971  CA  SER A 194      30.024 -16.953 -12.190  1.00  0.80           C  
ATOM   2972  C   SER A 194      30.520 -15.711 -11.468  1.00  0.80           C  
ATOM   2973  O   SER A 194      29.915 -14.622 -11.652  1.00  0.80           O  
ATOM   2974  CB  SER A 194      30.203 -16.834 -13.708  1.00  0.80           C  
ATOM   2975  OG  SER A 194      31.558 -17.004 -13.945  1.00  0.80           O  
ATOM   2976  H   SER A 194      28.189 -16.288 -11.631  1.00  0.00           H  
ATOM   2977  HA  SER A 194      30.639 -17.736 -11.745  1.00  0.00           H  
ATOM   2978  HB3 SER A 194      29.783 -15.924 -14.138  1.00  0.00           H  
ATOM   2979  HB2 SER A 194      29.824 -17.674 -14.290  1.00  0.00           H  
ATOM   2980  HG  SER A 194      31.957 -16.147 -14.116  1.00  0.00           H  
ATOM   2981  N   ARG A 195      31.599 -15.922 -10.683  1.00  0.74           N  
ATOM   2982  CA  ARG A 195      32.276 -14.759 -10.176  1.00  0.74           C  
ATOM   2983  C   ARG A 195      33.803 -15.149 -10.237  1.00  0.74           C  
ATOM   2984  O   ARG A 195      34.130 -16.238  -9.669  1.00  0.74           O  
ATOM   2985  CB  ARG A 195      31.913 -14.411  -8.700  1.00  0.74           C  
ATOM   2986  CG  ARG A 195      30.445 -14.054  -8.468  1.00  0.74           C  
ATOM   2987  CD  ARG A 195      30.068 -13.543  -7.081  1.00  0.74           C  
ATOM   2988  NE  ARG A 195      30.576 -12.205  -6.874  1.00  0.74           N  
ATOM   2989  CZ  ARG A 195      30.112 -11.282  -6.038  1.00  0.74           C  
ATOM   2990  NH1 ARG A 195      29.032 -11.446  -5.349  1.00  0.74           N  
ATOM   2991  NH2 ARG A 195      30.820 -10.209  -5.865  1.00  0.74           N1+
ATOM   2992  H   ARG A 195      32.015 -16.842 -10.682  1.00  0.00           H  
ATOM   2993  HA  ARG A 195      31.974 -13.875 -10.739  1.00  0.00           H  
ATOM   2994  HB3 ARG A 195      32.526 -13.551  -8.426  1.00  0.00           H  
ATOM   2995  HB2 ARG A 195      32.175 -15.189  -7.982  1.00  0.00           H  
ATOM   2996  HG3 ARG A 195      29.820 -14.934  -8.629  1.00  0.00           H  
ATOM   2997  HG2 ARG A 195      30.203 -13.365  -9.278  1.00  0.00           H  
ATOM   2998  HD3 ARG A 195      30.557 -14.190  -6.353  1.00  0.00           H  
ATOM   2999  HD2 ARG A 195      28.981 -13.518  -7.017  1.00  0.00           H  
ATOM   3000  HE  ARG A 195      31.394 -11.990  -7.428  1.00  0.00           H  
ATOM   3001 HH12 ARG A 195      28.727 -10.850  -4.592  1.00  0.00           H  
ATOM   3002 HH11 ARG A 195      28.540 -12.315  -5.499  1.00  0.00           H  
ATOM   3003 HH22 ARG A 195      30.432  -9.395  -5.408  1.00  0.00           H  
ATOM   3004 HH21 ARG A 195      31.705 -10.178  -6.351  1.00  0.00           H  
ATOM   3005  N   LYS A 196      34.626 -14.263 -10.799  1.00  0.81           N  
ATOM   3006  CA  LYS A 196      36.109 -14.141 -10.490  1.00  0.81           C  
ATOM   3007  C   LYS A 196      36.393 -13.206  -9.335  1.00  0.81           C  
ATOM   3008  O   LYS A 196      35.882 -12.101  -9.240  1.00  0.81           O  
ATOM   3009  CB  LYS A 196      36.631 -13.613 -11.803  1.00  0.81           C  
ATOM   3010  CG  LYS A 196      38.127 -13.646 -11.901  1.00  0.81           C  
ATOM   3011  CD  LYS A 196      38.643 -13.129 -13.231  1.00  0.81           C  
ATOM   3012  CE  LYS A 196      40.148 -13.264 -13.474  1.00  0.81           C  
ATOM   3013  NZ  LYS A 196      41.077 -12.283 -12.826  1.00  0.81           N1+
ATOM   3014  H   LYS A 196      34.296 -13.517 -11.395  1.00  0.00           H  
ATOM   3015  HA  LYS A 196      36.515 -15.130 -10.283  1.00  0.00           H  
ATOM   3016  HB3 LYS A 196      36.340 -12.587 -12.028  1.00  0.00           H  
ATOM   3017  HB2 LYS A 196      36.218 -14.177 -12.639  1.00  0.00           H  
ATOM   3018  HG3 LYS A 196      38.410 -14.675 -11.678  1.00  0.00           H  
ATOM   3019  HG2 LYS A 196      38.549 -13.091 -11.063  1.00  0.00           H  
ATOM   3020  HD3 LYS A 196      38.392 -12.080 -13.385  1.00  0.00           H  
ATOM   3021  HD2 LYS A 196      38.030 -13.602 -13.998  1.00  0.00           H  
ATOM   3022  HE3 LYS A 196      40.468 -13.347 -14.513  1.00  0.00           H  
ATOM   3023  HE2 LYS A 196      40.554 -14.214 -13.129  1.00  0.00           H  
ATOM   3024  HZ1 LYS A 196      41.116 -12.425 -11.826  1.00  0.00           H  
ATOM   3025  HZ2 LYS A 196      41.917 -12.572 -13.308  1.00  0.00           H  
ATOM   3026  HZ3 LYS A 196      40.925 -11.311 -13.054  1.00  0.00           H  
ATOM   3027  N   PHE A 197      37.117 -13.729  -8.326  1.00  0.86           N  
ATOM   3028  CA  PHE A 197      37.497 -13.153  -7.023  1.00  0.86           C  
ATOM   3029  C   PHE A 197      38.981 -12.679  -6.956  1.00  0.86           C  
ATOM   3030  O   PHE A 197      39.826 -13.492  -7.311  1.00  0.86           O  
ATOM   3031  CB  PHE A 197      37.232 -14.126  -5.867  1.00  0.86           C  
ATOM   3032  CG  PHE A 197      35.814 -14.639  -5.785  1.00  0.86           C  
ATOM   3033  CD1 PHE A 197      34.887 -13.797  -5.236  1.00  0.86           C  
ATOM   3034  CD2 PHE A 197      35.370 -15.770  -6.417  1.00  0.86           C  
ATOM   3035  CE1 PHE A 197      33.588 -14.223  -5.002  1.00  0.86           C  
ATOM   3036  CE2 PHE A 197      34.039 -16.145  -6.248  1.00  0.86           C  
ATOM   3037  CZ  PHE A 197      33.146 -15.408  -5.538  1.00  0.86           C  
ATOM   3038  H   PHE A 197      37.646 -14.557  -8.558  1.00  0.00           H  
ATOM   3039  HA  PHE A 197      36.844 -12.306  -6.815  1.00  0.00           H  
ATOM   3040  HB3 PHE A 197      37.493 -13.782  -4.866  1.00  0.00           H  
ATOM   3041  HB2 PHE A 197      37.914 -14.975  -5.894  1.00  0.00           H  
ATOM   3042  HD1 PHE A 197      35.186 -12.910  -4.696  1.00  0.00           H  
ATOM   3043  HD2 PHE A 197      35.920 -16.557  -6.910  1.00  0.00           H  
ATOM   3044  HE1 PHE A 197      33.016 -13.569  -4.361  1.00  0.00           H  
ATOM   3045  HE2 PHE A 197      33.735 -17.091  -6.672  1.00  0.00           H  
ATOM   3046  HZ  PHE A 197      32.143 -15.733  -5.304  1.00  0.00           H  
ATOM   3047  N   THR A 198      39.248 -11.384  -6.703  1.00  0.84           N  
ATOM   3048  CA  THR A 198      40.594 -10.738  -6.488  1.00  0.84           C  
ATOM   3049  C   THR A 198      40.837 -10.607  -4.978  1.00  0.84           C  
ATOM   3050  O   THR A 198      40.170  -9.871  -4.287  1.00  0.84           O  
ATOM   3051  CB  THR A 198      40.618  -9.281  -7.059  1.00  0.84           C  
ATOM   3052  OG1 THR A 198      40.315  -9.357  -8.445  1.00  0.84           O  
ATOM   3053  CG2 THR A 198      41.949  -8.559  -7.038  1.00  0.84           C  
ATOM   3054  H   THR A 198      38.518 -10.848  -6.258  1.00  0.00           H  
ATOM   3055  HA  THR A 198      41.355 -11.325  -7.002  1.00  0.00           H  
ATOM   3056  HB  THR A 198      39.754  -8.747  -6.665  1.00  0.00           H  
ATOM   3057  HG1 THR A 198      39.386  -9.540  -8.602  1.00  0.00           H  
ATOM   3058 HG21 THR A 198      42.017  -7.614  -7.578  1.00  0.00           H  
ATOM   3059 HG22 THR A 198      42.218  -8.140  -6.068  1.00  0.00           H  
ATOM   3060 HG23 THR A 198      42.675  -9.271  -7.430  1.00  0.00           H  
ATOM   3061  N   PRO A 199      41.928 -11.224  -4.501  1.00  0.86           N  
ATOM   3062  CA  PRO A 199      42.470 -11.072  -3.177  1.00  0.86           C  
ATOM   3063  C   PRO A 199      43.279  -9.739  -3.110  1.00  0.86           C  
ATOM   3064  O   PRO A 199      44.516  -9.722  -3.149  1.00  0.86           O  
ATOM   3065  CB  PRO A 199      43.191 -12.400  -2.957  1.00  0.86           C  
ATOM   3066  CG  PRO A 199      43.687 -12.872  -4.308  1.00  0.86           C  
ATOM   3067  CD  PRO A 199      42.760 -12.216  -5.270  1.00  0.86           C  
ATOM   3068  HA  PRO A 199      41.671 -10.987  -2.440  1.00  0.00           H  
ATOM   3069  HB3 PRO A 199      42.605 -13.186  -2.479  1.00  0.00           H  
ATOM   3070  HB2 PRO A 199      44.027 -12.237  -2.277  1.00  0.00           H  
ATOM   3071  HG3 PRO A 199      43.742 -13.954  -4.424  1.00  0.00           H  
ATOM   3072  HG2 PRO A 199      44.702 -12.541  -4.529  1.00  0.00           H  
ATOM   3073  HD2 PRO A 199      43.347 -11.737  -6.055  1.00  0.00           H  
ATOM   3074  HD3 PRO A 199      42.061 -12.986  -5.598  1.00  0.00           H  
ATOM   3075  N   GLU A 200      42.550  -8.615  -2.964  1.00  0.79           N  
ATOM   3076  CA  GLU A 200      43.101  -7.262  -2.757  1.00  0.79           C  
ATOM   3077  C   GLU A 200      43.894  -7.203  -1.425  1.00  0.79           C  
ATOM   3078  O   GLU A 200      43.302  -7.226  -0.382  1.00  0.79           O  
ATOM   3079  CB  GLU A 200      41.900  -6.282  -2.784  1.00  0.79           C  
ATOM   3080  CG  GLU A 200      41.121  -6.288  -4.204  1.00  0.79           C  
ATOM   3081  CD  GLU A 200      39.887  -5.361  -4.377  1.00  0.79           C  
ATOM   3082  OE1 GLU A 200      39.585  -4.533  -3.480  1.00  0.79           O  
ATOM   3083  OE2 GLU A 200      39.275  -5.423  -5.443  1.00  0.79           O1-
ATOM   3084  H   GLU A 200      41.640  -8.881  -2.615  1.00  0.00           H  
ATOM   3085  HA  GLU A 200      43.869  -7.151  -3.523  1.00  0.00           H  
ATOM   3086  HB3 GLU A 200      42.309  -5.295  -2.567  1.00  0.00           H  
ATOM   3087  HB2 GLU A 200      41.156  -6.500  -2.017  1.00  0.00           H  
ATOM   3088  HG3 GLU A 200      40.799  -7.284  -4.507  1.00  0.00           H  
ATOM   3089  HG2 GLU A 200      41.740  -5.855  -4.990  1.00  0.00           H  
ATOM   3090  N   ILE A 201      45.212  -7.219  -1.434  1.00  0.80           N  
ATOM   3091  CA  ILE A 201      46.072  -7.405  -0.321  1.00  0.80           C  
ATOM   3092  C   ILE A 201      46.223  -6.072   0.364  1.00  0.80           C  
ATOM   3093  O   ILE A 201      46.882  -5.150  -0.113  1.00  0.80           O  
ATOM   3094  CB  ILE A 201      47.494  -7.862  -0.750  1.00  0.80           C  
ATOM   3095  CG1 ILE A 201      47.558  -9.285  -1.396  1.00  0.80           C  
ATOM   3096  CG2 ILE A 201      48.550  -7.750   0.339  1.00  0.80           C  
ATOM   3097  CD1 ILE A 201      48.606  -9.479  -2.490  1.00  0.80           C  
ATOM   3098  H   ILE A 201      45.727  -7.117  -2.297  1.00  0.00           H  
ATOM   3099  HA  ILE A 201      45.609  -8.175   0.298  1.00  0.00           H  
ATOM   3100  HB  ILE A 201      47.839  -7.125  -1.477  1.00  0.00           H  
ATOM   3101 HG13 ILE A 201      46.569  -9.564  -1.760  1.00  0.00           H  
ATOM   3102 HG12 ILE A 201      47.748  -9.963  -0.563  1.00  0.00           H  
ATOM   3103 HG21 ILE A 201      48.779  -6.796   0.814  1.00  0.00           H  
ATOM   3104 HG22 ILE A 201      48.347  -8.507   1.097  1.00  0.00           H  
ATOM   3105 HG23 ILE A 201      49.552  -8.025   0.010  1.00  0.00           H  
ATOM   3106 HD11 ILE A 201      49.593  -9.636  -2.056  1.00  0.00           H  
ATOM   3107 HD12 ILE A 201      48.409 -10.407  -3.026  1.00  0.00           H  
ATOM   3108 HD13 ILE A 201      48.668  -8.582  -3.107  1.00  0.00           H  
ATOM   3109  N   ALA A 202      45.572  -5.899   1.473  1.00  0.79           N  
ATOM   3110  CA  ALA A 202      45.477  -4.643   2.232  1.00  0.79           C  
ATOM   3111  C   ALA A 202      45.388  -4.969   3.720  1.00  0.79           C  
ATOM   3112  O   ALA A 202      44.596  -5.841   4.097  1.00  0.79           O  
ATOM   3113  CB  ALA A 202      44.349  -3.694   1.781  1.00  0.79           C  
ATOM   3114  H   ALA A 202      45.170  -6.704   1.932  1.00  0.00           H  
ATOM   3115  HA  ALA A 202      46.425  -4.134   2.057  1.00  0.00           H  
ATOM   3116  HB1 ALA A 202      43.420  -4.183   2.076  1.00  0.00           H  
ATOM   3117  HB2 ALA A 202      44.391  -2.630   2.013  1.00  0.00           H  
ATOM   3118  HB3 ALA A 202      44.304  -3.682   0.691  1.00  0.00           H  
ATOM   3119  N   LYS A 203      46.045  -4.132   4.515  1.00  0.73           N  
ATOM   3120  CA  LYS A 203      45.787  -3.958   5.996  1.00  0.73           C  
ATOM   3121  C   LYS A 203      44.503  -3.267   6.255  1.00  0.73           C  
ATOM   3122  O   LYS A 203      44.346  -2.116   5.927  1.00  0.73           O  
ATOM   3123  CB  LYS A 203      46.988  -3.209   6.607  1.00  0.73           C  
ATOM   3124  CG  LYS A 203      48.234  -4.042   6.506  1.00  0.73           C  
ATOM   3125  CD  LYS A 203      49.576  -3.212   6.671  1.00  0.73           C  
ATOM   3126  CE  LYS A 203      50.861  -3.824   6.107  1.00  0.73           C  
ATOM   3127  NZ  LYS A 203      50.900  -3.962   4.638  1.00  0.73           N1+
ATOM   3128  H   LYS A 203      46.643  -3.444   4.080  1.00  0.00           H  
ATOM   3129  HA  LYS A 203      45.782  -4.956   6.434  1.00  0.00           H  
ATOM   3130  HB3 LYS A 203      46.689  -3.072   7.647  1.00  0.00           H  
ATOM   3131  HB2 LYS A 203      47.015  -2.283   6.032  1.00  0.00           H  
ATOM   3132  HG3 LYS A 203      48.302  -4.465   5.503  1.00  0.00           H  
ATOM   3133  HG2 LYS A 203      48.239  -4.935   7.132  1.00  0.00           H  
ATOM   3134  HD3 LYS A 203      49.729  -3.020   7.733  1.00  0.00           H  
ATOM   3135  HD2 LYS A 203      49.384  -2.234   6.230  1.00  0.00           H  
ATOM   3136  HE3 LYS A 203      51.106  -4.752   6.624  1.00  0.00           H  
ATOM   3137  HE2 LYS A 203      51.717  -3.164   6.247  1.00  0.00           H  
ATOM   3138  HZ1 LYS A 203      51.816  -4.273   4.347  1.00  0.00           H  
ATOM   3139  HZ2 LYS A 203      50.202  -4.575   4.241  1.00  0.00           H  
ATOM   3140  HZ3 LYS A 203      50.615  -3.094   4.206  1.00  0.00           H  
ATOM   3141  N   ARG A 204      43.479  -4.024   6.674  1.00  0.71           N  
ATOM   3142  CA  ARG A 204      42.358  -3.425   7.416  1.00  0.71           C  
ATOM   3143  C   ARG A 204      42.714  -3.222   8.887  1.00  0.71           C  
ATOM   3144  O   ARG A 204      43.785  -3.699   9.318  1.00  0.71           O  
ATOM   3145  CB  ARG A 204      41.238  -4.481   7.273  1.00  0.71           C  
ATOM   3146  CG  ARG A 204      40.495  -4.550   5.863  1.00  0.71           C  
ATOM   3147  CD  ARG A 204      41.387  -5.213   4.767  1.00  0.71           C  
ATOM   3148  NE  ARG A 204      40.658  -5.661   3.546  1.00  0.71           N  
ATOM   3149  CZ  ARG A 204      41.193  -6.403   2.558  1.00  0.71           C  
ATOM   3150  NH1 ARG A 204      42.480  -6.891   2.512  1.00  0.71           N  
ATOM   3151  NH2 ARG A 204      40.380  -6.608   1.525  1.00  0.71           N1+
ATOM   3152  H   ARG A 204      43.873  -4.802   7.184  1.00  0.00           H  
ATOM   3153  HA  ARG A 204      42.160  -2.459   6.949  1.00  0.00           H  
ATOM   3154  HB3 ARG A 204      40.568  -4.154   8.068  1.00  0.00           H  
ATOM   3155  HB2 ARG A 204      41.603  -5.457   7.594  1.00  0.00           H  
ATOM   3156  HG3 ARG A 204      40.191  -3.561   5.518  1.00  0.00           H  
ATOM   3157  HG2 ARG A 204      39.618  -5.193   5.940  1.00  0.00           H  
ATOM   3158  HD3 ARG A 204      42.114  -5.930   5.147  1.00  0.00           H  
ATOM   3159  HD2 ARG A 204      41.985  -4.363   4.438  1.00  0.00           H  
ATOM   3160  HE  ARG A 204      39.712  -5.314   3.490  1.00  0.00           H  
ATOM   3161 HH12 ARG A 204      42.831  -7.192   1.614  1.00  0.00           H  
ATOM   3162 HH11 ARG A 204      43.234  -6.744   3.168  1.00  0.00           H  
ATOM   3163 HH22 ARG A 204      40.619  -7.161   0.714  1.00  0.00           H  
ATOM   3164 HH21 ARG A 204      39.411  -6.324   1.523  1.00  0.00           H  
ATOM   3165  N   PRO A 205      41.801  -2.519   9.591  1.00  0.85           N  
ATOM   3166  CA  PRO A 205      42.044  -2.090  11.025  1.00  0.85           C  
ATOM   3167  C   PRO A 205      42.098  -3.303  11.985  1.00  0.85           C  
ATOM   3168  O   PRO A 205      41.711  -4.399  11.552  1.00  0.85           O  
ATOM   3169  CB  PRO A 205      40.901  -1.148  11.349  1.00  0.85           C  
ATOM   3170  CG  PRO A 205      40.356  -0.670  10.049  1.00  0.85           C  
ATOM   3171  CD  PRO A 205      40.557  -1.856   9.116  1.00  0.85           C  
ATOM   3172  HA  PRO A 205      42.956  -1.492  11.050  1.00  0.00           H  
ATOM   3173  HB3 PRO A 205      41.252  -0.352  12.006  1.00  0.00           H  
ATOM   3174  HB2 PRO A 205      40.144  -1.736  11.869  1.00  0.00           H  
ATOM   3175  HG3 PRO A 205      41.084   0.057   9.687  1.00  0.00           H  
ATOM   3176  HG2 PRO A 205      39.347  -0.269   9.950  1.00  0.00           H  
ATOM   3177  HD2 PRO A 205      39.765  -2.584   9.296  1.00  0.00           H  
ATOM   3178  HD3 PRO A 205      40.675  -1.406   8.130  1.00  0.00           H  
ATOM   3179  N   LYS A 206      42.566  -3.113  13.222  1.00  0.76           N  
ATOM   3180  CA  LYS A 206      43.160  -4.162  13.994  1.00  0.76           C  
ATOM   3181  C   LYS A 206      42.157  -4.956  14.876  1.00  0.76           C  
ATOM   3182  O   LYS A 206      42.497  -5.314  15.996  1.00  0.76           O  
ATOM   3183  CB  LYS A 206      44.318  -3.535  14.843  1.00  0.76           C  
ATOM   3184  CG  LYS A 206      45.421  -2.719  14.136  1.00  0.76           C  
ATOM   3185  CD  LYS A 206      46.228  -1.931  15.165  1.00  0.76           C  
ATOM   3186  CE  LYS A 206      47.433  -1.166  14.543  1.00  0.76           C  
ATOM   3187  NZ  LYS A 206      48.443  -2.075  13.960  1.00  0.76           N1+
ATOM   3188  H   LYS A 206      42.656  -2.220  13.684  1.00  0.00           H  
ATOM   3189  HA  LYS A 206      43.514  -4.934  13.312  1.00  0.00           H  
ATOM   3190  HB3 LYS A 206      44.881  -4.292  15.388  1.00  0.00           H  
ATOM   3191  HB2 LYS A 206      43.763  -2.892  15.527  1.00  0.00           H  
ATOM   3192  HG3 LYS A 206      44.938  -2.127  13.358  1.00  0.00           H  
ATOM   3193  HG2 LYS A 206      46.083  -3.311  13.504  1.00  0.00           H  
ATOM   3194  HD3 LYS A 206      46.519  -2.712  15.868  1.00  0.00           H  
ATOM   3195  HD2 LYS A 206      45.526  -1.275  15.679  1.00  0.00           H  
ATOM   3196  HE3 LYS A 206      47.849  -0.398  15.196  1.00  0.00           H  
ATOM   3197  HE2 LYS A 206      47.157  -0.489  13.734  1.00  0.00           H  
ATOM   3198  HZ1 LYS A 206      48.106  -2.587  13.157  1.00  0.00           H  
ATOM   3199  HZ2 LYS A 206      49.161  -1.397  13.746  1.00  0.00           H  
ATOM   3200  HZ3 LYS A 206      48.857  -2.655  14.676  1.00  0.00           H  
ATOM   3201  N   VAL A 207      41.000  -5.281  14.306  1.00  0.81           N  
ATOM   3202  CA  VAL A 207      39.944  -6.159  14.853  1.00  0.81           C  
ATOM   3203  C   VAL A 207      40.456  -7.542  15.228  1.00  0.81           C  
ATOM   3204  O   VAL A 207      40.927  -8.295  14.303  1.00  0.81           O  
ATOM   3205  CB  VAL A 207      38.689  -6.307  13.962  1.00  0.81           C  
ATOM   3206  CG1 VAL A 207      37.627  -7.315  14.562  1.00  0.81           C  
ATOM   3207  CG2 VAL A 207      38.028  -5.004  13.562  1.00  0.81           C  
ATOM   3208  H   VAL A 207      40.810  -4.876  13.399  1.00  0.00           H  
ATOM   3209  HA  VAL A 207      39.639  -5.657  15.771  1.00  0.00           H  
ATOM   3210  HB  VAL A 207      39.010  -6.686  12.991  1.00  0.00           H  
ATOM   3211 HG11 VAL A 207      36.758  -7.367  13.906  1.00  0.00           H  
ATOM   3212 HG12 VAL A 207      37.855  -8.376  14.471  1.00  0.00           H  
ATOM   3213 HG13 VAL A 207      37.410  -7.073  15.603  1.00  0.00           H  
ATOM   3214 HG21 VAL A 207      38.704  -4.518  12.858  1.00  0.00           H  
ATOM   3215 HG22 VAL A 207      37.067  -5.130  13.064  1.00  0.00           H  
ATOM   3216 HG23 VAL A 207      37.881  -4.406  14.461  1.00  0.00           H  
ATOM   3217  N   ARG A 208      40.463  -7.932  16.488  1.00  0.72           N  
ATOM   3218  CA  ARG A 208      41.000  -9.157  17.135  1.00  0.72           C  
ATOM   3219  C   ARG A 208      42.528  -9.251  16.926  1.00  0.72           C  
ATOM   3220  O   ARG A 208      43.060 -10.375  16.799  1.00  0.72           O  
ATOM   3221  CB  ARG A 208      40.339 -10.506  16.716  1.00  0.72           C  
ATOM   3222  CG  ARG A 208      38.787 -10.478  16.754  1.00  0.72           C  
ATOM   3223  CD  ARG A 208      38.080 -11.788  16.397  1.00  0.72           C  
ATOM   3224  NE  ARG A 208      38.586 -12.947  17.170  1.00  0.72           N  
ATOM   3225  CZ  ARG A 208      37.946 -14.010  17.650  1.00  0.72           C  
ATOM   3226  NH1 ARG A 208      36.591 -14.135  17.656  1.00  0.72           N  
ATOM   3227  NH2 ARG A 208      38.622 -14.905  18.297  1.00  0.72           N1+
ATOM   3228  H   ARG A 208      40.071  -7.302  17.173  1.00  0.00           H  
ATOM   3229  HA  ARG A 208      40.663  -9.200  18.171  1.00  0.00           H  
ATOM   3230  HB3 ARG A 208      40.814 -11.362  17.196  1.00  0.00           H  
ATOM   3231  HB2 ARG A 208      40.601 -10.577  15.660  1.00  0.00           H  
ATOM   3232  HG3 ARG A 208      38.498  -9.824  15.931  1.00  0.00           H  
ATOM   3233  HG2 ARG A 208      38.411 -10.061  17.689  1.00  0.00           H  
ATOM   3234  HD3 ARG A 208      38.107 -11.893  15.312  1.00  0.00           H  
ATOM   3235  HD2 ARG A 208      37.054 -11.543  16.669  1.00  0.00           H  
ATOM   3236  HE  ARG A 208      39.594 -12.985  17.218  1.00  0.00           H  
ATOM   3237 HH12 ARG A 208      36.150 -14.913  18.127  1.00  0.00           H  
ATOM   3238 HH11 ARG A 208      35.984 -13.367  17.409  1.00  0.00           H  
ATOM   3239 HH22 ARG A 208      38.184 -15.719  18.705  1.00  0.00           H  
ATOM   3240 HH21 ARG A 208      39.573 -14.752  18.602  1.00  0.00           H  
ATOM   3241  N   ASP A 209      43.215  -8.125  16.770  1.00  0.81           N  
ATOM   3242  CA  ASP A 209      44.584  -7.864  16.400  1.00  0.81           C  
ATOM   3243  C   ASP A 209      44.979  -8.352  14.942  1.00  0.81           C  
ATOM   3244  O   ASP A 209      46.089  -8.820  14.705  1.00  0.81           O  
ATOM   3245  CB  ASP A 209      45.671  -8.373  17.414  1.00  0.81           C  
ATOM   3246  CG  ASP A 209      45.757  -7.782  18.805  1.00  0.81           C  
ATOM   3247  OD1 ASP A 209      46.657  -8.104  19.651  1.00  0.81           O  
ATOM   3248  OD2 ASP A 209      44.943  -6.902  19.157  1.00  0.81           O1-
ATOM   3249  H   ASP A 209      42.581  -7.347  16.663  1.00  0.00           H  
ATOM   3250  HA  ASP A 209      44.619  -6.779  16.298  1.00  0.00           H  
ATOM   3251  HB3 ASP A 209      46.659  -8.370  16.953  1.00  0.00           H  
ATOM   3252  HB2 ASP A 209      45.496  -9.429  17.622  1.00  0.00           H  
ATOM   3253  N   GLN A 210      43.898  -8.571  14.134  1.00  0.80           N  
ATOM   3254  CA  GLN A 210      44.004  -9.112  12.748  1.00  0.80           C  
ATOM   3255  C   GLN A 210      43.810  -7.974  11.735  1.00  0.80           C  
ATOM   3256  O   GLN A 210      42.899  -7.177  11.995  1.00  0.80           O  
ATOM   3257  CB  GLN A 210      43.036 -10.276  12.419  1.00  0.80           C  
ATOM   3258  CG  GLN A 210      42.837 -11.296  13.505  1.00  0.80           C  
ATOM   3259  CD  GLN A 210      44.130 -11.977  13.889  1.00  0.80           C  
ATOM   3260  OE1 GLN A 210      44.927 -12.398  13.040  1.00  0.80           O  
ATOM   3261  NE2 GLN A 210      44.426 -12.077  15.183  1.00  0.80           N  
ATOM   3262  H   GLN A 210      42.938  -8.394  14.392  1.00  0.00           H  
ATOM   3263  HA  GLN A 210      45.034  -9.459  12.673  1.00  0.00           H  
ATOM   3264  HB3 GLN A 210      43.308 -10.773  11.487  1.00  0.00           H  
ATOM   3265  HB2 GLN A 210      42.040  -9.865  12.258  1.00  0.00           H  
ATOM   3266  HG3 GLN A 210      42.201 -12.121  13.183  1.00  0.00           H  
ATOM   3267  HG2 GLN A 210      42.176 -10.894  14.274  1.00  0.00           H  
ATOM   3268 HE22 GLN A 210      45.365 -12.308  15.472  1.00  0.00           H  
ATOM   3269 HE21 GLN A 210      43.771 -11.626  15.805  1.00  0.00           H  
ATOM   3270  N   GLU A 211      44.614  -7.828  10.717  1.00  0.80           N  
ATOM   3271  CA  GLU A 211      44.659  -6.785   9.737  1.00  0.80           C  
ATOM   3272  C   GLU A 211      44.389  -7.364   8.336  1.00  0.80           C  
ATOM   3273  O   GLU A 211      43.871  -6.709   7.496  1.00  0.80           O  
ATOM   3274  CB  GLU A 211      46.091  -6.227   9.708  1.00  0.80           C  
ATOM   3275  CG  GLU A 211      46.435  -5.538  10.958  1.00  0.80           C  
ATOM   3276  CD  GLU A 211      47.800  -4.837  11.103  1.00  0.80           C  
ATOM   3277  OE1 GLU A 211      48.100  -4.465  12.270  1.00  0.80           O  
ATOM   3278  OE2 GLU A 211      48.512  -4.563  10.129  1.00  0.80           O1-
ATOM   3279  H   GLU A 211      45.369  -8.492  10.808  1.00  0.00           H  
ATOM   3280  HA  GLU A 211      43.902  -6.018   9.895  1.00  0.00           H  
ATOM   3281  HB3 GLU A 211      46.123  -5.512   8.884  1.00  0.00           H  
ATOM   3282  HB2 GLU A 211      46.850  -6.946   9.404  1.00  0.00           H  
ATOM   3283  HG3 GLU A 211      46.426  -6.387  11.643  1.00  0.00           H  
ATOM   3284  HG2 GLU A 211      45.601  -4.908  11.266  1.00  0.00           H  
ATOM   3285  N   GLY A 212      44.565  -8.706   8.205  1.00  0.89           N  
ATOM   3286  CA  GLY A 212      44.146  -9.477   7.016  1.00  0.89           C  
ATOM   3287  C   GLY A 212      42.642  -9.751   7.126  1.00  0.89           C  
ATOM   3288  O   GLY A 212      42.111  -9.711   8.239  1.00  0.89           O  
ATOM   3289  H   GLY A 212      44.796  -9.249   9.024  1.00  0.00           H  
ATOM   3290  HA3 GLY A 212      44.707 -10.408   6.945  1.00  0.00           H  
ATOM   3291  HA2 GLY A 212      44.317  -8.926   6.091  1.00  0.00           H  
ATOM   3292  N   ARG A 213      42.023 -10.201   5.999  1.00  0.80           N  
ATOM   3293  CA  ARG A 213      40.603 -10.662   6.003  1.00  0.80           C  
ATOM   3294  C   ARG A 213      40.485 -11.902   5.069  1.00  0.80           C  
ATOM   3295  O   ARG A 213      41.254 -12.068   4.121  1.00  0.80           O  
ATOM   3296  CB  ARG A 213      39.700  -9.527   5.402  1.00  0.80           C  
ATOM   3297  CG  ARG A 213      39.699  -8.257   6.221  1.00  0.80           C  
ATOM   3298  CD  ARG A 213      39.011  -8.375   7.634  1.00  0.80           C  
ATOM   3299  NE  ARG A 213      38.998  -7.099   8.462  1.00  0.80           N  
ATOM   3300  CZ  ARG A 213      39.779  -6.724   9.498  1.00  0.80           C  
ATOM   3301  NH1 ARG A 213      40.948  -7.248   9.777  1.00  0.80           N  
ATOM   3302  NH2 ARG A 213      39.372  -5.551  10.032  1.00  0.80           N1+
ATOM   3303  H   ARG A 213      42.546 -10.290   5.140  1.00  0.00           H  
ATOM   3304  HA  ARG A 213      40.356 -11.054   6.990  1.00  0.00           H  
ATOM   3305  HB3 ARG A 213      38.693  -9.945   5.385  1.00  0.00           H  
ATOM   3306  HB2 ARG A 213      39.852  -9.243   4.360  1.00  0.00           H  
ATOM   3307  HG3 ARG A 213      39.191  -7.490   5.637  1.00  0.00           H  
ATOM   3308  HG2 ARG A 213      40.724  -7.895   6.308  1.00  0.00           H  
ATOM   3309  HD3 ARG A 213      39.447  -9.183   8.222  1.00  0.00           H  
ATOM   3310  HD2 ARG A 213      37.960  -8.646   7.528  1.00  0.00           H  
ATOM   3311  HE  ARG A 213      38.190  -6.513   8.308  1.00  0.00           H  
ATOM   3312 HH12 ARG A 213      41.391  -6.851  10.593  1.00  0.00           H  
ATOM   3313 HH11 ARG A 213      41.310  -8.131   9.448  1.00  0.00           H  
ATOM   3314 HH22 ARG A 213      40.055  -5.058  10.588  1.00  0.00           H  
ATOM   3315 HH21 ARG A 213      38.404  -5.270   9.972  1.00  0.00           H  
ATOM   3316  N   ILE A 214      39.552 -12.678   5.478  1.00  0.88           N  
ATOM   3317  CA  ILE A 214      38.923 -13.676   4.579  1.00  0.88           C  
ATOM   3318  C   ILE A 214      37.478 -13.235   4.115  1.00  0.88           C  
ATOM   3319  O   ILE A 214      36.534 -13.433   4.904  1.00  0.88           O  
ATOM   3320  CB  ILE A 214      38.926 -15.109   5.273  1.00  0.88           C  
ATOM   3321  CG1 ILE A 214      40.392 -15.608   5.538  1.00  0.88           C  
ATOM   3322  CG2 ILE A 214      38.192 -16.304   4.567  1.00  0.88           C  
ATOM   3323  CD1 ILE A 214      40.635 -16.849   6.441  1.00  0.88           C  
ATOM   3324  H   ILE A 214      39.036 -12.450   6.316  1.00  0.00           H  
ATOM   3325  HA  ILE A 214      39.494 -13.651   3.650  1.00  0.00           H  
ATOM   3326  HB  ILE A 214      38.474 -14.986   6.258  1.00  0.00           H  
ATOM   3327 HG13 ILE A 214      40.888 -14.800   6.076  1.00  0.00           H  
ATOM   3328 HG12 ILE A 214      40.851 -15.806   4.569  1.00  0.00           H  
ATOM   3329 HG21 ILE A 214      37.135 -16.050   4.644  1.00  0.00           H  
ATOM   3330 HG22 ILE A 214      38.502 -16.378   3.524  1.00  0.00           H  
ATOM   3331 HG23 ILE A 214      38.357 -17.292   4.998  1.00  0.00           H  
ATOM   3332 HD11 ILE A 214      41.003 -17.690   5.854  1.00  0.00           H  
ATOM   3333 HD12 ILE A 214      41.318 -16.802   7.288  1.00  0.00           H  
ATOM   3334 HD13 ILE A 214      39.715 -17.274   6.845  1.00  0.00           H  
ATOM   3335  N   ASN A 215      37.266 -12.785   2.897  1.00  0.88           N  
ATOM   3336  CA  ASN A 215      35.949 -12.407   2.391  1.00  0.88           C  
ATOM   3337  C   ASN A 215      35.123 -13.644   2.072  1.00  0.88           C  
ATOM   3338  O   ASN A 215      35.517 -14.324   1.170  1.00  0.88           O  
ATOM   3339  CB  ASN A 215      36.211 -11.441   1.128  1.00  0.88           C  
ATOM   3340  CG  ASN A 215      36.414  -9.966   1.397  1.00  0.88           C  
ATOM   3341  OD1 ASN A 215      36.961  -9.690   2.423  1.00  0.88           O  
ATOM   3342  ND2 ASN A 215      35.994  -9.031   0.542  1.00  0.88           N  
ATOM   3343  H   ASN A 215      38.112 -12.763   2.344  1.00  0.00           H  
ATOM   3344  HA  ASN A 215      35.494 -11.771   3.150  1.00  0.00           H  
ATOM   3345  HB3 ASN A 215      35.245 -11.476   0.625  1.00  0.00           H  
ATOM   3346  HB2 ASN A 215      37.005 -11.889   0.531  1.00  0.00           H  
ATOM   3347 HD22 ASN A 215      36.193  -8.072   0.791  1.00  0.00           H  
ATOM   3348 HD21 ASN A 215      35.325  -9.364  -0.138  1.00  0.00           H  
ATOM   3349  N   TYR A 216      34.174 -13.989   2.989  1.00  0.90           N  
ATOM   3350  CA  TYR A 216      33.266 -15.136   2.908  1.00  0.90           C  
ATOM   3351  C   TYR A 216      32.163 -14.967   1.873  1.00  0.90           C  
ATOM   3352  O   TYR A 216      31.703 -13.832   1.692  1.00  0.90           O  
ATOM   3353  CB  TYR A 216      32.732 -15.375   4.334  1.00  0.90           C  
ATOM   3354  CG  TYR A 216      33.651 -15.667   5.424  1.00  0.90           C  
ATOM   3355  CD1 TYR A 216      34.506 -16.773   5.423  1.00  0.90           C  
ATOM   3356  CD2 TYR A 216      33.725 -14.681   6.432  1.00  0.90           C  
ATOM   3357  CE1 TYR A 216      35.569 -16.835   6.413  1.00  0.90           C  
ATOM   3358  CE2 TYR A 216      34.831 -14.674   7.340  1.00  0.90           C  
ATOM   3359  CZ  TYR A 216      35.723 -15.759   7.307  1.00  0.90           C  
ATOM   3360  OH  TYR A 216      36.754 -15.829   8.167  1.00  0.90           O  
ATOM   3361  H   TYR A 216      34.002 -13.348   3.750  1.00  0.00           H  
ATOM   3362  HA  TYR A 216      33.855 -16.015   2.648  1.00  0.00           H  
ATOM   3363  HB3 TYR A 216      32.016 -16.198   4.337  1.00  0.00           H  
ATOM   3364  HB2 TYR A 216      32.076 -14.532   4.548  1.00  0.00           H  
ATOM   3365  HD1 TYR A 216      34.580 -17.454   4.588  1.00  0.00           H  
ATOM   3366  HD2 TYR A 216      33.084 -13.813   6.486  1.00  0.00           H  
ATOM   3367  HE1 TYR A 216      36.289 -17.639   6.388  1.00  0.00           H  
ATOM   3368  HE2 TYR A 216      35.053 -13.815   7.956  1.00  0.00           H  
ATOM   3369  HH  TYR A 216      36.901 -14.911   8.408  1.00  0.00           H  
ATOM   3370  N   TYR A 217      31.870 -15.999   1.121  1.00  0.91           N  
ATOM   3371  CA  TYR A 217      30.911 -16.058  -0.026  1.00  0.91           C  
ATOM   3372  C   TYR A 217      30.123 -17.363  -0.001  1.00  0.91           C  
ATOM   3373  O   TYR A 217      30.401 -18.248   0.811  1.00  0.91           O  
ATOM   3374  CB  TYR A 217      31.557 -15.787  -1.453  1.00  0.91           C  
ATOM   3375  CG  TYR A 217      32.313 -14.418  -1.645  1.00  0.91           C  
ATOM   3376  CD1 TYR A 217      33.732 -14.351  -1.542  1.00  0.91           C  
ATOM   3377  CD2 TYR A 217      31.634 -13.221  -1.974  1.00  0.91           C  
ATOM   3378  CE1 TYR A 217      34.382 -13.132  -1.691  1.00  0.91           C  
ATOM   3379  CE2 TYR A 217      32.269 -12.010  -2.249  1.00  0.91           C  
ATOM   3380  CZ  TYR A 217      33.656 -11.987  -2.103  1.00  0.91           C  
ATOM   3381  OH  TYR A 217      34.395 -10.794  -2.217  1.00  0.91           O  
ATOM   3382  H   TYR A 217      32.230 -16.928   1.281  1.00  0.00           H  
ATOM   3383  HA  TYR A 217      30.187 -15.295   0.257  1.00  0.00           H  
ATOM   3384  HB3 TYR A 217      30.699 -15.700  -2.120  1.00  0.00           H  
ATOM   3385  HB2 TYR A 217      32.138 -16.636  -1.811  1.00  0.00           H  
ATOM   3386  HD1 TYR A 217      34.378 -15.176  -1.283  1.00  0.00           H  
ATOM   3387  HD2 TYR A 217      30.562 -13.310  -2.065  1.00  0.00           H  
ATOM   3388  HE1 TYR A 217      35.439 -13.132  -1.470  1.00  0.00           H  
ATOM   3389  HE2 TYR A 217      31.665 -11.211  -2.651  1.00  0.00           H  
ATOM   3390  HH  TYR A 217      34.067 -10.161  -2.860  1.00  0.00           H  
ATOM   3391  N   TRP A 218      29.120 -17.478  -0.847  1.00  0.90           N  
ATOM   3392  CA  TRP A 218      28.229 -18.646  -0.937  1.00  0.90           C  
ATOM   3393  C   TRP A 218      27.399 -18.668  -2.191  1.00  0.90           C  
ATOM   3394  O   TRP A 218      27.361 -17.619  -2.815  1.00  0.90           O  
ATOM   3395  CB  TRP A 218      27.310 -18.763   0.292  1.00  0.90           C  
ATOM   3396  CG  TRP A 218      26.313 -17.687   0.498  1.00  0.90           C  
ATOM   3397  CD1 TRP A 218      26.693 -16.539   1.087  1.00  0.90           C  
ATOM   3398  CD2 TRP A 218      24.981 -17.486  -0.075  1.00  0.90           C  
ATOM   3399  NE1 TRP A 218      25.664 -15.594   0.906  1.00  0.90           N  
ATOM   3400  CE2 TRP A 218      24.561 -16.165   0.256  1.00  0.90           C  
ATOM   3401  CE3 TRP A 218      24.077 -18.260  -0.797  1.00  0.90           C  
ATOM   3402  CZ2 TRP A 218      23.320 -15.748  -0.140  1.00  0.90           C  
ATOM   3403  CZ3 TRP A 218      22.816 -17.855  -1.311  1.00  0.90           C  
ATOM   3404  CH2 TRP A 218      22.455 -16.559  -1.023  1.00  0.90           C  
ATOM   3405  H   TRP A 218      28.981 -16.763  -1.547  1.00  0.00           H  
ATOM   3406  HA  TRP A 218      28.911 -19.496  -0.935  1.00  0.00           H  
ATOM   3407  HB3 TRP A 218      27.855 -18.921   1.223  1.00  0.00           H  
ATOM   3408  HB2 TRP A 218      26.727 -19.685   0.290  1.00  0.00           H  
ATOM   3409  HD1 TRP A 218      27.659 -16.336   1.523  1.00  0.00           H  
ATOM   3410  HE1 TRP A 218      25.789 -14.615   1.120  1.00  0.00           H  
ATOM   3411  HE3 TRP A 218      24.388 -19.227  -1.163  1.00  0.00           H  
ATOM   3412  HZ2 TRP A 218      23.030 -14.762   0.191  1.00  0.00           H  
ATOM   3413  HZ3 TRP A 218      22.155 -18.494  -1.877  1.00  0.00           H  
ATOM   3414  HH2 TRP A 218      21.502 -16.193  -1.375  1.00  0.00           H  
ATOM   3415  N   THR A 219      26.793 -19.792  -2.586  1.00  0.90           N  
ATOM   3416  CA  THR A 219      25.814 -19.804  -3.688  1.00  0.90           C  
ATOM   3417  C   THR A 219      24.956 -21.049  -3.403  1.00  0.90           C  
ATOM   3418  O   THR A 219      25.442 -22.106  -2.941  1.00  0.90           O  
ATOM   3419  CB  THR A 219      26.454 -19.794  -5.065  1.00  0.90           C  
ATOM   3420  OG1 THR A 219      25.616 -19.668  -6.132  1.00  0.90           O  
ATOM   3421  CG2 THR A 219      27.317 -20.969  -5.477  1.00  0.90           C  
ATOM   3422  H   THR A 219      26.907 -20.741  -2.259  1.00  0.00           H  
ATOM   3423  HA  THR A 219      25.176 -18.928  -3.581  1.00  0.00           H  
ATOM   3424  HB  THR A 219      27.135 -18.946  -5.136  1.00  0.00           H  
ATOM   3425  HG1 THR A 219      25.336 -18.751  -6.101  1.00  0.00           H  
ATOM   3426 HG21 THR A 219      27.654 -20.975  -6.514  1.00  0.00           H  
ATOM   3427 HG22 THR A 219      28.131 -21.038  -4.754  1.00  0.00           H  
ATOM   3428 HG23 THR A 219      26.787 -21.919  -5.394  1.00  0.00           H  
ATOM   3429  N   LEU A 220      23.605 -20.921  -3.556  1.00  0.88           N  
ATOM   3430  CA  LEU A 220      22.578 -21.988  -3.418  1.00  0.88           C  
ATOM   3431  C   LEU A 220      22.679 -22.866  -4.624  1.00  0.88           C  
ATOM   3432  O   LEU A 220      21.974 -22.588  -5.584  1.00  0.88           O  
ATOM   3433  CB  LEU A 220      21.190 -21.323  -3.153  1.00  0.88           C  
ATOM   3434  CG  LEU A 220      20.787 -21.365  -1.650  1.00  0.88           C  
ATOM   3435  CD1 LEU A 220      19.694 -20.402  -1.414  1.00  0.88           C  
ATOM   3436  CD2 LEU A 220      20.447 -22.776  -1.124  1.00  0.88           C  
ATOM   3437  H   LEU A 220      23.215 -20.070  -3.934  1.00  0.00           H  
ATOM   3438  HA  LEU A 220      22.751 -22.676  -2.590  1.00  0.00           H  
ATOM   3439  HB3 LEU A 220      20.398 -21.807  -3.724  1.00  0.00           H  
ATOM   3440  HB2 LEU A 220      21.297 -20.413  -3.744  1.00  0.00           H  
ATOM   3441  HG  LEU A 220      21.580 -21.020  -0.987  1.00  0.00           H  
ATOM   3442 HD11 LEU A 220      19.310 -20.379  -0.394  1.00  0.00           H  
ATOM   3443 HD12 LEU A 220      19.974 -19.373  -1.641  1.00  0.00           H  
ATOM   3444 HD13 LEU A 220      18.906 -20.794  -2.058  1.00  0.00           H  
ATOM   3445 HD21 LEU A 220      19.391 -22.875  -0.872  1.00  0.00           H  
ATOM   3446 HD22 LEU A 220      20.780 -23.461  -1.904  1.00  0.00           H  
ATOM   3447 HD23 LEU A 220      20.981 -23.044  -0.213  1.00  0.00           H  
ATOM   3448  N   LEU A 221      23.471 -23.893  -4.647  1.00  0.88           N  
ATOM   3449  CA  LEU A 221      23.609 -24.884  -5.735  1.00  0.88           C  
ATOM   3450  C   LEU A 221      22.341 -25.740  -5.901  1.00  0.88           C  
ATOM   3451  O   LEU A 221      22.027 -26.529  -5.040  1.00  0.88           O  
ATOM   3452  CB  LEU A 221      24.804 -25.813  -5.381  1.00  0.88           C  
ATOM   3453  CG  LEU A 221      25.207 -26.875  -6.377  1.00  0.88           C  
ATOM   3454  CD1 LEU A 221      25.315 -26.369  -7.864  1.00  0.88           C  
ATOM   3455  CD2 LEU A 221      26.337 -27.855  -5.876  1.00  0.88           C  
ATOM   3456  H   LEU A 221      23.784 -24.154  -3.722  1.00  0.00           H  
ATOM   3457  HA  LEU A 221      23.810 -24.282  -6.623  1.00  0.00           H  
ATOM   3458  HB3 LEU A 221      24.630 -26.183  -4.370  1.00  0.00           H  
ATOM   3459  HB2 LEU A 221      25.703 -25.219  -5.215  1.00  0.00           H  
ATOM   3460  HG  LEU A 221      24.343 -27.509  -6.577  1.00  0.00           H  
ATOM   3461 HD11 LEU A 221      25.154 -27.178  -8.576  1.00  0.00           H  
ATOM   3462 HD12 LEU A 221      24.562 -25.611  -8.075  1.00  0.00           H  
ATOM   3463 HD13 LEU A 221      26.319 -26.014  -8.101  1.00  0.00           H  
ATOM   3464 HD21 LEU A 221      25.988 -28.762  -5.381  1.00  0.00           H  
ATOM   3465 HD22 LEU A 221      27.021 -28.192  -6.655  1.00  0.00           H  
ATOM   3466 HD23 LEU A 221      26.846 -27.387  -5.034  1.00  0.00           H  
ATOM   3467  N   GLU A 222      21.582 -25.538  -6.983  1.00  0.85           N  
ATOM   3468  CA  GLU A 222      20.290 -26.252  -7.264  1.00  0.85           C  
ATOM   3469  C   GLU A 222      20.447 -27.750  -7.550  1.00  0.85           C  
ATOM   3470  O   GLU A 222      21.540 -28.201  -7.788  1.00  0.85           O  
ATOM   3471  CB  GLU A 222      19.732 -25.424  -8.410  1.00  0.85           C  
ATOM   3472  CG  GLU A 222      19.185 -24.103  -8.109  1.00  0.85           C  
ATOM   3473  CD  GLU A 222      18.639 -23.314  -9.280  1.00  0.85           C  
ATOM   3474  OE1 GLU A 222      18.647 -23.776 -10.453  1.00  0.85           O  
ATOM   3475  OE2 GLU A 222      18.178 -22.175  -9.052  1.00  0.85           O1-
ATOM   3476  H   GLU A 222      21.852 -24.873  -7.695  1.00  0.00           H  
ATOM   3477  HA  GLU A 222      19.707 -26.113  -6.353  1.00  0.00           H  
ATOM   3478  HB3 GLU A 222      18.830 -25.947  -8.729  1.00  0.00           H  
ATOM   3479  HB2 GLU A 222      20.468 -25.250  -9.195  1.00  0.00           H  
ATOM   3480  HG3 GLU A 222      20.033 -23.507  -7.770  1.00  0.00           H  
ATOM   3481  HG2 GLU A 222      18.402 -24.010  -7.357  1.00  0.00           H  
ATOM   3482  N   PRO A 223      19.286 -28.482  -7.475  1.00  0.89           N  
ATOM   3483  CA  PRO A 223      19.246 -29.943  -7.734  1.00  0.89           C  
ATOM   3484  C   PRO A 223      19.978 -30.389  -9.075  1.00  0.89           C  
ATOM   3485  O   PRO A 223      19.573 -29.946 -10.151  1.00  0.89           O  
ATOM   3486  CB  PRO A 223      17.741 -30.284  -7.799  1.00  0.89           C  
ATOM   3487  CG  PRO A 223      17.221 -29.325  -6.720  1.00  0.89           C  
ATOM   3488  CD  PRO A 223      18.078 -28.079  -6.864  1.00  0.89           C  
ATOM   3489  HA  PRO A 223      19.735 -30.412  -6.879  1.00  0.00           H  
ATOM   3490  HB3 PRO A 223      17.596 -31.301  -7.433  1.00  0.00           H  
ATOM   3491  HB2 PRO A 223      17.285 -29.892  -8.708  1.00  0.00           H  
ATOM   3492  HG3 PRO A 223      17.380 -29.737  -5.723  1.00  0.00           H  
ATOM   3493  HG2 PRO A 223      16.138 -29.231  -6.796  1.00  0.00           H  
ATOM   3494  HD2 PRO A 223      17.641 -27.280  -7.463  1.00  0.00           H  
ATOM   3495  HD3 PRO A 223      18.290 -27.604  -5.906  1.00  0.00           H  
ATOM   3496  N   GLY A 224      20.929 -31.330  -8.943  1.00  0.90           N  
ATOM   3497  CA  GLY A 224      21.471 -31.987 -10.174  1.00  0.90           C  
ATOM   3498  C   GLY A 224      22.392 -31.041 -10.975  1.00  0.90           C  
ATOM   3499  O   GLY A 224      22.941 -31.416 -12.053  1.00  0.90           O  
ATOM   3500  H   GLY A 224      21.248 -31.695  -8.057  1.00  0.00           H  
ATOM   3501  HA3 GLY A 224      20.587 -32.262 -10.751  1.00  0.00           H  
ATOM   3502  HA2 GLY A 224      21.939 -32.938  -9.921  1.00  0.00           H  
ATOM   3503  N   ASP A 225      22.685 -29.759 -10.434  1.00  0.89           N  
ATOM   3504  CA  ASP A 225      23.558 -28.750 -11.022  1.00  0.89           C  
ATOM   3505  C   ASP A 225      24.980 -28.987 -10.494  1.00  0.89           C  
ATOM   3506  O   ASP A 225      25.195 -29.727  -9.497  1.00  0.89           O  
ATOM   3507  CB  ASP A 225      23.184 -27.340 -10.539  1.00  0.89           C  
ATOM   3508  CG  ASP A 225      24.002 -26.120 -11.042  1.00  0.89           C  
ATOM   3509  OD1 ASP A 225      24.579 -26.236 -12.170  1.00  0.89           O  
ATOM   3510  OD2 ASP A 225      23.769 -25.065 -10.502  1.00  0.89           O1-
ATOM   3511  H   ASP A 225      22.317 -29.475  -9.537  1.00  0.00           H  
ATOM   3512  HA  ASP A 225      23.509 -28.889 -12.102  1.00  0.00           H  
ATOM   3513  HB3 ASP A 225      23.067 -27.260  -9.458  1.00  0.00           H  
ATOM   3514  HB2 ASP A 225      22.190 -27.122 -10.927  1.00  0.00           H  
ATOM   3515  N   THR A 226      26.037 -28.469 -11.136  1.00  0.89           N  
ATOM   3516  CA  THR A 226      27.398 -28.722 -10.722  1.00  0.89           C  
ATOM   3517  C   THR A 226      28.078 -27.370 -10.378  1.00  0.89           C  
ATOM   3518  O   THR A 226      28.160 -26.550 -11.323  1.00  0.89           O  
ATOM   3519  CB  THR A 226      28.210 -29.424 -11.871  1.00  0.89           C  
ATOM   3520  OG1 THR A 226      27.482 -30.533 -12.241  1.00  0.89           O  
ATOM   3521  CG2 THR A 226      29.664 -29.828 -11.606  1.00  0.89           C  
ATOM   3522  H   THR A 226      25.957 -27.786 -11.876  1.00  0.00           H  
ATOM   3523  HA  THR A 226      27.532 -29.398  -9.877  1.00  0.00           H  
ATOM   3524  HB  THR A 226      28.245 -28.644 -12.633  1.00  0.00           H  
ATOM   3525  HG1 THR A 226      26.607 -30.157 -12.362  1.00  0.00           H  
ATOM   3526 HG21 THR A 226      30.154 -30.382 -12.407  1.00  0.00           H  
ATOM   3527 HG22 THR A 226      30.310 -28.953 -11.532  1.00  0.00           H  
ATOM   3528 HG23 THR A 226      29.790 -30.358 -10.661  1.00  0.00           H  
ATOM   3529  N   ILE A 227      28.617 -27.162  -9.161  1.00  0.89           N  
ATOM   3530  CA  ILE A 227      29.503 -26.075  -8.864  1.00  0.89           C  
ATOM   3531  C   ILE A 227      30.920 -26.520  -9.140  1.00  0.89           C  
ATOM   3532  O   ILE A 227      31.342 -27.628  -8.825  1.00  0.89           O  
ATOM   3533  CB  ILE A 227      29.370 -25.589  -7.345  1.00  0.89           C  
ATOM   3534  CG1 ILE A 227      30.131 -24.234  -7.134  1.00  0.89           C  
ATOM   3535  CG2 ILE A 227      29.825 -26.555  -6.257  1.00  0.89           C  
ATOM   3536  CD1 ILE A 227      29.859 -23.623  -5.782  1.00  0.89           C  
ATOM   3537  H   ILE A 227      28.663 -27.879  -8.451  1.00  0.00           H  
ATOM   3538  HA  ILE A 227      29.262 -25.283  -9.574  1.00  0.00           H  
ATOM   3539  HB  ILE A 227      28.326 -25.303  -7.222  1.00  0.00           H  
ATOM   3540 HG13 ILE A 227      29.776 -23.537  -7.893  1.00  0.00           H  
ATOM   3541 HG12 ILE A 227      31.187 -24.276  -7.398  1.00  0.00           H  
ATOM   3542 HG21 ILE A 227      29.632 -26.133  -5.271  1.00  0.00           H  
ATOM   3543 HG22 ILE A 227      29.182 -27.427  -6.381  1.00  0.00           H  
ATOM   3544 HG23 ILE A 227      30.861 -26.882  -6.340  1.00  0.00           H  
ATOM   3545 HD11 ILE A 227      28.822 -23.757  -5.472  1.00  0.00           H  
ATOM   3546 HD12 ILE A 227      30.452 -24.019  -4.957  1.00  0.00           H  
ATOM   3547 HD13 ILE A 227      30.064 -22.553  -5.731  1.00  0.00           H  
ATOM   3548  N   ILE A 228      31.771 -25.627  -9.650  1.00  0.87           N  
ATOM   3549  CA  ILE A 228      33.157 -25.890  -9.976  1.00  0.87           C  
ATOM   3550  C   ILE A 228      34.009 -24.735  -9.394  1.00  0.87           C  
ATOM   3551  O   ILE A 228      33.623 -23.558  -9.598  1.00  0.87           O  
ATOM   3552  CB  ILE A 228      33.353 -25.981 -11.616  1.00  0.87           C  
ATOM   3553  CG1 ILE A 228      32.559 -27.189 -12.121  1.00  0.87           C  
ATOM   3554  CG2 ILE A 228      34.893 -26.083 -12.018  1.00  0.87           C  
ATOM   3555  CD1 ILE A 228      32.715 -27.705 -13.583  1.00  0.87           C  
ATOM   3556  H   ILE A 228      31.563 -24.649  -9.796  1.00  0.00           H  
ATOM   3557  HA  ILE A 228      33.522 -26.854  -9.624  1.00  0.00           H  
ATOM   3558  HB  ILE A 228      32.942 -25.073 -12.058  1.00  0.00           H  
ATOM   3559 HG13 ILE A 228      31.493 -26.970 -12.059  1.00  0.00           H  
ATOM   3560 HG12 ILE A 228      32.750 -27.957 -11.370  1.00  0.00           H  
ATOM   3561 HG21 ILE A 228      35.572 -25.319 -11.638  1.00  0.00           H  
ATOM   3562 HG22 ILE A 228      35.220 -27.044 -11.621  1.00  0.00           H  
ATOM   3563 HG23 ILE A 228      35.171 -26.118 -13.072  1.00  0.00           H  
ATOM   3564 HD11 ILE A 228      32.375 -26.963 -14.307  1.00  0.00           H  
ATOM   3565 HD12 ILE A 228      33.766 -27.940 -13.747  1.00  0.00           H  
ATOM   3566 HD13 ILE A 228      32.224 -28.657 -13.789  1.00  0.00           H  
ATOM   3567  N   PHE A 229      35.081 -25.075  -8.678  1.00  0.89           N  
ATOM   3568  CA  PHE A 229      36.037 -24.146  -7.998  1.00  0.89           C  
ATOM   3569  C   PHE A 229      37.296 -24.201  -8.874  1.00  0.89           C  
ATOM   3570  O   PHE A 229      37.822 -25.322  -9.020  1.00  0.89           O  
ATOM   3571  CB  PHE A 229      36.259 -24.686  -6.532  1.00  0.89           C  
ATOM   3572  CG  PHE A 229      35.173 -24.533  -5.541  1.00  0.89           C  
ATOM   3573  CD1 PHE A 229      35.312 -23.590  -4.544  1.00  0.89           C  
ATOM   3574  CD2 PHE A 229      34.003 -25.381  -5.482  1.00  0.89           C  
ATOM   3575  CE1 PHE A 229      34.327 -23.315  -3.572  1.00  0.89           C  
ATOM   3576  CE2 PHE A 229      33.062 -25.160  -4.424  1.00  0.89           C  
ATOM   3577  CZ  PHE A 229      33.184 -24.079  -3.523  1.00  0.89           C  
ATOM   3578  H   PHE A 229      35.429 -26.021  -8.626  1.00  0.00           H  
ATOM   3579  HA  PHE A 229      35.637 -23.132  -7.967  1.00  0.00           H  
ATOM   3580  HB3 PHE A 229      37.021 -24.066  -6.059  1.00  0.00           H  
ATOM   3581  HB2 PHE A 229      36.655 -25.691  -6.391  1.00  0.00           H  
ATOM   3582  HD1 PHE A 229      36.130 -22.884  -4.522  1.00  0.00           H  
ATOM   3583  HD2 PHE A 229      33.897 -26.176  -6.205  1.00  0.00           H  
ATOM   3584  HE1 PHE A 229      34.408 -22.426  -2.964  1.00  0.00           H  
ATOM   3585  HE2 PHE A 229      32.273 -25.891  -4.522  1.00  0.00           H  
ATOM   3586  HZ  PHE A 229      32.339 -23.715  -2.957  1.00  0.00           H  
ATOM   3587  N   GLU A 230      37.817 -23.097  -9.537  1.00  0.84           N  
ATOM   3588  CA  GLU A 230      39.143 -22.997 -10.227  1.00  0.84           C  
ATOM   3589  C   GLU A 230      40.003 -21.953  -9.443  1.00  0.84           C  
ATOM   3590  O   GLU A 230      39.442 -20.880  -9.215  1.00  0.84           O  
ATOM   3591  CB  GLU A 230      38.952 -22.665 -11.764  1.00  0.84           C  
ATOM   3592  CG  GLU A 230      38.340 -23.753 -12.682  1.00  0.84           C  
ATOM   3593  CD  GLU A 230      39.035 -24.155 -13.984  1.00  0.84           C  
ATOM   3594  OE1 GLU A 230      38.681 -25.186 -14.476  1.00  0.84           O  
ATOM   3595  OE2 GLU A 230      39.960 -23.395 -14.456  1.00  0.84           O1-
ATOM   3596  H   GLU A 230      37.274 -22.251  -9.445  1.00  0.00           H  
ATOM   3597  HA  GLU A 230      39.700 -23.911 -10.022  1.00  0.00           H  
ATOM   3598  HB3 GLU A 230      39.972 -22.379 -12.023  1.00  0.00           H  
ATOM   3599  HB2 GLU A 230      38.485 -21.687 -11.879  1.00  0.00           H  
ATOM   3600  HG3 GLU A 230      37.398 -23.306 -12.999  1.00  0.00           H  
ATOM   3601  HG2 GLU A 230      37.952 -24.652 -12.202  1.00  0.00           H  
ATOM   3602  N   ALA A 231      41.263 -22.120  -9.211  1.00  0.92           N  
ATOM   3603  CA  ALA A 231      42.004 -21.186  -8.353  1.00  0.92           C  
ATOM   3604  C   ALA A 231      43.423 -21.607  -8.329  1.00  0.92           C  
ATOM   3605  O   ALA A 231      43.675 -22.804  -8.271  1.00  0.92           O  
ATOM   3606  CB  ALA A 231      41.469 -21.076  -6.910  1.00  0.92           C  
ATOM   3607  H   ALA A 231      41.749 -22.963  -9.482  1.00  0.00           H  
ATOM   3608  HA  ALA A 231      42.089 -20.180  -8.767  1.00  0.00           H  
ATOM   3609  HB1 ALA A 231      41.428 -22.033  -6.389  1.00  0.00           H  
ATOM   3610  HB2 ALA A 231      42.079 -20.465  -6.244  1.00  0.00           H  
ATOM   3611  HB3 ALA A 231      40.502 -20.577  -6.840  1.00  0.00           H  
ATOM   3612  N   ASN A 232      44.303 -20.593  -8.222  1.00  0.86           N  
ATOM   3613  CA  ASN A 232      45.694 -20.849  -7.961  1.00  0.86           C  
ATOM   3614  C   ASN A 232      46.139 -20.169  -6.690  1.00  0.86           C  
ATOM   3615  O   ASN A 232      47.325 -19.743  -6.601  1.00  0.86           O  
ATOM   3616  CB  ASN A 232      46.434 -20.316  -9.216  1.00  0.86           C  
ATOM   3617  CG  ASN A 232      46.346 -18.805  -9.588  1.00  0.86           C  
ATOM   3618  OD1 ASN A 232      45.530 -18.065  -9.076  1.00  0.86           O  
ATOM   3619  ND2 ASN A 232      47.258 -18.455 -10.443  1.00  0.86           N  
ATOM   3620  H   ASN A 232      44.039 -19.621  -8.287  1.00  0.00           H  
ATOM   3621  HA  ASN A 232      45.981 -21.899  -7.910  1.00  0.00           H  
ATOM   3622  HB3 ASN A 232      46.198 -20.902 -10.104  1.00  0.00           H  
ATOM   3623  HB2 ASN A 232      47.507 -20.445  -9.078  1.00  0.00           H  
ATOM   3624 HD22 ASN A 232      47.154 -17.604 -10.976  1.00  0.00           H  
ATOM   3625 HD21 ASN A 232      47.991 -19.044 -10.813  1.00  0.00           H  
ATOM   3626  N   GLY A 233      45.218 -19.975  -5.746  1.00  0.93           N  
ATOM   3627  CA  GLY A 233      45.661 -19.523  -4.371  1.00  0.93           C  
ATOM   3628  C   GLY A 233      44.387 -19.115  -3.539  1.00  0.93           C  
ATOM   3629  O   GLY A 233      43.325 -19.116  -4.152  1.00  0.93           O  
ATOM   3630  H   GLY A 233      44.236 -20.152  -5.901  1.00  0.00           H  
ATOM   3631  HA3 GLY A 233      46.313 -18.670  -4.561  1.00  0.00           H  
ATOM   3632  HA2 GLY A 233      46.132 -20.303  -3.774  1.00  0.00           H  
ATOM   3633  N   ASN A 234      44.595 -18.679  -2.315  1.00  0.91           N  
ATOM   3634  CA  ASN A 234      43.699 -17.793  -1.529  1.00  0.91           C  
ATOM   3635  C   ASN A 234      42.337 -18.450  -1.177  1.00  0.91           C  
ATOM   3636  O   ASN A 234      41.537 -17.791  -0.589  1.00  0.91           O  
ATOM   3637  CB  ASN A 234      43.574 -16.353  -2.070  1.00  0.91           C  
ATOM   3638  CG  ASN A 234      44.994 -15.699  -2.174  1.00  0.91           C  
ATOM   3639  OD1 ASN A 234      45.901 -16.020  -2.943  1.00  0.91           O  
ATOM   3640  ND2 ASN A 234      45.180 -14.727  -1.319  1.00  0.91           N  
ATOM   3641  H   ASN A 234      45.535 -18.757  -1.954  1.00  0.00           H  
ATOM   3642  HA  ASN A 234      44.134 -17.724  -0.531  1.00  0.00           H  
ATOM   3643  HB3 ASN A 234      42.947 -15.647  -1.525  1.00  0.00           H  
ATOM   3644  HB2 ASN A 234      43.126 -16.411  -3.062  1.00  0.00           H  
ATOM   3645 HD22 ASN A 234      46.093 -14.319  -1.467  1.00  0.00           H  
ATOM   3646 HD21 ASN A 234      44.620 -14.333  -0.577  1.00  0.00           H  
ATOM   3647  N   LEU A 235      42.178 -19.771  -1.399  1.00  0.93           N  
ATOM   3648  CA  LEU A 235      40.863 -20.510  -1.157  1.00  0.93           C  
ATOM   3649  C   LEU A 235      40.848 -21.155   0.240  1.00  0.93           C  
ATOM   3650  O   LEU A 235      41.684 -21.997   0.642  1.00  0.93           O  
ATOM   3651  CB  LEU A 235      40.723 -21.684  -2.153  1.00  0.93           C  
ATOM   3652  CG  LEU A 235      39.271 -22.242  -2.259  1.00  0.93           C  
ATOM   3653  CD1 LEU A 235      38.137 -21.221  -2.365  1.00  0.93           C  
ATOM   3654  CD2 LEU A 235      39.140 -23.349  -3.277  1.00  0.93           C  
ATOM   3655  H   LEU A 235      42.967 -20.261  -1.796  1.00  0.00           H  
ATOM   3656  HA  LEU A 235      40.027 -19.811  -1.170  1.00  0.00           H  
ATOM   3657  HB3 LEU A 235      41.431 -22.468  -1.887  1.00  0.00           H  
ATOM   3658  HB2 LEU A 235      41.054 -21.278  -3.110  1.00  0.00           H  
ATOM   3659  HG  LEU A 235      39.099 -22.831  -1.357  1.00  0.00           H  
ATOM   3660 HD11 LEU A 235      37.402 -21.598  -3.077  1.00  0.00           H  
ATOM   3661 HD12 LEU A 235      37.673 -21.125  -1.383  1.00  0.00           H  
ATOM   3662 HD13 LEU A 235      38.400 -20.227  -2.729  1.00  0.00           H  
ATOM   3663 HD21 LEU A 235      40.088 -23.841  -3.492  1.00  0.00           H  
ATOM   3664 HD22 LEU A 235      38.595 -24.209  -2.887  1.00  0.00           H  
ATOM   3665 HD23 LEU A 235      38.629 -23.035  -4.188  1.00  0.00           H  
ATOM   3666  N   ILE A 236      39.756 -20.779   0.924  1.00  0.92           N  
ATOM   3667  CA  ILE A 236      39.259 -21.347   2.172  1.00  0.92           C  
ATOM   3668  C   ILE A 236      38.026 -22.226   1.689  1.00  0.92           C  
ATOM   3669  O   ILE A 236      36.892 -21.734   1.411  1.00  0.92           O  
ATOM   3670  CB  ILE A 236      38.839 -20.331   3.176  1.00  0.92           C  
ATOM   3671  CG1 ILE A 236      40.049 -19.689   3.887  1.00  0.92           C  
ATOM   3672  CG2 ILE A 236      37.916 -20.930   4.295  1.00  0.92           C  
ATOM   3673  CD1 ILE A 236      40.946 -18.985   2.901  1.00  0.92           C  
ATOM   3674  H   ILE A 236      39.094 -20.112   0.555  1.00  0.00           H  
ATOM   3675  HA  ILE A 236      40.138 -21.845   2.581  1.00  0.00           H  
ATOM   3676  HB  ILE A 236      38.167 -19.653   2.648  1.00  0.00           H  
ATOM   3677 HG13 ILE A 236      40.566 -20.480   4.430  1.00  0.00           H  
ATOM   3678 HG12 ILE A 236      39.643 -18.959   4.588  1.00  0.00           H  
ATOM   3679 HG21 ILE A 236      37.836 -20.233   5.129  1.00  0.00           H  
ATOM   3680 HG22 ILE A 236      36.983 -21.305   3.876  1.00  0.00           H  
ATOM   3681 HG23 ILE A 236      38.373 -21.755   4.843  1.00  0.00           H  
ATOM   3682 HD11 ILE A 236      41.774 -19.594   2.541  1.00  0.00           H  
ATOM   3683 HD12 ILE A 236      40.499 -18.475   2.047  1.00  0.00           H  
ATOM   3684 HD13 ILE A 236      41.422 -18.175   3.455  1.00  0.00           H  
ATOM   3685  N   ALA A 237      38.315 -23.494   1.450  1.00  0.95           N  
ATOM   3686  CA  ALA A 237      37.498 -24.531   0.897  1.00  0.95           C  
ATOM   3687  C   ALA A 237      36.488 -24.972   2.029  1.00  0.95           C  
ATOM   3688  O   ALA A 237      36.916 -24.962   3.136  1.00  0.95           O  
ATOM   3689  CB  ALA A 237      38.483 -25.730   0.553  1.00  0.95           C  
ATOM   3690  H   ALA A 237      39.177 -23.853   1.835  1.00  0.00           H  
ATOM   3691  HA  ALA A 237      37.026 -24.206  -0.030  1.00  0.00           H  
ATOM   3692  HB1 ALA A 237      39.185 -26.111   1.294  1.00  0.00           H  
ATOM   3693  HB2 ALA A 237      37.934 -26.606   0.207  1.00  0.00           H  
ATOM   3694  HB3 ALA A 237      38.964 -25.324  -0.338  1.00  0.00           H  
ATOM   3695  N   PRO A 238      35.230 -25.348   1.766  1.00  0.95           N  
ATOM   3696  CA  PRO A 238      34.369 -26.109   2.645  1.00  0.95           C  
ATOM   3697  C   PRO A 238      34.943 -27.530   2.905  1.00  0.95           C  
ATOM   3698  O   PRO A 238      35.615 -28.090   2.061  1.00  0.95           O  
ATOM   3699  CB  PRO A 238      33.001 -26.035   2.032  1.00  0.95           C  
ATOM   3700  CG  PRO A 238      33.313 -25.803   0.564  1.00  0.95           C  
ATOM   3701  CD  PRO A 238      34.622 -25.149   0.428  1.00  0.95           C  
ATOM   3702  HA  PRO A 238      34.291 -25.579   3.595  1.00  0.00           H  
ATOM   3703  HB3 PRO A 238      32.533 -25.131   2.422  1.00  0.00           H  
ATOM   3704  HB2 PRO A 238      32.348 -26.861   2.318  1.00  0.00           H  
ATOM   3705  HG3 PRO A 238      32.440 -25.372   0.075  1.00  0.00           H  
ATOM   3706  HG2 PRO A 238      33.444 -26.794   0.130  1.00  0.00           H  
ATOM   3707  HD2 PRO A 238      35.169 -25.498  -0.449  1.00  0.00           H  
ATOM   3708  HD3 PRO A 238      34.545 -24.084   0.207  1.00  0.00           H  
ATOM   3709  N   ARG A 239      34.524 -27.990   4.070  1.00  0.86           N  
ATOM   3710  CA  ARG A 239      34.435 -29.376   4.417  1.00  0.86           C  
ATOM   3711  C   ARG A 239      32.969 -29.834   4.408  1.00  0.86           C  
ATOM   3712  O   ARG A 239      32.694 -30.866   3.806  1.00  0.86           O  
ATOM   3713  CB  ARG A 239      35.252 -29.622   5.639  1.00  0.86           C  
ATOM   3714  CG  ARG A 239      35.123 -31.094   6.030  1.00  0.86           C  
ATOM   3715  CD  ARG A 239      36.069 -31.533   7.120  1.00  0.86           C  
ATOM   3716  NE  ARG A 239      36.026 -32.978   7.339  1.00  0.86           N  
ATOM   3717  CZ  ARG A 239      36.656 -33.648   8.294  1.00  0.86           C  
ATOM   3718  NH1 ARG A 239      36.366 -35.022   8.357  1.00  0.86           N  
ATOM   3719  NH2 ARG A 239      37.727 -33.189   8.991  1.00  0.86           N1+
ATOM   3720  H   ARG A 239      33.980 -27.404   4.687  1.00  0.00           H  
ATOM   3721  HA  ARG A 239      34.847 -29.893   3.551  1.00  0.00           H  
ATOM   3722  HB3 ARG A 239      34.917 -29.082   6.525  1.00  0.00           H  
ATOM   3723  HB2 ARG A 239      36.299 -29.362   5.484  1.00  0.00           H  
ATOM   3724  HG3 ARG A 239      35.329 -31.609   5.091  1.00  0.00           H  
ATOM   3725  HG2 ARG A 239      34.080 -31.333   6.237  1.00  0.00           H  
ATOM   3726  HD3 ARG A 239      35.909 -30.972   8.041  1.00  0.00           H  
ATOM   3727  HD2 ARG A 239      37.079 -31.255   6.816  1.00  0.00           H  
ATOM   3728  HE  ARG A 239      35.554 -33.535   6.641  1.00  0.00           H  
ATOM   3729 HH12 ARG A 239      36.954 -35.601   8.938  1.00  0.00           H  
ATOM   3730 HH11 ARG A 239      35.518 -35.496   8.082  1.00  0.00           H  
ATOM   3731 HH22 ARG A 239      38.173 -33.814   9.648  1.00  0.00           H  
ATOM   3732 HH21 ARG A 239      37.972 -32.210   8.963  1.00  0.00           H  
ATOM   3733  N   TYR A 240      32.175 -29.123   5.179  1.00  0.89           N  
ATOM   3734  CA  TYR A 240      30.700 -29.219   5.276  1.00  0.89           C  
ATOM   3735  C   TYR A 240      30.013 -28.139   4.511  1.00  0.89           C  
ATOM   3736  O   TYR A 240      30.558 -27.018   4.465  1.00  0.89           O  
ATOM   3737  CB  TYR A 240      30.299 -29.306   6.747  1.00  0.89           C  
ATOM   3738  CG  TYR A 240      30.714 -30.560   7.449  1.00  0.89           C  
ATOM   3739  CD1 TYR A 240      32.063 -30.564   7.904  1.00  0.89           C  
ATOM   3740  CD2 TYR A 240      29.890 -31.717   7.487  1.00  0.89           C  
ATOM   3741  CE1 TYR A 240      32.561 -31.811   8.381  1.00  0.89           C  
ATOM   3742  CE2 TYR A 240      30.452 -32.934   7.957  1.00  0.89           C  
ATOM   3743  CZ  TYR A 240      31.762 -32.988   8.418  1.00  0.89           C  
ATOM   3744  OH  TYR A 240      32.305 -34.109   8.858  1.00  0.89           O  
ATOM   3745  H   TYR A 240      32.480 -28.194   5.431  1.00  0.00           H  
ATOM   3746  HA  TYR A 240      30.482 -30.165   4.781  1.00  0.00           H  
ATOM   3747  HB3 TYR A 240      29.209 -29.328   6.760  1.00  0.00           H  
ATOM   3748  HB2 TYR A 240      30.655 -28.390   7.217  1.00  0.00           H  
ATOM   3749  HD1 TYR A 240      32.688 -29.686   7.830  1.00  0.00           H  
ATOM   3750  HD2 TYR A 240      28.878 -31.705   7.112  1.00  0.00           H  
ATOM   3751  HE1 TYR A 240      33.526 -31.945   8.845  1.00  0.00           H  
ATOM   3752  HE2 TYR A 240      29.851 -33.827   7.876  1.00  0.00           H  
ATOM   3753  HH  TYR A 240      31.938 -34.911   8.478  1.00  0.00           H  
ATOM   3754  N   ALA A 241      28.833 -28.431   3.964  1.00  0.92           N  
ATOM   3755  CA  ALA A 241      27.877 -27.597   3.249  1.00  0.92           C  
ATOM   3756  C   ALA A 241      26.525 -28.004   3.919  1.00  0.92           C  
ATOM   3757  O   ALA A 241      26.444 -28.979   4.654  1.00  0.92           O  
ATOM   3758  CB  ALA A 241      27.919 -27.853   1.745  1.00  0.92           C  
ATOM   3759  H   ALA A 241      28.423 -29.353   4.024  1.00  0.00           H  
ATOM   3760  HA  ALA A 241      28.084 -26.527   3.284  1.00  0.00           H  
ATOM   3761  HB1 ALA A 241      27.242 -27.182   1.217  1.00  0.00           H  
ATOM   3762  HB2 ALA A 241      28.849 -27.597   1.236  1.00  0.00           H  
ATOM   3763  HB3 ALA A 241      27.732 -28.891   1.468  1.00  0.00           H  
ATOM   3764  N   PHE A 242      25.505 -27.157   3.651  1.00  0.87           N  
ATOM   3765  CA  PHE A 242      24.134 -27.188   4.197  1.00  0.87           C  
ATOM   3766  C   PHE A 242      23.118 -27.412   3.077  1.00  0.87           C  
ATOM   3767  O   PHE A 242      23.024 -26.589   2.160  1.00  0.87           O  
ATOM   3768  CB  PHE A 242      23.872 -25.880   4.866  1.00  0.87           C  
ATOM   3769  CG  PHE A 242      24.362 -25.793   6.326  1.00  0.87           C  
ATOM   3770  CD1 PHE A 242      23.479 -26.062   7.385  1.00  0.87           C  
ATOM   3771  CD2 PHE A 242      25.720 -25.519   6.686  1.00  0.87           C  
ATOM   3772  CE1 PHE A 242      23.844 -25.837   8.686  1.00  0.87           C  
ATOM   3773  CE2 PHE A 242      26.127 -25.426   8.024  1.00  0.87           C  
ATOM   3774  CZ  PHE A 242      25.175 -25.474   9.011  1.00  0.87           C  
ATOM   3775  H   PHE A 242      25.742 -26.429   2.990  1.00  0.00           H  
ATOM   3776  HA  PHE A 242      23.839 -27.986   4.879  1.00  0.00           H  
ATOM   3777  HB3 PHE A 242      22.805 -25.705   4.997  1.00  0.00           H  
ATOM   3778  HB2 PHE A 242      24.202 -25.065   4.220  1.00  0.00           H  
ATOM   3779  HD1 PHE A 242      22.529 -26.495   7.111  1.00  0.00           H  
ATOM   3780  HD2 PHE A 242      26.473 -25.325   5.937  1.00  0.00           H  
ATOM   3781  HE1 PHE A 242      23.145 -25.969   9.500  1.00  0.00           H  
ATOM   3782  HE2 PHE A 242      27.164 -25.409   8.322  1.00  0.00           H  
ATOM   3783  HZ  PHE A 242      25.410 -25.329  10.055  1.00  0.00           H  
ATOM   3784  N   ALA A 243      22.503 -28.581   3.113  1.00  0.90           N  
ATOM   3785  CA  ALA A 243      21.277 -28.907   2.348  1.00  0.90           C  
ATOM   3786  C   ALA A 243      20.089 -28.187   2.989  1.00  0.90           C  
ATOM   3787  O   ALA A 243      19.955 -28.247   4.193  1.00  0.90           O  
ATOM   3788  CB  ALA A 243      21.082 -30.499   2.399  1.00  0.90           C  
ATOM   3789  H   ALA A 243      22.672 -29.247   3.853  1.00  0.00           H  
ATOM   3790  HA  ALA A 243      21.486 -28.697   1.298  1.00  0.00           H  
ATOM   3791  HB1 ALA A 243      20.720 -30.980   3.309  1.00  0.00           H  
ATOM   3792  HB2 ALA A 243      20.406 -30.847   1.618  1.00  0.00           H  
ATOM   3793  HB3 ALA A 243      22.118 -30.829   2.339  1.00  0.00           H  
ATOM   3794  N   LEU A 244      19.231 -27.561   2.157  1.00  0.86           N  
ATOM   3795  CA  LEU A 244      18.062 -26.791   2.617  1.00  0.86           C  
ATOM   3796  C   LEU A 244      16.847 -27.408   1.901  1.00  0.86           C  
ATOM   3797  O   LEU A 244      16.797 -27.652   0.701  1.00  0.86           O  
ATOM   3798  CB  LEU A 244      18.187 -25.226   2.458  1.00  0.86           C  
ATOM   3799  CG  LEU A 244      19.326 -24.582   3.280  1.00  0.86           C  
ATOM   3800  CD1 LEU A 244      19.630 -23.083   3.013  1.00  0.86           C  
ATOM   3801  CD2 LEU A 244      18.993 -24.723   4.826  1.00  0.86           C  
ATOM   3802  H   LEU A 244      19.440 -27.592   1.169  1.00  0.00           H  
ATOM   3803  HA  LEU A 244      17.830 -26.848   3.681  1.00  0.00           H  
ATOM   3804  HB3 LEU A 244      17.318 -24.626   2.728  1.00  0.00           H  
ATOM   3805  HB2 LEU A 244      18.397 -24.937   1.427  1.00  0.00           H  
ATOM   3806  HG  LEU A 244      20.265 -25.101   3.086  1.00  0.00           H  
ATOM   3807 HD11 LEU A 244      20.129 -22.582   3.842  1.00  0.00           H  
ATOM   3808 HD12 LEU A 244      20.277 -22.919   2.151  1.00  0.00           H  
ATOM   3809 HD13 LEU A 244      18.749 -22.538   2.675  1.00  0.00           H  
ATOM   3810 HD21 LEU A 244      17.948 -24.957   5.033  1.00  0.00           H  
ATOM   3811 HD22 LEU A 244      19.489 -25.597   5.246  1.00  0.00           H  
ATOM   3812 HD23 LEU A 244      19.104 -23.878   5.506  1.00  0.00           H  
ATOM   3813  N   SER A 245      15.823 -27.623   2.725  1.00  0.85           N  
ATOM   3814  CA  SER A 245      14.479 -27.994   2.231  1.00  0.85           C  
ATOM   3815  C   SER A 245      13.390 -26.908   2.672  1.00  0.85           C  
ATOM   3816  O   SER A 245      13.448 -26.416   3.815  1.00  0.85           O  
ATOM   3817  CB  SER A 245      14.246 -29.275   2.992  1.00  0.85           C  
ATOM   3818  OG  SER A 245      15.142 -30.297   2.572  1.00  0.85           O  
ATOM   3819  H   SER A 245      16.059 -27.560   3.705  1.00  0.00           H  
ATOM   3820  HA  SER A 245      14.401 -28.228   1.169  1.00  0.00           H  
ATOM   3821  HB3 SER A 245      13.202 -29.588   2.965  1.00  0.00           H  
ATOM   3822  HB2 SER A 245      14.485 -29.107   4.042  1.00  0.00           H  
ATOM   3823  HG  SER A 245      16.021 -30.033   2.853  1.00  0.00           H  
ATOM   3824  N   ARG A 246      12.507 -26.492   1.748  1.00  0.71           N  
ATOM   3825  CA  ARG A 246      11.548 -25.378   1.849  1.00  0.71           C  
ATOM   3826  C   ARG A 246      10.407 -25.588   2.830  1.00  0.71           C  
ATOM   3827  O   ARG A 246      10.253 -26.709   3.240  1.00  0.71           O  
ATOM   3828  CB  ARG A 246      11.027 -25.039   0.434  1.00  0.71           C  
ATOM   3829  CG  ARG A 246      12.025 -24.507  -0.663  1.00  0.71           C  
ATOM   3830  CD  ARG A 246      12.781 -23.223  -0.225  1.00  0.71           C  
ATOM   3831  NE  ARG A 246      13.765 -22.802  -1.237  1.00  0.71           N  
ATOM   3832  CZ  ARG A 246      14.435 -21.611  -1.281  1.00  0.71           C  
ATOM   3833  NH1 ARG A 246      14.031 -20.568  -0.507  1.00  0.71           N  
ATOM   3834  NH2 ARG A 246      15.399 -21.419  -2.187  1.00  0.71           N1+
ATOM   3835  H   ARG A 246      12.434 -27.051   0.910  1.00  0.00           H  
ATOM   3836  HA  ARG A 246      12.106 -24.525   2.235  1.00  0.00           H  
ATOM   3837  HB3 ARG A 246      10.230 -24.301   0.345  1.00  0.00           H  
ATOM   3838  HB2 ARG A 246      10.439 -25.859   0.020  1.00  0.00           H  
ATOM   3839  HG3 ARG A 246      11.397 -24.238  -1.513  1.00  0.00           H  
ATOM   3840  HG2 ARG A 246      12.702 -25.261  -1.062  1.00  0.00           H  
ATOM   3841  HD3 ARG A 246      13.183 -23.440   0.765  1.00  0.00           H  
ATOM   3842  HD2 ARG A 246      12.030 -22.465  -0.005  1.00  0.00           H  
ATOM   3843  HE  ARG A 246      13.999 -23.598  -1.812  1.00  0.00           H  
ATOM   3844 HH12 ARG A 246      14.599 -19.738  -0.418  1.00  0.00           H  
ATOM   3845 HH11 ARG A 246      13.240 -20.556   0.122  1.00  0.00           H  
ATOM   3846 HH22 ARG A 246      15.971 -20.587  -2.232  1.00  0.00           H  
ATOM   3847 HH21 ARG A 246      15.520 -22.143  -2.881  1.00  0.00           H  
ATOM   3848  N   GLY A 247       9.603 -24.568   3.057  1.00  0.80           N  
ATOM   3849  CA  GLY A 247       8.385 -24.495   3.877  1.00  0.80           C  
ATOM   3850  C   GLY A 247       8.408 -23.127   4.543  1.00  0.80           C  
ATOM   3851  O   GLY A 247       9.384 -22.809   5.239  1.00  0.80           O  
ATOM   3852  H   GLY A 247       9.717 -23.801   2.408  1.00  0.00           H  
ATOM   3853  HA3 GLY A 247       8.333 -25.350   4.552  1.00  0.00           H  
ATOM   3854  HA2 GLY A 247       7.478 -24.553   3.276  1.00  0.00           H  
ATOM   3855  N   PHE A 248       7.379 -22.364   4.207  1.00  0.58           N  
ATOM   3856  CA  PHE A 248       7.151 -21.036   4.762  1.00  0.58           C  
ATOM   3857  C   PHE A 248       6.602 -21.065   6.183  1.00  0.58           C  
ATOM   3858  O   PHE A 248       6.263 -22.077   6.779  1.00  0.58           O  
ATOM   3859  CB  PHE A 248       6.176 -20.348   3.857  1.00  0.58           C  
ATOM   3860  CG  PHE A 248       6.664 -19.730   2.511  1.00  0.58           C  
ATOM   3861  CD1 PHE A 248       7.235 -20.629   1.529  1.00  0.58           C  
ATOM   3862  CD2 PHE A 248       6.461 -18.366   2.192  1.00  0.58           C  
ATOM   3863  CE1 PHE A 248       7.547 -20.052   0.295  1.00  0.58           C  
ATOM   3864  CE2 PHE A 248       6.930 -17.822   0.979  1.00  0.58           C  
ATOM   3865  CZ  PHE A 248       7.449 -18.705   0.021  1.00  0.58           C  
ATOM   3866  H   PHE A 248       6.741 -22.657   3.481  1.00  0.00           H  
ATOM   3867  HA  PHE A 248       8.057 -20.445   4.902  1.00  0.00           H  
ATOM   3868  HB3 PHE A 248       5.655 -19.581   4.429  1.00  0.00           H  
ATOM   3869  HB2 PHE A 248       5.375 -21.084   3.787  1.00  0.00           H  
ATOM   3870  HD1 PHE A 248       7.310 -21.695   1.688  1.00  0.00           H  
ATOM   3871  HD2 PHE A 248       5.984 -17.802   2.979  1.00  0.00           H  
ATOM   3872  HE1 PHE A 248       8.061 -20.707  -0.391  1.00  0.00           H  
ATOM   3873  HE2 PHE A 248       6.742 -16.810   0.652  1.00  0.00           H  
ATOM   3874  HZ  PHE A 248       7.938 -18.332  -0.867  1.00  0.00           H  
ATOM   3875  N   GLY A 249       6.368 -19.902   6.861  1.00  0.56           N  
ATOM   3876  CA  GLY A 249       6.083 -19.950   8.289  1.00  0.56           C  
ATOM   3877  C   GLY A 249       7.390 -19.957   9.126  1.00  0.56           C  
ATOM   3878  O   GLY A 249       7.413 -20.558  10.168  1.00  0.56           O  
ATOM   3879  H   GLY A 249       6.752 -19.047   6.483  1.00  0.00           H  
ATOM   3880  HA3 GLY A 249       5.485 -20.782   8.663  1.00  0.00           H  
ATOM   3881  HA2 GLY A 249       5.448 -19.088   8.495  1.00  0.00           H  
ATOM   3882  N   SER A 250       8.467 -19.351   8.582  1.00  0.76           N  
ATOM   3883  CA  SER A 250       9.787 -19.242   9.202  1.00  0.76           C  
ATOM   3884  C   SER A 250      10.325 -17.821   9.255  1.00  0.76           C  
ATOM   3885  O   SER A 250       9.653 -16.888   8.853  1.00  0.76           O  
ATOM   3886  CB  SER A 250      10.663 -20.209   8.265  1.00  0.76           C  
ATOM   3887  OG  SER A 250      12.010 -20.120   8.527  1.00  0.76           O  
ATOM   3888  H   SER A 250       8.365 -18.812   7.733  1.00  0.00           H  
ATOM   3889  HA  SER A 250       9.795 -19.731  10.176  1.00  0.00           H  
ATOM   3890  HB3 SER A 250      10.536 -19.916   7.222  1.00  0.00           H  
ATOM   3891  HB2 SER A 250      10.345 -21.234   8.456  1.00  0.00           H  
ATOM   3892  HG  SER A 250      12.411 -20.547   7.766  1.00  0.00           H  
ATOM   3893  N   GLY A 251      11.544 -17.651   9.817  1.00  0.84           N  
ATOM   3894  CA  GLY A 251      12.109 -16.377  10.172  1.00  0.84           C  
ATOM   3895  C   GLY A 251      13.029 -16.576  11.360  1.00  0.84           C  
ATOM   3896  O   GLY A 251      12.979 -17.646  12.044  1.00  0.84           O  
ATOM   3897  H   GLY A 251      12.092 -18.410  10.195  1.00  0.00           H  
ATOM   3898  HA3 GLY A 251      11.233 -15.841  10.537  1.00  0.00           H  
ATOM   3899  HA2 GLY A 251      12.528 -15.914   9.277  1.00  0.00           H  
ATOM   3900  N   ILE A 252      13.901 -15.610  11.502  1.00  0.84           N  
ATOM   3901  CA  ILE A 252      14.849 -15.521  12.555  1.00  0.84           C  
ATOM   3902  C   ILE A 252      14.222 -14.409  13.432  1.00  0.84           C  
ATOM   3903  O   ILE A 252      13.604 -13.455  12.964  1.00  0.84           O  
ATOM   3904  CB  ILE A 252      16.246 -14.965  12.023  1.00  0.84           C  
ATOM   3905  CG1 ILE A 252      16.854 -15.908  11.021  1.00  0.84           C  
ATOM   3906  CG2 ILE A 252      17.321 -14.597  13.170  1.00  0.84           C  
ATOM   3907  CD1 ILE A 252      17.648 -15.132   9.891  1.00  0.84           C  
ATOM   3908  H   ILE A 252      13.794 -14.742  10.996  1.00  0.00           H  
ATOM   3909  HA  ILE A 252      15.031 -16.400  13.174  1.00  0.00           H  
ATOM   3910  HB  ILE A 252      15.967 -14.035  11.526  1.00  0.00           H  
ATOM   3911 HG13 ILE A 252      16.239 -16.726  10.646  1.00  0.00           H  
ATOM   3912 HG12 ILE A 252      17.538 -16.496  11.632  1.00  0.00           H  
ATOM   3913 HG21 ILE A 252      18.328 -14.642  12.755  1.00  0.00           H  
ATOM   3914 HG22 ILE A 252      17.174 -13.559  13.468  1.00  0.00           H  
ATOM   3915 HG23 ILE A 252      17.165 -15.211  14.057  1.00  0.00           H  
ATOM   3916 HD11 ILE A 252      18.485 -15.743   9.555  1.00  0.00           H  
ATOM   3917 HD12 ILE A 252      16.988 -14.866   9.065  1.00  0.00           H  
ATOM   3918 HD13 ILE A 252      18.023 -14.155  10.197  1.00  0.00           H  
ATOM   3919  N   ILE A 253      14.527 -14.429  14.731  1.00  0.81           N  
ATOM   3920  CA  ILE A 253      14.212 -13.418  15.708  1.00  0.81           C  
ATOM   3921  C   ILE A 253      15.460 -13.222  16.623  1.00  0.81           C  
ATOM   3922  O   ILE A 253      16.073 -14.246  16.924  1.00  0.81           O  
ATOM   3923  CB  ILE A 253      12.920 -13.733  16.632  1.00  0.81           C  
ATOM   3924  CG1 ILE A 253      13.063 -14.912  17.588  1.00  0.81           C  
ATOM   3925  CG2 ILE A 253      11.673 -13.888  15.723  1.00  0.81           C  
ATOM   3926  CD1 ILE A 253      11.747 -15.356  18.304  1.00  0.81           C  
ATOM   3927  H   ILE A 253      15.035 -15.250  15.028  1.00  0.00           H  
ATOM   3928  HA  ILE A 253      14.195 -12.485  15.143  1.00  0.00           H  
ATOM   3929  HB  ILE A 253      12.641 -12.749  17.008  1.00  0.00           H  
ATOM   3930 HG13 ILE A 253      13.836 -14.623  18.300  1.00  0.00           H  
ATOM   3931 HG12 ILE A 253      13.342 -15.776  16.985  1.00  0.00           H  
ATOM   3932 HG21 ILE A 253      11.717 -13.104  14.966  1.00  0.00           H  
ATOM   3933 HG22 ILE A 253      11.788 -14.823  15.175  1.00  0.00           H  
ATOM   3934 HG23 ILE A 253      10.785 -13.773  16.344  1.00  0.00           H  
ATOM   3935 HD11 ILE A 253      11.118 -15.864  17.573  1.00  0.00           H  
ATOM   3936 HD12 ILE A 253      12.028 -16.097  19.052  1.00  0.00           H  
ATOM   3937 HD13 ILE A 253      11.225 -14.527  18.782  1.00  0.00           H  
ATOM   3938  N   ASN A 254      15.821 -12.002  17.070  1.00  0.81           N  
ATOM   3939  CA  ASN A 254      16.778 -11.725  18.046  1.00  0.81           C  
ATOM   3940  C   ASN A 254      16.113 -11.618  19.404  1.00  0.81           C  
ATOM   3941  O   ASN A 254      15.291 -10.748  19.658  1.00  0.81           O  
ATOM   3942  CB  ASN A 254      17.565 -10.440  17.665  1.00  0.81           C  
ATOM   3943  CG  ASN A 254      18.491 -10.813  16.513  1.00  0.81           C  
ATOM   3944  OD1 ASN A 254      18.321 -10.339  15.414  1.00  0.81           O  
ATOM   3945  ND2 ASN A 254      19.507 -11.625  16.733  1.00  0.81           N  
ATOM   3946  H   ASN A 254      15.358 -11.157  16.765  1.00  0.00           H  
ATOM   3947  HA  ASN A 254      17.397 -12.619  18.122  1.00  0.00           H  
ATOM   3948  HB3 ASN A 254      18.066  -9.933  18.490  1.00  0.00           H  
ATOM   3949  HB2 ASN A 254      17.004  -9.624  17.211  1.00  0.00           H  
ATOM   3950 HD22 ASN A 254      20.077 -11.927  15.956  1.00  0.00           H  
ATOM   3951 HD21 ASN A 254      19.790 -11.887  17.667  1.00  0.00           H  
ATOM   3952  N   SER A 255      16.244 -12.575  20.375  1.00  0.81           N  
ATOM   3953  CA  SER A 255      15.541 -12.598  21.629  1.00  0.81           C  
ATOM   3954  C   SER A 255      16.256 -13.518  22.676  1.00  0.81           C  
ATOM   3955  O   SER A 255      16.989 -14.420  22.307  1.00  0.81           O  
ATOM   3956  CB  SER A 255      14.086 -12.995  21.335  1.00  0.81           C  
ATOM   3957  OG  SER A 255      13.157 -12.824  22.389  1.00  0.81           O  
ATOM   3958  H   SER A 255      16.823 -13.337  20.052  1.00  0.00           H  
ATOM   3959  HA  SER A 255      15.572 -11.571  21.994  1.00  0.00           H  
ATOM   3960  HB3 SER A 255      14.157 -14.071  21.178  1.00  0.00           H  
ATOM   3961  HB2 SER A 255      13.729 -12.519  20.421  1.00  0.00           H  
ATOM   3962  HG  SER A 255      12.247 -12.861  22.087  1.00  0.00           H  
ATOM   3963  N   ASN A 256      15.984 -13.312  24.017  1.00  0.76           N  
ATOM   3964  CA  ASN A 256      16.493 -13.934  25.229  1.00  0.76           C  
ATOM   3965  C   ASN A 256      15.275 -14.228  26.123  1.00  0.76           C  
ATOM   3966  O   ASN A 256      15.439 -14.520  27.300  1.00  0.76           O  
ATOM   3967  CB  ASN A 256      17.399 -12.905  26.009  1.00  0.76           C  
ATOM   3968  CG  ASN A 256      18.540 -13.677  26.781  1.00  0.76           C  
ATOM   3969  OD1 ASN A 256      19.441 -14.233  26.149  1.00  0.76           O  
ATOM   3970  ND2 ASN A 256      18.449 -13.772  28.090  1.00  0.76           N  
ATOM   3971  H   ASN A 256      15.450 -12.518  24.337  1.00  0.00           H  
ATOM   3972  HA  ASN A 256      16.939 -14.922  25.124  1.00  0.00           H  
ATOM   3973  HB3 ASN A 256      16.857 -12.267  26.707  1.00  0.00           H  
ATOM   3974  HB2 ASN A 256      17.812 -12.165  25.322  1.00  0.00           H  
ATOM   3975 HD22 ASN A 256      19.160 -14.251  28.624  1.00  0.00           H  
ATOM   3976 HD21 ASN A 256      17.592 -13.513  28.557  1.00  0.00           H  
ATOM   3977  N   ALA A 257      14.006 -14.102  25.625  1.00  0.87           N  
ATOM   3978  CA  ALA A 257      12.758 -14.422  26.309  1.00  0.87           C  
ATOM   3979  C   ALA A 257      12.694 -15.978  26.480  1.00  0.87           C  
ATOM   3980  O   ALA A 257      12.884 -16.748  25.515  1.00  0.87           O  
ATOM   3981  CB  ALA A 257      11.552 -13.895  25.524  1.00  0.87           C  
ATOM   3982  H   ALA A 257      14.012 -14.031  24.617  1.00  0.00           H  
ATOM   3983  HA  ALA A 257      12.680 -13.842  27.228  1.00  0.00           H  
ATOM   3984  HB1 ALA A 257      10.591 -13.988  26.031  1.00  0.00           H  
ATOM   3985  HB2 ALA A 257      11.671 -12.834  25.303  1.00  0.00           H  
ATOM   3986  HB3 ALA A 257      11.586 -14.383  24.549  1.00  0.00           H  
ATOM   3987  N   PRO A 258      12.351 -16.514  27.651  1.00  0.85           N  
ATOM   3988  CA  PRO A 258      12.508 -17.920  28.081  1.00  0.85           C  
ATOM   3989  C   PRO A 258      11.779 -18.957  27.237  1.00  0.85           C  
ATOM   3990  O   PRO A 258      10.579 -18.817  26.933  1.00  0.85           O  
ATOM   3991  CB  PRO A 258      12.096 -17.904  29.504  1.00  0.85           C  
ATOM   3992  CG  PRO A 258      11.077 -16.783  29.642  1.00  0.85           C  
ATOM   3993  CD  PRO A 258      11.536 -15.708  28.571  1.00  0.85           C  
ATOM   3994  HA  PRO A 258      13.564 -18.179  28.014  1.00  0.00           H  
ATOM   3995  HB3 PRO A 258      13.002 -17.658  30.059  1.00  0.00           H  
ATOM   3996  HB2 PRO A 258      11.857 -18.898  29.883  1.00  0.00           H  
ATOM   3997  HG3 PRO A 258      10.982 -16.331  30.629  1.00  0.00           H  
ATOM   3998  HG2 PRO A 258      10.080 -17.126  29.363  1.00  0.00           H  
ATOM   3999  HD2 PRO A 258      10.669 -15.207  28.141  1.00  0.00           H  
ATOM   4000  HD3 PRO A 258      12.285 -15.087  29.061  1.00  0.00           H  
ATOM   4001  N   MET A 259      12.570 -19.935  26.898  1.00  0.78           N  
ATOM   4002  CA  MET A 259      12.024 -21.058  26.130  1.00  0.78           C  
ATOM   4003  C   MET A 259      11.286 -22.004  27.074  1.00  0.78           C  
ATOM   4004  O   MET A 259      11.753 -22.368  28.128  1.00  0.78           O  
ATOM   4005  CB  MET A 259      13.250 -21.750  25.457  1.00  0.78           C  
ATOM   4006  CG  MET A 259      14.149 -20.835  24.527  1.00  0.78           C  
ATOM   4007  SD  MET A 259      14.668 -21.591  22.955  1.00  0.78           S  
ATOM   4008  CE  MET A 259      15.455 -22.953  23.571  1.00  0.78           C  
ATOM   4009  H   MET A 259      13.400 -20.061  27.459  1.00  0.00           H  
ATOM   4010  HA  MET A 259      11.288 -20.732  25.395  1.00  0.00           H  
ATOM   4011  HB3 MET A 259      12.901 -22.534  24.785  1.00  0.00           H  
ATOM   4012  HB2 MET A 259      13.907 -22.262  26.160  1.00  0.00           H  
ATOM   4013  HG3 MET A 259      15.062 -20.574  25.064  1.00  0.00           H  
ATOM   4014  HG2 MET A 259      13.633 -19.943  24.175  1.00  0.00           H  
ATOM   4015  HE1 MET A 259      15.969 -23.396  22.718  1.00  0.00           H  
ATOM   4016  HE2 MET A 259      16.235 -22.775  24.311  1.00  0.00           H  
ATOM   4017  HE3 MET A 259      14.780 -23.747  23.894  1.00  0.00           H  
ATOM   4018  N   ASP A 260      10.102 -22.383  26.667  1.00  0.78           N  
ATOM   4019  CA  ASP A 260       9.144 -23.214  27.392  1.00  0.78           C  
ATOM   4020  C   ASP A 260       8.377 -24.048  26.370  1.00  0.78           C  
ATOM   4021  O   ASP A 260       8.248 -23.843  25.184  1.00  0.78           O  
ATOM   4022  CB  ASP A 260       8.166 -22.450  28.310  1.00  0.78           C  
ATOM   4023  CG  ASP A 260       7.171 -23.265  29.221  1.00  0.78           C  
ATOM   4024  OD1 ASP A 260       6.281 -22.606  29.764  1.00  0.78           O  
ATOM   4025  OD2 ASP A 260       7.392 -24.471  29.519  1.00  0.78           O1-
ATOM   4026  H   ASP A 260       9.780 -22.133  25.743  1.00  0.00           H  
ATOM   4027  HA  ASP A 260       9.513 -24.017  28.031  1.00  0.00           H  
ATOM   4028  HB3 ASP A 260       7.449 -21.789  27.822  1.00  0.00           H  
ATOM   4029  HB2 ASP A 260       8.845 -21.884  28.947  1.00  0.00           H  
ATOM   4030  N   LYS A 261       7.779 -25.171  26.837  1.00  0.67           N  
ATOM   4031  CA  LYS A 261       7.026 -26.117  26.120  1.00  0.67           C  
ATOM   4032  C   LYS A 261       5.528 -25.764  25.918  1.00  0.67           C  
ATOM   4033  O   LYS A 261       4.717 -26.691  25.855  1.00  0.67           O  
ATOM   4034  CB  LYS A 261       7.255 -27.551  26.604  1.00  0.67           C  
ATOM   4035  CG  LYS A 261       8.658 -28.017  26.738  1.00  0.67           C  
ATOM   4036  CD  LYS A 261       8.825 -29.475  26.983  1.00  0.67           C  
ATOM   4037  CE  LYS A 261      10.343 -29.997  27.100  1.00  0.67           C  
ATOM   4038  NZ  LYS A 261      11.019 -29.306  28.145  1.00  0.67           N1+
ATOM   4039  H   LYS A 261       7.640 -25.224  27.837  1.00  0.00           H  
ATOM   4040  HA  LYS A 261       7.335 -26.104  25.074  1.00  0.00           H  
ATOM   4041  HB3 LYS A 261       6.729 -28.157  25.866  1.00  0.00           H  
ATOM   4042  HB2 LYS A 261       6.734 -27.727  27.546  1.00  0.00           H  
ATOM   4043  HG3 LYS A 261       9.038 -27.381  27.539  1.00  0.00           H  
ATOM   4044  HG2 LYS A 261       9.193 -27.799  25.813  1.00  0.00           H  
ATOM   4045  HD3 LYS A 261       8.411 -30.013  26.130  1.00  0.00           H  
ATOM   4046  HD2 LYS A 261       8.171 -29.697  27.828  1.00  0.00           H  
ATOM   4047  HE3 LYS A 261      10.792 -29.907  26.110  1.00  0.00           H  
ATOM   4048  HE2 LYS A 261      10.409 -31.026  27.454  1.00  0.00           H  
ATOM   4049  HZ1 LYS A 261      11.871 -29.725  28.488  1.00  0.00           H  
ATOM   4050  HZ2 LYS A 261      11.180 -28.339  27.898  1.00  0.00           H  
ATOM   4051  HZ3 LYS A 261      10.304 -29.376  28.857  1.00  0.00           H  
ATOM   4052  N   CYS A 262       5.161 -24.485  25.737  1.00  0.86           N  
ATOM   4053  CA  CYS A 262       3.838 -24.049  25.484  1.00  0.86           C  
ATOM   4054  C   CYS A 262       3.535 -24.204  23.959  1.00  0.86           C  
ATOM   4055  O   CYS A 262       4.410 -23.992  23.149  1.00  0.86           O  
ATOM   4056  CB  CYS A 262       3.842 -22.527  25.954  1.00  0.86           C  
ATOM   4057  SG  CYS A 262       5.251 -21.388  25.675  1.00  0.86           S  
ATOM   4058  H   CYS A 262       5.840 -23.750  25.596  1.00  0.00           H  
ATOM   4059  HA  CYS A 262       3.081 -24.543  26.094  1.00  0.00           H  
ATOM   4060  HB3 CYS A 262       3.709 -22.517  27.037  1.00  0.00           H  
ATOM   4061  HB2 CYS A 262       2.923 -22.081  25.575  1.00  0.00           H  
ATOM   4062  N   ASP A 263       2.295 -24.429  23.574  1.00  0.84           N  
ATOM   4063  CA  ASP A 263       1.731 -24.257  22.145  1.00  0.84           C  
ATOM   4064  C   ASP A 263       1.745 -22.759  21.781  1.00  0.84           C  
ATOM   4065  O   ASP A 263       1.634 -21.952  22.670  1.00  0.84           O  
ATOM   4066  CB  ASP A 263       0.381 -24.891  21.964  1.00  0.84           C  
ATOM   4067  CG  ASP A 263      -0.023 -25.175  20.527  1.00  0.84           C  
ATOM   4068  OD1 ASP A 263      -1.254 -25.084  20.281  1.00  0.84           O  
ATOM   4069  OD2 ASP A 263       0.793 -25.754  19.736  1.00  0.84           O1-
ATOM   4070  H   ASP A 263       1.556 -24.711  24.203  1.00  0.00           H  
ATOM   4071  HA  ASP A 263       2.464 -24.739  21.498  1.00  0.00           H  
ATOM   4072  HB3 ASP A 263      -0.390 -24.248  22.388  1.00  0.00           H  
ATOM   4073  HB2 ASP A 263       0.286 -25.878  22.421  1.00  0.00           H  
ATOM   4074  N   ALA A 264       1.764 -22.533  20.484  1.00  0.87           N  
ATOM   4075  CA  ALA A 264       1.418 -21.271  19.830  1.00  0.87           C  
ATOM   4076  C   ALA A 264       0.924 -21.411  18.367  1.00  0.87           C  
ATOM   4077  O   ALA A 264       1.490 -22.152  17.538  1.00  0.87           O  
ATOM   4078  CB  ALA A 264       2.693 -20.422  19.931  1.00  0.87           C  
ATOM   4079  H   ALA A 264       1.860 -23.289  19.821  1.00  0.00           H  
ATOM   4080  HA  ALA A 264       0.622 -20.745  20.356  1.00  0.00           H  
ATOM   4081  HB1 ALA A 264       2.695 -19.527  19.308  1.00  0.00           H  
ATOM   4082  HB2 ALA A 264       3.041 -20.256  20.951  1.00  0.00           H  
ATOM   4083  HB3 ALA A 264       3.527 -20.987  19.515  1.00  0.00           H  
ATOM   4084  N   LYS A 265      -0.087 -20.649  18.035  1.00  0.78           N  
ATOM   4085  CA  LYS A 265      -0.607 -20.356  16.689  1.00  0.78           C  
ATOM   4086  C   LYS A 265       0.209 -19.212  15.985  1.00  0.78           C  
ATOM   4087  O   LYS A 265       0.182 -19.186  14.788  1.00  0.78           O  
ATOM   4088  CB  LYS A 265      -2.118 -19.922  16.829  1.00  0.78           C  
ATOM   4089  CG  LYS A 265      -2.872 -19.644  15.547  1.00  0.78           C  
ATOM   4090  CD  LYS A 265      -4.392 -19.337  15.668  1.00  0.78           C  
ATOM   4091  CE  LYS A 265      -5.120 -19.118  14.330  1.00  0.78           C  
ATOM   4092  NZ  LYS A 265      -5.152 -20.313  13.441  1.00  0.78           N1+
ATOM   4093  H   LYS A 265      -0.463 -20.074  18.776  1.00  0.00           H  
ATOM   4094  HA  LYS A 265      -0.503 -21.278  16.117  1.00  0.00           H  
ATOM   4095  HB3 LYS A 265      -2.098 -19.043  17.474  1.00  0.00           H  
ATOM   4096  HB2 LYS A 265      -2.673 -20.748  17.275  1.00  0.00           H  
ATOM   4097  HG3 LYS A 265      -2.668 -20.439  14.830  1.00  0.00           H  
ATOM   4098  HG2 LYS A 265      -2.525 -18.717  15.089  1.00  0.00           H  
ATOM   4099  HD3 LYS A 265      -4.646 -18.551  16.379  1.00  0.00           H  
ATOM   4100  HD2 LYS A 265      -4.786 -20.176  16.243  1.00  0.00           H  
ATOM   4101  HE3 LYS A 265      -4.616 -18.280  13.846  1.00  0.00           H  
ATOM   4102  HE2 LYS A 265      -6.116 -18.744  14.564  1.00  0.00           H  
ATOM   4103  HZ1 LYS A 265      -5.754 -20.086  12.661  1.00  0.00           H  
ATOM   4104  HZ2 LYS A 265      -4.270 -20.592  13.036  1.00  0.00           H  
ATOM   4105  HZ3 LYS A 265      -5.516 -21.108  13.948  1.00  0.00           H  
ATOM   4106  N   CYS A 266       0.767 -18.325  16.788  1.00  0.86           N  
ATOM   4107  CA  CYS A 266       1.389 -17.094  16.441  1.00  0.86           C  
ATOM   4108  C   CYS A 266       2.501 -16.892  17.523  1.00  0.86           C  
ATOM   4109  O   CYS A 266       2.134 -16.886  18.755  1.00  0.86           O  
ATOM   4110  CB  CYS A 266       0.306 -15.992  16.781  1.00  0.86           C  
ATOM   4111  SG  CYS A 266       0.873 -14.237  16.730  1.00  0.86           S  
ATOM   4112  H   CYS A 266       0.724 -18.428  17.792  1.00  0.00           H  
ATOM   4113  HA  CYS A 266       1.801 -17.131  15.432  1.00  0.00           H  
ATOM   4114  HB3 CYS A 266      -0.082 -16.286  17.757  1.00  0.00           H  
ATOM   4115  HB2 CYS A 266      -0.537 -16.191  16.119  1.00  0.00           H  
ATOM   4116  N   GLN A 267       3.745 -16.674  17.104  1.00  0.85           N  
ATOM   4117  CA  GLN A 267       4.829 -16.192  17.946  1.00  0.85           C  
ATOM   4118  C   GLN A 267       5.260 -14.823  17.466  1.00  0.85           C  
ATOM   4119  O   GLN A 267       5.356 -14.530  16.250  1.00  0.85           O  
ATOM   4120  CB  GLN A 267       5.893 -17.299  17.748  1.00  0.85           C  
ATOM   4121  CG  GLN A 267       7.179 -16.964  18.637  1.00  0.85           C  
ATOM   4122  CD  GLN A 267       6.880 -17.304  20.077  1.00  0.85           C  
ATOM   4123  OE1 GLN A 267       6.481 -18.378  20.410  1.00  0.85           O  
ATOM   4124  NE2 GLN A 267       7.333 -16.416  21.016  1.00  0.85           N  
ATOM   4125  H   GLN A 267       3.939 -16.601  16.115  1.00  0.00           H  
ATOM   4126  HA  GLN A 267       4.537 -16.068  18.989  1.00  0.00           H  
ATOM   4127  HB3 GLN A 267       6.239 -17.373  16.717  1.00  0.00           H  
ATOM   4128  HB2 GLN A 267       5.475 -18.283  17.964  1.00  0.00           H  
ATOM   4129  HG3 GLN A 267       7.403 -15.899  18.570  1.00  0.00           H  
ATOM   4130  HG2 GLN A 267       8.047 -17.502  18.259  1.00  0.00           H  
ATOM   4131 HE22 GLN A 267       7.309 -16.727  21.977  1.00  0.00           H  
ATOM   4132 HE21 GLN A 267       7.730 -15.528  20.740  1.00  0.00           H  
ATOM   4133  N   THR A 268       5.538 -13.880  18.425  1.00  0.88           N  
ATOM   4134  CA  THR A 268       6.333 -12.633  18.246  1.00  0.88           C  
ATOM   4135  C   THR A 268       7.735 -12.770  18.925  1.00  0.88           C  
ATOM   4136  O   THR A 268       7.981 -13.808  19.612  1.00  0.88           O  
ATOM   4137  CB  THR A 268       5.542 -11.401  18.881  1.00  0.88           C  
ATOM   4138  OG1 THR A 268       5.593 -11.367  20.289  1.00  0.88           O  
ATOM   4139  CG2 THR A 268       4.103 -11.295  18.361  1.00  0.88           C  
ATOM   4140  H   THR A 268       5.273 -14.156  19.361  1.00  0.00           H  
ATOM   4141  HA  THR A 268       6.481 -12.517  17.172  1.00  0.00           H  
ATOM   4142  HB  THR A 268       5.907 -10.472  18.443  1.00  0.00           H  
ATOM   4143  HG1 THR A 268       4.974 -12.030  20.607  1.00  0.00           H  
ATOM   4144 HG21 THR A 268       3.990 -11.310  17.277  1.00  0.00           H  
ATOM   4145 HG22 THR A 268       3.494 -12.173  18.577  1.00  0.00           H  
ATOM   4146 HG23 THR A 268       3.668 -10.392  18.788  1.00  0.00           H  
ATOM   4147  N   PRO A 269       8.586 -11.725  18.711  1.00  0.89           N  
ATOM   4148  CA  PRO A 269       9.843 -11.684  19.456  1.00  0.89           C  
ATOM   4149  C   PRO A 269       9.762 -11.652  20.947  1.00  0.89           C  
ATOM   4150  O   PRO A 269      10.693 -12.070  21.640  1.00  0.89           O  
ATOM   4151  CB  PRO A 269      10.537 -10.489  18.820  1.00  0.89           C  
ATOM   4152  CG  PRO A 269       9.997 -10.337  17.374  1.00  0.89           C  
ATOM   4153  CD  PRO A 269       8.499 -10.775  17.593  1.00  0.89           C  
ATOM   4154  HA  PRO A 269      10.521 -12.507  19.232  1.00  0.00           H  
ATOM   4155  HB3 PRO A 269      11.606 -10.694  18.770  1.00  0.00           H  
ATOM   4156  HB2 PRO A 269      10.260  -9.501  19.187  1.00  0.00           H  
ATOM   4157  HG3 PRO A 269      10.468 -11.142  16.812  1.00  0.00           H  
ATOM   4158  HG2 PRO A 269      10.161  -9.414  16.817  1.00  0.00           H  
ATOM   4159  HD2 PRO A 269       7.921  -9.909  17.913  1.00  0.00           H  
ATOM   4160  HD3 PRO A 269       8.155 -11.181  16.642  1.00  0.00           H  
ATOM   4161  N   GLN A 270       8.622 -11.268  21.537  1.00  0.84           N  
ATOM   4162  CA  GLN A 270       8.407 -11.031  22.924  1.00  0.84           C  
ATOM   4163  C   GLN A 270       7.558 -12.192  23.516  1.00  0.84           C  
ATOM   4164  O   GLN A 270       7.813 -12.503  24.706  1.00  0.84           O  
ATOM   4165  CB  GLN A 270       7.846  -9.597  23.139  1.00  0.84           C  
ATOM   4166  CG  GLN A 270       8.894  -8.448  23.131  1.00  0.84           C  
ATOM   4167  CD  GLN A 270       8.325  -7.082  23.289  1.00  0.84           C  
ATOM   4168  OE1 GLN A 270       7.139  -6.857  23.530  1.00  0.84           O  
ATOM   4169  NE2 GLN A 270       9.201  -6.091  23.133  1.00  0.84           N  
ATOM   4170  H   GLN A 270       7.802 -11.006  21.010  1.00  0.00           H  
ATOM   4171  HA  GLN A 270       9.344 -11.112  23.475  1.00  0.00           H  
ATOM   4172  HB3 GLN A 270       7.409  -9.462  24.128  1.00  0.00           H  
ATOM   4173  HB2 GLN A 270       7.092  -9.377  22.383  1.00  0.00           H  
ATOM   4174  HG3 GLN A 270       9.458  -8.480  22.198  1.00  0.00           H  
ATOM   4175  HG2 GLN A 270       9.544  -8.579  23.996  1.00  0.00           H  
ATOM   4176 HE22 GLN A 270       8.928  -5.120  23.198  1.00  0.00           H  
ATOM   4177 HE21 GLN A 270      10.184  -6.321  23.146  1.00  0.00           H  
ATOM   4178  N   GLY A 271       6.561 -12.805  22.755  1.00  0.91           N  
ATOM   4179  CA  GLY A 271       5.902 -14.010  23.196  1.00  0.91           C  
ATOM   4180  C   GLY A 271       4.823 -14.389  22.211  1.00  0.91           C  
ATOM   4181  O   GLY A 271       4.546 -13.750  21.179  1.00  0.91           O  
ATOM   4182  H   GLY A 271       6.384 -12.447  21.827  1.00  0.00           H  
ATOM   4183  HA3 GLY A 271       5.292 -13.782  24.071  1.00  0.00           H  
ATOM   4184  HA2 GLY A 271       6.566 -14.826  23.478  1.00  0.00           H  
ATOM   4185  N   ALA A 272       4.161 -15.481  22.559  1.00  0.90           N  
ATOM   4186  CA  ALA A 272       3.094 -16.087  21.822  1.00  0.90           C  
ATOM   4187  C   ALA A 272       1.782 -15.323  22.153  1.00  0.90           C  
ATOM   4188  O   ALA A 272       1.543 -15.015  23.318  1.00  0.90           O  
ATOM   4189  CB  ALA A 272       3.048 -17.506  22.183  1.00  0.90           C  
ATOM   4190  H   ALA A 272       4.386 -15.820  23.484  1.00  0.00           H  
ATOM   4191  HA  ALA A 272       3.223 -15.975  20.745  1.00  0.00           H  
ATOM   4192  HB1 ALA A 272       3.048 -17.600  23.270  1.00  0.00           H  
ATOM   4193  HB2 ALA A 272       2.146 -17.973  21.787  1.00  0.00           H  
ATOM   4194  HB3 ALA A 272       3.877 -18.056  21.738  1.00  0.00           H  
ATOM   4195  N   ILE A 273       1.004 -14.919  21.181  1.00  0.86           N  
ATOM   4196  CA  ILE A 273      -0.353 -14.331  21.314  1.00  0.86           C  
ATOM   4197  C   ILE A 273      -1.388 -15.466  21.086  1.00  0.86           C  
ATOM   4198  O   ILE A 273      -1.565 -15.874  19.923  1.00  0.86           O  
ATOM   4199  CB  ILE A 273      -0.517 -13.122  20.312  1.00  0.86           C  
ATOM   4200  CG1 ILE A 273       0.465 -11.906  20.602  1.00  0.86           C  
ATOM   4201  CG2 ILE A 273      -1.995 -12.704  20.250  1.00  0.86           C  
ATOM   4202  CD1 ILE A 273       0.677 -11.050  19.332  1.00  0.86           C  
ATOM   4203  H   ILE A 273       1.222 -15.121  20.216  1.00  0.00           H  
ATOM   4204  HA  ILE A 273      -0.460 -13.859  22.291  1.00  0.00           H  
ATOM   4205  HB  ILE A 273      -0.311 -13.627  19.368  1.00  0.00           H  
ATOM   4206 HG13 ILE A 273       1.481 -12.229  20.830  1.00  0.00           H  
ATOM   4207 HG12 ILE A 273       0.094 -11.326  21.446  1.00  0.00           H  
ATOM   4208 HG21 ILE A 273      -2.132 -11.777  19.692  1.00  0.00           H  
ATOM   4209 HG22 ILE A 273      -2.539 -13.550  19.828  1.00  0.00           H  
ATOM   4210 HG23 ILE A 273      -2.211 -12.415  21.279  1.00  0.00           H  
ATOM   4211 HD11 ILE A 273       1.268 -10.142  19.451  1.00  0.00           H  
ATOM   4212 HD12 ILE A 273       1.227 -11.677  18.630  1.00  0.00           H  
ATOM   4213 HD13 ILE A 273      -0.208 -10.552  18.938  1.00  0.00           H  
ATOM   4214  N   ASN A 274      -2.025 -15.968  22.135  1.00  0.76           N  
ATOM   4215  CA  ASN A 274      -3.218 -16.824  22.007  1.00  0.76           C  
ATOM   4216  C   ASN A 274      -4.493 -15.958  21.953  1.00  0.76           C  
ATOM   4217  O   ASN A 274      -4.855 -15.453  22.998  1.00  0.76           O  
ATOM   4218  CB  ASN A 274      -3.398 -17.861  23.131  1.00  0.76           C  
ATOM   4219  CG  ASN A 274      -2.083 -18.675  23.276  1.00  0.76           C  
ATOM   4220  OD1 ASN A 274      -1.839 -19.582  22.504  1.00  0.76           O  
ATOM   4221  ND2 ASN A 274      -1.224 -18.388  24.217  1.00  0.76           N  
ATOM   4222  H   ASN A 274      -1.769 -15.672  23.066  1.00  0.00           H  
ATOM   4223  HA  ASN A 274      -3.259 -17.364  21.061  1.00  0.00           H  
ATOM   4224  HB3 ASN A 274      -4.279 -18.464  22.911  1.00  0.00           H  
ATOM   4225  HB2 ASN A 274      -3.589 -17.356  24.078  1.00  0.00           H  
ATOM   4226 HD22 ASN A 274      -0.313 -18.823  24.212  1.00  0.00           H  
ATOM   4227 HD21 ASN A 274      -1.472 -17.702  24.916  1.00  0.00           H  
ATOM   4228  N   SER A 275      -5.021 -15.676  20.738  1.00  0.72           N  
ATOM   4229  CA  SER A 275      -6.213 -14.847  20.582  1.00  0.72           C  
ATOM   4230  C   SER A 275      -7.125 -15.523  19.583  1.00  0.72           C  
ATOM   4231  O   SER A 275      -6.663 -16.320  18.782  1.00  0.72           O  
ATOM   4232  CB  SER A 275      -5.559 -13.536  20.079  1.00  0.72           C  
ATOM   4233  OG  SER A 275      -6.627 -12.564  19.908  1.00  0.72           O  
ATOM   4234  H   SER A 275      -4.560 -16.146  19.971  1.00  0.00           H  
ATOM   4235  HA  SER A 275      -6.722 -14.656  21.527  1.00  0.00           H  
ATOM   4236  HB3 SER A 275      -5.073 -13.778  19.133  1.00  0.00           H  
ATOM   4237  HB2 SER A 275      -4.869 -13.087  20.793  1.00  0.00           H  
ATOM   4238  HG  SER A 275      -6.717 -12.222  20.801  1.00  0.00           H  
ATOM   4239  N   SER A 276      -8.453 -15.264  19.616  1.00  0.84           N  
ATOM   4240  CA  SER A 276      -9.379 -15.473  18.491  1.00  0.84           C  
ATOM   4241  C   SER A 276      -9.881 -14.090  17.856  1.00  0.84           C  
ATOM   4242  O   SER A 276     -10.779 -14.049  16.988  1.00  0.84           O  
ATOM   4243  CB  SER A 276     -10.388 -16.511  18.903  1.00  0.84           C  
ATOM   4244  OG  SER A 276     -11.199 -16.894  17.849  1.00  0.84           O  
ATOM   4245  H   SER A 276      -8.823 -14.686  20.357  1.00  0.00           H  
ATOM   4246  HA  SER A 276      -8.783 -15.828  17.650  1.00  0.00           H  
ATOM   4247  HB3 SER A 276     -11.128 -16.170  19.626  1.00  0.00           H  
ATOM   4248  HB2 SER A 276      -9.909 -17.317  19.459  1.00  0.00           H  
ATOM   4249  HG  SER A 276     -11.969 -16.323  17.885  1.00  0.00           H  
ATOM   4250  N   LEU A 277      -9.280 -12.967  18.251  1.00  0.84           N  
ATOM   4251  CA  LEU A 277      -9.569 -11.604  17.776  1.00  0.84           C  
ATOM   4252  C   LEU A 277      -8.603 -11.261  16.591  1.00  0.84           C  
ATOM   4253  O   LEU A 277      -7.547 -11.882  16.566  1.00  0.84           O  
ATOM   4254  CB  LEU A 277      -9.333 -10.605  18.966  1.00  0.84           C  
ATOM   4255  CG  LEU A 277     -10.513 -10.637  20.015  1.00  0.84           C  
ATOM   4256  CD1 LEU A 277     -10.186  -9.828  21.279  1.00  0.84           C  
ATOM   4257  CD2 LEU A 277     -11.846 -10.239  19.424  1.00  0.84           C  
ATOM   4258  H   LEU A 277      -8.505 -13.028  18.896  1.00  0.00           H  
ATOM   4259  HA  LEU A 277     -10.641 -11.590  17.576  1.00  0.00           H  
ATOM   4260  HB3 LEU A 277      -9.331  -9.603  18.535  1.00  0.00           H  
ATOM   4261  HB2 LEU A 277      -8.353 -10.721  19.429  1.00  0.00           H  
ATOM   4262  HG  LEU A 277     -10.559 -11.636  20.450  1.00  0.00           H  
ATOM   4263 HD11 LEU A 277     -10.480  -8.779  21.237  1.00  0.00           H  
ATOM   4264 HD12 LEU A 277     -10.538 -10.328  22.182  1.00  0.00           H  
ATOM   4265 HD13 LEU A 277      -9.099  -9.782  21.341  1.00  0.00           H  
ATOM   4266 HD21 LEU A 277     -12.464 -11.126  19.280  1.00  0.00           H  
ATOM   4267 HD22 LEU A 277     -12.402  -9.640  20.145  1.00  0.00           H  
ATOM   4268 HD23 LEU A 277     -11.836  -9.566  18.565  1.00  0.00           H  
ATOM   4269  N   PRO A 278      -9.095 -10.417  15.633  1.00  0.85           N  
ATOM   4270  CA  PRO A 278      -8.331 -10.051  14.421  1.00  0.85           C  
ATOM   4271  C   PRO A 278      -7.164  -9.083  14.532  1.00  0.85           C  
ATOM   4272  O   PRO A 278      -6.459  -8.893  13.562  1.00  0.85           O  
ATOM   4273  CB  PRO A 278      -9.372  -9.390  13.554  1.00  0.85           C  
ATOM   4274  CG  PRO A 278     -10.280  -8.694  14.598  1.00  0.85           C  
ATOM   4275  CD  PRO A 278     -10.390  -9.688  15.743  1.00  0.85           C  
ATOM   4276  HA  PRO A 278      -8.004 -10.969  13.934  1.00  0.00           H  
ATOM   4277  HB3 PRO A 278     -10.051 -10.119  13.112  1.00  0.00           H  
ATOM   4278  HB2 PRO A 278      -9.022  -8.717  12.770  1.00  0.00           H  
ATOM   4279  HG3 PRO A 278     -11.275  -8.417  14.248  1.00  0.00           H  
ATOM   4280  HG2 PRO A 278      -9.936  -7.686  14.827  1.00  0.00           H  
ATOM   4281  HD2 PRO A 278     -10.522  -9.093  16.647  1.00  0.00           H  
ATOM   4282  HD3 PRO A 278     -11.150 -10.388  15.398  1.00  0.00           H  
ATOM   4283  N   PHE A 279      -7.069  -8.441  15.641  1.00  0.82           N  
ATOM   4284  CA  PHE A 279      -6.247  -7.259  15.888  1.00  0.82           C  
ATOM   4285  C   PHE A 279      -5.414  -7.334  17.185  1.00  0.82           C  
ATOM   4286  O   PHE A 279      -5.932  -7.928  18.170  1.00  0.82           O  
ATOM   4287  CB  PHE A 279      -7.085  -5.967  15.881  1.00  0.82           C  
ATOM   4288  CG  PHE A 279      -7.361  -5.602  14.459  1.00  0.82           C  
ATOM   4289  CD1 PHE A 279      -6.355  -5.320  13.462  1.00  0.82           C  
ATOM   4290  CD2 PHE A 279      -8.719  -5.327  14.156  1.00  0.82           C  
ATOM   4291  CE1 PHE A 279      -6.764  -4.811  12.225  1.00  0.82           C  
ATOM   4292  CE2 PHE A 279      -9.034  -4.991  12.852  1.00  0.82           C  
ATOM   4293  CZ  PHE A 279      -8.108  -4.592  11.960  1.00  0.82           C  
ATOM   4294  H   PHE A 279      -7.488  -8.786  16.494  1.00  0.00           H  
ATOM   4295  HA  PHE A 279      -5.578  -7.204  15.029  1.00  0.00           H  
ATOM   4296  HB3 PHE A 279      -6.579  -5.141  16.382  1.00  0.00           H  
ATOM   4297  HB2 PHE A 279      -7.967  -6.259  16.452  1.00  0.00           H  
ATOM   4298  HD1 PHE A 279      -5.317  -5.472  13.721  1.00  0.00           H  
ATOM   4299  HD2 PHE A 279      -9.486  -5.472  14.903  1.00  0.00           H  
ATOM   4300  HE1 PHE A 279      -5.984  -4.643  11.497  1.00  0.00           H  
ATOM   4301  HE2 PHE A 279     -10.085  -4.837  12.660  1.00  0.00           H  
ATOM   4302  HZ  PHE A 279      -8.323  -4.020  11.069  1.00  0.00           H  
ATOM   4303  N   GLN A 280      -4.202  -6.880  17.191  1.00  0.81           N  
ATOM   4304  CA  GLN A 280      -3.258  -6.818  18.295  1.00  0.81           C  
ATOM   4305  C   GLN A 280      -2.411  -5.508  18.187  1.00  0.81           C  
ATOM   4306  O   GLN A 280      -2.532  -4.745  17.239  1.00  0.81           O  
ATOM   4307  CB  GLN A 280      -2.371  -8.019  18.323  1.00  0.81           C  
ATOM   4308  CG  GLN A 280      -1.533  -8.405  17.056  1.00  0.81           C  
ATOM   4309  CD  GLN A 280      -0.093  -7.832  16.979  1.00  0.81           C  
ATOM   4310  OE1 GLN A 280       0.481  -7.293  17.901  1.00  0.81           O  
ATOM   4311  NE2 GLN A 280       0.555  -8.044  15.859  1.00  0.81           N  
ATOM   4312  H   GLN A 280      -3.989  -6.236  16.442  1.00  0.00           H  
ATOM   4313  HA  GLN A 280      -3.726  -6.862  19.279  1.00  0.00           H  
ATOM   4314  HB3 GLN A 280      -3.018  -8.847  18.619  1.00  0.00           H  
ATOM   4315  HB2 GLN A 280      -1.673  -7.996  19.160  1.00  0.00           H  
ATOM   4316  HG3 GLN A 280      -1.943  -8.099  16.093  1.00  0.00           H  
ATOM   4317  HG2 GLN A 280      -1.226  -9.451  17.043  1.00  0.00           H  
ATOM   4318 HE22 GLN A 280       1.541  -7.848  15.764  1.00  0.00           H  
ATOM   4319 HE21 GLN A 280       0.033  -8.601  15.197  1.00  0.00           H  
ATOM   4320  N   ASN A 281      -1.651  -5.190  19.243  1.00  0.85           N  
ATOM   4321  CA  ASN A 281      -0.824  -4.002  19.361  1.00  0.85           C  
ATOM   4322  C   ASN A 281       0.477  -4.367  20.064  1.00  0.85           C  
ATOM   4323  O   ASN A 281       1.155  -3.493  20.643  1.00  0.85           O  
ATOM   4324  CB  ASN A 281      -1.578  -2.799  19.961  1.00  0.85           C  
ATOM   4325  CG  ASN A 281      -1.769  -2.720  21.514  1.00  0.85           C  
ATOM   4326  OD1 ASN A 281      -1.258  -3.516  22.333  1.00  0.85           O  
ATOM   4327  ND2 ASN A 281      -2.333  -1.634  21.986  1.00  0.85           N  
ATOM   4328  H   ASN A 281      -1.862  -5.739  20.065  1.00  0.00           H  
ATOM   4329  HA  ASN A 281      -0.446  -3.712  18.380  1.00  0.00           H  
ATOM   4330  HB3 ASN A 281      -2.531  -2.711  19.439  1.00  0.00           H  
ATOM   4331  HB2 ASN A 281      -1.031  -1.936  19.579  1.00  0.00           H  
ATOM   4332 HD22 ASN A 281      -2.594  -1.562  22.959  1.00  0.00           H  
ATOM   4333 HD21 ASN A 281      -2.877  -1.044  21.373  1.00  0.00           H  
ATOM   4334  N   VAL A 282       0.849  -5.627  20.025  1.00  0.89           N  
ATOM   4335  CA  VAL A 282       2.036  -6.114  20.777  1.00  0.89           C  
ATOM   4336  C   VAL A 282       3.343  -5.887  19.973  1.00  0.89           C  
ATOM   4337  O   VAL A 282       4.323  -5.533  20.593  1.00  0.89           O  
ATOM   4338  CB  VAL A 282       1.880  -7.610  21.152  1.00  0.89           C  
ATOM   4339  CG1 VAL A 282       3.138  -8.374  21.728  1.00  0.89           C  
ATOM   4340  CG2 VAL A 282       0.609  -7.844  22.022  1.00  0.89           C  
ATOM   4341  H   VAL A 282       0.455  -6.264  19.348  1.00  0.00           H  
ATOM   4342  HA  VAL A 282       2.124  -5.542  21.700  1.00  0.00           H  
ATOM   4343  HB  VAL A 282       1.607  -8.099  20.217  1.00  0.00           H  
ATOM   4344 HG11 VAL A 282       4.062  -8.307  21.154  1.00  0.00           H  
ATOM   4345 HG12 VAL A 282       3.386  -8.000  22.722  1.00  0.00           H  
ATOM   4346 HG13 VAL A 282       2.839  -9.422  21.727  1.00  0.00           H  
ATOM   4347 HG21 VAL A 282      -0.348  -7.445  21.684  1.00  0.00           H  
ATOM   4348 HG22 VAL A 282       0.447  -8.916  22.139  1.00  0.00           H  
ATOM   4349 HG23 VAL A 282       0.712  -7.451  23.033  1.00  0.00           H  
ATOM   4350  N   HIS A 283       3.296  -6.047  18.685  1.00  0.84           N  
ATOM   4351  CA  HIS A 283       4.543  -6.196  17.910  1.00  0.84           C  
ATOM   4352  C   HIS A 283       4.091  -6.108  16.473  1.00  0.84           C  
ATOM   4353  O   HIS A 283       3.196  -6.959  16.140  1.00  0.84           O  
ATOM   4354  CB  HIS A 283       5.328  -7.538  18.226  1.00  0.84           C  
ATOM   4355  CG  HIS A 283       6.769  -7.301  18.188  1.00  0.84           C  
ATOM   4356  ND1 HIS A 283       7.390  -7.048  16.980  1.00  0.84           N  
ATOM   4357  CD2 HIS A 283       7.617  -7.177  19.257  1.00  0.84           C  
ATOM   4358  CE1 HIS A 283       8.643  -6.793  17.401  1.00  0.84           C  
ATOM   4359  NE2 HIS A 283       8.907  -6.944  18.742  1.00  0.84           N  
ATOM   4360  H   HIS A 283       2.508  -6.396  18.158  1.00  0.00           H  
ATOM   4361  HA  HIS A 283       5.065  -5.265  18.135  1.00  0.00           H  
ATOM   4362  HB3 HIS A 283       5.150  -8.381  17.558  1.00  0.00           H  
ATOM   4363  HB2 HIS A 283       5.104  -7.990  19.193  1.00  0.00           H  
ATOM   4364  HD2 HIS A 283       7.402  -7.295  20.309  1.00  0.00           H  
ATOM   4365  HE1 HIS A 283       9.460  -6.878  16.699  1.00  0.00           H  
ATOM   4366  HE2 HIS A 283       9.804  -6.966  19.206  1.00  0.00           H  
ATOM   4367  N   PRO A 284       4.669  -5.229  15.640  1.00  0.86           N  
ATOM   4368  CA  PRO A 284       4.602  -5.284  14.219  1.00  0.86           C  
ATOM   4369  C   PRO A 284       5.080  -6.620  13.581  1.00  0.86           C  
ATOM   4370  O   PRO A 284       4.654  -7.013  12.521  1.00  0.86           O  
ATOM   4371  CB  PRO A 284       5.568  -4.114  13.741  1.00  0.86           C  
ATOM   4372  CG  PRO A 284       5.497  -3.142  14.890  1.00  0.86           C  
ATOM   4373  CD  PRO A 284       5.356  -4.064  16.093  1.00  0.86           C  
ATOM   4374  HA  PRO A 284       3.602  -4.969  13.921  1.00  0.00           H  
ATOM   4375  HB3 PRO A 284       5.329  -3.556  12.836  1.00  0.00           H  
ATOM   4376  HB2 PRO A 284       6.590  -4.455  13.577  1.00  0.00           H  
ATOM   4377  HG3 PRO A 284       4.642  -2.471  14.816  1.00  0.00           H  
ATOM   4378  HG2 PRO A 284       6.353  -2.475  14.791  1.00  0.00           H  
ATOM   4379  HD2 PRO A 284       6.270  -4.330  16.623  1.00  0.00           H  
ATOM   4380  HD3 PRO A 284       4.652  -3.675  16.829  1.00  0.00           H  
ATOM   4381  N   VAL A 285       6.137  -7.193  14.211  1.00  0.85           N  
ATOM   4382  CA  VAL A 285       6.824  -8.343  13.623  1.00  0.85           C  
ATOM   4383  C   VAL A 285       6.171  -9.639  14.176  1.00  0.85           C  
ATOM   4384  O   VAL A 285       6.166  -9.871  15.388  1.00  0.85           O  
ATOM   4385  CB  VAL A 285       8.374  -8.513  14.005  1.00  0.85           C  
ATOM   4386  CG1 VAL A 285       9.007  -9.832  13.416  1.00  0.85           C  
ATOM   4387  CG2 VAL A 285       9.256  -7.337  13.644  1.00  0.85           C  
ATOM   4388  H   VAL A 285       6.430  -6.838  15.110  1.00  0.00           H  
ATOM   4389  HA  VAL A 285       6.850  -8.197  12.543  1.00  0.00           H  
ATOM   4390  HB  VAL A 285       8.423  -8.602  15.091  1.00  0.00           H  
ATOM   4391 HG11 VAL A 285       8.440 -10.763  13.381  1.00  0.00           H  
ATOM   4392 HG12 VAL A 285       9.078  -9.534  12.370  1.00  0.00           H  
ATOM   4393 HG13 VAL A 285       9.970 -10.036  13.886  1.00  0.00           H  
ATOM   4394 HG21 VAL A 285       9.407  -7.283  12.565  1.00  0.00           H  
ATOM   4395 HG22 VAL A 285       8.712  -6.409  13.820  1.00  0.00           H  
ATOM   4396 HG23 VAL A 285      10.258  -7.401  14.069  1.00  0.00           H  
ATOM   4397  N   THR A 286       5.557 -10.458  13.294  1.00  0.86           N  
ATOM   4398  CA  THR A 286       4.696 -11.530  13.523  1.00  0.86           C  
ATOM   4399  C   THR A 286       5.153 -12.820  12.762  1.00  0.86           C  
ATOM   4400  O   THR A 286       5.164 -12.761  11.498  1.00  0.86           O  
ATOM   4401  CB  THR A 286       3.300 -11.286  13.102  1.00  0.86           C  
ATOM   4402  OG1 THR A 286       3.151 -10.863  11.756  1.00  0.86           O  
ATOM   4403  CG2 THR A 286       2.567 -10.193  13.917  1.00  0.86           C  
ATOM   4404  H   THR A 286       5.617 -10.173  12.326  1.00  0.00           H  
ATOM   4405  HA  THR A 286       4.626 -11.723  14.594  1.00  0.00           H  
ATOM   4406  HB  THR A 286       2.674 -12.177  13.164  1.00  0.00           H  
ATOM   4407  HG1 THR A 286       3.470 -11.590  11.216  1.00  0.00           H  
ATOM   4408 HG21 THR A 286       1.503 -10.065  13.718  1.00  0.00           H  
ATOM   4409 HG22 THR A 286       2.532 -10.467  14.972  1.00  0.00           H  
ATOM   4410 HG23 THR A 286       3.064  -9.222  13.904  1.00  0.00           H  
ATOM   4411  N   ILE A 287       5.413 -13.918  13.505  1.00  0.84           N  
ATOM   4412  CA  ILE A 287       5.720 -15.224  12.907  1.00  0.84           C  
ATOM   4413  C   ILE A 287       4.519 -16.147  13.247  1.00  0.84           C  
ATOM   4414  O   ILE A 287       4.092 -16.225  14.392  1.00  0.84           O  
ATOM   4415  CB  ILE A 287       7.056 -15.913  13.507  1.00  0.84           C  
ATOM   4416  CG1 ILE A 287       8.193 -14.977  13.870  1.00  0.84           C  
ATOM   4417  CG2 ILE A 287       7.526 -17.066  12.597  1.00  0.84           C  
ATOM   4418  CD1 ILE A 287       8.953 -14.204  12.785  1.00  0.84           C  
ATOM   4419  H   ILE A 287       5.167 -13.989  14.482  1.00  0.00           H  
ATOM   4420  HA  ILE A 287       5.823 -15.145  11.824  1.00  0.00           H  
ATOM   4421  HB  ILE A 287       6.832 -16.448  14.431  1.00  0.00           H  
ATOM   4422 HG13 ILE A 287       8.924 -15.553  14.438  1.00  0.00           H  
ATOM   4423 HG12 ILE A 287       7.629 -14.251  14.454  1.00  0.00           H  
ATOM   4424 HG21 ILE A 287       8.159 -16.715  11.781  1.00  0.00           H  
ATOM   4425 HG22 ILE A 287       8.163 -17.779  13.120  1.00  0.00           H  
ATOM   4426 HG23 ILE A 287       6.740 -17.652  12.119  1.00  0.00           H  
ATOM   4427 HD11 ILE A 287       8.328 -13.582  12.143  1.00  0.00           H  
ATOM   4428 HD12 ILE A 287       9.660 -13.570  13.321  1.00  0.00           H  
ATOM   4429 HD13 ILE A 287       9.526 -14.871  12.141  1.00  0.00           H  
ATOM   4430  N   GLY A 288       4.078 -16.857  12.210  1.00  0.85           N  
ATOM   4431  CA  GLY A 288       2.928 -17.797  12.295  1.00  0.85           C  
ATOM   4432  C   GLY A 288       1.716 -17.107  11.769  1.00  0.85           C  
ATOM   4433  O   GLY A 288       1.773 -16.272  10.847  1.00  0.85           O  
ATOM   4434  H   GLY A 288       4.552 -16.723  11.328  1.00  0.00           H  
ATOM   4435  HA3 GLY A 288       2.858 -18.163  13.320  1.00  0.00           H  
ATOM   4436  HA2 GLY A 288       3.246 -18.655  11.703  1.00  0.00           H  
ATOM   4437  N   GLU A 289       0.526 -17.508  12.343  1.00  0.79           N  
ATOM   4438  CA  GLU A 289      -0.827 -17.079  12.028  1.00  0.79           C  
ATOM   4439  C   GLU A 289      -1.355 -16.057  13.039  1.00  0.79           C  
ATOM   4440  O   GLU A 289      -2.179 -16.500  13.847  1.00  0.79           O  
ATOM   4441  CB  GLU A 289      -1.667 -18.381  11.863  1.00  0.79           C  
ATOM   4442  CG  GLU A 289      -1.014 -19.541  11.056  1.00  0.79           C  
ATOM   4443  CD  GLU A 289      -1.678 -20.875  11.234  1.00  0.79           C  
ATOM   4444  OE1 GLU A 289      -2.830 -20.875  11.685  1.00  0.79           O  
ATOM   4445  OE2 GLU A 289      -1.200 -21.821  10.573  1.00  0.79           O1-
ATOM   4446  H   GLU A 289       0.606 -18.251  13.022  1.00  0.00           H  
ATOM   4447  HA  GLU A 289      -0.882 -16.607  11.047  1.00  0.00           H  
ATOM   4448  HB3 GLU A 289      -2.622 -18.168  11.384  1.00  0.00           H  
ATOM   4449  HB2 GLU A 289      -1.981 -18.726  12.849  1.00  0.00           H  
ATOM   4450  HG3 GLU A 289       0.034 -19.729  11.288  1.00  0.00           H  
ATOM   4451  HG2 GLU A 289      -1.063 -19.287   9.997  1.00  0.00           H  
ATOM   4452  N   CYS A 290      -0.798 -14.849  12.959  1.00  0.84           N  
ATOM   4453  CA  CYS A 290      -1.103 -13.870  14.029  1.00  0.84           C  
ATOM   4454  C   CYS A 290      -2.267 -12.837  13.779  1.00  0.84           C  
ATOM   4455  O   CYS A 290      -2.520 -12.537  12.627  1.00  0.84           O  
ATOM   4456  CB  CYS A 290       0.189 -13.011  14.282  1.00  0.84           C  
ATOM   4457  SG  CYS A 290       1.522 -13.988  14.859  1.00  0.84           S  
ATOM   4458  H   CYS A 290      -0.209 -14.552  12.194  1.00  0.00           H  
ATOM   4459  HA  CYS A 290      -1.322 -14.459  14.921  1.00  0.00           H  
ATOM   4460  HB3 CYS A 290      -0.099 -12.266  15.023  1.00  0.00           H  
ATOM   4461  HB2 CYS A 290       0.412 -12.349  13.444  1.00  0.00           H  
ATOM   4462  N   PRO A 291      -2.825 -12.162  14.808  1.00  0.86           N  
ATOM   4463  CA  PRO A 291      -3.643 -10.942  14.607  1.00  0.86           C  
ATOM   4464  C   PRO A 291      -2.755  -9.807  14.107  1.00  0.86           C  
ATOM   4465  O   PRO A 291      -1.573  -9.729  14.338  1.00  0.86           O  
ATOM   4466  CB  PRO A 291      -4.208 -10.674  16.054  1.00  0.86           C  
ATOM   4467  CG  PRO A 291      -4.057 -11.961  16.796  1.00  0.86           C  
ATOM   4468  CD  PRO A 291      -2.829 -12.550  16.217  1.00  0.86           C  
ATOM   4469  HA  PRO A 291      -4.370 -11.049  13.802  1.00  0.00           H  
ATOM   4470  HB3 PRO A 291      -5.252 -10.363  16.061  1.00  0.00           H  
ATOM   4471  HB2 PRO A 291      -3.582  -9.974  16.609  1.00  0.00           H  
ATOM   4472  HG3 PRO A 291      -4.924 -12.584  16.571  1.00  0.00           H  
ATOM   4473  HG2 PRO A 291      -3.913 -11.827  17.868  1.00  0.00           H  
ATOM   4474  HD2 PRO A 291      -1.996 -12.127  16.780  1.00  0.00           H  
ATOM   4475  HD3 PRO A 291      -2.815 -13.624  16.403  1.00  0.00           H  
ATOM   4476  N   LYS A 292      -3.326  -9.029  13.244  1.00  0.78           N  
ATOM   4477  CA  LYS A 292      -2.706  -7.859  12.672  1.00  0.78           C  
ATOM   4478  C   LYS A 292      -2.382  -6.704  13.666  1.00  0.78           C  
ATOM   4479  O   LYS A 292      -3.241  -6.264  14.452  1.00  0.78           O  
ATOM   4480  CB  LYS A 292      -3.775  -7.425  11.637  1.00  0.78           C  
ATOM   4481  CG  LYS A 292      -3.291  -6.363  10.631  1.00  0.78           C  
ATOM   4482  CD  LYS A 292      -4.247  -6.178   9.468  1.00  0.78           C  
ATOM   4483  CE  LYS A 292      -4.369  -7.420   8.632  1.00  0.78           C  
ATOM   4484  NZ  LYS A 292      -5.060  -7.097   7.398  1.00  0.78           N1+
ATOM   4485  H   LYS A 292      -4.307  -9.191  13.065  1.00  0.00           H  
ATOM   4486  HA  LYS A 292      -1.764  -8.109  12.182  1.00  0.00           H  
ATOM   4487  HB3 LYS A 292      -4.521  -6.954  12.276  1.00  0.00           H  
ATOM   4488  HB2 LYS A 292      -4.076  -8.345  11.135  1.00  0.00           H  
ATOM   4489  HG3 LYS A 292      -2.315  -6.637  10.229  1.00  0.00           H  
ATOM   4490  HG2 LYS A 292      -3.092  -5.405  11.113  1.00  0.00           H  
ATOM   4491  HD3 LYS A 292      -3.903  -5.319   8.891  1.00  0.00           H  
ATOM   4492  HD2 LYS A 292      -5.216  -5.801   9.796  1.00  0.00           H  
ATOM   4493  HE3 LYS A 292      -5.012  -8.153   9.120  1.00  0.00           H  
ATOM   4494  HE2 LYS A 292      -3.365  -7.700   8.315  1.00  0.00           H  
ATOM   4495  HZ1 LYS A 292      -5.931  -6.602   7.524  1.00  0.00           H  
ATOM   4496  HZ2 LYS A 292      -4.481  -6.526   6.798  1.00  0.00           H  
ATOM   4497  HZ3 LYS A 292      -5.302  -7.898   6.833  1.00  0.00           H  
ATOM   4498  N   TYR A 293      -1.136  -6.217  13.441  1.00  0.81           N  
ATOM   4499  CA  TYR A 293      -0.650  -5.043  14.169  1.00  0.81           C  
ATOM   4500  C   TYR A 293      -1.243  -3.732  13.635  1.00  0.81           C  
ATOM   4501  O   TYR A 293      -1.115  -3.435  12.467  1.00  0.81           O  
ATOM   4502  CB  TYR A 293       0.881  -4.954  14.089  1.00  0.81           C  
ATOM   4503  CG  TYR A 293       1.400  -3.697  14.839  1.00  0.81           C  
ATOM   4504  CD1 TYR A 293       1.480  -3.843  16.253  1.00  0.81           C  
ATOM   4505  CD2 TYR A 293       1.711  -2.429  14.327  1.00  0.81           C  
ATOM   4506  CE1 TYR A 293       1.841  -2.821  17.132  1.00  0.81           C  
ATOM   4507  CE2 TYR A 293       2.111  -1.365  15.189  1.00  0.81           C  
ATOM   4508  CZ  TYR A 293       2.195  -1.588  16.535  1.00  0.81           C  
ATOM   4509  OH  TYR A 293       2.553  -0.559  17.347  1.00  0.81           O  
ATOM   4510  H   TYR A 293      -0.535  -6.673  12.770  1.00  0.00           H  
ATOM   4511  HA  TYR A 293      -0.893  -5.157  15.227  1.00  0.00           H  
ATOM   4512  HB3 TYR A 293       1.295  -4.865  13.083  1.00  0.00           H  
ATOM   4513  HB2 TYR A 293       1.317  -5.844  14.542  1.00  0.00           H  
ATOM   4514  HD1 TYR A 293       1.254  -4.786  16.729  1.00  0.00           H  
ATOM   4515  HD2 TYR A 293       1.581  -2.337  13.259  1.00  0.00           H  
ATOM   4516  HE1 TYR A 293       1.938  -2.879  18.207  1.00  0.00           H  
ATOM   4517  HE2 TYR A 293       2.453  -0.420  14.790  1.00  0.00           H  
ATOM   4518  HH  TYR A 293       2.843   0.238  16.894  1.00  0.00           H  
ATOM   4519  N   VAL A 294      -1.816  -2.911  14.607  1.00  0.85           N  
ATOM   4520  CA  VAL A 294      -2.384  -1.615  14.347  1.00  0.85           C  
ATOM   4521  C   VAL A 294      -2.202  -0.654  15.581  1.00  0.85           C  
ATOM   4522  O   VAL A 294      -2.215  -1.044  16.762  1.00  0.85           O  
ATOM   4523  CB  VAL A 294      -3.899  -1.742  14.088  1.00  0.85           C  
ATOM   4524  CG1 VAL A 294      -4.193  -2.422  12.668  1.00  0.85           C  
ATOM   4525  CG2 VAL A 294      -4.692  -2.403  15.222  1.00  0.85           C  
ATOM   4526  H   VAL A 294      -1.862  -3.160  15.586  1.00  0.00           H  
ATOM   4527  HA  VAL A 294      -1.943  -1.165  13.456  1.00  0.00           H  
ATOM   4528  HB  VAL A 294      -4.427  -0.794  13.991  1.00  0.00           H  
ATOM   4529 HG11 VAL A 294      -3.851  -3.457  12.680  1.00  0.00           H  
ATOM   4530 HG12 VAL A 294      -5.268  -2.451  12.494  1.00  0.00           H  
ATOM   4531 HG13 VAL A 294      -3.681  -1.915  11.849  1.00  0.00           H  
ATOM   4532 HG21 VAL A 294      -4.623  -1.796  16.125  1.00  0.00           H  
ATOM   4533 HG22 VAL A 294      -5.744  -2.417  14.936  1.00  0.00           H  
ATOM   4534 HG23 VAL A 294      -4.350  -3.396  15.511  1.00  0.00           H  
ATOM   4535  N   ARG A 295      -2.186   0.633  15.286  1.00  0.77           N  
ATOM   4536  CA  ARG A 295      -1.864   1.736  16.262  1.00  0.77           C  
ATOM   4537  C   ARG A 295      -3.142   2.062  17.142  1.00  0.77           C  
ATOM   4538  O   ARG A 295      -3.501   3.238  17.348  1.00  0.77           O  
ATOM   4539  CB  ARG A 295      -1.104   2.858  15.530  1.00  0.77           C  
ATOM   4540  CG  ARG A 295       0.178   2.252  14.818  1.00  0.77           C  
ATOM   4541  CD  ARG A 295       1.016   3.211  13.955  1.00  0.77           C  
ATOM   4542  NE  ARG A 295       2.327   2.699  13.591  1.00  0.77           N  
ATOM   4543  CZ  ARG A 295       3.017   2.888  12.501  1.00  0.77           C  
ATOM   4544  NH1 ARG A 295       2.680   3.551  11.459  1.00  0.77           N  
ATOM   4545  NH2 ARG A 295       4.308   2.365  12.465  1.00  0.77           N1+
ATOM   4546  H   ARG A 295      -2.388   0.979  14.358  1.00  0.00           H  
ATOM   4547  HA  ARG A 295      -1.190   1.405  17.052  1.00  0.00           H  
ATOM   4548  HB3 ARG A 295      -0.780   3.630  16.228  1.00  0.00           H  
ATOM   4549  HB2 ARG A 295      -1.768   3.365  14.829  1.00  0.00           H  
ATOM   4550  HG3 ARG A 295      -0.005   1.360  14.219  1.00  0.00           H  
ATOM   4551  HG2 ARG A 295       0.799   1.827  15.606  1.00  0.00           H  
ATOM   4552  HD3 ARG A 295       0.862   4.181  14.428  1.00  0.00           H  
ATOM   4553  HD2 ARG A 295       0.412   3.342  13.057  1.00  0.00           H  
ATOM   4554  HE  ARG A 295       2.790   2.174  14.320  1.00  0.00           H  
ATOM   4555 HH12 ARG A 295       3.425   3.766  10.810  1.00  0.00           H  
ATOM   4556 HH11 ARG A 295       1.759   3.931  11.298  1.00  0.00           H  
ATOM   4557 HH22 ARG A 295       4.939   2.499  11.687  1.00  0.00           H  
ATOM   4558 HH21 ARG A 295       4.714   1.868  13.245  1.00  0.00           H  
ATOM   4559  N   SER A 296      -3.791   1.031  17.658  1.00  0.84           N  
ATOM   4560  CA  SER A 296      -4.931   1.183  18.533  1.00  0.84           C  
ATOM   4561  C   SER A 296      -4.572   0.693  19.945  1.00  0.84           C  
ATOM   4562  O   SER A 296      -3.819  -0.246  20.094  1.00  0.84           O  
ATOM   4563  CB  SER A 296      -6.074   0.321  17.976  1.00  0.84           C  
ATOM   4564  OG  SER A 296      -6.609   0.959  16.782  1.00  0.84           O  
ATOM   4565  H   SER A 296      -3.464   0.084  17.536  1.00  0.00           H  
ATOM   4566  HA  SER A 296      -5.333   2.196  18.559  1.00  0.00           H  
ATOM   4567  HB3 SER A 296      -6.992   0.299  18.565  1.00  0.00           H  
ATOM   4568  HB2 SER A 296      -5.765  -0.721  17.906  1.00  0.00           H  
ATOM   4569  HG  SER A 296      -7.196   1.668  17.053  1.00  0.00           H  
ATOM   4570  N   ALA A 297      -5.087   1.425  20.946  1.00  0.84           N  
ATOM   4571  CA  ALA A 297      -4.808   1.260  22.310  1.00  0.84           C  
ATOM   4572  C   ALA A 297      -5.910   0.361  22.861  1.00  0.84           C  
ATOM   4573  O   ALA A 297      -5.573  -0.568  23.603  1.00  0.84           O  
ATOM   4574  CB  ALA A 297      -4.822   2.700  22.970  1.00  0.84           C  
ATOM   4575  H   ALA A 297      -5.796   2.089  20.670  1.00  0.00           H  
ATOM   4576  HA  ALA A 297      -3.852   0.786  22.530  1.00  0.00           H  
ATOM   4577  HB1 ALA A 297      -4.733   2.694  24.057  1.00  0.00           H  
ATOM   4578  HB2 ALA A 297      -4.040   3.417  22.716  1.00  0.00           H  
ATOM   4579  HB3 ALA A 297      -5.765   3.230  22.845  1.00  0.00           H  
ATOM   4580  N   LYS A 298      -7.158   0.602  22.391  1.00  0.80           N  
ATOM   4581  CA  LYS A 298      -8.344  -0.194  22.655  1.00  0.80           C  
ATOM   4582  C   LYS A 298      -9.274  -0.136  21.327  1.00  0.80           C  
ATOM   4583  O   LYS A 298      -9.060   0.800  20.537  1.00  0.80           O  
ATOM   4584  CB  LYS A 298      -9.049   0.710  23.751  1.00  0.80           C  
ATOM   4585  CG  LYS A 298      -9.370   2.165  23.357  1.00  0.80           C  
ATOM   4586  CD  LYS A 298     -10.085   2.882  24.463  1.00  0.80           C  
ATOM   4587  CE  LYS A 298     -10.419   4.423  24.054  1.00  0.80           C  
ATOM   4588  NZ  LYS A 298     -11.352   4.514  22.981  1.00  0.80           N1+
ATOM   4589  H   LYS A 298      -7.400   1.424  21.856  1.00  0.00           H  
ATOM   4590  HA  LYS A 298      -8.221  -1.204  23.047  1.00  0.00           H  
ATOM   4591  HB3 LYS A 298      -8.511   0.641  24.696  1.00  0.00           H  
ATOM   4592  HB2 LYS A 298     -10.074   0.403  23.960  1.00  0.00           H  
ATOM   4593  HG3 LYS A 298      -9.958   2.272  22.446  1.00  0.00           H  
ATOM   4594  HG2 LYS A 298      -8.418   2.600  23.051  1.00  0.00           H  
ATOM   4595  HD3 LYS A 298      -9.438   2.910  25.339  1.00  0.00           H  
ATOM   4596  HD2 LYS A 298     -11.011   2.368  24.724  1.00  0.00           H  
ATOM   4597  HE3 LYS A 298      -9.456   4.862  23.793  1.00  0.00           H  
ATOM   4598  HE2 LYS A 298     -10.968   5.010  24.790  1.00  0.00           H  
ATOM   4599  HZ1 LYS A 298     -11.750   5.436  22.881  1.00  0.00           H  
ATOM   4600  HZ2 LYS A 298     -10.940   4.154  22.132  1.00  0.00           H  
ATOM   4601  HZ3 LYS A 298     -12.200   4.046  23.268  1.00  0.00           H  
ATOM   4602  N   LEU A 299     -10.147  -1.131  21.128  1.00  0.85           N  
ATOM   4603  CA  LEU A 299     -11.253  -1.111  20.085  1.00  0.85           C  
ATOM   4604  C   LEU A 299     -12.497  -1.703  20.770  1.00  0.85           C  
ATOM   4605  O   LEU A 299     -12.823  -2.855  20.586  1.00  0.85           O  
ATOM   4606  CB  LEU A 299     -10.726  -1.972  18.945  1.00  0.85           C  
ATOM   4607  CG  LEU A 299      -9.677  -1.409  17.952  1.00  0.85           C  
ATOM   4608  CD1 LEU A 299      -9.016  -2.621  17.235  1.00  0.85           C  
ATOM   4609  CD2 LEU A 299     -10.164  -0.305  16.882  1.00  0.85           C  
ATOM   4610  H   LEU A 299     -10.173  -1.841  21.847  1.00  0.00           H  
ATOM   4611  HA  LEU A 299     -11.448  -0.052  19.915  1.00  0.00           H  
ATOM   4612  HB3 LEU A 299     -11.594  -2.252  18.347  1.00  0.00           H  
ATOM   4613  HB2 LEU A 299     -10.405  -2.925  19.366  1.00  0.00           H  
ATOM   4614  HG  LEU A 299      -8.991  -0.855  18.593  1.00  0.00           H  
ATOM   4615 HD11 LEU A 299      -9.332  -3.632  17.495  1.00  0.00           H  
ATOM   4616 HD12 LEU A 299      -9.314  -2.491  16.194  1.00  0.00           H  
ATOM   4617 HD13 LEU A 299      -7.927  -2.612  17.184  1.00  0.00           H  
ATOM   4618 HD21 LEU A 299      -9.435   0.463  16.616  1.00  0.00           H  
ATOM   4619 HD22 LEU A 299     -10.600  -0.747  15.986  1.00  0.00           H  
ATOM   4620 HD23 LEU A 299     -10.967   0.286  17.320  1.00  0.00           H  
ATOM   4621  N   ARG A 300     -13.213  -0.873  21.552  1.00  0.79           N  
ATOM   4622  CA  ARG A 300     -14.432  -1.274  22.304  1.00  0.79           C  
ATOM   4623  C   ARG A 300     -15.684  -1.118  21.470  1.00  0.79           C  
ATOM   4624  O   ARG A 300     -16.012  -0.021  21.129  1.00  0.79           O  
ATOM   4625  CB  ARG A 300     -14.491  -0.491  23.622  1.00  0.79           C  
ATOM   4626  CG  ARG A 300     -15.631  -1.019  24.515  1.00  0.79           C  
ATOM   4627  CD  ARG A 300     -15.421  -0.849  26.045  1.00  0.79           C  
ATOM   4628  NE  ARG A 300     -14.383  -1.686  26.605  1.00  0.79           N  
ATOM   4629  CZ  ARG A 300     -14.385  -2.971  26.975  1.00  0.79           C  
ATOM   4630  NH1 ARG A 300     -15.425  -3.756  26.871  1.00  0.79           N  
ATOM   4631  NH2 ARG A 300     -13.275  -3.381  27.604  1.00  0.79           N1+
ATOM   4632  H   ARG A 300     -12.972   0.106  21.613  1.00  0.00           H  
ATOM   4633  HA  ARG A 300     -14.375  -2.350  22.470  1.00  0.00           H  
ATOM   4634  HB3 ARG A 300     -14.686   0.567  23.447  1.00  0.00           H  
ATOM   4635  HB2 ARG A 300     -13.499  -0.608  24.057  1.00  0.00           H  
ATOM   4636  HG3 ARG A 300     -15.703  -2.095  24.356  1.00  0.00           H  
ATOM   4637  HG2 ARG A 300     -16.636  -0.733  24.206  1.00  0.00           H  
ATOM   4638  HD3 ARG A 300     -16.332  -0.959  26.633  1.00  0.00           H  
ATOM   4639  HD2 ARG A 300     -15.087   0.186  26.129  1.00  0.00           H  
ATOM   4640  HE  ARG A 300     -13.538  -1.134  26.656  1.00  0.00           H  
ATOM   4641 HH12 ARG A 300     -15.460  -4.707  27.210  1.00  0.00           H  
ATOM   4642 HH11 ARG A 300     -16.267  -3.273  26.594  1.00  0.00           H  
ATOM   4643 HH22 ARG A 300     -13.185  -4.373  27.771  1.00  0.00           H  
ATOM   4644 HH21 ARG A 300     -12.529  -2.748  27.857  1.00  0.00           H  
ATOM   4645  N   MET A 301     -16.364  -2.205  21.140  1.00  0.84           N  
ATOM   4646  CA  MET A 301     -17.715  -2.240  20.467  1.00  0.84           C  
ATOM   4647  C   MET A 301     -18.774  -2.497  21.447  1.00  0.84           C  
ATOM   4648  O   MET A 301     -18.628  -3.236  22.404  1.00  0.84           O  
ATOM   4649  CB  MET A 301     -17.680  -3.164  19.220  1.00  0.84           C  
ATOM   4650  CG  MET A 301     -19.062  -3.453  18.533  1.00  0.84           C  
ATOM   4651  SD  MET A 301     -18.896  -4.147  16.843  1.00  0.84           S  
ATOM   4652  CE  MET A 301     -18.511  -2.601  15.925  1.00  0.84           C  
ATOM   4653  H   MET A 301     -16.035  -3.087  21.506  1.00  0.00           H  
ATOM   4654  HA  MET A 301     -17.858  -1.263  20.006  1.00  0.00           H  
ATOM   4655  HB3 MET A 301     -17.245  -4.152  19.375  1.00  0.00           H  
ATOM   4656  HB2 MET A 301     -17.055  -2.569  18.553  1.00  0.00           H  
ATOM   4657  HG3 MET A 301     -19.659  -2.543  18.469  1.00  0.00           H  
ATOM   4658  HG2 MET A 301     -19.650  -4.142  19.141  1.00  0.00           H  
ATOM   4659  HE1 MET A 301     -17.532  -2.198  16.184  1.00  0.00           H  
ATOM   4660  HE2 MET A 301     -18.668  -2.846  14.875  1.00  0.00           H  
ATOM   4661  HE3 MET A 301     -19.245  -1.834  16.170  1.00  0.00           H  
ATOM   4662  N   VAL A 302     -19.894  -1.867  21.307  1.00  0.83           N  
ATOM   4663  CA  VAL A 302     -21.085  -2.018  22.102  1.00  0.83           C  
ATOM   4664  C   VAL A 302     -21.795  -3.326  21.845  1.00  0.83           C  
ATOM   4665  O   VAL A 302     -21.770  -3.718  20.692  1.00  0.83           O  
ATOM   4666  CB  VAL A 302     -22.091  -0.863  21.702  1.00  0.83           C  
ATOM   4667  CG1 VAL A 302     -22.874  -0.872  20.396  1.00  0.83           C  
ATOM   4668  CG2 VAL A 302     -22.891  -0.476  22.962  1.00  0.83           C  
ATOM   4669  H   VAL A 302     -20.060  -1.226  20.543  1.00  0.00           H  
ATOM   4670  HA  VAL A 302     -20.810  -2.009  23.157  1.00  0.00           H  
ATOM   4671  HB  VAL A 302     -21.484   0.012  21.466  1.00  0.00           H  
ATOM   4672 HG11 VAL A 302     -22.285  -1.299  19.584  1.00  0.00           H  
ATOM   4673 HG12 VAL A 302     -23.853  -1.343  20.493  1.00  0.00           H  
ATOM   4674 HG13 VAL A 302     -23.196   0.114  20.060  1.00  0.00           H  
ATOM   4675 HG21 VAL A 302     -23.541  -1.304  23.246  1.00  0.00           H  
ATOM   4676 HG22 VAL A 302     -22.336  -0.150  23.842  1.00  0.00           H  
ATOM   4677 HG23 VAL A 302     -23.573   0.329  22.691  1.00  0.00           H  
ATOM   4678  N   THR A 303     -22.431  -3.849  22.868  1.00  0.80           N  
ATOM   4679  CA  THR A 303     -23.488  -4.791  22.677  1.00  0.80           C  
ATOM   4680  C   THR A 303     -24.850  -4.286  23.218  1.00  0.80           C  
ATOM   4681  O   THR A 303     -25.851  -4.318  22.526  1.00  0.80           O  
ATOM   4682  CB  THR A 303     -23.080  -6.177  23.371  1.00  0.80           C  
ATOM   4683  OG1 THR A 303     -23.061  -6.049  24.760  1.00  0.80           O  
ATOM   4684  CG2 THR A 303     -21.721  -6.719  22.942  1.00  0.80           C  
ATOM   4685  H   THR A 303     -22.434  -3.565  23.838  1.00  0.00           H  
ATOM   4686  HA  THR A 303     -23.667  -4.964  21.616  1.00  0.00           H  
ATOM   4687  HB  THR A 303     -23.907  -6.879  23.261  1.00  0.00           H  
ATOM   4688  HG1 THR A 303     -22.749  -6.886  25.112  1.00  0.00           H  
ATOM   4689 HG21 THR A 303     -21.374  -7.436  23.687  1.00  0.00           H  
ATOM   4690 HG22 THR A 303     -21.659  -7.134  21.935  1.00  0.00           H  
ATOM   4691 HG23 THR A 303     -20.989  -5.924  22.799  1.00  0.00           H  
ATOM   4692  N   GLY A 304     -24.743  -3.750  24.465  1.00  0.76           N  
ATOM   4693  CA  GLY A 304     -25.779  -3.358  25.343  1.00  0.76           C  
ATOM   4694  C   GLY A 304     -26.282  -1.968  24.883  1.00  0.76           C  
ATOM   4695  O   GLY A 304     -26.172  -1.540  23.728  1.00  0.76           O  
ATOM   4696  H   GLY A 304     -23.846  -3.724  24.928  1.00  0.00           H  
ATOM   4697  HA3 GLY A 304     -25.231  -3.256  26.280  1.00  0.00           H  
ATOM   4698  HA2 GLY A 304     -26.655  -3.962  25.583  1.00  0.00           H  
ATOM   4699  N   LEU A 305     -26.791  -1.331  25.885  1.00  0.68           N  
ATOM   4700  CA  LEU A 305     -27.538  -0.111  25.819  1.00  0.68           C  
ATOM   4701  C   LEU A 305     -26.932   0.952  26.759  1.00  0.68           C  
ATOM   4702  O   LEU A 305     -26.029   0.687  27.531  1.00  0.68           O  
ATOM   4703  CB  LEU A 305     -28.952  -0.473  26.376  1.00  0.68           C  
ATOM   4704  CG  LEU A 305     -29.698  -1.553  25.691  1.00  0.68           C  
ATOM   4705  CD1 LEU A 305     -30.076  -2.762  26.566  1.00  0.68           C  
ATOM   4706  CD2 LEU A 305     -30.886  -0.855  25.028  1.00  0.68           C  
ATOM   4707  H   LEU A 305     -26.734  -1.778  26.789  1.00  0.00           H  
ATOM   4708  HA  LEU A 305     -27.662   0.400  24.864  1.00  0.00           H  
ATOM   4709  HB3 LEU A 305     -29.668   0.343  26.467  1.00  0.00           H  
ATOM   4710  HB2 LEU A 305     -28.950  -0.686  27.446  1.00  0.00           H  
ATOM   4711  HG  LEU A 305     -29.037  -1.954  24.922  1.00  0.00           H  
ATOM   4712 HD11 LEU A 305     -30.884  -3.417  26.241  1.00  0.00           H  
ATOM   4713 HD12 LEU A 305     -29.262  -3.474  26.699  1.00  0.00           H  
ATOM   4714 HD13 LEU A 305     -30.424  -2.463  27.556  1.00  0.00           H  
ATOM   4715 HD21 LEU A 305     -30.680   0.072  24.492  1.00  0.00           H  
ATOM   4716 HD22 LEU A 305     -31.387  -1.630  24.447  1.00  0.00           H  
ATOM   4717 HD23 LEU A 305     -31.629  -0.636  25.796  1.00  0.00           H  
ATOM   4718  N   ARG A 306     -27.254   2.225  26.559  1.00  0.70           N  
ATOM   4719  CA  ARG A 306     -26.783   3.376  27.387  1.00  0.70           C  
ATOM   4720  C   ARG A 306     -27.089   3.202  28.889  1.00  0.70           C  
ATOM   4721  O   ARG A 306     -28.228   2.846  29.199  1.00  0.70           O  
ATOM   4722  CB  ARG A 306     -27.348   4.734  26.859  1.00  0.70           C  
ATOM   4723  CG  ARG A 306     -26.949   5.117  25.368  1.00  0.70           C  
ATOM   4724  CD  ARG A 306     -27.893   6.177  24.672  1.00  0.70           C  
ATOM   4725  NE  ARG A 306     -27.513   6.493  23.289  1.00  0.70           N  
ATOM   4726  CZ  ARG A 306     -26.353   7.145  22.924  1.00  0.70           C  
ATOM   4727  NH1 ARG A 306     -25.572   7.743  23.775  1.00  0.70           N  
ATOM   4728  NH2 ARG A 306     -26.060   7.225  21.647  1.00  0.70           N1+
ATOM   4729  H   ARG A 306     -28.002   2.424  25.911  1.00  0.00           H  
ATOM   4730  HA  ARG A 306     -25.707   3.244  27.283  1.00  0.00           H  
ATOM   4731  HB3 ARG A 306     -26.814   5.383  27.552  1.00  0.00           H  
ATOM   4732  HB2 ARG A 306     -28.422   4.741  27.047  1.00  0.00           H  
ATOM   4733  HG3 ARG A 306     -27.158   4.206  24.806  1.00  0.00           H  
ATOM   4734  HG2 ARG A 306     -25.876   5.282  25.264  1.00  0.00           H  
ATOM   4735  HD3 ARG A 306     -27.942   7.132  25.195  1.00  0.00           H  
ATOM   4736  HD2 ARG A 306     -28.892   5.775  24.500  1.00  0.00           H  
ATOM   4737  HE  ARG A 306     -28.159   6.193  22.573  1.00  0.00           H  
ATOM   4738 HH12 ARG A 306     -24.933   8.481  23.514  1.00  0.00           H  
ATOM   4739 HH11 ARG A 306     -25.799   7.871  24.751  1.00  0.00           H  
ATOM   4740 HH22 ARG A 306     -25.271   7.672  21.201  1.00  0.00           H  
ATOM   4741 HH21 ARG A 306     -26.639   6.615  21.086  1.00  0.00           H  
ATOM   4742  N   ASN A 307     -26.031   3.318  29.734  1.00  0.81           N  
ATOM   4743  CA  ASN A 307     -26.124   3.000  31.168  1.00  0.81           C  
ATOM   4744  C   ASN A 307     -26.613   4.295  31.789  1.00  0.81           C  
ATOM   4745  O   ASN A 307     -25.839   5.179  32.057  1.00  0.81           O  
ATOM   4746  CB  ASN A 307     -24.767   2.601  31.737  1.00  0.81           C  
ATOM   4747  CG  ASN A 307     -24.872   1.985  33.138  1.00  0.81           C  
ATOM   4748  OD1 ASN A 307     -25.971   1.555  33.536  1.00  0.81           O  
ATOM   4749  ND2 ASN A 307     -23.834   1.980  33.941  1.00  0.81           N  
ATOM   4750  H   ASN A 307     -25.156   3.627  29.334  1.00  0.00           H  
ATOM   4751  HA  ASN A 307     -26.909   2.268  31.362  1.00  0.00           H  
ATOM   4752  HB3 ASN A 307     -24.011   3.385  31.676  1.00  0.00           H  
ATOM   4753  HB2 ASN A 307     -24.337   1.876  31.046  1.00  0.00           H  
ATOM   4754 HD22 ASN A 307     -24.008   1.553  34.840  1.00  0.00           H  
ATOM   4755 HD21 ASN A 307     -22.909   2.213  33.607  1.00  0.00           H  
ATOM   4756  N   ILE A 308     -27.899   4.557  31.932  1.00  0.65           N  
ATOM   4757  CA  ILE A 308     -28.411   5.691  32.742  1.00  0.65           C  
ATOM   4758  C   ILE A 308     -29.410   5.142  33.836  1.00  0.65           C  
ATOM   4759  O   ILE A 308     -30.557   4.925  33.478  1.00  0.65           O  
ATOM   4760  CB  ILE A 308     -29.203   6.660  31.726  1.00  0.65           C  
ATOM   4761  CG1 ILE A 308     -28.170   7.492  30.886  1.00  0.65           C  
ATOM   4762  CG2 ILE A 308     -30.087   7.688  32.491  1.00  0.65           C  
ATOM   4763  CD1 ILE A 308     -28.905   8.056  29.711  1.00  0.65           C  
ATOM   4764  H   ILE A 308     -28.620   3.937  31.591  1.00  0.00           H  
ATOM   4765  HA  ILE A 308     -27.626   6.235  33.267  1.00  0.00           H  
ATOM   4766  HB  ILE A 308     -29.841   6.096  31.045  1.00  0.00           H  
ATOM   4767 HG13 ILE A 308     -27.373   6.911  30.422  1.00  0.00           H  
ATOM   4768 HG12 ILE A 308     -27.587   8.098  31.579  1.00  0.00           H  
ATOM   4769 HG21 ILE A 308     -30.587   8.437  31.875  1.00  0.00           H  
ATOM   4770 HG22 ILE A 308     -30.832   7.392  33.230  1.00  0.00           H  
ATOM   4771 HG23 ILE A 308     -29.382   8.323  33.027  1.00  0.00           H  
ATOM   4772 HD11 ILE A 308     -29.220   9.086  29.880  1.00  0.00           H  
ATOM   4773 HD12 ILE A 308     -28.313   8.065  28.795  1.00  0.00           H  
ATOM   4774 HD13 ILE A 308     -29.837   7.540  29.478  1.00  0.00           H  
ATOM   4775  N   PRO A 309     -29.033   4.957  35.050  1.00  0.71           N  
ATOM   4776  CA  PRO A 309     -29.895   4.523  36.151  1.00  0.71           C  
ATOM   4777  C   PRO A 309     -30.910   5.641  36.429  1.00  0.71           C  
ATOM   4778  O   PRO A 309     -30.570   6.834  36.529  1.00  0.71           O  
ATOM   4779  CB  PRO A 309     -28.946   4.371  37.365  1.00  0.71           C  
ATOM   4780  CG  PRO A 309     -27.586   4.230  36.723  1.00  0.71           C  
ATOM   4781  CD  PRO A 309     -27.674   5.149  35.505  1.00  0.71           C  
ATOM   4782  HA  PRO A 309     -30.385   3.564  35.981  1.00  0.00           H  
ATOM   4783  HB3 PRO A 309     -29.137   3.480  37.965  1.00  0.00           H  
ATOM   4784  HB2 PRO A 309     -29.096   5.224  38.027  1.00  0.00           H  
ATOM   4785  HG3 PRO A 309     -27.333   3.240  36.345  1.00  0.00           H  
ATOM   4786  HG2 PRO A 309     -26.714   4.393  37.356  1.00  0.00           H  
ATOM   4787  HD2 PRO A 309     -27.454   6.190  35.742  1.00  0.00           H  
ATOM   4788  HD3 PRO A 309     -26.853   4.830  34.864  1.00  0.00           H  
ATOM   4789  N   SER A 310     -32.166   5.317  36.571  1.00  0.60           N  
ATOM   4790  CA  SER A 310     -33.261   6.311  37.030  1.00  0.60           C  
ATOM   4791  C   SER A 310     -33.989   5.972  38.392  1.00  0.60           C  
ATOM   4792  O   SER A 310     -33.402   5.154  39.114  1.00  0.60           O  
ATOM   4793  CB  SER A 310     -34.267   6.566  35.918  1.00  0.60           C  
ATOM   4794  OG  SER A 310     -34.593   5.292  35.350  1.00  0.60           O  
ATOM   4795  OXT SER A 310     -34.885   6.798  38.730  1.00  0.60           O1-
ATOM   4796  H   SER A 310     -32.291   4.318  36.649  1.00  0.00           H  
ATOM   4797  HA  SER A 310     -32.743   7.206  37.376  1.00  0.00           H  
ATOM   4798  HB3 SER A 310     -33.817   7.311  35.260  1.00  0.00           H  
ATOM   4799  HB2 SER A 310     -35.197   7.070  36.181  1.00  0.00           H  
ATOM   4800  HG  SER A 310     -33.745   4.858  35.234  1.00  0.00           H  
ATOM   4801  N   LYS A 311     -17.718  10.882  22.200  1.00  0.80           N  
ATOM   4802  CA  LYS A 311     -16.840  10.091  23.031  1.00  0.80           C  
ATOM   4803  C   LYS A 311     -17.315   9.775  24.451  1.00  0.80           C  
ATOM   4804  O   LYS A 311     -18.041  10.613  24.934  1.00  0.80           O  
ATOM   4805  CB  LYS A 311     -15.437  10.609  23.044  1.00  0.80           C  
ATOM   4806  CG  LYS A 311     -14.696  10.543  21.663  1.00  0.80           C  
ATOM   4807  CD  LYS A 311     -13.260  10.867  21.695  1.00  0.80           C  
ATOM   4808  CE  LYS A 311     -12.658  11.153  20.398  1.00  0.80           C  
ATOM   4809  NZ  LYS A 311     -13.143  12.471  19.875  1.00  0.80           N1+
ATOM   4810  H   LYS A 311     -17.632  11.878  22.346  1.00  0.00           H  
ATOM   4811  HA  LYS A 311     -16.869   9.137  22.504  1.00  0.00           H  
ATOM   4812  HB3 LYS A 311     -14.831  10.056  23.762  1.00  0.00           H  
ATOM   4813  HB2 LYS A 311     -15.399  11.588  23.523  1.00  0.00           H  
ATOM   4814  HG3 LYS A 311     -15.212  11.178  20.943  1.00  0.00           H  
ATOM   4815  HG2 LYS A 311     -14.870   9.536  21.284  1.00  0.00           H  
ATOM   4816  HD3 LYS A 311     -12.806   9.922  21.993  1.00  0.00           H  
ATOM   4817  HD2 LYS A 311     -12.962  11.511  22.522  1.00  0.00           H  
ATOM   4818  HE3 LYS A 311     -12.553  10.312  19.713  1.00  0.00           H  
ATOM   4819  HE2 LYS A 311     -11.612  11.318  20.656  1.00  0.00           H  
ATOM   4820  HZ1 LYS A 311     -13.296  13.164  20.593  1.00  0.00           H  
ATOM   4821  HZ2 LYS A 311     -12.490  12.991  19.305  1.00  0.00           H  
ATOM   4822  HZ3 LYS A 311     -13.989  12.296  19.351  1.00  0.00           H  
ATOM   4823  N   ASN A 312     -16.755   8.635  25.015  1.00  0.83           N  
ATOM   4824  CA  ASN A 312     -16.876   8.225  26.401  1.00  0.83           C  
ATOM   4825  C   ASN A 312     -18.351   8.007  26.831  1.00  0.83           C  
ATOM   4826  O   ASN A 312     -18.746   8.415  27.910  1.00  0.83           O  
ATOM   4827  CB  ASN A 312     -16.106   9.179  27.300  1.00  0.83           C  
ATOM   4828  CG  ASN A 312     -14.616   9.269  27.010  1.00  0.83           C  
ATOM   4829  OD1 ASN A 312     -13.897   8.276  27.114  1.00  0.83           O  
ATOM   4830  ND2 ASN A 312     -14.168  10.498  26.689  1.00  0.83           N  
ATOM   4831  H   ASN A 312     -16.194   7.980  24.492  1.00  0.00           H  
ATOM   4832  HA  ASN A 312     -16.388   7.253  26.335  1.00  0.00           H  
ATOM   4833  HB3 ASN A 312     -16.203   9.006  28.373  1.00  0.00           H  
ATOM   4834  HB2 ASN A 312     -16.457  10.206  27.203  1.00  0.00           H  
ATOM   4835 HD22 ASN A 312     -13.186  10.703  26.568  1.00  0.00           H  
ATOM   4836 HD21 ASN A 312     -14.774  11.302  26.756  1.00  0.00           H  
ATOM   4837  N   VAL A 313     -19.222   7.354  26.023  1.00  0.84           N  
ATOM   4838  CA  VAL A 313     -20.562   6.933  26.322  1.00  0.84           C  
ATOM   4839  C   VAL A 313     -20.537   5.609  27.100  1.00  0.84           C  
ATOM   4840  O   VAL A 313     -20.342   4.555  26.491  1.00  0.84           O  
ATOM   4841  CB  VAL A 313     -21.412   6.743  24.989  1.00  0.84           C  
ATOM   4842  CG1 VAL A 313     -22.883   6.169  25.189  1.00  0.84           C  
ATOM   4843  CG2 VAL A 313     -21.538   8.032  24.168  1.00  0.84           C  
ATOM   4844  H   VAL A 313     -18.849   6.922  25.190  1.00  0.00           H  
ATOM   4845  HA  VAL A 313     -21.038   7.617  27.026  1.00  0.00           H  
ATOM   4846  HB  VAL A 313     -20.915   5.977  24.394  1.00  0.00           H  
ATOM   4847 HG11 VAL A 313     -22.704   5.158  25.556  1.00  0.00           H  
ATOM   4848 HG12 VAL A 313     -23.353   6.806  25.937  1.00  0.00           H  
ATOM   4849 HG13 VAL A 313     -23.526   6.105  24.311  1.00  0.00           H  
ATOM   4850 HG21 VAL A 313     -21.966   7.823  23.187  1.00  0.00           H  
ATOM   4851 HG22 VAL A 313     -22.236   8.749  24.598  1.00  0.00           H  
ATOM   4852 HG23 VAL A 313     -20.539   8.466  24.146  1.00  0.00           H  
ATOM   4853  N   THR A 314     -20.677   5.750  28.435  1.00  0.86           N  
ATOM   4854  CA  THR A 314     -20.881   4.557  29.307  1.00  0.86           C  
ATOM   4855  C   THR A 314     -22.132   3.717  28.936  1.00  0.86           C  
ATOM   4856  O   THR A 314     -23.256   4.305  28.835  1.00  0.86           O  
ATOM   4857  CB  THR A 314     -20.990   4.938  30.790  1.00  0.86           C  
ATOM   4858  OG1 THR A 314     -20.102   6.033  31.178  1.00  0.86           O  
ATOM   4859  CG2 THR A 314     -20.502   3.810  31.752  1.00  0.86           C  
ATOM   4860  H   THR A 314     -20.788   6.689  28.790  1.00  0.00           H  
ATOM   4861  HA  THR A 314     -19.967   3.970  29.219  1.00  0.00           H
[truncated: 1,447,097 more chars]
