# Supplementary material for: Broad-Spectrum Activity of Small Molecules Acting against Influenza a Virus: Biological and Computational Studies
Source: Pharmaceuticals (Basel). 2022 Feb 28;15(3):301. doi: 10.3390/ph15030301 (PMC8952214; doi:10.3390/ph15030301)
Supplement: Supplementary file 1 [file pharmaceuticals-15-00301-s001.zip › clustered_md_ParmaH1_4/parma-4_stem_12.pdb]

TITLE     T6372397
REMARK   4      COMPLIES WITH FORMAT V. 3.0, 1-DEC-2006
REMARK 888
REMARK 888 WRITTEN BY MAESTRO (A PRODUCT OF SCHRODINGER, LLC)
CRYST1  157.587   96.268   98.123  90.00  90.00  90.00 P 1           1
ATOM      1  CA  SER A   1     -29.106  28.357  -2.046  1.00  0.82           C  
ATOM      2  C   SER A   1     -28.609  27.941  -3.460  1.00  0.82           C  
ATOM      3  O   SER A   1     -29.393  27.652  -4.379  1.00  0.82           O  
ATOM      4  CB  SER A   1     -29.310  27.108  -1.129  1.00  0.82           C  
ATOM      5  OG  SER A   1     -28.034  26.434  -0.858  1.00  0.82           O  
ATOM      6  N4  SER A   1     -30.355  29.061  -2.161  1.00  0.00           N  
ATOM      7  HA  SER A   1     -28.317  28.987  -1.635  1.00  0.00           H  
ATOM      8  HB3 SER A   1     -30.177  26.494  -1.374  1.00  0.00           H  
ATOM      9  HB2 SER A   1     -29.582  27.459  -0.134  1.00  0.00           H  
ATOM     10  HG  SER A   1     -28.231  25.803  -0.162  1.00  0.00           H  
ATOM     11  H4  SER A   1     -31.007  28.722  -2.855  1.00  0.00           H  
ATOM     12  N   THR A   2     -27.294  27.807  -3.580  1.00  0.83           N  
ATOM     13  CA  THR A   2     -26.591  27.190  -4.649  1.00  0.83           C  
ATOM     14  C   THR A   2     -25.591  26.117  -4.121  1.00  0.83           C  
ATOM     15  O   THR A   2     -24.891  25.539  -4.959  1.00  0.83           O  
ATOM     16  CB  THR A   2     -25.817  28.145  -5.491  1.00  0.83           C  
ATOM     17  OG1 THR A   2     -24.829  28.870  -4.758  1.00  0.83           O  
ATOM     18  CG2 THR A   2     -26.718  29.099  -6.256  1.00  0.83           C  
ATOM     19  H   THR A   2     -26.740  28.291  -2.889  1.00  0.00           H  
ATOM     20  HA  THR A   2     -27.390  26.659  -5.167  1.00  0.00           H  
ATOM     21  HB  THR A   2     -25.305  27.594  -6.279  1.00  0.00           H  
ATOM     22  HG1 THR A   2     -25.116  28.779  -3.847  1.00  0.00           H  
ATOM     23 HG21 THR A   2     -27.362  28.631  -7.001  1.00  0.00           H  
ATOM     24 HG22 THR A   2     -27.459  29.477  -5.552  1.00  0.00           H  
ATOM     25 HG23 THR A   2     -26.181  29.939  -6.696  1.00  0.00           H  
ATOM     26  N   ASP A   3     -25.553  25.904  -2.773  1.00  0.88           N  
ATOM     27  CA  ASP A   3     -24.661  24.913  -2.230  1.00  0.88           C  
ATOM     28  C   ASP A   3     -25.335  23.546  -2.511  1.00  0.88           C  
ATOM     29  O   ASP A   3     -26.406  23.312  -1.974  1.00  0.88           O  
ATOM     30  CB  ASP A   3     -24.487  25.010  -0.724  1.00  0.88           C  
ATOM     31  CG  ASP A   3     -23.904  26.300  -0.215  1.00  0.88           C  
ATOM     32  OD1 ASP A   3     -23.621  27.224  -0.989  1.00  0.88           O  
ATOM     33  OD2 ASP A   3     -23.683  26.283   1.007  1.00  0.88           O1-
ATOM     34  H   ASP A   3     -26.362  26.150  -2.221  1.00  0.00           H  
ATOM     35  HA  ASP A   3     -23.652  24.979  -2.636  1.00  0.00           H  
ATOM     36  HB3 ASP A   3     -23.786  24.281  -0.315  1.00  0.00           H  
ATOM     37  HB2 ASP A   3     -25.385  24.728  -0.175  1.00  0.00           H  
ATOM     38  N   THR A   4     -24.632  22.637  -3.151  1.00  0.88           N  
ATOM     39  CA  THR A   4     -25.058  21.303  -3.555  1.00  0.88           C  
ATOM     40  C   THR A   4     -24.222  20.304  -2.778  1.00  0.88           C  
ATOM     41  O   THR A   4     -23.009  20.564  -2.545  1.00  0.88           O  
ATOM     42  CB  THR A   4     -24.751  21.213  -5.016  1.00  0.88           C  
ATOM     43  OG1 THR A   4     -23.470  21.708  -5.417  1.00  0.88           O  
ATOM     44  CG2 THR A   4     -25.794  21.950  -5.894  1.00  0.88           C  
ATOM     45  H   THR A   4     -23.645  22.812  -3.270  1.00  0.00           H  
ATOM     46  HA  THR A   4     -26.116  21.139  -3.351  1.00  0.00           H  
ATOM     47  HB  THR A   4     -24.776  20.167  -5.322  1.00  0.00           H  
ATOM     48  HG1 THR A   4     -23.227  21.255  -6.227  1.00  0.00           H  
ATOM     49 HG21 THR A   4     -26.690  21.346  -6.041  1.00  0.00           H  
ATOM     50 HG22 THR A   4     -26.218  22.860  -5.470  1.00  0.00           H  
ATOM     51 HG23 THR A   4     -25.522  22.205  -6.918  1.00  0.00           H  
ATOM     52  N   VAL A   5     -24.874  19.180  -2.491  1.00  0.87           N  
ATOM     53  CA  VAL A   5     -24.065  18.031  -2.090  1.00  0.87           C  
ATOM     54  C   VAL A   5     -24.536  16.848  -2.887  1.00  0.87           C  
ATOM     55  O   VAL A   5     -25.635  16.824  -3.436  1.00  0.87           O  
ATOM     56  CB  VAL A   5     -24.196  17.676  -0.557  1.00  0.87           C  
ATOM     57  CG1 VAL A   5     -23.561  18.784   0.323  1.00  0.87           C  
ATOM     58  CG2 VAL A   5     -25.608  17.354  -0.171  1.00  0.87           C  
ATOM     59  H   VAL A   5     -25.875  19.119  -2.611  1.00  0.00           H  
ATOM     60  HA  VAL A   5     -23.045  18.106  -2.468  1.00  0.00           H  
ATOM     61  HB  VAL A   5     -23.499  16.847  -0.427  1.00  0.00           H  
ATOM     62 HG11 VAL A   5     -24.179  19.681   0.344  1.00  0.00           H  
ATOM     63 HG12 VAL A   5     -23.555  18.377   1.334  1.00  0.00           H  
ATOM     64 HG13 VAL A   5     -22.520  18.993   0.077  1.00  0.00           H  
ATOM     65 HG21 VAL A   5     -25.834  17.740   0.823  1.00  0.00           H  
ATOM     66 HG22 VAL A   5     -26.258  17.930  -0.831  1.00  0.00           H  
ATOM     67 HG23 VAL A   5     -25.903  16.305  -0.171  1.00  0.00           H  
ATOM     68  N   ASP A   6     -23.611  15.938  -2.996  1.00  0.85           N  
ATOM     69  CA  ASP A   6     -23.924  14.595  -3.502  1.00  0.85           C  
ATOM     70  C   ASP A   6     -24.258  13.639  -2.275  1.00  0.85           C  
ATOM     71  O   ASP A   6     -23.387  13.489  -1.404  1.00  0.85           O  
ATOM     72  CB  ASP A   6     -22.832  13.961  -4.305  1.00  0.85           C  
ATOM     73  CG  ASP A   6     -22.445  14.755  -5.550  1.00  0.85           C  
ATOM     74  OD1 ASP A   6     -23.196  15.658  -6.028  1.00  0.85           O  
ATOM     75  OD2 ASP A   6     -21.365  14.321  -6.099  1.00  0.85           O1-
ATOM     76  H   ASP A   6     -22.680  16.173  -2.684  1.00  0.00           H  
ATOM     77  HA  ASP A   6     -24.876  14.662  -4.029  1.00  0.00           H  
ATOM     78  HB3 ASP A   6     -23.133  12.973  -4.652  1.00  0.00           H  
ATOM     79  HB2 ASP A   6     -21.962  13.748  -3.683  1.00  0.00           H  
ATOM     80  N   THR A   7     -25.469  13.074  -2.220  1.00  0.80           N  
ATOM     81  CA  THR A   7     -25.827  11.934  -1.343  1.00  0.80           C  
ATOM     82  C   THR A   7     -25.591  10.719  -2.249  1.00  0.80           C  
ATOM     83  O   THR A   7     -25.509  10.813  -3.470  1.00  0.80           O  
ATOM     84  CB  THR A   7     -27.341  12.169  -0.908  1.00  0.80           C  
ATOM     85  OG1 THR A   7     -28.281  11.927  -1.907  1.00  0.80           O  
ATOM     86  CG2 THR A   7     -27.599  13.605  -0.441  1.00  0.80           C  
ATOM     87  H   THR A   7     -26.088  13.264  -2.996  1.00  0.00           H  
ATOM     88  HA  THR A   7     -25.168  12.046  -0.481  1.00  0.00           H  
ATOM     89  HB  THR A   7     -27.383  11.477  -0.068  1.00  0.00           H  
ATOM     90  HG1 THR A   7     -28.013  12.370  -2.716  1.00  0.00           H  
ATOM     91 HG21 THR A   7     -27.702  14.322  -1.256  1.00  0.00           H  
ATOM     92 HG22 THR A   7     -28.618  13.624  -0.055  1.00  0.00           H  
ATOM     93 HG23 THR A   7     -26.836  14.001   0.230  1.00  0.00           H  
ATOM     94  N   VAL A   8     -25.599   9.549  -1.629  1.00  0.67           N  
ATOM     95  CA  VAL A   8     -25.240   8.355  -2.350  1.00  0.67           C  
ATOM     96  C   VAL A   8     -26.298   7.813  -3.336  1.00  0.67           C  
ATOM     97  O   VAL A   8     -26.022   7.021  -4.238  1.00  0.67           O  
ATOM     98  CB  VAL A   8     -24.811   7.269  -1.249  1.00  0.67           C  
ATOM     99  CG1 VAL A   8     -24.588   5.856  -1.856  1.00  0.67           C  
ATOM    100  CG2 VAL A   8     -23.512   7.756  -0.663  1.00  0.67           C  
ATOM    101  H   VAL A   8     -25.947   9.430  -0.688  1.00  0.00           H  
ATOM    102  HA  VAL A   8     -24.335   8.487  -2.944  1.00  0.00           H  
ATOM    103  HB  VAL A   8     -25.474   7.112  -0.399  1.00  0.00           H  
ATOM    104 HG11 VAL A   8     -24.574   5.683  -2.931  1.00  0.00           H  
ATOM    105 HG12 VAL A   8     -23.779   5.356  -1.323  1.00  0.00           H  
ATOM    106 HG13 VAL A   8     -25.415   5.286  -1.433  1.00  0.00           H  
ATOM    107 HG21 VAL A   8     -23.698   8.734  -0.221  1.00  0.00           H  
ATOM    108 HG22 VAL A   8     -23.016   7.110   0.062  1.00  0.00           H  
ATOM    109 HG23 VAL A   8     -22.768   7.853  -1.454  1.00  0.00           H  
ATOM    110  N   LEU A   9     -27.523   8.318  -3.132  1.00  0.67           N  
ATOM    111  CA  LEU A   9     -28.684   8.009  -3.878  1.00  0.67           C  
ATOM    112  C   LEU A   9     -29.142   9.097  -4.825  1.00  0.67           C  
ATOM    113  O   LEU A   9     -29.581   8.817  -5.893  1.00  0.67           O  
ATOM    114  CB  LEU A   9     -29.793   7.532  -2.923  1.00  0.67           C  
ATOM    115  CG  LEU A   9     -29.624   6.212  -2.174  1.00  0.67           C  
ATOM    116  CD1 LEU A   9     -28.779   6.354  -0.943  1.00  0.67           C  
ATOM    117  CD2 LEU A   9     -31.007   5.507  -1.973  1.00  0.67           C  
ATOM    118  H   LEU A   9     -27.590   8.962  -2.357  1.00  0.00           H  
ATOM    119  HA  LEU A   9     -28.404   7.185  -4.535  1.00  0.00           H  
ATOM    120  HB3 LEU A   9     -30.610   7.439  -3.640  1.00  0.00           H  
ATOM    121  HB2 LEU A   9     -30.215   8.316  -2.294  1.00  0.00           H  
ATOM    122  HG  LEU A   9     -29.151   5.444  -2.786  1.00  0.00           H  
ATOM    123 HD11 LEU A   9     -28.641   7.423  -0.778  1.00  0.00           H  
ATOM    124 HD12 LEU A   9     -29.214   5.885  -0.060  1.00  0.00           H  
ATOM    125 HD13 LEU A   9     -27.819   5.852  -1.061  1.00  0.00           H  
ATOM    126 HD21 LEU A   9     -31.757   6.125  -2.468  1.00  0.00           H  
ATOM    127 HD22 LEU A   9     -31.040   4.534  -2.463  1.00  0.00           H  
ATOM    128 HD23 LEU A   9     -31.415   5.334  -0.978  1.00  0.00           H  
ATOM    129  N   GLU A  10     -29.005  10.374  -4.363  1.00  0.73           N  
ATOM    130  CA  GLU A  10     -29.163  11.560  -5.176  1.00  0.73           C  
ATOM    131  C   GLU A  10     -27.944  12.486  -5.125  1.00  0.73           C  
ATOM    132  O   GLU A  10     -27.599  13.034  -4.071  1.00  0.73           O  
ATOM    133  CB  GLU A  10     -30.512  12.290  -4.818  1.00  0.73           C  
ATOM    134  CG  GLU A  10     -31.788  11.461  -4.802  1.00  0.73           C  
ATOM    135  CD  GLU A  10     -32.983  12.170  -4.213  1.00  0.73           C  
ATOM    136  OE1 GLU A  10     -33.102  12.151  -2.974  1.00  0.73           O  
ATOM    137  OE2 GLU A  10     -33.670  12.822  -4.996  1.00  0.73           O1-
ATOM    138  H   GLU A  10     -28.499  10.538  -3.505  1.00  0.00           H  
ATOM    139  HA  GLU A  10     -29.322  11.310  -6.225  1.00  0.00           H  
ATOM    140  HB3 GLU A  10     -30.487  13.079  -5.569  1.00  0.00           H  
ATOM    141  HB2 GLU A  10     -30.407  12.684  -3.807  1.00  0.00           H  
ATOM    142  HG3 GLU A  10     -31.708  10.593  -4.148  1.00  0.00           H  
ATOM    143  HG2 GLU A  10     -32.056  11.058  -5.778  1.00  0.00           H  
ATOM    144  N   ASP A  11     -57.747  27.860  14.523  1.00111.63           N1+
ANISOU  144  N   ASP A  11    15362  12587  14464   5244  -2066   4465
ATOM    145  CA  ASP A  11     -56.375  28.140  15.058  1.00113.79           C  
ANISOU  145  CA  ASP A  11    15470  13132  14631   5129  -2122   4333
ATOM    146  C   ASP A  11     -55.582  26.836  14.815  1.00111.81           C  
ANISOU  146  C   ASP A  11    15151  12833  14501   5018  -1981   4146
ATOM    147  O   ASP A  11     -56.008  25.713  15.072  1.00115.87           O  
ANISOU  147  O   ASP A  11    15577  13245  15202   5116  -1925   4056
ATOM    148  CB  ASP A  11     -56.385  28.674  16.551  1.00116.10           C  
ANISOU  148  CB  ASP A  11    15522  13674  14919   5268  -2321   4301
ATOM    149  CG  ASP A  11     -57.146  29.999  16.761  1.00120.75           C  
ANISOU  149  CG  ASP A  11    16171  14375  15335   5344  -2488   4468
ATOM    150  OD1 ASP A  11     -57.118  30.610  17.842  1.00122.95           O  
ANISOU  150  OD1 ASP A  11    16677  14493  15546   5351  -2436   4630
ATOM    151  OD2 ASP A  11     -57.733  30.545  15.792  1.00123.11           O1-
ANISOU  151  OD2 ASP A  11    16289  14918  15569   5394  -2673   4436
ATOM    152  H1  ASP A  11     -58.472  28.538  14.710  1.00  0.00           H  
ATOM    153  H2  ASP A  11     -57.722  27.786  13.516  1.00  0.00           H  
ATOM    154  H3  ASP A  11     -58.152  26.971  14.779  1.00  0.00           H  
ATOM    155  HA  ASP A  11     -56.064  28.997  14.460  1.00  0.00           H  
ATOM    156  HB3 ASP A  11     -55.352  28.834  16.862  1.00  0.00           H  
ATOM    157  HB2 ASP A  11     -56.875  27.890  17.127  1.00  0.00           H  
ATOM    158  N   THR A  12     -54.330  26.956  14.242  1.00101.89           N  
ANISOU  158  N   THR A  12    13934  11649  13129   4820  -1920   4088
ATOM    159  CA  THR A  12     -53.554  25.927  13.438  1.00 94.29           C  
ANISOU  159  CA  THR A  12    12932  10637  12257   4698  -1783   3924
ATOM    160  C   THR A  12     -52.042  25.919  13.791  1.00 87.88           C  
ANISOU  160  C   THR A  12    12016  10072  11300   4546  -1823   3831
ATOM    161  O   THR A  12     -51.429  26.941  13.973  1.00 89.62           O  
ANISOU  161  O   THR A  12    12290  10432  11331   4483  -1905   3909
ATOM    162  CB  THR A  12     -53.677  26.195  11.918  1.00 93.62           C  
ANISOU  162  CB  THR A  12    13078  10263  12231   4585  -1609   3959
ATOM    163  OG1 THR A  12     -54.985  26.149  11.504  1.00 90.27           O  
ANISOU  163  OG1 THR A  12    12833   9818  11648   4494  -1608   4117
ATOM    164  CG2 THR A  12     -52.709  25.398  11.055  1.00104.77           C  
ANISOU  164  CG2 THR A  12    14567  11405  13835   4726  -1551   3986
ATOM    165  H   THR A  12     -54.038  27.923  14.222  1.00  0.00           H  
ATOM    166  HA  THR A  12     -53.988  24.937  13.579  1.00  0.00           H  
ATOM    167  HB  THR A  12     -53.353  27.225  11.772  1.00  0.00           H  
ATOM    168  HG1 THR A  12     -55.583  26.436  12.198  1.00  0.00           H  
ATOM    169 HG21 THR A  12     -52.831  24.334  11.260  1.00  0.00           H  
ATOM    170 HG22 THR A  12     -52.805  25.439   9.970  1.00  0.00           H  
ATOM    171 HG23 THR A  12     -51.689  25.730  11.250  1.00  0.00           H  
ATOM    172  N   ILE A  13     -51.417  24.787  13.962  1.00 85.25           N  
ANISOU  172  N   ILE A  13    11544   9791  11057   4490  -1762   3663
ATOM    173  CA  ILE A  13     -50.010  24.658  14.197  1.00 82.49           C  
ANISOU  173  CA  ILE A  13    11109   9635  10598   4329  -1771   3559
ATOM    174  C   ILE A  13     -49.461  23.718  13.149  1.00 79.83           C  
ANISOU  174  C   ILE A  13    10820   9155  10356   4211  -1593   3448
ATOM    175  O   ILE A  13     -50.129  22.716  12.872  1.00 80.00           O  
ANISOU  175  O   ILE A  13    10828   9021  10548   4288  -1502   3385
ATOM    176  CB  ILE A  13     -49.611  24.155  15.661  1.00 82.50           C  
ANISOU  176  CB  ILE A  13    10832   9905  10608   4384  -1921   3460
ATOM    177  CG1 ILE A  13     -48.050  24.146  15.903  1.00 80.17           C  
ANISOU  177  CG1 ILE A  13    10477   9819  10167   4215  -1966   3379
ATOM    178  CG2 ILE A  13     -50.220  22.785  16.070  1.00 82.11           C  
ANISOU  178  CG2 ILE A  13    10608   9823  10766   4468  -1854   3335
ATOM    179  CD1 ILE A  13     -47.514  24.135  17.332  1.00 80.28           C  
ANISOU  179  CD1 ILE A  13    10217  10087  10201   4241  -2124   3278
ATOM    180  H   ILE A  13     -51.920  24.059  13.474  1.00  0.00           H  
ATOM    181  HA  ILE A  13     -49.560  25.637  14.030  1.00  0.00           H  
ATOM    182  HB  ILE A  13     -49.998  24.966  16.277  1.00  0.00           H  
ATOM    183 HG13 ILE A  13     -47.836  25.092  15.406  1.00  0.00           H  
ATOM    184 HG12 ILE A  13     -47.661  23.250  15.419  1.00  0.00           H  
ATOM    185 HG21 ILE A  13     -49.852  21.944  15.483  1.00  0.00           H  
ATOM    186 HG22 ILE A  13     -50.022  22.487  17.099  1.00  0.00           H  
ATOM    187 HG23 ILE A  13     -51.300  22.912  15.997  1.00  0.00           H  
ATOM    188 HD11 ILE A  13     -47.622  25.137  17.748  1.00  0.00           H  
ATOM    189 HD12 ILE A  13     -48.145  23.602  18.043  1.00  0.00           H  
ATOM    190 HD13 ILE A  13     -46.459  23.868  17.259  1.00  0.00           H  
ATOM    191  N   CYS A  14     -48.382  24.164  12.457  1.00 77.54           N  
ANISOU  191  N   CYS A  14    10598   8915   9950   4030  -1541   3422
ATOM    192  CA  CYS A  14     -47.629  23.505  11.443  1.00 85.22           C  
ANISOU  192  CA  CYS A  14    11633   9753  10995   3902  -1381   3327
ATOM    193  C   CYS A  14     -46.220  23.209  11.989  1.00 72.42           C  
ANISOU  193  C   CYS A  14     9875   8345   9296   3778  -1397   3206
ATOM    194  O   CYS A  14     -45.470  24.124  12.260  1.00 72.40           O  
ANISOU  194  O   CYS A  14     9792   8566   9149   3748  -1521   3215
ATOM    195  CB  CYS A  14     -47.661  24.442  10.153  1.00 85.83           C  
ANISOU  195  CB  CYS A  14    11958   9618  11036   3781  -1272   3432
ATOM    196  SG  CYS A  14     -49.306  24.957   9.583  1.00 95.59           S  
ANISOU  196  SG  CYS A  14    13377  10543  12399   3895  -1227   3565
ATOM    197  H   CYS A  14     -48.075  25.087  12.729  1.00  0.00           H  
ATOM    198  HA  CYS A  14     -48.091  22.541  11.226  1.00  0.00           H  
ATOM    199  HB3 CYS A  14     -47.154  23.807   9.426  1.00  0.00           H  
ATOM    200  HB2 CYS A  14     -47.061  25.339  10.310  1.00  0.00           H  
ATOM    201  HG  CYS A  14     -49.610  23.843   8.911  1.00  0.00           H  
ATOM    202  N   ILE A  15     -45.821  21.907  12.088  1.00 70.33           N  
ANISOU  202  N   ILE A  15     9590   8004   9129   3708  -1277   3087
ATOM    203  CA  ILE A  15     -44.466  21.460  12.406  1.00 67.69           C  
ANISOU  203  CA  ILE A  15     9151   7831   8736   3576  -1263   2975
ATOM    204  C   ILE A  15     -43.647  21.295  11.080  1.00 65.89           C  
ANISOU  204  C   ILE A  15     9102   7435   8499   3414  -1121   2972
ATOM    205  O   ILE A  15     -44.218  20.909  10.077  1.00 65.90           O  
ANISOU  205  O   ILE A  15     9210   7201   8629   3419  -1006   2949
ATOM    206  CB  ILE A  15     -44.540  20.067  13.120  1.00 68.24           C  
ANISOU  206  CB  ILE A  15     9006   7988   8936   3640  -1248   2831
ATOM    207  CG1 ILE A  15     -44.625  18.785  12.260  1.00 68.35           C  
ANISOU  207  CG1 ILE A  15     8792   8231   8948   3749  -1410   2824
ATOM    208  CG2 ILE A  15     -45.483  19.940  14.349  1.00 64.04           C  
ANISOU  208  CG2 ILE A  15     8422   7532   8378   3490  -1180   2721
ATOM    209  CD1 ILE A  15     -43.233  18.153  11.922  1.00 71.20           C  
ANISOU  209  CD1 ILE A  15     9137   8511   9404   3937  -1454   2893
ATOM    210  H   ILE A  15     -46.498  21.246  11.735  1.00  0.00           H  
ATOM    211  HA  ILE A  15     -43.905  22.228  12.939  1.00  0.00           H  
ATOM    212  HB  ILE A  15     -43.577  20.042  13.630  1.00  0.00           H  
ATOM    213 HG13 ILE A  15     -45.196  18.962  11.348  1.00  0.00           H  
ATOM    214 HG12 ILE A  15     -45.226  18.052  12.799  1.00  0.00           H  
ATOM    215 HG21 ILE A  15     -45.295  18.994  14.857  1.00  0.00           H  
ATOM    216 HG22 ILE A  15     -45.373  20.707  15.115  1.00  0.00           H  
ATOM    217 HG23 ILE A  15     -46.512  20.099  14.025  1.00  0.00           H  
ATOM    218 HD11 ILE A  15     -42.490  18.760  11.405  1.00  0.00           H  
ATOM    219 HD12 ILE A  15     -42.758  17.669  12.775  1.00  0.00           H  
ATOM    220 HD13 ILE A  15     -43.390  17.281  11.287  1.00  0.00           H  
ATOM    221  N   GLY A  16     -42.337  21.492  11.162  1.00 64.56           N  
ANISOU  221  N   GLY A  16     8968   7383   8178   3272  -1132   2992
ATOM    222  CA  GLY A  16     -41.626  21.498   9.845  1.00 64.32           C  
ANISOU  222  CA  GLY A  16     9087   7213   8139   3107  -1002   2998
ATOM    223  C   GLY A  16     -40.194  22.045  10.037  1.00 66.00           C  
ANISOU  223  C   GLY A  16     9224   7617   8234   2923  -1009   2899
ATOM    224  O   GLY A  16     -39.584  21.953  11.129  1.00 62.88           O  
ANISOU  224  O   GLY A  16     8654   7449   7789   2933  -1113   2809
ATOM    225  H   GLY A  16     -41.981  21.930  12.000  1.00  0.00           H  
ATOM    226  HA3 GLY A  16     -42.104  22.177   9.139  1.00  0.00           H  
ATOM    227  HA2 GLY A  16     -41.658  20.490   9.433  1.00  0.00           H  
ATOM    228  N   TYR A  17     -39.679  22.640   8.971  1.00 60.03           N  
ANISOU  228  N   TYR A  17     8588   6771   7448   2736   -905   2899
ATOM    229  CA  TYR A  17     -38.250  22.999   8.882  1.00 57.49           C  
ANISOU  229  CA  TYR A  17     8199   6610   7033   2543   -895   2779
ATOM    230  C   TYR A  17     -37.977  24.145   7.934  1.00 57.57           C  
ANISOU  230  C   TYR A  17     8359   6595   6920   2430   -832   2898
ATOM    231  O   TYR A  17     -38.878  24.656   7.271  1.00 58.99           O  
ANISOU  231  O   TYR A  17     8697   6594   7123   2464   -766   3060
ATOM    232  CB  TYR A  17     -37.377  21.786   8.595  1.00 55.36           C  
ANISOU  232  CB  TYR A  17     7859   6279   6897   2401   -808   2585
ATOM    233  CG  TYR A  17     -37.313  21.281   7.178  1.00 55.47           C  
ANISOU  233  CG  TYR A  17     8005   6014   7057   2363   -689   2588
ATOM    234  CD1 TYR A  17     -36.169  21.645   6.477  1.00 54.86           C  
ANISOU  234  CD1 TYR A  17     8050   5814   6982   2193   -595   2619
ATOM    235  CD2 TYR A  17     -38.409  20.739   6.532  1.00 56.34           C  
ANISOU  235  CD2 TYR A  17     8113   5983   7311   2498   -675   2553
ATOM    236  CE1 TYR A  17     -36.089  21.437   5.090  1.00 55.16           C  
ANISOU  236  CE1 TYR A  17     8202   5587   7168   2146   -508   2612
ATOM    237  CE2 TYR A  17     -38.417  20.500   5.178  1.00 56.63           C  
ANISOU  237  CE2 TYR A  17     8285   5752   7480   2464   -582   2537
ATOM    238  CZ  TYR A  17     -37.220  20.749   4.440  1.00 56.05           C  
ANISOU  238  CZ  TYR A  17     8329   5553   7413   2281   -507   2564
ATOM    239  OH  TYR A  17     -37.107  20.649   3.051  1.00 75.22           O  
ANISOU  239  OH  TYR A  17    10887   7707   9986   2234   -435   2539
ATOM    240  H   TYR A  17     -40.193  22.711   8.104  1.00  0.00           H  
ATOM    241  HA  TYR A  17     -37.980  23.353   9.877  1.00  0.00           H  
ATOM    242  HB3 TYR A  17     -37.650  20.954   9.244  1.00  0.00           H  
ATOM    243  HB2 TYR A  17     -36.347  22.038   8.849  1.00  0.00           H  
ATOM    244  HD1 TYR A  17     -35.344  22.204   6.895  1.00  0.00           H  
ATOM    245  HD2 TYR A  17     -39.256  20.476   7.148  1.00  0.00           H  
ATOM    246  HE1 TYR A  17     -35.230  21.789   4.539  1.00  0.00           H  
ATOM    247  HE2 TYR A  17     -39.254  20.061   4.655  1.00  0.00           H  
ATOM    248  HH  TYR A  17     -36.220  20.872   2.758  1.00  0.00           H  
ATOM    249  N   HIS A  18     -36.715  24.626   7.985  1.00 56.88           N  
ANISOU  249  N   HIS A  18     8217   6686   6710   2298   -845   2815
ATOM    250  CA  HIS A  18     -36.356  25.848   7.215  1.00 56.37           C  
ANISOU  250  CA  HIS A  18     8267   6663   6488   2215   -794   2920
ATOM    251  C   HIS A  18     -35.752  25.448   5.875  1.00 55.63           C  
ANISOU  251  C   HIS A  18     8273   6370   6496   2051   -630   2943
ATOM    252  O   HIS A  18     -35.099  24.417   5.758  1.00 54.28           O  
ANISOU  252  O   HIS A  18     8059   6078   6486   1954   -573   2814
ATOM    253  CB  HIS A  18     -35.401  26.828   7.905  1.00 55.11           C  
ANISOU  253  CB  HIS A  18     8013   6750   6178   2132   -860   2797
ATOM    254  CG  HIS A  18     -33.846  26.678   7.810  1.00 58.18           C  
ANISOU  254  CG  HIS A  18     8512   7201   6391   2054   -795   2883
ATOM    255  ND1 HIS A  18     -33.093  26.535   8.905  1.00 57.25           N  
ANISOU  255  ND1 HIS A  18     8489   7197   6068   2174   -856   3032
ATOM    256  CD2 HIS A  18     -32.918  26.618   6.781  1.00 53.99           C  
ANISOU  256  CD2 HIS A  18     8010   6644   5858   1880   -669   2844
ATOM    257  CE1 HIS A  18     -31.868  26.176   8.538  1.00 57.85           C  
ANISOU  257  CE1 HIS A  18     8651   7313   6015   2079   -757   3082
ATOM    258  NE2 HIS A  18     -31.637  26.234   7.257  1.00 56.08           N  
ANISOU  258  NE2 HIS A  18     8381   7005   5920   1899   -642   2971
ATOM    259  H   HIS A  18     -35.958  24.068   8.354  1.00  0.00           H  
ATOM    260  HA  HIS A  18     -37.263  26.417   7.005  1.00  0.00           H  
ATOM    261  HB3 HIS A  18     -35.654  26.740   8.961  1.00  0.00           H  
ATOM    262  HB2 HIS A  18     -35.562  27.895   7.750  1.00  0.00           H  
ATOM    263  HD1 HIS A  18     -33.604  26.527   9.776  1.00  0.00           H  
ATOM    264  HD2 HIS A  18     -33.118  26.729   5.725  1.00  0.00           H  
ATOM    265  HE1 HIS A  18     -31.005  26.075   9.180  1.00  0.00           H  
ATOM    266  N   ALA A  19     -35.998  26.327   4.902  1.00 58.40           N  
ANISOU  266  N   ALA A  19     8755   6689   6746   2022   -556   3114
ATOM    267  CA  ALA A  19     -35.453  26.349   3.548  1.00 56.28           C  
ANISOU  267  CA  ALA A  19     8561   6263   6560   1851   -402   3155
ATOM    268  C   ALA A  19     -35.028  27.839   3.188  1.00 56.96           C  
ANISOU  268  C   ALA A  19     8719   6471   6451   1814   -343   3285
ATOM    269  O   ALA A  19     -34.984  28.659   4.087  1.00 58.32           O  
ANISOU  269  O   ALA A  19     8934   6796   6430   1949   -416   3385
ATOM    270  CB  ALA A  19     -36.515  25.867   2.516  1.00 57.78           C  
ANISOU  270  CB  ALA A  19     8867   6160   6929   1878   -333   3284
ATOM    271  H   ALA A  19     -36.533  27.131   5.199  1.00  0.00           H  
ATOM    272  HA  ALA A  19     -34.588  25.687   3.499  1.00  0.00           H  
ATOM    273  HB1 ALA A  19     -36.218  26.110   1.496  1.00  0.00           H  
ATOM    274  HB2 ALA A  19     -36.524  24.784   2.644  1.00  0.00           H  
ATOM    275  HB3 ALA A  19     -37.515  26.270   2.676  1.00  0.00           H  
ATOM    276  N   ASN A  20     -34.579  28.070   1.980  1.00 56.15           N  
ANISOU  276  N   ASN A  20     8630   6309   6397   1635   -210   3283
ATOM    277  CA  ASN A  20     -33.891  29.339   1.609  1.00 56.89           C  
ANISOU  277  CA  ASN A  20     8788   6512   6316   1595   -120   3410
ATOM    278  C   ASN A  20     -33.588  29.370   0.156  1.00 56.69           C  
ANISOU  278  C   ASN A  20     8783   6320   6438   1410     48   3465
ATOM    279  O   ASN A  20     -34.001  28.529  -0.609  1.00 59.31           O  
ANISOU  279  O   ASN A  20     9093   6445   6996   1319     73   3407
ATOM    280  CB  ASN A  20     -32.470  29.457   2.430  1.00 57.59           C  
ANISOU  280  CB  ASN A  20     8796   6873   6214   1586   -187   3261
ATOM    281  CG  ASN A  20     -31.341  28.385   2.136  1.00 58.89           C  
ANISOU  281  CG  ASN A  20     8820   7056   6497   1441   -198   3018
ATOM    282  OD1 ASN A  20     -31.572  27.333   1.539  1.00 70.55           O  
ANISOU  282  OD1 ASN A  20    10267   8357   8183   1336   -144   2962
ATOM    283  ND2 ASN A  20     -30.102  28.639   2.575  1.00 57.77           N  
ANISOU  283  ND2 ASN A  20     8603   7127   6221   1438   -275   2872
ATOM    284  H   ASN A  20     -34.533  27.341   1.283  1.00  0.00           H  
ATOM    285  HA  ASN A  20     -34.665  30.051   1.898  1.00  0.00           H  
ATOM    286  HB3 ASN A  20     -32.550  29.430   3.516  1.00  0.00           H  
ATOM    287  HB2 ASN A  20     -32.024  30.426   2.208  1.00  0.00           H  
ATOM    288 HD22 ASN A  20     -29.319  28.066   2.296  1.00  0.00           H  
ATOM    289 HD21 ASN A  20     -29.940  29.394   3.225  1.00  0.00           H  
ATOM    290  N   ASN A  21     -32.797  30.379  -0.257  1.00 57.31           N  
ANISOU  290  N   ASN A  21     8900   6493   6383   1358    160   3574
ATOM    291  CA  ASN A  21     -32.126  30.577  -1.528  1.00 65.24           C  
ANISOU  291  CA  ASN A  21     9900   7369   7519   1181    327   3647
ATOM    292  C   ASN A  21     -30.753  30.025  -1.371  1.00 59.84           C  
ANISOU  292  C   ASN A  21     9086   6776   6876   1025    347   3438
ATOM    293  O   ASN A  21     -29.957  30.575  -0.558  1.00 72.52           O  
ANISOU  293  O   ASN A  21    10668   8363   8523    894    484   3496
ATOM    294  CB  ASN A  21     -32.112  32.098  -1.887  1.00 80.02           C  
ANISOU  294  CB  ASN A  21    11859   9302   9244   1188    449   3838
ATOM    295  CG  ASN A  21     -33.426  32.781  -1.969  1.00 84.90           C  
ANISOU  295  CG  ASN A  21    12477  10210   9571   1268    427   3795
ATOM    296  OD1 ASN A  21     -33.780  33.246  -3.065  1.00 82.86           O  
ANISOU  296  OD1 ASN A  21    12183  10104   9198   1363    289   3665
ATOM    297  ND2 ASN A  21     -34.146  32.887  -0.903  1.00103.68           N  
ANISOU  297  ND2 ASN A  21    14895  12663  11833   1231    560   3896
ATOM    298  H   ASN A  21     -32.634  31.063   0.468  1.00  0.00           H  
ATOM    299  HA  ASN A  21     -32.586  29.993  -2.325  1.00  0.00           H  
ATOM    300  HB3 ASN A  21     -31.689  32.204  -2.885  1.00  0.00           H  
ATOM    301  HB2 ASN A  21     -31.524  32.713  -1.205  1.00  0.00           H  
ATOM    302 HD22 ASN A  21     -35.092  33.242  -0.896  1.00  0.00           H  
ATOM    303 HD21 ASN A  21     -33.803  32.597   0.002  1.00  0.00           H  
ATOM    304  N   LEU A  22     -11.945  20.680   2.379  1.00  0.84           N  
ATOM    305  CA  LEU A  22     -10.754  20.788   1.497  1.00  0.84           C  
ATOM    306  C   LEU A  22     -10.118  22.158   1.549  1.00  0.84           C  
ATOM    307  O   LEU A  22     -10.898  23.083   1.696  1.00  0.84           O  
ATOM    308  CB  LEU A  22     -11.191  20.343   0.092  1.00  0.84           C  
ATOM    309  CG  LEU A  22     -10.082  20.267  -0.927  1.00  0.84           C  
ATOM    310  CD1 LEU A  22      -8.838  19.509  -0.488  1.00  0.84           C  
ATOM    311  CD2 LEU A  22     -10.526  19.744  -2.308  1.00  0.84           C  
ATOM    312  H   LEU A  22     -12.758  21.108   1.960  1.00  0.00           H  
ATOM    313  HA  LEU A  22     -10.076  20.007   1.842  1.00  0.00           H  
ATOM    314  HB3 LEU A  22     -11.890  21.105  -0.256  1.00  0.00           H  
ATOM    315  HB2 LEU A  22     -11.759  19.420   0.210  1.00  0.00           H  
ATOM    316  HG  LEU A  22      -9.647  21.266  -0.923  1.00  0.00           H  
ATOM    317 HD11 LEU A  22      -8.156  20.220  -0.022  1.00  0.00           H  
ATOM    318 HD12 LEU A  22      -9.009  18.668   0.183  1.00  0.00           H  
ATOM    319 HD13 LEU A  22      -8.252  19.238  -1.366  1.00  0.00           H  
ATOM    320 HD21 LEU A  22     -11.299  18.978  -2.247  1.00  0.00           H  
ATOM    321 HD22 LEU A  22     -10.820  20.550  -2.981  1.00  0.00           H  
ATOM    322 HD23 LEU A  22      -9.752  19.132  -2.770  1.00  0.00           H  
ATOM    323  N   GLU A  23      -8.830  22.344   1.393  1.00  0.83           N  
ATOM    324  CA  GLU A  23      -8.269  23.708   1.310  1.00  0.83           C  
ATOM    325  C   GLU A  23      -7.556  23.845  -0.060  1.00  0.83           C  
ATOM    326  O   GLU A  23      -7.153  22.894  -0.628  1.00  0.83           O  
ATOM    327  CB  GLU A  23      -7.401  23.891   2.563  1.00  0.83           C  
ATOM    328  CG  GLU A  23      -6.726  25.296   2.782  1.00  0.83           C  
ATOM    329  CD  GLU A  23      -7.584  26.554   2.848  1.00  0.83           C  
ATOM    330  OE1 GLU A  23      -7.639  27.179   3.929  1.00  0.83           O  
ATOM    331  OE2 GLU A  23      -8.223  26.934   1.845  1.00  0.83           O1-
ATOM    332  H   GLU A  23      -8.239  21.557   1.168  1.00  0.00           H  
ATOM    333  HA  GLU A  23      -9.072  24.446   1.322  1.00  0.00           H  
ATOM    334  HB3 GLU A  23      -6.495  23.285   2.510  1.00  0.00           H  
ATOM    335  HB2 GLU A  23      -7.949  23.609   3.461  1.00  0.00           H  
ATOM    336  HG3 GLU A  23      -6.042  25.467   1.951  1.00  0.00           H  
ATOM    337  HG2 GLU A  23      -6.047  25.324   3.635  1.00  0.00           H  
ATOM    338  N   ASN A  24      -7.442  25.092  -0.469  1.00  0.84           N  
ATOM    339  CA  ASN A  24      -6.825  25.572  -1.705  1.00  0.84           C  
ATOM    340  C   ASN A  24      -5.935  26.761  -1.462  1.00  0.84           C  
ATOM    341  O   ASN A  24      -5.335  27.118  -2.447  1.00  0.84           O  
ATOM    342  CB  ASN A  24      -7.859  25.887  -2.818  1.00  0.84           C  
ATOM    343  CG  ASN A  24      -8.924  24.731  -3.244  1.00  0.84           C  
ATOM    344  OD1 ASN A  24      -9.818  24.385  -2.480  1.00  0.84           O  
ATOM    345  ND2 ASN A  24      -8.914  24.466  -4.543  1.00  0.84           N  
ATOM    346  H   ASN A  24      -8.008  25.738   0.063  1.00  0.00           H  
ATOM    347  HA  ASN A  24      -6.228  24.739  -2.077  1.00  0.00           H  
ATOM    348  HB3 ASN A  24      -7.319  26.219  -3.705  1.00  0.00           H  
ATOM    349  HB2 ASN A  24      -8.481  26.742  -2.554  1.00  0.00           H  
ATOM    350 HD22 ASN A  24      -9.545  23.796  -4.961  1.00  0.00           H  
ATOM    351 HD21 ASN A  24      -8.213  24.891  -5.132  1.00  0.00           H  
ATOM    352  N   SER A  25      -5.984  27.433  -0.304  1.00  0.86           N  
ATOM    353  CA  SER A  25      -5.211  28.614  -0.050  1.00  0.86           C  
ATOM    354  C   SER A  25      -3.916  28.052   0.621  1.00  0.86           C  
ATOM    355  O   SER A  25      -3.962  27.041   1.294  1.00  0.86           O  
ATOM    356  CB  SER A  25      -5.899  29.682   0.796  1.00  0.86           C  
ATOM    357  OG  SER A  25      -6.486  29.334   2.028  1.00  0.86           O  
ATOM    358  H   SER A  25      -6.533  27.071   0.461  1.00  0.00           H  
ATOM    359  HA  SER A  25      -4.867  29.090  -0.968  1.00  0.00           H  
ATOM    360  HB3 SER A  25      -6.711  30.095   0.197  1.00  0.00           H  
ATOM    361  HB2 SER A  25      -5.208  30.479   1.071  1.00  0.00           H  
ATOM    362  HG  SER A  25      -7.154  28.677   1.816  1.00  0.00           H  
ATOM    363  N   HIS A  26      -2.815  28.762   0.459  1.00  0.83           N  
ATOM    364  CA  HIS A  26      -1.497  28.574   0.999  1.00  0.83           C  
ATOM    365  C   HIS A  26      -0.791  29.981   0.951  1.00  0.83           C  
ATOM    366  O   HIS A  26      -1.247  30.791   0.204  1.00  0.83           O  
ATOM    367  CB  HIS A  26      -0.737  27.582  -0.027  1.00  0.83           C  
ATOM    368  CG  HIS A  26      -0.380  28.112  -1.407  1.00  0.83           C  
ATOM    369  ND1 HIS A  26       0.896  28.662  -1.778  1.00  0.83           N  
ATOM    370  CD2 HIS A  26      -1.089  27.993  -2.545  1.00  0.83           C  
ATOM    371  CE1 HIS A  26       0.784  29.022  -3.051  1.00  0.83           C  
ATOM    372  NE2 HIS A  26      -0.354  28.597  -3.555  1.00  0.83           N  
ATOM    373  H   HIS A  26      -2.825  29.563  -0.156  1.00  0.00           H  
ATOM    374  HA  HIS A  26      -1.504  28.211   2.026  1.00  0.00           H  
ATOM    375  HB3 HIS A  26      -1.300  26.649  -0.049  1.00  0.00           H  
ATOM    376  HB2 HIS A  26       0.230  27.395   0.442  1.00  0.00           H  
ATOM    377  HD2 HIS A  26      -2.082  27.631  -2.770  1.00  0.00           H  
ATOM    378  HE1 HIS A  26       1.573  29.471  -3.636  1.00  0.00           H  
ATOM    379  HE2 HIS A  26      -0.497  28.654  -4.553  1.00  0.00           H  
ATOM    380  N   ASN A  27       0.285  30.260   1.699  1.00  0.86           N  
ATOM    381  CA  ASN A  27       0.654  31.699   1.829  1.00  0.86           C  
ATOM    382  C   ASN A  27       1.560  32.222   0.660  1.00  0.86           C  
ATOM    383  O   ASN A  27       1.794  33.450   0.525  1.00  0.86           O  
ATOM    384  CB  ASN A  27       1.335  31.993   3.217  1.00  0.86           C  
ATOM    385  CG  ASN A  27       2.746  31.586   3.335  1.00  0.86           C  
ATOM    386  OD1 ASN A  27       3.209  30.645   2.669  1.00  0.86           O  
ATOM    387  ND2 ASN A  27       3.560  32.265   4.101  1.00  0.86           N  
ATOM    388  H   ASN A  27       0.737  29.547   2.253  1.00  0.00           H  
ATOM    389  HA  ASN A  27      -0.214  32.358   1.871  1.00  0.00           H  
ATOM    390  HB3 ASN A  27       0.714  31.464   3.940  1.00  0.00           H  
ATOM    391  HB2 ASN A  27       1.273  33.054   3.458  1.00  0.00           H  
ATOM    392 HD22 ASN A  27       4.505  31.915   4.032  1.00  0.00           H  
ATOM    393 HD21 ASN A  27       3.290  33.115   4.576  1.00  0.00           H  
ATOM    394  N   GLY A  28       2.081  31.237  -0.137  1.00  0.91           N  
ATOM    395  CA  GLY A  28       3.013  31.447  -1.261  1.00  0.91           C  
ATOM    396  C   GLY A  28       4.378  31.838  -0.765  1.00  0.91           C  
ATOM    397  O   GLY A  28       5.171  32.308  -1.610  1.00  0.91           O  
ATOM    398  H   GLY A  28       1.661  30.319  -0.113  1.00  0.00           H  
ATOM    399  HA3 GLY A  28       2.702  32.044  -2.118  1.00  0.00           H  
ATOM    400  HA2 GLY A  28       3.067  30.461  -1.722  1.00  0.00           H  
ATOM    401  N   LYS A  29       4.850  31.561   0.482  1.00  0.84           N  
ATOM    402  CA  LYS A  29       6.209  31.842   0.877  1.00  0.84           C  
ATOM    403  C   LYS A  29       6.926  30.654   1.494  1.00  0.84           C  
ATOM    404  O   LYS A  29       6.237  29.837   2.128  1.00  0.84           O  
ATOM    405  CB  LYS A  29       6.304  33.090   1.790  1.00  0.84           C  
ATOM    406  CG  LYS A  29       5.619  34.392   1.381  1.00  0.84           C  
ATOM    407  CD  LYS A  29       6.284  35.720   1.759  1.00  0.84           C  
ATOM    408  CE  LYS A  29       5.686  36.979   1.206  1.00  0.84           C  
ATOM    409  NZ  LYS A  29       6.406  38.143   1.690  1.00  0.84           N1+
ATOM    410  H   LYS A  29       4.291  31.094   1.181  1.00  0.00           H  
ATOM    411  HA  LYS A  29       6.737  32.077  -0.047  1.00  0.00           H  
ATOM    412  HB3 LYS A  29       7.372  33.284   1.894  1.00  0.00           H  
ATOM    413  HB2 LYS A  29       5.821  32.940   2.756  1.00  0.00           H  
ATOM    414  HG3 LYS A  29       4.591  34.321   1.736  1.00  0.00           H  
ATOM    415  HG2 LYS A  29       5.409  34.333   0.313  1.00  0.00           H  
ATOM    416  HD3 LYS A  29       7.305  35.741   1.376  1.00  0.00           H  
ATOM    417  HD2 LYS A  29       6.493  35.790   2.826  1.00  0.00           H  
ATOM    418  HE3 LYS A  29       4.648  37.043   1.534  1.00  0.00           H  
ATOM    419  HE2 LYS A  29       5.672  36.952   0.117  1.00  0.00           H  
ATOM    420  HZ1 LYS A  29       7.300  38.118   1.221  1.00  0.00           H  
ATOM    421  HZ2 LYS A  29       5.819  38.941   1.492  1.00  0.00           H  
ATOM    422  HZ3 LYS A  29       6.527  38.090   2.691  1.00  0.00           H  
ATOM    423  N   LEU A  30       8.243  30.664   1.351  1.00  0.85           N  
ATOM    424  CA  LEU A  30       9.170  29.764   2.052  1.00  0.85           C  
ATOM    425  C   LEU A  30       9.472  30.324   3.467  1.00  0.85           C  
ATOM    426  O   LEU A  30      10.231  31.271   3.624  1.00  0.85           O  
ATOM    427  CB  LEU A  30      10.445  29.552   1.292  1.00  0.85           C  
ATOM    428  CG  LEU A  30      10.276  29.012  -0.146  1.00  0.85           C  
ATOM    429  CD1 LEU A  30      11.665  28.642  -0.786  1.00  0.85           C  
ATOM    430  CD2 LEU A  30       9.436  27.740  -0.141  1.00  0.85           C  
ATOM    431  H   LEU A  30       8.632  31.526   0.997  1.00  0.00           H  
ATOM    432  HA  LEU A  30       8.693  28.788   2.140  1.00  0.00           H  
ATOM    433  HB3 LEU A  30      11.236  28.974   1.772  1.00  0.00           H  
ATOM    434  HB2 LEU A  30      11.051  30.458   1.275  1.00  0.00           H  
ATOM    435  HG  LEU A  30       9.630  29.721  -0.664  1.00  0.00           H  
ATOM    436 HD11 LEU A  30      11.561  28.397  -1.842  1.00  0.00           H  
ATOM    437 HD12 LEU A  30      12.431  29.390  -0.579  1.00  0.00           H  
ATOM    438 HD13 LEU A  30      11.866  27.768  -0.167  1.00  0.00           H  
ATOM    439 HD21 LEU A  30       9.471  27.264   0.839  1.00  0.00           H  
ATOM    440 HD22 LEU A  30       8.401  27.914  -0.436  1.00  0.00           H  
ATOM    441 HD23 LEU A  30       9.817  26.998  -0.843  1.00  0.00           H  
ATOM    442  N   CYS A  31       8.993  29.630   4.491  1.00  0.85           N  
ATOM    443  CA  CYS A  31       8.923  30.161   5.878  1.00  0.85           C  
ATOM    444  C   CYS A  31       9.939  29.435   6.832  1.00  0.85           C  
ATOM    445  O   CYS A  31      10.702  28.592   6.364  1.00  0.85           O  
ATOM    446  CB  CYS A  31       7.478  29.938   6.424  1.00  0.85           C  
ATOM    447  SG  CYS A  31       6.214  31.143   5.747  1.00  0.85           S  
ATOM    448  H   CYS A  31       8.623  28.696   4.381  1.00  0.00           H  
ATOM    449  HA  CYS A  31       9.145  31.229   5.866  1.00  0.00           H  
ATOM    450  HB3 CYS A  31       7.424  29.913   7.512  1.00  0.00           H  
ATOM    451  HB2 CYS A  31       7.138  28.954   6.103  1.00  0.00           H  
ATOM    452  N   LEU A  32       9.991  29.835   8.086  1.00  0.82           N  
ATOM    453  CA  LEU A  32      10.839  29.191   9.108  1.00  0.82           C  
ATOM    454  C   LEU A  32       9.993  28.032   9.710  1.00  0.82           C  
ATOM    455  O   LEU A  32       8.826  28.180   9.979  1.00  0.82           O  
ATOM    456  CB  LEU A  32      11.299  30.214  10.162  1.00  0.82           C  
ATOM    457  CG  LEU A  32      11.719  31.560   9.666  1.00  0.82           C  
ATOM    458  CD1 LEU A  32      12.412  32.313  10.848  1.00  0.82           C  
ATOM    459  CD2 LEU A  32      12.762  31.453   8.512  1.00  0.82           C  
ATOM    460  H   LEU A  32       9.423  30.612   8.390  1.00  0.00           H  
ATOM    461  HA  LEU A  32      11.714  28.713   8.668  1.00  0.00           H  
ATOM    462  HB3 LEU A  32      12.054  29.758  10.804  1.00  0.00           H  
ATOM    463  HB2 LEU A  32      10.446  30.388  10.818  1.00  0.00           H  
ATOM    464  HG  LEU A  32      10.818  32.138   9.460  1.00  0.00           H  
ATOM    465 HD11 LEU A  32      12.282  33.373  10.629  1.00  0.00           H  
ATOM    466 HD12 LEU A  32      12.013  32.000  11.813  1.00  0.00           H  
ATOM    467 HD13 LEU A  32      13.476  32.090  10.928  1.00  0.00           H  
ATOM    468 HD21 LEU A  32      13.775  31.682   8.842  1.00  0.00           H  
ATOM    469 HD22 LEU A  32      12.786  30.512   7.962  1.00  0.00           H  
ATOM    470 HD23 LEU A  32      12.501  32.190   7.752  1.00  0.00           H  
ATOM    471  N   LEU A  33      10.588  26.855   9.840  1.00  0.78           N  
ATOM    472  CA  LEU A  33      10.001  25.755  10.577  1.00  0.78           C  
ATOM    473  C   LEU A  33      10.756  25.539  11.844  1.00  0.78           C  
ATOM    474  O   LEU A  33      11.985  25.450  11.772  1.00  0.78           O  
ATOM    475  CB  LEU A  33      10.175  24.461   9.699  1.00  0.78           C  
ATOM    476  CG  LEU A  33       9.235  24.251   8.485  1.00  0.78           C  
ATOM    477  CD1 LEU A  33       9.651  23.047   7.583  1.00  0.78           C  
ATOM    478  CD2 LEU A  33       7.674  24.179   8.709  1.00  0.78           C  
ATOM    479  H   LEU A  33      11.593  26.775   9.771  1.00  0.00           H  
ATOM    480  HA  LEU A  33       8.936  25.936  10.723  1.00  0.00           H  
ATOM    481  HB3 LEU A  33       9.967  23.478  10.121  1.00  0.00           H  
ATOM    482  HB2 LEU A  33      11.214  24.333   9.393  1.00  0.00           H  
ATOM    483  HG  LEU A  33       9.320  25.195   7.947  1.00  0.00           H  
ATOM    484 HD11 LEU A  33       9.422  23.242   6.536  1.00  0.00           H  
ATOM    485 HD12 LEU A  33      10.740  23.068   7.612  1.00  0.00           H  
ATOM    486 HD13 LEU A  33       9.228  22.082   7.862  1.00  0.00           H  
ATOM    487 HD21 LEU A  33       7.156  23.266   8.418  1.00  0.00           H  
ATOM    488 HD22 LEU A  33       7.433  24.210   9.771  1.00  0.00           H  
ATOM    489 HD23 LEU A  33       7.138  25.012   8.253  1.00  0.00           H  
ATOM    490  N   LYS A  34      10.066  25.532  12.996  1.00  0.71           N  
ATOM    491  CA  LYS A  34      10.565  25.292  14.332  1.00  0.71           C  
ATOM    492  C   LYS A  34      11.643  26.253  14.868  1.00  0.71           C  
ATOM    493  O   LYS A  34      12.485  25.987  15.754  1.00  0.71           O  
ATOM    494  CB  LYS A  34      10.986  23.792  14.432  1.00  0.71           C  
ATOM    495  CG  LYS A  34       9.991  22.797  13.965  1.00  0.71           C  
ATOM    496  CD  LYS A  34      10.573  21.417  14.237  1.00  0.71           C  
ATOM    497  CE  LYS A  34       9.577  20.186  14.062  1.00  0.71           C  
ATOM    498  NZ  LYS A  34       8.395  20.367  14.908  1.00  0.71           N1+
ATOM    499  H   LYS A  34       9.078  25.742  12.981  1.00  0.00           H  
ATOM    500  HA  LYS A  34       9.703  25.356  14.995  1.00  0.00           H  
ATOM    501  HB3 LYS A  34      11.195  23.570  15.479  1.00  0.00           H  
ATOM    502  HB2 LYS A  34      11.953  23.605  13.965  1.00  0.00           H  
ATOM    503  HG3 LYS A  34       9.768  22.906  12.904  1.00  0.00           H  
ATOM    504  HG2 LYS A  34       9.095  23.021  14.544  1.00  0.00           H  
ATOM    505  HD3 LYS A  34      11.110  21.481  15.184  1.00  0.00           H  
ATOM    506  HD2 LYS A  34      11.315  21.229  13.462  1.00  0.00           H  
ATOM    507  HE3 LYS A  34      10.226  19.387  14.421  1.00  0.00           H  
ATOM    508  HE2 LYS A  34       9.324  19.867  13.051  1.00  0.00           H  
ATOM    509  HZ1 LYS A  34       7.747  20.997  14.457  1.00  0.00           H  
ATOM    510  HZ2 LYS A  34       7.917  19.477  14.938  1.00  0.00           H  
ATOM    511  HZ3 LYS A  34       8.676  20.778  15.787  1.00  0.00           H  
ATOM    512  N   GLY A  35      11.618  27.408  14.274  1.00  0.84           N  
ATOM    513  CA  GLY A  35      12.382  28.627  14.515  1.00  0.84           C  
ATOM    514  C   GLY A  35      13.578  28.701  13.562  1.00  0.84           C  
ATOM    515  O   GLY A  35      14.372  29.650  13.515  1.00  0.84           O  
ATOM    516  H   GLY A  35      10.915  27.620  13.580  1.00  0.00           H  
ATOM    517  HA3 GLY A  35      12.734  28.650  15.546  1.00  0.00           H  
ATOM    518  HA2 GLY A  35      11.805  29.520  14.272  1.00  0.00           H  
ATOM    519  N   ILE A  36      13.847  27.646  12.742  1.00  0.76           N  
ATOM    520  CA  ILE A  36      15.081  27.360  12.023  1.00  0.76           C  
ATOM    521  C   ILE A  36      14.836  27.628  10.520  1.00  0.76           C  
ATOM    522  O   ILE A  36      13.789  27.233   9.944  1.00  0.76           O  
ATOM    523  CB  ILE A  36      15.554  25.841  12.152  1.00  0.76           C  
ATOM    524  CG1 ILE A  36      15.490  25.351  13.592  1.00  0.76           C  
ATOM    525  CG2 ILE A  36      17.017  25.719  11.662  1.00  0.76           C  
ATOM    526  CD1 ILE A  36      15.852  23.875  13.835  1.00  0.76           C  
ATOM    527  H   ILE A  36      13.175  26.896  12.816  1.00  0.00           H  
ATOM    528  HA  ILE A  36      15.882  27.867  12.560  1.00  0.00           H  
ATOM    529  HB  ILE A  36      14.876  25.180  11.612  1.00  0.00           H  
ATOM    530 HG13 ILE A  36      14.480  25.501  13.972  1.00  0.00           H  
ATOM    531 HG12 ILE A  36      16.195  25.960  14.158  1.00  0.00           H  
ATOM    532 HG21 ILE A  36      17.506  24.832  12.063  1.00  0.00           H  
ATOM    533 HG22 ILE A  36      17.084  25.724  10.574  1.00  0.00           H  
ATOM    534 HG23 ILE A  36      17.593  26.618  11.881  1.00  0.00           H  
ATOM    535 HD11 ILE A  36      15.063  23.394  14.414  1.00  0.00           H  
ATOM    536 HD12 ILE A  36      15.908  23.330  12.893  1.00  0.00           H  
ATOM    537 HD13 ILE A  36      16.713  23.842  14.503  1.00  0.00           H  
ATOM    538  N   ALA A  37      15.791  28.288   9.900  1.00  0.83           N  
ATOM    539  CA  ALA A  37      15.664  28.990   8.655  1.00  0.83           C  
ATOM    540  C   ALA A  37      16.148  28.107   7.521  1.00  0.83           C  
ATOM    541  O   ALA A  37      17.187  27.471   7.765  1.00  0.83           O  
ATOM    542  CB  ALA A  37      16.490  30.310   8.733  1.00  0.83           C  
ATOM    543  H   ALA A  37      16.655  28.508  10.374  1.00  0.00           H  
ATOM    544  HA  ALA A  37      14.600  29.220   8.596  1.00  0.00           H  
ATOM    545  HB1 ALA A  37      16.095  30.974   9.502  1.00  0.00           H  
ATOM    546  HB2 ALA A  37      17.522  30.058   8.979  1.00  0.00           H  
ATOM    547  HB3 ALA A  37      16.533  30.868   7.798  1.00  0.00           H  
ATOM    548  N   PRO A  38      15.440  28.046   6.325  1.00  0.81           N  
ATOM    549  CA  PRO A  38      15.905  27.163   5.235  1.00  0.81           C  
ATOM    550  C   PRO A  38      17.295  27.507   4.708  1.00  0.81           C  
ATOM    551  O   PRO A  38      17.734  28.629   4.749  1.00  0.81           O  
ATOM    552  CB  PRO A  38      14.926  27.718   4.132  1.00  0.81           C  
ATOM    553  CG  PRO A  38      14.497  29.074   4.512  1.00  0.81           C  
ATOM    554  CD  PRO A  38      14.385  28.927   5.953  1.00  0.81           C  
ATOM    555  HA  PRO A  38      15.623  26.131   5.441  1.00  0.00           H  
ATOM    556  HB3 PRO A  38      14.073  27.051   4.261  1.00  0.00           H  
ATOM    557  HB2 PRO A  38      15.374  27.679   3.139  1.00  0.00           H  
ATOM    558  HG3 PRO A  38      13.541  29.275   4.027  1.00  0.00           H  
ATOM    559  HG2 PRO A  38      15.268  29.779   4.198  1.00  0.00           H  
ATOM    560  HD2 PRO A  38      14.571  29.893   6.423  1.00  0.00           H  
ATOM    561  HD3 PRO A  38      13.391  28.588   6.244  1.00  0.00           H  
ATOM    562  N   LEU A  39      17.947  26.494   4.091  1.00  0.79           N  
ATOM    563  CA  LEU A  39      19.268  26.667   3.555  1.00  0.79           C  
ATOM    564  C   LEU A  39      19.005  27.175   2.117  1.00  0.79           C  
ATOM    565  O   LEU A  39      18.439  26.440   1.334  1.00  0.79           O  
ATOM    566  CB  LEU A  39      20.068  25.339   3.511  1.00  0.79           C  
ATOM    567  CG  LEU A  39      21.607  25.579   3.511  1.00  0.79           C  
ATOM    568  CD1 LEU A  39      22.184  26.172   4.837  1.00  0.79           C  
ATOM    569  CD2 LEU A  39      22.345  24.276   3.314  1.00  0.79           C  
ATOM    570  H   LEU A  39      17.478  25.615   3.922  1.00  0.00           H  
ATOM    571  HA  LEU A  39      19.830  27.397   4.138  1.00  0.00           H  
ATOM    572  HB3 LEU A  39      19.794  24.765   2.626  1.00  0.00           H  
ATOM    573  HB2 LEU A  39      19.711  24.813   4.395  1.00  0.00           H  
ATOM    574  HG  LEU A  39      21.762  26.294   2.703  1.00  0.00           H  
ATOM    575 HD11 LEU A  39      22.879  25.542   5.393  1.00  0.00           H  
ATOM    576 HD12 LEU A  39      22.845  26.997   4.572  1.00  0.00           H  
ATOM    577 HD13 LEU A  39      21.497  26.443   5.638  1.00  0.00           H  
ATOM    578 HD21 LEU A  39      22.068  23.658   2.460  1.00  0.00           H  
ATOM    579 HD22 LEU A  39      23.417  24.445   3.202  1.00  0.00           H  
ATOM    580 HD23 LEU A  39      22.272  23.532   4.107  1.00  0.00           H  
ATOM    581  N   GLN A  40      19.552  28.324   1.772  1.00  0.77           N  
ATOM    582  CA  GLN A  40      19.706  28.854   0.401  1.00  0.77           C  
ATOM    583  C   GLN A  40      21.043  28.366  -0.113  1.00  0.77           C  
ATOM    584  O   GLN A  40      22.051  28.375   0.602  1.00  0.77           O  
ATOM    585  CB  GLN A  40      19.694  30.408   0.550  1.00  0.77           C  
ATOM    586  CG  GLN A  40      19.782  31.220  -0.724  1.00  0.77           C  
ATOM    587  CD  GLN A  40      19.530  32.708  -0.381  1.00  0.77           C  
ATOM    588  OE1 GLN A  40      18.438  33.096   0.050  1.00  0.77           O  
ATOM    589  NE2 GLN A  40      20.387  33.681  -0.676  1.00  0.77           N  
ATOM    590  H   GLN A  40      20.086  28.811   2.478  1.00  0.00           H  
ATOM    591  HA  GLN A  40      18.848  28.613  -0.229  1.00  0.00           H  
ATOM    592  HB3 GLN A  40      20.401  30.663   1.340  1.00  0.00           H  
ATOM    593  HB2 GLN A  40      18.725  30.663   0.979  1.00  0.00           H  
ATOM    594  HG3 GLN A  40      19.010  30.970  -1.452  1.00  0.00           H  
ATOM    595  HG2 GLN A  40      20.769  31.022  -1.141  1.00  0.00           H  
ATOM    596 HE22 GLN A  40      20.131  34.657  -0.631  1.00  0.00           H  
ATOM    597 HE21 GLN A  40      21.293  33.419  -1.036  1.00  0.00           H  
ATOM    598  N   LEU A  41      20.986  27.920  -1.383  1.00  0.78           N  
ATOM    599  CA  LEU A  41      22.202  27.602  -2.147  1.00  0.78           C  
ATOM    600  C   LEU A  41      22.367  28.624  -3.280  1.00  0.78           C  
ATOM    601  O   LEU A  41      23.465  28.716  -3.820  1.00  0.78           O  
ATOM    602  CB  LEU A  41      22.044  26.197  -2.791  1.00  0.78           C  
ATOM    603  CG  LEU A  41      21.606  25.141  -1.778  1.00  0.78           C  
ATOM    604  CD1 LEU A  41      21.421  23.809  -2.491  1.00  0.78           C  
ATOM    605  CD2 LEU A  41      22.411  24.985  -0.558  1.00  0.78           C  
ATOM    606  H   LEU A  41      20.092  27.876  -1.853  1.00  0.00           H  
ATOM    607  HA  LEU A  41      23.125  27.566  -1.568  1.00  0.00           H  
ATOM    608  HB3 LEU A  41      23.004  25.939  -3.238  1.00  0.00           H  
ATOM    609  HB2 LEU A  41      21.243  26.304  -3.523  1.00  0.00           H  
ATOM    610  HG  LEU A  41      20.547  25.241  -1.539  1.00  0.00           H  
ATOM    611 HD11 LEU A  41      21.874  22.942  -2.010  1.00  0.00           H  
ATOM    612 HD12 LEU A  41      20.359  23.564  -2.461  1.00  0.00           H  
ATOM    613 HD13 LEU A  41      21.788  23.762  -3.516  1.00  0.00           H  
ATOM    614 HD21 LEU A  41      23.465  24.852  -0.804  1.00  0.00           H  
ATOM    615 HD22 LEU A  41      22.340  25.817   0.143  1.00  0.00           H  
ATOM    616 HD23 LEU A  41      22.226  24.104   0.055  1.00  0.00           H  
ATOM    617  N   GLY A  42      21.360  29.362  -3.739  1.00  0.78           N  
ATOM    618  CA  GLY A  42      21.454  30.295  -4.920  1.00  0.78           C  
ATOM    619  C   GLY A  42      21.418  29.541  -6.249  1.00  0.78           C  
ATOM    620  O   GLY A  42      20.512  28.736  -6.464  1.00  0.78           O  
ATOM    621  H   GLY A  42      20.423  29.198  -3.400  1.00  0.00           H  
ATOM    622  HA3 GLY A  42      22.367  30.885  -4.829  1.00  0.00           H  
ATOM    623  HA2 GLY A  42      20.470  30.740  -5.066  1.00  0.00           H  
ATOM    624  N   ASN A  43      22.324  29.948  -7.199  1.00  0.74           N  
ATOM    625  CA  ASN A  43      22.471  29.432  -8.590  1.00  0.74           C  
ATOM    626  C   ASN A  43      22.919  27.922  -8.479  1.00  0.74           C  
ATOM    627  O   ASN A  43      22.635  27.187  -9.452  1.00  0.74           O  
ATOM    628  CB  ASN A  43      23.575  30.146  -9.361  1.00  0.74           C  
ATOM    629  CG  ASN A  43      23.224  31.643  -9.717  1.00  0.74           C  
ATOM    630  OD1 ASN A  43      22.101  32.099  -9.626  1.00  0.74           O  
ATOM    631  ND2 ASN A  43      24.164  32.464 -10.157  1.00  0.74           N  
ATOM    632  H   ASN A  43      22.905  30.768  -7.097  1.00  0.00           H  
ATOM    633  HA  ASN A  43      21.432  29.600  -8.873  1.00  0.00           H  
ATOM    634  HB3 ASN A  43      23.837  29.660 -10.300  1.00  0.00           H  
ATOM    635  HB2 ASN A  43      24.502  30.177  -8.789  1.00  0.00           H  
ATOM    636 HD22 ASN A  43      23.950  33.418 -10.410  1.00  0.00           H  
ATOM    637 HD21 ASN A  43      25.088  32.139 -10.402  1.00  0.00           H  
ATOM    638  N   CYS A  44      23.550  27.520  -7.372  1.00  0.83           N  
ATOM    639  CA  CYS A  44      24.260  26.247  -7.224  1.00  0.83           C  
ATOM    640  C   CYS A  44      23.254  25.152  -6.760  1.00  0.83           C  
ATOM    641  O   CYS A  44      22.385  25.326  -5.849  1.00  0.83           O  
ATOM    642  CB  CYS A  44      25.523  26.323  -6.380  1.00  0.83           C  
ATOM    643  SG  CYS A  44      26.926  27.152  -7.084  1.00  0.83           S  
ATOM    644  H   CYS A  44      23.593  28.151  -6.585  1.00  0.00           H  
ATOM    645  HA  CYS A  44      24.532  26.020  -8.254  1.00  0.00           H  
ATOM    646  HB3 CYS A  44      25.920  25.308  -6.412  1.00  0.00           H  
ATOM    647  HB2 CYS A  44      25.381  26.626  -5.343  1.00  0.00           H  
ATOM    648  N   SER A  45      23.504  23.967  -7.248  1.00  0.85           N  
ATOM    649  CA  SER A  45      22.965  22.738  -6.741  1.00  0.85           C  
ATOM    650  C   SER A  45      23.631  22.314  -5.469  1.00  0.85           C  
ATOM    651  O   SER A  45      24.673  22.899  -5.167  1.00  0.85           O  
ATOM    652  CB  SER A  45      23.181  21.683  -7.821  1.00  0.85           C  
ATOM    653  OG  SER A  45      24.553  21.269  -8.044  1.00  0.85           O  
ATOM    654  H   SER A  45      24.021  23.935  -8.115  1.00  0.00           H  
ATOM    655  HA  SER A  45      21.892  22.811  -6.562  1.00  0.00           H  
ATOM    656  HB3 SER A  45      22.774  22.043  -8.766  1.00  0.00           H  
ATOM    657  HB2 SER A  45      22.591  20.820  -7.513  1.00  0.00           H  
ATOM    658  HG  SER A  45      24.580  20.977  -8.958  1.00  0.00           H  
ATOM    659  N   VAL A  46      23.147  21.263  -4.792  1.00  0.85           N  
ATOM    660  CA  VAL A  46      23.756  20.455  -3.769  1.00  0.85           C  
ATOM    661  C   VAL A  46      25.183  20.049  -3.932  1.00  0.85           C  
ATOM    662  O   VAL A  46      25.959  20.296  -3.043  1.00  0.85           O  
ATOM    663  CB  VAL A  46      22.823  19.252  -3.273  1.00  0.85           C  
ATOM    664  CG1 VAL A  46      23.638  18.123  -2.600  1.00  0.85           C  
ATOM    665  CG2 VAL A  46      21.718  19.764  -2.433  1.00  0.85           C  
ATOM    666  H   VAL A  46      22.311  20.873  -5.203  1.00  0.00           H  
ATOM    667  HA  VAL A  46      23.734  21.081  -2.877  1.00  0.00           H  
ATOM    668  HB  VAL A  46      22.349  18.814  -4.151  1.00  0.00           H  
ATOM    669 HG11 VAL A  46      24.185  18.515  -1.743  1.00  0.00           H  
ATOM    670 HG12 VAL A  46      22.944  17.339  -2.297  1.00  0.00           H  
ATOM    671 HG13 VAL A  46      24.257  17.598  -3.327  1.00  0.00           H  
ATOM    672 HG21 VAL A  46      21.202  20.680  -2.721  1.00  0.00           H  
ATOM    673 HG22 VAL A  46      21.070  18.893  -2.345  1.00  0.00           H  
ATOM    674 HG23 VAL A  46      22.075  19.892  -1.411  1.00  0.00           H  
ATOM    675  N   ALA A  47      25.510  19.500  -5.089  1.00  0.89           N  
ATOM    676  CA  ALA A  47      26.813  19.047  -5.597  1.00  0.89           C  
ATOM    677  C   ALA A  47      27.729  20.209  -5.493  1.00  0.89           C  
ATOM    678  O   ALA A  47      28.850  20.062  -5.100  1.00  0.89           O  
ATOM    679  CB  ALA A  47      26.659  18.522  -7.033  1.00  0.89           C  
ATOM    680  H   ALA A  47      24.842  19.233  -5.798  1.00  0.00           H  
ATOM    681  HA  ALA A  47      27.114  18.256  -4.910  1.00  0.00           H  
ATOM    682  HB1 ALA A  47      27.515  17.927  -7.350  1.00  0.00           H  
ATOM    683  HB2 ALA A  47      25.740  17.970  -7.227  1.00  0.00           H  
ATOM    684  HB3 ALA A  47      26.659  19.372  -7.715  1.00  0.00           H  
ATOM    685  N   GLY A  48      27.295  21.425  -5.871  1.00  0.90           N  
ATOM    686  CA  GLY A  48      28.117  22.601  -5.803  1.00  0.90           C  
ATOM    687  C   GLY A  48      28.426  22.954  -4.383  1.00  0.90           C  
ATOM    688  O   GLY A  48      29.499  23.353  -4.051  1.00  0.90           O  
ATOM    689  H   GLY A  48      26.353  21.497  -6.229  1.00  0.00           H  
ATOM    690  HA3 GLY A  48      27.705  23.539  -6.177  1.00  0.00           H  
ATOM    691  HA2 GLY A  48      29.104  22.435  -6.235  1.00  0.00           H  
ATOM    692  N   TRP A  49      27.428  22.818  -3.575  1.00  0.83           N  
ATOM    693  CA  TRP A  49      27.389  22.997  -2.098  1.00  0.83           C  
ATOM    694  C   TRP A  49      28.452  22.128  -1.427  1.00  0.83           C  
ATOM    695  O   TRP A  49      29.196  22.796  -0.735  1.00  0.83           O  
ATOM    696  CB  TRP A  49      25.993  23.111  -1.514  1.00  0.83           C  
ATOM    697  CG  TRP A  49      25.870  22.903  -0.059  1.00  0.83           C  
ATOM    698  CD1 TRP A  49      26.424  23.717   0.834  1.00  0.83           C  
ATOM    699  CD2 TRP A  49      25.063  21.913   0.666  1.00  0.83           C  
ATOM    700  NE1 TRP A  49      26.024  23.344   2.104  1.00  0.83           N  
ATOM    701  CE2 TRP A  49      25.219  22.228   2.031  1.00  0.83           C  
ATOM    702  CE3 TRP A  49      24.279  20.808   0.293  1.00  0.83           C  
ATOM    703  CZ2 TRP A  49      24.654  21.508   3.047  1.00  0.83           C  
ATOM    704  CZ3 TRP A  49      23.569  20.163   1.293  1.00  0.83           C  
ATOM    705  CH2 TRP A  49      23.714  20.514   2.652  1.00  0.83           C  
ATOM    706  H   TRP A  49      26.599  22.413  -3.988  1.00  0.00           H  
ATOM    707  HA  TRP A  49      27.792  23.996  -1.930  1.00  0.00           H  
ATOM    708  HB3 TRP A  49      25.429  22.332  -2.026  1.00  0.00           H  
ATOM    709  HB2 TRP A  49      25.667  24.137  -1.683  1.00  0.00           H  
ATOM    710  HD1 TRP A  49      27.007  24.596   0.603  1.00  0.00           H  
ATOM    711  HE1 TRP A  49      26.307  23.813   2.953  1.00  0.00           H  
ATOM    712  HE3 TRP A  49      24.046  20.611  -0.743  1.00  0.00           H  
ATOM    713  HZ2 TRP A  49      24.681  21.813   4.082  1.00  0.00           H  
ATOM    714  HZ3 TRP A  49      22.842  19.433   0.970  1.00  0.00           H  
ATOM    715  HH2 TRP A  49      23.123  20.081   3.445  1.00  0.00           H  
ATOM    716  N   ILE A  50      28.328  20.818  -1.516  1.00  0.86           N  
ATOM    717  CA  ILE A  50      29.263  19.757  -1.099  1.00  0.86           C  
ATOM    718  C   ILE A  50      30.663  20.080  -1.497  1.00  0.86           C  
ATOM    719  O   ILE A  50      31.666  19.912  -0.749  1.00  0.86           O  
ATOM    720  CB  ILE A  50      28.810  18.443  -1.808  1.00  0.86           C  
ATOM    721  CG1 ILE A  50      27.445  17.905  -1.244  1.00  0.86           C  
ATOM    722  CG2 ILE A  50      29.819  17.278  -1.948  1.00  0.86           C  
ATOM    723  CD1 ILE A  50      27.528  17.553   0.253  1.00  0.86           C  
ATOM    724  H   ILE A  50      27.486  20.569  -2.015  1.00  0.00           H  
ATOM    725  HA  ILE A  50      29.250  19.768  -0.010  1.00  0.00           H  
ATOM    726  HB  ILE A  50      28.524  18.778  -2.805  1.00  0.00           H  
ATOM    727 HG13 ILE A  50      27.116  17.065  -1.855  1.00  0.00           H  
ATOM    728 HG12 ILE A  50      26.699  18.692  -1.353  1.00  0.00           H  
ATOM    729 HG21 ILE A  50      30.661  17.506  -2.602  1.00  0.00           H  
ATOM    730 HG22 ILE A  50      30.121  16.894  -0.973  1.00  0.00           H  
ATOM    731 HG23 ILE A  50      29.315  16.577  -2.613  1.00  0.00           H  
ATOM    732 HD11 ILE A  50      27.087  16.626   0.620  1.00  0.00           H  
ATOM    733 HD12 ILE A  50      28.569  17.523   0.575  1.00  0.00           H  
ATOM    734 HD13 ILE A  50      27.107  18.328   0.893  1.00  0.00           H  
ATOM    735  N   LEU A  51      30.917  20.647  -2.657  1.00  0.89           N  
ATOM    736  CA  LEU A  51      32.203  20.890  -3.228  1.00  0.89           C  
ATOM    737  C   LEU A  51      32.795  22.261  -2.772  1.00  0.89           C  
ATOM    738  O   LEU A  51      34.008  22.479  -2.830  1.00  0.89           O  
ATOM    739  CB  LEU A  51      32.194  20.848  -4.792  1.00  0.89           C  
ATOM    740  CG  LEU A  51      32.093  19.381  -5.235  1.00  0.89           C  
ATOM    741  CD1 LEU A  51      32.024  19.407  -6.827  1.00  0.89           C  
ATOM    742  CD2 LEU A  51      33.281  18.562  -4.787  1.00  0.89           C  
ATOM    743  H   LEU A  51      30.176  20.548  -3.336  1.00  0.00           H  
ATOM    744  HA  LEU A  51      32.913  20.168  -2.823  1.00  0.00           H  
ATOM    745  HB3 LEU A  51      33.131  21.253  -5.175  1.00  0.00           H  
ATOM    746  HB2 LEU A  51      31.362  21.479  -5.108  1.00  0.00           H  
ATOM    747  HG  LEU A  51      31.158  18.956  -4.871  1.00  0.00           H  
ATOM    748 HD11 LEU A  51      32.752  18.673  -7.173  1.00  0.00           H  
ATOM    749 HD12 LEU A  51      31.070  18.969  -7.122  1.00  0.00           H  
ATOM    750 HD13 LEU A  51      32.126  20.333  -7.391  1.00  0.00           H  
ATOM    751 HD21 LEU A  51      33.112  18.198  -3.774  1.00  0.00           H  
ATOM    752 HD22 LEU A  51      33.540  17.745  -5.460  1.00  0.00           H  
ATOM    753 HD23 LEU A  51      34.207  19.138  -4.794  1.00  0.00           H  
ATOM    754  N   GLY A  52      31.852  23.205  -2.457  1.00  0.88           N  
ATOM    755  CA  GLY A  52      32.153  24.586  -2.058  1.00  0.88           C  
ATOM    756  C   GLY A  52      32.617  25.428  -3.218  1.00  0.88           C  
ATOM    757  O   GLY A  52      33.743  25.901  -3.219  1.00  0.88           O  
ATOM    758  H   GLY A  52      30.907  22.882  -2.607  1.00  0.00           H  
ATOM    759  HA3 GLY A  52      32.795  24.748  -1.191  1.00  0.00           H  
ATOM    760  HA2 GLY A  52      31.227  25.073  -1.754  1.00  0.00           H  
ATOM    761  N   ASN A  53      31.644  25.577  -4.217  1.00  0.85           N  
ATOM    762  CA  ASN A  53      31.846  26.318  -5.481  1.00  0.85           C  
ATOM    763  C   ASN A  53      31.904  27.825  -5.265  1.00  0.85           C  
ATOM    764  O   ASN A  53      30.969  28.402  -4.751  1.00  0.85           O  
ATOM    765  CB  ASN A  53      30.697  25.934  -6.408  1.00  0.85           C  
ATOM    766  CG  ASN A  53      30.649  26.683  -7.768  1.00  0.85           C  
ATOM    767  OD1 ASN A  53      31.482  27.561  -8.031  1.00  0.85           O  
ATOM    768  ND2 ASN A  53      29.805  26.244  -8.637  1.00  0.85           N  
ATOM    769  H   ASN A  53      30.738  25.170  -4.032  1.00  0.00           H  
ATOM    770  HA  ASN A  53      32.739  25.842  -5.887  1.00  0.00           H  
ATOM    771  HB3 ASN A  53      29.753  26.071  -5.882  1.00  0.00           H  
ATOM    772  HB2 ASN A  53      30.804  24.869  -6.615  1.00  0.00           H  
ATOM    773 HD22 ASN A  53      29.609  26.823  -9.441  1.00  0.00           H  
ATOM    774 HD21 ASN A  53      29.198  25.450  -8.498  1.00  0.00           H  
ATOM    775  N   PRO A  54      33.072  28.488  -5.640  1.00  0.87           N  
ATOM    776  CA  PRO A  54      33.189  29.961  -5.398  1.00  0.87           C  
ATOM    777  C   PRO A  54      32.275  30.759  -6.325  1.00  0.87           C  
ATOM    778  O   PRO A  54      32.150  31.967  -6.043  1.00  0.87           O  
ATOM    779  CB  PRO A  54      34.635  30.184  -5.828  1.00  0.87           C  
ATOM    780  CG  PRO A  54      35.045  29.078  -6.869  1.00  0.87           C  
ATOM    781  CD  PRO A  54      34.137  27.940  -6.453  1.00  0.87           C  
ATOM    782  HA  PRO A  54      32.983  30.156  -4.346  1.00  0.00           H  
ATOM    783  HB3 PRO A  54      35.253  30.117  -4.933  1.00  0.00           H  
ATOM    784  HB2 PRO A  54      34.838  31.205  -6.151  1.00  0.00           H  
ATOM    785  HG3 PRO A  54      36.125  28.935  -6.902  1.00  0.00           H  
ATOM    786  HG2 PRO A  54      34.726  29.348  -7.876  1.00  0.00           H  
ATOM    787  HD2 PRO A  54      33.857  27.226  -7.227  1.00  0.00           H  
ATOM    788  HD3 PRO A  54      34.692  27.336  -5.735  1.00  0.00           H  
ATOM    789  N   GLU A  55      31.722  30.194  -7.390  1.00  0.73           N  
ATOM    790  CA  GLU A  55      30.731  30.904  -8.208  1.00  0.73           C  
ATOM    791  C   GLU A  55      29.351  31.177  -7.567  1.00  0.73           C  
ATOM    792  O   GLU A  55      28.454  31.808  -8.175  1.00  0.73           O  
ATOM    793  CB  GLU A  55      30.644  30.131  -9.600  1.00  0.73           C  
ATOM    794  CG  GLU A  55      31.962  30.236 -10.286  1.00  0.73           C  
ATOM    795  CD  GLU A  55      31.997  29.808 -11.729  1.00  0.73           C  
ATOM    796  OE1 GLU A  55      33.069  29.781 -12.389  1.00  0.73           O  
ATOM    797  OE2 GLU A  55      30.886  29.402 -12.286  1.00  0.73           O1-
ATOM    798  H   GLU A  55      31.812  29.193  -7.491  1.00  0.00           H  
ATOM    799  HA  GLU A  55      31.118  31.897  -8.437  1.00  0.00           H  
ATOM    800  HB3 GLU A  55      29.873  30.701 -10.118  1.00  0.00           H  
ATOM    801  HB2 GLU A  55      30.433  29.095  -9.332  1.00  0.00           H  
ATOM    802  HG3 GLU A  55      32.716  29.767  -9.654  1.00  0.00           H  
ATOM    803  HG2 GLU A  55      32.324  31.264 -10.267  1.00  0.00           H  
ATOM    804  N   CYS A  56      29.158  30.727  -6.298  1.00  0.69           N  
ATOM    805  CA  CYS A  56      28.017  30.921  -5.421  1.00  0.69           C  
ATOM    806  C   CYS A  56      28.599  31.176  -4.029  1.00  0.69           C  
ATOM    807  O   CYS A  56      29.459  30.392  -3.592  1.00  0.69           O  
ATOM    808  CB  CYS A  56      27.167  29.594  -5.568  1.00  0.69           C  
ATOM    809  SG  CYS A  56      26.441  29.103  -7.190  1.00  0.69           S  
ATOM    810  H   CYS A  56      29.878  30.232  -5.790  1.00  0.00           H  
ATOM    811  HA  CYS A  56      27.389  31.724  -5.807  1.00  0.00           H  
ATOM    812  HB3 CYS A  56      26.359  29.704  -4.846  1.00  0.00           H  
ATOM    813  HB2 CYS A  56      27.842  28.830  -5.181  1.00  0.00           H  
ATOM    814  N   GLU A  57      28.215  32.279  -3.441  1.00  0.47           N  
ATOM    815  CA  GLU A  57      28.706  32.749  -2.111  1.00  0.47           C  
ATOM    816  C   GLU A  57      27.713  32.409  -1.012  1.00  0.47           C  
ATOM    817  O   GLU A  57      26.640  31.854  -1.236  1.00  0.47           O  
ATOM    818  CB  GLU A  57      29.167  34.162  -2.222  1.00  0.47           C  
ATOM    819  CG  GLU A  57      30.237  34.529  -3.344  1.00  0.47           C  
ATOM    820  CD  GLU A  57      30.719  36.031  -3.494  1.00  0.47           C  
ATOM    821  OE1 GLU A  57      31.852  36.194  -4.100  1.00  0.47           O  
ATOM    822  OE2 GLU A  57      30.038  37.026  -3.137  1.00  0.47           O1-
ATOM    823  H   GLU A  57      27.678  32.938  -3.987  1.00  0.00           H  
ATOM    824  HA  GLU A  57      29.616  32.165  -1.967  1.00  0.00           H  
ATOM    825  HB3 GLU A  57      29.436  34.550  -1.240  1.00  0.00           H  
ATOM    826  HB2 GLU A  57      28.297  34.729  -2.553  1.00  0.00           H  
ATOM    827  HG3 GLU A  57      29.904  34.130  -4.302  1.00  0.00           H  
ATOM    828  HG2 GLU A  57      31.115  33.936  -3.088  1.00  0.00           H  
ATOM    829  N   LEU A  58      28.271  32.454   0.188  1.00  0.49           N  
ATOM    830  CA  LEU A  58      27.574  32.116   1.477  1.00  0.49           C  
ATOM    831  C   LEU A  58      27.054  30.658   1.574  1.00  0.49           C  
ATOM    832  O   LEU A  58      25.884  30.462   1.976  1.00  0.49           O  
ATOM    833  CB  LEU A  58      26.336  33.030   1.765  1.00  0.49           C  
ATOM    834  CG  LEU A  58      26.679  34.539   1.826  1.00  0.49           C  
ATOM    835  CD1 LEU A  58      25.407  35.395   1.647  1.00  0.49           C  
ATOM    836  CD2 LEU A  58      27.554  35.044   2.940  1.00  0.49           C  
ATOM    837  H   LEU A  58      29.226  32.781   0.239  1.00  0.00           H  
ATOM    838  HA  LEU A  58      28.364  32.260   2.215  1.00  0.00           H  
ATOM    839  HB3 LEU A  58      25.907  32.751   2.727  1.00  0.00           H  
ATOM    840  HB2 LEU A  58      25.539  32.736   1.081  1.00  0.00           H  
ATOM    841  HG  LEU A  58      27.268  34.767   0.939  1.00  0.00           H  
ATOM    842 HD11 LEU A  58      24.485  34.818   1.565  1.00  0.00           H  
ATOM    843 HD12 LEU A  58      25.151  35.937   2.557  1.00  0.00           H  
ATOM    844 HD13 LEU A  58      25.385  36.182   0.894  1.00  0.00           H  
ATOM    845 HD21 LEU A  58      28.544  35.176   2.505  1.00  0.00           H  
ATOM    846 HD22 LEU A  58      27.264  36.021   3.327  1.00  0.00           H  
ATOM    847 HD23 LEU A  58      27.594  34.318   3.752  1.00  0.00           H  
ATOM    848  N   LEU A  59      27.845  29.667   1.345  1.00  0.43           N  
ATOM    849  CA  LEU A  59      27.511  28.246   1.473  1.00  0.43           C  
ATOM    850  C   LEU A  59      28.348  27.773   2.688  1.00  0.43           C  
ATOM    851  O   LEU A  59      28.602  26.595   2.792  1.00  0.43           O  
ATOM    852  CB  LEU A  59      27.997  27.547   0.162  1.00  0.43           C  
ATOM    853  CG  LEU A  59      27.210  27.879  -1.140  1.00  0.43           C  
ATOM    854  CD1 LEU A  59      28.021  27.230  -2.314  1.00  0.43           C  
ATOM    855  CD2 LEU A  59      25.698  27.499  -1.014  1.00  0.43           C  
ATOM    856  H   LEU A  59      28.777  29.882   1.022  1.00  0.00           H  
ATOM    857  HA  LEU A  59      26.436  28.083   1.549  1.00  0.00           H  
ATOM    858  HB3 LEU A  59      27.872  26.472   0.292  1.00  0.00           H  
ATOM    859  HB2 LEU A  59      29.055  27.712  -0.047  1.00  0.00           H  
ATOM    860  HG  LEU A  59      27.179  28.966  -1.213  1.00  0.00           H  
ATOM    861 HD11 LEU A  59      29.096  27.236  -2.127  1.00  0.00           H  
ATOM    862 HD12 LEU A  59      27.706  26.198  -2.469  1.00  0.00           H  
ATOM    863 HD13 LEU A  59      27.900  27.797  -3.237  1.00  0.00           H  
ATOM    864 HD21 LEU A  59      25.485  26.956  -0.093  1.00  0.00           H  
ATOM    865 HD22 LEU A  59      25.138  28.427  -1.136  1.00  0.00           H  
ATOM    866 HD23 LEU A  59      25.334  26.862  -1.820  1.00  0.00           H  
ATOM    867  N   ILE A  60      28.838  28.616   3.584  1.00  0.40           N  
ATOM    868  CA  ILE A  60      29.622  28.189   4.746  1.00  0.40           C  
ATOM    869  C   ILE A  60      28.852  27.337   5.794  1.00  0.40           C  
ATOM    870  O   ILE A  60      29.536  26.534   6.530  1.00  0.40           O  
ATOM    871  CB  ILE A  60      30.257  29.468   5.362  1.00  0.40           C  
ATOM    872  CG1 ILE A  60      29.193  30.283   6.005  1.00  0.40           C  
ATOM    873  CG2 ILE A  60      31.026  30.297   4.213  1.00  0.40           C  
ATOM    874  CD1 ILE A  60      29.752  31.548   6.712  1.00  0.40           C  
ATOM    875  H   ILE A  60      28.771  29.579   3.287  1.00  0.00           H  
ATOM    876  HA  ILE A  60      30.450  27.554   4.430  1.00  0.00           H  
ATOM    877  HB  ILE A  60      30.916  29.247   6.202  1.00  0.00           H  
ATOM    878 HG13 ILE A  60      28.730  29.714   6.811  1.00  0.00           H  
ATOM    879 HG12 ILE A  60      28.425  30.542   5.276  1.00  0.00           H  
ATOM    880 HG21 ILE A  60      30.431  30.740   3.415  1.00  0.00           H  
ATOM    881 HG22 ILE A  60      31.765  31.004   4.592  1.00  0.00           H  
ATOM    882 HG23 ILE A  60      31.698  29.591   3.724  1.00  0.00           H  
ATOM    883 HD11 ILE A  60      30.435  31.194   7.484  1.00  0.00           H  
ATOM    884 HD12 ILE A  60      30.242  32.113   5.919  1.00  0.00           H  
ATOM    885 HD13 ILE A  60      29.035  32.191   7.222  1.00  0.00           H  
ATOM    886  N   SER A  61      27.532  27.474   5.726  1.00  0.44           N  
ATOM    887  CA  SER A  61      26.456  26.659   6.270  1.00  0.44           C  
ATOM    888  C   SER A  61      26.671  25.948   7.672  1.00  0.44           C  
ATOM    889  O   SER A  61      26.538  24.743   7.856  1.00  0.44           O  
ATOM    890  CB  SER A  61      26.032  25.648   5.161  1.00  0.44           C  
ATOM    891  OG  SER A  61      27.128  24.896   4.553  1.00  0.44           O  
ATOM    892  H   SER A  61      27.166  28.140   5.061  1.00  0.00           H  
ATOM    893  HA  SER A  61      25.594  27.322   6.351  1.00  0.00           H  
ATOM    894  HB3 SER A  61      25.522  26.196   4.369  1.00  0.00           H  
ATOM    895  HB2 SER A  61      25.276  24.962   5.543  1.00  0.00           H  
ATOM    896  HG  SER A  61      27.771  25.446   4.102  1.00  0.00           H  
ATOM    897  N   LYS A  62      27.250  26.759   8.556  1.00  0.41           N  
ATOM    898  CA  LYS A  62      27.715  26.367   9.860  1.00  0.41           C  
ATOM    899  C   LYS A  62      26.553  26.309  10.848  1.00  0.41           C  
ATOM    900  O   LYS A  62      26.773  25.644  11.923  1.00  0.41           O  
ATOM    901  CB  LYS A  62      28.907  27.274  10.152  1.00  0.41           C  
ATOM    902  CG  LYS A  62      28.622  28.701  10.546  1.00  0.41           C  
ATOM    903  CD  LYS A  62      29.843  29.314  11.282  1.00  0.41           C  
ATOM    904  CE  LYS A  62      29.950  30.830  11.002  1.00  0.41           C  
ATOM    905  NZ  LYS A  62      30.898  31.275  12.040  1.00  0.41           N1+
ATOM    906  H   LYS A  62      27.275  27.753   8.383  1.00  0.00           H  
ATOM    907  HA  LYS A  62      28.118  25.369   9.689  1.00  0.00           H  
ATOM    908  HB3 LYS A  62      29.719  27.098   9.448  1.00  0.00           H  
ATOM    909  HB2 LYS A  62      29.381  26.805  11.015  1.00  0.00           H  
ATOM    910  HG3 LYS A  62      27.764  28.708  11.219  1.00  0.00           H  
ATOM    911  HG2 LYS A  62      28.459  29.220   9.602  1.00  0.00           H  
ATOM    912  HD3 LYS A  62      30.729  28.815  10.891  1.00  0.00           H  
ATOM    913  HD2 LYS A  62      29.863  29.006  12.327  1.00  0.00           H  
ATOM    914  HE3 LYS A  62      29.043  31.415  11.158  1.00  0.00           H  
ATOM    915  HE2 LYS A  62      30.221  31.134   9.992  1.00  0.00           H  
ATOM    916  HZ1 LYS A  62      30.677  31.064  13.003  1.00  0.00           H  
ATOM    917  HZ2 LYS A  62      31.854  30.976  11.910  1.00  0.00           H  
ATOM    918  HZ3 LYS A  62      31.024  32.277  12.027  1.00  0.00           H  
ATOM    919  N   GLU A  63      25.470  27.116  10.597  1.00  0.65           N  
ATOM    920  CA  GLU A  63      24.246  27.042  11.378  1.00  0.65           C  
ATOM    921  C   GLU A  63      23.288  26.010  10.938  1.00  0.65           C  
ATOM    922  O   GLU A  63      23.461  25.468   9.878  1.00  0.65           O  
ATOM    923  CB  GLU A  63      23.499  28.470  11.366  1.00  0.65           C  
ATOM    924  CG  GLU A  63      24.420  29.680  11.819  1.00  0.65           C  
ATOM    925  CD  GLU A  63      24.593  29.781  13.354  1.00  0.65           C  
ATOM    926  OE1 GLU A  63      24.141  28.999  14.172  1.00  0.65           O  
ATOM    927  OE2 GLU A  63      25.244  30.769  13.692  1.00  0.65           O1-
ATOM    928  H   GLU A  63      25.516  27.666   9.752  1.00  0.00           H  
ATOM    929  HA  GLU A  63      24.485  26.735  12.396  1.00  0.00           H  
ATOM    930  HB3 GLU A  63      22.597  28.459  11.978  1.00  0.00           H  
ATOM    931  HB2 GLU A  63      23.203  28.650  10.333  1.00  0.00           H  
ATOM    932  HG3 GLU A  63      23.803  30.560  11.634  1.00  0.00           H  
ATOM    933  HG2 GLU A  63      25.334  29.788  11.235  1.00  0.00           H  
ATOM    934  N   SER A  64      22.255  25.691  11.723  1.00  0.77           N  
ATOM    935  CA  SER A  64      21.237  24.644  11.353  1.00  0.77           C  
ATOM    936  C   SER A  64      20.159  25.155  10.310  1.00  0.77           C  
ATOM    937  O   SER A  64      19.896  26.388  10.089  1.00  0.77           O  
ATOM    938  CB  SER A  64      20.611  24.067  12.633  1.00  0.77           C  
ATOM    939  OG  SER A  64      20.092  25.053  13.465  1.00  0.77           O  
ATOM    940  H   SER A  64      22.202  26.155  12.618  1.00  0.00           H  
ATOM    941  HA  SER A  64      21.816  23.830  10.916  1.00  0.00           H  
ATOM    942  HB3 SER A  64      21.376  23.572  13.231  1.00  0.00           H  
ATOM    943  HB2 SER A  64      19.817  23.337  12.475  1.00  0.00           H  
ATOM    944  HG  SER A  64      20.820  25.626  13.719  1.00  0.00           H  
ATOM    945  N   TRP A  65      19.573  24.136   9.571  1.00  0.75           N  
ATOM    946  CA  TRP A  65      18.586  24.443   8.515  1.00  0.75           C  
ATOM    947  C   TRP A  65      17.418  23.375   8.559  1.00  0.75           C  
ATOM    948  O   TRP A  65      17.708  22.251   8.950  1.00  0.75           O  
ATOM    949  CB  TRP A  65      19.277  24.377   7.133  1.00  0.75           C  
ATOM    950  CG  TRP A  65      19.741  22.985   6.657  1.00  0.75           C  
ATOM    951  CD1 TRP A  65      18.921  22.023   6.146  1.00  0.75           C  
ATOM    952  CD2 TRP A  65      21.062  22.338   6.729  1.00  0.75           C  
ATOM    953  NE1 TRP A  65      19.643  20.893   5.882  1.00  0.75           N  
ATOM    954  CE2 TRP A  65      20.949  20.993   6.242  1.00  0.75           C  
ATOM    955  CE3 TRP A  65      22.325  22.813   7.172  1.00  0.75           C  
ATOM    956  CZ2 TRP A  65      22.010  20.079   6.246  1.00  0.75           C  
ATOM    957  CZ3 TRP A  65      23.454  21.978   7.087  1.00  0.75           C  
ATOM    958  CH2 TRP A  65      23.255  20.627   6.593  1.00  0.75           C  
ATOM    959  H   TRP A  65      19.712  23.153   9.760  1.00  0.00           H  
ATOM    960  HA  TRP A  65      18.160  25.444   8.582  1.00  0.00           H  
ATOM    961  HB3 TRP A  65      20.144  25.037   7.111  1.00  0.00           H  
ATOM    962  HB2 TRP A  65      18.555  24.673   6.372  1.00  0.00           H  
ATOM    963  HD1 TRP A  65      17.858  22.151   6.002  1.00  0.00           H  
ATOM    964  HE1 TRP A  65      19.166  20.026   5.678  1.00  0.00           H  
ATOM    965  HE3 TRP A  65      22.556  23.802   7.538  1.00  0.00           H  
ATOM    966  HZ2 TRP A  65      21.926  19.054   5.917  1.00  0.00           H  
ATOM    967  HZ3 TRP A  65      24.338  22.456   7.486  1.00  0.00           H  
ATOM    968  HH2 TRP A  65      24.117  19.978   6.649  1.00  0.00           H  
ATOM    969  N   SER A  66      16.218  23.777   8.214  1.00  0.77           N  
ATOM    970  CA  SER A  66      14.973  23.040   8.304  1.00  0.77           C  
ATOM    971  C   SER A  66      14.803  22.238   7.007  1.00  0.77           C  
ATOM    972  O   SER A  66      14.392  21.056   7.077  1.00  0.77           O  
ATOM    973  CB  SER A  66      13.818  23.990   8.661  1.00  0.77           C  
ATOM    974  OG  SER A  66      13.769  25.264   7.946  1.00  0.77           O  
ATOM    975  H   SER A  66      16.078  24.757   8.010  1.00  0.00           H  
ATOM    976  HA  SER A  66      15.110  22.306   9.099  1.00  0.00           H  
ATOM    977  HB3 SER A  66      13.802  24.172   9.736  1.00  0.00           H  
ATOM    978  HB2 SER A  66      12.939  23.416   8.369  1.00  0.00           H  
ATOM    979  HG  SER A  66      13.315  25.908   8.494  1.00  0.00           H  
ATOM    980  N   TYR A  67      15.080  22.885   5.874  1.00  0.81           N  
ATOM    981  CA  TYR A  67      15.004  22.236   4.558  1.00  0.81           C  
ATOM    982  C   TYR A  67      16.076  22.959   3.683  1.00  0.81           C  
ATOM    983  O   TYR A  67      16.569  24.066   3.975  1.00  0.81           O  
ATOM    984  CB  TYR A  67      13.529  22.386   4.005  1.00  0.81           C  
ATOM    985  CG  TYR A  67      12.973  23.800   4.066  1.00  0.81           C  
ATOM    986  CD1 TYR A  67      12.288  24.294   5.200  1.00  0.81           C  
ATOM    987  CD2 TYR A  67      13.020  24.596   2.838  1.00  0.81           C  
ATOM    988  CE1 TYR A  67      11.756  25.618   5.140  1.00  0.81           C  
ATOM    989  CE2 TYR A  67      12.299  25.790   2.782  1.00  0.81           C  
ATOM    990  CZ  TYR A  67      11.739  26.339   3.964  1.00  0.81           C  
ATOM    991  OH  TYR A  67      11.205  27.535   3.867  1.00  0.81           O  
ATOM    992  H   TYR A  67      15.250  23.880   5.915  1.00  0.00           H  
ATOM    993  HA  TYR A  67      15.220  21.170   4.628  1.00  0.00           H  
ATOM    994  HB3 TYR A  67      12.808  21.659   4.381  1.00  0.00           H  
ATOM    995  HB2 TYR A  67      13.574  22.061   2.966  1.00  0.00           H  
ATOM    996  HD1 TYR A  67      12.327  23.744   6.129  1.00  0.00           H  
ATOM    997  HD2 TYR A  67      13.503  24.205   1.955  1.00  0.00           H  
ATOM    998  HE1 TYR A  67      11.304  26.084   6.003  1.00  0.00           H  
ATOM    999  HE2 TYR A  67      12.088  26.436   1.943  1.00  0.00           H  
ATOM   1000  HH  TYR A  67      10.786  27.886   4.657  1.00  0.00           H  
ATOM   1001  N   ILE A  68      16.397  22.307   2.533  1.00  0.82           N  
ATOM   1002  CA  ILE A  68      17.475  22.751   1.662  1.00  0.82           C  
ATOM   1003  C   ILE A  68      16.756  23.122   0.360  1.00  0.82           C  
ATOM   1004  O   ILE A  68      15.916  22.396  -0.148  1.00  0.82           O  
ATOM   1005  CB  ILE A  68      18.511  21.624   1.297  1.00  0.82           C  
ATOM   1006  CG1 ILE A  68      19.136  21.090   2.646  1.00  0.82           C  
ATOM   1007  CG2 ILE A  68      19.637  22.125   0.398  1.00  0.82           C  
ATOM   1008  CD1 ILE A  68      19.893  19.753   2.648  1.00  0.82           C  
ATOM   1009  H   ILE A  68      16.052  21.378   2.338  1.00  0.00           H  
ATOM   1010  HA  ILE A  68      17.993  23.638   2.026  1.00  0.00           H  
ATOM   1011  HB  ILE A  68      17.975  20.842   0.758  1.00  0.00           H  
ATOM   1012 HG13 ILE A  68      18.319  21.011   3.364  1.00  0.00           H  
ATOM   1013 HG12 ILE A  68      19.672  21.948   3.050  1.00  0.00           H  
ATOM   1014 HG21 ILE A  68      20.002  23.036   0.872  1.00  0.00           H  
ATOM   1015 HG22 ILE A  68      20.442  21.391   0.379  1.00  0.00           H  
ATOM   1016 HG23 ILE A  68      19.280  22.311  -0.615  1.00  0.00           H  
ATOM   1017 HD11 ILE A  68      19.879  19.206   3.590  1.00  0.00           H  
ATOM   1018 HD12 ILE A  68      19.374  19.151   1.902  1.00  0.00           H  
ATOM   1019 HD13 ILE A  68      20.973  19.872   2.558  1.00  0.00           H  
ATOM   1020  N   VAL A  69      17.014  24.333  -0.113  1.00  0.84           N  
ATOM   1021  CA  VAL A  69      16.285  24.908  -1.270  1.00  0.84           C  
ATOM   1022  C   VAL A  69      17.288  24.914  -2.457  1.00  0.84           C  
ATOM   1023  O   VAL A  69      18.231  25.700  -2.422  1.00  0.84           O  
ATOM   1024  CB  VAL A  69      15.737  26.388  -1.121  1.00  0.84           C  
ATOM   1025  CG1 VAL A  69      14.833  26.753  -2.340  1.00  0.84           C  
ATOM   1026  CG2 VAL A  69      15.007  26.508   0.246  1.00  0.84           C  
ATOM   1027  H   VAL A  69      17.660  24.973   0.328  1.00  0.00           H  
ATOM   1028  HA  VAL A  69      15.421  24.339  -1.614  1.00  0.00           H  
ATOM   1029  HB  VAL A  69      16.594  27.061  -1.126  1.00  0.00           H  
ATOM   1030 HG11 VAL A  69      15.293  27.129  -3.253  1.00  0.00           H  
ATOM   1031 HG12 VAL A  69      14.192  25.908  -2.589  1.00  0.00           H  
ATOM   1032 HG13 VAL A  69      14.095  27.509  -2.071  1.00  0.00           H  
ATOM   1033 HG21 VAL A  69      14.580  27.511   0.292  1.00  0.00           H  
ATOM   1034 HG22 VAL A  69      14.170  25.810   0.262  1.00  0.00           H  
ATOM   1035 HG23 VAL A  69      15.710  26.231   1.032  1.00  0.00           H  
ATOM   1036  N   GLU A  70      16.967  24.147  -3.477  1.00  0.80           N  
ATOM   1037  CA  GLU A  70      17.498  24.306  -4.833  1.00  0.80           C  
ATOM   1038  C   GLU A  70      16.485  25.191  -5.655  1.00  0.80           C  
ATOM   1039  O   GLU A  70      15.316  25.167  -5.367  1.00  0.80           O  
ATOM   1040  CB  GLU A  70      17.721  22.897  -5.448  1.00  0.80           C  
ATOM   1041  CG  GLU A  70      18.939  22.145  -4.928  1.00  0.80           C  
ATOM   1042  CD  GLU A  70      19.302  20.849  -5.696  1.00  0.80           C  
ATOM   1043  OE1 GLU A  70      18.431  20.245  -6.343  1.00  0.80           O  
ATOM   1044  OE2 GLU A  70      20.494  20.459  -5.696  1.00  0.80           O1-
ATOM   1045  H   GLU A  70      16.230  23.457  -3.439  1.00  0.00           H  
ATOM   1046  HA  GLU A  70      18.491  24.756  -4.803  1.00  0.00           H  
ATOM   1047  HB3 GLU A  70      17.786  22.883  -6.536  1.00  0.00           H  
ATOM   1048  HB2 GLU A  70      16.850  22.272  -5.250  1.00  0.00           H  
ATOM   1049  HG3 GLU A  70      18.734  22.051  -3.862  1.00  0.00           H  
ATOM   1050  HG2 GLU A  70      19.740  22.883  -4.987  1.00  0.00           H  
ATOM   1051  N   LYS A  71      16.943  25.841  -6.679  1.00  0.77           N  
ATOM   1052  CA  LYS A  71      16.040  26.397  -7.730  1.00  0.77           C  
ATOM   1053  C   LYS A  71      15.434  25.219  -8.492  1.00  0.77           C  
ATOM   1054  O   LYS A  71      16.004  24.087  -8.437  1.00  0.77           O  
ATOM   1055  CB  LYS A  71      16.911  27.151  -8.686  1.00  0.77           C  
ATOM   1056  CG  LYS A  71      17.595  28.381  -8.097  1.00  0.77           C  
ATOM   1057  CD  LYS A  71      16.878  29.108  -6.983  1.00  0.77           C  
ATOM   1058  CE  LYS A  71      17.323  30.512  -6.605  1.00  0.77           C  
ATOM   1059  NZ  LYS A  71      17.141  31.441  -7.743  1.00  0.77           N1+
ATOM   1060  H   LYS A  71      17.931  25.853  -6.890  1.00  0.00           H  
ATOM   1061  HA  LYS A  71      15.254  26.927  -7.193  1.00  0.00           H  
ATOM   1062  HB3 LYS A  71      16.369  27.677  -9.472  1.00  0.00           H  
ATOM   1063  HB2 LYS A  71      17.537  26.481  -9.275  1.00  0.00           H  
ATOM   1064  HG3 LYS A  71      17.945  29.078  -8.857  1.00  0.00           H  
ATOM   1065  HG2 LYS A  71      18.505  27.948  -7.681  1.00  0.00           H  
ATOM   1066  HD3 LYS A  71      16.993  28.463  -6.112  1.00  0.00           H  
ATOM   1067  HD2 LYS A  71      15.806  29.164  -7.175  1.00  0.00           H  
ATOM   1068  HE3 LYS A  71      18.346  30.517  -6.225  1.00  0.00           H  
ATOM   1069  HE2 LYS A  71      16.794  30.858  -5.717  1.00  0.00           H  
ATOM   1070  HZ1 LYS A  71      17.086  32.375  -7.363  1.00  0.00           H  
ATOM   1071  HZ2 LYS A  71      17.939  31.346  -8.354  1.00  0.00           H  
ATOM   1072  HZ3 LYS A  71      16.253  31.308  -8.207  1.00  0.00           H  
ATOM   1073  N   PRO A  72      14.408  25.447  -9.356  1.00  0.77           N  
ATOM   1074  CA  PRO A  72      13.739  24.404 -10.330  1.00  0.77           C  
ATOM   1075  C   PRO A  72      14.904  23.613 -11.007  1.00  0.77           C  
ATOM   1076  O   PRO A  72      15.109  22.452 -10.732  1.00  0.77           O  
ATOM   1077  CB  PRO A  72      12.816  25.151 -11.203  1.00  0.77           C  
ATOM   1078  CG  PRO A  72      12.419  26.363 -10.356  1.00  0.77           C  
ATOM   1079  CD  PRO A  72      13.670  26.737  -9.491  1.00  0.77           C  
ATOM   1080  HA  PRO A  72      13.172  23.702  -9.719  1.00  0.00           H  
ATOM   1081  HB3 PRO A  72      11.966  24.650 -11.667  1.00  0.00           H  
ATOM   1082  HB2 PRO A  72      13.308  25.681 -12.018  1.00  0.00           H  
ATOM   1083  HG3 PRO A  72      11.609  26.189  -9.647  1.00  0.00           H  
ATOM   1084  HG2 PRO A  72      12.022  27.187 -10.950  1.00  0.00           H  
ATOM   1085  HD2 PRO A  72      14.163  27.433 -10.169  1.00  0.00           H  
ATOM   1086  HD3 PRO A  72      13.522  27.189  -8.511  1.00  0.00           H  
ATOM   1087  N   ASN A  73      15.686  24.437 -11.795  1.00  0.70           N  
ATOM   1088  CA  ASN A  73      17.010  24.129 -12.244  1.00  0.70           C  
ATOM   1089  C   ASN A  73      17.957  25.067 -11.628  1.00  0.70           C  
ATOM   1090  O   ASN A  73      17.916  26.274 -11.955  1.00  0.70           O  
ATOM   1091  CB  ASN A  73      17.193  24.232 -13.831  1.00  0.70           C  
ATOM   1092  CG  ASN A  73      16.985  22.948 -14.641  1.00  0.70           C  
ATOM   1093  OD1 ASN A  73      16.831  21.836 -14.100  1.00  0.70           O  
ATOM   1094  ND2 ASN A  73      16.917  23.100 -15.940  1.00  0.70           N  
ATOM   1095  H   ASN A  73      15.421  25.406 -11.893  1.00  0.00           H  
ATOM   1096  HA  ASN A  73      17.180  23.099 -11.930  1.00  0.00           H  
ATOM   1097  HB3 ASN A  73      18.206  24.546 -14.084  1.00  0.00           H  
ATOM   1098  HB2 ASN A  73      16.565  25.068 -14.137  1.00  0.00           H  
ATOM   1099 HD22 ASN A  73      16.826  22.295 -16.542  1.00  0.00           H  
ATOM   1100 HD21 ASN A  73      17.091  24.025 -16.307  1.00  0.00           H  
ATOM   1101  N   PRO A  74      18.801  24.625 -10.651  1.00  0.72           N  
ATOM   1102  CA  PRO A  74      20.082  25.326 -10.472  1.00  0.72           C  
ATOM   1103  C   PRO A  74      20.843  25.621 -11.805  1.00  0.72           C  
ATOM   1104  O   PRO A  74      20.947  24.827 -12.693  1.00  0.72           O  
ATOM   1105  CB  PRO A  74      20.916  24.308  -9.644  1.00  0.72           C  
ATOM   1106  CG  PRO A  74      20.003  23.315  -9.003  1.00  0.72           C  
ATOM   1107  CD  PRO A  74      18.869  23.313 -10.019  1.00  0.72           C  
ATOM   1108  HA  PRO A  74      19.939  26.258  -9.925  1.00  0.00           H  
ATOM   1109  HB3 PRO A  74      21.440  24.927  -8.915  1.00  0.00           H  
ATOM   1110  HB2 PRO A  74      21.646  23.792 -10.268  1.00  0.00           H  
ATOM   1111  HG3 PRO A  74      19.654  23.762  -8.073  1.00  0.00           H  
ATOM   1112  HG2 PRO A  74      20.507  22.354  -8.898  1.00  0.00           H  
ATOM   1113  HD2 PRO A  74      19.134  22.531 -10.730  1.00  0.00           H  
ATOM   1114  HD3 PRO A  74      17.918  23.089  -9.537  1.00  0.00           H  
ATOM   1115  N   GLU A  75      21.272  26.893 -11.949  1.00  0.66           N  
ATOM   1116  CA  GLU A  75      21.847  27.427 -13.106  1.00  0.66           C  
ATOM   1117  C   GLU A  75      23.360  27.019 -13.133  1.00  0.66           C  
ATOM   1118  O   GLU A  75      23.976  27.038 -14.158  1.00  0.66           O  
ATOM   1119  CB  GLU A  75      21.657  28.986 -13.040  1.00  0.66           C  
ATOM   1120  CG  GLU A  75      20.137  29.361 -13.261  1.00  0.66           C  
ATOM   1121  CD  GLU A  75      19.890  30.844 -13.105  1.00  0.66           C  
ATOM   1122  OE1 GLU A  75      20.548  31.661 -13.777  1.00  0.66           O  
ATOM   1123  OE2 GLU A  75      19.036  31.308 -12.276  1.00  0.66           O1-
ATOM   1124  H   GLU A  75      21.160  27.502 -11.152  1.00  0.00           H  
ATOM   1125  HA  GLU A  75      21.371  27.004 -13.991  1.00  0.00           H  
ATOM   1126  HB3 GLU A  75      22.309  29.529 -13.724  1.00  0.00           H  
ATOM   1127  HB2 GLU A  75      22.082  29.313 -12.091  1.00  0.00           H  
ATOM   1128  HG3 GLU A  75      19.536  28.805 -12.542  1.00  0.00           H  
ATOM   1129  HG2 GLU A  75      19.925  28.984 -14.261  1.00  0.00           H  
ATOM   1130  N   ASN A  76      23.914  26.708 -11.994  1.00  0.77           N  
ATOM   1131  CA  ASN A  76      25.297  26.333 -11.616  1.00  0.77           C  
ATOM   1132  C   ASN A  76      25.250  25.088 -10.710  1.00  0.77           C  
ATOM   1133  O   ASN A  76      24.208  24.579 -10.391  1.00  0.77           O  
ATOM   1134  CB  ASN A  76      26.043  27.534 -10.928  1.00  0.77           C  
ATOM   1135  CG  ASN A  76      27.521  27.566 -11.168  1.00  0.77           C  
ATOM   1136  OD1 ASN A  76      28.237  26.584 -10.889  1.00  0.77           O  
ATOM   1137  ND2 ASN A  76      28.060  28.654 -11.721  1.00  0.77           N  
ATOM   1138  H   ASN A  76      23.280  26.639 -11.211  1.00  0.00           H  
ATOM   1139  HA  ASN A  76      25.823  25.995 -12.509  1.00  0.00           H  
ATOM   1140  HB3 ASN A  76      25.799  27.559  -9.866  1.00  0.00           H  
ATOM   1141  HB2 ASN A  76      25.542  28.438 -11.274  1.00  0.00           H  
ATOM   1142 HD22 ASN A  76      29.063  28.720 -11.822  1.00  0.00           H  
ATOM   1143 HD21 ASN A  76      27.514  29.496 -11.602  1.00  0.00           H  
ATOM   1144  N   GLY A  77      26.430  24.457 -10.530  1.00  0.85           N  
ATOM   1145  CA  GLY A  77      26.548  23.209  -9.885  1.00  0.85           C  
ATOM   1146  C   GLY A  77      28.063  23.081  -9.587  1.00  0.85           C  
ATOM   1147  O   GLY A  77      28.633  23.721  -8.651  1.00  0.85           O  
ATOM   1148  H   GLY A  77      27.338  24.790 -10.822  1.00  0.00           H  
ATOM   1149  HA3 GLY A  77      26.188  22.392 -10.510  1.00  0.00           H  
ATOM   1150  HA2 GLY A  77      26.002  23.167  -8.943  1.00  0.00           H  
ATOM   1151  N   THR A  78      28.642  22.234 -10.427  1.00  0.86           N  
ATOM   1152  CA  THR A  78      30.087  21.978 -10.633  1.00  0.86           C  
ATOM   1153  C   THR A  78      30.788  23.128 -11.383  1.00  0.86           C  
ATOM   1154  O   THR A  78      30.147  23.687 -12.243  1.00  0.86           O  
ATOM   1155  CB  THR A  78      30.268  20.599 -11.335  1.00  0.86           C  
ATOM   1156  OG1 THR A  78      29.420  20.499 -12.423  1.00  0.86           O  
ATOM   1157  CG2 THR A  78      29.977  19.495 -10.311  1.00  0.86           C  
ATOM   1158  H   THR A  78      28.040  21.919 -11.175  1.00  0.00           H  
ATOM   1159  HA  THR A  78      30.565  21.956  -9.654  1.00  0.00           H  
ATOM   1160  HB  THR A  78      31.284  20.382 -11.665  1.00  0.00           H  
ATOM   1161  HG1 THR A  78      29.820  21.063 -13.088  1.00  0.00           H  
ATOM   1162 HG21 THR A  78      28.900  19.472 -10.144  1.00  0.00           H  
ATOM   1163 HG22 THR A  78      30.118  18.538 -10.813  1.00  0.00           H  
ATOM   1164 HG23 THR A  78      30.607  19.547  -9.422  1.00  0.00           H  
ATOM   1165  N   CYS A  79      32.078  23.364 -11.156  1.00  0.88           N  
ATOM   1166  CA  CYS A  79      32.931  24.403 -11.792  1.00  0.88           C  
ATOM   1167  C   CYS A  79      34.156  23.782 -12.538  1.00  0.88           C  
ATOM   1168  O   CYS A  79      35.002  24.517 -13.038  1.00  0.88           O  
ATOM   1169  CB  CYS A  79      33.174  25.633 -10.901  1.00  0.88           C  
ATOM   1170  SG  CYS A  79      34.173  25.577  -9.386  1.00  0.88           S  
ATOM   1171  H   CYS A  79      32.583  22.820 -10.471  1.00  0.00           H  
ATOM   1172  HA  CYS A  79      32.423  24.898 -12.620  1.00  0.00           H  
ATOM   1173  HB3 CYS A  79      32.222  26.040 -10.562  1.00  0.00           H  
ATOM   1174  HB2 CYS A  79      33.604  26.509 -11.385  1.00  0.00           H  
ATOM   1175  N   TYR A  80      34.045  22.462 -12.757  1.00  0.88           N  
ATOM   1176  CA  TYR A  80      34.942  21.653 -13.575  1.00  0.88           C  
ATOM   1177  C   TYR A  80      34.098  20.392 -13.818  1.00  0.88           C  
ATOM   1178  O   TYR A  80      33.398  19.847 -12.913  1.00  0.88           O  
ATOM   1179  CB  TYR A  80      36.217  21.347 -12.891  1.00  0.88           C  
ATOM   1180  CG  TYR A  80      37.346  20.579 -13.586  1.00  0.88           C  
ATOM   1181  CD1 TYR A  80      38.543  21.244 -13.952  1.00  0.88           C  
ATOM   1182  CD2 TYR A  80      37.246  19.184 -13.987  1.00  0.88           C  
ATOM   1183  CE1 TYR A  80      39.589  20.634 -14.632  1.00  0.88           C  
ATOM   1184  CE2 TYR A  80      38.334  18.549 -14.631  1.00  0.88           C  
ATOM   1185  CZ  TYR A  80      39.510  19.273 -14.969  1.00  0.88           C  
ATOM   1186  OH  TYR A  80      40.576  18.623 -15.535  1.00  0.88           O  
ATOM   1187  H   TYR A  80      33.274  21.972 -12.325  1.00  0.00           H  
ATOM   1188  HA  TYR A  80      35.171  22.235 -14.467  1.00  0.00           H  
ATOM   1189  HB3 TYR A  80      36.102  20.839 -11.934  1.00  0.00           H  
ATOM   1190  HB2 TYR A  80      36.571  22.334 -12.594  1.00  0.00           H  
ATOM   1191  HD1 TYR A  80      38.711  22.292 -13.753  1.00  0.00           H  
ATOM   1192  HD2 TYR A  80      36.309  18.666 -13.844  1.00  0.00           H  
ATOM   1193  HE1 TYR A  80      40.468  21.243 -14.781  1.00  0.00           H  
ATOM   1194  HE2 TYR A  80      38.233  17.496 -14.849  1.00  0.00           H  
ATOM   1195  HH  TYR A  80      41.138  19.300 -15.919  1.00  0.00           H  
ATOM   1196  N   PRO A  81      34.020  20.030 -15.165  1.00  0.87           N  
ATOM   1197  CA  PRO A  81      33.049  19.028 -15.640  1.00  0.87           C  
ATOM   1198  C   PRO A  81      33.328  17.614 -15.128  1.00  0.87           C  
ATOM   1199  O   PRO A  81      34.421  17.190 -14.869  1.00  0.87           O  
ATOM   1200  CB  PRO A  81      33.139  19.192 -17.196  1.00  0.87           C  
ATOM   1201  CG  PRO A  81      34.619  19.678 -17.466  1.00  0.87           C  
ATOM   1202  CD  PRO A  81      34.858  20.530 -16.251  1.00  0.87           C  
ATOM   1203  HA  PRO A  81      32.019  19.264 -15.373  1.00  0.00           H  
ATOM   1204  HB3 PRO A  81      32.384  19.861 -17.609  1.00  0.00           H  
ATOM   1205  HB2 PRO A  81      32.949  18.310 -17.808  1.00  0.00           H  
ATOM   1206  HG3 PRO A  81      34.791  20.182 -18.416  1.00  0.00           H  
ATOM   1207  HG2 PRO A  81      35.279  18.818 -17.358  1.00  0.00           H  
ATOM   1208  HD2 PRO A  81      35.916  20.573 -15.990  1.00  0.00           H  
ATOM   1209  HD3 PRO A  81      34.471  21.527 -16.467  1.00  0.00           H  
ATOM   1210  N   GLY A  82      32.175  16.934 -15.002  1.00  0.89           N  
ATOM   1211  CA  GLY A  82      32.053  15.621 -14.422  1.00  0.89           C  
ATOM   1212  C   GLY A  82      30.858  15.730 -13.453  1.00  0.89           C  
ATOM   1213  O   GLY A  82      30.269  16.756 -13.336  1.00  0.89           O  
ATOM   1214  H   GLY A  82      31.295  17.378 -15.225  1.00  0.00           H  
ATOM   1215  HA3 GLY A  82      32.966  15.133 -14.080  1.00  0.00           H  
ATOM   1216  HA2 GLY A  82      31.785  14.955 -15.242  1.00  0.00           H  
ATOM   1217  N   HIS A  83      30.672  14.577 -12.732  1.00  0.83           N  
ATOM   1218  CA  HIS A  83      29.598  14.318 -11.775  1.00  0.83           C  
ATOM   1219  C   HIS A  83      30.134  13.439 -10.601  1.00  0.83           C  
ATOM   1220  O   HIS A  83      31.294  12.977 -10.619  1.00  0.83           O  
ATOM   1221  CB  HIS A  83      28.665  13.527 -12.621  1.00  0.83           C  
ATOM   1222  CG  HIS A  83      29.074  12.360 -13.496  1.00  0.83           C  
ATOM   1223  ND1 HIS A  83      28.714  12.264 -14.797  1.00  0.83           N  
ATOM   1224  CD2 HIS A  83      29.753  11.193 -13.279  1.00  0.83           C  
ATOM   1225  CE1 HIS A  83      29.211  11.147 -15.341  1.00  0.83           C  
ATOM   1226  NE2 HIS A  83      29.746  10.368 -14.418  1.00  0.83           N  
ATOM   1227  H   HIS A  83      31.150  13.739 -13.030  1.00  0.00           H  
ATOM   1228  HA  HIS A  83      29.227  15.263 -11.378  1.00  0.00           H  
ATOM   1229  HB3 HIS A  83      28.085  14.253 -13.190  1.00  0.00           H  
ATOM   1230  HB2 HIS A  83      27.915  13.216 -11.895  1.00  0.00           H  
ATOM   1231  HD1 HIS A  83      28.249  13.002 -15.308  1.00  0.00           H  
ATOM   1232  HD2 HIS A  83      30.104  10.897 -12.302  1.00  0.00           H  
ATOM   1233  HE1 HIS A  83      29.105  10.885 -16.383  1.00  0.00           H  
ATOM   1234  N   PHE A  84      29.345  13.351  -9.557  1.00  0.87           N  
ATOM   1235  CA  PHE A  84      29.547  12.481  -8.404  1.00  0.87           C  
ATOM   1236  C   PHE A  84      29.148  10.944  -8.753  1.00  0.87           C  
ATOM   1237  O   PHE A  84      28.467  10.687  -9.761  1.00  0.87           O  
ATOM   1238  CB  PHE A  84      28.696  12.979  -7.147  1.00  0.87           C  
ATOM   1239  CG  PHE A  84      29.441  13.890  -6.160  1.00  0.87           C  
ATOM   1240  CD1 PHE A  84      30.196  13.311  -5.108  1.00  0.87           C  
ATOM   1241  CD2 PHE A  84      29.504  15.298  -6.339  1.00  0.87           C  
ATOM   1242  CE1 PHE A  84      31.024  14.040  -4.253  1.00  0.87           C  
ATOM   1243  CE2 PHE A  84      30.292  16.050  -5.436  1.00  0.87           C  
ATOM   1244  CZ  PHE A  84      31.071  15.416  -4.433  1.00  0.87           C  
ATOM   1245  H   PHE A  84      28.504  13.910  -9.522  1.00  0.00           H  
ATOM   1246  HA  PHE A  84      30.610  12.317  -8.227  1.00  0.00           H  
ATOM   1247  HB3 PHE A  84      28.468  12.083  -6.570  1.00  0.00           H  
ATOM   1248  HB2 PHE A  84      27.832  13.579  -7.434  1.00  0.00           H  
ATOM   1249  HD1 PHE A  84      30.212  12.234  -5.031  1.00  0.00           H  
ATOM   1250  HD2 PHE A  84      28.910  15.708  -7.143  1.00  0.00           H  
ATOM   1251  HE1 PHE A  84      31.722  13.594  -3.561  1.00  0.00           H  
ATOM   1252  HE2 PHE A  84      30.379  17.107  -5.643  1.00  0.00           H  
ATOM   1253  HZ  PHE A  84      31.835  15.970  -3.906  1.00  0.00           H  
ATOM   1254  N   ALA A  85      29.643  10.066  -7.938  1.00  0.90           N  
ATOM   1255  CA  ALA A  85      29.296   8.643  -7.852  1.00  0.90           C  
ATOM   1256  C   ALA A  85      28.401   8.421  -6.611  1.00  0.90           C  
ATOM   1257  O   ALA A  85      28.530   9.122  -5.646  1.00  0.90           O  
ATOM   1258  CB  ALA A  85      30.572   7.801  -7.657  1.00  0.90           C  
ATOM   1259  H   ALA A  85      30.266  10.399  -7.216  1.00  0.00           H  
ATOM   1260  HA  ALA A  85      28.637   8.215  -8.608  1.00  0.00           H  
ATOM   1261  HB1 ALA A  85      30.402   6.737  -7.497  1.00  0.00           H  
ATOM   1262  HB2 ALA A  85      31.208   7.859  -8.540  1.00  0.00           H  
ATOM   1263  HB3 ALA A  85      31.222   8.137  -6.849  1.00  0.00           H  
ATOM   1264  N   ASP A  86      27.575   7.352  -6.655  1.00  0.89           N  
ATOM   1265  CA  ASP A  86      26.637   7.026  -5.532  1.00  0.89           C  
ATOM   1266  C   ASP A  86      25.803   8.340  -5.093  1.00  0.89           C  
ATOM   1267  O   ASP A  86      25.775   8.645  -3.928  1.00  0.89           O  
ATOM   1268  CB  ASP A  86      27.289   6.351  -4.377  1.00  0.89           C  
ATOM   1269  CG  ASP A  86      28.242   5.191  -4.673  1.00  0.89           C  
ATOM   1270  OD1 ASP A  86      29.104   4.869  -3.821  1.00  0.89           O  
ATOM   1271  OD2 ASP A  86      28.074   4.643  -5.804  1.00  0.89           O1-
ATOM   1272  H   ASP A  86      27.419   6.868  -7.527  1.00  0.00           H  
ATOM   1273  HA  ASP A  86      25.879   6.363  -5.948  1.00  0.00           H  
ATOM   1274  HB3 ASP A  86      26.616   6.033  -3.581  1.00  0.00           H  
ATOM   1275  HB2 ASP A  86      28.045   7.019  -3.963  1.00  0.00           H  
ATOM   1276  N   TYR A  87      25.297   9.125  -6.040  1.00  0.87           N  
ATOM   1277  CA  TYR A  87      24.847  10.503  -5.750  1.00  0.87           C  
ATOM   1278  C   TYR A  87      23.474  10.680  -5.233  1.00  0.87           C  
ATOM   1279  O   TYR A  87      23.202  11.645  -4.505  1.00  0.87           O  
ATOM   1280  CB  TYR A  87      25.093  11.383  -7.032  1.00  0.87           C  
ATOM   1281  CG  TYR A  87      24.768  12.794  -7.019  1.00  0.87           C  
ATOM   1282  CD1 TYR A  87      25.394  13.526  -5.962  1.00  0.87           C  
ATOM   1283  CD2 TYR A  87      23.910  13.419  -7.938  1.00  0.87           C  
ATOM   1284  CE1 TYR A  87      24.877  14.765  -5.667  1.00  0.87           C  
ATOM   1285  CE2 TYR A  87      23.631  14.771  -7.723  1.00  0.87           C  
ATOM   1286  CZ  TYR A  87      24.068  15.408  -6.565  1.00  0.87           C  
ATOM   1287  OH  TYR A  87      23.648  16.692  -6.290  1.00  0.87           O  
ATOM   1288  H   TYR A  87      25.185   8.827  -6.999  1.00  0.00           H  
ATOM   1289  HA  TYR A  87      25.475  10.754  -4.895  1.00  0.00           H  
ATOM   1290  HB3 TYR A  87      24.526  10.871  -7.810  1.00  0.00           H  
ATOM   1291  HB2 TYR A  87      26.146  11.338  -7.311  1.00  0.00           H  
ATOM   1292  HD1 TYR A  87      26.136  13.063  -5.328  1.00  0.00           H  
ATOM   1293  HD2 TYR A  87      23.492  12.782  -8.703  1.00  0.00           H  
ATOM   1294  HE1 TYR A  87      25.246  15.276  -4.791  1.00  0.00           H  
ATOM   1295  HE2 TYR A  87      23.074  15.342  -8.451  1.00  0.00           H  
ATOM   1296  HH  TYR A  87      23.562  17.155  -7.127  1.00  0.00           H  
ATOM   1297  N   GLU A  88      22.664   9.691  -5.636  1.00  0.81           N  
ATOM   1298  CA  GLU A  88      21.336   9.468  -5.139  1.00  0.81           C  
ATOM   1299  C   GLU A  88      21.278   9.184  -3.606  1.00  0.81           C  
ATOM   1300  O   GLU A  88      20.576   9.839  -2.824  1.00  0.81           O  
ATOM   1301  CB  GLU A  88      20.538   8.503  -6.019  1.00  0.81           C  
ATOM   1302  CG  GLU A  88      20.393   8.860  -7.557  1.00  0.81           C  
ATOM   1303  CD  GLU A  88      21.584   8.790  -8.454  1.00  0.81           C  
ATOM   1304  OE1 GLU A  88      22.550   7.994  -8.196  1.00  0.81           O  
ATOM   1305  OE2 GLU A  88      21.687   9.606  -9.412  1.00  0.81           O1-
ATOM   1306  H   GLU A  88      23.031   8.873  -6.101  1.00  0.00           H  
ATOM   1307  HA  GLU A  88      20.770  10.397  -5.210  1.00  0.00           H  
ATOM   1308  HB3 GLU A  88      19.572   8.430  -5.520  1.00  0.00           H  
ATOM   1309  HB2 GLU A  88      20.890   7.482  -5.872  1.00  0.00           H  
ATOM   1310  HG3 GLU A  88      19.839   9.793  -7.665  1.00  0.00           H  
ATOM   1311  HG2 GLU A  88      19.724   8.155  -8.051  1.00  0.00           H  
ATOM   1312  N   GLU A  89      22.049   8.123  -3.233  1.00  0.79           N  
ATOM   1313  CA  GLU A  89      22.243   7.868  -1.778  1.00  0.79           C  
ATOM   1314  C   GLU A  89      22.840   9.102  -1.029  1.00  0.79           C  
ATOM   1315  O   GLU A  89      22.393   9.315   0.051  1.00  0.79           O  
ATOM   1316  CB  GLU A  89      23.195   6.634  -1.650  1.00  0.79           C  
ATOM   1317  CG  GLU A  89      22.509   5.263  -1.931  1.00  0.79           C  
ATOM   1318  CD  GLU A  89      21.413   4.778  -1.017  1.00  0.79           C  
ATOM   1319  OE1 GLU A  89      21.497   5.112   0.151  1.00  0.79           O  
ATOM   1320  OE2 GLU A  89      20.504   4.039  -1.521  1.00  0.79           O1-
ATOM   1321  H   GLU A  89      22.403   7.418  -3.863  1.00  0.00           H  
ATOM   1322  HA  GLU A  89      21.295   7.631  -1.294  1.00  0.00           H  
ATOM   1323  HB3 GLU A  89      23.657   6.675  -0.663  1.00  0.00           H  
ATOM   1324  HB2 GLU A  89      23.948   6.679  -2.435  1.00  0.00           H  
ATOM   1325  HG3 GLU A  89      23.306   4.522  -1.985  1.00  0.00           H  
ATOM   1326  HG2 GLU A  89      22.092   5.310  -2.937  1.00  0.00           H  
ATOM   1327  N   LEU A  90      23.812   9.848  -1.633  1.00  0.88           N  
ATOM   1328  CA  LEU A  90      24.372  11.040  -0.926  1.00  0.88           C  
ATOM   1329  C   LEU A  90      23.236  12.047  -0.625  1.00  0.88           C  
ATOM   1330  O   LEU A  90      23.144  12.602   0.475  1.00  0.88           O  
ATOM   1331  CB  LEU A  90      25.480  11.650  -1.856  1.00  0.88           C  
ATOM   1332  CG  LEU A  90      26.249  12.803  -1.215  1.00  0.88           C  
ATOM   1333  CD1 LEU A  90      26.630  12.465   0.240  1.00  0.88           C  
ATOM   1334  CD2 LEU A  90      27.359  13.490  -2.098  1.00  0.88           C  
ATOM   1335  H   LEU A  90      24.057   9.617  -2.585  1.00  0.00           H  
ATOM   1336  HA  LEU A  90      24.740  10.681   0.035  1.00  0.00           H  
ATOM   1337  HB3 LEU A  90      25.128  11.901  -2.857  1.00  0.00           H  
ATOM   1338  HB2 LEU A  90      26.224  10.867  -2.004  1.00  0.00           H  
ATOM   1339  HG  LEU A  90      25.581  13.650  -1.054  1.00  0.00           H  
ATOM   1340 HD11 LEU A  90      27.525  13.000   0.559  1.00  0.00           H  
ATOM   1341 HD12 LEU A  90      25.812  12.853   0.848  1.00  0.00           H  
ATOM   1342 HD13 LEU A  90      26.761  11.387   0.330  1.00  0.00           H  
ATOM   1343 HD21 LEU A  90      26.997  14.051  -2.961  1.00  0.00           H  
ATOM   1344 HD22 LEU A  90      27.843  14.330  -1.599  1.00  0.00           H  
ATOM   1345 HD23 LEU A  90      28.061  12.713  -2.398  1.00  0.00           H  
ATOM   1346  N   ARG A  91      22.338  12.322  -1.595  1.00  0.76           N  
ATOM   1347  CA  ARG A  91      21.241  13.170  -1.489  1.00  0.76           C  
ATOM   1348  C   ARG A  91      20.090  12.582  -0.480  1.00  0.76           C  
ATOM   1349  O   ARG A  91      19.297  13.334   0.032  1.00  0.76           O  
ATOM   1350  CB  ARG A  91      20.577  13.374  -2.880  1.00  0.76           C  
ATOM   1351  CG  ARG A  91      21.418  14.265  -3.888  1.00  0.76           C  
ATOM   1352  CD  ARG A  91      20.719  14.253  -5.160  1.00  0.76           C  
ATOM   1353  NE  ARG A  91      19.588  15.241  -5.250  1.00  0.76           N  
ATOM   1354  CZ  ARG A  91      19.610  16.527  -5.542  1.00  0.76           C  
ATOM   1355  NH1 ARG A  91      20.711  17.178  -5.702  1.00  0.76           N  
ATOM   1356  NH2 ARG A  91      18.459  17.224  -5.570  1.00  0.76           N1+
ATOM   1357  H   ARG A  91      22.625  11.878  -2.455  1.00  0.00           H  
ATOM   1358  HA  ARG A  91      21.586  14.077  -0.990  1.00  0.00           H  
ATOM   1359  HB3 ARG A  91      19.569  13.767  -2.743  1.00  0.00           H  
ATOM   1360  HB2 ARG A  91      20.341  12.406  -3.321  1.00  0.00           H  
ATOM   1361  HG3 ARG A  91      22.468  13.983  -3.962  1.00  0.00           H  
ATOM   1362  HG2 ARG A  91      21.464  15.280  -3.493  1.00  0.00           H  
ATOM   1363  HD3 ARG A  91      20.345  13.249  -5.360  1.00  0.00           H  
ATOM   1364  HD2 ARG A  91      21.392  14.272  -6.017  1.00  0.00           H  
ATOM   1365  HE  ARG A  91      18.662  14.867  -5.098  1.00  0.00           H  
ATOM   1366 HH12 ARG A  91      20.674  18.184  -5.785  1.00  0.00           H  
ATOM   1367 HH11 ARG A  91      21.568  16.697  -5.935  1.00  0.00           H  
ATOM   1368 HH22 ARG A  91      18.517  18.228  -5.661  1.00  0.00           H  
ATOM   1369 HH21 ARG A  91      17.541  16.802  -5.600  1.00  0.00           H  
ATOM   1370  N   GLU A  92      20.229  11.287  -0.115  1.00  0.70           N  
ATOM   1371  CA  GLU A  92      19.303  10.692   0.824  1.00  0.70           C  
ATOM   1372  C   GLU A  92      19.899  10.837   2.239  1.00  0.70           C  
ATOM   1373  O   GLU A  92      19.172  11.066   3.243  1.00  0.70           O  
ATOM   1374  CB  GLU A  92      19.092   9.218   0.448  1.00  0.70           C  
ATOM   1375  CG  GLU A  92      17.813   8.620   1.223  1.00  0.70           C  
ATOM   1376  CD  GLU A  92      16.456   8.812   0.534  1.00  0.70           C  
ATOM   1377  OE1 GLU A  92      16.478   9.541  -0.475  1.00  0.70           O  
ATOM   1378  OE2 GLU A  92      15.426   8.402   1.039  1.00  0.70           O1-
ATOM   1379  H   GLU A  92      20.827  10.763  -0.737  1.00  0.00           H  
ATOM   1380  HA  GLU A  92      18.323  11.164   0.745  1.00  0.00           H  
ATOM   1381  HB3 GLU A  92      19.992   8.626   0.617  1.00  0.00           H  
ATOM   1382  HB2 GLU A  92      18.915   9.099  -0.621  1.00  0.00           H  
ATOM   1383  HG3 GLU A  92      17.778   8.860   2.285  1.00  0.00           H  
ATOM   1384  HG2 GLU A  92      17.934   7.538   1.286  1.00  0.00           H  
ATOM   1385  N   GLN A  93      21.231  10.754   2.300  1.00  0.76           N  
ATOM   1386  CA  GLN A  93      21.973  11.132   3.552  1.00  0.76           C  
ATOM   1387  C   GLN A  93      21.812  12.618   3.875  1.00  0.76           C  
ATOM   1388  O   GLN A  93      21.791  12.874   5.087  1.00  0.76           O  
ATOM   1389  CB  GLN A  93      23.495  10.720   3.331  1.00  0.76           C  
ATOM   1390  CG  GLN A  93      23.792   9.246   3.153  1.00  0.76           C  
ATOM   1391  CD  GLN A  93      23.695   8.464   4.481  1.00  0.76           C  
ATOM   1392  OE1 GLN A  93      23.228   8.964   5.430  1.00  0.76           O  
ATOM   1393  NE2 GLN A  93      24.007   7.143   4.466  1.00  0.76           N  
ATOM   1394  H   GLN A  93      21.796  10.599   1.478  1.00  0.00           H  
ATOM   1395  HA  GLN A  93      21.521  10.613   4.397  1.00  0.00           H  
ATOM   1396  HB3 GLN A  93      24.159  11.173   4.067  1.00  0.00           H  
ATOM   1397  HB2 GLN A  93      23.818  11.108   2.366  1.00  0.00           H  
ATOM   1398  HG3 GLN A  93      24.794   9.108   2.745  1.00  0.00           H  
ATOM   1399  HG2 GLN A  93      23.018   8.772   2.548  1.00  0.00           H  
ATOM   1400 HE22 GLN A  93      24.037   6.533   5.271  1.00  0.00           H  
ATOM   1401 HE21 GLN A  93      24.180   6.781   3.540  1.00  0.00           H  
ATOM   1402  N   LEU A  94      21.880  13.528   2.936  1.00  0.81           N  
ATOM   1403  CA  LEU A  94      21.562  14.926   3.293  1.00  0.81           C  
ATOM   1404  C   LEU A  94      20.206  15.249   3.768  1.00  0.81           C  
ATOM   1405  O   LEU A  94      20.077  16.076   4.735  1.00  0.81           O  
ATOM   1406  CB  LEU A  94      22.073  15.843   2.137  1.00  0.81           C  
ATOM   1407  CG  LEU A  94      23.607  15.874   1.914  1.00  0.81           C  
ATOM   1408  CD1 LEU A  94      24.117  15.980   0.498  1.00  0.81           C  
ATOM   1409  CD2 LEU A  94      24.340  16.789   2.925  1.00  0.81           C  
ATOM   1410  H   LEU A  94      22.048  13.257   1.978  1.00  0.00           H  
ATOM   1411  HA  LEU A  94      22.244  15.132   4.119  1.00  0.00           H  
ATOM   1412  HB3 LEU A  94      21.757  16.881   2.236  1.00  0.00           H  
ATOM   1413  HB2 LEU A  94      21.497  15.490   1.281  1.00  0.00           H  
ATOM   1414  HG  LEU A  94      23.859  14.850   2.191  1.00  0.00           H  
ATOM   1415 HD11 LEU A  94      25.090  15.504   0.372  1.00  0.00           H  
ATOM   1416 HD12 LEU A  94      23.396  15.906  -0.316  1.00  0.00           H  
ATOM   1417 HD13 LEU A  94      24.404  17.025   0.380  1.00  0.00           H  
ATOM   1418 HD21 LEU A  94      24.857  17.555   2.348  1.00  0.00           H  
ATOM   1419 HD22 LEU A  94      23.711  17.253   3.685  1.00  0.00           H  
ATOM   1420 HD23 LEU A  94      25.156  16.233   3.387  1.00  0.00           H  
ATOM   1421  N   SER A  95      19.235  14.644   3.148  1.00  0.74           N  
ATOM   1422  CA  SER A  95      17.796  14.771   3.491  1.00  0.74           C  
ATOM   1423  C   SER A  95      17.483  14.386   4.928  1.00  0.74           C  
ATOM   1424  O   SER A  95      16.427  14.840   5.431  1.00  0.74           O  
ATOM   1425  CB  SER A  95      17.023  13.777   2.658  1.00  0.74           C  
ATOM   1426  OG  SER A  95      16.892  14.397   1.317  1.00  0.74           O  
ATOM   1427  H   SER A  95      19.479  13.882   2.532  1.00  0.00           H  
ATOM   1428  HA  SER A  95      17.412  15.775   3.306  1.00  0.00           H  
ATOM   1429  HB3 SER A  95      15.976  13.680   2.945  1.00  0.00           H  
ATOM   1430  HB2 SER A  95      17.459  12.784   2.540  1.00  0.00           H  
ATOM   1431  HG  SER A  95      17.768  14.341   0.930  1.00  0.00           H  
ATOM   1432  N   SER A  96      18.337  13.684   5.646  1.00  0.68           N  
ATOM   1433  CA  SER A  96      18.170  13.230   6.999  1.00  0.68           C  
ATOM   1434  C   SER A  96      19.212  13.808   7.949  1.00  0.68           C  
ATOM   1435  O   SER A  96      19.348  13.413   9.101  1.00  0.68           O  
ATOM   1436  CB  SER A  96      18.039  11.730   6.969  1.00  0.68           C  
ATOM   1437  OG  SER A  96      19.116  11.147   6.363  1.00  0.68           O  
ATOM   1438  H   SER A  96      19.325  13.622   5.446  1.00  0.00           H  
ATOM   1439  HA  SER A  96      17.272  13.751   7.332  1.00  0.00           H  
ATOM   1440  HB3 SER A  96      17.153  11.292   6.508  1.00  0.00           H  
ATOM   1441  HB2 SER A  96      17.857  11.286   7.947  1.00  0.00           H  
ATOM   1442  HG  SER A  96      18.959  11.217   5.419  1.00  0.00           H  
ATOM   1443  N   VAL A  97      19.908  14.820   7.522  1.00  0.74           N  
ATOM   1444  CA  VAL A  97      20.693  15.757   8.367  1.00  0.74           C  
ATOM   1445  C   VAL A  97      19.947  17.043   8.681  1.00  0.74           C  
ATOM   1446  O   VAL A  97      19.123  17.432   7.924  1.00  0.74           O  
ATOM   1447  CB  VAL A  97      21.985  15.968   7.683  1.00  0.74           C  
ATOM   1448  CG1 VAL A  97      22.863  17.189   7.974  1.00  0.74           C  
ATOM   1449  CG2 VAL A  97      22.775  14.712   7.884  1.00  0.74           C  
ATOM   1450  H   VAL A  97      19.729  15.144   6.583  1.00  0.00           H  
ATOM   1451  HA  VAL A  97      20.884  15.244   9.310  1.00  0.00           H  
ATOM   1452  HB  VAL A  97      21.815  16.101   6.615  1.00  0.00           H  
ATOM   1453 HG11 VAL A  97      22.468  18.077   8.468  1.00  0.00           H  
ATOM   1454 HG12 VAL A  97      23.527  16.764   8.727  1.00  0.00           H  
ATOM   1455 HG13 VAL A  97      23.483  17.593   7.173  1.00  0.00           H  
ATOM   1456 HG21 VAL A  97      22.276  13.873   7.399  1.00  0.00           H  
ATOM   1457 HG22 VAL A  97      23.748  14.780   7.397  1.00  0.00           H  
ATOM   1458 HG23 VAL A  97      22.942  14.542   8.947  1.00  0.00           H  
ATOM   1459  N   SER A  98      20.206  17.669   9.885  1.00  0.75           N  
ATOM   1460  CA  SER A  98      19.575  18.912  10.311  1.00  0.75           C  
ATOM   1461  C   SER A  98      20.580  20.066  10.496  1.00  0.75           C  
ATOM   1462  O   SER A  98      20.259  21.214  10.306  1.00  0.75           O  
ATOM   1463  CB  SER A  98      18.744  18.690  11.653  1.00  0.75           C  
ATOM   1464  OG  SER A  98      19.543  18.265  12.735  1.00  0.75           O  
ATOM   1465  H   SER A  98      20.812  17.236  10.567  1.00  0.00           H  
ATOM   1466  HA  SER A  98      18.891  19.232   9.525  1.00  0.00           H  
ATOM   1467  HB3 SER A  98      18.078  17.832  11.557  1.00  0.00           H  
ATOM   1468  HB2 SER A  98      18.144  19.545  11.965  1.00  0.00           H  
ATOM   1469  HG  SER A  98      19.623  17.311  12.803  1.00  0.00           H  
ATOM   1470  N   SER A  99      21.845  19.734  10.750  1.00  0.75           N  
ATOM   1471  CA  SER A  99      23.027  20.566  10.736  1.00  0.75           C  
ATOM   1472  C   SER A  99      24.289  19.688  10.613  1.00  0.75           C  
ATOM   1473  O   SER A  99      24.275  18.436  10.591  1.00  0.75           O  
ATOM   1474  CB  SER A  99      23.044  21.354  12.063  1.00  0.75           C  
ATOM   1475  OG  SER A  99      23.169  20.640  13.327  1.00  0.75           O  
ATOM   1476  H   SER A  99      22.005  18.737  10.766  1.00  0.00           H  
ATOM   1477  HA  SER A  99      22.933  21.154   9.822  1.00  0.00           H  
ATOM   1478  HB3 SER A  99      22.101  21.897  12.137  1.00  0.00           H  
ATOM   1479  HB2 SER A  99      23.872  22.063  12.060  1.00  0.00           H  
ATOM   1480  HG  SER A  99      23.845  21.066  13.859  1.00  0.00           H  
ATOM   1481  N   PHE A 100      25.436  20.341  10.396  1.00  0.77           N  
ATOM   1482  CA  PHE A 100      26.703  19.692  10.356  1.00  0.77           C  
ATOM   1483  C   PHE A 100      27.803  20.547  10.936  1.00  0.77           C  
ATOM   1484  O   PHE A 100      27.729  21.781  10.812  1.00  0.77           O  
ATOM   1485  CB  PHE A 100      27.066  19.161   8.897  1.00  0.77           C  
ATOM   1486  CG  PHE A 100      27.094  20.003   7.608  1.00  0.77           C  
ATOM   1487  CD1 PHE A 100      27.680  21.258   7.530  1.00  0.77           C  
ATOM   1488  CD2 PHE A 100      26.760  19.330   6.405  1.00  0.77           C  
ATOM   1489  CE1 PHE A 100      27.848  21.876   6.295  1.00  0.77           C  
ATOM   1490  CE2 PHE A 100      26.909  20.017   5.160  1.00  0.77           C  
ATOM   1491  CZ  PHE A 100      27.439  21.286   5.122  1.00  0.77           C  
ATOM   1492  H   PHE A 100      25.487  21.345  10.302  1.00  0.00           H  
ATOM   1493  HA  PHE A 100      26.652  18.764  10.925  1.00  0.00           H  
ATOM   1494  HB3 PHE A 100      26.380  18.334   8.711  1.00  0.00           H  
ATOM   1495  HB2 PHE A 100      28.032  18.674   9.034  1.00  0.00           H  
ATOM   1496  HD1 PHE A 100      27.980  21.807   8.410  1.00  0.00           H  
ATOM   1497  HD2 PHE A 100      26.305  18.351   6.404  1.00  0.00           H  
ATOM   1498  HE1 PHE A 100      28.178  22.904   6.322  1.00  0.00           H  
ATOM   1499  HE2 PHE A 100      26.683  19.612   4.184  1.00  0.00           H  
ATOM   1500  HZ  PHE A 100      27.542  21.887   4.230  1.00  0.00           H  
ATOM   1501  N   GLU A 101      28.870  19.939  11.443  1.00  0.77           N  
ATOM   1502  CA  GLU A 101      30.148  20.590  11.761  1.00  0.77           C  
ATOM   1503  C   GLU A 101      31.091  20.472  10.553  1.00  0.77           C  
ATOM   1504  O   GLU A 101      31.626  19.370  10.353  1.00  0.77           O  
ATOM   1505  CB  GLU A 101      30.673  20.022  13.135  1.00  0.77           C  
ATOM   1506  CG  GLU A 101      29.792  20.158  14.350  1.00  0.77           C  
ATOM   1507  CD  GLU A 101      30.454  20.347  15.713  1.00  0.77           C  
ATOM   1508  OE1 GLU A 101      31.626  20.843  15.897  1.00  0.77           O  
ATOM   1509  OE2 GLU A 101      29.836  19.950  16.686  1.00  0.77           O1-
ATOM   1510  H   GLU A 101      28.852  18.931  11.500  1.00  0.00           H  
ATOM   1511  HA  GLU A 101      29.959  21.654  11.907  1.00  0.00           H  
ATOM   1512  HB3 GLU A 101      31.675  20.418  13.305  1.00  0.00           H  
ATOM   1513  HB2 GLU A 101      30.728  18.949  12.952  1.00  0.00           H  
ATOM   1514  HG3 GLU A 101      29.074  19.344  14.454  1.00  0.00           H  
ATOM   1515  HG2 GLU A 101      29.229  21.090  14.284  1.00  0.00           H  
ATOM   1516  N   ARG A 102      31.279  21.592   9.808  1.00  0.75           N  
ATOM   1517  CA  ARG A 102      32.233  21.748   8.798  1.00  0.75           C  
ATOM   1518  C   ARG A 102      33.561  22.217   9.324  1.00  0.75           C  
ATOM   1519  O   ARG A 102      33.979  23.356   9.109  1.00  0.75           O  
ATOM   1520  CB  ARG A 102      31.636  22.585   7.612  1.00  0.75           C  
ATOM   1521  CG  ARG A 102      32.645  22.886   6.495  1.00  0.75           C  
ATOM   1522  CD  ARG A 102      31.975  23.893   5.533  1.00  0.75           C  
ATOM   1523  NE  ARG A 102      32.859  24.268   4.377  1.00  0.75           N  
ATOM   1524  CZ  ARG A 102      33.668  25.312   4.453  1.00  0.75           C  
ATOM   1525  NH1 ARG A 102      33.787  26.058   5.530  1.00  0.75           N  
ATOM   1526  NH2 ARG A 102      34.161  25.683   3.234  1.00  0.75           N1+
ATOM   1527  H   ARG A 102      30.867  22.472  10.081  1.00  0.00           H  
ATOM   1528  HA  ARG A 102      32.623  20.829   8.360  1.00  0.00           H  
ATOM   1529  HB3 ARG A 102      31.284  23.559   7.953  1.00  0.00           H  
ATOM   1530  HB2 ARG A 102      30.849  21.995   7.142  1.00  0.00           H  
ATOM   1531  HG3 ARG A 102      32.887  21.969   5.959  1.00  0.00           H  
ATOM   1532  HG2 ARG A 102      33.649  23.231   6.746  1.00  0.00           H  
ATOM   1533  HD3 ARG A 102      31.456  24.716   6.026  1.00  0.00           H  
ATOM   1534  HD2 ARG A 102      31.217  23.259   5.073  1.00  0.00           H  
ATOM   1535  HE  ARG A 102      32.660  23.794   3.508  1.00  0.00           H  
ATOM   1536 HH12 ARG A 102      34.392  26.860   5.634  1.00  0.00           H  
ATOM   1537 HH11 ARG A 102      33.103  25.899   6.255  1.00  0.00           H  
ATOM   1538 HH22 ARG A 102      34.347  26.671   3.139  1.00  0.00           H  
ATOM   1539 HH21 ARG A 102      34.047  25.083   2.430  1.00  0.00           H  
ATOM   1540  N   PHE A 103      34.320  21.279   9.949  1.00  0.84           N  
ATOM   1541  CA  PHE A 103      35.694  21.349  10.193  1.00  0.84           C  
ATOM   1542  C   PHE A 103      36.612  21.172   9.002  1.00  0.84           C  
ATOM   1543  O   PHE A 103      36.195  20.484   7.997  1.00  0.84           O  
ATOM   1544  CB  PHE A 103      35.997  20.324  11.270  1.00  0.84           C  
ATOM   1545  CG  PHE A 103      36.280  18.894  10.890  1.00  0.84           C  
ATOM   1546  CD1 PHE A 103      35.317  18.145  10.189  1.00  0.84           C  
ATOM   1547  CD2 PHE A 103      37.488  18.230  11.297  1.00  0.84           C  
ATOM   1548  CE1 PHE A 103      35.428  16.745  10.046  1.00  0.84           C  
ATOM   1549  CE2 PHE A 103      37.534  16.806  11.240  1.00  0.84           C  
ATOM   1550  CZ  PHE A 103      36.569  16.119  10.560  1.00  0.84           C  
ATOM   1551  H   PHE A 103      34.001  20.323  10.003  1.00  0.00           H  
ATOM   1552  HA  PHE A 103      35.882  22.357  10.562  1.00  0.00           H  
ATOM   1553  HB3 PHE A 103      35.166  20.394  11.971  1.00  0.00           H  
ATOM   1554  HB2 PHE A 103      36.808  20.709  11.889  1.00  0.00           H  
ATOM   1555  HD1 PHE A 103      34.519  18.695   9.712  1.00  0.00           H  
ATOM   1556  HD2 PHE A 103      38.284  18.774  11.784  1.00  0.00           H  
ATOM   1557  HE1 PHE A 103      34.673  16.132   9.576  1.00  0.00           H  
ATOM   1558  HE2 PHE A 103      38.345  16.243  11.678  1.00  0.00           H  
ATOM   1559  HZ  PHE A 103      36.603  15.041  10.500  1.00  0.00           H  
ATOM   1560  N   GLU A 104      37.827  21.759   9.087  1.00  0.84           N  
ATOM   1561  CA  GLU A 104      38.961  21.599   8.189  1.00  0.84           C  
ATOM   1562  C   GLU A 104      39.568  20.228   8.525  1.00  0.84           C  
ATOM   1563  O   GLU A 104      40.409  20.062   9.440  1.00  0.84           O  
ATOM   1564  CB  GLU A 104      39.912  22.807   8.531  1.00  0.84           C  
ATOM   1565  CG  GLU A 104      40.895  23.038   7.317  1.00  0.84           C  
ATOM   1566  CD  GLU A 104      41.609  24.444   7.350  1.00  0.84           C  
ATOM   1567  OE1 GLU A 104      42.230  24.834   6.346  1.00  0.84           O  
ATOM   1568  OE2 GLU A 104      41.668  25.155   8.404  1.00  0.84           O1-
ATOM   1569  H   GLU A 104      38.107  22.291   9.898  1.00  0.00           H  
ATOM   1570  HA  GLU A 104      38.680  21.652   7.137  1.00  0.00           H  
ATOM   1571  HB3 GLU A 104      40.538  22.631   9.406  1.00  0.00           H  
ATOM   1572  HB2 GLU A 104      39.314  23.719   8.538  1.00  0.00           H  
ATOM   1573  HG3 GLU A 104      40.467  22.866   6.329  1.00  0.00           H  
ATOM   1574  HG2 GLU A 104      41.648  22.250   7.294  1.00  0.00           H  
ATOM   1575  N   ILE A 105      39.162  19.192   7.824  1.00  0.90           N  
ATOM   1576  CA  ILE A 105      39.891  17.936   7.924  1.00  0.90           C  
ATOM   1577  C   ILE A 105      41.430  17.936   7.531  1.00  0.90           C  
ATOM   1578  O   ILE A 105      42.280  17.267   8.152  1.00  0.90           O  
ATOM   1579  CB  ILE A 105      39.084  16.743   7.226  1.00  0.90           C  
ATOM   1580  CG1 ILE A 105      39.679  15.354   7.575  1.00  0.90           C  
ATOM   1581  CG2 ILE A 105      38.957  16.934   5.722  1.00  0.90           C  
ATOM   1582  CD1 ILE A 105      38.747  14.160   7.119  1.00  0.90           C  
ATOM   1583  H   ILE A 105      38.549  19.241   7.023  1.00  0.00           H  
ATOM   1584  HA  ILE A 105      39.932  17.621   8.966  1.00  0.00           H  
ATOM   1585  HB  ILE A 105      38.118  16.842   7.722  1.00  0.00           H  
ATOM   1586 HG13 ILE A 105      39.995  15.311   8.618  1.00  0.00           H  
ATOM   1587 HG12 ILE A 105      40.564  15.157   6.970  1.00  0.00           H  
ATOM   1588 HG21 ILE A 105      39.830  16.982   5.072  1.00  0.00           H  
ATOM   1589 HG22 ILE A 105      38.248  16.301   5.188  1.00  0.00           H  
ATOM   1590 HG23 ILE A 105      38.644  17.969   5.587  1.00  0.00           H  
ATOM   1591 HD11 ILE A 105      37.992  14.480   6.400  1.00  0.00           H  
ATOM   1592 HD12 ILE A 105      39.312  13.347   6.665  1.00  0.00           H  
ATOM   1593 HD13 ILE A 105      38.250  13.779   8.011  1.00  0.00           H  
ATOM   1594  N   PHE A 106      41.793  18.749   6.470  1.00  0.91           N  
ATOM   1595  CA  PHE A 106      43.193  18.884   6.011  1.00  0.91           C  
ATOM   1596  C   PHE A 106      43.629  20.325   5.761  1.00  0.91           C  
ATOM   1597  O   PHE A 106      43.399  20.828   4.626  1.00  0.91           O  
ATOM   1598  CB  PHE A 106      43.531  18.003   4.816  1.00  0.91           C  
ATOM   1599  CG  PHE A 106      43.360  16.496   5.092  1.00  0.91           C  
ATOM   1600  CD1 PHE A 106      44.029  15.846   6.129  1.00  0.91           C  
ATOM   1601  CD2 PHE A 106      42.602  15.712   4.171  1.00  0.91           C  
ATOM   1602  CE1 PHE A 106      43.859  14.447   6.299  1.00  0.91           C  
ATOM   1603  CE2 PHE A 106      42.372  14.329   4.387  1.00  0.91           C  
ATOM   1604  CZ  PHE A 106      43.022  13.707   5.470  1.00  0.91           C  
ATOM   1605  H   PHE A 106      41.100  19.421   6.170  1.00  0.00           H  
ATOM   1606  HA  PHE A 106      43.929  18.496   6.716  1.00  0.00           H  
ATOM   1607  HB3 PHE A 106      44.472  18.301   4.353  1.00  0.00           H  
ATOM   1608  HB2 PHE A 106      42.936  18.246   3.935  1.00  0.00           H  
ATOM   1609  HD1 PHE A 106      44.632  16.420   6.817  1.00  0.00           H  
ATOM   1610  HD2 PHE A 106      42.255  16.142   3.243  1.00  0.00           H  
ATOM   1611  HE1 PHE A 106      44.244  13.962   7.184  1.00  0.00           H  
ATOM   1612  HE2 PHE A 106      41.724  13.835   3.679  1.00  0.00           H  
ATOM   1613  HZ  PHE A 106      42.809  12.687   5.754  1.00  0.00           H  
ATOM   1614  N   PRO A 107      44.163  20.975   6.846  1.00  0.92           N  
ATOM   1615  CA  PRO A 107      44.911  22.311   6.810  1.00  0.92           C  
ATOM   1616  C   PRO A 107      46.188  22.389   5.915  1.00  0.92           C  
ATOM   1617  O   PRO A 107      47.248  22.715   6.408  1.00  0.92           O  
ATOM   1618  CB  PRO A 107      45.342  22.447   8.302  1.00  0.92           C  
ATOM   1619  CG  PRO A 107      44.252  21.834   9.096  1.00  0.92           C  
ATOM   1620  CD  PRO A 107      44.013  20.551   8.267  1.00  0.92           C  
ATOM   1621  HA  PRO A 107      44.282  23.101   6.398  1.00  0.00           H  
ATOM   1622  HB3 PRO A 107      45.453  23.495   8.578  1.00  0.00           H  
ATOM   1623  HB2 PRO A 107      46.253  21.863   8.433  1.00  0.00           H  
ATOM   1624  HG3 PRO A 107      43.345  22.433   9.187  1.00  0.00           H  
ATOM   1625  HG2 PRO A 107      44.427  21.536  10.129  1.00  0.00           H  
ATOM   1626  HD2 PRO A 107      44.736  19.753   8.439  1.00  0.00           H  
ATOM   1627  HD3 PRO A 107      43.047  20.191   8.622  1.00  0.00           H  
ATOM   1628  N   LYS A 108      45.893  22.359   4.589  1.00  0.85           N  
ATOM   1629  CA  LYS A 108      46.796  22.667   3.414  1.00  0.85           C  
ATOM   1630  C   LYS A 108      48.133  21.989   3.588  1.00  0.85           C  
ATOM   1631  O   LYS A 108      48.192  20.758   3.427  1.00  0.85           O  
ATOM   1632  CB  LYS A 108      46.814  24.197   3.052  1.00  0.85           C  
ATOM   1633  CG  LYS A 108      45.364  24.821   2.980  1.00  0.85           C  
ATOM   1634  CD  LYS A 108      45.417  26.282   2.396  1.00  0.85           C  
ATOM   1635  CE  LYS A 108      46.205  27.314   3.329  1.00  0.85           C  
ATOM   1636  NZ  LYS A 108      45.981  28.761   3.035  1.00  0.85           N1+
ATOM   1637  H   LYS A 108      44.921  22.173   4.382  1.00  0.00           H  
ATOM   1638  HA  LYS A 108      46.307  22.108   2.616  1.00  0.00           H  
ATOM   1639  HB3 LYS A 108      47.366  24.398   2.134  1.00  0.00           H  
ATOM   1640  HB2 LYS A 108      47.354  24.757   3.815  1.00  0.00           H  
ATOM   1641  HG3 LYS A 108      44.696  24.692   3.832  1.00  0.00           H  
ATOM   1642  HG2 LYS A 108      44.759  24.270   2.260  1.00  0.00           H  
ATOM   1643  HD3 LYS A 108      44.383  26.621   2.333  1.00  0.00           H  
ATOM   1644  HD2 LYS A 108      45.867  26.325   1.404  1.00  0.00           H  
ATOM   1645  HE3 LYS A 108      47.262  27.098   3.488  1.00  0.00           H  
ATOM   1646  HE2 LYS A 108      45.743  27.368   4.314  1.00  0.00           H  
ATOM   1647  HZ1 LYS A 108      46.349  29.144   2.176  1.00  0.00           H  
ATOM   1648  HZ2 LYS A 108      45.009  29.032   2.975  1.00  0.00           H  
ATOM   1649  HZ3 LYS A 108      46.424  29.293   3.770  1.00  0.00           H  
ATOM   1650  N   GLU A 109      49.280  22.752   3.743  1.00  0.77           N  
ATOM   1651  CA  GLU A 109      50.635  22.091   3.567  1.00  0.77           C  
ATOM   1652  C   GLU A 109      51.093  21.558   4.886  1.00  0.77           C  
ATOM   1653  O   GLU A 109      52.104  20.836   4.851  1.00  0.77           O  
ATOM   1654  CB  GLU A 109      51.533  23.094   2.938  1.00  0.77           C  
ATOM   1655  CG  GLU A 109      51.065  23.520   1.529  1.00  0.77           C  
ATOM   1656  CD  GLU A 109      51.899  24.471   0.716  1.00  0.77           C  
ATOM   1657  OE1 GLU A 109      53.072  24.726   1.154  1.00  0.77           O  
ATOM   1658  OE2 GLU A 109      51.376  25.071  -0.293  1.00  0.77           O1-
ATOM   1659  H   GLU A 109      49.201  23.705   4.068  1.00  0.00           H  
ATOM   1660  HA  GLU A 109      50.479  21.249   2.892  1.00  0.00           H  
ATOM   1661  HB3 GLU A 109      52.513  22.661   2.733  1.00  0.00           H  
ATOM   1662  HB2 GLU A 109      51.679  23.986   3.546  1.00  0.00           H  
ATOM   1663  HG3 GLU A 109      50.061  23.944   1.509  1.00  0.00           H  
ATOM   1664  HG2 GLU A 109      51.097  22.618   0.918  1.00  0.00           H  
ATOM   1665  N   SER A 110      50.401  21.803   5.961  1.00  0.85           N  
ATOM   1666  CA  SER A 110      50.548  21.086   7.189  1.00  0.85           C  
ATOM   1667  C   SER A 110      50.314  19.589   6.969  1.00  0.85           C  
ATOM   1668  O   SER A 110      51.217  18.811   7.161  1.00  0.85           O  
ATOM   1669  CB  SER A 110      49.712  21.698   8.361  1.00  0.85           C  
ATOM   1670  OG  SER A 110      50.051  21.350   9.696  1.00  0.85           O  
ATOM   1671  H   SER A 110      49.662  22.491   5.939  1.00  0.00           H  
ATOM   1672  HA  SER A 110      51.600  21.260   7.417  1.00  0.00           H  
ATOM   1673  HB3 SER A 110      48.707  21.311   8.186  1.00  0.00           H  
ATOM   1674  HB2 SER A 110      49.530  22.769   8.280  1.00  0.00           H  
ATOM   1675  HG  SER A 110      49.958  22.142  10.231  1.00  0.00           H  
ATOM   1676  N   SER A 111      49.074  19.329   6.530  1.00  0.86           N  
ATOM   1677  CA  SER A 111      48.565  17.986   6.167  1.00  0.86           C  
ATOM   1678  C   SER A 111      49.250  17.415   4.923  1.00  0.86           C  
ATOM   1679  O   SER A 111      49.408  16.191   4.993  1.00  0.86           O  
ATOM   1680  CB  SER A 111      47.058  18.061   5.972  1.00  0.86           C  
ATOM   1681  OG  SER A 111      46.595  19.233   5.315  1.00  0.86           O  
ATOM   1682  H   SER A 111      48.498  20.125   6.294  1.00  0.00           H  
ATOM   1683  HA  SER A 111      48.544  17.317   7.027  1.00  0.00           H  
ATOM   1684  HB3 SER A 111      46.657  18.040   6.985  1.00  0.00           H  
ATOM   1685  HB2 SER A 111      46.751  17.092   5.579  1.00  0.00           H  
ATOM   1686  HG  SER A 111      47.050  19.365   4.480  1.00  0.00           H  
ATOM   1687  N   TRP A 112      49.696  18.241   3.938  1.00  0.79           N  
ATOM   1688  CA  TRP A 112      50.324  17.828   2.691  1.00  0.79           C  
ATOM   1689  C   TRP A 112      51.704  18.457   2.422  1.00  0.79           C  
ATOM   1690  O   TRP A 112      51.855  19.153   1.450  1.00  0.79           O  
ATOM   1691  CB  TRP A 112      49.370  17.844   1.426  1.00  0.79           C  
ATOM   1692  CG  TRP A 112      47.985  17.303   1.600  1.00  0.79           C  
ATOM   1693  CD1 TRP A 112      46.863  17.993   1.811  1.00  0.79           C  
ATOM   1694  CD2 TRP A 112      47.588  15.945   1.831  1.00  0.79           C  
ATOM   1695  NE1 TRP A 112      45.829  17.135   2.085  1.00  0.79           N  
ATOM   1696  CE2 TRP A 112      46.202  15.801   2.048  1.00  0.79           C  
ATOM   1697  CE3 TRP A 112      48.368  14.674   1.838  1.00  0.79           C  
ATOM   1698  CZ2 TRP A 112      45.525  14.580   2.191  1.00  0.79           C  
ATOM   1699  CZ3 TRP A 112      47.673  13.442   1.912  1.00  0.79           C  
ATOM   1700  CH2 TRP A 112      46.278  13.384   2.039  1.00  0.79           C  
ATOM   1701  H   TRP A 112      49.715  19.229   4.150  1.00  0.00           H  
ATOM   1702  HA  TRP A 112      50.564  16.774   2.833  1.00  0.00           H  
ATOM   1703  HB3 TRP A 112      49.801  17.293   0.591  1.00  0.00           H  
ATOM   1704  HB2 TRP A 112      49.136  18.838   1.046  1.00  0.00           H  
ATOM   1705  HD1 TRP A 112      47.017  19.061   1.853  1.00  0.00           H  
ATOM   1706  HE1 TRP A 112      44.926  17.508   2.344  1.00  0.00           H  
ATOM   1707  HE3 TRP A 112      49.443  14.724   1.745  1.00  0.00           H  
ATOM   1708  HZ2 TRP A 112      44.460  14.554   2.366  1.00  0.00           H  
ATOM   1709  HZ3 TRP A 112      48.193  12.495   1.948  1.00  0.00           H  
ATOM   1710  HH2 TRP A 112      45.878  12.390   1.897  1.00  0.00           H  
ATOM   1711  N   PRO A 113      52.692  18.143   3.292  1.00  0.77           N  
ATOM   1712  CA  PRO A 113      54.115  18.655   3.046  1.00  0.77           C  
ATOM   1713  C   PRO A 113      54.844  18.114   1.787  1.00  0.77           C  
ATOM   1714  O   PRO A 113      54.752  16.888   1.532  1.00  0.77           O  
ATOM   1715  CB  PRO A 113      54.839  18.297   4.419  1.00  0.77           C  
ATOM   1716  CG  PRO A 113      54.187  17.008   4.820  1.00  0.77           C  
ATOM   1717  CD  PRO A 113      52.680  17.228   4.427  1.00  0.77           C  
ATOM   1718  HA  PRO A 113      54.097  19.745   3.014  1.00  0.00           H  
ATOM   1719  HB3 PRO A 113      54.722  19.031   5.215  1.00  0.00           H  
ATOM   1720  HB2 PRO A 113      55.928  18.242   4.397  1.00  0.00           H  
ATOM   1721  HG3 PRO A 113      54.418  16.692   5.837  1.00  0.00           H  
ATOM   1722  HG2 PRO A 113      54.633  16.247   4.180  1.00  0.00           H  
ATOM   1723  HD2 PRO A 113      52.084  16.339   4.218  1.00  0.00           H  
ATOM   1724  HD3 PRO A 113      52.305  17.759   5.301  1.00  0.00           H  
ATOM   1725  N   ASN A 114      55.335  19.107   0.950  1.00  0.78           N  
ATOM   1726  CA  ASN A 114      56.019  18.884  -0.334  1.00  0.78           C  
ATOM   1727  C   ASN A 114      55.042  18.845  -1.450  1.00  0.78           C  
ATOM   1728  O   ASN A 114      55.508  18.723  -2.612  1.00  0.78           O  
ATOM   1729  CB  ASN A 114      57.052  17.709  -0.509  1.00  0.78           C  
ATOM   1730  CG  ASN A 114      58.271  17.872   0.435  1.00  0.78           C  
ATOM   1731  OD1 ASN A 114      58.666  19.049   0.678  1.00  0.78           O  
ATOM   1732  ND2 ASN A 114      58.834  16.781   0.842  1.00  0.78           N  
ATOM   1733  H   ASN A 114      55.190  20.073   1.207  1.00  0.00           H  
ATOM   1734  HA  ASN A 114      56.570  19.806  -0.522  1.00  0.00           H  
ATOM   1735  HB3 ASN A 114      57.404  17.696  -1.540  1.00  0.00           H  
ATOM   1736  HB2 ASN A 114      56.558  16.760  -0.301  1.00  0.00           H  
ATOM   1737 HD22 ASN A 114      59.727  16.713   1.309  1.00  0.00           H  
ATOM   1738 HD21 ASN A 114      58.304  15.926   0.746  1.00  0.00           H  
ATOM   1739  N   HIS A 115      53.793  19.099  -1.290  1.00  0.86           N  
ATOM   1740  CA  HIS A 115      52.793  19.297  -2.282  1.00  0.86           C  
ATOM   1741  C   HIS A 115      52.453  20.794  -2.220  1.00  0.86           C  
ATOM   1742  O   HIS A 115      52.427  21.275  -1.107  1.00  0.86           O  
ATOM   1743  CB  HIS A 115      51.535  18.431  -1.969  1.00  0.86           C  
ATOM   1744  CG  HIS A 115      51.820  16.947  -2.074  1.00  0.86           C  
ATOM   1745  ND1 HIS A 115      51.020  15.956  -1.460  1.00  0.86           N  
ATOM   1746  CD2 HIS A 115      52.692  16.257  -2.874  1.00  0.86           C  
ATOM   1747  CE1 HIS A 115      51.408  14.777  -1.925  1.00  0.86           C  
ATOM   1748  NE2 HIS A 115      52.299  14.880  -2.893  1.00  0.86           N  
ATOM   1749  H   HIS A 115      53.506  18.929  -0.337  1.00  0.00           H  
ATOM   1750  HA  HIS A 115      53.285  19.105  -3.235  1.00  0.00           H  
ATOM   1751  HB3 HIS A 115      50.745  18.611  -2.698  1.00  0.00           H  
ATOM   1752  HB2 HIS A 115      51.140  18.697  -0.989  1.00  0.00           H  
ATOM   1753  HD2 HIS A 115      53.446  16.575  -3.578  1.00  0.00           H  
ATOM   1754  HE1 HIS A 115      50.869  13.860  -1.738  1.00  0.00           H  
ATOM   1755  HE2 HIS A 115      52.629  14.111  -3.459  1.00  0.00           H  
ATOM   1756  N   THR A 116      52.117  21.414  -3.365  1.00  0.86           N  
ATOM   1757  CA  THR A 116      51.380  22.713  -3.582  1.00  0.86           C  
ATOM   1758  C   THR A 116      49.878  22.355  -3.757  1.00  0.86           C  
ATOM   1759  O   THR A 116      49.633  21.433  -4.579  1.00  0.86           O  
ATOM   1760  CB  THR A 116      51.806  23.334  -4.972  1.00  0.86           C  
ATOM   1761  OG1 THR A 116      53.153  23.383  -5.075  1.00  0.86           O  
ATOM   1762  CG2 THR A 116      51.372  24.789  -5.191  1.00  0.86           C  
ATOM   1763  H   THR A 116      52.044  20.909  -4.237  1.00  0.00           H  
ATOM   1764  HA  THR A 116      51.540  23.387  -2.741  1.00  0.00           H  
ATOM   1765  HB  THR A 116      51.494  22.705  -5.805  1.00  0.00           H  
ATOM   1766  HG1 THR A 116      53.532  22.519  -5.255  1.00  0.00           H  
ATOM   1767 HG21 THR A 116      51.953  25.342  -4.453  1.00  0.00           H  
ATOM   1768 HG22 THR A 116      51.768  25.223  -6.109  1.00  0.00           H  
ATOM   1769 HG23 THR A 116      50.350  25.085  -4.951  1.00  0.00           H  
ATOM   1770  N   VAL A 117      48.997  22.872  -2.895  1.00  0.79           N  
ATOM   1771  CA  VAL A 117      47.622  22.395  -2.783  1.00  0.79           C  
ATOM   1772  C   VAL A 117      46.704  23.288  -3.645  1.00  0.79           C  
ATOM   1773  O   VAL A 117      45.544  22.910  -4.004  1.00  0.79           O  
ATOM   1774  CB  VAL A 117      47.148  22.333  -1.337  1.00  0.79           C  
ATOM   1775  CG1 VAL A 117      47.974  21.328  -0.549  1.00  0.79           C  
ATOM   1776  CG2 VAL A 117      47.050  23.644  -0.585  1.00  0.79           C  
ATOM   1777  H   VAL A 117      49.339  23.451  -2.142  1.00  0.00           H  
ATOM   1778  HA  VAL A 117      47.441  21.375  -3.120  1.00  0.00           H  
ATOM   1779  HB  VAL A 117      46.169  21.855  -1.292  1.00  0.00           H  
ATOM   1780 HG11 VAL A 117      47.576  21.213   0.459  1.00  0.00           H  
ATOM   1781 HG12 VAL A 117      47.984  20.382  -1.090  1.00  0.00           H  
ATOM   1782 HG13 VAL A 117      49.020  21.631  -0.489  1.00  0.00           H  
ATOM   1783 HG21 VAL A 117      48.021  24.134  -0.512  1.00  0.00           H  
ATOM   1784 HG22 VAL A 117      46.321  24.326  -1.023  1.00  0.00           H  
ATOM   1785 HG23 VAL A 117      46.724  23.426   0.431  1.00  0.00           H  
ATOM   1786  N   THR A 118      47.270  24.457  -3.956  1.00  0.69           N  
ATOM   1787  CA  THR A 118      46.590  25.517  -4.649  1.00  0.69           C  
ATOM   1788  C   THR A 118      46.289  25.156  -6.111  1.00  0.69           C  
ATOM   1789  O   THR A 118      47.196  25.024  -6.915  1.00  0.69           O  
ATOM   1790  CB  THR A 118      47.358  26.812  -4.509  1.00  0.69           C  
ATOM   1791  OG1 THR A 118      47.481  27.033  -3.156  1.00  0.69           O  
ATOM   1792  CG2 THR A 118      46.710  28.062  -5.128  1.00  0.69           C  
ATOM   1793  H   THR A 118      48.160  24.695  -3.542  1.00  0.00           H  
ATOM   1794  HA  THR A 118      45.608  25.612  -4.185  1.00  0.00           H  
ATOM   1795  HB  THR A 118      48.396  26.654  -4.803  1.00  0.00           H  
ATOM   1796  HG1 THR A 118      48.136  26.419  -2.816  1.00  0.00           H  
ATOM   1797 HG21 THR A 118      45.735  28.103  -4.644  1.00  0.00           H  
ATOM   1798 HG22 THR A 118      47.135  29.010  -4.796  1.00  0.00           H  
ATOM   1799 HG23 THR A 118      46.496  28.028  -6.196  1.00  0.00           H  
ATOM   1800  N   GLY A 119      44.969  25.160  -6.420  1.00  0.86           N  
ATOM   1801  CA  GLY A 119      44.504  25.132  -7.778  1.00  0.86           C  
ATOM   1802  C   GLY A 119      44.044  26.491  -8.324  1.00  0.86           C  
ATOM   1803  O   GLY A 119      43.407  27.267  -7.640  1.00  0.86           O  
ATOM   1804  H   GLY A 119      44.355  25.424  -5.664  1.00  0.00           H  
ATOM   1805  HA3 GLY A 119      43.591  24.556  -7.630  1.00  0.00           H  
ATOM   1806  HA2 GLY A 119      45.036  24.457  -8.447  1.00  0.00           H  
ATOM   1807  N   VAL A 120      44.465  26.760  -9.581  1.00  0.89           N  
ATOM   1808  CA  VAL A 120      44.097  27.904 -10.311  1.00  0.89           C  
ATOM   1809  C   VAL A 120      43.531  27.437 -11.688  1.00  0.89           C  
ATOM   1810  O   VAL A 120      44.228  27.129 -12.633  1.00  0.89           O  
ATOM   1811  CB  VAL A 120      45.269  28.936 -10.478  1.00  0.89           C  
ATOM   1812  CG1 VAL A 120      44.881  30.223 -11.270  1.00  0.89           C  
ATOM   1813  CG2 VAL A 120      45.887  29.295  -9.070  1.00  0.89           C  
ATOM   1814  H   VAL A 120      45.005  26.070 -10.082  1.00  0.00           H  
ATOM   1815  HA  VAL A 120      43.345  28.554  -9.863  1.00  0.00           H  
ATOM   1816  HB  VAL A 120      46.069  28.484 -11.064  1.00  0.00           H  
ATOM   1817 HG11 VAL A 120      45.849  30.700 -11.423  1.00  0.00           H  
ATOM   1818 HG12 VAL A 120      44.517  29.976 -12.267  1.00  0.00           H  
ATOM   1819 HG13 VAL A 120      44.205  30.856 -10.693  1.00  0.00           H  
ATOM   1820 HG21 VAL A 120      45.082  29.804  -8.539  1.00  0.00           H  
ATOM   1821 HG22 VAL A 120      46.092  28.423  -8.448  1.00  0.00           H  
ATOM   1822 HG23 VAL A 120      46.751  29.961  -9.061  1.00  0.00           H  
ATOM   1823  N   SER A 121      42.233  27.250 -11.700  1.00  0.87           N  
ATOM   1824  CA  SER A 121      41.522  26.366 -12.649  1.00  0.87           C  
ATOM   1825  C   SER A 121      40.212  26.999 -13.080  1.00  0.87           C  
ATOM   1826  O   SER A 121      40.009  28.172 -12.749  1.00  0.87           O  
ATOM   1827  CB  SER A 121      41.515  24.896 -12.147  1.00  0.87           C  
ATOM   1828  OG  SER A 121      41.042  24.053 -13.228  1.00  0.87           O  
ATOM   1829  H   SER A 121      41.788  27.485 -10.825  1.00  0.00           H  
ATOM   1830  HA  SER A 121      42.151  26.399 -13.538  1.00  0.00           H  
ATOM   1831  HB3 SER A 121      41.023  24.792 -11.180  1.00  0.00           H  
ATOM   1832  HB2 SER A 121      42.574  24.635 -12.147  1.00  0.00           H  
ATOM   1833  HG  SER A 121      41.790  24.007 -13.828  1.00  0.00           H  
ATOM   1834  N   SER A 122      39.401  26.202 -13.809  1.00  0.74           N  
ATOM   1835  CA  SER A 122      38.136  26.656 -14.417  1.00  0.74           C  
ATOM   1836  C   SER A 122      36.989  27.265 -13.600  1.00  0.74           C  
ATOM   1837  O   SER A 122      35.933  27.457 -14.230  1.00  0.74           O  
ATOM   1838  CB  SER A 122      37.635  25.511 -15.303  1.00  0.74           C  
ATOM   1839  OG  SER A 122      37.261  24.375 -14.548  1.00  0.74           O  
ATOM   1840  H   SER A 122      39.657  25.225 -13.790  1.00  0.00           H  
ATOM   1841  HA  SER A 122      38.357  27.397 -15.184  1.00  0.00           H  
ATOM   1842  HB3 SER A 122      38.510  25.199 -15.873  1.00  0.00           H  
ATOM   1843  HB2 SER A 122      36.921  25.958 -15.996  1.00  0.00           H  
ATOM   1844  HG  SER A 122      36.376  24.422 -14.178  1.00  0.00           H  
ATOM   1845  N   CYS A 123      37.154  27.499 -12.260  1.00  0.89           N  
ATOM   1846  CA  CYS A 123      36.203  28.112 -11.363  1.00  0.89           C  
ATOM   1847  C   CYS A 123      36.615  29.592 -11.451  1.00  0.89           C  
ATOM   1848  O   CYS A 123      37.636  29.866 -10.913  1.00  0.89           O  
ATOM   1849  CB  CYS A 123      36.403  27.503 -10.018  1.00  0.89           C  
ATOM   1850  SG  CYS A 123      36.115  25.721  -9.821  1.00  0.89           S  
ATOM   1851  H   CYS A 123      38.067  27.246 -11.909  1.00  0.00           H  
ATOM   1852  HA  CYS A 123      35.148  28.087 -11.637  1.00  0.00           H  
ATOM   1853  HB3 CYS A 123      35.774  27.995  -9.276  1.00  0.00           H  
ATOM   1854  HB2 CYS A 123      37.432  27.613  -9.675  1.00  0.00           H  
ATOM   1855  N   SER A 124      35.860  30.353 -12.230  1.00  0.86           N  
ATOM   1856  CA  SER A 124      36.146  31.681 -12.803  1.00  0.86           C  
ATOM   1857  C   SER A 124      35.210  32.763 -12.312  1.00  0.86           C  
ATOM   1858  O   SER A 124      34.831  33.569 -13.107  1.00  0.86           O  
ATOM   1859  CB  SER A 124      36.272  31.505 -14.384  1.00  0.86           C  
ATOM   1860  OG  SER A 124      35.124  30.924 -14.961  1.00  0.86           O  
ATOM   1861  H   SER A 124      34.940  30.036 -12.505  1.00  0.00           H  
ATOM   1862  HA  SER A 124      37.128  32.055 -12.511  1.00  0.00           H  
ATOM   1863  HB3 SER A 124      37.129  30.963 -14.785  1.00  0.00           H  
ATOM   1864  HB2 SER A 124      36.331  32.443 -14.936  1.00  0.00           H  
ATOM   1865  HG  SER A 124      34.485  31.612 -15.165  1.00  0.00           H  
ATOM   1866  N   HIS A 125      34.898  32.796 -10.982  1.00  0.81           N  
ATOM   1867  CA  HIS A 125      34.064  33.797 -10.427  1.00  0.81           C  
ATOM   1868  C   HIS A 125      34.739  35.288 -10.596  1.00  0.81           C  
ATOM   1869  O   HIS A 125      35.923  35.319 -10.186  1.00  0.81           O  
ATOM   1870  CB  HIS A 125      33.862  33.453  -8.941  1.00  0.81           C  
ATOM   1871  CG  HIS A 125      32.749  34.279  -8.233  1.00  0.81           C  
ATOM   1872  ND1 HIS A 125      31.538  34.610  -8.837  1.00  0.81           N1+
ATOM   1873  CD2 HIS A 125      32.928  34.923  -7.027  1.00  0.81           C  
ATOM   1874  CE1 HIS A 125      30.917  35.320  -7.901  1.00  0.81           C  
ATOM   1875  NE2 HIS A 125      31.698  35.529  -6.826  1.00  0.81           N  
ATOM   1876  H   HIS A 125      35.468  32.180 -10.419  1.00  0.00           H  
ATOM   1877  HA  HIS A 125      33.088  33.665 -10.894  1.00  0.00           H  
ATOM   1878  HB3 HIS A 125      34.786  33.698  -8.416  1.00  0.00           H  
ATOM   1879  HB2 HIS A 125      33.678  32.397  -8.744  1.00  0.00           H  
ATOM   1880  HD1 HIS A 125      31.181  34.176  -9.676  1.00  0.00           H  
ATOM   1881  HD2 HIS A 125      33.736  35.035  -6.318  1.00  0.00           H  
ATOM   1882  HE1 HIS A 125      29.912  35.672  -8.084  1.00  0.00           H  
ATOM   1883  HE2 HIS A 125      31.523  36.052  -5.980  1.00  0.00           H  
ATOM   1884  N   ASN A 126      34.107  36.268 -11.192  1.00  0.82           N  
ATOM   1885  CA  ASN A 126      34.566  37.659 -11.428  1.00  0.82           C  
ATOM   1886  C   ASN A 126      35.799  37.757 -12.361  1.00  0.82           C  
ATOM   1887  O   ASN A 126      36.472  38.781 -12.388  1.00  0.82           O  
ATOM   1888  CB  ASN A 126      34.799  38.532 -10.134  1.00  0.82           C  
ATOM   1889  CG  ASN A 126      33.607  38.395  -9.184  1.00  0.82           C  
ATOM   1890  OD1 ASN A 126      32.421  38.334  -9.557  1.00  0.82           O  
ATOM   1891  ND2 ASN A 126      33.907  38.657  -7.893  1.00  0.82           N  
ATOM   1892  H   ASN A 126      33.144  36.045 -11.398  1.00  0.00           H  
ATOM   1893  HA  ASN A 126      33.832  38.253 -11.973  1.00  0.00           H  
ATOM   1894  HB3 ASN A 126      34.902  39.582 -10.410  1.00  0.00           H  
ATOM   1895  HB2 ASN A 126      35.801  38.276  -9.790  1.00  0.00           H  
ATOM   1896 HD22 ASN A 126      33.145  38.804  -7.246  1.00  0.00           H  
ATOM   1897 HD21 ASN A 126      34.844  38.974  -7.689  1.00  0.00           H  
ATOM   1898  N   GLY A 127      36.112  36.675 -13.071  1.00  0.88           N  
ATOM   1899  CA  GLY A 127      37.399  36.647 -13.855  1.00  0.88           C  
ATOM   1900  C   GLY A 127      38.612  36.189 -13.026  1.00  0.88           C  
ATOM   1901  O   GLY A 127      39.724  36.192 -13.575  1.00  0.88           O  
ATOM   1902  H   GLY A 127      35.812  35.732 -12.871  1.00  0.00           H  
ATOM   1903  HA3 GLY A 127      37.628  37.588 -14.354  1.00  0.00           H  
ATOM   1904  HA2 GLY A 127      37.382  35.877 -14.627  1.00  0.00           H  
ATOM   1905  N   GLU A 128      38.498  35.898 -11.701  1.00  0.83           N  
ATOM   1906  CA  GLU A 128      39.546  35.458 -10.801  1.00  0.83           C  
ATOM   1907  C   GLU A 128      39.443  33.952 -10.586  1.00  0.83           C  
ATOM   1908  O   GLU A 128      38.331  33.465 -10.326  1.00  0.83           O  
ATOM   1909  CB  GLU A 128      39.554  36.277  -9.523  1.00  0.83           C  
ATOM   1910  CG  GLU A 128      39.420  37.782  -9.591  1.00  0.83           C  
ATOM   1911  CD  GLU A 128      39.798  38.475  -8.267  1.00  0.83           C  
ATOM   1912  OE1 GLU A 128      39.634  37.847  -7.235  1.00  0.83           O  
ATOM   1913  OE2 GLU A 128      40.068  39.713  -8.433  1.00  0.83           O1-
ATOM   1914  H   GLU A 128      37.544  35.929 -11.372  1.00  0.00           H  
ATOM   1915  HA  GLU A 128      40.498  35.705 -11.270  1.00  0.00           H  
ATOM   1916  HB3 GLU A 128      40.485  36.004  -9.026  1.00  0.00           H  
ATOM   1917  HB2 GLU A 128      38.860  35.891  -8.776  1.00  0.00           H  
ATOM   1918  HG3 GLU A 128      38.414  38.122  -9.840  1.00  0.00           H  
ATOM   1919  HG2 GLU A 128      40.086  38.130 -10.379  1.00  0.00           H  
ATOM   1920  N   ASN A 129      40.562  33.247 -10.963  1.00  0.85           N  
ATOM   1921  CA  ASN A 129      40.467  31.816 -11.175  1.00  0.85           C  
ATOM   1922  C   ASN A 129      40.903  31.159  -9.924  1.00  0.85           C  
ATOM   1923  O   ASN A 129      41.948  31.537  -9.443  1.00  0.85           O  
ATOM   1924  CB  ASN A 129      41.240  31.432 -12.438  1.00  0.85           C  
ATOM   1925  CG  ASN A 129      40.738  32.159 -13.724  1.00  0.85           C  
ATOM   1926  OD1 ASN A 129      39.535  32.274 -13.982  1.00  0.85           O  
ATOM   1927  ND2 ASN A 129      41.723  32.744 -14.379  1.00  0.85           N  
ATOM   1928  H   ASN A 129      41.464  33.682 -11.097  1.00  0.00           H  
ATOM   1929  HA  ASN A 129      39.419  31.661 -11.433  1.00  0.00           H  
ATOM   1930  HB3 ASN A 129      41.206  30.343 -12.482  1.00  0.00           H  
ATOM   1931  HB2 ASN A 129      42.297  31.636 -12.265  1.00  0.00           H  
ATOM   1932 HD22 ASN A 129      41.615  33.199 -15.274  1.00  0.00           H  
ATOM   1933 HD21 ASN A 129      42.695  32.673 -14.112  1.00  0.00           H  
ATOM   1934  N   SER A 130      40.129  30.164  -9.425  1.00  0.88           N  
ATOM   1935  CA  SER A 130      40.408  29.495  -8.167  1.00  0.88           C  
ATOM   1936  C   SER A 130      40.228  28.011  -8.380  1.00  0.88           C  
ATOM   1937  O   SER A 130      40.748  27.413  -9.330  1.00  0.88           O  
ATOM   1938  CB  SER A 130      39.667  30.219  -7.090  1.00  0.88           C  
ATOM   1939  OG  SER A 130      38.232  30.210  -7.136  1.00  0.88           O  
ATOM   1940  H   SER A 130      39.377  29.849 -10.021  1.00  0.00           H  
ATOM   1941  HA  SER A 130      41.469  29.648  -7.964  1.00  0.00           H  
ATOM   1942  HB3 SER A 130      39.945  31.263  -6.943  1.00  0.00           H  
ATOM   1943  HB2 SER A 130      40.001  29.726  -6.177  1.00  0.00           H  
ATOM   1944  HG  SER A 130      37.889  30.682  -7.899  1.00  0.00           H  
ATOM   1945  N   PHE A 131      39.585  27.303  -7.408  1.00  0.89           N  
ATOM   1946  CA  PHE A 131      39.057  25.937  -7.424  1.00  0.89           C  
ATOM   1947  C   PHE A 131      38.013  25.715  -6.347  1.00  0.89           C  
ATOM   1948  O   PHE A 131      37.594  26.679  -5.727  1.00  0.89           O  
ATOM   1949  CB  PHE A 131      40.225  24.950  -7.380  1.00  0.89           C  
ATOM   1950  CG  PHE A 131      39.878  23.485  -7.712  1.00  0.89           C  
ATOM   1951  CD1 PHE A 131      39.413  23.088  -9.030  1.00  0.89           C  
ATOM   1952  CD2 PHE A 131      39.976  22.553  -6.665  1.00  0.89           C  
ATOM   1953  CE1 PHE A 131      39.213  21.720  -9.270  1.00  0.89           C  
ATOM   1954  CE2 PHE A 131      39.684  21.216  -6.930  1.00  0.89           C  
ATOM   1955  CZ  PHE A 131      39.354  20.843  -8.215  1.00  0.89           C  
ATOM   1956  H   PHE A 131      39.224  27.775  -6.591  1.00  0.00           H  
ATOM   1957  HA  PHE A 131      38.436  25.948  -8.320  1.00  0.00           H  
ATOM   1958  HB3 PHE A 131      40.813  25.014  -6.464  1.00  0.00           H  
ATOM   1959  HB2 PHE A 131      40.873  25.323  -8.173  1.00  0.00           H  
ATOM   1960  HD1 PHE A 131      39.111  23.884  -9.694  1.00  0.00           H  
ATOM   1961  HD2 PHE A 131      40.196  22.805  -5.638  1.00  0.00           H  
ATOM   1962  HE1 PHE A 131      38.849  21.300 -10.196  1.00  0.00           H  
ATOM   1963  HE2 PHE A 131      39.733  20.428  -6.194  1.00  0.00           H  
ATOM   1964  HZ  PHE A 131      39.126  19.792  -8.315  1.00  0.00           H  
ATOM   1965  N   TYR A 132      37.395  24.491  -6.240  1.00  0.89           N  
ATOM   1966  CA  TYR A 132      36.399  24.268  -5.218  1.00  0.89           C  
ATOM   1967  C   TYR A 132      36.974  24.392  -3.760  1.00  0.89           C  
ATOM   1968  O   TYR A 132      38.033  23.781  -3.513  1.00  0.89           O  
ATOM   1969  CB  TYR A 132      36.059  22.865  -5.407  1.00  0.89           C  
ATOM   1970  CG  TYR A 132      35.410  22.480  -6.749  1.00  0.89           C  
ATOM   1971  CD1 TYR A 132      34.102  22.958  -7.132  1.00  0.89           C  
ATOM   1972  CD2 TYR A 132      36.095  21.522  -7.579  1.00  0.89           C  
ATOM   1973  CE1 TYR A 132      33.498  22.438  -8.246  1.00  0.89           C  
ATOM   1974  CE2 TYR A 132      35.433  21.106  -8.732  1.00  0.89           C  
ATOM   1975  CZ  TYR A 132      34.172  21.472  -9.057  1.00  0.89           C  
ATOM   1976  OH  TYR A 132      33.511  20.894 -10.109  1.00  0.89           O  
ATOM   1977  H   TYR A 132      37.447  23.686  -6.848  1.00  0.00           H  
ATOM   1978  HA  TYR A 132      35.551  24.932  -5.390  1.00  0.00           H  
ATOM   1979  HB3 TYR A 132      35.357  22.503  -4.657  1.00  0.00           H  
ATOM   1980  HB2 TYR A 132      36.958  22.294  -5.176  1.00  0.00           H  
ATOM   1981  HD1 TYR A 132      33.639  23.720  -6.521  1.00  0.00           H  
ATOM   1982  HD2 TYR A 132      37.069  21.122  -7.336  1.00  0.00           H  
ATOM   1983  HE1 TYR A 132      32.435  22.535  -8.414  1.00  0.00           H  
ATOM   1984  HE2 TYR A 132      35.868  20.274  -9.265  1.00  0.00           H  
ATOM   1985  HH  TYR A 132      34.018  20.105 -10.317  1.00  0.00           H  
ATOM   1986  N   ARG A 133      36.392  25.192  -2.897  1.00  0.82           N  
ATOM   1987  CA  ARG A 133      36.940  25.555  -1.564  1.00  0.82           C  
ATOM   1988  C   ARG A 133      36.813  24.476  -0.419  1.00  0.82           C  
ATOM   1989  O   ARG A 133      37.571  24.590   0.551  1.00  0.82           O  
ATOM   1990  CB  ARG A 133      36.251  26.925  -1.029  1.00  0.82           C  
ATOM   1991  CG  ARG A 133      36.369  28.060  -2.067  1.00  0.82           C  
ATOM   1992  CD  ARG A 133      35.792  29.458  -1.744  1.00  0.82           C  
ATOM   1993  NE  ARG A 133      36.551  30.186  -0.674  1.00  0.82           N  
ATOM   1994  CZ  ARG A 133      36.636  31.479  -0.484  1.00  0.82           C  
ATOM   1995  NH1 ARG A 133      35.974  32.392  -1.139  1.00  0.82           N  
ATOM   1996  NH2 ARG A 133      37.567  31.913   0.434  1.00  0.82           N1+
ATOM   1997  H   ARG A 133      35.479  25.579  -3.092  1.00  0.00           H  
ATOM   1998  HA  ARG A 133      38.000  25.585  -1.817  1.00  0.00           H  
ATOM   1999  HB3 ARG A 133      36.554  27.227  -0.027  1.00  0.00           H  
ATOM   2000  HB2 ARG A 133      35.243  26.626  -0.741  1.00  0.00           H  
ATOM   2001  HG3 ARG A 133      36.117  27.761  -3.084  1.00  0.00           H  
ATOM   2002  HG2 ARG A 133      37.449  28.113  -2.201  1.00  0.00           H  
ATOM   2003  HD3 ARG A 133      34.788  29.278  -1.358  1.00  0.00           H  
ATOM   2004  HD2 ARG A 133      35.809  30.066  -2.648  1.00  0.00           H  
ATOM   2005  HE  ARG A 133      37.004  29.604   0.017  1.00  0.00           H  
ATOM   2006 HH12 ARG A 133      36.299  33.340  -1.263  1.00  0.00           H  
ATOM   2007 HH11 ARG A 133      35.260  31.990  -1.731  1.00  0.00           H  
ATOM   2008 HH22 ARG A 133      37.816  32.891   0.488  1.00  0.00           H  
ATOM   2009 HH21 ARG A 133      38.107  31.315   1.043  1.00  0.00           H  
ATOM   2010  N   ASN A 134      36.206  23.334  -0.675  1.00  0.87           N  
ATOM   2011  CA  ASN A 134      36.119  22.151   0.154  1.00  0.87           C  
ATOM   2012  C   ASN A 134      37.116  21.067  -0.391  1.00  0.87           C  
ATOM   2013  O   ASN A 134      37.237  20.076   0.242  1.00  0.87           O  
ATOM   2014  CB  ASN A 134      34.779  21.602   0.258  1.00  0.87           C  
ATOM   2015  CG  ASN A 134      33.739  22.557   0.868  1.00  0.87           C  
ATOM   2016  OD1 ASN A 134      34.057  23.617   1.429  1.00  0.87           O  
ATOM   2017  ND2 ASN A 134      32.471  22.202   0.703  1.00  0.87           N  
ATOM   2018  H   ASN A 134      35.718  23.365  -1.559  1.00  0.00           H  
ATOM   2019  HA  ASN A 134      36.537  22.263   1.154  1.00  0.00           H  
ATOM   2020  HB3 ASN A 134      34.895  20.814   1.002  1.00  0.00           H  
ATOM   2021  HB2 ASN A 134      34.466  21.140  -0.678  1.00  0.00           H  
ATOM   2022 HD22 ASN A 134      31.770  22.775   1.150  1.00  0.00           H  
ATOM   2023 HD21 ASN A 134      32.228  21.346   0.225  1.00  0.00           H  
ATOM   2024  N   LEU A 135      37.819  21.197  -1.526  1.00  0.91           N  
ATOM   2025  CA  LEU A 135      38.857  20.242  -2.099  1.00  0.91           C  
ATOM   2026  C   LEU A 135      40.188  21.013  -1.999  1.00  0.91           C  
ATOM   2027  O   LEU A 135      40.125  22.195  -1.619  1.00  0.91           O  
ATOM   2028  CB  LEU A 135      38.470  19.857  -3.501  1.00  0.91           C  
ATOM   2029  CG  LEU A 135      37.140  18.988  -3.784  1.00  0.91           C  
ATOM   2030  CD1 LEU A 135      37.123  18.566  -5.284  1.00  0.91           C  
ATOM   2031  CD2 LEU A 135      36.890  17.697  -2.883  1.00  0.91           C  
ATOM   2032  H   LEU A 135      37.714  22.048  -2.061  1.00  0.00           H  
ATOM   2033  HA  LEU A 135      39.010  19.395  -1.430  1.00  0.00           H  
ATOM   2034  HB3 LEU A 135      39.259  19.233  -3.920  1.00  0.00           H  
ATOM   2035  HB2 LEU A 135      38.457  20.826  -4.000  1.00  0.00           H  
ATOM   2036  HG  LEU A 135      36.323  19.666  -3.535  1.00  0.00           H  
ATOM   2037 HD11 LEU A 135      36.986  17.495  -5.429  1.00  0.00           H  
ATOM   2038 HD12 LEU A 135      36.278  19.074  -5.750  1.00  0.00           H  
ATOM   2039 HD13 LEU A 135      38.026  18.848  -5.825  1.00  0.00           H  
ATOM   2040 HD21 LEU A 135      36.506  17.982  -1.904  1.00  0.00           H  
ATOM   2041 HD22 LEU A 135      36.073  17.190  -3.398  1.00  0.00           H  
ATOM   2042 HD23 LEU A 135      37.719  16.992  -2.934  1.00  0.00           H  
ATOM   2043  N   LEU A 136      41.300  20.320  -2.341  1.00  0.92           N  
ATOM   2044  CA  LEU A 136      42.629  20.826  -2.647  1.00  0.92           C  
ATOM   2045  C   LEU A 136      43.042  20.037  -3.954  1.00  0.92           C  
ATOM   2046  O   LEU A 136      42.782  18.828  -3.949  1.00  0.92           O  
ATOM   2047  CB  LEU A 136      43.562  20.564  -1.563  1.00  0.92           C  
ATOM   2048  CG  LEU A 136      43.279  21.220  -0.226  1.00  0.92           C  
ATOM   2049  CD1 LEU A 136      44.265  20.667   0.894  1.00  0.92           C  
ATOM   2050  CD2 LEU A 136      43.256  22.751  -0.458  1.00  0.92           C  
ATOM   2051  H   LEU A 136      41.275  19.336  -2.565  1.00  0.00           H  
ATOM   2052  HA  LEU A 136      42.462  21.873  -2.903  1.00  0.00           H  
ATOM   2053  HB3 LEU A 136      44.578  20.894  -1.781  1.00  0.00           H  
ATOM   2054  HB2 LEU A 136      43.563  19.492  -1.367  1.00  0.00           H  
ATOM   2055  HG  LEU A 136      42.310  20.806   0.052  1.00  0.00           H  
ATOM   2056 HD11 LEU A 136      45.162  21.285   0.849  1.00  0.00           H  
ATOM   2057 HD12 LEU A 136      43.889  20.818   1.906  1.00  0.00           H  
ATOM   2058 HD13 LEU A 136      44.639  19.651   0.773  1.00  0.00           H  
ATOM   2059 HD21 LEU A 136      43.663  23.000  -1.437  1.00  0.00           H  
ATOM   2060 HD22 LEU A 136      42.294  23.240  -0.301  1.00  0.00           H  
ATOM   2061 HD23 LEU A 136      43.871  23.298   0.257  1.00  0.00           H  
ATOM   2062  N   TRP A 137      43.717  20.624  -4.958  1.00  0.90           N  
ATOM   2063  CA  TRP A 137      44.351  19.907  -6.067  1.00  0.90           C  
ATOM   2064  C   TRP A 137      45.823  19.558  -5.769  1.00  0.90           C  
ATOM   2065  O   TRP A 137      46.629  20.496  -5.687  1.00  0.90           O  
ATOM   2066  CB  TRP A 137      44.082  20.713  -7.425  1.00  0.90           C  
ATOM   2067  CG  TRP A 137      44.193  19.897  -8.693  1.00  0.90           C  
ATOM   2068  CD1 TRP A 137      45.055  18.869  -8.901  1.00  0.90           C  
ATOM   2069  CD2 TRP A 137      43.424  20.097  -9.947  1.00  0.90           C  
ATOM   2070  NE1 TRP A 137      44.912  18.520 -10.213  1.00  0.90           N  
ATOM   2071  CE2 TRP A 137      43.895  19.177 -10.895  1.00  0.90           C  
ATOM   2072  CE3 TRP A 137      42.353  20.994 -10.342  1.00  0.90           C  
ATOM   2073  CZ2 TRP A 137      43.346  19.108 -12.204  1.00  0.90           C  
ATOM   2074  CZ3 TRP A 137      41.808  20.820 -11.607  1.00  0.90           C  
ATOM   2075  CH2 TRP A 137      42.309  19.914 -12.560  1.00  0.90           C  
ATOM   2076  H   TRP A 137      43.966  21.591  -4.803  1.00  0.00           H  
ATOM   2077  HA  TRP A 137      43.948  18.897  -6.150  1.00  0.00           H  
ATOM   2078  HB3 TRP A 137      44.714  21.598  -7.510  1.00  0.00           H  
ATOM   2079  HB2 TRP A 137      43.022  20.969  -7.423  1.00  0.00           H  
ATOM   2080  HD1 TRP A 137      45.854  18.539  -8.252  1.00  0.00           H  
ATOM   2081  HE1 TRP A 137      45.462  17.810 -10.676  1.00  0.00           H  
ATOM   2082  HE3 TRP A 137      42.038  21.767  -9.657  1.00  0.00           H  
ATOM   2083  HZ2 TRP A 137      43.773  18.435 -12.932  1.00  0.00           H  
ATOM   2084  HZ3 TRP A 137      41.002  21.476 -11.902  1.00  0.00           H  
ATOM   2085  HH2 TRP A 137      41.756  19.605 -13.434  1.00  0.00           H  
ATOM   2086  N   LEU A 138      46.177  18.255  -5.577  1.00  0.92           N  
ATOM   2087  CA  LEU A 138      47.522  17.870  -5.028  1.00  0.92           C  
ATOM   2088  C   LEU A 138      48.501  17.855  -6.210  1.00  0.92           C  
ATOM   2089  O   LEU A 138      48.404  16.969  -7.079  1.00  0.92           O  
ATOM   2090  CB  LEU A 138      47.519  16.584  -4.257  1.00  0.92           C  
ATOM   2091  CG  LEU A 138      46.596  16.587  -3.132  1.00  0.92           C  
ATOM   2092  CD1 LEU A 138      46.338  15.114  -2.685  1.00  0.92           C  
ATOM   2093  CD2 LEU A 138      47.136  17.531  -2.072  1.00  0.92           C  
ATOM   2094  H   LEU A 138      45.408  17.600  -5.587  1.00  0.00           H  
ATOM   2095  HA  LEU A 138      47.875  18.669  -4.376  1.00  0.00           H  
ATOM   2096  HB3 LEU A 138      48.541  16.293  -4.014  1.00  0.00           H  
ATOM   2097  HB2 LEU A 138      47.328  15.831  -5.021  1.00  0.00           H  
ATOM   2098  HG  LEU A 138      45.656  16.925  -3.568  1.00  0.00           H  
ATOM   2099 HD11 LEU A 138      46.646  14.932  -1.655  1.00  0.00           H  
ATOM   2100 HD12 LEU A 138      45.271  14.948  -2.839  1.00  0.00           H  
ATOM   2101 HD13 LEU A 138      46.852  14.360  -3.280  1.00  0.00           H  
ATOM   2102 HD21 LEU A 138      47.878  18.252  -2.414  1.00  0.00           H  
ATOM   2103 HD22 LEU A 138      46.374  18.189  -1.652  1.00  0.00           H  
ATOM   2104 HD23 LEU A 138      47.590  17.062  -1.199  1.00  0.00           H  
ATOM   2105  N   THR A 139      49.454  18.842  -6.321  1.00  0.89           N  
ATOM   2106  CA  THR A 139      50.575  18.918  -7.255  1.00  0.89           C  
ATOM   2107  C   THR A 139      51.883  19.083  -6.449  1.00  0.89           C  
ATOM   2108  O   THR A 139      51.830  19.260  -5.205  1.00  0.89           O  
ATOM   2109  CB  THR A 139      50.475  20.007  -8.315  1.00  0.89           C  
ATOM   2110  OG1 THR A 139      50.588  21.366  -7.764  1.00  0.89           O  
ATOM   2111  CG2 THR A 139      49.286  19.785  -9.262  1.00  0.89           C  
ATOM   2112  H   THR A 139      49.562  19.515  -5.576  1.00  0.00           H  
ATOM   2113  HA  THR A 139      50.670  17.932  -7.710  1.00  0.00           H  
ATOM   2114  HB  THR A 139      51.398  19.933  -8.889  1.00  0.00           H  
ATOM   2115  HG1 THR A 139      49.704  21.694  -7.584  1.00  0.00           H  
ATOM   2116 HG21 THR A 139      49.088  20.607  -9.950  1.00  0.00           H  
ATOM   2117 HG22 THR A 139      49.329  18.836  -9.795  1.00  0.00           H  
ATOM   2118 HG23 THR A 139      48.313  19.733  -8.773  1.00  0.00           H  
ATOM   2119  N   GLY A 140      53.084  18.915  -7.009  1.00  0.88           N  
ATOM   2120  CA  GLY A 140      54.372  18.914  -6.220  1.00  0.88           C  
ATOM   2121  C   GLY A 140      54.755  20.350  -5.889  1.00  0.88           C  
ATOM   2122  O   GLY A 140      54.102  21.298  -6.338  1.00  0.88           O  
ATOM   2123  H   GLY A 140      53.236  18.940  -8.007  1.00  0.00           H  
ATOM   2124  HA3 GLY A 140      55.161  18.464  -6.822  1.00  0.00           H  
ATOM   2125  HA2 GLY A 140      54.185  18.410  -5.272  1.00  0.00           H  
ATOM   2126  N   LYS A 141      55.872  20.524  -5.119  1.00  0.81           N  
ATOM   2127  CA  LYS A 141      56.437  21.811  -4.700  1.00  0.81           C  
ATOM   2128  C   LYS A 141      57.941  21.620  -4.615  1.00  0.81           C  
ATOM   2129  O   LYS A 141      58.437  20.753  -3.975  1.00  0.81           O  
ATOM   2130  CB  LYS A 141      55.706  22.209  -3.408  1.00  0.81           C  
ATOM   2131  CG  LYS A 141      55.916  23.706  -3.149  1.00  0.81           C  
ATOM   2132  CD  LYS A 141      55.261  24.163  -1.826  1.00  0.81           C  
ATOM   2133  CE  LYS A 141      54.806  25.612  -1.811  1.00  0.81           C  
ATOM   2134  NZ  LYS A 141      54.768  26.261  -0.516  1.00  0.81           N1+
ATOM   2135  H   LYS A 141      56.331  19.737  -4.683  1.00  0.00           H  
ATOM   2136  HA  LYS A 141      56.155  22.556  -5.443  1.00  0.00           H  
ATOM   2137  HB3 LYS A 141      55.955  21.549  -2.577  1.00  0.00           H  
ATOM   2138  HB2 LYS A 141      54.628  22.141  -3.555  1.00  0.00           H  
ATOM   2139  HG3 LYS A 141      55.560  24.246  -4.027  1.00  0.00           H  
ATOM   2140  HG2 LYS A 141      56.948  24.049  -3.071  1.00  0.00           H  
ATOM   2141  HD3 LYS A 141      55.914  24.016  -0.966  1.00  0.00           H  
ATOM   2142  HD2 LYS A 141      54.428  23.494  -1.607  1.00  0.00           H  
ATOM   2143  HE3 LYS A 141      53.868  25.681  -2.364  1.00  0.00           H  
ATOM   2144  HE2 LYS A 141      55.601  26.150  -2.328  1.00  0.00           H  
ATOM   2145  HZ1 LYS A 141      54.062  25.791   0.031  1.00  0.00           H  
ATOM   2146  HZ2 LYS A 141      55.658  26.251  -0.038  1.00  0.00           H  
ATOM   2147  HZ3 LYS A 141      54.534  27.204  -0.792  1.00  0.00           H  
ATOM   2148  N   ASN A 142      58.737  22.417  -5.336  1.00  0.74           N  
ATOM   2149  CA  ASN A 142      60.227  22.370  -5.583  1.00  0.74           C  
ATOM   2150  C   ASN A 142      60.737  21.065  -6.296  1.00  0.74           C  
ATOM   2151  O   ASN A 142      61.867  20.676  -6.044  1.00  0.74           O  
ATOM   2152  CB  ASN A 142      61.016  22.575  -4.226  1.00  0.74           C  
ATOM   2153  CG  ASN A 142      60.782  23.902  -3.368  1.00  0.74           C  
ATOM   2154  OD1 ASN A 142      61.324  24.971  -3.671  1.00  0.74           O  
ATOM   2155  ND2 ASN A 142      60.001  23.779  -2.279  1.00  0.74           N  
ATOM   2156  H   ASN A 142      58.184  23.064  -5.881  1.00  0.00           H  
ATOM   2157  HA  ASN A 142      60.519  23.221  -6.198  1.00  0.00           H  
ATOM   2158  HB3 ASN A 142      62.056  22.595  -4.550  1.00  0.00           H  
ATOM   2159  HB2 ASN A 142      60.838  21.708  -3.591  1.00  0.00           H  
ATOM   2160 HD22 ASN A 142      59.691  24.607  -1.790  1.00  0.00           H  
ATOM   2161 HD21 ASN A 142      59.936  22.886  -1.811  1.00  0.00           H  
ATOM   2162  N   GLY A 143      59.851  20.370  -7.014  1.00  0.82           N  
ATOM   2163  CA  GLY A 143      60.188  19.265  -7.957  1.00  0.82           C  
ATOM   2164  C   GLY A 143      59.960  17.859  -7.263  1.00  0.82           C  
ATOM   2165  O   GLY A 143      60.421  16.903  -7.839  1.00  0.82           O  
ATOM   2166  H   GLY A 143      59.031  20.926  -7.208  1.00  0.00           H  
ATOM   2167  HA3 GLY A 143      61.251  19.317  -8.191  1.00  0.00           H  
ATOM   2168  HA2 GLY A 143      59.564  19.167  -8.845  1.00  0.00           H  
ATOM   2169  N   LEU A 144      59.586  17.897  -5.954  1.00  0.83           N  
ATOM   2170  CA  LEU A 144      59.240  16.702  -5.216  1.00  0.83           C  
ATOM   2171  C   LEU A 144      57.715  16.604  -5.305  1.00  0.83           C  
ATOM   2172  O   LEU A 144      56.965  17.598  -5.431  1.00  0.83           O  
ATOM   2173  CB  LEU A 144      59.806  16.808  -3.796  1.00  0.83           C  
ATOM   2174  CG  LEU A 144      61.367  17.082  -3.676  1.00  0.83           C  
ATOM   2175  CD1 LEU A 144      61.720  17.409  -2.208  1.00  0.83           C  
ATOM   2176  CD2 LEU A 144      62.264  15.957  -4.227  1.00  0.83           C  
ATOM   2177  H   LEU A 144      59.161  18.738  -5.591  1.00  0.00           H  
ATOM   2178  HA  LEU A 144      59.645  15.837  -5.741  1.00  0.00           H  
ATOM   2179  HB3 LEU A 144      59.576  15.933  -3.189  1.00  0.00           H  
ATOM   2180  HB2 LEU A 144      59.277  17.635  -3.322  1.00  0.00           H  
ATOM   2181  HG  LEU A 144      61.548  17.956  -4.302  1.00  0.00           H  
ATOM   2182 HD11 LEU A 144      62.388  18.270  -2.171  1.00  0.00           H  
ATOM   2183 HD12 LEU A 144      60.844  17.607  -1.591  1.00  0.00           H  
ATOM   2184 HD13 LEU A 144      62.174  16.546  -1.720  1.00  0.00           H  
ATOM   2185 HD21 LEU A 144      62.100  16.052  -5.300  1.00  0.00           H  
ATOM   2186 HD22 LEU A 144      63.318  16.228  -4.168  1.00  0.00           H  
ATOM   2187 HD23 LEU A 144      62.139  14.968  -3.786  1.00  0.00           H  
ATOM   2188  N   TYR A 145      57.164  15.344  -5.127  1.00  0.85           N  
ATOM   2189  CA  TYR A 145      55.728  15.004  -5.127  1.00  0.85           C  
ATOM   2190  C   TYR A 145      55.481  13.594  -4.506  1.00  0.85           C  
ATOM   2191  O   TYR A 145      55.205  12.588  -5.256  1.00  0.85           O  
ATOM   2192  CB  TYR A 145      55.182  15.120  -6.560  1.00  0.85           C  
ATOM   2193  CG  TYR A 145      53.703  14.857  -6.697  1.00  0.85           C  
ATOM   2194  CD1 TYR A 145      53.333  13.718  -7.427  1.00  0.85           C  
ATOM   2195  CD2 TYR A 145      52.765  15.689  -6.126  1.00  0.85           C  
ATOM   2196  CE1 TYR A 145      51.967  13.513  -7.583  1.00  0.85           C  
ATOM   2197  CE2 TYR A 145      51.439  15.481  -6.324  1.00  0.85           C  
ATOM   2198  CZ  TYR A 145      50.974  14.356  -7.059  1.00  0.85           C  
ATOM   2199  OH  TYR A 145      49.601  14.272  -7.293  1.00  0.85           O  
ATOM   2200  H   TYR A 145      57.780  14.547  -5.060  1.00  0.00           H  
ATOM   2201  HA  TYR A 145      55.178  15.766  -4.575  1.00  0.00           H  
ATOM   2202  HB3 TYR A 145      55.782  14.478  -7.205  1.00  0.00           H  
ATOM   2203  HB2 TYR A 145      55.357  16.144  -6.887  1.00  0.00           H  
ATOM   2204  HD1 TYR A 145      54.123  13.174  -7.921  1.00  0.00           H  
ATOM   2205  HD2 TYR A 145      53.139  16.559  -5.609  1.00  0.00           H  
ATOM   2206  HE1 TYR A 145      51.609  12.700  -8.197  1.00  0.00           H  
ATOM   2207  HE2 TYR A 145      50.705  16.164  -5.922  1.00  0.00           H  
ATOM   2208  HH  TYR A 145      49.117  15.095  -7.194  1.00  0.00           H  
ATOM   2209  N   PRO A 146      55.688  13.435  -3.178  1.00  0.88           N  
ATOM   2210  CA  PRO A 146      55.843  12.152  -2.534  1.00  0.88           C  
ATOM   2211  C   PRO A 146      54.565  11.302  -2.644  1.00  0.88           C  
ATOM   2212  O   PRO A 146      53.456  11.819  -2.624  1.00  0.88           O  
ATOM   2213  CB  PRO A 146      56.230  12.473  -1.045  1.00  0.88           C  
ATOM   2214  CG  PRO A 146      56.681  13.908  -0.911  1.00  0.88           C  
ATOM   2215  CD  PRO A 146      55.986  14.531  -2.154  1.00  0.88           C  
ATOM   2216  HA  PRO A 146      56.635  11.667  -3.105  1.00  0.00           H  
ATOM   2217  HB3 PRO A 146      56.891  11.742  -0.578  1.00  0.00           H  
ATOM   2218  HB2 PRO A 146      55.322  12.414  -0.445  1.00  0.00           H  
ATOM   2219  HG3 PRO A 146      57.737  13.851  -1.175  1.00  0.00           H  
ATOM   2220  HG2 PRO A 146      56.592  14.424   0.045  1.00  0.00           H  
ATOM   2221  HD2 PRO A 146      55.075  15.008  -1.792  1.00  0.00           H  
ATOM   2222  HD3 PRO A 146      56.667  15.269  -2.579  1.00  0.00           H  
ATOM   2223  N   ASN A 147      54.780  10.044  -2.820  1.00  0.86           N  
ATOM   2224  CA  ASN A 147      53.759   8.912  -2.857  1.00  0.86           C  
ATOM   2225  C   ASN A 147      52.886   8.952  -1.614  1.00  0.86           C  
ATOM   2226  O   ASN A 147      53.300   8.932  -0.458  1.00  0.86           O  
ATOM   2227  CB  ASN A 147      54.448   7.561  -2.974  1.00  0.86           C  
ATOM   2228  CG  ASN A 147      54.504   7.105  -4.420  1.00  0.86           C  
ATOM   2229  OD1 ASN A 147      55.344   7.704  -5.103  1.00  0.86           O  
ATOM   2230  ND2 ASN A 147      53.827   6.081  -4.957  1.00  0.86           N  
ATOM   2231  H   ASN A 147      55.684   9.864  -3.233  1.00  0.00           H  
ATOM   2232  HA  ASN A 147      53.176   9.176  -3.740  1.00  0.00           H  
ATOM   2233  HB3 ASN A 147      53.923   6.774  -2.432  1.00  0.00           H  
ATOM   2234  HB2 ASN A 147      55.512   7.479  -2.751  1.00  0.00           H  
ATOM   2235 HD22 ASN A 147      53.943   5.759  -5.906  1.00  0.00           H  
ATOM   2236 HD21 ASN A 147      52.993   5.781  -4.472  1.00  0.00           H  
ATOM   2237  N   LEU A 148      51.565   8.948  -1.849  1.00  0.85           N  
ATOM   2238  CA  LEU A 148      50.547   8.825  -0.853  1.00  0.85           C  
ATOM   2239  C   LEU A 148      50.276   7.399  -0.449  1.00  0.85           C  
ATOM   2240  O   LEU A 148      50.348   6.465  -1.235  1.00  0.85           O  
ATOM   2241  CB  LEU A 148      49.286   9.440  -1.456  1.00  0.85           C  
ATOM   2242  CG  LEU A 148      49.473  10.985  -1.896  1.00  0.85           C  
ATOM   2243  CD1 LEU A 148      49.935  11.174  -3.386  1.00  0.85           C  
ATOM   2244  CD2 LEU A 148      48.294  11.885  -1.631  1.00  0.85           C  
ATOM   2245  H   LEU A 148      51.116   8.752  -2.732  1.00  0.00           H  
ATOM   2246  HA  LEU A 148      50.821   9.401   0.031  1.00  0.00           H  
ATOM   2247  HB3 LEU A 148      48.474   9.346  -0.736  1.00  0.00           H  
ATOM   2248  HB2 LEU A 148      48.967   8.868  -2.327  1.00  0.00           H  
ATOM   2249  HG  LEU A 148      50.167  11.445  -1.192  1.00  0.00           H  
ATOM   2250 HD11 LEU A 148      50.926  11.623  -3.457  1.00  0.00           H  
ATOM   2251 HD12 LEU A 148      50.088  10.195  -3.839  1.00  0.00           H  
ATOM   2252 HD13 LEU A 148      49.310  11.701  -4.107  1.00  0.00           H  
ATOM   2253 HD21 LEU A 148      48.669  12.886  -1.417  1.00  0.00           H  
ATOM   2254 HD22 LEU A 148      47.667  12.019  -2.513  1.00  0.00           H  
ATOM   2255 HD23 LEU A 148      47.718  11.524  -0.779  1.00  0.00           H  
ATOM   2256  N   SER A 149      50.195   7.302   0.901  1.00  0.88           N  
ATOM   2257  CA  SER A 149      49.800   6.167   1.629  1.00  0.88           C  
ATOM   2258  C   SER A 149      49.058   6.495   2.959  1.00  0.88           C  
ATOM   2259  O   SER A 149      48.801   5.584   3.710  1.00  0.88           O  
ATOM   2260  CB  SER A 149      51.131   5.335   1.873  1.00  0.88           C  
ATOM   2261  OG  SER A 149      52.037   5.923   2.884  1.00  0.88           O  
ATOM   2262  H   SER A 149      50.631   8.114   1.312  1.00  0.00           H  
ATOM   2263  HA  SER A 149      49.105   5.546   1.062  1.00  0.00           H  
ATOM   2264  HB3 SER A 149      51.764   5.206   0.995  1.00  0.00           H  
ATOM   2265  HB2 SER A 149      50.796   4.337   2.158  1.00  0.00           H  
ATOM   2266  HG  SER A 149      52.458   6.689   2.488  1.00  0.00           H  
ATOM   2267  N   LYS A 150      48.782   7.800   3.210  1.00  0.84           N  
ATOM   2268  CA  LYS A 150      48.193   8.311   4.449  1.00  0.84           C  
ATOM   2269  C   LYS A 150      46.906   7.718   4.916  1.00  0.84           C  
ATOM   2270  O   LYS A 150      46.052   7.284   4.147  1.00  0.84           O  
ATOM   2271  CB  LYS A 150      48.061   9.889   4.214  1.00  0.84           C  
ATOM   2272  CG  LYS A 150      47.485  10.670   5.424  1.00  0.84           C  
ATOM   2273  CD  LYS A 150      47.223  12.177   5.190  1.00  0.84           C  
ATOM   2274  CE  LYS A 150      48.525  13.017   4.929  1.00  0.84           C  
ATOM   2275  NZ  LYS A 150      49.396  13.265   6.100  1.00  0.84           N1+
ATOM   2276  H   LYS A 150      48.930   8.535   2.534  1.00  0.00           H  
ATOM   2277  HA  LYS A 150      48.810   8.115   5.326  1.00  0.00           H  
ATOM   2278  HB3 LYS A 150      47.486  10.189   3.337  1.00  0.00           H  
ATOM   2279  HB2 LYS A 150      49.055  10.262   3.969  1.00  0.00           H  
ATOM   2280  HG3 LYS A 150      48.129  10.590   6.300  1.00  0.00           H  
ATOM   2281  HG2 LYS A 150      46.563  10.236   5.812  1.00  0.00           H  
ATOM   2282  HD3 LYS A 150      46.660  12.637   6.002  1.00  0.00           H  
ATOM   2283  HD2 LYS A 150      46.448  12.230   4.425  1.00  0.00           H  
ATOM   2284  HE3 LYS A 150      48.225  14.006   4.581  1.00  0.00           H  
ATOM   2285  HE2 LYS A 150      49.108  12.587   4.115  1.00  0.00           H  
ATOM   2286  HZ1 LYS A 150      50.194  13.798   5.785  1.00  0.00           H  
ATOM   2287  HZ2 LYS A 150      48.972  13.745   6.880  1.00  0.00           H  
ATOM   2288  HZ3 LYS A 150      49.726  12.374   6.440  1.00  0.00           H  
ATOM   2289  N   SER A 151      46.781   7.617   6.225  1.00  0.88           N  
ATOM   2290  CA  SER A 151      45.575   7.034   6.871  1.00  0.88           C  
ATOM   2291  C   SER A 151      45.162   7.887   8.035  1.00  0.88           C  
ATOM   2292  O   SER A 151      45.956   8.608   8.582  1.00  0.88           O  
ATOM   2293  CB  SER A 151      45.901   5.552   7.279  1.00  0.88           C  
ATOM   2294  OG  SER A 151      47.082   5.589   8.096  1.00  0.88           O  
ATOM   2295  H   SER A 151      47.380   8.139   6.848  1.00  0.00           H  
ATOM   2296  HA  SER A 151      44.740   7.070   6.170  1.00  0.00           H  
ATOM   2297  HB3 SER A 151      46.226   4.956   6.426  1.00  0.00           H  
ATOM   2298  HB2 SER A 151      45.109   4.940   7.708  1.00  0.00           H  
ATOM   2299  HG  SER A 151      47.852   5.572   7.524  1.00  0.00           H  
ATOM   2300  N   TYR A 152      43.833   7.860   8.292  1.00  0.89           N  
ATOM   2301  CA  TYR A 152      43.094   8.756   9.168  1.00  0.89           C  
ATOM   2302  C   TYR A 152      42.092   7.955   9.949  1.00  0.89           C  
ATOM   2303  O   TYR A 152      41.497   7.080   9.399  1.00  0.89           O  
ATOM   2304  CB  TYR A 152      42.458   9.950   8.394  1.00  0.89           C  
ATOM   2305  CG  TYR A 152      41.744  11.037   9.163  1.00  0.89           C  
ATOM   2306  CD1 TYR A 152      42.423  12.068   9.850  1.00  0.89           C  
ATOM   2307  CD2 TYR A 152      40.339  10.985   9.184  1.00  0.89           C  
ATOM   2308  CE1 TYR A 152      41.751  12.986  10.617  1.00  0.89           C  
ATOM   2309  CE2 TYR A 152      39.647  12.031   9.868  1.00  0.89           C  
ATOM   2310  CZ  TYR A 152      40.302  12.962  10.615  1.00  0.89           C  
ATOM   2311  OH  TYR A 152      39.600  13.957  11.275  1.00  0.89           O  
ATOM   2312  H   TYR A 152      43.330   7.090   7.874  1.00  0.00           H  
ATOM   2313  HA  TYR A 152      43.737   9.223   9.914  1.00  0.00           H  
ATOM   2314  HB3 TYR A 152      41.918   9.735   7.471  1.00  0.00           H  
ATOM   2315  HB2 TYR A 152      43.363  10.455   8.057  1.00  0.00           H  
ATOM   2316  HD1 TYR A 152      43.479  12.020   9.632  1.00  0.00           H  
ATOM   2317  HD2 TYR A 152      39.812  10.301   8.536  1.00  0.00           H  
ATOM   2318  HE1 TYR A 152      42.335  13.702  11.177  1.00  0.00           H  
ATOM   2319  HE2 TYR A 152      38.577  12.099   9.735  1.00  0.00           H  
ATOM   2320  HH  TYR A 152      40.134  14.743  11.418  1.00  0.00           H  
ATOM   2321  N   ALA A 153      41.813   8.296  11.193  1.00  0.91           N  
ATOM   2322  CA  ALA A 153      40.845   7.694  12.035  1.00  0.91           C  
ATOM   2323  C   ALA A 153      39.834   8.812  12.431  1.00  0.91           C  
ATOM   2324  O   ALA A 153      40.181   9.912  12.852  1.00  0.91           O  
ATOM   2325  CB  ALA A 153      41.606   7.258  13.348  1.00  0.91           C  
ATOM   2326  H   ALA A 153      42.401   9.036  11.549  1.00  0.00           H  
ATOM   2327  HA  ALA A 153      40.428   6.797  11.578  1.00  0.00           H  
ATOM   2328  HB1 ALA A 153      42.330   8.021  13.637  1.00  0.00           H  
ATOM   2329  HB2 ALA A 153      40.956   7.040  14.195  1.00  0.00           H  
ATOM   2330  HB3 ALA A 153      42.195   6.358  13.173  1.00  0.00           H  
ATOM   2331  N   ASN A 154      38.543   8.517  12.229  1.00  0.87           N  
ATOM   2332  CA  ASN A 154      37.531   9.431  12.848  1.00  0.87           C  
ATOM   2333  C   ASN A 154      37.655   9.271  14.363  1.00  0.87           C  
ATOM   2334  O   ASN A 154      37.593   8.206  14.989  1.00  0.87           O  
ATOM   2335  CB  ASN A 154      36.139   9.157  12.285  1.00  0.87           C  
ATOM   2336  CG  ASN A 154      34.986  10.125  12.649  1.00  0.87           C  
ATOM   2337  OD1 ASN A 154      35.162  11.188  13.210  1.00  0.87           O  
ATOM   2338  ND2 ASN A 154      33.714   9.710  12.476  1.00  0.87           N  
ATOM   2339  H   ASN A 154      38.187   7.650  11.851  1.00  0.00           H  
ATOM   2340  HA  ASN A 154      37.729  10.450  12.516  1.00  0.00           H  
ATOM   2341  HB3 ASN A 154      35.804   8.171  12.607  1.00  0.00           H  
ATOM   2342  HB2 ASN A 154      36.130   9.067  11.199  1.00  0.00           H  
ATOM   2343 HD22 ASN A 154      33.049  10.431  12.720  1.00  0.00           H  
ATOM   2344 HD21 ASN A 154      33.414   8.766  12.280  1.00  0.00           H  
ATOM   2345  N   ASN A 155      37.736  10.435  14.960  1.00  0.84           N  
ATOM   2346  CA  ASN A 155      37.930  10.851  16.325  1.00  0.84           C  
ATOM   2347  C   ASN A 155      37.040  12.087  16.683  1.00  0.84           C  
ATOM   2348  O   ASN A 155      37.135  12.560  17.807  1.00  0.84           O  
ATOM   2349  CB  ASN A 155      39.418  11.035  16.571  1.00  0.84           C  
ATOM   2350  CG  ASN A 155      40.181   9.768  16.758  1.00  0.84           C  
ATOM   2351  OD1 ASN A 155      39.907   8.954  17.692  1.00  0.84           O  
ATOM   2352  ND2 ASN A 155      41.235   9.490  15.974  1.00  0.84           N  
ATOM   2353  H   ASN A 155      37.530  11.251  14.401  1.00  0.00           H  
ATOM   2354  HA  ASN A 155      37.513  10.041  16.922  1.00  0.00           H  
ATOM   2355  HB3 ASN A 155      39.434  11.552  17.530  1.00  0.00           H  
ATOM   2356  HB2 ASN A 155      39.840  11.768  15.883  1.00  0.00           H  
ATOM   2357 HD22 ASN A 155      41.897   8.775  16.242  1.00  0.00           H  
ATOM   2358 HD21 ASN A 155      41.581  10.024  15.191  1.00  0.00           H  
ATOM   2359  N   LYS A 156      36.262  12.606  15.706  1.00  0.81           N  
ATOM   2360  CA  LYS A 156      35.379  13.709  15.968  1.00  0.81           C  
ATOM   2361  C   LYS A 156      33.973  13.396  16.667  1.00  0.81           C  
ATOM   2362  O   LYS A 156      33.253  14.300  17.002  1.00  0.81           O  
ATOM   2363  CB  LYS A 156      35.199  14.358  14.624  1.00  0.81           C  
ATOM   2364  CG  LYS A 156      34.166  15.478  14.384  1.00  0.81           C  
ATOM   2365  CD  LYS A 156      34.500  16.666  15.267  1.00  0.81           C  
ATOM   2366  CE  LYS A 156      33.320  17.683  15.485  1.00  0.81           C  
ATOM   2367  NZ  LYS A 156      33.742  18.787  16.392  1.00  0.81           N1+
ATOM   2368  H   LYS A 156      36.033  12.026  14.911  1.00  0.00           H  
ATOM   2369  HA  LYS A 156      35.784  14.444  16.663  1.00  0.00           H  
ATOM   2370  HB3 LYS A 156      34.965  13.592  13.885  1.00  0.00           H  
ATOM   2371  HB2 LYS A 156      36.201  14.685  14.345  1.00  0.00           H  
ATOM   2372  HG3 LYS A 156      33.153  15.144  14.605  1.00  0.00           H  
ATOM   2373  HG2 LYS A 156      34.259  15.717  13.325  1.00  0.00           H  
ATOM   2374  HD3 LYS A 156      35.333  17.121  14.731  1.00  0.00           H  
ATOM   2375  HD2 LYS A 156      34.891  16.425  16.255  1.00  0.00           H  
ATOM   2376  HE3 LYS A 156      32.497  17.202  16.013  1.00  0.00           H  
ATOM   2377  HE2 LYS A 156      32.979  18.111  14.542  1.00  0.00           H  
ATOM   2378  HZ1 LYS A 156      34.036  18.470  17.304  1.00  0.00           H  
ATOM   2379  HZ2 LYS A 156      34.400  19.363  15.887  1.00  0.00           H  
ATOM   2380  HZ3 LYS A 156      32.946  19.407  16.446  1.00  0.00           H  
ATOM   2381  N   GLU A 157      33.624  12.120  16.772  1.00  0.79           N  
ATOM   2382  CA  GLU A 157      32.454  11.586  17.469  1.00  0.79           C  
ATOM   2383  C   GLU A 157      31.080  12.066  16.881  1.00  0.79           C  
ATOM   2384  O   GLU A 157      30.073  12.086  17.618  1.00  0.79           O  
ATOM   2385  CB  GLU A 157      32.545  11.757  19.025  1.00  0.79           C  
ATOM   2386  CG  GLU A 157      33.915  11.311  19.599  1.00  0.79           C  
ATOM   2387  CD  GLU A 157      33.963  12.052  20.937  1.00  0.79           C  
ATOM   2388  OE1 GLU A 157      34.982  12.725  21.207  1.00  0.79           O  
ATOM   2389  OE2 GLU A 157      33.058  11.989  21.756  1.00  0.79           O1-
ATOM   2390  H   GLU A 157      34.203  11.408  16.348  1.00  0.00           H  
ATOM   2391  HA  GLU A 157      32.360  10.513  17.306  1.00  0.00           H  
ATOM   2392  HB3 GLU A 157      31.839  11.042  19.448  1.00  0.00           H  
ATOM   2393  HB2 GLU A 157      32.245  12.779  19.256  1.00  0.00           H  
ATOM   2394  HG3 GLU A 157      34.714  11.721  18.983  1.00  0.00           H  
ATOM   2395  HG2 GLU A 157      34.043  10.235  19.713  1.00  0.00           H  
ATOM   2396  N   LYS A 158      31.080  12.324  15.550  1.00  0.81           N  
ATOM   2397  CA  LYS A 158      29.909  12.420  14.740  1.00  0.81           C  
ATOM   2398  C   LYS A 158      30.206  11.674  13.457  1.00  0.81           C  
ATOM   2399  O   LYS A 158      31.424  11.356  13.264  1.00  0.81           O  
ATOM   2400  CB  LYS A 158      29.618  13.936  14.399  1.00  0.81           C  
ATOM   2401  CG  LYS A 158      29.062  14.879  15.511  1.00  0.81           C  
ATOM   2402  CD  LYS A 158      28.617  16.307  15.043  1.00  0.81           C  
ATOM   2403  CE  LYS A 158      27.790  17.012  16.126  1.00  0.81           C  
ATOM   2404  NZ  LYS A 158      28.552  17.549  17.296  1.00  0.81           N1+
ATOM   2405  H   LYS A 158      31.941  12.125  15.061  1.00  0.00           H  
ATOM   2406  HA  LYS A 158      29.000  12.039  15.205  1.00  0.00           H  
ATOM   2407  HB3 LYS A 158      28.859  13.789  13.631  1.00  0.00           H  
ATOM   2408  HB2 LYS A 158      30.491  14.327  13.876  1.00  0.00           H  
ATOM   2409  HG3 LYS A 158      29.841  14.945  16.271  1.00  0.00           H  
ATOM   2410  HG2 LYS A 158      28.194  14.553  16.084  1.00  0.00           H  
ATOM   2411  HD3 LYS A 158      28.084  16.230  14.095  1.00  0.00           H  
ATOM   2412  HD2 LYS A 158      29.569  16.828  14.942  1.00  0.00           H  
ATOM   2413  HE3 LYS A 158      27.020  16.400  16.594  1.00  0.00           H  
ATOM   2414  HE2 LYS A 158      27.245  17.865  15.721  1.00  0.00           H  
ATOM   2415  HZ1 LYS A 158      27.929  17.877  18.019  1.00  0.00           H  
ATOM   2416  HZ2 LYS A 158      29.213  16.919  17.727  1.00  0.00           H  
ATOM   2417  HZ3 LYS A 158      29.091  18.327  16.942  1.00  0.00           H  
ATOM   2418  N   GLU A 159      29.170  11.300  12.678  1.00  0.85           N  
ATOM   2419  CA  GLU A 159      29.376  10.647  11.365  1.00  0.85           C  
ATOM   2420  C   GLU A 159      30.007  11.592  10.366  1.00  0.85           C  
ATOM   2421  O   GLU A 159      29.331  12.503   9.888  1.00  0.85           O  
ATOM   2422  CB  GLU A 159      28.070  10.178  10.841  1.00  0.85           C  
ATOM   2423  CG  GLU A 159      27.383   9.140  11.744  1.00  0.85           C  
ATOM   2424  CD  GLU A 159      25.959   8.846  11.250  1.00  0.85           C  
ATOM   2425  OE1 GLU A 159      25.844   7.925  10.406  1.00  0.85           O  
ATOM   2426  OE2 GLU A 159      25.030   9.633  11.564  1.00  0.85           O1-
ATOM   2427  H   GLU A 159      28.216  11.618  12.782  1.00  0.00           H  
ATOM   2428  HA  GLU A 159      30.008   9.782  11.567  1.00  0.00           H  
ATOM   2429  HB3 GLU A 159      28.084   9.789   9.823  1.00  0.00           H  
ATOM   2430  HB2 GLU A 159      27.459  11.055  10.624  1.00  0.00           H  
ATOM   2431  HG3 GLU A 159      27.281   9.309  12.816  1.00  0.00           H  
ATOM   2432  HG2 GLU A 159      27.829   8.146  11.714  1.00  0.00           H  
ATOM   2433  N   VAL A 160      31.333  11.444  10.130  1.00  0.92           N  
ATOM   2434  CA  VAL A 160      32.068  12.280   9.195  1.00  0.92           C  
ATOM   2435  C   VAL A 160      31.812  11.845   7.752  1.00  0.92           C  
ATOM   2436  O   VAL A 160      32.235  10.750   7.360  1.00  0.92           O  
ATOM   2437  CB  VAL A 160      33.625  12.274   9.541  1.00  0.92           C  
ATOM   2438  CG1 VAL A 160      34.602  12.715   8.417  1.00  0.92           C  
ATOM   2439  CG2 VAL A 160      33.828  13.181  10.813  1.00  0.92           C  
ATOM   2440  H   VAL A 160      31.727  10.612  10.547  1.00  0.00           H  
ATOM   2441  HA  VAL A 160      31.733  13.313   9.296  1.00  0.00           H  
ATOM   2442  HB  VAL A 160      33.912  11.304   9.948  1.00  0.00           H  
ATOM   2443 HG11 VAL A 160      34.266  13.742   8.270  1.00  0.00           H  
ATOM   2444 HG12 VAL A 160      35.648  12.720   8.723  1.00  0.00           H  
ATOM   2445 HG13 VAL A 160      34.585  12.236   7.439  1.00  0.00           H  
ATOM   2446 HG21 VAL A 160      34.274  14.145  10.569  1.00  0.00           H  
ATOM   2447 HG22 VAL A 160      32.872  13.360  11.304  1.00  0.00           H  
ATOM   2448 HG23 VAL A 160      34.381  12.664  11.598  1.00  0.00           H  
ATOM   2449  N   LEU A 161      31.163  12.654   6.964  1.00  0.91           N  
ATOM   2450  CA  LEU A 161      30.950  12.402   5.544  1.00  0.91           C  
ATOM   2451  C   LEU A 161      32.235  12.904   4.881  1.00  0.91           C  
ATOM   2452  O   LEU A 161      32.408  14.111   4.780  1.00  0.91           O  
ATOM   2453  CB  LEU A 161      29.641  13.104   5.119  1.00  0.91           C  
ATOM   2454  CG  LEU A 161      29.430  13.584   3.632  1.00  0.91           C  
ATOM   2455  CD1 LEU A 161      29.753  12.476   2.553  1.00  0.91           C  
ATOM   2456  CD2 LEU A 161      28.086  14.186   3.330  1.00  0.91           C  
ATOM   2457  H   LEU A 161      30.877  13.579   7.253  1.00  0.00           H  
ATOM   2458  HA  LEU A 161      30.764  11.343   5.364  1.00  0.00           H  
ATOM   2459  HB3 LEU A 161      29.610  13.971   5.778  1.00  0.00           H  
ATOM   2460  HB2 LEU A 161      28.771  12.536   5.446  1.00  0.00           H  
ATOM   2461  HG  LEU A 161      30.120  14.396   3.404  1.00  0.00           H  
ATOM   2462 HD11 LEU A 161      30.243  12.927   1.691  1.00  0.00           H  
ATOM   2463 HD12 LEU A 161      30.515  11.781   2.908  1.00  0.00           H  
ATOM   2464 HD13 LEU A 161      28.853  11.986   2.181  1.00  0.00           H  
ATOM   2465 HD21 LEU A 161      27.508  14.376   4.233  1.00  0.00           H  
ATOM   2466 HD22 LEU A 161      28.286  15.195   2.969  1.00  0.00           H  
ATOM   2467 HD23 LEU A 161      27.354  13.703   2.682  1.00  0.00           H  
ATOM   2468  N   VAL A 162      33.065  11.963   4.411  1.00  0.94           N  
ATOM   2469  CA  VAL A 162      34.331  12.319   3.746  1.00  0.94           C  
ATOM   2470  C   VAL A 162      34.117  12.490   2.219  1.00  0.94           C  
ATOM   2471  O   VAL A 162      33.221  11.840   1.671  1.00  0.94           O  
ATOM   2472  CB  VAL A 162      35.497  11.245   4.031  1.00  0.94           C  
ATOM   2473  CG1 VAL A 162      35.666  10.015   3.146  1.00  0.94           C  
ATOM   2474  CG2 VAL A 162      36.811  11.910   4.417  1.00  0.94           C  
ATOM   2475  H   VAL A 162      32.808  10.987   4.436  1.00  0.00           H  
ATOM   2476  HA  VAL A 162      34.628  13.304   4.105  1.00  0.00           H  
ATOM   2477  HB  VAL A 162      35.161  10.741   4.937  1.00  0.00           H  
ATOM   2478 HG11 VAL A 162      36.257  10.238   2.258  1.00  0.00           H  
ATOM   2479 HG12 VAL A 162      36.354   9.295   3.592  1.00  0.00           H  
ATOM   2480 HG13 VAL A 162      34.798   9.484   2.756  1.00  0.00           H  
ATOM   2481 HG21 VAL A 162      37.487  11.167   4.842  1.00  0.00           H  
ATOM   2482 HG22 VAL A 162      37.424  12.219   3.571  1.00  0.00           H  
ATOM   2483 HG23 VAL A 162      36.690  12.675   5.184  1.00  0.00           H  
ATOM   2484  N   LEU A 163      34.887  13.358   1.608  1.00  0.93           N  
ATOM   2485  CA  LEU A 163      34.730  13.533   0.067  1.00  0.93           C  
ATOM   2486  C   LEU A 163      36.096  13.653  -0.650  1.00  0.93           C  
ATOM   2487  O   LEU A 163      37.069  14.096   0.014  1.00  0.93           O  
ATOM   2488  CB  LEU A 163      33.851  14.758  -0.313  1.00  0.93           C  
ATOM   2489  CG  LEU A 163      34.417  16.208  -0.058  1.00  0.93           C  
ATOM   2490  CD1 LEU A 163      33.579  17.378  -0.729  1.00  0.93           C  
ATOM   2491  CD2 LEU A 163      34.331  16.475   1.538  1.00  0.93           C  
ATOM   2492  H   LEU A 163      35.637  13.796   2.124  1.00  0.00           H  
ATOM   2493  HA  LEU A 163      34.424  12.582  -0.369  1.00  0.00           H  
ATOM   2494  HB3 LEU A 163      33.000  14.710   0.367  1.00  0.00           H  
ATOM   2495  HB2 LEU A 163      33.540  14.744  -1.357  1.00  0.00           H  
ATOM   2496  HG  LEU A 163      35.426  16.335  -0.450  1.00  0.00           H  
ATOM   2497 HD11 LEU A 163      34.035  17.543  -1.705  1.00  0.00           H  
ATOM   2498 HD12 LEU A 163      32.537  17.161  -0.970  1.00  0.00           H  
ATOM   2499 HD13 LEU A 163      33.668  18.262  -0.098  1.00  0.00           H  
ATOM   2500 HD21 LEU A 163      35.284  16.099   1.910  1.00  0.00           H  
ATOM   2501 HD22 LEU A 163      34.343  17.552   1.706  1.00  0.00           H  
ATOM   2502 HD23 LEU A 163      33.547  15.964   2.098  1.00  0.00           H  
ATOM   2503  N   TRP A 164      36.202  13.270  -1.933  1.00  0.93           N  
ATOM   2504  CA  TRP A 164      37.445  13.430  -2.667  1.00  0.93           C  
ATOM   2505  C   TRP A 164      37.109  13.497  -4.167  1.00  0.93           C  
ATOM   2506  O   TRP A 164      35.944  13.632  -4.506  1.00  0.93           O  
ATOM   2507  CB  TRP A 164      38.521  12.306  -2.237  1.00  0.93           C  
ATOM   2508  CG  TRP A 164      38.216  10.858  -2.637  1.00  0.93           C  
ATOM   2509  CD1 TRP A 164      38.569  10.322  -3.817  1.00  0.93           C  
ATOM   2510  CD2 TRP A 164      37.367   9.886  -1.893  1.00  0.93           C  
ATOM   2511  NE1 TRP A 164      38.026   9.078  -3.833  1.00  0.93           N  
ATOM   2512  CE2 TRP A 164      37.274   8.741  -2.706  1.00  0.93           C  
ATOM   2513  CE3 TRP A 164      36.724   9.847  -0.620  1.00  0.93           C  
ATOM   2514  CZ2 TRP A 164      36.585   7.615  -2.272  1.00  0.93           C  
ATOM   2515  CZ3 TRP A 164      35.925   8.762  -0.200  1.00  0.93           C  
ATOM   2516  CH2 TRP A 164      35.849   7.597  -1.029  1.00  0.93           C  
ATOM   2517  H   TRP A 164      35.381  12.930  -2.415  1.00  0.00           H  
ATOM   2518  HA  TRP A 164      37.989  14.354  -2.468  1.00  0.00           H  
ATOM   2519  HB3 TRP A 164      38.739  12.360  -1.170  1.00  0.00           H  
ATOM   2520  HB2 TRP A 164      39.472  12.567  -2.701  1.00  0.00           H  
ATOM   2521  HD1 TRP A 164      39.142  10.833  -4.576  1.00  0.00           H  
ATOM   2522  HE1 TRP A 164      38.122   8.486  -4.645  1.00  0.00           H  
ATOM   2523  HE3 TRP A 164      36.902  10.671   0.055  1.00  0.00           H  
ATOM   2524  HZ2 TRP A 164      36.622   6.638  -2.731  1.00  0.00           H  
ATOM   2525  HZ3 TRP A 164      35.324   8.842   0.693  1.00  0.00           H  
ATOM   2526  HH2 TRP A 164      35.256   6.733  -0.768  1.00  0.00           H  
ATOM   2527  N   GLY A 165      38.114  13.558  -5.002  1.00  0.96           N  
ATOM   2528  CA  GLY A 165      37.897  13.403  -6.470  1.00  0.96           C  
ATOM   2529  C   GLY A 165      39.066  12.553  -6.927  1.00  0.96           C  
ATOM   2530  O   GLY A 165      40.112  12.629  -6.293  1.00  0.96           O  
ATOM   2531  H   GLY A 165      39.003  13.346  -4.571  1.00  0.00           H  
ATOM   2532  HA3 GLY A 165      38.024  14.317  -7.051  1.00  0.00           H  
ATOM   2533  HA2 GLY A 165      36.939  12.931  -6.685  1.00  0.00           H  
ATOM   2534  N   VAL A 166      38.987  11.912  -8.070  1.00  0.93           N  
ATOM   2535  CA  VAL A 166      40.099  11.288  -8.952  1.00  0.93           C  
ATOM   2536  C   VAL A 166      40.066  11.988 -10.289  1.00  0.93           C  
ATOM   2537  O   VAL A 166      39.059  11.950 -11.005  1.00  0.93           O  
ATOM   2538  CB  VAL A 166      40.000   9.798  -9.150  1.00  0.93           C  
ATOM   2539  CG1 VAL A 166      41.220   9.112  -9.871  1.00  0.93           C  
ATOM   2540  CG2 VAL A 166      39.861   9.250  -7.754  1.00  0.93           C  
ATOM   2541  H   VAL A 166      38.038  11.899  -8.417  1.00  0.00           H  
ATOM   2542  HA  VAL A 166      41.015  11.556  -8.425  1.00  0.00           H  
ATOM   2543  HB  VAL A 166      39.140   9.507  -9.754  1.00  0.00           H  
ATOM   2544 HG11 VAL A 166      41.259   9.441 -10.909  1.00  0.00           H  
ATOM   2545 HG12 VAL A 166      42.131   9.460  -9.384  1.00  0.00           H  
ATOM   2546 HG13 VAL A 166      41.155   8.025  -9.833  1.00  0.00           H  
ATOM   2547 HG21 VAL A 166      38.919   9.391  -7.223  1.00  0.00           H  
ATOM   2548 HG22 VAL A 166      39.971   8.169  -7.836  1.00  0.00           H  
ATOM   2549 HG23 VAL A 166      40.718   9.444  -7.109  1.00  0.00           H  
ATOM   2550  N   HIS A 167      41.228  12.625 -10.698  1.00  0.91           N  
ATOM   2551  CA  HIS A 167      41.449  13.320 -11.943  1.00  0.91           C  
ATOM   2552  C   HIS A 167      41.845  12.404 -13.120  1.00  0.91           C  
ATOM   2553  O   HIS A 167      42.885  11.698 -12.956  1.00  0.91           O  
ATOM   2554  CB  HIS A 167      42.473  14.469 -11.744  1.00  0.91           C  
ATOM   2555  CG  HIS A 167      42.854  15.216 -13.033  1.00  0.91           C  
ATOM   2556  ND1 HIS A 167      44.159  15.481 -13.390  1.00  0.91           N  
ATOM   2557  CD2 HIS A 167      42.047  15.733 -13.990  1.00  0.91           C  
ATOM   2558  CE1 HIS A 167      44.119  16.252 -14.439  1.00  0.91           C  
ATOM   2559  NE2 HIS A 167      42.868  16.456 -14.862  1.00  0.91           N  
ATOM   2560  H   HIS A 167      41.974  12.672 -10.019  1.00  0.00           H  
ATOM   2561  HA  HIS A 167      40.479  13.782 -12.128  1.00  0.00           H  
ATOM   2562  HB3 HIS A 167      43.404  14.021 -11.394  1.00  0.00           H  
ATOM   2563  HB2 HIS A 167      42.129  15.133 -10.950  1.00  0.00           H  
ATOM   2564  HD2 HIS A 167      40.975  15.765 -14.120  1.00  0.00           H  
ATOM   2565  HE1 HIS A 167      44.952  16.708 -14.955  1.00  0.00           H  
ATOM   2566  HE2 HIS A 167      42.537  16.898 -15.708  1.00  0.00           H  
ATOM   2567  N   HIS A 168      41.119  12.505 -14.248  1.00  0.87           N  
ATOM   2568  CA  HIS A 168      41.387  11.691 -15.456  1.00  0.87           C  
ATOM   2569  C   HIS A 168      41.828  12.679 -16.607  1.00  0.87           C  
ATOM   2570  O   HIS A 168      41.022  13.396 -17.203  1.00  0.87           O  
ATOM   2571  CB  HIS A 168      40.078  11.083 -15.834  1.00  0.87           C  
ATOM   2572  CG  HIS A 168      39.545   9.919 -15.120  1.00  0.87           C  
ATOM   2573  ND1 HIS A 168      38.892   8.881 -15.820  1.00  0.87           N  
ATOM   2574  CD2 HIS A 168      39.512   9.644 -13.791  1.00  0.87           C  
ATOM   2575  CE1 HIS A 168      38.581   8.005 -14.918  1.00  0.87           C  
ATOM   2576  NE2 HIS A 168      38.973   8.395 -13.694  1.00  0.87           N  
ATOM   2577  H   HIS A 168      40.278  13.053 -14.365  1.00  0.00           H  
ATOM   2578  HA  HIS A 168      42.093  10.873 -15.313  1.00  0.00           H  
ATOM   2579  HB3 HIS A 168      40.256  10.590 -16.789  1.00  0.00           H  
ATOM   2580  HB2 HIS A 168      39.351  11.885 -15.967  1.00  0.00           H  
ATOM   2581  HD2 HIS A 168      39.954  10.190 -12.971  1.00  0.00           H  
ATOM   2582  HE1 HIS A 168      37.982   7.111 -15.018  1.00  0.00           H  
ATOM   2583  HE2 HIS A 168      38.764   7.960 -12.807  1.00  0.00           H  
ATOM   2584  N   PRO A 169      43.160  12.900 -16.768  1.00  0.89           N  
ATOM   2585  CA  PRO A 169      43.618  13.884 -17.741  1.00  0.89           C  
ATOM   2586  C   PRO A 169      43.457  13.335 -19.189  1.00  0.89           C  
ATOM   2587  O   PRO A 169      43.404  12.113 -19.403  1.00  0.89           O  
ATOM   2588  CB  PRO A 169      45.108  14.103 -17.360  1.00  0.89           C  
ATOM   2589  CG  PRO A 169      45.502  12.795 -16.643  1.00  0.89           C  
ATOM   2590  CD  PRO A 169      44.256  12.369 -15.959  1.00  0.89           C  
ATOM   2591  HA  PRO A 169      43.105  14.845 -17.794  1.00  0.00           H  
ATOM   2592  HB3 PRO A 169      45.234  15.045 -16.826  1.00  0.00           H  
ATOM   2593  HB2 PRO A 169      45.706  14.258 -18.257  1.00  0.00           H  
ATOM   2594  HG3 PRO A 169      46.356  12.911 -15.976  1.00  0.00           H  
ATOM   2595  HG2 PRO A 169      45.767  11.991 -17.330  1.00  0.00           H  
ATOM   2596  HD2 PRO A 169      44.191  11.289 -15.824  1.00  0.00           H  
ATOM   2597  HD3 PRO A 169      44.183  12.872 -14.995  1.00  0.00           H  
ATOM   2598  N   PRO A 170      43.436  14.319 -20.106  1.00  0.85           N  
ATOM   2599  CA  PRO A 170      43.273  14.009 -21.557  1.00  0.85           C  
ATOM   2600  C   PRO A 170      44.530  13.330 -22.229  1.00  0.85           C  
ATOM   2601  O   PRO A 170      44.290  12.780 -23.337  1.00  0.85           O  
ATOM   2602  CB  PRO A 170      43.087  15.406 -22.204  1.00  0.85           C  
ATOM   2603  CG  PRO A 170      43.893  16.279 -21.263  1.00  0.85           C  
ATOM   2604  CD  PRO A 170      43.542  15.738 -19.930  1.00  0.85           C  
ATOM   2605  HA  PRO A 170      42.391  13.466 -21.899  1.00  0.00           H  
ATOM   2606  HB3 PRO A 170      42.066  15.781 -22.124  1.00  0.00           H  
ATOM   2607  HB2 PRO A 170      43.436  15.449 -23.236  1.00  0.00           H  
ATOM   2608  HG3 PRO A 170      43.641  17.327 -21.426  1.00  0.00           H  
ATOM   2609  HG2 PRO A 170      44.942  16.159 -21.535  1.00  0.00           H  
ATOM   2610  HD2 PRO A 170      44.240  16.061 -19.157  1.00  0.00           H  
ATOM   2611  HD3 PRO A 170      42.550  16.104 -19.662  1.00  0.00           H  
ATOM   2612  N   ASN A 171      45.744  13.568 -21.801  1.00  0.82           N  
ATOM   2613  CA  ASN A 171      46.975  13.082 -22.459  1.00  0.82           C  
ATOM   2614  C   ASN A 171      47.916  12.548 -21.395  1.00  0.82           C  
ATOM   2615  O   ASN A 171      48.154  13.151 -20.388  1.00  0.82           O  
ATOM   2616  CB  ASN A 171      47.753  14.221 -23.234  1.00  0.82           C  
ATOM   2617  CG  ASN A 171      46.895  15.036 -24.197  1.00  0.82           C  
ATOM   2618  OD1 ASN A 171      46.339  14.615 -25.205  1.00  0.82           O  
ATOM   2619  ND2 ASN A 171      46.694  16.261 -23.838  1.00  0.82           N  
ATOM   2620  H   ASN A 171      45.849  14.159 -20.989  1.00  0.00           H  
ATOM   2621  HA  ASN A 171      46.686  12.315 -23.178  1.00  0.00           H  
ATOM   2622  HB3 ASN A 171      48.567  13.920 -23.893  1.00  0.00           H  
ATOM   2623  HB2 ASN A 171      48.207  14.820 -22.444  1.00  0.00           H  
ATOM   2624 HD22 ASN A 171      46.197  16.950 -24.387  1.00  0.00           H  
ATOM   2625 HD21 ASN A 171      46.993  16.594 -22.933  1.00  0.00           H  
ATOM   2626  N   ILE A 172      48.696  11.480 -21.690  1.00  0.84           N  
ATOM   2627  CA  ILE A 172      49.661  10.893 -20.826  1.00  0.84           C  
ATOM   2628  C   ILE A 172      50.972  11.761 -20.575  1.00  0.84           C  
ATOM   2629  O   ILE A 172      51.693  11.505 -19.567  1.00  0.84           O  
ATOM   2630  CB  ILE A 172      50.033   9.458 -21.525  1.00  0.84           C  
ATOM   2631  CG1 ILE A 172      50.657   8.506 -20.534  1.00  0.84           C  
ATOM   2632  CG2 ILE A 172      51.039   9.744 -22.623  1.00  0.84           C  
ATOM   2633  CD1 ILE A 172      49.710   7.855 -19.589  1.00  0.84           C  
ATOM   2634  H   ILE A 172      48.367  10.930 -22.471  1.00  0.00           H  
ATOM   2635  HA  ILE A 172      49.323  10.724 -19.804  1.00  0.00           H  
ATOM   2636  HB  ILE A 172      49.105   8.983 -21.847  1.00  0.00           H  
ATOM   2637 HG13 ILE A 172      51.381   8.978 -19.869  1.00  0.00           H  
ATOM   2638 HG12 ILE A 172      51.190   7.697 -21.032  1.00  0.00           H  
ATOM   2639 HG21 ILE A 172      50.478  10.362 -23.325  1.00  0.00           H  
ATOM   2640 HG22 ILE A 172      51.940  10.222 -22.237  1.00  0.00           H  
ATOM   2641 HG23 ILE A 172      51.221   8.819 -23.169  1.00  0.00           H  
ATOM   2642 HD11 ILE A 172      50.189   7.033 -19.056  1.00  0.00           H  
ATOM   2643 HD12 ILE A 172      49.353   8.596 -18.874  1.00  0.00           H  
ATOM   2644 HD13 ILE A 172      48.826   7.454 -20.086  1.00  0.00           H  
ATOM   2645  N   ALA A 173      51.247  12.798 -21.462  1.00  0.87           N  
ATOM   2646  CA  ALA A 173      52.140  13.929 -21.228  1.00  0.87           C  
ATOM   2647  C   ALA A 173      51.810  14.704 -19.959  1.00  0.87           C  
ATOM   2648  O   ALA A 173      52.685  14.995 -19.142  1.00  0.87           O  
ATOM   2649  CB  ALA A 173      51.774  14.942 -22.364  1.00  0.87           C  
ATOM   2650  H   ALA A 173      50.620  12.953 -22.239  1.00  0.00           H  
ATOM   2651  HA  ALA A 173      53.196  13.656 -21.200  1.00  0.00           H  
ATOM   2652  HB1 ALA A 173      50.697  14.943 -22.533  1.00  0.00           H  
ATOM   2653  HB2 ALA A 173      52.072  15.976 -22.188  1.00  0.00           H  
ATOM   2654  HB3 ALA A 173      52.312  14.759 -23.293  1.00  0.00           H  
ATOM   2655  N   ASP A 174      50.524  15.069 -19.808  1.00  0.83           N  
ATOM   2656  CA  ASP A 174      50.030  15.988 -18.778  1.00  0.83           C  
ATOM   2657  C   ASP A 174      50.057  15.199 -17.507  1.00  0.83           C  
ATOM   2658  O   ASP A 174      50.293  15.744 -16.477  1.00  0.83           O  
ATOM   2659  CB  ASP A 174      48.581  16.572 -19.134  1.00  0.83           C  
ATOM   2660  CG  ASP A 174      48.454  17.417 -20.395  1.00  0.83           C  
ATOM   2661  OD1 ASP A 174      49.451  18.118 -20.799  1.00  0.83           O  
ATOM   2662  OD2 ASP A 174      47.422  17.461 -21.044  1.00  0.83           O1-
ATOM   2663  H   ASP A 174      49.777  14.697 -20.377  1.00  0.00           H  
ATOM   2664  HA  ASP A 174      50.761  16.788 -18.892  1.00  0.00           H  
ATOM   2665  HB3 ASP A 174      48.320  17.219 -18.297  1.00  0.00           H  
ATOM   2666  HB2 ASP A 174      47.785  15.828 -19.178  1.00  0.00           H  
ATOM   2667  N   GLN A 175      49.758  13.934 -17.551  1.00  0.82           N  
ATOM   2668  CA  GLN A 175      49.844  12.983 -16.421  1.00  0.82           C  
ATOM   2669  C   GLN A 175      51.229  13.020 -15.824  1.00  0.82           C  
ATOM   2670  O   GLN A 175      51.385  12.951 -14.575  1.00  0.82           O  
ATOM   2671  CB  GLN A 175      49.374  11.542 -16.921  1.00  0.82           C  
ATOM   2672  CG  GLN A 175      49.536  10.316 -15.974  1.00  0.82           C  
ATOM   2673  CD  GLN A 175      48.855  10.525 -14.548  1.00  0.82           C  
ATOM   2674  OE1 GLN A 175      47.813  11.152 -14.477  1.00  0.82           O  
ATOM   2675  NE2 GLN A 175      49.535  10.022 -13.461  1.00  0.82           N  
ATOM   2676  H   GLN A 175      49.302  13.626 -18.398  1.00  0.00           H  
ATOM   2677  HA  GLN A 175      49.259  13.325 -15.567  1.00  0.00           H  
ATOM   2678  HB3 GLN A 175      49.961  11.270 -17.799  1.00  0.00           H  
ATOM   2679  HB2 GLN A 175      48.331  11.663 -17.215  1.00  0.00           H  
ATOM   2680  HG3 GLN A 175      50.594  10.058 -15.913  1.00  0.00           H  
ATOM   2681  HG2 GLN A 175      48.904   9.551 -16.425  1.00  0.00           H  
ATOM   2682 HE22 GLN A 175      49.015   9.983 -12.596  1.00  0.00           H  
ATOM   2683 HE21 GLN A 175      50.406   9.510 -13.460  1.00  0.00           H  
ATOM   2684  N   LYS A 176      52.296  12.988 -16.676  1.00  0.79           N  
ATOM   2685  CA  LYS A 176      53.698  13.105 -16.298  1.00  0.79           C  
ATOM   2686  C   LYS A 176      54.027  14.520 -15.804  1.00  0.79           C  
ATOM   2687  O   LYS A 176      54.572  14.564 -14.694  1.00  0.79           O  
ATOM   2688  CB  LYS A 176      54.689  12.732 -17.432  1.00  0.79           C  
ATOM   2689  CG  LYS A 176      54.887  11.240 -17.749  1.00  0.79           C  
ATOM   2690  CD  LYS A 176      55.940  10.930 -18.852  1.00  0.79           C  
ATOM   2691  CE  LYS A 176      55.461  11.218 -20.329  1.00  0.79           C  
ATOM   2692  NZ  LYS A 176      56.055  10.268 -21.231  1.00  0.79           N1+
ATOM   2693  H   LYS A 176      52.095  12.982 -17.666  1.00  0.00           H  
ATOM   2694  HA  LYS A 176      53.886  12.432 -15.462  1.00  0.00           H  
ATOM   2695  HB3 LYS A 176      55.702  13.107 -17.284  1.00  0.00           H  
ATOM   2696  HB2 LYS A 176      54.376  13.243 -18.342  1.00  0.00           H  
ATOM   2697  HG3 LYS A 176      53.899  10.893 -18.054  1.00  0.00           H  
ATOM   2698  HG2 LYS A 176      55.041  10.681 -16.826  1.00  0.00           H  
ATOM   2699  HD3 LYS A 176      56.493  10.004 -18.693  1.00  0.00           H  
ATOM   2700  HD2 LYS A 176      56.719  11.654 -18.610  1.00  0.00           H  
ATOM   2701  HE3 LYS A 176      55.792  12.202 -20.659  1.00  0.00           H  
ATOM   2702  HE2 LYS A 176      54.381  11.105 -20.428  1.00  0.00           H  
ATOM   2703  HZ1 LYS A 176      55.969   9.304 -20.942  1.00  0.00           H  
ATOM   2704  HZ2 LYS A 176      55.634  10.531 -22.111  1.00  0.00           H  
ATOM   2705  HZ3 LYS A 176      57.033  10.513 -21.285  1.00  0.00           H  
ATOM   2706  N   THR A 177      53.638  15.535 -16.535  1.00  0.80           N  
ATOM   2707  CA  THR A 177      53.993  16.861 -16.240  1.00  0.80           C  
ATOM   2708  C   THR A 177      53.471  17.322 -14.853  1.00  0.80           C  
ATOM   2709  O   THR A 177      54.077  18.171 -14.219  1.00  0.80           O  
ATOM   2710  CB  THR A 177      53.556  17.847 -17.333  1.00  0.80           C  
ATOM   2711  OG1 THR A 177      53.980  17.455 -18.627  1.00  0.80           O  
ATOM   2712  CG2 THR A 177      54.007  19.337 -17.014  1.00  0.80           C  
ATOM   2713  H   THR A 177      53.114  15.315 -17.370  1.00  0.00           H  
ATOM   2714  HA  THR A 177      55.083  16.859 -16.215  1.00  0.00           H  
ATOM   2715  HB  THR A 177      52.473  17.918 -17.439  1.00  0.00           H  
ATOM   2716  HG1 THR A 177      53.544  16.656 -18.932  1.00  0.00           H  
ATOM   2717 HG21 THR A 177      54.083  19.897 -17.945  1.00  0.00           H  
ATOM   2718 HG22 THR A 177      53.277  19.789 -16.343  1.00  0.00           H  
ATOM   2719 HG23 THR A 177      55.016  19.396 -16.604  1.00  0.00           H  
ATOM   2720  N   LEU A 178      52.305  16.733 -14.439  1.00  0.84           N  
ATOM   2721  CA  LEU A 178      51.622  17.071 -13.230  1.00  0.84           C  
ATOM   2722  C   LEU A 178      52.097  16.245 -12.110  1.00  0.84           C  
ATOM   2723  O   LEU A 178      52.688  16.756 -11.169  1.00  0.84           O  
ATOM   2724  CB  LEU A 178      50.080  16.892 -13.461  1.00  0.84           C  
ATOM   2725  CG  LEU A 178      49.406  18.009 -14.193  1.00  0.84           C  
ATOM   2726  CD1 LEU A 178      47.996  17.557 -14.621  1.00  0.84           C  
ATOM   2727  CD2 LEU A 178      49.474  19.389 -13.575  1.00  0.84           C  
ATOM   2728  H   LEU A 178      51.899  16.266 -15.238  1.00  0.00           H  
ATOM   2729  HA  LEU A 178      51.852  18.037 -12.782  1.00  0.00           H  
ATOM   2730  HB3 LEU A 178      49.698  16.926 -12.441  1.00  0.00           H  
ATOM   2731  HB2 LEU A 178      49.831  15.884 -13.791  1.00  0.00           H  
ATOM   2732  HG  LEU A 178      49.996  18.086 -15.106  1.00  0.00           H  
ATOM   2733 HD11 LEU A 178      47.430  17.187 -13.766  1.00  0.00           H  
ATOM   2734 HD12 LEU A 178      47.306  18.339 -14.940  1.00  0.00           H  
ATOM   2735 HD13 LEU A 178      48.057  16.850 -15.447  1.00  0.00           H  
ATOM   2736 HD21 LEU A 178      50.008  19.443 -12.627  1.00  0.00           H  
ATOM   2737 HD22 LEU A 178      49.805  20.139 -14.294  1.00  0.00           H  
ATOM   2738 HD23 LEU A 178      48.465  19.799 -13.529  1.00  0.00           H  
ATOM   2739  N   TYR A 179      51.854  14.966 -12.230  1.00  0.86           N  
ATOM   2740  CA  TYR A 179      52.000  13.909 -11.149  1.00  0.86           C  
ATOM   2741  C   TYR A 179      53.136  12.918 -11.287  1.00  0.86           C  
ATOM   2742  O   TYR A 179      53.165  11.899 -10.581  1.00  0.86           O  
ATOM   2743  CB  TYR A 179      50.651  13.189 -11.336  1.00  0.86           C  
ATOM   2744  CG  TYR A 179      49.405  14.057 -11.435  1.00  0.86           C  
ATOM   2745  CD1 TYR A 179      49.146  15.028 -10.501  1.00  0.86           C  
ATOM   2746  CD2 TYR A 179      48.554  13.933 -12.482  1.00  0.86           C  
ATOM   2747  CE1 TYR A 179      47.937  15.799 -10.489  1.00  0.86           C  
ATOM   2748  CE2 TYR A 179      47.333  14.621 -12.551  1.00  0.86           C  
ATOM   2749  CZ  TYR A 179      47.029  15.566 -11.551  1.00  0.86           C  
ATOM   2750  OH  TYR A 179      46.006  16.415 -11.611  1.00  0.86           O  
ATOM   2751  H   TYR A 179      51.662  14.539 -13.125  1.00  0.00           H  
ATOM   2752  HA  TYR A 179      52.047  14.416 -10.185  1.00  0.00           H  
ATOM   2753  HB3 TYR A 179      50.518  12.401 -10.595  1.00  0.00           H  
ATOM   2754  HB2 TYR A 179      50.684  12.715 -12.317  1.00  0.00           H  
ATOM   2755  HD1 TYR A 179      49.925  15.150  -9.763  1.00  0.00           H  
ATOM   2756  HD2 TYR A 179      48.884  13.457 -13.394  1.00  0.00           H  
ATOM   2757  HE1 TYR A 179      47.771  16.538  -9.719  1.00  0.00           H  
ATOM   2758  HE2 TYR A 179      46.728  14.546 -13.443  1.00  0.00           H  
ATOM   2759  HH  TYR A 179      45.417  16.142 -12.319  1.00  0.00           H  
ATOM   2760  N   HIS A 180      54.115  13.233 -12.171  1.00  0.81           N  
ATOM   2761  CA  HIS A 180      55.511  12.729 -12.213  1.00  0.81           C  
ATOM   2762  C   HIS A 180      55.756  11.279 -12.692  1.00  0.81           C  
ATOM   2763  O   HIS A 180      56.930  10.831 -12.717  1.00  0.81           O  
ATOM   2764  CB  HIS A 180      56.252  12.891 -10.878  1.00  0.81           C  
ATOM   2765  CG  HIS A 180      56.504  14.312 -10.497  1.00  0.81           C  
ATOM   2766  ND1 HIS A 180      57.782  14.712 -10.169  1.00  0.81           N  
ATOM   2767  CD2 HIS A 180      55.665  15.382 -10.158  1.00  0.81           C  
ATOM   2768  CE1 HIS A 180      57.758  15.998  -9.739  1.00  0.81           C  
ATOM   2769  NE2 HIS A 180      56.460  16.389  -9.750  1.00  0.81           N  
ATOM   2770  H   HIS A 180      53.921  13.950 -12.856  1.00  0.00           H  
ATOM   2771  HA  HIS A 180      55.958  13.418 -12.930  1.00  0.00           H  
ATOM   2772  HB3 HIS A 180      57.229  12.419 -10.987  1.00  0.00           H  
ATOM   2773  HB2 HIS A 180      55.862  12.489  -9.943  1.00  0.00           H  
ATOM   2774  HD1 HIS A 180      58.595  14.113 -10.139  1.00  0.00           H  
ATOM   2775  HD2 HIS A 180      54.587  15.314 -10.141  1.00  0.00           H  
ATOM   2776  HE1 HIS A 180      58.563  16.646  -9.424  1.00  0.00           H  
ATOM   2777  N   THR A 181      54.721  10.588 -13.092  1.00  0.81           N  
ATOM   2778  CA  THR A 181      54.781   9.244 -13.438  1.00  0.81           C  
ATOM   2779  C   THR A 181      53.640   8.901 -14.424  1.00  0.81           C  
ATOM   2780  O   THR A 181      52.548   9.491 -14.244  1.00  0.81           O  
ATOM   2781  CB  THR A 181      54.824   8.325 -12.134  1.00  0.81           C  
ATOM   2782  OG1 THR A 181      55.114   6.995 -12.320  1.00  0.81           O  
ATOM   2783  CG2 THR A 181      53.621   8.408 -11.191  1.00  0.81           C  
ATOM   2784  H   THR A 181      53.809  11.016 -13.178  1.00  0.00           H  
ATOM   2785  HA  THR A 181      55.755   9.032 -13.880  1.00  0.00           H  
ATOM   2786  HB  THR A 181      55.693   8.726 -11.611  1.00  0.00           H  
ATOM   2787  HG1 THR A 181      55.820   6.816 -12.946  1.00  0.00           H  
ATOM   2788 HG21 THR A 181      53.354   9.465 -11.206  1.00  0.00           H  
ATOM   2789 HG22 THR A 181      52.768   7.838 -11.561  1.00  0.00           H  
ATOM   2790 HG23 THR A 181      53.858   8.101 -10.173  1.00  0.00           H  
ATOM   2791  N   GLU A 182      53.935   8.018 -15.425  1.00  0.76           N  
ATOM   2792  CA  GLU A 182      52.859   7.554 -16.224  1.00  0.76           C  
ATOM   2793  C   GLU A 182      51.864   6.669 -15.498  1.00  0.76           C  
ATOM   2794  O   GLU A 182      50.728   6.557 -15.986  1.00  0.76           O  
ATOM   2795  CB  GLU A 182      53.552   6.675 -17.343  1.00  0.76           C  
ATOM   2796  CG  GLU A 182      54.035   7.639 -18.450  1.00  0.76           C  
ATOM   2797  CD  GLU A 182      54.534   7.000 -19.742  1.00  0.76           C  
ATOM   2798  OE1 GLU A 182      55.541   7.510 -20.206  1.00  0.76           O  
ATOM   2799  OE2 GLU A 182      53.908   6.052 -20.185  1.00  0.76           O1-
ATOM   2800  H   GLU A 182      54.812   7.530 -15.316  1.00  0.00           H  
ATOM   2801  HA  GLU A 182      52.321   8.416 -16.620  1.00  0.00           H  
ATOM   2802  HB3 GLU A 182      52.846   5.896 -17.631  1.00  0.00           H  
ATOM   2803  HB2 GLU A 182      54.470   6.271 -16.915  1.00  0.00           H  
ATOM   2804  HG3 GLU A 182      54.836   8.302 -18.123  1.00  0.00           H  
ATOM   2805  HG2 GLU A 182      53.134   8.115 -18.837  1.00  0.00           H  
ATOM   2806  N   ASN A 183      52.232   6.032 -14.420  1.00  0.78           N  
ATOM   2807  CA  ASN A 183      51.451   5.055 -13.715  1.00  0.78           C  
ATOM   2808  C   ASN A 183      50.400   5.753 -12.890  1.00  0.78           C  
ATOM   2809  O   ASN A 183      50.660   5.946 -11.662  1.00  0.78           O  
ATOM   2810  CB  ASN A 183      52.394   4.233 -12.887  1.00  0.78           C  
ATOM   2811  CG  ASN A 183      52.984   3.033 -13.642  1.00  0.78           C  
ATOM   2812  OD1 ASN A 183      54.119   3.106 -14.092  1.00  0.78           O  
ATOM   2813  ND2 ASN A 183      52.347   1.839 -13.721  1.00  0.78           N  
ATOM   2814  H   ASN A 183      53.094   6.305 -13.969  1.00  0.00           H  
ATOM   2815  HA  ASN A 183      51.058   4.347 -14.445  1.00  0.00           H  
ATOM   2816  HB3 ASN A 183      51.946   3.732 -12.029  1.00  0.00           H  
ATOM   2817  HB2 ASN A 183      53.249   4.822 -12.556  1.00  0.00           H  
ATOM   2818 HD22 ASN A 183      52.969   1.118 -14.057  1.00  0.00           H  
ATOM   2819 HD21 ASN A 183      51.451   1.568 -13.342  1.00  0.00           H  
ATOM   2820  N   ALA A 184      49.269   6.195 -13.489  1.00  0.88           N  
ATOM   2821  CA  ALA A 184      48.151   6.908 -12.834  1.00  0.88           C  
ATOM   2822  C   ALA A 184      47.437   5.760 -12.041  1.00  0.88           C  
ATOM   2823  O   ALA A 184      47.028   4.738 -12.658  1.00  0.88           O  
ATOM   2824  CB  ALA A 184      47.225   7.365 -13.933  1.00  0.88           C  
ATOM   2825  H   ALA A 184      49.214   6.149 -14.496  1.00  0.00           H  
ATOM   2826  HA  ALA A 184      48.500   7.713 -12.188  1.00  0.00           H  
ATOM   2827  HB1 ALA A 184      47.691   7.861 -14.784  1.00  0.00           H  
ATOM   2828  HB2 ALA A 184      46.697   6.484 -14.299  1.00  0.00           H  
ATOM   2829  HB3 ALA A 184      46.415   8.008 -13.590  1.00  0.00           H  
ATOM   2830  N   TYR A 185      47.225   5.918 -10.748  1.00  0.87           N  
ATOM   2831  CA  TYR A 185      46.497   4.934  -9.916  1.00  0.87           C  
ATOM   2832  C   TYR A 185      46.167   5.551  -8.486  1.00  0.87           C  
ATOM   2833  O   TYR A 185      46.924   6.407  -8.037  1.00  0.87           O  
ATOM   2834  CB  TYR A 185      47.307   3.677  -9.855  1.00  0.87           C  
ATOM   2835  CG  TYR A 185      46.677   2.518  -9.178  1.00  0.87           C  
ATOM   2836  CD1 TYR A 185      45.940   1.554  -9.927  1.00  0.87           C  
ATOM   2837  CD2 TYR A 185      46.792   2.334  -7.788  1.00  0.87           C  
ATOM   2838  CE1 TYR A 185      45.462   0.427  -9.276  1.00  0.87           C  
ATOM   2839  CE2 TYR A 185      46.247   1.273  -7.173  1.00  0.87           C  
ATOM   2840  CZ  TYR A 185      45.577   0.306  -7.902  1.00  0.87           C  
ATOM   2841  OH  TYR A 185      45.112  -0.818  -7.377  1.00  0.87           O  
ATOM   2842  H   TYR A 185      47.584   6.713 -10.238  1.00  0.00           H  
ATOM   2843  HA  TYR A 185      45.535   4.726 -10.384  1.00  0.00           H  
ATOM   2844  HB3 TYR A 185      48.255   3.833  -9.339  1.00  0.00           H  
ATOM   2845  HB2 TYR A 185      47.507   3.204 -10.816  1.00  0.00           H  
ATOM   2846  HD1 TYR A 185      45.880   1.685 -10.997  1.00  0.00           H  
ATOM   2847  HD2 TYR A 185      47.531   2.911  -7.252  1.00  0.00           H  
ATOM   2848  HE1 TYR A 185      44.945  -0.354  -9.814  1.00  0.00           H  
ATOM   2849  HE2 TYR A 185      46.307   1.190  -6.098  1.00  0.00           H  
ATOM   2850  HH  TYR A 185      45.388  -1.013  -6.478  1.00  0.00           H  
ATOM   2851  N   VAL A 186      44.977   5.280  -7.941  1.00  0.91           N  
ATOM   2852  CA  VAL A 186      44.459   5.737  -6.629  1.00  0.91           C  
ATOM   2853  C   VAL A 186      43.732   4.488  -6.107  1.00  0.91           C  
ATOM   2854  O   VAL A 186      43.110   3.837  -6.969  1.00  0.91           O  
ATOM   2855  CB  VAL A 186      43.429   6.875  -6.807  1.00  0.91           C  
ATOM   2856  CG1 VAL A 186      42.788   7.466  -5.500  1.00  0.91           C  
ATOM   2857  CG2 VAL A 186      44.041   8.016  -7.577  1.00  0.91           C  
ATOM   2858  H   VAL A 186      44.276   4.771  -8.460  1.00  0.00           H  
ATOM   2859  HA  VAL A 186      45.295   6.142  -6.058  1.00  0.00           H  
ATOM   2860  HB  VAL A 186      42.611   6.639  -7.487  1.00  0.00           H  
ATOM   2861 HG11 VAL A 186      42.521   6.671  -4.804  1.00  0.00           H  
ATOM   2862 HG12 VAL A 186      43.467   8.112  -4.943  1.00  0.00           H  
ATOM   2863 HG13 VAL A 186      41.913   8.075  -5.730  1.00  0.00           H  
ATOM   2864 HG21 VAL A 186      43.402   8.900  -7.564  1.00  0.00           H  
ATOM   2865 HG22 VAL A 186      44.770   8.494  -6.923  1.00  0.00           H  
ATOM   2866 HG23 VAL A 186      44.460   7.733  -8.542  1.00  0.00           H  
ATOM   2867  N   SER A 187      43.724   4.252  -4.812  1.00  0.89           N  
ATOM   2868  CA  SER A 187      42.920   3.230  -4.171  1.00  0.89           C  
ATOM   2869  C   SER A 187      42.577   3.647  -2.712  1.00  0.89           C  
ATOM   2870  O   SER A 187      43.461   4.087  -1.996  1.00  0.89           O  
ATOM   2871  CB  SER A 187      43.529   1.860  -4.430  1.00  0.89           C  
ATOM   2872  OG  SER A 187      43.066   0.728  -3.642  1.00  0.89           O  
ATOM   2873  H   SER A 187      44.187   4.875  -4.167  1.00  0.00           H  
ATOM   2874  HA  SER A 187      41.958   3.264  -4.685  1.00  0.00           H  
ATOM   2875  HB3 SER A 187      44.616   1.885  -4.353  1.00  0.00           H  
ATOM   2876  HB2 SER A 187      43.309   1.651  -5.476  1.00  0.00           H  
ATOM   2877  HG  SER A 187      43.783   0.481  -3.053  1.00  0.00           H  
ATOM   2878  N   VAL A 188      41.310   3.590  -2.357  1.00  0.88           N  
ATOM   2879  CA  VAL A 188      40.906   4.029  -0.997  1.00  0.88           C  
ATOM   2880  C   VAL A 188      40.251   2.806  -0.398  1.00  0.88           C  
ATOM   2881  O   VAL A 188      39.385   2.101  -0.972  1.00  0.88           O  
ATOM   2882  CB  VAL A 188      39.855   5.209  -1.039  1.00  0.88           C  
ATOM   2883  CG1 VAL A 188      39.482   5.643   0.359  1.00  0.88           C  
ATOM   2884  CG2 VAL A 188      40.590   6.405  -1.643  1.00  0.88           C  
ATOM   2885  H   VAL A 188      40.640   3.074  -2.910  1.00  0.00           H  
ATOM   2886  HA  VAL A 188      41.742   4.280  -0.343  1.00  0.00           H  
ATOM   2887  HB  VAL A 188      39.009   4.920  -1.664  1.00  0.00           H  
ATOM   2888 HG11 VAL A 188      40.323   5.832   1.026  1.00  0.00           H  
ATOM   2889 HG12 VAL A 188      38.870   6.544   0.407  1.00  0.00           H  
ATOM   2890 HG13 VAL A 188      38.999   4.861   0.946  1.00  0.00           H  
ATOM   2891 HG21 VAL A 188      39.940   7.281  -1.652  1.00  0.00           H  
ATOM   2892 HG22 VAL A 188      41.480   6.500  -1.020  1.00  0.00           H  
ATOM   2893 HG23 VAL A 188      40.860   6.377  -2.698  1.00  0.00           H  
ATOM   2894  N   VAL A 189      40.644   2.546   0.855  1.00  0.86           N  
ATOM   2895  CA  VAL A 189      40.117   1.454   1.734  1.00  0.86           C  
ATOM   2896  C   VAL A 189      39.699   2.085   3.064  1.00  0.86           C  
ATOM   2897  O   VAL A 189      40.410   2.974   3.540  1.00  0.86           O  
ATOM   2898  CB  VAL A 189      41.244   0.392   2.118  1.00  0.86           C  
ATOM   2899  CG1 VAL A 189      40.845  -0.870   2.820  1.00  0.86           C  
ATOM   2900  CG2 VAL A 189      42.145   0.104   0.907  1.00  0.86           C  
ATOM   2901  H   VAL A 189      41.124   3.302   1.322  1.00  0.00           H  
ATOM   2902  HA  VAL A 189      39.293   0.892   1.292  1.00  0.00           H  
ATOM   2903  HB  VAL A 189      41.980   0.836   2.788  1.00  0.00           H  
ATOM   2904 HG11 VAL A 189      40.467  -0.552   3.791  1.00  0.00           H  
ATOM   2905 HG12 VAL A 189      40.022  -1.308   2.255  1.00  0.00           H  
ATOM   2906 HG13 VAL A 189      41.641  -1.612   2.895  1.00  0.00           H  
ATOM   2907 HG21 VAL A 189      41.603  -0.344   0.073  1.00  0.00           H  
ATOM   2908 HG22 VAL A 189      42.679   0.997   0.585  1.00  0.00           H  
ATOM   2909 HG23 VAL A 189      42.931  -0.587   1.213  1.00  0.00           H  
ATOM   2910  N   SER A 190      38.594   1.629   3.670  1.00  0.85           N  
ATOM   2911  CA  SER A 190      38.334   1.938   5.027  1.00  0.85           C  
ATOM   2912  C   SER A 190      38.012   0.697   5.808  1.00  0.85           C  
ATOM   2913  O   SER A 190      38.590  -0.362   5.474  1.00  0.85           O  
ATOM   2914  CB  SER A 190      37.078   2.936   4.991  1.00  0.85           C  
ATOM   2915  OG  SER A 190      36.691   3.556   6.209  1.00  0.85           O  
ATOM   2916  H   SER A 190      37.890   1.032   3.259  1.00  0.00           H  
ATOM   2917  HA  SER A 190      39.195   2.394   5.516  1.00  0.00           H  
ATOM   2918  HB3 SER A 190      36.258   2.380   4.535  1.00  0.00           H  
ATOM   2919  HB2 SER A 190      37.236   3.666   4.197  1.00  0.00           H  
ATOM   2920  HG  SER A 190      37.556   3.795   6.550  1.00  0.00           H  
ATOM   2921  N   SER A 191      37.119   0.763   6.816  1.00  0.83           N  
ATOM   2922  CA  SER A 191      36.703  -0.397   7.585  1.00  0.83           C  
ATOM   2923  C   SER A 191      36.094  -1.548   6.662  1.00  0.83           C  
ATOM   2924  O   SER A 191      36.240  -2.716   6.986  1.00  0.83           O  
ATOM   2925  CB  SER A 191      35.658   0.148   8.632  1.00  0.83           C  
ATOM   2926  OG  SER A 191      34.578   0.835   8.094  1.00  0.83           O  
ATOM   2927  H   SER A 191      36.619   1.599   7.084  1.00  0.00           H  
ATOM   2928  HA  SER A 191      37.653  -0.765   7.974  1.00  0.00           H  
ATOM   2929  HB3 SER A 191      36.256   0.617   9.413  1.00  0.00           H  
ATOM   2930  HB2 SER A 191      35.201  -0.648   9.220  1.00  0.00           H  
ATOM   2931  HG  SER A 191      33.875   0.969   8.735  1.00  0.00           H  
ATOM   2932  N   HIS A 192      35.533  -1.201   5.450  1.00  0.74           N  
ATOM   2933  CA  HIS A 192      34.973  -2.204   4.470  1.00  0.74           C  
ATOM   2934  C   HIS A 192      34.419  -1.586   3.209  1.00  0.74           C  
ATOM   2935  O   HIS A 192      34.299  -2.227   2.181  1.00  0.74           O  
ATOM   2936  CB  HIS A 192      33.947  -3.179   5.041  1.00  0.74           C  
ATOM   2937  CG  HIS A 192      32.693  -2.658   5.684  1.00  0.74           C  
ATOM   2938  ND1 HIS A 192      31.448  -2.662   4.986  1.00  0.74           N  
ATOM   2939  CD2 HIS A 192      32.422  -1.931   6.820  1.00  0.74           C  
ATOM   2940  CE1 HIS A 192      30.528  -2.142   5.763  1.00  0.74           C  
ATOM   2941  NE2 HIS A 192      30.987  -1.755   6.896  1.00  0.74           N  
ATOM   2942  H   HIS A 192      35.372  -0.205   5.404  1.00  0.00           H  
ATOM   2943  HA  HIS A 192      35.854  -2.751   4.133  1.00  0.00           H  
ATOM   2944  HB3 HIS A 192      34.405  -3.850   5.767  1.00  0.00           H  
ATOM   2945  HB2 HIS A 192      33.550  -3.828   4.260  1.00  0.00           H  
ATOM   2946  HD1 HIS A 192      31.308  -2.965   4.033  1.00  0.00           H  
ATOM   2947  HD2 HIS A 192      33.180  -1.587   7.508  1.00  0.00           H  
ATOM   2948  HE1 HIS A 192      29.479  -1.991   5.554  1.00  0.00           H  
ATOM   2949  N   TYR A 193      34.226  -0.269   3.138  1.00  0.80           N  
ATOM   2950  CA  TYR A 193      34.442   0.481   1.894  1.00  0.80           C  
ATOM   2951  C   TYR A 193      35.836   0.296   1.266  1.00  0.80           C  
ATOM   2952  O   TYR A 193      36.784   0.341   2.003  1.00  0.80           O  
ATOM   2953  CB  TYR A 193      34.180   1.941   1.946  1.00  0.80           C  
ATOM   2954  CG  TYR A 193      34.218   2.724   0.615  1.00  0.80           C  
ATOM   2955  CD1 TYR A 193      35.391   3.294   0.084  1.00  0.80           C  
ATOM   2956  CD2 TYR A 193      33.009   2.960  -0.056  1.00  0.80           C  
ATOM   2957  CE1 TYR A 193      35.362   4.044  -1.126  1.00  0.80           C  
ATOM   2958  CE2 TYR A 193      32.961   3.717  -1.228  1.00  0.80           C  
ATOM   2959  CZ  TYR A 193      34.125   4.286  -1.801  1.00  0.80           C  
ATOM   2960  OH  TYR A 193      34.138   5.056  -2.942  1.00  0.80           O  
ATOM   2961  H   TYR A 193      34.340   0.304   3.961  1.00  0.00           H  
ATOM   2962  HA  TYR A 193      33.645   0.143   1.231  1.00  0.00           H  
ATOM   2963  HB3 TYR A 193      34.727   2.533   2.679  1.00  0.00           H  
ATOM   2964  HB2 TYR A 193      33.185   2.129   2.350  1.00  0.00           H  
ATOM   2965  HD1 TYR A 193      36.333   3.150   0.594  1.00  0.00           H  
ATOM   2966  HD2 TYR A 193      32.086   2.619   0.389  1.00  0.00           H  
ATOM   2967  HE1 TYR A 193      36.368   4.337  -1.388  1.00  0.00           H  
ATOM   2968  HE2 TYR A 193      31.969   3.831  -1.640  1.00  0.00           H  
ATOM   2969  HH  TYR A 193      33.336   5.074  -3.470  1.00  0.00           H  
ATOM   2970  N   SER A 194      35.933   0.034  -0.046  1.00  0.80           N  
ATOM   2971  CA  SER A 194      37.128  -0.357  -0.756  1.00  0.80           C  
ATOM   2972  C   SER A 194      36.961  -0.333  -2.335  1.00  0.80           C  
ATOM   2973  O   SER A 194      36.374  -1.264  -2.868  1.00  0.80           O  
ATOM   2974  CB  SER A 194      37.668  -1.683  -0.185  1.00  0.80           C  
ATOM   2975  OG  SER A 194      39.013  -1.913  -0.541  1.00  0.80           O  
ATOM   2976  H   SER A 194      35.055   0.108  -0.541  1.00  0.00           H  
ATOM   2977  HA  SER A 194      37.826   0.445  -0.514  1.00  0.00           H  
ATOM   2978  HB3 SER A 194      37.143  -2.532  -0.624  1.00  0.00           H  
ATOM   2979  HB2 SER A 194      37.637  -1.780   0.900  1.00  0.00           H  
ATOM   2980  HG  SER A 194      38.926  -2.479  -1.311  1.00  0.00           H  
ATOM   2981  N   ARG A 195      37.548   0.691  -2.959  1.00  0.74           N  
ATOM   2982  CA  ARG A 195      37.645   0.951  -4.404  1.00  0.74           C  
ATOM   2983  C   ARG A 195      39.128   1.212  -4.820  1.00  0.74           C  
ATOM   2984  O   ARG A 195      39.852   1.868  -4.104  1.00  0.74           O  
ATOM   2985  CB  ARG A 195      36.751   2.094  -4.794  1.00  0.74           C  
ATOM   2986  CG  ARG A 195      35.243   2.009  -4.502  1.00  0.74           C  
ATOM   2987  CD  ARG A 195      34.300   2.856  -5.368  1.00  0.74           C  
ATOM   2988  NE  ARG A 195      34.307   2.601  -6.836  1.00  0.74           N  
ATOM   2989  CZ  ARG A 195      33.446   3.022  -7.699  1.00  0.74           C  
ATOM   2990  NH1 ARG A 195      32.287   3.600  -7.292  1.00  0.74           N  
ATOM   2991  NH2 ARG A 195      33.736   2.780  -9.001  1.00  0.74           N1+
ATOM   2992  H   ARG A 195      38.177   1.303  -2.459  1.00  0.00           H  
ATOM   2993  HA  ARG A 195      37.433   0.033  -4.952  1.00  0.00           H  
ATOM   2994  HB3 ARG A 195      36.778   2.147  -5.882  1.00  0.00           H  
ATOM   2995  HB2 ARG A 195      37.116   2.988  -4.289  1.00  0.00           H  
ATOM   2996  HG3 ARG A 195      34.876   1.833  -3.491  1.00  0.00           H  
ATOM   2997  HG2 ARG A 195      35.095   1.048  -4.996  1.00  0.00           H  
ATOM   2998  HD3 ARG A 195      34.714   3.858  -5.251  1.00  0.00           H  
ATOM   2999  HD2 ARG A 195      33.366   2.868  -4.806  1.00  0.00           H  
ATOM   3000  HE  ARG A 195      35.167   2.204  -7.186  1.00  0.00           H  
ATOM   3001 HH12 ARG A 195      31.467   3.908  -7.795  1.00  0.00           H  
ATOM   3002 HH11 ARG A 195      32.199   3.709  -6.292  1.00  0.00           H  
ATOM   3003 HH22 ARG A 195      33.219   3.065  -9.821  1.00  0.00           H  
ATOM   3004 HH21 ARG A 195      34.583   2.308  -9.285  1.00  0.00           H  
ATOM   3005  N   LYS A 196      39.464   0.694  -6.000  1.00  0.81           N  
ATOM   3006  CA  LYS A 196      40.718   1.027  -6.653  1.00  0.81           C  
ATOM   3007  C   LYS A 196      40.316   1.559  -8.109  1.00  0.81           C  
ATOM   3008  O   LYS A 196      39.259   1.131  -8.670  1.00  0.81           O  
ATOM   3009  CB  LYS A 196      41.532  -0.227  -6.863  1.00  0.81           C  
ATOM   3010  CG  LYS A 196      40.935  -1.507  -7.506  1.00  0.81           C  
ATOM   3011  CD  LYS A 196      41.875  -2.752  -7.274  1.00  0.81           C  
ATOM   3012  CE  LYS A 196      42.879  -3.009  -8.536  1.00  0.81           C  
ATOM   3013  NZ  LYS A 196      43.909  -4.042  -8.208  1.00  0.81           N1+
ATOM   3014  H   LYS A 196      38.849   0.165  -6.602  1.00  0.00           H  
ATOM   3015  HA  LYS A 196      41.195   1.797  -6.045  1.00  0.00           H  
ATOM   3016  HB3 LYS A 196      41.848  -0.450  -5.844  1.00  0.00           H  
ATOM   3017  HB2 LYS A 196      42.414  -0.033  -7.473  1.00  0.00           H  
ATOM   3018  HG3 LYS A 196      40.758  -1.415  -8.577  1.00  0.00           H  
ATOM   3019  HG2 LYS A 196      39.952  -1.696  -7.073  1.00  0.00           H  
ATOM   3020  HD3 LYS A 196      41.210  -3.586  -7.053  1.00  0.00           H  
ATOM   3021  HD2 LYS A 196      42.477  -2.525  -6.394  1.00  0.00           H  
ATOM   3022  HE3 LYS A 196      43.342  -2.041  -8.727  1.00  0.00           H  
ATOM   3023  HE2 LYS A 196      42.301  -3.164  -9.447  1.00  0.00           H  
ATOM   3024  HZ1 LYS A 196      44.223  -4.068  -7.249  1.00  0.00           H  
ATOM   3025  HZ2 LYS A 196      43.501  -4.958  -8.336  1.00  0.00           H  
ATOM   3026  HZ3 LYS A 196      44.715  -3.847  -8.784  1.00  0.00           H  
ATOM   3027  N   PHE A 197      41.126   2.502  -8.602  1.00  0.86           N  
ATOM   3028  CA  PHE A 197      40.793   3.324  -9.753  1.00  0.86           C  
ATOM   3029  C   PHE A 197      42.045   3.237 -10.622  1.00  0.86           C  
ATOM   3030  O   PHE A 197      43.196   3.489 -10.309  1.00  0.86           O  
ATOM   3031  CB  PHE A 197      40.585   4.786  -9.160  1.00  0.86           C  
ATOM   3032  CG  PHE A 197      39.532   5.002  -8.110  1.00  0.86           C  
ATOM   3033  CD1 PHE A 197      38.203   5.004  -8.475  1.00  0.86           C  
ATOM   3034  CD2 PHE A 197      39.910   4.966  -6.721  1.00  0.86           C  
ATOM   3035  CE1 PHE A 197      37.279   5.118  -7.502  1.00  0.86           C  
ATOM   3036  CE2 PHE A 197      38.956   5.082  -5.772  1.00  0.86           C  
ATOM   3037  CZ  PHE A 197      37.599   5.118  -6.133  1.00  0.86           C  
ATOM   3038  H   PHE A 197      41.867   2.845  -8.007  1.00  0.00           H  
ATOM   3039  HA  PHE A 197      39.911   2.929 -10.257  1.00  0.00           H  
ATOM   3040  HB3 PHE A 197      40.421   5.509  -9.958  1.00  0.00           H  
ATOM   3041  HB2 PHE A 197      41.531   5.218  -8.831  1.00  0.00           H  
ATOM   3042  HD1 PHE A 197      37.901   4.936  -9.510  1.00  0.00           H  
ATOM   3043  HD2 PHE A 197      40.936   4.894  -6.390  1.00  0.00           H  
ATOM   3044  HE1 PHE A 197      36.312   5.223  -7.972  1.00  0.00           H  
ATOM   3045  HE2 PHE A 197      39.186   5.298  -4.739  1.00  0.00           H  
ATOM   3046  HZ  PHE A 197      36.794   5.366  -5.457  1.00  0.00           H  
ATOM   3047  N   THR A 198      41.724   2.936 -11.878  1.00  0.84           N  
ATOM   3048  CA  THR A 198      42.561   3.305 -13.060  1.00  0.84           C  
ATOM   3049  C   THR A 198      41.912   4.510 -13.797  1.00  0.84           C  
ATOM   3050  O   THR A 198      41.025   4.339 -14.688  1.00  0.84           O  
ATOM   3051  CB  THR A 198      42.462   2.058 -13.967  1.00  0.84           C  
ATOM   3052  OG1 THR A 198      42.658   0.814 -13.285  1.00  0.84           O  
ATOM   3053  CG2 THR A 198      43.488   2.171 -15.169  1.00  0.84           C  
ATOM   3054  H   THR A 198      40.796   2.587 -12.073  1.00  0.00           H  
ATOM   3055  HA  THR A 198      43.613   3.430 -12.803  1.00  0.00           H  
ATOM   3056  HB  THR A 198      41.462   2.032 -14.400  1.00  0.00           H  
ATOM   3057  HG1 THR A 198      42.040   0.859 -12.552  1.00  0.00           H  
ATOM   3058 HG21 THR A 198      44.415   2.500 -14.698  1.00  0.00           H  
ATOM   3059 HG22 THR A 198      43.596   1.255 -15.749  1.00  0.00           H  
ATOM   3060 HG23 THR A 198      43.173   2.883 -15.932  1.00  0.00           H  
ATOM   3061  N   PRO A 199      42.487   5.746 -13.614  1.00  0.86           N  
ATOM   3062  CA  PRO A 199      42.073   6.934 -14.488  1.00  0.86           C  
ATOM   3063  C   PRO A 199      42.049   6.695 -16.033  1.00  0.86           C  
ATOM   3064  O   PRO A 199      43.113   6.375 -16.622  1.00  0.86           O  
ATOM   3065  CB  PRO A 199      43.177   7.977 -14.040  1.00  0.86           C  
ATOM   3066  CG  PRO A 199      43.508   7.605 -12.624  1.00  0.86           C  
ATOM   3067  CD  PRO A 199      43.506   6.080 -12.570  1.00  0.86           C  
ATOM   3068  HA  PRO A 199      41.124   7.352 -14.152  1.00  0.00           H  
ATOM   3069  HB3 PRO A 199      43.001   9.035 -14.238  1.00  0.00           H  
ATOM   3070  HB2 PRO A 199      44.064   7.802 -14.649  1.00  0.00           H  
ATOM   3071  HG3 PRO A 199      42.755   8.045 -11.970  1.00  0.00           H  
ATOM   3072  HG2 PRO A 199      44.391   8.105 -12.226  1.00  0.00           H  
ATOM   3073  HD2 PRO A 199      44.528   5.700 -12.578  1.00  0.00           H  
ATOM   3074  HD3 PRO A 199      43.225   5.754 -11.569  1.00  0.00           H  
ATOM   3075  N   GLU A 200      40.901   6.813 -16.730  1.00  0.79           N  
ATOM   3076  CA  GLU A 200      40.951   6.766 -18.202  1.00  0.79           C  
ATOM   3077  C   GLU A 200      41.619   8.003 -18.812  1.00  0.79           C  
ATOM   3078  O   GLU A 200      41.104   9.063 -18.591  1.00  0.79           O  
ATOM   3079  CB  GLU A 200      39.485   6.541 -18.566  1.00  0.79           C  
ATOM   3080  CG  GLU A 200      38.700   5.435 -17.883  1.00  0.79           C  
ATOM   3081  CD  GLU A 200      37.189   5.326 -18.079  1.00  0.79           C  
ATOM   3082  OE1 GLU A 200      36.651   5.819 -19.129  1.00  0.79           O  
ATOM   3083  OE2 GLU A 200      36.486   4.834 -17.152  1.00  0.79           O1-
ATOM   3084  H   GLU A 200      40.222   7.427 -16.303  1.00  0.00           H  
ATOM   3085  HA  GLU A 200      41.534   5.861 -18.377  1.00  0.00           H  
ATOM   3086  HB3 GLU A 200      39.398   6.350 -19.636  1.00  0.00           H  
ATOM   3087  HB2 GLU A 200      38.958   7.454 -18.290  1.00  0.00           H  
ATOM   3088  HG3 GLU A 200      38.860   5.567 -16.813  1.00  0.00           H  
ATOM   3089  HG2 GLU A 200      39.121   4.505 -18.266  1.00  0.00           H  
ATOM   3090  N   ILE A 201      42.752   7.803 -19.469  1.00  0.80           N  
ATOM   3091  CA  ILE A 201      43.509   8.864 -20.051  1.00  0.80           C  
ATOM   3092  C   ILE A 201      42.833   9.281 -21.375  1.00  0.80           C  
ATOM   3093  O   ILE A 201      43.277   8.871 -22.427  1.00  0.80           O  
ATOM   3094  CB  ILE A 201      45.009   8.498 -20.186  1.00  0.80           C  
ATOM   3095  CG1 ILE A 201      45.733   7.948 -18.942  1.00  0.80           C  
ATOM   3096  CG2 ILE A 201      45.840   9.630 -20.797  1.00  0.80           C  
ATOM   3097  CD1 ILE A 201      46.027   9.027 -17.824  1.00  0.80           C  
ATOM   3098  H   ILE A 201      43.110   6.865 -19.580  1.00  0.00           H  
ATOM   3099  HA  ILE A 201      43.537   9.719 -19.376  1.00  0.00           H  
ATOM   3100  HB  ILE A 201      45.024   7.787 -21.012  1.00  0.00           H  
ATOM   3101 HG13 ILE A 201      46.651   7.425 -19.212  1.00  0.00           H  
ATOM   3102 HG12 ILE A 201      45.099   7.191 -18.481  1.00  0.00           H  
ATOM   3103 HG21 ILE A 201      45.578  10.587 -20.344  1.00  0.00           H  
ATOM   3104 HG22 ILE A 201      46.907   9.401 -20.781  1.00  0.00           H  
ATOM   3105 HG23 ILE A 201      45.559   9.724 -21.846  1.00  0.00           H  
ATOM   3106 HD11 ILE A 201      46.721   9.753 -18.246  1.00  0.00           H  
ATOM   3107 HD12 ILE A 201      45.154   9.537 -17.417  1.00  0.00           H  
ATOM   3108 HD13 ILE A 201      46.442   8.455 -16.993  1.00  0.00           H  
ATOM   3109  N   ALA A 202      41.662   9.896 -21.277  1.00  0.79           N  
ATOM   3110  CA  ALA A 202      40.823  10.113 -22.430  1.00  0.79           C  
ATOM   3111  C   ALA A 202      40.421  11.538 -22.566  1.00  0.79           C  
ATOM   3112  O   ALA A 202      40.163  12.173 -21.545  1.00  0.79           O  
ATOM   3113  CB  ALA A 202      39.588   9.223 -22.227  1.00  0.79           C  
ATOM   3114  H   ALA A 202      41.393  10.491 -20.507  1.00  0.00           H  
ATOM   3115  HA  ALA A 202      41.323   9.852 -23.362  1.00  0.00           H  
ATOM   3116  HB1 ALA A 202      38.984   9.077 -23.123  1.00  0.00           H  
ATOM   3117  HB2 ALA A 202      39.783   8.240 -21.799  1.00  0.00           H  
ATOM   3118  HB3 ALA A 202      38.835   9.636 -21.555  1.00  0.00           H  
ATOM   3119  N   LYS A 203      40.430  12.046 -23.807  1.00  0.73           N  
ATOM   3120  CA  LYS A 203      39.921  13.348 -24.134  1.00  0.73           C  
ATOM   3121  C   LYS A 203      38.421  13.189 -24.361  1.00  0.73           C  
ATOM   3122  O   LYS A 203      37.918  12.455 -25.198  1.00  0.73           O  
ATOM   3123  CB  LYS A 203      40.631  13.743 -25.437  1.00  0.73           C  
ATOM   3124  CG  LYS A 203      42.031  14.259 -25.444  1.00  0.73           C  
ATOM   3125  CD  LYS A 203      42.419  15.030 -26.650  1.00  0.73           C  
ATOM   3126  CE  LYS A 203      43.815  15.582 -26.717  1.00  0.73           C  
ATOM   3127  NZ  LYS A 203      44.121  16.355 -27.879  1.00  0.73           N1+
ATOM   3128  H   LYS A 203      40.509  11.441 -24.611  1.00  0.00           H  
ATOM   3129  HA  LYS A 203      40.243  14.102 -23.416  1.00  0.00           H  
ATOM   3130  HB3 LYS A 203      40.117  14.638 -25.789  1.00  0.00           H  
ATOM   3131  HB2 LYS A 203      40.416  12.978 -26.183  1.00  0.00           H  
ATOM   3132  HG3 LYS A 203      42.600  13.333 -25.363  1.00  0.00           H  
ATOM   3133  HG2 LYS A 203      42.142  14.925 -24.588  1.00  0.00           H  
ATOM   3134  HD3 LYS A 203      41.693  15.843 -26.621  1.00  0.00           H  
ATOM   3135  HD2 LYS A 203      42.078  14.506 -27.543  1.00  0.00           H  
ATOM   3136  HE3 LYS A 203      44.496  14.747 -26.550  1.00  0.00           H  
ATOM   3137  HE2 LYS A 203      44.024  16.174 -25.826  1.00  0.00           H  
ATOM   3138  HZ1 LYS A 203      43.505  17.155 -27.888  1.00  0.00           H  
ATOM   3139  HZ2 LYS A 203      45.094  16.628 -27.893  1.00  0.00           H  
ATOM   3140  HZ3 LYS A 203      43.978  15.814 -28.720  1.00  0.00           H  
ATOM   3141  N   ARG A 204      37.620  13.886 -23.603  1.00  0.71           N  
ATOM   3142  CA  ARG A 204      36.173  14.131 -23.862  1.00  0.71           C  
ATOM   3143  C   ARG A 204      36.002  15.428 -24.639  1.00  0.71           C  
ATOM   3144  O   ARG A 204      37.010  16.186 -24.776  1.00  0.71           O  
ATOM   3145  CB  ARG A 204      35.490  14.254 -22.469  1.00  0.71           C  
ATOM   3146  CG  ARG A 204      35.557  12.974 -21.612  1.00  0.71           C  
ATOM   3147  CD  ARG A 204      36.929  12.466 -21.136  1.00  0.71           C  
ATOM   3148  NE  ARG A 204      36.694  11.435 -20.099  1.00  0.71           N  
ATOM   3149  CZ  ARG A 204      37.576  10.895 -19.287  1.00  0.71           C  
ATOM   3150  NH1 ARG A 204      38.793  11.403 -19.198  1.00  0.71           N  
ATOM   3151  NH2 ARG A 204      37.219   9.876 -18.430  1.00  0.71           N1+
ATOM   3152  H   ARG A 204      38.079  14.419 -22.878  1.00  0.00           H  
ATOM   3153  HA  ARG A 204      35.724  13.296 -24.399  1.00  0.00           H  
ATOM   3154  HB3 ARG A 204      34.413  14.320 -22.627  1.00  0.00           H  
ATOM   3155  HB2 ARG A 204      35.901  15.134 -21.975  1.00  0.00           H  
ATOM   3156  HG3 ARG A 204      35.072  12.288 -22.307  1.00  0.00           H  
ATOM   3157  HG2 ARG A 204      34.895  13.111 -20.757  1.00  0.00           H  
ATOM   3158  HD3 ARG A 204      37.641  13.271 -20.950  1.00  0.00           H  
ATOM   3159  HD2 ARG A 204      37.465  12.012 -21.969  1.00  0.00           H  
ATOM   3160  HE  ARG A 204      35.880  10.850 -20.224  1.00  0.00           H  
ATOM   3161 HH12 ARG A 204      39.462  10.949 -18.592  1.00  0.00           H  
ATOM   3162 HH11 ARG A 204      39.184  11.936 -19.961  1.00  0.00           H  
ATOM   3163 HH22 ARG A 204      37.777   9.656 -17.617  1.00  0.00           H  
ATOM   3164 HH21 ARG A 204      36.372   9.334 -18.529  1.00  0.00           H  
ATOM   3165  N   PRO A 205      34.769  15.717 -25.163  1.00  0.85           N  
ATOM   3166  CA  PRO A 205      34.458  17.135 -25.610  1.00  0.85           C  
ATOM   3167  C   PRO A 205      34.677  18.222 -24.517  1.00  0.85           C  
ATOM   3168  O   PRO A 205      34.332  18.003 -23.336  1.00  0.85           O  
ATOM   3169  CB  PRO A 205      32.955  17.150 -26.047  1.00  0.85           C  
ATOM   3170  CG  PRO A 205      32.599  15.711 -26.100  1.00  0.85           C  
ATOM   3171  CD  PRO A 205      33.599  14.889 -25.309  1.00  0.85           C  
ATOM   3172  HA  PRO A 205      35.106  17.349 -26.459  1.00  0.00           H  
ATOM   3173  HB3 PRO A 205      32.920  17.561 -27.056  1.00  0.00           H  
ATOM   3174  HB2 PRO A 205      32.305  17.676 -25.348  1.00  0.00           H  
ATOM   3175  HG3 PRO A 205      32.665  15.358 -27.129  1.00  0.00           H  
ATOM   3176  HG2 PRO A 205      31.636  15.493 -25.639  1.00  0.00           H  
ATOM   3177  HD2 PRO A 205      33.241  14.671 -24.303  1.00  0.00           H  
ATOM   3178  HD3 PRO A 205      33.912  13.927 -25.714  1.00  0.00           H  
ATOM   3179  N   LYS A 206      35.144  19.397 -24.933  1.00  0.76           N  
ATOM   3180  CA  LYS A 206      35.436  20.506 -23.925  1.00  0.76           C  
ATOM   3181  C   LYS A 206      34.195  21.231 -23.336  1.00  0.76           C  
ATOM   3182  O   LYS A 206      33.300  21.699 -24.018  1.00  0.76           O  
ATOM   3183  CB  LYS A 206      36.327  21.598 -24.544  1.00  0.76           C  
ATOM   3184  CG  LYS A 206      37.767  21.190 -24.845  1.00  0.76           C  
ATOM   3185  CD  LYS A 206      38.602  22.293 -25.582  1.00  0.76           C  
ATOM   3186  CE  LYS A 206      39.977  21.628 -25.973  1.00  0.76           C  
ATOM   3187  NZ  LYS A 206      40.830  22.568 -26.633  1.00  0.76           N1+
ATOM   3188  H   LYS A 206      35.279  19.516 -25.926  1.00  0.00           H  
ATOM   3189  HA  LYS A 206      36.024  20.155 -23.076  1.00  0.00           H  
ATOM   3190  HB3 LYS A 206      36.275  22.496 -23.929  1.00  0.00           H  
ATOM   3191  HB2 LYS A 206      35.888  21.991 -25.462  1.00  0.00           H  
ATOM   3192  HG3 LYS A 206      37.837  20.260 -25.408  1.00  0.00           H  
ATOM   3193  HG2 LYS A 206      38.152  20.938 -23.856  1.00  0.00           H  
ATOM   3194  HD3 LYS A 206      38.764  23.151 -24.929  1.00  0.00           H  
ATOM   3195  HD2 LYS A 206      38.045  22.574 -26.476  1.00  0.00           H  
ATOM   3196  HE3 LYS A 206      39.861  20.759 -26.622  1.00  0.00           H  
ATOM   3197  HE2 LYS A 206      40.473  21.212 -25.096  1.00  0.00           H  
ATOM   3198  HZ1 LYS A 206      41.741  22.145 -26.737  1.00  0.00           H  
ATOM   3199  HZ2 LYS A 206      40.551  22.736 -27.589  1.00  0.00           H  
ATOM   3200  HZ3 LYS A 206      40.869  23.437 -26.119  1.00  0.00           H  
ATOM   3201  N   VAL A 207      34.206  21.324 -22.042  1.00  0.81           N  
ATOM   3202  CA  VAL A 207      33.320  22.134 -21.264  1.00  0.81           C  
ATOM   3203  C   VAL A 207      34.224  23.012 -20.299  1.00  0.81           C  
ATOM   3204  O   VAL A 207      35.085  22.427 -19.675  1.00  0.81           O  
ATOM   3205  CB  VAL A 207      32.382  21.236 -20.415  1.00  0.81           C  
ATOM   3206  CG1 VAL A 207      31.321  22.106 -19.659  1.00  0.81           C  
ATOM   3207  CG2 VAL A 207      31.642  20.281 -21.277  1.00  0.81           C  
ATOM   3208  H   VAL A 207      34.988  20.985 -21.499  1.00  0.00           H  
ATOM   3209  HA  VAL A 207      32.770  22.845 -21.882  1.00  0.00           H  
ATOM   3210  HB  VAL A 207      32.945  20.657 -19.682  1.00  0.00           H  
ATOM   3211 HG11 VAL A 207      30.797  22.839 -20.273  1.00  0.00           H  
ATOM   3212 HG12 VAL A 207      30.525  21.522 -19.197  1.00  0.00           H  
ATOM   3213 HG13 VAL A 207      31.693  22.649 -18.790  1.00  0.00           H  
ATOM   3214 HG21 VAL A 207      30.967  19.724 -20.628  1.00  0.00           H  
ATOM   3215 HG22 VAL A 207      30.996  20.801 -21.985  1.00  0.00           H  
ATOM   3216 HG23 VAL A 207      32.229  19.496 -21.753  1.00  0.00           H  
ATOM   3217  N   ARG A 208      34.045  24.355 -20.285  1.00  0.72           N  
ATOM   3218  CA  ARG A 208      34.966  25.369 -19.771  1.00  0.72           C  
ATOM   3219  C   ARG A 208      36.418  25.052 -20.228  1.00  0.72           C  
ATOM   3220  O   ARG A 208      37.324  25.235 -19.437  1.00  0.72           O  
ATOM   3221  CB  ARG A 208      34.927  25.498 -18.253  1.00  0.72           C  
ATOM   3222  CG  ARG A 208      33.463  25.580 -17.681  1.00  0.72           C  
ATOM   3223  CD  ARG A 208      33.414  25.486 -16.192  1.00  0.72           C  
ATOM   3224  NE  ARG A 208      32.141  25.894 -15.575  1.00  0.72           N  
ATOM   3225  CZ  ARG A 208      32.017  26.811 -14.631  1.00  0.72           C  
ATOM   3226  NH1 ARG A 208      33.032  27.619 -14.309  1.00  0.72           N  
ATOM   3227  NH2 ARG A 208      30.815  26.977 -14.027  1.00  0.72           N1+
ATOM   3228  H   ARG A 208      33.361  24.791 -20.888  1.00  0.00           H  
ATOM   3229  HA  ARG A 208      34.754  26.313 -20.272  1.00  0.00           H  
ATOM   3230  HB3 ARG A 208      35.405  26.429 -17.946  1.00  0.00           H  
ATOM   3231  HB2 ARG A 208      35.458  24.709 -17.720  1.00  0.00           H  
ATOM   3232  HG3 ARG A 208      32.749  24.826 -18.011  1.00  0.00           H  
ATOM   3233  HG2 ARG A 208      32.933  26.447 -18.077  1.00  0.00           H  
ATOM   3234  HD3 ARG A 208      34.312  25.963 -15.796  1.00  0.00           H  
ATOM   3235  HD2 ARG A 208      33.502  24.431 -15.933  1.00  0.00           H  
ATOM   3236  HE  ARG A 208      31.372  25.267 -15.762  1.00  0.00           H  
ATOM   3237 HH12 ARG A 208      33.043  28.348 -13.611  1.00  0.00           H  
ATOM   3238 HH11 ARG A 208      33.980  27.391 -14.573  1.00  0.00           H  
ATOM   3239 HH22 ARG A 208      30.818  27.716 -13.340  1.00  0.00           H  
ATOM   3240 HH21 ARG A 208      29.963  26.460 -14.194  1.00  0.00           H  
ATOM   3241  N   ASP A 209      36.575  24.507 -21.474  1.00  0.81           N  
ATOM   3242  CA  ASP A 209      37.732  24.175 -22.240  1.00  0.81           C  
ATOM   3243  C   ASP A 209      38.502  22.998 -21.633  1.00  0.81           C  
ATOM   3244  O   ASP A 209      39.662  22.739 -22.013  1.00  0.81           O  
ATOM   3245  CB  ASP A 209      38.763  25.366 -22.472  1.00  0.81           C  
ATOM   3246  CG  ASP A 209      38.329  26.586 -23.325  1.00  0.81           C  
ATOM   3247  OD1 ASP A 209      38.984  27.662 -23.157  1.00  0.81           O  
ATOM   3248  OD2 ASP A 209      37.327  26.490 -24.113  1.00  0.81           O1-
ATOM   3249  H   ASP A 209      35.765  24.516 -22.078  1.00  0.00           H  
ATOM   3250  HA  ASP A 209      37.401  24.003 -23.264  1.00  0.00           H  
ATOM   3251  HB3 ASP A 209      39.668  25.095 -23.017  1.00  0.00           H  
ATOM   3252  HB2 ASP A 209      39.135  25.638 -21.484  1.00  0.00           H  
ATOM   3253  N   GLN A 210      37.866  22.221 -20.680  1.00  0.80           N  
ATOM   3254  CA  GLN A 210      38.514  21.020 -20.016  1.00  0.80           C  
ATOM   3255  C   GLN A 210      38.025  19.847 -20.798  1.00  0.80           C  
ATOM   3256  O   GLN A 210      36.839  19.570 -20.832  1.00  0.80           O  
ATOM   3257  CB  GLN A 210      38.089  20.980 -18.500  1.00  0.80           C  
ATOM   3258  CG  GLN A 210      38.355  22.299 -17.746  1.00  0.80           C  
ATOM   3259  CD  GLN A 210      39.730  22.861 -17.930  1.00  0.80           C  
ATOM   3260  OE1 GLN A 210      40.746  22.185 -17.845  1.00  0.80           O  
ATOM   3261  NE2 GLN A 210      39.840  24.149 -18.379  1.00  0.80           N  
ATOM   3262  H   GLN A 210      37.003  22.583 -20.300  1.00  0.00           H  
ATOM   3263  HA  GLN A 210      39.601  21.061 -20.097  1.00  0.00           H  
ATOM   3264  HB3 GLN A 210      38.768  20.226 -18.099  1.00  0.00           H  
ATOM   3265  HB2 GLN A 210      37.100  20.540 -18.378  1.00  0.00           H  
ATOM   3266  HG3 GLN A 210      38.314  22.129 -16.671  1.00  0.00           H  
ATOM   3267  HG2 GLN A 210      37.643  23.073 -18.032  1.00  0.00           H  
ATOM   3268 HE22 GLN A 210      40.634  24.639 -18.766  1.00  0.00           H  
ATOM   3269 HE21 GLN A 210      38.923  24.550 -18.521  1.00  0.00           H  
ATOM   3270  N   GLU A 211      38.991  19.138 -21.408  1.00  0.80           N  
ATOM   3271  CA  GLU A 211      38.790  17.901 -22.124  1.00  0.80           C  
ATOM   3272  C   GLU A 211      39.038  16.640 -21.208  1.00  0.80           C  
ATOM   3273  O   GLU A 211      38.708  15.518 -21.630  1.00  0.80           O  
ATOM   3274  CB  GLU A 211      39.624  18.013 -23.361  1.00  0.80           C  
ATOM   3275  CG  GLU A 211      41.168  18.310 -23.237  1.00  0.80           C  
ATOM   3276  CD  GLU A 211      41.970  18.391 -24.532  1.00  0.80           C  
ATOM   3277  OE1 GLU A 211      41.294  18.481 -25.587  1.00  0.80           O  
ATOM   3278  OE2 GLU A 211      43.201  18.550 -24.515  1.00  0.80           O1-
ATOM   3279  H   GLU A 211      39.942  19.293 -21.106  1.00  0.00           H  
ATOM   3280  HA  GLU A 211      37.737  17.778 -22.379  1.00  0.00           H  
ATOM   3281  HB3 GLU A 211      39.058  18.716 -23.973  1.00  0.00           H  
ATOM   3282  HB2 GLU A 211      39.506  17.143 -24.007  1.00  0.00           H  
ATOM   3283  HG3 GLU A 211      41.647  17.768 -22.422  1.00  0.00           H  
ATOM   3284  HG2 GLU A 211      41.160  19.324 -22.839  1.00  0.00           H  
ATOM   3285  N   GLY A 212      39.568  16.887 -19.975  1.00  0.89           N  
ATOM   3286  CA  GLY A 212      39.636  15.920 -18.899  1.00  0.89           C  
ATOM   3287  C   GLY A 212      38.372  15.983 -18.013  1.00  0.89           C  
ATOM   3288  O   GLY A 212      37.542  16.879 -18.166  1.00  0.89           O  
ATOM   3289  H   GLY A 212      40.042  17.752 -19.756  1.00  0.00           H  
ATOM   3290  HA3 GLY A 212      40.560  16.135 -18.361  1.00  0.00           H  
ATOM   3291  HA2 GLY A 212      39.760  14.919 -19.311  1.00  0.00           H  
ATOM   3292  N   ARG A 213      38.295  15.057 -17.042  1.00  0.80           N  
ATOM   3293  CA  ARG A 213      37.196  15.048 -16.081  1.00  0.80           C  
ATOM   3294  C   ARG A 213      37.731  14.713 -14.695  1.00  0.80           C  
ATOM   3295  O   ARG A 213      38.704  13.974 -14.561  1.00  0.80           O  
ATOM   3296  CB  ARG A 213      36.238  13.941 -16.514  1.00  0.80           C  
ATOM   3297  CG  ARG A 213      35.439  14.081 -17.819  1.00  0.80           C  
ATOM   3298  CD  ARG A 213      34.549  15.343 -17.799  1.00  0.80           C  
ATOM   3299  NE  ARG A 213      33.836  15.734 -19.092  1.00  0.80           N  
ATOM   3300  CZ  ARG A 213      34.291  16.620 -19.933  1.00  0.80           C  
ATOM   3301  NH1 ARG A 213      35.462  17.214 -19.973  1.00  0.80           N  
ATOM   3302  NH2 ARG A 213      33.499  16.901 -20.941  1.00  0.80           N1+
ATOM   3303  H   ARG A 213      38.983  14.319 -17.006  1.00  0.00           H  
ATOM   3304  HA  ARG A 213      36.793  16.060 -16.052  1.00  0.00           H  
ATOM   3305  HB3 ARG A 213      35.557  13.714 -15.695  1.00  0.00           H  
ATOM   3306  HB2 ARG A 213      36.692  12.964 -16.684  1.00  0.00           H  
ATOM   3307  HG3 ARG A 213      34.806  13.194 -17.836  1.00  0.00           H  
ATOM   3308  HG2 ARG A 213      36.016  13.945 -18.733  1.00  0.00           H  
ATOM   3309  HD3 ARG A 213      35.129  16.231 -17.548  1.00  0.00           H  
ATOM   3310  HD2 ARG A 213      33.841  15.304 -16.971  1.00  0.00           H  
ATOM   3311  HE  ARG A 213      32.882  15.416 -19.184  1.00  0.00           H  
ATOM   3312 HH12 ARG A 213      35.820  17.965 -20.546  1.00  0.00           H  
ATOM   3313 HH11 ARG A 213      36.170  16.883 -19.333  1.00  0.00           H  
ATOM   3314 HH22 ARG A 213      33.690  17.462 -21.758  1.00  0.00           H  
ATOM   3315 HH21 ARG A 213      32.657  16.359 -21.076  1.00  0.00           H  
ATOM   3316  N   ILE A 214      37.019  15.264 -13.617  1.00  0.88           N  
ATOM   3317  CA  ILE A 214      37.343  14.834 -12.246  1.00  0.88           C  
ATOM   3318  C   ILE A 214      36.068  14.003 -11.869  1.00  0.88           C  
ATOM   3319  O   ILE A 214      34.960  14.454 -12.077  1.00  0.88           O  
ATOM   3320  CB  ILE A 214      37.571  15.950 -11.164  1.00  0.88           C  
ATOM   3321  CG1 ILE A 214      38.757  16.763 -11.577  1.00  0.88           C  
ATOM   3322  CG2 ILE A 214      37.794  15.332  -9.758  1.00  0.88           C  
ATOM   3323  CD1 ILE A 214      38.701  18.108 -10.861  1.00  0.88           C  
ATOM   3324  H   ILE A 214      36.139  15.754 -13.695  1.00  0.00           H  
ATOM   3325  HA  ILE A 214      38.140  14.090 -12.261  1.00  0.00           H  
ATOM   3326  HB  ILE A 214      36.689  16.587 -11.091  1.00  0.00           H  
ATOM   3327 HG13 ILE A 214      38.824  16.860 -12.660  1.00  0.00           H  
ATOM   3328 HG12 ILE A 214      39.712  16.285 -11.358  1.00  0.00           H  
ATOM   3329 HG21 ILE A 214      38.731  14.792  -9.615  1.00  0.00           H  
ATOM   3330 HG22 ILE A 214      37.977  16.210  -9.139  1.00  0.00           H  
ATOM   3331 HG23 ILE A 214      37.073  14.686  -9.257  1.00  0.00           H  
ATOM   3332 HD11 ILE A 214      39.530  18.047 -10.155  1.00  0.00           H  
ATOM   3333 HD12 ILE A 214      38.914  18.825 -11.654  1.00  0.00           H  
ATOM   3334 HD13 ILE A 214      37.826  18.348 -10.257  1.00  0.00           H  
ATOM   3335  N   ASN A 215      36.278  12.804 -11.288  1.00  0.88           N  
ATOM   3336  CA  ASN A 215      35.305  11.941 -10.740  1.00  0.88           C  
ATOM   3337  C   ASN A 215      35.244  12.186  -9.272  1.00  0.88           C  
ATOM   3338  O   ASN A 215      36.266  11.963  -8.620  1.00  0.88           O  
ATOM   3339  CB  ASN A 215      35.676  10.502 -11.071  1.00  0.88           C  
ATOM   3340  CG  ASN A 215      35.292  10.059 -12.542  1.00  0.88           C  
ATOM   3341  OD1 ASN A 215      34.695  10.729 -13.365  1.00  0.88           O  
ATOM   3342  ND2 ASN A 215      35.618   8.804 -12.919  1.00  0.88           N  
ATOM   3343  H   ASN A 215      37.232  12.509 -11.134  1.00  0.00           H  
ATOM   3344  HA  ASN A 215      34.346  12.071 -11.241  1.00  0.00           H  
ATOM   3345  HB3 ASN A 215      35.045   9.898 -10.419  1.00  0.00           H  
ATOM   3346  HB2 ASN A 215      36.719  10.278 -10.844  1.00  0.00           H  
ATOM   3347 HD22 ASN A 215      35.166   8.511 -13.774  1.00  0.00           H  
ATOM   3348 HD21 ASN A 215      35.738   8.066 -12.240  1.00  0.00           H  
ATOM   3349  N   TYR A 216      34.099  12.632  -8.832  1.00  0.90           N  
ATOM   3350  CA  TYR A 216      33.880  12.964  -7.449  1.00  0.90           C  
ATOM   3351  C   TYR A 216      33.336  11.731  -6.767  1.00  0.90           C  
ATOM   3352  O   TYR A 216      32.395  11.099  -7.263  1.00  0.90           O  
ATOM   3353  CB  TYR A 216      33.072  14.256  -7.196  1.00  0.90           C  
ATOM   3354  CG  TYR A 216      33.471  15.406  -8.109  1.00  0.90           C  
ATOM   3355  CD1 TYR A 216      34.665  16.129  -7.843  1.00  0.90           C  
ATOM   3356  CD2 TYR A 216      32.743  15.643  -9.320  1.00  0.90           C  
ATOM   3357  CE1 TYR A 216      35.070  17.210  -8.633  1.00  0.90           C  
ATOM   3358  CE2 TYR A 216      33.073  16.724 -10.098  1.00  0.90           C  
ATOM   3359  CZ  TYR A 216      34.227  17.480  -9.739  1.00  0.90           C  
ATOM   3360  OH  TYR A 216      34.580  18.414 -10.594  1.00  0.90           O  
ATOM   3361  H   TYR A 216      33.331  12.827  -9.458  1.00  0.00           H  
ATOM   3362  HA  TYR A 216      34.904  13.123  -7.109  1.00  0.00           H  
ATOM   3363  HB3 TYR A 216      33.028  14.366  -6.113  1.00  0.00           H  
ATOM   3364  HB2 TYR A 216      32.018  14.142  -7.450  1.00  0.00           H  
ATOM   3365  HD1 TYR A 216      35.220  15.936  -6.936  1.00  0.00           H  
ATOM   3366  HD2 TYR A 216      31.917  15.002  -9.593  1.00  0.00           H  
ATOM   3367  HE1 TYR A 216      35.991  17.771  -8.566  1.00  0.00           H  
ATOM   3368  HE2 TYR A 216      32.545  16.926 -11.018  1.00  0.00           H  
ATOM   3369  HH  TYR A 216      34.556  18.142 -11.514  1.00  0.00           H  
ATOM   3370  N   TYR A 217      33.809  11.533  -5.548  1.00  0.91           N  
ATOM   3371  CA  TYR A 217      33.448  10.361  -4.675  1.00  0.91           C  
ATOM   3372  C   TYR A 217      33.351  10.864  -3.181  1.00  0.91           C  
ATOM   3373  O   TYR A 217      33.940  11.908  -2.853  1.00  0.91           O  
ATOM   3374  CB  TYR A 217      34.599   9.374  -4.825  1.00  0.91           C  
ATOM   3375  CG  TYR A 217      34.924   8.792  -6.160  1.00  0.91           C  
ATOM   3376  CD1 TYR A 217      35.979   9.271  -6.928  1.00  0.91           C  
ATOM   3377  CD2 TYR A 217      34.148   7.810  -6.764  1.00  0.91           C  
ATOM   3378  CE1 TYR A 217      36.323   8.748  -8.224  1.00  0.91           C  
ATOM   3379  CE2 TYR A 217      34.432   7.269  -8.086  1.00  0.91           C  
ATOM   3380  CZ  TYR A 217      35.551   7.733  -8.812  1.00  0.91           C  
ATOM   3381  OH  TYR A 217      35.845   7.221 -10.052  1.00  0.91           O  
ATOM   3382  H   TYR A 217      34.630  12.085  -5.340  1.00  0.00           H  
ATOM   3383  HA  TYR A 217      32.481   9.887  -4.844  1.00  0.00           H  
ATOM   3384  HB3 TYR A 217      34.472   8.514  -4.167  1.00  0.00           H  
ATOM   3385  HB2 TYR A 217      35.475   9.864  -4.401  1.00  0.00           H  
ATOM   3386  HD1 TYR A 217      36.707   9.990  -6.582  1.00  0.00           H  
ATOM   3387  HD2 TYR A 217      33.267   7.445  -6.257  1.00  0.00           H  
ATOM   3388  HE1 TYR A 217      37.232   9.034  -8.733  1.00  0.00           H  
ATOM   3389  HE2 TYR A 217      33.827   6.482  -8.511  1.00  0.00           H  
ATOM   3390  HH  TYR A 217      35.149   6.632 -10.352  1.00  0.00           H  
ATOM   3391  N   TRP A 218      32.543  10.116  -2.446  1.00  0.90           N  
ATOM   3392  CA  TRP A 218      32.393  10.195  -1.022  1.00  0.90           C  
ATOM   3393  C   TRP A 218      32.409   8.761  -0.479  1.00  0.90           C  
ATOM   3394  O   TRP A 218      32.054   7.808  -1.153  1.00  0.90           O  
ATOM   3395  CB  TRP A 218      31.017  10.887  -0.774  1.00  0.90           C  
ATOM   3396  CG  TRP A 218      29.788  10.120  -1.175  1.00  0.90           C  
ATOM   3397  CD1 TRP A 218      29.320  10.029  -2.489  1.00  0.90           C  
ATOM   3398  CD2 TRP A 218      28.869   9.313  -0.327  1.00  0.90           C  
ATOM   3399  NE1 TRP A 218      28.210   9.260  -2.453  1.00  0.90           N  
ATOM   3400  CE2 TRP A 218      27.813   8.879  -1.159  1.00  0.90           C  
ATOM   3401  CE3 TRP A 218      28.752   8.965   1.034  1.00  0.90           C  
ATOM   3402  CZ2 TRP A 218      26.645   8.284  -0.745  1.00  0.90           C  
ATOM   3403  CZ3 TRP A 218      27.638   8.194   1.455  1.00  0.90           C  
ATOM   3404  CH2 TRP A 218      26.597   7.858   0.602  1.00  0.90           C  
ATOM   3405  H   TRP A 218      32.225   9.245  -2.847  1.00  0.00           H  
ATOM   3406  HA  TRP A 218      33.289  10.708  -0.669  1.00  0.00           H  
ATOM   3407  HB3 TRP A 218      30.860  11.807  -1.337  1.00  0.00           H  
ATOM   3408  HB2 TRP A 218      30.769  11.189   0.243  1.00  0.00           H  
ATOM   3409  HD1 TRP A 218      29.782  10.399  -3.392  1.00  0.00           H  
ATOM   3410  HE1 TRP A 218      27.611   9.011  -3.227  1.00  0.00           H  
ATOM   3411  HE3 TRP A 218      29.560   9.270   1.682  1.00  0.00           H  
ATOM   3412  HZ2 TRP A 218      25.797   8.044  -1.370  1.00  0.00           H  
ATOM   3413  HZ3 TRP A 218      27.654   7.927   2.501  1.00  0.00           H  
ATOM   3414  HH2 TRP A 218      25.767   7.273   0.970  1.00  0.00           H  
ATOM   3415  N   THR A 219      32.591   8.759   0.846  1.00  0.90           N  
ATOM   3416  CA  THR A 219      32.053   7.655   1.697  1.00  0.90           C  
ATOM   3417  C   THR A 219      31.806   8.227   3.048  1.00  0.90           C  
ATOM   3418  O   THR A 219      32.177   9.348   3.377  1.00  0.90           O  
ATOM   3419  CB  THR A 219      32.944   6.399   1.628  1.00  0.90           C  
ATOM   3420  OG1 THR A 219      32.375   5.292   2.317  1.00  0.90           O  
ATOM   3421  CG2 THR A 219      34.335   6.530   2.376  1.00  0.90           C  
ATOM   3422  H   THR A 219      33.057   9.534   1.294  1.00  0.00           H  
ATOM   3423  HA  THR A 219      31.107   7.379   1.228  1.00  0.00           H  
ATOM   3424  HB  THR A 219      32.973   5.968   0.628  1.00  0.00           H  
ATOM   3425  HG1 THR A 219      31.570   5.012   1.875  1.00  0.00           H  
ATOM   3426 HG21 THR A 219      34.179   6.883   3.395  1.00  0.00           H  
ATOM   3427 HG22 THR A 219      34.842   5.576   2.525  1.00  0.00           H  
ATOM   3428 HG23 THR A 219      35.076   7.183   1.916  1.00  0.00           H  
ATOM   3429  N   LEU A 220      31.128   7.550   3.935  1.00  0.88           N  
ATOM   3430  CA  LEU A 220      30.743   8.103   5.264  1.00  0.88           C  
ATOM   3431  C   LEU A 220      31.453   7.219   6.318  1.00  0.88           C  
ATOM   3432  O   LEU A 220      31.494   6.022   6.124  1.00  0.88           O  
ATOM   3433  CB  LEU A 220      29.179   8.143   5.275  1.00  0.88           C  
ATOM   3434  CG  LEU A 220      28.388   8.322   6.667  1.00  0.88           C  
ATOM   3435  CD1 LEU A 220      28.992   9.519   7.434  1.00  0.88           C  
ATOM   3436  CD2 LEU A 220      26.914   8.495   6.439  1.00  0.88           C  
ATOM   3437  H   LEU A 220      30.779   6.650   3.638  1.00  0.00           H  
ATOM   3438  HA  LEU A 220      31.120   9.113   5.427  1.00  0.00           H  
ATOM   3439  HB3 LEU A 220      28.795   7.208   4.868  1.00  0.00           H  
ATOM   3440  HB2 LEU A 220      28.844   8.901   4.567  1.00  0.00           H  
ATOM   3441  HG  LEU A 220      28.505   7.408   7.249  1.00  0.00           H  
ATOM   3442 HD11 LEU A 220      29.436   9.155   8.360  1.00  0.00           H  
ATOM   3443 HD12 LEU A 220      29.694  10.149   6.888  1.00  0.00           H  
ATOM   3444 HD13 LEU A 220      28.152  10.167   7.686  1.00  0.00           H  
ATOM   3445 HD21 LEU A 220      26.313   7.754   6.966  1.00  0.00           H  
ATOM   3446 HD22 LEU A 220      26.551   9.493   6.683  1.00  0.00           H  
ATOM   3447 HD23 LEU A 220      26.873   8.335   5.362  1.00  0.00           H  
ATOM   3448  N   LEU A 221      31.971   7.827   7.403  1.00  0.88           N  
ATOM   3449  CA  LEU A 221      32.670   7.154   8.509  1.00  0.88           C  
ATOM   3450  C   LEU A 221      31.883   7.381   9.765  1.00  0.88           C  
ATOM   3451  O   LEU A 221      31.600   8.559  10.053  1.00  0.88           O  
ATOM   3452  CB  LEU A 221      34.035   7.937   8.613  1.00  0.88           C  
ATOM   3453  CG  LEU A 221      34.908   7.923   7.340  1.00  0.88           C  
ATOM   3454  CD1 LEU A 221      35.949   9.037   7.324  1.00  0.88           C  
ATOM   3455  CD2 LEU A 221      35.565   6.541   7.071  1.00  0.88           C  
ATOM   3456  H   LEU A 221      31.803   8.809   7.570  1.00  0.00           H  
ATOM   3457  HA  LEU A 221      33.025   6.145   8.300  1.00  0.00           H  
ATOM   3458  HB3 LEU A 221      34.625   7.585   9.459  1.00  0.00           H  
ATOM   3459  HB2 LEU A 221      33.892   9.000   8.807  1.00  0.00           H  
ATOM   3460  HG  LEU A 221      34.335   8.219   6.461  1.00  0.00           H  
ATOM   3461 HD11 LEU A 221      35.506  10.033   7.313  1.00  0.00           H  
ATOM   3462 HD12 LEU A 221      36.527   9.003   8.248  1.00  0.00           H  
ATOM   3463 HD13 LEU A 221      36.767   8.877   6.621  1.00  0.00           H  
ATOM   3464 HD21 LEU A 221      35.697   6.389   6.001  1.00  0.00           H  
ATOM   3465 HD22 LEU A 221      36.547   6.561   7.545  1.00  0.00           H  
ATOM   3466 HD23 LEU A 221      35.028   5.697   7.504  1.00  0.00           H  
ATOM   3467  N   GLU A 222      31.642   6.321  10.568  1.00  0.85           N  
ATOM   3468  CA  GLU A 222      30.958   6.467  11.914  1.00  0.85           C  
ATOM   3469  C   GLU A 222      32.044   6.608  12.997  1.00  0.85           C  
ATOM   3470  O   GLU A 222      33.267   6.564  12.759  1.00  0.85           O  
ATOM   3471  CB  GLU A 222      30.200   5.151  12.201  1.00  0.85           C  
ATOM   3472  CG  GLU A 222      29.150   4.783  11.097  1.00  0.85           C  
ATOM   3473  CD  GLU A 222      28.335   3.455  11.346  1.00  0.85           C  
ATOM   3474  OE1 GLU A 222      28.763   2.673  12.194  1.00  0.85           O  
ATOM   3475  OE2 GLU A 222      27.335   3.272  10.614  1.00  0.85           O1-
ATOM   3476  H   GLU A 222      31.869   5.375  10.299  1.00  0.00           H  
ATOM   3477  HA  GLU A 222      30.267   7.310  11.913  1.00  0.00           H  
ATOM   3478  HB3 GLU A 222      29.685   5.139  13.161  1.00  0.00           H  
ATOM   3479  HB2 GLU A 222      30.941   4.351  12.171  1.00  0.00           H  
ATOM   3480  HG3 GLU A 222      29.608   4.708  10.111  1.00  0.00           H  
ATOM   3481  HG2 GLU A 222      28.435   5.596  10.976  1.00  0.00           H  
ATOM   3482  N   PRO A 223      31.584   6.859  14.274  1.00  0.89           N  
ATOM   3483  CA  PRO A 223      32.464   7.033  15.379  1.00  0.89           C  
ATOM   3484  C   PRO A 223      33.429   5.830  15.695  1.00  0.89           C  
ATOM   3485  O   PRO A 223      32.937   4.779  16.111  1.00  0.89           O  
ATOM   3486  CB  PRO A 223      31.567   7.495  16.512  1.00  0.89           C  
ATOM   3487  CG  PRO A 223      30.391   8.184  15.767  1.00  0.89           C  
ATOM   3488  CD  PRO A 223      30.256   7.348  14.538  1.00  0.89           C  
ATOM   3489  HA  PRO A 223      33.079   7.893  15.112  1.00  0.00           H  
ATOM   3490  HB3 PRO A 223      32.064   8.166  17.213  1.00  0.00           H  
ATOM   3491  HB2 PRO A 223      31.224   6.758  17.237  1.00  0.00           H  
ATOM   3492  HG3 PRO A 223      30.704   9.164  15.408  1.00  0.00           H  
ATOM   3493  HG2 PRO A 223      29.487   8.315  16.362  1.00  0.00           H  
ATOM   3494  HD2 PRO A 223      29.529   6.598  14.851  1.00  0.00           H  
ATOM   3495  HD3 PRO A 223      29.756   7.982  13.805  1.00  0.00           H  
ATOM   3496  N   GLY A 224      34.688   5.962  15.229  1.00  0.90           N  
ATOM   3497  CA  GLY A 224      35.870   5.042  15.341  1.00  0.90           C  
ATOM   3498  C   GLY A 224      36.523   4.763  14.040  1.00  0.90           C  
ATOM   3499  O   GLY A 224      37.646   4.184  13.998  1.00  0.90           O  
ATOM   3500  H   GLY A 224      34.778   6.895  14.851  1.00  0.00           H  
ATOM   3501  HA3 GLY A 224      35.661   4.074  15.797  1.00  0.00           H  
ATOM   3502  HA2 GLY A 224      36.620   5.584  15.919  1.00  0.00           H  
ATOM   3503  N   ASP A 225      35.782   4.965  12.912  1.00  0.89           N  
ATOM   3504  CA  ASP A 225      36.158   4.429  11.687  1.00  0.89           C  
ATOM   3505  C   ASP A 225      37.486   4.806  11.084  1.00  0.89           C  
ATOM   3506  O   ASP A 225      37.855   5.992  11.101  1.00  0.89           O  
ATOM   3507  CB  ASP A 225      35.060   4.522  10.578  1.00  0.89           C  
ATOM   3508  CG  ASP A 225      33.774   3.661  10.732  1.00  0.89           C  
ATOM   3509  OD1 ASP A 225      32.882   3.712   9.856  1.00  0.89           O  
ATOM   3510  OD2 ASP A 225      33.729   2.833  11.674  1.00  0.89           O1-
ATOM   3511  H   ASP A 225      34.814   5.247  12.974  1.00  0.00           H  
ATOM   3512  HA  ASP A 225      36.135   3.401  12.051  1.00  0.00           H  
ATOM   3513  HB3 ASP A 225      35.376   4.248   9.572  1.00  0.00           H  
ATOM   3514  HB2 ASP A 225      34.682   5.541  10.490  1.00  0.00           H  
ATOM   3515  N   THR A 226      38.188   3.804  10.556  1.00  0.89           N  
ATOM   3516  CA  THR A 226      39.556   3.994  10.092  1.00  0.89           C  
ATOM   3517  C   THR A 226      39.562   4.117   8.522  1.00  0.89           C  
ATOM   3518  O   THR A 226      38.944   3.238   7.898  1.00  0.89           O  
ATOM   3519  CB  THR A 226      40.524   2.789  10.368  1.00  0.89           C  
ATOM   3520  OG1 THR A 226      40.736   2.661  11.816  1.00  0.89           O  
ATOM   3521  CG2 THR A 226      41.924   2.905   9.726  1.00  0.89           C  
ATOM   3522  H   THR A 226      37.819   2.865  10.612  1.00  0.00           H  
ATOM   3523  HA  THR A 226      39.972   4.857  10.613  1.00  0.00           H  
ATOM   3524  HB  THR A 226      39.991   1.993   9.848  1.00  0.00           H  
ATOM   3525  HG1 THR A 226      41.331   3.377  12.051  1.00  0.00           H  
ATOM   3526 HG21 THR A 226      42.553   2.127  10.159  1.00  0.00           H  
ATOM   3527 HG22 THR A 226      42.005   2.743   8.652  1.00  0.00           H  
ATOM   3528 HG23 THR A 226      42.288   3.901   9.978  1.00  0.00           H  
ATOM   3529  N   ILE A 227      40.214   5.104   7.824  1.00  0.89           N  
ATOM   3530  CA  ILE A 227      40.315   5.188   6.342  1.00  0.89           C  
ATOM   3531  C   ILE A 227      41.765   5.408   5.824  1.00  0.89           C  
ATOM   3532  O   ILE A 227      42.462   6.150   6.478  1.00  0.89           O  
ATOM   3533  CB  ILE A 227      39.416   6.393   5.738  1.00  0.89           C  
ATOM   3534  CG1 ILE A 227      39.224   6.376   4.172  1.00  0.89           C  
ATOM   3535  CG2 ILE A 227      39.795   7.768   6.208  1.00  0.89           C  
ATOM   3536  CD1 ILE A 227      37.944   7.021   3.655  1.00  0.89           C  
ATOM   3537  H   ILE A 227      40.735   5.822   8.308  1.00  0.00           H  
ATOM   3538  HA  ILE A 227      39.924   4.331   5.793  1.00  0.00           H  
ATOM   3539  HB  ILE A 227      38.450   6.106   6.155  1.00  0.00           H  
ATOM   3540 HG13 ILE A 227      39.257   5.360   3.779  1.00  0.00           H  
ATOM   3541 HG12 ILE A 227      40.067   6.943   3.776  1.00  0.00           H  
ATOM   3542 HG21 ILE A 227      40.754   8.052   5.775  1.00  0.00           H  
ATOM   3543 HG22 ILE A 227      39.017   8.500   5.993  1.00  0.00           H  
ATOM   3544 HG23 ILE A 227      39.930   7.792   7.289  1.00  0.00           H  
ATOM   3545 HD11 ILE A 227      37.769   7.941   4.213  1.00  0.00           H  
ATOM   3546 HD12 ILE A 227      37.937   7.203   2.581  1.00  0.00           H  
ATOM   3547 HD13 ILE A 227      37.174   6.271   3.834  1.00  0.00           H  
ATOM   3548  N   ILE A 228      42.179   4.714   4.754  1.00  0.87           N  
ATOM   3549  CA  ILE A 228      43.496   4.850   4.107  1.00  0.87           C  
ATOM   3550  C   ILE A 228      43.324   5.415   2.624  1.00  0.87           C  
ATOM   3551  O   ILE A 228      42.673   4.695   1.815  1.00  0.87           O  
ATOM   3552  CB  ILE A 228      44.098   3.380   4.036  1.00  0.87           C  
ATOM   3553  CG1 ILE A 228      44.045   2.607   5.348  1.00  0.87           C  
ATOM   3554  CG2 ILE A 228      45.528   3.177   3.523  1.00  0.87           C  
ATOM   3555  CD1 ILE A 228      44.133   1.120   5.255  1.00  0.87           C  
ATOM   3556  H   ILE A 228      41.475   4.182   4.262  1.00  0.00           H  
ATOM   3557  HA  ILE A 228      44.079   5.488   4.771  1.00  0.00           H  
ATOM   3558  HB  ILE A 228      43.423   2.785   3.420  1.00  0.00           H  
ATOM   3559 HG13 ILE A 228      43.068   2.693   5.825  1.00  0.00           H  
ATOM   3560 HG12 ILE A 228      44.813   2.953   6.040  1.00  0.00           H  
ATOM   3561 HG21 ILE A 228      45.881   2.191   3.218  1.00  0.00           H  
ATOM   3562 HG22 ILE A 228      45.732   3.733   2.608  1.00  0.00           H  
ATOM   3563 HG23 ILE A 228      46.264   3.600   4.207  1.00  0.00           H  
ATOM   3564 HD11 ILE A 228      44.768   0.667   4.493  1.00  0.00           H  
ATOM   3565 HD12 ILE A 228      44.455   0.764   6.234  1.00  0.00           H  
ATOM   3566 HD13 ILE A 228      43.092   0.815   5.147  1.00  0.00           H  
ATOM   3567  N   PHE A 229      43.989   6.525   2.319  1.00  0.89           N  
ATOM   3568  CA  PHE A 229      44.093   7.008   0.952  1.00  0.89           C  
ATOM   3569  C   PHE A 229      45.555   6.603   0.496  1.00  0.89           C  
ATOM   3570  O   PHE A 229      46.543   7.187   0.829  1.00  0.89           O  
ATOM   3571  CB  PHE A 229      43.874   8.522   0.725  1.00  0.89           C  
ATOM   3572  CG  PHE A 229      42.498   9.107   0.973  1.00  0.89           C  
ATOM   3573  CD1 PHE A 229      42.021   9.172   2.284  1.00  0.89           C  
ATOM   3574  CD2 PHE A 229      41.599   9.416  -0.092  1.00  0.89           C  
ATOM   3575  CE1 PHE A 229      40.739   9.672   2.539  1.00  0.89           C  
ATOM   3576  CE2 PHE A 229      40.322   9.869   0.191  1.00  0.89           C  
ATOM   3577  CZ  PHE A 229      39.851   9.994   1.514  1.00  0.89           C  
ATOM   3578  H   PHE A 229      44.671   6.928   2.946  1.00  0.00           H  
ATOM   3579  HA  PHE A 229      43.416   6.436   0.316  1.00  0.00           H  
ATOM   3580  HB3 PHE A 229      44.095   8.798  -0.305  1.00  0.00           H  
ATOM   3581  HB2 PHE A 229      44.601   9.053   1.341  1.00  0.00           H  
ATOM   3582  HD1 PHE A 229      42.625   8.955   3.152  1.00  0.00           H  
ATOM   3583  HD2 PHE A 229      41.914   9.394  -1.124  1.00  0.00           H  
ATOM   3584  HE1 PHE A 229      40.356   9.635   3.548  1.00  0.00           H  
ATOM   3585  HE2 PHE A 229      39.655  10.018  -0.645  1.00  0.00           H  
ATOM   3586  HZ  PHE A 229      38.810  10.111   1.781  1.00  0.00           H  
ATOM   3587  N   GLU A 230      45.619   5.552  -0.336  1.00  0.84           N  
ATOM   3588  CA  GLU A 230      46.837   5.273  -1.117  1.00  0.84           C  
ATOM   3589  C   GLU A 230      46.564   5.860  -2.536  1.00  0.84           C  
ATOM   3590  O   GLU A 230      45.444   5.802  -3.044  1.00  0.84           O  
ATOM   3591  CB  GLU A 230      47.013   3.720  -1.211  1.00  0.84           C  
ATOM   3592  CG  GLU A 230      47.334   2.957   0.106  1.00  0.84           C  
ATOM   3593  CD  GLU A 230      47.762   1.542  -0.082  1.00  0.84           C  
ATOM   3594  OE1 GLU A 230      47.986   0.850   0.916  1.00  0.84           O  
ATOM   3595  OE2 GLU A 230      47.960   1.158  -1.251  1.00  0.84           O1-
ATOM   3596  H   GLU A 230      44.795   5.053  -0.641  1.00  0.00           H  
ATOM   3597  HA  GLU A 230      47.774   5.661  -0.715  1.00  0.00           H  
ATOM   3598  HB3 GLU A 230      47.833   3.654  -1.925  1.00  0.00           H  
ATOM   3599  HB2 GLU A 230      46.107   3.255  -1.602  1.00  0.00           H  
ATOM   3600  HG3 GLU A 230      46.403   2.862   0.666  1.00  0.00           H  
ATOM   3601  HG2 GLU A 230      48.056   3.412   0.784  1.00  0.00           H  
ATOM   3602  N   ALA A 231      47.599   6.489  -3.111  1.00  0.92           N  
ATOM   3603  CA  ALA A 231      47.620   6.911  -4.465  1.00  0.92           C  
ATOM   3604  C   ALA A 231      49.045   7.131  -4.951  1.00  0.92           C  
ATOM   3605  O   ALA A 231      49.896   7.483  -4.119  1.00  0.92           O  
ATOM   3606  CB  ALA A 231      46.813   8.242  -4.733  1.00  0.92           C  
ATOM   3607  H   ALA A 231      48.473   6.612  -2.620  1.00  0.00           H  
ATOM   3608  HA  ALA A 231      47.067   6.219  -5.100  1.00  0.00           H  
ATOM   3609  HB1 ALA A 231      45.798   8.078  -4.369  1.00  0.00           H  
ATOM   3610  HB2 ALA A 231      47.140   9.120  -4.176  1.00  0.00           H  
ATOM   3611  HB3 ALA A 231      46.744   8.575  -5.768  1.00  0.00           H  
ATOM   3612  N   ASN A 232      49.276   7.083  -6.261  1.00  0.86           N  
ATOM   3613  CA  ASN A 232      50.474   7.485  -6.875  1.00  0.86           C  
ATOM   3614  C   ASN A 232      50.417   9.008  -7.232  1.00  0.86           C  
ATOM   3615  O   ASN A 232      51.419   9.657  -7.358  1.00  0.86           O  
ATOM   3616  CB  ASN A 232      50.853   6.784  -8.201  1.00  0.86           C  
ATOM   3617  CG  ASN A 232      50.936   5.231  -7.999  1.00  0.86           C  
ATOM   3618  OD1 ASN A 232      50.776   4.659  -6.859  1.00  0.86           O  
ATOM   3619  ND2 ASN A 232      51.061   4.491  -9.077  1.00  0.86           N  
ATOM   3620  H   ASN A 232      48.627   6.618  -6.881  1.00  0.00           H  
ATOM   3621  HA  ASN A 232      51.299   7.310  -6.183  1.00  0.00           H  
ATOM   3622  HB3 ASN A 232      51.877   7.061  -8.452  1.00  0.00           H  
ATOM   3623  HB2 ASN A 232      50.275   6.958  -9.109  1.00  0.00           H  
ATOM   3624 HD22 ASN A 232      51.157   3.490  -9.168  1.00  0.00           H  
ATOM   3625 HD21 ASN A 232      51.203   5.037  -9.914  1.00  0.00           H  
ATOM   3626  N   GLY A 233      49.169   9.594  -7.266  1.00  0.93           N  
ATOM   3627  CA  GLY A 233      48.991  10.918  -7.807  1.00  0.93           C  
ATOM   3628  C   GLY A 233      47.474  10.938  -8.075  1.00  0.93           C  
ATOM   3629  O   GLY A 233      46.672  10.144  -7.501  1.00  0.93           O  
ATOM   3630  H   GLY A 233      48.306   9.070  -7.248  1.00  0.00           H  
ATOM   3631  HA3 GLY A 233      49.564  11.026  -8.728  1.00  0.00           H  
ATOM   3632  HA2 GLY A 233      49.190  11.688  -7.062  1.00  0.00           H  
ATOM   3633  N   ASN A 234      46.994  11.935  -8.828  1.00  0.91           N  
ATOM   3634  CA  ASN A 234      45.616  12.122  -9.350  1.00  0.91           C  
ATOM   3635  C   ASN A 234      44.480  12.157  -8.381  1.00  0.91           C  
ATOM   3636  O   ASN A 234      43.357  12.514  -8.743  1.00  0.91           O  
ATOM   3637  CB  ASN A 234      45.245  10.925 -10.327  1.00  0.91           C  
ATOM   3638  CG  ASN A 234      46.213  10.773 -11.492  1.00  0.91           C  
ATOM   3639  OD1 ASN A 234      47.230  10.157 -11.312  1.00  0.91           O  
ATOM   3640  ND2 ASN A 234      45.869  11.395 -12.566  1.00  0.91           N  
ATOM   3641  H   ASN A 234      47.701  12.602  -9.102  1.00  0.00           H  
ATOM   3642  HA  ASN A 234      45.531  13.080  -9.863  1.00  0.00           H  
ATOM   3643  HB3 ASN A 234      44.249  11.087 -10.740  1.00  0.00           H  
ATOM   3644  HB2 ASN A 234      45.252   9.948  -9.844  1.00  0.00           H  
ATOM   3645 HD22 ASN A 234      46.417  11.358 -13.414  1.00  0.00           H  
ATOM   3646 HD21 ASN A 234      45.033  11.962 -12.571  1.00  0.00           H  
ATOM   3647  N   LEU A 235      44.750  11.912  -7.069  1.00  0.93           N  
ATOM   3648  CA  LEU A 235      43.809  12.086  -5.967  1.00  0.93           C  
ATOM   3649  C   LEU A 235      43.677  13.581  -5.649  1.00  0.93           C  
ATOM   3650  O   LEU A 235      44.641  14.232  -5.461  1.00  0.93           O  
ATOM   3651  CB  LEU A 235      44.433  11.204  -4.807  1.00  0.93           C  
ATOM   3652  CG  LEU A 235      43.718  11.402  -3.413  1.00  0.93           C  
ATOM   3653  CD1 LEU A 235      42.220  11.152  -3.413  1.00  0.93           C  
ATOM   3654  CD2 LEU A 235      44.404  10.779  -2.190  1.00  0.93           C  
ATOM   3655  H   LEU A 235      45.715  11.697  -6.862  1.00  0.00           H  
ATOM   3656  HA  LEU A 235      42.843  11.667  -6.247  1.00  0.00           H  
ATOM   3657  HB3 LEU A 235      45.482  11.377  -4.567  1.00  0.00           H  
ATOM   3658  HB2 LEU A 235      44.327  10.126  -4.929  1.00  0.00           H  
ATOM   3659  HG  LEU A 235      43.945  12.431  -3.134  1.00  0.00           H  
ATOM   3660 HD11 LEU A 235      41.773  11.498  -4.345  1.00  0.00           H  
ATOM   3661 HD12 LEU A 235      42.024  10.122  -3.118  1.00  0.00           H  
ATOM   3662 HD13 LEU A 235      41.793  11.766  -2.621  1.00  0.00           H  
ATOM   3663 HD21 LEU A 235      44.354   9.712  -2.406  1.00  0.00           H  
ATOM   3664 HD22 LEU A 235      45.458  11.027  -2.067  1.00  0.00           H  
ATOM   3665 HD23 LEU A 235      43.840  11.104  -1.317  1.00  0.00           H  
ATOM   3666  N   ILE A 236      42.476  14.099  -5.693  1.00  0.92           N  
ATOM   3667  CA  ILE A 236      42.064  15.366  -5.282  1.00  0.92           C  
ATOM   3668  C   ILE A 236      41.458  15.130  -3.847  1.00  0.92           C  
ATOM   3669  O   ILE A 236      40.406  14.495  -3.716  1.00  0.92           O  
ATOM   3670  CB  ILE A 236      40.893  15.963  -6.220  1.00  0.92           C  
ATOM   3671  CG1 ILE A 236      41.210  16.075  -7.794  1.00  0.92           C  
ATOM   3672  CG2 ILE A 236      40.330  17.340  -5.762  1.00  0.92           C  
ATOM   3673  CD1 ILE A 236      42.336  16.983  -8.115  1.00  0.92           C  
ATOM   3674  H   ILE A 236      41.760  13.403  -5.851  1.00  0.00           H  
ATOM   3675  HA  ILE A 236      42.771  16.195  -5.303  1.00  0.00           H  
ATOM   3676  HB  ILE A 236      40.037  15.288  -6.221  1.00  0.00           H  
ATOM   3677 HG13 ILE A 236      40.340  16.282  -8.418  1.00  0.00           H  
ATOM   3678 HG12 ILE A 236      41.501  15.082  -8.140  1.00  0.00           H  
ATOM   3679 HG21 ILE A 236      41.158  18.020  -5.562  1.00  0.00           H  
ATOM   3680 HG22 ILE A 236      39.753  17.859  -6.528  1.00  0.00           H  
ATOM   3681 HG23 ILE A 236      39.613  17.354  -4.942  1.00  0.00           H  
ATOM   3682 HD11 ILE A 236      42.546  17.063  -9.181  1.00  0.00           H  
ATOM   3683 HD12 ILE A 236      42.245  17.976  -7.675  1.00  0.00           H  
ATOM   3684 HD13 ILE A 236      43.220  16.630  -7.582  1.00  0.00           H  
ATOM   3685  N   ALA A 237      42.265  15.465  -2.836  1.00  0.95           N  
ATOM   3686  CA  ALA A 237      41.977  15.365  -1.384  1.00  0.95           C  
ATOM   3687  C   ALA A 237      40.901  16.429  -0.981  1.00  0.95           C  
ATOM   3688  O   ALA A 237      40.771  17.461  -1.656  1.00  0.95           O  
ATOM   3689  CB  ALA A 237      43.275  15.620  -0.553  1.00  0.95           C  
ATOM   3690  H   ALA A 237      43.136  15.955  -2.986  1.00  0.00           H  
ATOM   3691  HA  ALA A 237      41.562  14.376  -1.187  1.00  0.00           H  
ATOM   3692  HB1 ALA A 237      43.145  15.757   0.520  1.00  0.00           H  
ATOM   3693  HB2 ALA A 237      43.919  14.763  -0.747  1.00  0.00           H  
ATOM   3694  HB3 ALA A 237      43.737  16.542  -0.906  1.00  0.00           H  
ATOM   3695  N   PRO A 238      40.207  16.191   0.147  1.00  0.95           N  
ATOM   3696  CA  PRO A 238      39.418  17.151   0.899  1.00  0.95           C  
ATOM   3697  C   PRO A 238      40.193  18.244   1.685  1.00  0.95           C  
ATOM   3698  O   PRO A 238      41.289  17.956   2.171  1.00  0.95           O  
ATOM   3699  CB  PRO A 238      38.605  16.325   1.870  1.00  0.95           C  
ATOM   3700  CG  PRO A 238      39.373  15.089   2.048  1.00  0.95           C  
ATOM   3701  CD  PRO A 238      40.237  14.932   0.810  1.00  0.95           C  
ATOM   3702  HA  PRO A 238      38.726  17.699   0.258  1.00  0.00           H  
ATOM   3703  HB3 PRO A 238      37.592  16.108   1.531  1.00  0.00           H  
ATOM   3704  HB2 PRO A 238      38.445  16.939   2.756  1.00  0.00           H  
ATOM   3705  HG3 PRO A 238      38.766  14.199   2.214  1.00  0.00           H  
ATOM   3706  HG2 PRO A 238      39.932  15.173   2.980  1.00  0.00           H  
ATOM   3707  HD2 PRO A 238      41.163  14.476   1.163  1.00  0.00           H  
ATOM   3708  HD3 PRO A 238      39.757  14.187   0.176  1.00  0.00           H  
ATOM   3709  N   ARG A 239      39.653  19.491   1.756  1.00  0.86           N  
ATOM   3710  CA  ARG A 239      40.085  20.521   2.657  1.00  0.86           C  
ATOM   3711  C   ARG A 239      39.371  20.402   4.015  1.00  0.86           C  
ATOM   3712  O   ARG A 239      39.995  20.294   5.052  1.00  0.86           O  
ATOM   3713  CB  ARG A 239      40.011  21.930   2.079  1.00  0.86           C  
ATOM   3714  CG  ARG A 239      40.644  22.901   3.117  1.00  0.86           C  
ATOM   3715  CD  ARG A 239      40.689  24.340   2.611  1.00  0.86           C  
ATOM   3716  NE  ARG A 239      41.346  25.212   3.586  1.00  0.86           N  
ATOM   3717  CZ  ARG A 239      41.485  26.546   3.506  1.00  0.86           C  
ATOM   3718  NH1 ARG A 239      42.043  27.156   4.581  1.00  0.86           N  
ATOM   3719  NH2 ARG A 239      41.175  27.229   2.425  1.00  0.86           N1+
ATOM   3720  H   ARG A 239      38.822  19.779   1.258  1.00  0.00           H  
ATOM   3721  HA  ARG A 239      41.146  20.328   2.817  1.00  0.00           H  
ATOM   3722  HB3 ARG A 239      39.066  22.198   1.605  1.00  0.00           H  
ATOM   3723  HB2 ARG A 239      40.617  21.910   1.173  1.00  0.00           H  
ATOM   3724  HG3 ARG A 239      41.679  22.626   3.322  1.00  0.00           H  
ATOM   3725  HG2 ARG A 239      40.119  22.912   4.071  1.00  0.00           H  
ATOM   3726  HD3 ARG A 239      39.713  24.764   2.377  1.00  0.00           H  
ATOM   3727  HD2 ARG A 239      41.324  24.475   1.735  1.00  0.00           H  
ATOM   3728  HE  ARG A 239      41.603  24.720   4.430  1.00  0.00           H  
ATOM   3729 HH12 ARG A 239      42.073  28.165   4.555  1.00  0.00           H  
ATOM   3730 HH11 ARG A 239      42.261  26.571   5.375  1.00  0.00           H  
ATOM   3731 HH22 ARG A 239      41.003  28.224   2.444  1.00  0.00           H  
ATOM   3732 HH21 ARG A 239      40.912  26.755   1.573  1.00  0.00           H  
ATOM   3733  N   TYR A 240      38.041  20.527   3.966  1.00  0.89           N  
ATOM   3734  CA  TYR A 240      37.089  20.338   5.022  1.00  0.89           C  
ATOM   3735  C   TYR A 240      36.245  19.064   4.747  1.00  0.89           C  
ATOM   3736  O   TYR A 240      36.054  18.707   3.585  1.00  0.89           O  
ATOM   3737  CB  TYR A 240      36.112  21.571   4.914  1.00  0.89           C  
ATOM   3738  CG  TYR A 240      36.779  22.919   5.087  1.00  0.89           C  
ATOM   3739  CD1 TYR A 240      37.020  23.656   3.944  1.00  0.89           C  
ATOM   3740  CD2 TYR A 240      36.877  23.608   6.307  1.00  0.89           C  
ATOM   3741  CE1 TYR A 240      37.459  24.996   3.868  1.00  0.89           C  
ATOM   3742  CE2 TYR A 240      37.384  24.959   6.285  1.00  0.89           C  
ATOM   3743  CZ  TYR A 240      37.788  25.515   5.120  1.00  0.89           C  
ATOM   3744  OH  TYR A 240      38.428  26.693   5.204  1.00  0.89           O  
ATOM   3745  H   TYR A 240      37.688  20.609   3.023  1.00  0.00           H  
ATOM   3746  HA  TYR A 240      37.571  20.393   5.998  1.00  0.00           H  
ATOM   3747  HB3 TYR A 240      35.307  21.536   5.649  1.00  0.00           H  
ATOM   3748  HB2 TYR A 240      35.602  21.584   3.951  1.00  0.00           H  
ATOM   3749  HD1 TYR A 240      36.920  22.999   3.093  1.00  0.00           H  
ATOM   3750  HD2 TYR A 240      36.460  23.217   7.223  1.00  0.00           H  
ATOM   3751  HE1 TYR A 240      37.822  25.385   2.929  1.00  0.00           H  
ATOM   3752  HE2 TYR A 240      37.530  25.437   7.242  1.00  0.00           H  
ATOM   3753  HH  TYR A 240      38.921  26.844   6.014  1.00  0.00           H  
ATOM   3754  N   ALA A 241      35.758  18.464   5.822  1.00  0.92           N  
ATOM   3755  CA  ALA A 241      34.816  17.400   5.732  1.00  0.92           C  
ATOM   3756  C   ALA A 241      33.584  17.662   6.622  1.00  0.92           C  
ATOM   3757  O   ALA A 241      33.582  18.470   7.528  1.00  0.92           O  
ATOM   3758  CB  ALA A 241      35.492  16.080   6.117  1.00  0.92           C  
ATOM   3759  H   ALA A 241      35.840  18.978   6.688  1.00  0.00           H  
ATOM   3760  HA  ALA A 241      34.402  17.342   4.726  1.00  0.00           H  
ATOM   3761  HB1 ALA A 241      34.813  15.228   6.096  1.00  0.00           H  
ATOM   3762  HB2 ALA A 241      36.285  15.807   5.421  1.00  0.00           H  
ATOM   3763  HB3 ALA A 241      35.911  16.196   7.117  1.00  0.00           H  
ATOM   3764  N   PHE A 242      32.483  16.937   6.385  1.00  0.87           N  
ATOM   3765  CA  PHE A 242      31.246  17.325   7.127  1.00  0.87           C  
ATOM   3766  C   PHE A 242      31.038  16.290   8.239  1.00  0.87           C  
ATOM   3767  O   PHE A 242      30.765  15.159   7.931  1.00  0.87           O  
ATOM   3768  CB  PHE A 242      30.046  17.314   6.105  1.00  0.87           C  
ATOM   3769  CG  PHE A 242      30.370  18.178   4.862  1.00  0.87           C  
ATOM   3770  CD1 PHE A 242      30.449  19.578   5.092  1.00  0.87           C  
ATOM   3771  CD2 PHE A 242      30.672  17.602   3.629  1.00  0.87           C  
ATOM   3772  CE1 PHE A 242      30.654  20.319   3.910  1.00  0.87           C  
ATOM   3773  CE2 PHE A 242      31.024  18.413   2.574  1.00  0.87           C  
ATOM   3774  CZ  PHE A 242      30.930  19.769   2.687  1.00  0.87           C  
ATOM   3775  H   PHE A 242      32.265  16.341   5.599  1.00  0.00           H  
ATOM   3776  HA  PHE A 242      31.299  18.318   7.573  1.00  0.00           H  
ATOM   3777  HB3 PHE A 242      29.096  17.597   6.558  1.00  0.00           H  
ATOM   3778  HB2 PHE A 242      29.757  16.307   5.802  1.00  0.00           H  
ATOM   3779  HD1 PHE A 242      30.220  20.059   6.031  1.00  0.00           H  
ATOM   3780  HD2 PHE A 242      30.745  16.528   3.540  1.00  0.00           H  
ATOM   3781  HE1 PHE A 242      30.568  21.394   3.970  1.00  0.00           H  
ATOM   3782  HE2 PHE A 242      31.314  17.921   1.658  1.00  0.00           H  
ATOM   3783  HZ  PHE A 242      31.066  20.354   1.790  1.00  0.00           H  
ATOM   3784  N   ALA A 243      30.920  16.720   9.504  1.00  0.90           N  
ATOM   3785  CA  ALA A 243      30.599  15.864  10.637  1.00  0.90           C  
ATOM   3786  C   ALA A 243      29.076  16.045  10.935  1.00  0.90           C  
ATOM   3787  O   ALA A 243      28.684  17.100  11.370  1.00  0.90           O  
ATOM   3788  CB  ALA A 243      31.480  16.188  11.826  1.00  0.90           C  
ATOM   3789  H   ALA A 243      30.913  17.715   9.677  1.00  0.00           H  
ATOM   3790  HA  ALA A 243      30.756  14.835  10.314  1.00  0.00           H  
ATOM   3791  HB1 ALA A 243      31.970  17.160  11.879  1.00  0.00           H  
ATOM   3792  HB2 ALA A 243      30.933  16.120  12.766  1.00  0.00           H  
ATOM   3793  HB3 ALA A 243      32.279  15.474  12.027  1.00  0.00           H  
ATOM   3794  N   LEU A 244      28.252  15.048  10.441  1.00  0.86           N  
ATOM   3795  CA  LEU A 244      26.891  15.269  10.315  1.00  0.86           C  
ATOM   3796  C   LEU A 244      26.127  15.177  11.638  1.00  0.86           C  
ATOM   3797  O   LEU A 244      26.446  14.387  12.492  1.00  0.86           O  
ATOM   3798  CB  LEU A 244      26.286  14.227   9.417  1.00  0.86           C  
ATOM   3799  CG  LEU A 244      26.778  14.090   7.948  1.00  0.86           C  
ATOM   3800  CD1 LEU A 244      26.056  12.923   7.205  1.00  0.86           C  
ATOM   3801  CD2 LEU A 244      26.684  15.409   7.212  1.00  0.86           C  
ATOM   3802  H   LEU A 244      28.580  14.153  10.107  1.00  0.00           H  
ATOM   3803  HA  LEU A 244      26.831  16.226   9.797  1.00  0.00           H  
ATOM   3804  HB3 LEU A 244      25.196  14.255   9.418  1.00  0.00           H  
ATOM   3805  HB2 LEU A 244      26.484  13.219   9.784  1.00  0.00           H  
ATOM   3806  HG  LEU A 244      27.813  13.768   8.068  1.00  0.00           H  
ATOM   3807 HD11 LEU A 244      25.448  12.264   7.824  1.00  0.00           H  
ATOM   3808 HD12 LEU A 244      25.438  13.273   6.378  1.00  0.00           H  
ATOM   3809 HD13 LEU A 244      26.850  12.243   6.897  1.00  0.00           H  
ATOM   3810 HD21 LEU A 244      26.676  15.208   6.141  1.00  0.00           H  
ATOM   3811 HD22 LEU A 244      25.906  16.068   7.599  1.00  0.00           H  
ATOM   3812 HD23 LEU A 244      27.649  15.883   7.390  1.00  0.00           H  
ATOM   3813  N   SER A 245      25.049  15.995  11.781  1.00  0.85           N  
ATOM   3814  CA  SER A 245      23.989  15.982  12.865  1.00  0.85           C  
ATOM   3815  C   SER A 245      22.553  15.752  12.251  1.00  0.85           C  
ATOM   3816  O   SER A 245      22.117  16.346  11.292  1.00  0.85           O  
ATOM   3817  CB  SER A 245      24.154  17.253  13.720  1.00  0.85           C  
ATOM   3818  OG  SER A 245      23.373  17.373  14.862  1.00  0.85           O  
ATOM   3819  H   SER A 245      24.780  16.554  10.984  1.00  0.00           H  
ATOM   3820  HA  SER A 245      24.213  15.112  13.482  1.00  0.00           H  
ATOM   3821  HB3 SER A 245      24.063  18.152  13.111  1.00  0.00           H  
ATOM   3822  HB2 SER A 245      25.209  17.257  13.996  1.00  0.00           H  
ATOM   3823  HG  SER A 245      23.482  18.225  15.290  1.00  0.00           H  
ATOM   3824  N   ARG A 246      21.947  14.673  12.747  1.00  0.71           N  
ATOM   3825  CA  ARG A 246      20.709  14.144  12.227  1.00  0.71           C  
ATOM   3826  C   ARG A 246      19.496  14.872  12.711  1.00  0.71           C  
ATOM   3827  O   ARG A 246      18.809  15.480  11.899  1.00  0.71           O  
ATOM   3828  CB  ARG A 246      20.609  12.636  12.546  1.00  0.71           C  
ATOM   3829  CG  ARG A 246      21.730  11.692  11.936  1.00  0.71           C  
ATOM   3830  CD  ARG A 246      21.807  11.814  10.416  1.00  0.71           C  
ATOM   3831  NE  ARG A 246      22.841  10.895   9.810  1.00  0.71           N  
ATOM   3832  CZ  ARG A 246      23.021  10.366   8.581  1.00  0.71           C  
ATOM   3833  NH1 ARG A 246      22.130  10.796   7.669  1.00  0.71           N  
ATOM   3834  NH2 ARG A 246      24.014   9.505   8.297  1.00  0.71           N1+
ATOM   3835  H   ARG A 246      22.406  14.262  13.548  1.00  0.00           H  
ATOM   3836  HA  ARG A 246      20.770  14.283  11.148  1.00  0.00           H  
ATOM   3837  HB3 ARG A 246      19.687  12.209  12.151  1.00  0.00           H  
ATOM   3838  HB2 ARG A 246      20.646  12.586  13.634  1.00  0.00           H  
ATOM   3839  HG3 ARG A 246      21.791  10.671  12.311  1.00  0.00           H  
ATOM   3840  HG2 ARG A 246      22.659  12.104  12.331  1.00  0.00           H  
ATOM   3841  HD3 ARG A 246      22.048  12.806  10.033  1.00  0.00           H  
ATOM   3842  HD2 ARG A 246      20.856  11.638   9.912  1.00  0.00           H  
ATOM   3843  HE  ARG A 246      23.558  10.660  10.482  1.00  0.00           H  
ATOM   3844 HH12 ARG A 246      22.341  10.425   6.754  1.00  0.00           H  
ATOM   3845 HH11 ARG A 246      21.297  11.294   7.950  1.00  0.00           H  
ATOM   3846 HH22 ARG A 246      24.031   9.036   7.403  1.00  0.00           H  
ATOM   3847 HH21 ARG A 246      24.642   9.207   9.030  1.00  0.00           H  
ATOM   3848  N   GLY A 247      19.371  15.128  13.994  1.00  0.80           N  
ATOM   3849  CA  GLY A 247      18.264  15.734  14.678  1.00  0.80           C  
ATOM   3850  C   GLY A 247      16.900  15.473  14.039  1.00  0.80           C  
ATOM   3851  O   GLY A 247      16.537  14.284  13.789  1.00  0.80           O  
ATOM   3852  H   GLY A 247      19.974  14.719  14.694  1.00  0.00           H  
ATOM   3853  HA3 GLY A 247      18.513  16.779  14.861  1.00  0.00           H  
ATOM   3854  HA2 GLY A 247      18.290  15.269  15.663  1.00  0.00           H  
ATOM   3855  N   PHE A 248      16.135  16.534  13.780  1.00  0.58           N  
ATOM   3856  CA  PHE A 248      14.876  16.510  13.008  1.00  0.58           C  
ATOM   3857  C   PHE A 248      14.915  16.006  11.540  1.00  0.58           C  
ATOM   3858  O   PHE A 248      13.907  15.663  10.889  1.00  0.58           O  
ATOM   3859  CB  PHE A 248      14.199  17.912  12.981  1.00  0.58           C  
ATOM   3860  CG  PHE A 248      14.158  18.706  14.246  1.00  0.58           C  
ATOM   3861  CD1 PHE A 248      13.236  18.300  15.227  1.00  0.58           C  
ATOM   3862  CD2 PHE A 248      14.715  19.941  14.409  1.00  0.58           C  
ATOM   3863  CE1 PHE A 248      13.004  19.085  16.390  1.00  0.58           C  
ATOM   3864  CE2 PHE A 248      14.484  20.742  15.540  1.00  0.58           C  
ATOM   3865  CZ  PHE A 248      13.612  20.311  16.537  1.00  0.58           C  
ATOM   3866  H   PHE A 248      16.460  17.445  14.071  1.00  0.00           H  
ATOM   3867  HA  PHE A 248      14.114  15.930  13.529  1.00  0.00           H  
ATOM   3868  HB3 PHE A 248      13.221  17.982  12.503  1.00  0.00           H  
ATOM   3869  HB2 PHE A 248      14.930  18.393  12.332  1.00  0.00           H  
ATOM   3870  HD1 PHE A 248      12.729  17.351  15.132  1.00  0.00           H  
ATOM   3871  HD2 PHE A 248      15.309  20.416  13.642  1.00  0.00           H  
ATOM   3872  HE1 PHE A 248      12.350  18.743  17.178  1.00  0.00           H  
ATOM   3873  HE2 PHE A 248      15.129  21.586  15.734  1.00  0.00           H  
ATOM   3874  HZ  PHE A 248      13.465  20.974  17.376  1.00  0.00           H  
ATOM   3875  N   GLY A 249      16.130  16.015  11.002  1.00  0.56           N  
ATOM   3876  CA  GLY A 249      16.390  15.868   9.616  1.00  0.56           C  
ATOM   3877  C   GLY A 249      15.987  17.123   8.788  1.00  0.56           C  
ATOM   3878  O   GLY A 249      15.959  18.227   9.349  1.00  0.56           O  
ATOM   3879  H   GLY A 249      16.884  16.244  11.635  1.00  0.00           H  
ATOM   3880  HA3 GLY A 249      16.048  14.916   9.209  1.00  0.00           H  
ATOM   3881  HA2 GLY A 249      17.469  15.764   9.501  1.00  0.00           H  
ATOM   3882  N   SER A 250      15.910  16.952   7.433  1.00  0.76           N  
ATOM   3883  CA  SER A 250      15.559  18.047   6.502  1.00  0.76           C  
ATOM   3884  C   SER A 250      15.049  17.490   5.109  1.00  0.76           C  
ATOM   3885  O   SER A 250      14.158  16.625   5.203  1.00  0.76           O  
ATOM   3886  CB  SER A 250      16.775  19.049   6.342  1.00  0.76           C  
ATOM   3887  OG  SER A 250      17.838  18.513   5.662  1.00  0.76           O  
ATOM   3888  H   SER A 250      15.882  16.015   7.056  1.00  0.00           H  
ATOM   3889  HA  SER A 250      14.667  18.549   6.877  1.00  0.00           H  
ATOM   3890  HB3 SER A 250      17.163  19.291   7.331  1.00  0.00           H  
ATOM   3891  HB2 SER A 250      16.503  19.959   5.807  1.00  0.00           H  
ATOM   3892  HG  SER A 250      18.260  17.910   6.279  1.00  0.00           H  
ATOM   3893  N   GLY A 251      15.609  17.943   3.968  1.00  0.84           N  
ATOM   3894  CA  GLY A 251      15.205  17.524   2.671  1.00  0.84           C  
ATOM   3895  C   GLY A 251      15.519  18.643   1.608  1.00  0.84           C  
ATOM   3896  O   GLY A 251      15.608  19.779   2.020  1.00  0.84           O  
ATOM   3897  H   GLY A 251      16.374  18.603   3.957  1.00  0.00           H  
ATOM   3898  HA3 GLY A 251      14.123  17.449   2.777  1.00  0.00           H  
ATOM   3899  HA2 GLY A 251      15.633  16.595   2.295  1.00  0.00           H  
ATOM   3900  N   ILE A 252      15.437  18.284   0.365  1.00  0.84           N  
ATOM   3901  CA  ILE A 252      15.747  19.173  -0.704  1.00  0.84           C  
ATOM   3902  C   ILE A 252      14.449  19.372  -1.555  1.00  0.84           C  
ATOM   3903  O   ILE A 252      13.908  18.440  -2.164  1.00  0.84           O  
ATOM   3904  CB  ILE A 252      16.927  18.528  -1.605  1.00  0.84           C  
ATOM   3905  CG1 ILE A 252      18.074  17.935  -0.730  1.00  0.84           C  
ATOM   3906  CG2 ILE A 252      17.555  19.537  -2.566  1.00  0.84           C  
ATOM   3907  CD1 ILE A 252      18.736  16.694  -1.194  1.00  0.84           C  
ATOM   3908  H   ILE A 252      15.184  17.362   0.039  1.00  0.00           H  
ATOM   3909  HA  ILE A 252      16.214  20.098  -0.365  1.00  0.00           H  
ATOM   3910  HB  ILE A 252      16.486  17.703  -2.165  1.00  0.00           H  
ATOM   3911 HG13 ILE A 252      17.809  17.651   0.288  1.00  0.00           H  
ATOM   3912 HG12 ILE A 252      18.887  18.600  -0.435  1.00  0.00           H  
ATOM   3913 HG21 ILE A 252      16.787  19.709  -3.321  1.00  0.00           H  
ATOM   3914 HG22 ILE A 252      18.000  20.387  -2.049  1.00  0.00           H  
ATOM   3915 HG23 ILE A 252      18.411  19.206  -3.153  1.00  0.00           H  
ATOM   3916 HD11 ILE A 252      19.746  16.547  -0.808  1.00  0.00           H  
ATOM   3917 HD12 ILE A 252      18.170  15.870  -0.759  1.00  0.00           H  
ATOM   3918 HD13 ILE A 252      18.632  16.572  -2.271  1.00  0.00           H  
ATOM   3919  N   ILE A 253      14.154  20.605  -1.888  1.00  0.81           N  
ATOM   3920  CA  ILE A 253      13.043  21.086  -2.799  1.00  0.81           C  
ATOM   3921  C   ILE A 253      13.673  21.905  -3.863  1.00  0.81           C  
ATOM   3922  O   ILE A 253      14.711  22.514  -3.583  1.00  0.81           O  
ATOM   3923  CB  ILE A 253      12.022  21.765  -1.983  1.00  0.81           C  
ATOM   3924  CG1 ILE A 253      12.491  23.059  -1.275  1.00  0.81           C  
ATOM   3925  CG2 ILE A 253      11.149  20.881  -1.063  1.00  0.81           C  
ATOM   3926  CD1 ILE A 253      11.348  23.976  -0.931  1.00  0.81           C  
ATOM   3927  H   ILE A 253      14.657  21.434  -1.607  1.00  0.00           H  
ATOM   3928  HA  ILE A 253      12.633  20.189  -3.264  1.00  0.00           H  
ATOM   3929  HB  ILE A 253      11.284  22.065  -2.728  1.00  0.00           H  
ATOM   3930 HG13 ILE A 253      13.081  23.745  -1.883  1.00  0.00           H  
ATOM   3931 HG12 ILE A 253      13.074  22.733  -0.413  1.00  0.00           H  
ATOM   3932 HG21 ILE A 253      11.726  20.416  -0.263  1.00  0.00           H  
ATOM   3933 HG22 ILE A 253      10.304  21.304  -0.521  1.00  0.00           H  
ATOM   3934 HG23 ILE A 253      10.718  20.029  -1.589  1.00  0.00           H  
ATOM   3935 HD11 ILE A 253      10.387  23.487  -0.765  1.00  0.00           H  
ATOM   3936 HD12 ILE A 253      11.373  24.498   0.026  1.00  0.00           H  
ATOM   3937 HD13 ILE A 253      11.073  24.650  -1.741  1.00  0.00           H  
ATOM   3938  N   ASN A 254      12.973  21.901  -5.023  1.00  0.81           N  
ATOM   3939  CA  ASN A 254      13.310  22.640  -6.245  1.00  0.81           C  
ATOM   3940  C   ASN A 254      12.195  23.699  -6.460  1.00  0.81           C  
ATOM   3941  O   ASN A 254      11.233  23.277  -7.072  1.00  0.81           O  
ATOM   3942  CB  ASN A 254      13.506  21.567  -7.338  1.00  0.81           C  
ATOM   3943  CG  ASN A 254      14.881  20.831  -7.271  1.00  0.81           C  
ATOM   3944  OD1 ASN A 254      14.981  19.729  -6.750  1.00  0.81           O  
ATOM   3945  ND2 ASN A 254      15.978  21.390  -7.707  1.00  0.81           N  
ATOM   3946  H   ASN A 254      12.052  21.486  -5.008  1.00  0.00           H  
ATOM   3947  HA  ASN A 254      14.237  23.170  -6.023  1.00  0.00           H  
ATOM   3948  HB3 ASN A 254      13.412  22.014  -8.327  1.00  0.00           H  
ATOM   3949  HB2 ASN A 254      12.719  20.813  -7.332  1.00  0.00           H  
ATOM   3950 HD22 ASN A 254      16.807  20.917  -7.374  1.00  0.00           H  
ATOM   3951 HD21 ASN A 254      15.903  22.381  -7.888  1.00  0.00           H  
ATOM   3952  N   SER A 255      12.275  24.932  -6.006  1.00  0.81           N  
ATOM   3953  CA  SER A 255      11.226  25.972  -6.122  1.00  0.81           C  
ATOM   3954  C   SER A 255      11.759  27.414  -6.199  1.00  0.81           C  
ATOM   3955  O   SER A 255      12.618  27.760  -5.402  1.00  0.81           O  
ATOM   3956  CB  SER A 255      10.190  25.818  -5.011  1.00  0.81           C  
ATOM   3957  OG  SER A 255       9.214  26.835  -5.194  1.00  0.81           O  
ATOM   3958  H   SER A 255      13.138  25.170  -5.539  1.00  0.00           H  
ATOM   3959  HA  SER A 255      10.588  25.817  -6.993  1.00  0.00           H  
ATOM   3960  HB3 SER A 255      10.683  25.843  -4.039  1.00  0.00           H  
ATOM   3961  HB2 SER A 255       9.853  24.782  -5.055  1.00  0.00           H  
ATOM   3962  HG  SER A 255       8.447  26.674  -4.639  1.00  0.00           H  
ATOM   3963  N   ASN A 256      11.087  28.163  -7.083  1.00  0.76           N  
ATOM   3964  CA  ASN A 256      11.305  29.629  -7.264  1.00  0.76           C  
ATOM   3965  C   ASN A 256      10.807  30.488  -6.097  1.00  0.76           C  
ATOM   3966  O   ASN A 256      11.242  31.624  -6.001  1.00  0.76           O  
ATOM   3967  CB  ASN A 256      10.618  30.054  -8.550  1.00  0.76           C  
ATOM   3968  CG  ASN A 256      11.496  29.959  -9.865  1.00  0.76           C  
ATOM   3969  OD1 ASN A 256      12.647  29.486  -9.760  1.00  0.76           O  
ATOM   3970  ND2 ASN A 256      11.071  30.457 -11.055  1.00  0.76           N  
ATOM   3971  H   ASN A 256      10.322  27.687  -7.541  1.00  0.00           H  
ATOM   3972  HA  ASN A 256      12.383  29.772  -7.351  1.00  0.00           H  
ATOM   3973  HB3 ASN A 256      10.154  31.036  -8.453  1.00  0.00           H  
ATOM   3974  HB2 ASN A 256       9.794  29.397  -8.830  1.00  0.00           H  
ATOM   3975 HD22 ASN A 256      11.570  30.273 -11.913  1.00  0.00           H  
ATOM   3976 HD21 ASN A 256      10.165  30.889 -11.175  1.00  0.00           H  
ATOM   3977  N   ALA A 257       9.946  29.902  -5.209  1.00  0.87           N  
ATOM   3978  CA  ALA A 257       9.143  30.654  -4.261  1.00  0.87           C  
ATOM   3979  C   ALA A 257       9.955  31.579  -3.258  1.00  0.87           C  
ATOM   3980  O   ALA A 257      10.964  31.093  -2.702  1.00  0.87           O  
ATOM   3981  CB  ALA A 257       8.286  29.695  -3.517  1.00  0.87           C  
ATOM   3982  H   ALA A 257       9.790  28.909  -5.308  1.00  0.00           H  
ATOM   3983  HA  ALA A 257       8.501  31.226  -4.931  1.00  0.00           H  
ATOM   3984  HB1 ALA A 257       9.038  29.232  -2.877  1.00  0.00           H  
ATOM   3985  HB2 ALA A 257       7.780  30.365  -2.822  1.00  0.00           H  
ATOM   3986  HB3 ALA A 257       7.495  29.112  -3.989  1.00  0.00           H  
ATOM   3987  N   PRO A 258       9.587  32.840  -3.089  1.00  0.85           N  
ATOM   3988  CA  PRO A 258      10.183  33.810  -2.208  1.00  0.85           C  
ATOM   3989  C   PRO A 258      10.332  33.361  -0.700  1.00  0.85           C  
ATOM   3990  O   PRO A 258       9.409  32.768  -0.154  1.00  0.85           O  
ATOM   3991  CB  PRO A 258       9.351  35.059  -2.391  1.00  0.85           C  
ATOM   3992  CG  PRO A 258       8.658  34.903  -3.657  1.00  0.85           C  
ATOM   3993  CD  PRO A 258       8.307  33.418  -3.584  1.00  0.85           C  
ATOM   3994  HA  PRO A 258      11.104  34.229  -2.614  1.00  0.00           H  
ATOM   3995  HB3 PRO A 258       9.902  36.000  -2.372  1.00  0.00           H  
ATOM   3996  HB2 PRO A 258       8.608  35.151  -1.599  1.00  0.00           H  
ATOM   3997  HG3 PRO A 258       9.290  35.056  -4.531  1.00  0.00           H  
ATOM   3998  HG2 PRO A 258       7.754  35.512  -3.624  1.00  0.00           H  
ATOM   3999  HD2 PRO A 258       7.496  33.156  -2.904  1.00  0.00           H  
ATOM   4000  HD3 PRO A 258       8.157  33.219  -4.645  1.00  0.00           H  
ATOM   4001  N   MET A 259      11.492  33.640  -0.142  1.00  0.78           N  
ATOM   4002  CA  MET A 259      11.658  33.539   1.280  1.00  0.78           C  
ATOM   4003  C   MET A 259      11.236  34.850   2.015  1.00  0.78           C  
ATOM   4004  O   MET A 259      11.139  35.880   1.386  1.00  0.78           O  
ATOM   4005  CB  MET A 259      13.128  33.254   1.580  1.00  0.78           C  
ATOM   4006  CG  MET A 259      13.619  31.865   1.092  1.00  0.78           C  
ATOM   4007  SD  MET A 259      15.433  31.687   0.900  1.00  0.78           S  
ATOM   4008  CE  MET A 259      15.485  29.912   0.683  1.00  0.78           C  
ATOM   4009  H   MET A 259      12.304  33.930  -0.669  1.00  0.00           H  
ATOM   4010  HA  MET A 259      11.152  32.706   1.768  1.00  0.00           H  
ATOM   4011  HB3 MET A 259      13.479  33.436   2.596  1.00  0.00           H  
ATOM   4012  HB2 MET A 259      13.714  33.950   0.981  1.00  0.00           H  
ATOM   4013  HG3 MET A 259      13.124  31.733   0.129  1.00  0.00           H  
ATOM   4014  HG2 MET A 259      13.165  31.082   1.698  1.00  0.00           H  
ATOM   4015  HE1 MET A 259      15.173  29.458   1.624  1.00  0.00           H  
ATOM   4016  HE2 MET A 259      14.733  29.662  -0.066  1.00  0.00           H  
ATOM   4017  HE3 MET A 259      16.472  29.555   0.389  1.00  0.00           H  
ATOM   4018  N   ASP A 260      10.933  34.715   3.352  1.00  0.78           N  
ATOM   4019  CA  ASP A 260      10.432  35.685   4.251  1.00  0.78           C  
ATOM   4020  C   ASP A 260      10.631  35.066   5.627  1.00  0.78           C  
ATOM   4021  O   ASP A 260      10.654  33.828   5.698  1.00  0.78           O  
ATOM   4022  CB  ASP A 260       8.959  36.109   3.991  1.00  0.78           C  
ATOM   4023  CG  ASP A 260       8.385  37.309   4.768  1.00  0.78           C  
ATOM   4024  OD1 ASP A 260       7.115  37.537   4.652  1.00  0.78           O  
ATOM   4025  OD2 ASP A 260       9.153  38.122   5.343  1.00  0.78           O1-
ATOM   4026  H   ASP A 260      11.046  33.862   3.881  1.00  0.00           H  
ATOM   4027  HA  ASP A 260      10.965  36.633   4.180  1.00  0.00           H  
ATOM   4028  HB3 ASP A 260       8.252  35.300   4.173  1.00  0.00           H  
ATOM   4029  HB2 ASP A 260       8.814  36.232   2.918  1.00  0.00           H  
ATOM   4030  N   LYS A 261      10.787  35.902   6.620  1.00  0.67           N  
ATOM   4031  CA  LYS A 261      10.883  35.458   8.051  1.00  0.67           C  
ATOM   4032  C   LYS A 261       9.494  35.106   8.724  1.00  0.67           C  
ATOM   4033  O   LYS A 261       9.320  35.408   9.892  1.00  0.67           O  
ATOM   4034  CB  LYS A 261      11.677  36.622   8.683  1.00  0.67           C  
ATOM   4035  CG  LYS A 261      13.133  37.018   8.162  1.00  0.67           C  
ATOM   4036  CD  LYS A 261      14.021  35.795   8.037  1.00  0.67           C  
ATOM   4037  CE  LYS A 261      15.300  36.162   7.227  1.00  0.67           C  
ATOM   4038  NZ  LYS A 261      16.315  35.140   7.342  1.00  0.67           N1+
ATOM   4039  H   LYS A 261      10.494  36.857   6.471  1.00  0.00           H  
ATOM   4040  HA  LYS A 261      11.265  34.463   8.282  1.00  0.00           H  
ATOM   4041  HB3 LYS A 261      11.808  36.405   9.743  1.00  0.00           H  
ATOM   4042  HB2 LYS A 261      11.056  37.508   8.544  1.00  0.00           H  
ATOM   4043  HG3 LYS A 261      13.474  37.792   8.850  1.00  0.00           H  
ATOM   4044  HG2 LYS A 261      12.961  37.478   7.189  1.00  0.00           H  
ATOM   4045  HD3 LYS A 261      13.630  34.898   7.558  1.00  0.00           H  
ATOM   4046  HD2 LYS A 261      14.404  35.354   8.957  1.00  0.00           H  
ATOM   4047  HE3 LYS A 261      15.737  37.087   7.603  1.00  0.00           H  
ATOM   4048  HE2 LYS A 261      15.127  36.337   6.165  1.00  0.00           H  
ATOM   4049  HZ1 LYS A 261      16.793  35.033   8.226  1.00  0.00           H  
ATOM   4050  HZ2 LYS A 261      16.078  34.221   6.996  1.00  0.00           H  
ATOM   4051  HZ3 LYS A 261      17.031  35.409   6.684  1.00  0.00           H  
ATOM   4052  N   CYS A 262       8.538  34.594   7.923  1.00  0.86           N  
ATOM   4053  CA  CYS A 262       7.302  34.012   8.426  1.00  0.86           C  
ATOM   4054  C   CYS A 262       7.543  32.659   9.105  1.00  0.86           C  
ATOM   4055  O   CYS A 262       8.412  31.851   8.610  1.00  0.86           O  
ATOM   4056  CB  CYS A 262       6.285  33.918   7.290  1.00  0.86           C  
ATOM   4057  SG  CYS A 262       6.866  33.086   5.728  1.00  0.86           S  
ATOM   4058  H   CYS A 262       8.754  34.303   6.980  1.00  0.00           H  
ATOM   4059  HA  CYS A 262       6.921  34.618   9.247  1.00  0.00           H  
ATOM   4060  HB3 CYS A 262       6.009  34.925   6.978  1.00  0.00           H  
ATOM   4061  HB2 CYS A 262       5.390  33.452   7.703  1.00  0.00           H  
ATOM   4062  N   ASP A 263       6.820  32.424  10.185  1.00  0.84           N  
ATOM   4063  CA  ASP A 263       6.819  31.125  10.840  1.00  0.84           C  
ATOM   4064  C   ASP A 263       5.758  30.242  10.086  1.00  0.84           C  
ATOM   4065  O   ASP A 263       4.754  30.778   9.572  1.00  0.84           O  
ATOM   4066  CB  ASP A 263       6.337  31.224  12.340  1.00  0.84           C  
ATOM   4067  CG  ASP A 263       7.410  31.644  13.302  1.00  0.84           C  
ATOM   4068  OD1 ASP A 263       7.067  32.292  14.300  1.00  0.84           O  
ATOM   4069  OD2 ASP A 263       8.635  31.345  13.124  1.00  0.84           O1-
ATOM   4070  H   ASP A 263       6.255  33.211  10.470  1.00  0.00           H  
ATOM   4071  HA  ASP A 263       7.830  30.716  10.824  1.00  0.00           H  
ATOM   4072  HB3 ASP A 263       5.904  30.284  12.681  1.00  0.00           H  
ATOM   4073  HB2 ASP A 263       5.433  31.834  12.334  1.00  0.00           H  
ATOM   4074  N   ALA A 264       6.082  28.924  10.112  1.00  0.87           N  
ATOM   4075  CA  ALA A 264       5.230  27.964   9.465  1.00  0.87           C  
ATOM   4076  C   ALA A 264       5.461  26.654  10.260  1.00  0.87           C  
ATOM   4077  O   ALA A 264       6.353  26.486  11.126  1.00  0.87           O  
ATOM   4078  CB  ALA A 264       5.508  27.745   7.996  1.00  0.87           C  
ATOM   4079  H   ALA A 264       6.993  28.632  10.437  1.00  0.00           H  
ATOM   4080  HA  ALA A 264       4.206  28.257   9.701  1.00  0.00           H  
ATOM   4081  HB1 ALA A 264       4.932  26.909   7.598  1.00  0.00           H  
ATOM   4082  HB2 ALA A 264       5.197  28.621   7.427  1.00  0.00           H  
ATOM   4083  HB3 ALA A 264       6.543  27.463   7.801  1.00  0.00           H  
ATOM   4084  N   LYS A 265       4.628  25.669   9.926  1.00  0.78           N  
ATOM   4085  CA  LYS A 265       4.540  24.381  10.557  1.00  0.78           C  
ATOM   4086  C   LYS A 265       4.417  23.252   9.492  1.00  0.78           C  
ATOM   4087  O   LYS A 265       4.711  22.070   9.772  1.00  0.78           O  
ATOM   4088  CB  LYS A 265       3.451  24.274  11.652  1.00  0.78           C  
ATOM   4089  CG  LYS A 265       3.846  24.945  12.976  1.00  0.78           C  
ATOM   4090  CD  LYS A 265       2.556  24.963  13.848  1.00  0.78           C  
ATOM   4091  CE  LYS A 265       2.687  25.455  15.300  1.00  0.78           C  
ATOM   4092  NZ  LYS A 265       1.358  25.645  15.969  1.00  0.78           N1+
ATOM   4093  H   LYS A 265       4.008  25.749   9.132  1.00  0.00           H  
ATOM   4094  HA  LYS A 265       5.500  24.143  11.015  1.00  0.00           H  
ATOM   4095  HB3 LYS A 265       3.196  23.262  11.968  1.00  0.00           H  
ATOM   4096  HB2 LYS A 265       2.504  24.633  11.247  1.00  0.00           H  
ATOM   4097  HG3 LYS A 265       4.346  25.901  12.822  1.00  0.00           H  
ATOM   4098  HG2 LYS A 265       4.624  24.353  13.459  1.00  0.00           H  
ATOM   4099  HD3 LYS A 265       2.352  23.896  13.940  1.00  0.00           H  
ATOM   4100  HD2 LYS A 265       1.701  25.443  13.370  1.00  0.00           H  
ATOM   4101  HE3 LYS A 265       3.353  26.317  15.329  1.00  0.00           H  
ATOM   4102  HE2 LYS A 265       3.265  24.726  15.868  1.00  0.00           H  
ATOM   4103  HZ1 LYS A 265       1.438  25.762  16.969  1.00  0.00           H  
ATOM   4104  HZ2 LYS A 265       0.891  26.499  15.698  1.00  0.00           H  
ATOM   4105  HZ3 LYS A 265       0.737  24.881  15.742  1.00  0.00           H  
ATOM   4106  N   CYS A 266       3.799  23.641   8.346  1.00  0.86           N  
ATOM   4107  CA  CYS A 266       3.780  22.855   7.138  1.00  0.86           C  
ATOM   4108  C   CYS A 266       4.384  23.703   5.974  1.00  0.86           C  
ATOM   4109  O   CYS A 266       4.023  24.885   5.978  1.00  0.86           O  
ATOM   4110  CB  CYS A 266       2.271  22.665   6.770  1.00  0.86           C  
ATOM   4111  SG  CYS A 266       1.833  22.016   5.080  1.00  0.86           S  
ATOM   4112  H   CYS A 266       3.277  24.500   8.251  1.00  0.00           H  
ATOM   4113  HA  CYS A 266       4.362  21.934   7.104  1.00  0.00           H  
ATOM   4114  HB3 CYS A 266       1.816  23.640   6.942  1.00  0.00           H  
ATOM   4115  HB2 CYS A 266       1.823  22.044   7.545  1.00  0.00           H  
ATOM   4116  N   GLN A 267       5.273  23.155   5.122  1.00  0.85           N  
ATOM   4117  CA  GLN A 267       5.873  23.803   3.969  1.00  0.85           C  
ATOM   4118  C   GLN A 267       5.618  22.893   2.748  1.00  0.85           C  
ATOM   4119  O   GLN A 267       5.763  21.667   2.845  1.00  0.85           O  
ATOM   4120  CB  GLN A 267       7.413  24.052   4.184  1.00  0.85           C  
ATOM   4121  CG  GLN A 267       7.982  24.908   3.105  1.00  0.85           C  
ATOM   4122  CD  GLN A 267       7.541  26.350   3.174  1.00  0.85           C  
ATOM   4123  OE1 GLN A 267       7.804  27.131   4.122  1.00  0.85           O  
ATOM   4124  NE2 GLN A 267       6.871  26.785   2.130  1.00  0.85           N  
ATOM   4125  H   GLN A 267       5.525  22.177   5.148  1.00  0.00           H  
ATOM   4126  HA  GLN A 267       5.391  24.780   3.942  1.00  0.00           H  
ATOM   4127  HB3 GLN A 267       7.938  23.099   4.255  1.00  0.00           H  
ATOM   4128  HB2 GLN A 267       7.547  24.625   5.101  1.00  0.00           H  
ATOM   4129  HG3 GLN A 267       7.888  24.445   2.123  1.00  0.00           H  
ATOM   4130  HG2 GLN A 267       9.071  24.942   3.161  1.00  0.00           H  
ATOM   4131 HE22 GLN A 267       6.516  27.728   2.194  1.00  0.00           H  
ATOM   4132 HE21 GLN A 267       6.687  26.220   1.313  1.00  0.00           H  
ATOM   4133  N   THR A 268       5.325  23.562   1.622  1.00  0.88           N  
ATOM   4134  CA  THR A 268       5.228  22.907   0.316  1.00  0.88           C  
ATOM   4135  C   THR A 268       5.980  23.843  -0.654  1.00  0.88           C  
ATOM   4136  O   THR A 268       6.102  25.022  -0.299  1.00  0.88           O  
ATOM   4137  CB  THR A 268       3.715  22.716  -0.049  1.00  0.88           C  
ATOM   4138  OG1 THR A 268       3.090  24.000  -0.449  1.00  0.88           O  
ATOM   4139  CG2 THR A 268       2.847  21.969   1.025  1.00  0.88           C  
ATOM   4140  H   THR A 268       5.268  24.562   1.757  1.00  0.00           H  
ATOM   4141  HA  THR A 268       5.724  21.937   0.354  1.00  0.00           H  
ATOM   4142  HB  THR A 268       3.629  22.032  -0.893  1.00  0.00           H  
ATOM   4143  HG1 THR A 268       3.383  24.714   0.122  1.00  0.00           H  
ATOM   4144 HG21 THR A 268       1.928  21.617   0.554  1.00  0.00           H  
ATOM   4145 HG22 THR A 268       3.354  21.112   1.469  1.00  0.00           H  
ATOM   4146 HG23 THR A 268       2.474  22.599   1.833  1.00  0.00           H  
ATOM   4147  N   PRO A 269       6.514  23.345  -1.785  1.00  0.89           N  
ATOM   4148  CA  PRO A 269       7.152  24.186  -2.865  1.00  0.89           C  
ATOM   4149  C   PRO A 269       6.427  25.503  -3.264  1.00  0.89           C  
ATOM   4150  O   PRO A 269       7.195  26.403  -3.592  1.00  0.89           O  
ATOM   4151  CB  PRO A 269       7.283  23.178  -4.064  1.00  0.89           C  
ATOM   4152  CG  PRO A 269       7.514  21.871  -3.363  1.00  0.89           C  
ATOM   4153  CD  PRO A 269       6.681  21.934  -2.120  1.00  0.89           C  
ATOM   4154  HA  PRO A 269       8.185  24.361  -2.562  1.00  0.00           H  
ATOM   4155  HB3 PRO A 269       8.061  23.521  -4.745  1.00  0.00           H  
ATOM   4156  HB2 PRO A 269       6.399  23.149  -4.703  1.00  0.00           H  
ATOM   4157  HG3 PRO A 269       8.566  21.847  -3.077  1.00  0.00           H  
ATOM   4158  HG2 PRO A 269       7.260  21.012  -3.984  1.00  0.00           H  
ATOM   4159  HD2 PRO A 269       5.691  21.520  -2.314  1.00  0.00           H  
ATOM   4160  HD3 PRO A 269       7.185  21.436  -1.291  1.00  0.00           H  
ATOM   4161  N   GLN A 270       5.079  25.577  -3.251  1.00  0.84           N  
ATOM   4162  CA  GLN A 270       4.299  26.772  -3.581  1.00  0.84           C  
ATOM   4163  C   GLN A 270       4.300  27.841  -2.516  1.00  0.84           C  
ATOM   4164  O   GLN A 270       4.246  28.997  -2.840  1.00  0.84           O  
ATOM   4165  CB  GLN A 270       2.885  26.302  -3.903  1.00  0.84           C  
ATOM   4166  CG  GLN A 270       2.793  24.979  -4.838  1.00  0.84           C  
ATOM   4167  CD  GLN A 270       3.376  25.133  -6.203  1.00  0.84           C  
ATOM   4168  OE1 GLN A 270       4.612  25.320  -6.328  1.00  0.84           O  
ATOM   4169  NE2 GLN A 270       2.503  25.031  -7.232  1.00  0.84           N  
ATOM   4170  H   GLN A 270       4.562  24.729  -3.069  1.00  0.00           H  
ATOM   4171  HA  GLN A 270       4.696  27.253  -4.476  1.00  0.00           H  
ATOM   4172  HB3 GLN A 270       2.463  27.234  -4.280  1.00  0.00           H  
ATOM   4173  HB2 GLN A 270       2.315  26.147  -2.987  1.00  0.00           H  
ATOM   4174  HG3 GLN A 270       1.714  24.839  -4.913  1.00  0.00           H  
ATOM   4175  HG2 GLN A 270       3.228  24.120  -4.327  1.00  0.00           H  
ATOM   4176 HE22 GLN A 270       2.761  25.223  -8.189  1.00  0.00           H  
ATOM   4177 HE21 GLN A 270       1.522  24.904  -7.028  1.00  0.00           H  
ATOM   4178  N   GLY A 271       4.354  27.350  -1.306  1.00  0.91           N  
ATOM   4179  CA  GLY A 271       4.280  28.132  -0.057  1.00  0.91           C  
ATOM   4180  C   GLY A 271       3.661  27.279   1.008  1.00  0.91           C  
ATOM   4181  O   GLY A 271       3.474  26.082   0.863  1.00  0.91           O  
ATOM   4182  H   GLY A 271       4.425  26.343  -1.277  1.00  0.00           H  
ATOM   4183  HA3 GLY A 271       3.647  28.976  -0.334  1.00  0.00           H  
ATOM   4184  HA2 GLY A 271       5.305  28.438   0.154  1.00  0.00           H  
ATOM   4185  N   ALA A 272       3.619  27.834   2.234  1.00  0.90           N  
ATOM   4186  CA  ALA A 272       3.243  27.075   3.423  1.00  0.90           C  
ATOM   4187  C   ALA A 272       1.668  27.164   3.487  1.00  0.90           C  
ATOM   4188  O   ALA A 272       1.144  28.234   3.238  1.00  0.90           O  
ATOM   4189  CB  ALA A 272       3.840  27.832   4.663  1.00  0.90           C  
ATOM   4190  H   ALA A 272       3.619  28.838   2.345  1.00  0.00           H  
ATOM   4191  HA  ALA A 272       3.616  26.052   3.386  1.00  0.00           H  
ATOM   4192  HB1 ALA A 272       3.117  28.593   4.955  1.00  0.00           H  
ATOM   4193  HB2 ALA A 272       3.883  27.226   5.567  1.00  0.00           H  
ATOM   4194  HB3 ALA A 272       4.787  28.298   4.391  1.00  0.00           H  
ATOM   4195  N   ILE A 273       0.964  26.041   3.908  1.00  0.86           N  
ATOM   4196  CA  ILE A 273      -0.437  25.973   4.253  1.00  0.86           C  
ATOM   4197  C   ILE A 273      -0.726  26.534   5.666  1.00  0.86           C  
ATOM   4198  O   ILE A 273      -0.154  25.945   6.588  1.00  0.86           O  
ATOM   4199  CB  ILE A 273      -0.993  24.511   4.164  1.00  0.86           C  
ATOM   4200  CG1 ILE A 273      -0.851  24.017   2.727  1.00  0.86           C  
ATOM   4201  CG2 ILE A 273      -2.546  24.453   4.357  1.00  0.86           C  
ATOM   4202  CD1 ILE A 273      -1.036  22.480   2.789  1.00  0.86           C  
ATOM   4203  H   ILE A 273       1.482  25.216   4.174  1.00  0.00           H  
ATOM   4204  HA  ILE A 273      -0.958  26.542   3.482  1.00  0.00           H  
ATOM   4205  HB  ILE A 273      -0.609  23.802   4.898  1.00  0.00           H  
ATOM   4206 HG13 ILE A 273       0.179  24.217   2.432  1.00  0.00           H  
ATOM   4207 HG12 ILE A 273      -1.543  24.557   2.080  1.00  0.00           H  
ATOM   4208 HG21 ILE A 273      -2.946  25.082   5.153  1.00  0.00           H  
ATOM   4209 HG22 ILE A 273      -3.083  24.761   3.460  1.00  0.00           H  
ATOM   4210 HG23 ILE A 273      -2.785  23.405   4.538  1.00  0.00           H  
ATOM   4211 HD11 ILE A 273      -0.901  22.270   1.728  1.00  0.00           H  
ATOM   4212 HD12 ILE A 273      -0.268  21.929   3.333  1.00  0.00           H  
ATOM   4213 HD13 ILE A 273      -2.091  22.274   2.970  1.00  0.00           H  
ATOM   4214  N   ASN A 274      -1.612  27.486   5.852  1.00  0.76           N  
ATOM   4215  CA  ASN A 274      -1.936  28.127   7.126  1.00  0.76           C  
ATOM   4216  C   ASN A 274      -3.447  28.200   7.240  1.00  0.76           C  
ATOM   4217  O   ASN A 274      -4.097  29.169   6.966  1.00  0.76           O  
ATOM   4218  CB  ASN A 274      -1.293  29.553   7.244  1.00  0.76           C  
ATOM   4219  CG  ASN A 274       0.241  29.512   7.293  1.00  0.76           C  
ATOM   4220  OD1 ASN A 274       0.812  29.057   8.295  1.00  0.76           O  
ATOM   4221  ND2 ASN A 274       0.856  30.141   6.316  1.00  0.76           N  
ATOM   4222  H   ASN A 274      -2.192  27.734   5.062  1.00  0.00           H  
ATOM   4223  HA  ASN A 274      -1.533  27.444   7.874  1.00  0.00           H  
ATOM   4224  HB3 ASN A 274      -1.594  29.881   8.239  1.00  0.00           H  
ATOM   4225  HB2 ASN A 274      -1.729  30.286   6.564  1.00  0.00           H  
ATOM   4226 HD22 ASN A 274       1.821  30.393   6.476  1.00  0.00           H  
ATOM   4227 HD21 ASN A 274       0.461  30.478   5.450  1.00  0.00           H  
ATOM   4228  N   SER A 275      -4.047  27.052   7.557  1.00  0.72           N  
ATOM   4229  CA  SER A 275      -5.442  26.765   7.802  1.00  0.72           C  
ATOM   4230  C   SER A 275      -5.561  25.901   9.066  1.00  0.72           C  
ATOM   4231  O   SER A 275      -4.578  25.831   9.830  1.00  0.72           O  
ATOM   4232  CB  SER A 275      -5.923  26.020   6.528  1.00  0.72           C  
ATOM   4233  OG  SER A 275      -7.336  25.806   6.392  1.00  0.72           O  
ATOM   4234  H   SER A 275      -3.512  26.207   7.699  1.00  0.00           H  
ATOM   4235  HA  SER A 275      -6.078  27.649   7.852  1.00  0.00           H  
ATOM   4236  HB3 SER A 275      -5.389  25.073   6.445  1.00  0.00           H  
ATOM   4237  HB2 SER A 275      -5.576  26.577   5.658  1.00  0.00           H  
ATOM   4238  HG  SER A 275      -7.550  26.117   5.510  1.00  0.00           H  
ATOM   4239  N   SER A 276      -6.753  25.382   9.359  1.00  0.84           N  
ATOM   4240  CA  SER A 276      -6.926  24.044   9.942  1.00  0.84           C  
ATOM   4241  C   SER A 276      -8.148  23.324   9.320  1.00  0.84           C  
ATOM   4242  O   SER A 276      -9.260  23.332   9.871  1.00  0.84           O  
ATOM   4243  CB  SER A 276      -6.830  24.097  11.480  1.00  0.84           C  
ATOM   4244  OG  SER A 276      -6.828  22.879  12.104  1.00  0.84           O  
ATOM   4245  H   SER A 276      -7.551  25.701   8.828  1.00  0.00           H  
ATOM   4246  HA  SER A 276      -6.140  23.332   9.688  1.00  0.00           H  
ATOM   4247  HB3 SER A 276      -7.679  24.657  11.874  1.00  0.00           H  
ATOM   4248  HB2 SER A 276      -5.901  24.624  11.699  1.00  0.00           H  
ATOM   4249  HG  SER A 276      -7.725  22.780  12.433  1.00  0.00           H  
ATOM   4250  N   LEU A 277      -7.974  22.648   8.189  1.00  0.84           N  
ATOM   4251  CA  LEU A 277      -8.978  21.923   7.443  1.00  0.84           C  
ATOM   4252  C   LEU A 277      -8.205  20.648   7.091  1.00  0.84           C  
ATOM   4253  O   LEU A 277      -7.103  20.724   6.485  1.00  0.84           O  
ATOM   4254  CB  LEU A 277      -9.510  22.711   6.320  1.00  0.84           C  
ATOM   4255  CG  LEU A 277     -10.643  23.684   6.672  1.00  0.84           C  
ATOM   4256  CD1 LEU A 277     -10.740  24.798   5.643  1.00  0.84           C  
ATOM   4257  CD2 LEU A 277     -11.985  23.026   6.896  1.00  0.84           C  
ATOM   4258  H   LEU A 277      -7.046  22.688   7.793  1.00  0.00           H  
ATOM   4259  HA  LEU A 277      -9.750  21.598   8.140  1.00  0.00           H  
ATOM   4260  HB3 LEU A 277      -9.830  22.150   5.442  1.00  0.00           H  
ATOM   4261  HB2 LEU A 277      -8.669  23.253   5.889  1.00  0.00           H  
ATOM   4262  HG  LEU A 277     -10.371  24.268   7.550  1.00  0.00           H  
ATOM   4263 HD11 LEU A 277     -10.956  25.744   6.138  1.00  0.00           H  
ATOM   4264 HD12 LEU A 277      -9.849  25.021   5.057  1.00  0.00           H  
ATOM   4265 HD13 LEU A 277     -11.517  24.574   4.911  1.00  0.00           H  
ATOM   4266 HD21 LEU A 277     -12.862  23.570   6.545  1.00  0.00           H  
ATOM   4267 HD22 LEU A 277     -12.115  22.018   6.504  1.00  0.00           H  
ATOM   4268 HD23 LEU A 277     -12.056  22.832   7.966  1.00  0.00           H  
ATOM   4269  N   PRO A 278      -8.885  19.492   7.201  1.00  0.85           N  
ATOM   4270  CA  PRO A 278      -8.142  18.151   7.280  1.00  0.85           C  
ATOM   4271  C   PRO A 278      -7.303  17.634   6.041  1.00  0.85           C  
ATOM   4272  O   PRO A 278      -6.426  16.805   6.272  1.00  0.85           O  
ATOM   4273  CB  PRO A 278      -9.274  17.181   7.638  1.00  0.85           C  
ATOM   4274  CG  PRO A 278     -10.496  17.912   7.120  1.00  0.85           C  
ATOM   4275  CD  PRO A 278     -10.298  19.332   7.340  1.00  0.85           C  
ATOM   4276  HA  PRO A 278      -7.371  18.119   8.050  1.00  0.00           H  
ATOM   4277  HB3 PRO A 278      -9.403  17.001   8.705  1.00  0.00           H  
ATOM   4278  HB2 PRO A 278      -9.157  16.180   7.223  1.00  0.00           H  
ATOM   4279  HG3 PRO A 278     -11.387  17.480   7.578  1.00  0.00           H  
ATOM   4280  HG2 PRO A 278     -10.609  17.675   6.062  1.00  0.00           H  
ATOM   4281  HD2 PRO A 278     -10.933  19.780   6.575  1.00  0.00           H  
ATOM   4282  HD3 PRO A 278     -10.699  19.709   8.280  1.00  0.00           H  
ATOM   4283  N   PHE A 279      -7.655  18.175   4.804  1.00  0.82           N  
ATOM   4284  CA  PHE A 279      -7.150  17.910   3.453  1.00  0.82           C  
ATOM   4285  C   PHE A 279      -6.745  19.218   2.663  1.00  0.82           C  
ATOM   4286  O   PHE A 279      -7.186  20.309   2.879  1.00  0.82           O  
ATOM   4287  CB  PHE A 279      -8.213  17.139   2.679  1.00  0.82           C  
ATOM   4288  CG  PHE A 279      -8.577  15.748   3.223  1.00  0.82           C  
ATOM   4289  CD1 PHE A 279      -7.685  14.646   2.899  1.00  0.82           C  
ATOM   4290  CD2 PHE A 279      -9.593  15.518   4.129  1.00  0.82           C  
ATOM   4291  CE1 PHE A 279      -7.938  13.368   3.416  1.00  0.82           C  
ATOM   4292  CE2 PHE A 279      -9.829  14.251   4.610  1.00  0.82           C  
ATOM   4293  CZ  PHE A 279      -8.996  13.178   4.267  1.00  0.82           C  
ATOM   4294  H   PHE A 279      -8.215  19.014   4.862  1.00  0.00           H  
ATOM   4295  HA  PHE A 279      -6.280  17.257   3.524  1.00  0.00           H  
ATOM   4296  HB3 PHE A 279      -7.848  17.136   1.652  1.00  0.00           H  
ATOM   4297  HB2 PHE A 279      -9.147  17.699   2.741  1.00  0.00           H  
ATOM   4298  HD1 PHE A 279      -6.821  14.677   2.251  1.00  0.00           H  
ATOM   4299  HD2 PHE A 279     -10.147  16.397   4.423  1.00  0.00           H  
ATOM   4300  HE1 PHE A 279      -7.353  12.565   2.993  1.00  0.00           H  
ATOM   4301  HE2 PHE A 279     -10.713  14.212   5.229  1.00  0.00           H  
ATOM   4302  HZ  PHE A 279      -9.143  12.162   4.601  1.00  0.00           H  
ATOM   4303  N   GLN A 280      -5.876  18.937   1.642  1.00  0.81           N  
ATOM   4304  CA  GLN A 280      -5.416  19.994   0.670  1.00  0.81           C  
ATOM   4305  C   GLN A 280      -5.262  19.441  -0.698  1.00  0.81           C  
ATOM   4306  O   GLN A 280      -5.160  18.251  -0.839  1.00  0.81           O  
ATOM   4307  CB  GLN A 280      -4.027  20.591   1.056  1.00  0.81           C  
ATOM   4308  CG  GLN A 280      -2.939  19.602   1.331  1.00  0.81           C  
ATOM   4309  CD  GLN A 280      -1.836  19.559   0.283  1.00  0.81           C  
ATOM   4310  OE1 GLN A 280      -1.864  20.210  -0.784  1.00  0.81           O  
ATOM   4311  NE2 GLN A 280      -0.751  18.897   0.521  1.00  0.81           N  
ATOM   4312  H   GLN A 280      -5.686  17.961   1.463  1.00  0.00           H  
ATOM   4313  HA  GLN A 280      -6.167  20.780   0.587  1.00  0.00           H  
ATOM   4314  HB3 GLN A 280      -4.124  21.076   2.027  1.00  0.00           H  
ATOM   4315  HB2 GLN A 280      -3.641  21.317   0.340  1.00  0.00           H  
ATOM   4316  HG3 GLN A 280      -3.341  18.589   1.297  1.00  0.00           H  
ATOM   4317  HG2 GLN A 280      -2.411  19.870   2.246  1.00  0.00           H  
ATOM   4318 HE22 GLN A 280      -0.021  18.950  -0.176  1.00  0.00           H  
ATOM   4319 HE21 GLN A 280      -0.575  18.529   1.445  1.00  0.00           H  
ATOM   4320  N   ASN A 281      -5.257  20.351  -1.666  1.00  0.85           N  
ATOM   4321  CA  ASN A 281      -4.925  20.020  -3.063  1.00  0.85           C  
ATOM   4322  C   ASN A 281      -4.019  21.023  -3.664  1.00  0.85           C  
ATOM   4323  O   ASN A 281      -3.948  21.179  -4.909  1.00  0.85           O  
ATOM   4324  CB  ASN A 281      -6.278  19.680  -3.828  1.00  0.85           C  
ATOM   4325  CG  ASN A 281      -7.229  20.829  -4.243  1.00  0.85           C  
ATOM   4326  OD1 ASN A 281      -7.003  22.031  -3.989  1.00  0.85           O  
ATOM   4327  ND2 ASN A 281      -8.274  20.517  -4.990  1.00  0.85           N  
ATOM   4328  H   ASN A 281      -5.399  21.337  -1.500  1.00  0.00           H  
ATOM   4329  HA  ASN A 281      -4.289  19.134  -3.040  1.00  0.00           H  
ATOM   4330  HB3 ASN A 281      -6.787  18.856  -3.327  1.00  0.00           H  
ATOM   4331  HB2 ASN A 281      -5.814  19.319  -4.746  1.00  0.00           H  
ATOM   4332 HD22 ASN A 281      -8.967  21.167  -5.334  1.00  0.00           H  
ATOM   4333 HD21 ASN A 281      -8.408  19.561  -5.288  1.00  0.00           H  
ATOM   4334  N   VAL A 282      -3.131  21.588  -2.818  1.00  0.89           N  
ATOM   4335  CA  VAL A 282      -2.132  22.573  -3.123  1.00  0.89           C  
ATOM   4336  C   VAL A 282      -0.972  21.848  -3.799  1.00  0.89           C  
ATOM   4337  O   VAL A 282      -0.667  22.090  -5.005  1.00  0.89           O  
ATOM   4338  CB  VAL A 282      -1.679  23.541  -1.995  1.00  0.89           C  
ATOM   4339  CG1 VAL A 282      -0.416  24.440  -2.299  1.00  0.89           C  
ATOM   4340  CG2 VAL A 282      -2.866  24.519  -1.607  1.00  0.89           C  
ATOM   4341  H   VAL A 282      -3.164  21.203  -1.885  1.00  0.00           H  
ATOM   4342  HA  VAL A 282      -2.584  23.266  -3.834  1.00  0.00           H  
ATOM   4343  HB  VAL A 282      -1.484  22.967  -1.090  1.00  0.00           H  
ATOM   4344 HG11 VAL A 282       0.451  23.804  -2.479  1.00  0.00           H  
ATOM   4345 HG12 VAL A 282      -0.553  25.057  -3.187  1.00  0.00           H  
ATOM   4346 HG13 VAL A 282      -0.075  25.054  -1.465  1.00  0.00           H  
ATOM   4347 HG21 VAL A 282      -2.645  24.974  -0.641  1.00  0.00           H  
ATOM   4348 HG22 VAL A 282      -2.958  25.313  -2.348  1.00  0.00           H  
ATOM   4349 HG23 VAL A 282      -3.901  24.176  -1.595  1.00  0.00           H  
ATOM   4350  N   HIS A 283      -0.230  21.077  -3.031  1.00  0.84           N  
ATOM   4351  CA  HIS A 283       1.071  20.458  -3.538  1.00  0.84           C  
ATOM   4352  C   HIS A 283       1.242  19.138  -2.818  1.00  0.84           C  
ATOM   4353  O   HIS A 283       1.068  19.046  -1.592  1.00  0.84           O  
ATOM   4354  CB  HIS A 283       2.264  21.371  -3.354  1.00  0.84           C  
ATOM   4355  CG  HIS A 283       3.271  21.196  -4.458  1.00  0.84           C  
ATOM   4356  ND1 HIS A 283       4.417  20.368  -4.333  1.00  0.84           N  
ATOM   4357  CD2 HIS A 283       3.184  21.640  -5.772  1.00  0.84           C  
ATOM   4358  CE1 HIS A 283       5.027  20.369  -5.479  1.00  0.84           C  
ATOM   4359  NE2 HIS A 283       4.342  21.168  -6.325  1.00  0.84           N  
ATOM   4360  H   HIS A 283      -0.525  21.018  -2.067  1.00  0.00           H  
ATOM   4361  HA  HIS A 283       0.981  20.278  -4.609  1.00  0.00           H  
ATOM   4362  HB3 HIS A 283       2.601  21.117  -2.349  1.00  0.00           H  
ATOM   4363  HB2 HIS A 283       1.915  22.402  -3.414  1.00  0.00           H  
ATOM   4364  HD2 HIS A 283       2.388  22.143  -6.303  1.00  0.00           H  
ATOM   4365  HE1 HIS A 283       5.860  19.790  -5.851  1.00  0.00           H  
ATOM   4366  HE2 HIS A 283       4.709  21.262  -7.261  1.00  0.00           H  
ATOM   4367  N   PRO A 284       1.545  18.025  -3.514  1.00  0.86           N  
ATOM   4368  CA  PRO A 284       1.914  16.798  -2.943  1.00  0.86           C  
ATOM   4369  C   PRO A 284       3.186  16.792  -2.133  1.00  0.86           C  
ATOM   4370  O   PRO A 284       3.174  16.127  -1.070  1.00  0.86           O  
ATOM   4371  CB  PRO A 284       1.854  15.743  -4.082  1.00  0.86           C  
ATOM   4372  CG  PRO A 284       2.166  16.588  -5.328  1.00  0.86           C  
ATOM   4373  CD  PRO A 284       1.673  17.979  -5.018  1.00  0.86           C  
ATOM   4374  HA  PRO A 284       1.050  16.635  -2.299  1.00  0.00           H  
ATOM   4375  HB3 PRO A 284       0.956  15.125  -4.098  1.00  0.00           H  
ATOM   4376  HB2 PRO A 284       2.682  15.035  -4.044  1.00  0.00           H  
ATOM   4377  HG3 PRO A 284       1.573  16.191  -6.152  1.00  0.00           H  
ATOM   4378  HG2 PRO A 284       3.201  16.724  -5.644  1.00  0.00           H  
ATOM   4379  HD2 PRO A 284       2.422  18.674  -5.397  1.00  0.00           H  
ATOM   4380  HD3 PRO A 284       0.712  18.175  -5.496  1.00  0.00           H  
ATOM   4381  N   VAL A 285       4.221  17.520  -2.571  1.00  0.85           N  
ATOM   4382  CA  VAL A 285       5.495  17.728  -1.769  1.00  0.85           C  
ATOM   4383  C   VAL A 285       5.174  18.532  -0.467  1.00  0.85           C  
ATOM   4384  O   VAL A 285       4.818  19.717  -0.531  1.00  0.85           O  
ATOM   4385  CB  VAL A 285       6.679  18.216  -2.544  1.00  0.85           C  
ATOM   4386  CG1 VAL A 285       7.896  18.705  -1.746  1.00  0.85           C  
ATOM   4387  CG2 VAL A 285       7.154  17.143  -3.593  1.00  0.85           C  
ATOM   4388  H   VAL A 285       4.183  18.071  -3.417  1.00  0.00           H  
ATOM   4389  HA  VAL A 285       5.674  16.720  -1.394  1.00  0.00           H  
ATOM   4390  HB  VAL A 285       6.328  19.142  -2.998  1.00  0.00           H  
ATOM   4391 HG11 VAL A 285       8.212  17.904  -1.079  1.00  0.00           H  
ATOM   4392 HG12 VAL A 285       8.763  18.969  -2.352  1.00  0.00           H  
ATOM   4393 HG13 VAL A 285       7.604  19.485  -1.042  1.00  0.00           H  
ATOM   4394 HG21 VAL A 285       8.196  17.374  -3.814  1.00  0.00           H  
ATOM   4395 HG22 VAL A 285       7.181  16.150  -3.143  1.00  0.00           H  
ATOM   4396 HG23 VAL A 285       6.669  17.212  -4.567  1.00  0.00           H  
ATOM   4397  N   THR A 286       5.130  17.896   0.653  1.00  0.86           N  
ATOM   4398  CA  THR A 286       4.862  18.419   1.975  1.00  0.86           C  
ATOM   4399  C   THR A 286       6.167  18.140   2.786  1.00  0.86           C  
ATOM   4400  O   THR A 286       6.853  17.210   2.582  1.00  0.86           O  
ATOM   4401  CB  THR A 286       3.624  17.581   2.542  1.00  0.86           C  
ATOM   4402  OG1 THR A 286       3.855  16.158   2.360  1.00  0.86           O  
ATOM   4403  CG2 THR A 286       2.320  18.020   1.982  1.00  0.86           C  
ATOM   4404  H   THR A 286       5.205  16.891   0.580  1.00  0.00           H  
ATOM   4405  HA  THR A 286       4.560  19.466   1.974  1.00  0.00           H  
ATOM   4406  HB  THR A 286       3.524  17.855   3.592  1.00  0.00           H  
ATOM   4407  HG1 THR A 286       4.437  15.915   3.084  1.00  0.00           H  
ATOM   4408 HG21 THR A 286       1.500  17.390   2.327  1.00  0.00           H  
ATOM   4409 HG22 THR A 286       2.224  19.073   2.244  1.00  0.00           H  
ATOM   4410 HG23 THR A 286       2.308  17.879   0.902  1.00  0.00           H  
ATOM   4411  N   ILE A 287       6.428  19.085   3.681  1.00  0.84           N  
ATOM   4412  CA  ILE A 287       7.506  19.078   4.659  1.00  0.84           C  
ATOM   4413  C   ILE A 287       6.751  19.585   5.988  1.00  0.84           C  
ATOM   4414  O   ILE A 287       5.938  20.501   5.958  1.00  0.84           O  
ATOM   4415  CB  ILE A 287       8.643  20.109   4.448  1.00  0.84           C  
ATOM   4416  CG1 ILE A 287       9.224  20.025   2.984  1.00  0.84           C  
ATOM   4417  CG2 ILE A 287       9.702  19.963   5.544  1.00  0.84           C  
ATOM   4418  CD1 ILE A 287      10.211  21.097   2.676  1.00  0.84           C  
ATOM   4419  H   ILE A 287       5.858  19.918   3.659  1.00  0.00           H  
ATOM   4420  HA  ILE A 287       7.945  18.081   4.691  1.00  0.00           H  
ATOM   4421  HB  ILE A 287       8.269  21.127   4.554  1.00  0.00           H  
ATOM   4422 HG13 ILE A 287       8.445  20.006   2.222  1.00  0.00           H  
ATOM   4423 HG12 ILE A 287       9.597  19.029   2.746  1.00  0.00           H  
ATOM   4424 HG21 ILE A 287       9.328  20.196   6.540  1.00  0.00           H  
ATOM   4425 HG22 ILE A 287      10.043  18.928   5.567  1.00  0.00           H  
ATOM   4426 HG23 ILE A 287      10.312  20.850   5.375  1.00  0.00           H  
ATOM   4427 HD11 ILE A 287       9.990  22.113   3.002  1.00  0.00           H  
ATOM   4428 HD12 ILE A 287      11.183  20.823   3.089  1.00  0.00           H  
ATOM   4429 HD13 ILE A 287      10.351  21.282   1.611  1.00  0.00           H  
ATOM   4430  N   GLY A 288       7.121  19.020   7.113  1.00  0.85           N  
ATOM   4431  CA  GLY A 288       6.484  19.453   8.428  1.00  0.85           C  
ATOM   4432  C   GLY A 288       5.272  18.577   8.767  1.00  0.85           C  
ATOM   4433  O   GLY A 288       5.435  17.378   8.797  1.00  0.85           O  
ATOM   4434  H   GLY A 288       7.533  18.097   7.093  1.00  0.00           H  
ATOM   4435  HA3 GLY A 288       6.216  20.509   8.439  1.00  0.00           H  
ATOM   4436  HA2 GLY A 288       7.173  19.404   9.271  1.00  0.00           H  
ATOM   4437  N   GLU A 289       4.113  19.178   9.068  1.00  0.79           N  
ATOM   4438  CA  GLU A 289       2.925  18.501   9.513  1.00  0.79           C  
ATOM   4439  C   GLU A 289       1.791  19.198   8.702  1.00  0.79           C  
ATOM   4440  O   GLU A 289       1.399  20.315   9.016  1.00  0.79           O  
ATOM   4441  CB  GLU A 289       2.787  18.702  11.034  1.00  0.79           C  
ATOM   4442  CG  GLU A 289       3.403  17.683  12.024  1.00  0.79           C  
ATOM   4443  CD  GLU A 289       3.258  18.115  13.437  1.00  0.79           C  
ATOM   4444  OE1 GLU A 289       3.617  19.268  13.751  1.00  0.79           O  
ATOM   4445  OE2 GLU A 289       2.734  17.334  14.274  1.00  0.79           O1-
ATOM   4446  H   GLU A 289       4.090  20.187   9.023  1.00  0.00           H  
ATOM   4447  HA  GLU A 289       2.988  17.426   9.347  1.00  0.00           H  
ATOM   4448  HB3 GLU A 289       1.736  18.865  11.273  1.00  0.00           H  
ATOM   4449  HB2 GLU A 289       3.217  19.695  11.167  1.00  0.00           H  
ATOM   4450  HG3 GLU A 289       4.465  17.469  11.905  1.00  0.00           H  
ATOM   4451  HG2 GLU A 289       2.878  16.728  11.984  1.00  0.00           H  
ATOM   4452  N   CYS A 290       1.360  18.565   7.633  1.00  0.84           N  
ATOM   4453  CA  CYS A 290       0.443  19.167   6.613  1.00  0.84           C  
ATOM   4454  C   CYS A 290      -0.786  18.333   6.364  1.00  0.84           C  
ATOM   4455  O   CYS A 290      -0.672  17.130   6.635  1.00  0.84           O  
ATOM   4456  CB  CYS A 290       1.236  19.119   5.286  1.00  0.84           C  
ATOM   4457  SG  CYS A 290       2.733  20.268   5.078  1.00  0.84           S  
ATOM   4458  H   CYS A 290       1.740  17.708   7.258  1.00  0.00           H  
ATOM   4459  HA  CYS A 290       0.219  20.205   6.860  1.00  0.00           H  
ATOM   4460  HB3 CYS A 290       0.580  19.522   4.514  1.00  0.00           H  
ATOM   4461  HB2 CYS A 290       1.570  18.091   5.143  1.00  0.00           H  
ATOM   4462  N   PRO A 291      -1.935  18.944   5.947  1.00  0.86           N  
ATOM   4463  CA  PRO A 291      -3.081  18.279   5.431  1.00  0.86           C  
ATOM   4464  C   PRO A 291      -2.812  17.267   4.348  1.00  0.86           C  
ATOM   4465  O   PRO A 291      -1.856  17.414   3.660  1.00  0.86           O  
ATOM   4466  CB  PRO A 291      -4.052  19.317   5.063  1.00  0.86           C  
ATOM   4467  CG  PRO A 291      -3.749  20.476   5.965  1.00  0.86           C  
ATOM   4468  CD  PRO A 291      -2.270  20.354   6.148  1.00  0.86           C  
ATOM   4469  HA  PRO A 291      -3.440  17.708   6.287  1.00  0.00           H  
ATOM   4470  HB3 PRO A 291      -5.086  18.985   5.154  1.00  0.00           H  
ATOM   4471  HB2 PRO A 291      -3.859  19.574   4.022  1.00  0.00           H  
ATOM   4472  HG3 PRO A 291      -4.381  20.291   6.833  1.00  0.00           H  
ATOM   4473  HG2 PRO A 291      -4.083  21.456   5.624  1.00  0.00           H  
ATOM   4474  HD2 PRO A 291      -1.787  20.883   5.328  1.00  0.00           H  
ATOM   4475  HD3 PRO A 291      -1.956  20.674   7.142  1.00  0.00           H  
ATOM   4476  N   LYS A 292      -3.699  16.209   4.231  1.00  0.78           N  
ATOM   4477  CA  LYS A 292      -3.479  15.166   3.281  1.00  0.78           C  
ATOM   4478  C   LYS A 292      -3.784  15.524   1.828  1.00  0.78           C  
ATOM   4479  O   LYS A 292      -4.765  16.254   1.579  1.00  0.78           O  
ATOM   4480  CB  LYS A 292      -4.176  13.806   3.539  1.00  0.78           C  
ATOM   4481  CG  LYS A 292      -3.860  13.141   4.916  1.00  0.78           C  
ATOM   4482  CD  LYS A 292      -4.489  11.710   5.034  1.00  0.78           C  
ATOM   4483  CE  LYS A 292      -4.134  10.829   6.263  1.00  0.78           C  
ATOM   4484  NZ  LYS A 292      -2.686  10.652   6.459  1.00  0.78           N1+
ATOM   4485  H   LYS A 292      -4.469  15.998   4.851  1.00  0.00           H  
ATOM   4486  HA  LYS A 292      -2.413  14.937   3.267  1.00  0.00           H  
ATOM   4487  HB3 LYS A 292      -4.039  13.154   2.676  1.00  0.00           H  
ATOM   4488  HB2 LYS A 292      -5.244  14.028   3.522  1.00  0.00           H  
ATOM   4489  HG3 LYS A 292      -4.240  13.867   5.633  1.00  0.00           H  
ATOM   4490  HG2 LYS A 292      -2.779  13.074   5.047  1.00  0.00           H  
ATOM   4491  HD3 LYS A 292      -4.361  11.144   4.112  1.00  0.00           H  
ATOM   4492  HD2 LYS A 292      -5.572  11.829   5.057  1.00  0.00           H  
ATOM   4493  HE3 LYS A 292      -4.728   9.916   6.305  1.00  0.00           H  
ATOM   4494  HE2 LYS A 292      -4.418  11.330   7.189  1.00  0.00           H  
ATOM   4495  HZ1 LYS A 292      -2.258  10.675   5.545  1.00  0.00           H  
ATOM   4496  HZ2 LYS A 292      -2.397  11.390   7.084  1.00  0.00           H  
ATOM   4497  HZ3 LYS A 292      -2.487   9.738   6.841  1.00  0.00           H  
ATOM   4498  N   TYR A 293      -2.897  15.141   0.941  1.00  0.81           N  
ATOM   4499  CA  TYR A 293      -3.045  15.403  -0.513  1.00  0.81           C  
ATOM   4500  C   TYR A 293      -4.110  14.529  -1.160  1.00  0.81           C  
ATOM   4501  O   TYR A 293      -4.218  13.301  -0.914  1.00  0.81           O  
ATOM   4502  CB  TYR A 293      -1.724  15.271  -1.264  1.00  0.81           C  
ATOM   4503  CG  TYR A 293      -1.822  15.796  -2.645  1.00  0.81           C  
ATOM   4504  CD1 TYR A 293      -1.887  17.183  -2.951  1.00  0.81           C  
ATOM   4505  CD2 TYR A 293      -1.644  14.905  -3.714  1.00  0.81           C  
ATOM   4506  CE1 TYR A 293      -1.938  17.642  -4.249  1.00  0.81           C  
ATOM   4507  CE2 TYR A 293      -1.753  15.359  -5.062  1.00  0.81           C  
ATOM   4508  CZ  TYR A 293      -1.846  16.751  -5.289  1.00  0.81           C  
ATOM   4509  OH  TYR A 293      -1.780  17.249  -6.561  1.00  0.81           O  
ATOM   4510  H   TYR A 293      -2.103  14.579   1.212  1.00  0.00           H  
ATOM   4511  HA  TYR A 293      -3.396  16.423  -0.670  1.00  0.00           H  
ATOM   4512  HB3 TYR A 293      -1.276  14.281  -1.170  1.00  0.00           H  
ATOM   4513  HB2 TYR A 293      -0.977  15.903  -0.783  1.00  0.00           H  
ATOM   4514  HD1 TYR A 293      -1.923  17.884  -2.131  1.00  0.00           H  
ATOM   4515  HD2 TYR A 293      -1.542  13.848  -3.519  1.00  0.00           H  
ATOM   4516  HE1 TYR A 293      -1.858  18.697  -4.464  1.00  0.00           H  
ATOM   4517  HE2 TYR A 293      -1.656  14.572  -5.796  1.00  0.00           H  
ATOM   4518  HH  TYR A 293      -2.321  16.756  -7.183  1.00  0.00           H  
ATOM   4519  N   VAL A 294      -4.930  15.101  -2.065  1.00  0.85           N  
ATOM   4520  CA  VAL A 294      -6.001  14.327  -2.641  1.00  0.85           C  
ATOM   4521  C   VAL A 294      -6.224  14.802  -4.076  1.00  0.85           C  
ATOM   4522  O   VAL A 294      -5.857  15.965  -4.362  1.00  0.85           O  
ATOM   4523  CB  VAL A 294      -7.393  14.510  -1.866  1.00  0.85           C  
ATOM   4524  CG1 VAL A 294      -7.381  13.977  -0.462  1.00  0.85           C  
ATOM   4525  CG2 VAL A 294      -7.853  15.987  -1.917  1.00  0.85           C  
ATOM   4526  H   VAL A 294      -4.735  15.954  -2.569  1.00  0.00           H  
ATOM   4527  HA  VAL A 294      -5.824  13.262  -2.797  1.00  0.00           H  
ATOM   4528  HB  VAL A 294      -8.094  13.968  -2.500  1.00  0.00           H  
ATOM   4529 HG11 VAL A 294      -8.358  13.939   0.018  1.00  0.00           H  
ATOM   4530 HG12 VAL A 294      -6.950  12.978  -0.382  1.00  0.00           H  
ATOM   4531 HG13 VAL A 294      -6.730  14.551   0.198  1.00  0.00           H  
ATOM   4532 HG21 VAL A 294      -8.148  16.264  -2.929  1.00  0.00           H  
ATOM   4533 HG22 VAL A 294      -8.708  16.194  -1.274  1.00  0.00           H  
ATOM   4534 HG23 VAL A 294      -7.059  16.679  -1.637  1.00  0.00           H  
ATOM   4535  N   ARG A 295      -6.916  14.014  -4.911  1.00  0.77           N  
ATOM   4536  CA  ARG A 295      -7.237  14.293  -6.288  1.00  0.77           C  
ATOM   4537  C   ARG A 295      -8.664  14.911  -6.371  1.00  0.77           C  
ATOM   4538  O   ARG A 295      -9.216  15.060  -7.423  1.00  0.77           O  
ATOM   4539  CB  ARG A 295      -7.144  13.044  -7.169  1.00  0.77           C  
ATOM   4540  CG  ARG A 295      -5.671  12.510  -7.221  1.00  0.77           C  
ATOM   4541  CD  ARG A 295      -5.447  11.013  -7.658  1.00  0.77           C  
ATOM   4542  NE  ARG A 295      -6.095  10.634  -8.947  1.00  0.77           N  
ATOM   4543  CZ  ARG A 295      -5.727   9.777  -9.823  1.00  0.77           C  
ATOM   4544  NH1 ARG A 295      -4.693   8.946  -9.653  1.00  0.77           N  
ATOM   4545  NH2 ARG A 295      -6.397   9.764 -11.020  1.00  0.77           N1+
ATOM   4546  H   ARG A 295      -7.060  13.061  -4.610  1.00  0.00           H  
ATOM   4547  HA  ARG A 295      -6.472  14.993  -6.627  1.00  0.00           H  
ATOM   4548  HB3 ARG A 295      -7.457  13.254  -8.192  1.00  0.00           H  
ATOM   4549  HB2 ARG A 295      -7.822  12.253  -6.851  1.00  0.00           H  
ATOM   4550  HG3 ARG A 295      -5.056  12.734  -6.349  1.00  0.00           H  
ATOM   4551  HG2 ARG A 295      -5.272  13.071  -8.066  1.00  0.00           H  
ATOM   4552  HD3 ARG A 295      -5.951  10.397  -6.914  1.00  0.00           H  
ATOM   4553  HD2 ARG A 295      -4.370  10.840  -7.674  1.00  0.00           H  
ATOM   4554  HE  ARG A 295      -6.896  11.193  -9.208  1.00  0.00           H  
ATOM   4555 HH12 ARG A 295      -4.273   8.383 -10.379  1.00  0.00           H  
ATOM   4556 HH11 ARG A 295      -4.221   9.052  -8.766  1.00  0.00           H  
ATOM   4557 HH22 ARG A 295      -5.993   9.294 -11.817  1.00  0.00           H  
ATOM   4558 HH21 ARG A 295      -7.133  10.428 -11.214  1.00  0.00           H  
ATOM   4559  N   SER A 296      -9.247  15.262  -5.215  1.00  0.84           N  
ATOM   4560  CA  SER A 296     -10.591  15.902  -5.095  1.00  0.84           C  
ATOM   4561  C   SER A 296     -10.662  17.342  -5.534  1.00  0.84           C  
ATOM   4562  O   SER A 296      -9.725  18.005  -5.130  1.00  0.84           O  
ATOM   4563  CB  SER A 296     -11.030  15.847  -3.570  1.00  0.84           C  
ATOM   4564  OG  SER A 296     -10.997  14.498  -3.117  1.00  0.84           O  
ATOM   4565  H   SER A 296      -8.633  15.155  -4.419  1.00  0.00           H  
ATOM   4566  HA  SER A 296     -11.371  15.368  -5.639  1.00  0.00           H  
ATOM   4567  HB3 SER A 296     -12.030  16.271  -3.475  1.00  0.00           H  
ATOM   4568  HB2 SER A 296     -10.318  16.388  -2.946  1.00  0.00           H  
ATOM   4569  HG  SER A 296     -11.781  14.069  -3.468  1.00  0.00           H  
ATOM   4570  N   ALA A 297     -11.720  17.763  -6.131  1.00  0.84           N  
ATOM   4571  CA  ALA A 297     -12.027  19.165  -6.365  1.00  0.84           C  
ATOM   4572  C   ALA A 297     -12.602  19.858  -5.118  1.00  0.84           C  
ATOM   4573  O   ALA A 297     -12.269  21.050  -4.849  1.00  0.84           O  
ATOM   4574  CB  ALA A 297     -13.097  19.366  -7.451  1.00  0.84           C  
ATOM   4575  H   ALA A 297     -12.521  17.148  -6.111  1.00  0.00           H  
ATOM   4576  HA  ALA A 297     -11.093  19.642  -6.662  1.00  0.00           H  
ATOM   4577  HB1 ALA A 297     -13.634  20.303  -7.598  1.00  0.00           H  
ATOM   4578  HB2 ALA A 297     -12.609  19.190  -8.409  1.00  0.00           H  
ATOM   4579  HB3 ALA A 297     -13.904  18.649  -7.300  1.00  0.00           H  
ATOM   4580  N   LYS A 298     -13.391  19.163  -4.331  1.00  0.80           N  
ATOM   4581  CA  LYS A 298     -14.068  19.694  -3.167  1.00  0.80           C  
ATOM   4582  C   LYS A 298     -14.498  18.502  -2.331  1.00  0.80           C  
ATOM   4583  O   LYS A 298     -14.643  17.381  -2.818  1.00  0.80           O  
ATOM   4584  CB  LYS A 298     -15.178  20.785  -3.521  1.00  0.80           C  
ATOM   4585  CG  LYS A 298     -16.595  20.230  -3.919  1.00  0.80           C  
ATOM   4586  CD  LYS A 298     -16.628  19.559  -5.256  1.00  0.80           C  
ATOM   4587  CE  LYS A 298     -18.057  19.667  -5.935  1.00  0.80           C  
ATOM   4588  NZ  LYS A 298     -18.052  19.107  -7.279  1.00  0.80           N1+
ATOM   4589  H   LYS A 298     -13.621  18.230  -4.642  1.00  0.00           H  
ATOM   4590  HA  LYS A 298     -13.416  20.348  -2.587  1.00  0.00           H  
ATOM   4591  HB3 LYS A 298     -14.743  21.593  -4.108  1.00  0.00           H  
ATOM   4592  HB2 LYS A 298     -15.400  21.114  -2.506  1.00  0.00           H  
ATOM   4593  HG3 LYS A 298     -17.302  21.057  -3.988  1.00  0.00           H  
ATOM   4594  HG2 LYS A 298     -16.927  19.468  -3.214  1.00  0.00           H  
ATOM   4595  HD3 LYS A 298     -16.471  18.486  -5.141  1.00  0.00           H  
ATOM   4596  HD2 LYS A 298     -15.882  19.973  -5.934  1.00  0.00           H  
ATOM   4597  HE3 LYS A 298     -18.357  20.715  -5.907  1.00  0.00           H  
ATOM   4598  HE2 LYS A 298     -18.695  18.953  -5.414  1.00  0.00           H  
ATOM   4599  HZ1 LYS A 298     -19.018  18.982  -7.547  1.00  0.00           H  
ATOM   4600  HZ2 LYS A 298     -17.517  19.634  -7.955  1.00  0.00           H  
ATOM   4601  HZ3 LYS A 298     -17.600  18.215  -7.131  1.00  0.00           H  
ATOM   4602  N   LEU A 299     -14.662  18.735  -1.035  1.00  0.85           N  
ATOM   4603  CA  LEU A 299     -15.126  17.824  -0.014  1.00  0.85           C  
ATOM   4604  C   LEU A 299     -16.297  18.526   0.679  1.00  0.85           C  
ATOM   4605  O   LEU A 299     -16.174  18.859   1.866  1.00  0.85           O  
ATOM   4606  CB  LEU A 299     -14.002  17.482   0.996  1.00  0.85           C  
ATOM   4607  CG  LEU A 299     -12.799  16.699   0.391  1.00  0.85           C  
ATOM   4608  CD1 LEU A 299     -11.736  16.392   1.458  1.00  0.85           C  
ATOM   4609  CD2 LEU A 299     -13.165  15.399  -0.337  1.00  0.85           C  
ATOM   4610  H   LEU A 299     -14.510  19.604  -0.544  1.00  0.00           H  
ATOM   4611  HA  LEU A 299     -15.520  16.932  -0.501  1.00  0.00           H  
ATOM   4612  HB3 LEU A 299     -14.484  16.944   1.812  1.00  0.00           H  
ATOM   4613  HB2 LEU A 299     -13.634  18.447   1.345  1.00  0.00           H  
ATOM   4614  HG  LEU A 299     -12.160  17.249  -0.299  1.00  0.00           H  
ATOM   4615 HD11 LEU A 299     -10.783  16.194   0.967  1.00  0.00           H  
ATOM   4616 HD12 LEU A 299     -11.501  17.179   2.174  1.00  0.00           H  
ATOM   4617 HD13 LEU A 299     -12.069  15.541   2.052  1.00  0.00           H  
ATOM   4618 HD21 LEU A 299     -13.385  14.532   0.285  1.00  0.00           H  
ATOM   4619 HD22 LEU A 299     -14.122  15.478  -0.855  1.00  0.00           H  
ATOM   4620 HD23 LEU A 299     -12.379  15.214  -1.069  1.00  0.00           H  
ATOM   4621  N   ARG A 300     -17.297  18.996  -0.106  1.00  0.79           N  
ATOM   4622  CA  ARG A 300     -18.418  19.726   0.490  1.00  0.79           C  
ATOM   4623  C   ARG A 300     -19.377  18.907   1.254  1.00  0.79           C  
ATOM   4624  O   ARG A 300     -20.158  18.197   0.573  1.00  0.79           O  
ATOM   4625  CB  ARG A 300     -19.078  20.469  -0.695  1.00  0.79           C  
ATOM   4626  CG  ARG A 300     -20.142  21.512  -0.150  1.00  0.79           C  
ATOM   4627  CD  ARG A 300     -20.535  22.595  -1.176  1.00  0.79           C  
ATOM   4628  NE  ARG A 300     -19.341  23.407  -1.594  1.00  0.79           N  
ATOM   4629  CZ  ARG A 300     -18.772  24.371  -0.890  1.00  0.79           C  
ATOM   4630  NH1 ARG A 300     -19.155  24.663   0.373  1.00  0.79           N  
ATOM   4631  NH2 ARG A 300     -17.711  25.068  -1.267  1.00  0.79           N1+
ATOM   4632  H   ARG A 300     -17.458  18.403  -0.908  1.00  0.00           H  
ATOM   4633  HA  ARG A 300     -17.968  20.416   1.204  1.00  0.00           H  
ATOM   4634  HB3 ARG A 300     -19.454  19.750  -1.423  1.00  0.00           H  
ATOM   4635  HB2 ARG A 300     -18.284  20.929  -1.282  1.00  0.00           H  
ATOM   4636  HG3 ARG A 300     -19.779  21.926   0.790  1.00  0.00           H  
ATOM   4637  HG2 ARG A 300     -21.067  20.989   0.093  1.00  0.00           H  
ATOM   4638  HD3 ARG A 300     -21.335  23.240  -0.815  1.00  0.00           H  
ATOM   4639  HD2 ARG A 300     -20.884  22.170  -2.117  1.00  0.00           H  
ATOM   4640  HE  ARG A 300     -19.020  23.222  -2.533  1.00  0.00           H  
ATOM   4641 HH12 ARG A 300     -18.581  25.335   0.863  1.00  0.00           H  
ATOM   4642 HH11 ARG A 300     -20.140  24.579   0.578  1.00  0.00           H  
ATOM   4643 HH22 ARG A 300     -17.108  25.614  -0.668  1.00  0.00           H  
ATOM   4644 HH21 ARG A 300     -17.306  24.936  -2.182  1.00  0.00           H  
ATOM   4645  N   MET A 301     -19.362  18.959   2.614  1.00  0.84           N  
ATOM   4646  CA  MET A 301     -20.215  18.115   3.442  1.00  0.84           C  
ATOM   4647  C   MET A 301     -21.352  18.964   3.895  1.00  0.84           C  
ATOM   4648  O   MET A 301     -21.147  20.139   4.126  1.00  0.84           O  
ATOM   4649  CB  MET A 301     -19.261  17.607   4.549  1.00  0.84           C  
ATOM   4650  CG  MET A 301     -19.830  16.420   5.322  1.00  0.84           C  
ATOM   4651  SD  MET A 301     -18.562  15.525   6.310  1.00  0.84           S  
ATOM   4652  CE  MET A 301     -18.734  16.434   7.813  1.00  0.84           C  
ATOM   4653  H   MET A 301     -19.022  19.791   3.074  1.00  0.00           H  
ATOM   4654  HA  MET A 301     -20.643  17.297   2.862  1.00  0.00           H  
ATOM   4655  HB3 MET A 301     -19.161  18.443   5.242  1.00  0.00           H  
ATOM   4656  HB2 MET A 301     -18.289  17.315   4.149  1.00  0.00           H  
ATOM   4657  HG3 MET A 301     -20.271  15.692   4.640  1.00  0.00           H  
ATOM   4658  HG2 MET A 301     -20.701  16.671   5.927  1.00  0.00           H  
ATOM   4659  HE1 MET A 301     -17.984  16.057   8.508  1.00  0.00           H  
ATOM   4660  HE2 MET A 301     -18.596  17.515   7.858  1.00  0.00           H  
ATOM   4661  HE3 MET A 301     -19.681  16.178   8.288  1.00  0.00           H  
ATOM   4662  N   VAL A 302     -22.490  18.339   4.025  1.00  0.83           N  
ATOM   4663  CA  VAL A 302     -23.646  19.058   4.567  1.00  0.83           C  
ATOM   4664  C   VAL A 302     -23.548  19.279   6.027  1.00  0.83           C  
ATOM   4665  O   VAL A 302     -22.892  18.523   6.714  1.00  0.83           O  
ATOM   4666  CB  VAL A 302     -24.987  18.274   4.190  1.00  0.83           C  
ATOM   4667  CG1 VAL A 302     -25.243  17.038   5.024  1.00  0.83           C  
ATOM   4668  CG2 VAL A 302     -26.241  19.123   4.257  1.00  0.83           C  
ATOM   4669  H   VAL A 302     -22.484  17.334   3.922  1.00  0.00           H  
ATOM   4670  HA  VAL A 302     -23.747  20.012   4.048  1.00  0.00           H  
ATOM   4671  HB  VAL A 302     -24.787  17.919   3.180  1.00  0.00           H  
ATOM   4672 HG11 VAL A 302     -24.266  16.570   5.152  1.00  0.00           H  
ATOM   4673 HG12 VAL A 302     -25.562  17.236   6.047  1.00  0.00           H  
ATOM   4674 HG13 VAL A 302     -26.059  16.427   4.639  1.00  0.00           H  
ATOM   4675 HG21 VAL A 302     -27.066  18.539   3.847  1.00  0.00           H  
ATOM   4676 HG22 VAL A 302     -26.457  19.393   5.290  1.00  0.00           H  
ATOM   4677 HG23 VAL A 302     -26.106  19.993   3.615  1.00  0.00           H  
ATOM   4678  N   THR A 303     -24.268  20.307   6.473  1.00  0.80           N  
ATOM   4679  CA  THR A 303     -24.543  20.683   7.841  1.00  0.80           C  
ATOM   4680  C   THR A 303     -26.016  21.209   7.872  1.00  0.80           C  
ATOM   4681  O   THR A 303     -26.667  20.890   8.905  1.00  0.80           O  
ATOM   4682  CB  THR A 303     -23.668  21.948   8.323  1.00  0.80           C  
ATOM   4683  OG1 THR A 303     -23.744  23.089   7.404  1.00  0.80           O  
ATOM   4684  CG2 THR A 303     -22.215  21.363   8.110  1.00  0.80           C  
ATOM   4685  H   THR A 303     -24.795  20.837   5.794  1.00  0.00           H  
ATOM   4686  HA  THR A 303     -24.362  19.762   8.395  1.00  0.00           H  
ATOM   4687  HB  THR A 303     -23.939  22.070   9.371  1.00  0.00           H  
ATOM   4688  HG1 THR A 303     -23.880  23.838   7.989  1.00  0.00           H  
ATOM   4689 HG21 THR A 303     -22.216  20.358   8.533  1.00  0.00           H  
ATOM   4690 HG22 THR A 303     -21.999  21.411   7.043  1.00  0.00           H  
ATOM   4691 HG23 THR A 303     -21.461  22.007   8.562  1.00  0.00           H  
ATOM   4692  N   GLY A 304     -26.520  21.795   6.765  1.00  0.76           N  
ATOM   4693  CA  GLY A 304     -27.965  22.058   6.777  1.00  0.76           C  
ATOM   4694  C   GLY A 304     -28.911  20.980   6.221  1.00  0.76           C  
ATOM   4695  O   GLY A 304     -28.571  19.790   6.215  1.00  0.76           O  
ATOM   4696  H   GLY A 304     -26.039  22.079   5.924  1.00  0.00           H  
ATOM   4697  HA3 GLY A 304     -28.040  22.838   6.020  1.00  0.00           H  
ATOM   4698  HA2 GLY A 304     -28.339  22.377   7.749  1.00  0.00           H  
ATOM   4699  N   LEU A 305     -30.145  21.422   5.862  1.00  0.68           N  
ATOM   4700  CA  LEU A 305     -31.234  20.549   5.425  1.00  0.68           C  
ATOM   4701  C   LEU A 305     -31.340  20.373   3.927  1.00  0.68           C  
ATOM   4702  O   LEU A 305     -30.624  21.141   3.302  1.00  0.68           O  
ATOM   4703  CB  LEU A 305     -32.570  21.150   5.992  1.00  0.68           C  
ATOM   4704  CG  LEU A 305     -32.422  21.304   7.584  1.00  0.68           C  
ATOM   4705  CD1 LEU A 305     -32.775  22.741   7.997  1.00  0.68           C  
ATOM   4706  CD2 LEU A 305     -33.283  20.279   8.284  1.00  0.68           C  
ATOM   4707  H   LEU A 305     -30.271  22.422   5.932  1.00  0.00           H  
ATOM   4708  HA  LEU A 305     -31.129  19.598   5.948  1.00  0.00           H  
ATOM   4709  HB3 LEU A 305     -33.452  20.575   5.711  1.00  0.00           H  
ATOM   4710  HB2 LEU A 305     -32.730  22.116   5.512  1.00  0.00           H  
ATOM   4711  HG  LEU A 305     -31.386  21.169   7.896  1.00  0.00           H  
ATOM   4712 HD11 LEU A 305     -33.806  22.757   8.349  1.00  0.00           H  
ATOM   4713 HD12 LEU A 305     -32.125  22.922   8.853  1.00  0.00           H  
ATOM   4714 HD13 LEU A 305     -32.725  23.386   7.119  1.00  0.00           H  
ATOM   4715 HD21 LEU A 305     -33.036  20.168   9.340  1.00  0.00           H  
ATOM   4716 HD22 LEU A 305     -34.362  20.405   8.187  1.00  0.00           H  
ATOM   4717 HD23 LEU A 305     -33.138  19.301   7.825  1.00  0.00           H  
ATOM   4718  N   ARG A 306     -32.181  19.485   3.379  1.00  0.70           N  
ATOM   4719  CA  ARG A 306     -32.533  19.570   1.972  1.00  0.70           C  
ATOM   4720  C   ARG A 306     -33.406  20.802   1.522  1.00  0.70           C  
ATOM   4721  O   ARG A 306     -34.376  21.001   2.252  1.00  0.70           O  
ATOM   4722  CB  ARG A 306     -33.234  18.217   1.483  1.00  0.70           C  
ATOM   4723  CG  ARG A 306     -32.549  16.863   1.829  1.00  0.70           C  
ATOM   4724  CD  ARG A 306     -33.510  15.689   2.092  1.00  0.70           C  
ATOM   4725  NE  ARG A 306     -32.873  14.420   2.114  1.00  0.70           N  
ATOM   4726  CZ  ARG A 306     -32.794  13.559   1.076  1.00  0.70           C  
ATOM   4727  NH1 ARG A 306     -33.026  13.888  -0.229  1.00  0.70           N  
ATOM   4728  NH2 ARG A 306     -32.374  12.275   1.280  1.00  0.70           N1+
ATOM   4729  H   ARG A 306     -32.822  18.955   3.951  1.00  0.00           H  
ATOM   4730  HA  ARG A 306     -31.586  19.676   1.443  1.00  0.00           H  
ATOM   4731  HB3 ARG A 306     -33.307  18.289   0.398  1.00  0.00           H  
ATOM   4732  HB2 ARG A 306     -34.244  18.215   1.895  1.00  0.00           H  
ATOM   4733  HG3 ARG A 306     -31.908  17.009   2.698  1.00  0.00           H  
ATOM   4734  HG2 ARG A 306     -31.795  16.578   1.095  1.00  0.00           H  
ATOM   4735  HD3 ARG A 306     -34.461  15.662   1.560  1.00  0.00           H  
ATOM   4736  HD2 ARG A 306     -33.805  15.751   3.139  1.00  0.00           H  
ATOM   4737  HE  ARG A 306     -32.624  14.087   3.035  1.00  0.00           H  
ATOM   4738 HH12 ARG A 306     -33.236  13.201  -0.939  1.00  0.00           H  
ATOM   4739 HH11 ARG A 306     -33.106  14.846  -0.538  1.00  0.00           H  
ATOM   4740 HH22 ARG A 306     -32.160  11.662   0.506  1.00  0.00           H  
ATOM   4741 HH21 ARG A 306     -32.226  12.045   2.252  1.00  0.00           H  
ATOM   4742  N   ASN A 307     -33.025  21.621   0.552  1.00  0.81           N  
ATOM   4743  CA  ASN A 307     -33.826  22.745   0.133  1.00  0.81           C  
ATOM   4744  C   ASN A 307     -34.933  22.291  -0.897  1.00  0.81           C  
ATOM   4745  O   ASN A 307     -34.664  22.134  -2.105  1.00  0.81           O  
ATOM   4746  CB  ASN A 307     -32.881  23.730  -0.455  1.00  0.81           C  
ATOM   4747  CG  ASN A 307     -33.560  25.111  -0.506  1.00  0.81           C  
ATOM   4748  OD1 ASN A 307     -34.565  25.391   0.093  1.00  0.81           O  
ATOM   4749  ND2 ASN A 307     -33.133  26.032  -1.370  1.00  0.81           N  
ATOM   4750  H   ASN A 307     -32.278  21.389  -0.087  1.00  0.00           H  
ATOM   4751  HA  ASN A 307     -34.385  23.168   0.968  1.00  0.00           H  
ATOM   4752  HB3 ASN A 307     -32.470  23.452  -1.425  1.00  0.00           H  
ATOM   4753  HB2 ASN A 307     -32.061  23.881   0.248  1.00  0.00           H  
ATOM   4754 HD22 ASN A 307     -33.504  26.962  -1.238  1.00  0.00           H  
ATOM   4755 HD21 ASN A 307     -32.328  26.007  -1.979  1.00  0.00           H  
ATOM   4756  N   ILE A 308     -36.138  22.048  -0.427  1.00  0.65           N  
ATOM   4757  CA  ILE A 308     -37.366  21.858  -1.124  1.00  0.65           C  
ATOM   4758  C   ILE A 308     -38.152  23.098  -0.702  1.00  0.65           C  
ATOM   4759  O   ILE A 308     -38.702  22.944   0.410  1.00  0.65           O  
ATOM   4760  CB  ILE A 308     -38.014  20.544  -0.725  1.00  0.65           C  
ATOM   4761  CG1 ILE A 308     -37.105  19.375  -1.071  1.00  0.65           C  
ATOM   4762  CG2 ILE A 308     -39.465  20.394  -1.373  1.00  0.65           C  
ATOM   4763  CD1 ILE A 308     -36.153  18.912  -0.017  1.00  0.65           C  
ATOM   4764  H   ILE A 308     -36.252  22.241   0.557  1.00  0.00           H  
ATOM   4765  HA  ILE A 308     -37.207  21.812  -2.201  1.00  0.00           H  
ATOM   4766  HB  ILE A 308     -38.182  20.518   0.351  1.00  0.00           H  
ATOM   4767 HG13 ILE A 308     -36.599  19.563  -2.017  1.00  0.00           H  
ATOM   4768 HG12 ILE A 308     -37.756  18.530  -1.296  1.00  0.00           H  
ATOM   4769 HG21 ILE A 308     -39.906  19.418  -1.171  1.00  0.00           H  
ATOM   4770 HG22 ILE A 308     -40.088  21.161  -0.912  1.00  0.00           H  
ATOM   4771 HG23 ILE A 308     -39.628  20.588  -2.433  1.00  0.00           H  
ATOM   4772 HD11 ILE A 308     -36.689  18.819   0.927  1.00  0.00           H  
ATOM   4773 HD12 ILE A 308     -35.955  17.873  -0.279  1.00  0.00           H  
ATOM   4774 HD13 ILE A 308     -35.289  19.562   0.125  1.00  0.00           H  
ATOM   4775  N   PRO A 309     -37.944  24.277  -1.322  1.00  0.71           N  
ATOM   4776  CA  PRO A 309     -38.444  25.520  -0.831  1.00  0.71           C  
ATOM   4777  C   PRO A 309     -39.970  25.748  -0.989  1.00  0.71           C  
ATOM   4778  O   PRO A 309     -40.420  25.650  -2.122  1.00  0.71           O  
ATOM   4779  CB  PRO A 309     -37.605  26.538  -1.651  1.00  0.71           C  
ATOM   4780  CG  PRO A 309     -37.494  25.962  -3.068  1.00  0.71           C  
ATOM   4781  CD  PRO A 309     -37.420  24.475  -2.656  1.00  0.71           C  
ATOM   4782  HA  PRO A 309     -38.213  25.472   0.233  1.00  0.00           H  
ATOM   4783  HB3 PRO A 309     -36.628  26.464  -1.173  1.00  0.00           H  
ATOM   4784  HB2 PRO A 309     -37.993  27.555  -1.718  1.00  0.00           H  
ATOM   4785  HG3 PRO A 309     -36.648  26.361  -3.627  1.00  0.00           H  
ATOM   4786  HG2 PRO A 309     -38.410  26.268  -3.573  1.00  0.00           H  
ATOM   4787  HD2 PRO A 309     -37.951  23.754  -3.279  1.00  0.00           H  
ATOM   4788  HD3 PRO A 309     -36.401  24.149  -2.445  1.00  0.00           H  
ATOM   4789  N   SER A 310     -40.672  26.062   0.081  1.00  0.60           N  
ATOM   4790  CA  SER A 310     -42.060  26.479   0.289  1.00  0.60           C  
ATOM   4791  C   SER A 310     -42.297  27.676   1.312  1.00  0.60           C  
ATOM   4792  O   SER A 310     -43.460  27.876   1.686  1.00  0.60           O  
ATOM   4793  CB  SER A 310     -42.805  25.233   0.792  1.00  0.60           C  
ATOM   4794  OG  SER A 310     -42.477  24.731   2.090  1.00  0.60           O  
ATOM   4795  OXT SER A 310     -41.306  28.358   1.522  1.00  0.60           O1-
ATOM   4796  H   SER A 310     -40.171  25.958   0.952  1.00  0.00           H  
ATOM   4797  HA  SER A 310     -42.552  26.791  -0.632  1.00  0.00           H  
ATOM   4798  HB3 SER A 310     -42.728  24.355   0.151  1.00  0.00           H  
ATOM   4799  HB2 SER A 310     -43.875  25.438   0.835  1.00  0.00           H  
ATOM   4800  HG  SER A 310     -41.583  24.955   2.360  1.00  0.00           H  
ATOM   4801  N   LYS A 311     -27.248  12.717  -6.269  1.00  0.80           N  
ATOM   4802  CA  LYS A 311     -26.260  13.742  -6.538  1.00  0.80           C  
ATOM   4803  C   LYS A 311     -26.893  15.123  -6.648  1.00  0.80           C  
ATOM   4804  O   LYS A 311     -28.061  15.277  -7.049  1.00  0.80           O  
ATOM   4805  CB  LYS A 311     -25.412  13.320  -7.789  1.00  0.80           C  
ATOM   4806  CG  LYS A 311     -24.561  12.134  -7.572  1.00  0.80           C  
ATOM   4807  CD  LYS A 311     -23.957  11.662  -8.903  1.00  0.80           C  
ATOM   4808  CE  LYS A 311     -22.671  12.428  -9.201  1.00  0.80           C  
ATOM   4809  NZ  LYS A 311     -21.918  12.007 -10.348  1.00  0.80           N1+
ATOM   4810  H   LYS A 311     -27.632  12.372  -7.137  1.00  0.00           H  
ATOM   4811  HA  LYS A 311     -25.526  13.700  -5.734  1.00  0.00           H  
ATOM   4812  HB3 LYS A 311     -24.675  14.094  -8.005  1.00  0.00           H  
ATOM   4813  HB2 LYS A 311     -26.087  13.148  -8.628  1.00  0.00           H  
ATOM   4814  HG3 LYS A 311     -25.185  11.287  -7.284  1.00  0.00           H  
ATOM   4815  HG2 LYS A 311     -23.843  12.227  -6.757  1.00  0.00           H  
ATOM   4816  HD3 LYS A 311     -24.695  11.718  -9.703  1.00  0.00           H  
ATOM   4817  HD2 LYS A 311     -23.616  10.630  -8.817  1.00  0.00           H  
ATOM   4818  HE3 LYS A 311     -21.997  12.468  -8.346  1.00  0.00           H  
ATOM   4819  HE2 LYS A 311     -22.922  13.461  -9.443  1.00  0.00           H  
ATOM   4820  HZ1 LYS A 311     -22.673  11.931 -11.016  1.00  0.00           H  
ATOM   4821  HZ2 LYS A 311     -21.201  12.632 -10.687  1.00  0.00           H  
ATOM   4822  HZ3 LYS A 311     -21.594  11.051 -10.366  1.00  0.00           H  
ATOM   4823  N   ASN A 312     -26.113  16.175  -6.544  1.00  0.83           N  
ATOM   4824  CA  ASN A 312     -26.414  17.626  -6.902  1.00  0.83           C  
ATOM   4825  C   ASN A 312     -27.677  18.121  -6.185  1.00  0.83           C  
ATOM   4826  O   ASN A 312     -28.467  18.836  -6.808  1.00  0.83           O  
ATOM   4827  CB  ASN A 312     -26.467  17.918  -8.406  1.00  0.83           C  
ATOM   4828  CG  ASN A 312     -25.144  17.655  -9.140  1.00  0.83           C  
ATOM   4829  OD1 ASN A 312     -24.097  18.163  -8.791  1.00  0.83           O  
ATOM   4830  ND2 ASN A 312     -25.267  16.917 -10.301  1.00  0.83           N  
ATOM   4831  H   ASN A 312     -25.136  16.086  -6.301  1.00  0.00           H  
ATOM   4832  HA  ASN A 312     -25.637  18.219  -6.418  1.00  0.00           H  
ATOM   4833  HB3 ASN A 312     -26.723  18.976  -8.451  1.00  0.00           H  
ATOM   4834  HB2 ASN A 312     -27.215  17.301  -8.906  1.00  0.00           H  
ATOM   4835 HD22 ASN A 312     -24.510  16.810 -10.960  1.00  0.00           H  
ATOM   4836 HD21 ASN A 312     -26.177  16.534 -10.515  1.00  0.00           H  
ATOM   4837  N   VAL A 313     -27.880  17.735  -4.912  1.00  0.84           N  
ATOM   4838  CA  VAL A 313     -29.019  18.013  -4.043  1.00  0.84           C  
ATOM   4839  C   VAL A 313     -28.726  19.355  -3.291  1.00  0.84           C  
ATOM   4840  O   VAL A 313     -27.737  19.420  -2.546  1.00  0.84           O  
ATOM   4841  CB  VAL A 313     -29.304  16.846  -3.197  1.00  0.84           C  
ATOM   4842  CG1 VAL A 313     -30.135  17.090  -1.980  1.00  0.84           C  
ATOM   4843  CG2 VAL A 313     -29.931  15.627  -3.937  1.00  0.84           C  
ATOM   4844  H   VAL A 313     -27.285  17.104  -4.393  1.00  0.00           H  
ATOM   4845  HA  VAL A 313     -29.879  18.300  -4.649  1.00  0.00           H  
ATOM   4846  HB  VAL A 313     -28.345  16.415  -2.910  1.00  0.00           H  
ATOM   4847 HG11 VAL A 313     -30.965  17.781  -2.131  1.00  0.00           H  
ATOM   4848 HG12 VAL A 313     -30.558  16.165  -1.589  1.00  0.00           H  
ATOM   4849 HG13 VAL A 313     -29.592  17.464  -1.112  1.00  0.00           H  
ATOM   4850 HG21 VAL A 313     -29.707  14.752  -3.326  1.00  0.00           H  
ATOM   4851 HG22 VAL A 313     -31.016  15.658  -4.037  1.00  0.00           H  
ATOM   4852 HG23 VAL A 313     -29.546  15.451  -4.942  1.00  0.00           H  
ATOM   4853  N   THR A 314     -29.552  20.409  -3.608  1.00  0.86           N  
ATOM   4854  CA  THR A 314     -29.281  21.722  -2.986  1.00  0.86           C  
ATOM   4855  C   THR A 314     -29.671  21.676  -1.524  1.00  0.86           C  
ATOM   4856  O   THR A 314     -30.842  21.375  -1.188  1.00  0.86           O  
ATOM   4857  CB  THR A 314     -30.200  22.752  -3.635  1.00  0.86           C  
ATOM   4858  OG1 THR A 314     -29.949  22.705  -5.101  1.00  0.86           O  
ATOM   4859  CG2 THR A 314     -30.201  24.178  -3.079  1.00  0.86           C  
ATOM   4860  H   THR A 314     -30.482  20.068  -3.808  1.00  0.00           H  
ATOM   4861  HA  THR A 314     -28.231  21.994  -3.095  1.00  0.00           H
[truncated: 1,447,097 more chars]
