# Supplementary material for: Broad-Spectrum Activity of Small Molecules Acting against Influenza a Virus: Biological and Computational Studies
Source: Pharmaceuticals (Basel). 2022 Feb 28;15(3):301. doi: 10.3390/ph15030301 (PMC8952214; doi:10.3390/ph15030301)
Supplement: Supplementary file 1 [file pharmaceuticals-15-00301-s001.zip › clustered_md_ParmaH1_4/parma-4_stem_13.pdb]

TITLE     T6372397
REMARK   4      COMPLIES WITH FORMAT V. 3.0, 1-DEC-2006
REMARK 888
REMARK 888 WRITTEN BY MAESTRO (A PRODUCT OF SCHRODINGER, LLC)
CRYST1  157.536   96.236   98.091  90.00  90.00  90.00 P 1           1
ATOM      1  CA  SER A   1     -35.902 -18.670  -4.343  1.00  0.82           C  
ATOM      2  C   SER A   1     -34.917 -19.175  -3.243  1.00  0.82           C  
ATOM      3  O   SER A   1     -35.197 -19.164  -2.016  1.00  0.82           O  
ATOM      4  CB  SER A   1     -35.780 -17.162  -4.498  1.00  0.82           C  
ATOM      5  OG  SER A   1     -34.589 -16.649  -4.824  1.00  0.82           O  
ATOM      6  N4  SER A   1     -37.347 -18.971  -4.152  1.00  0.00           N  
ATOM      7  HA  SER A   1     -35.630 -19.189  -5.263  1.00  0.00           H  
ATOM      8  HB3 SER A   1     -36.207 -16.748  -3.585  1.00  0.00           H  
ATOM      9  HB2 SER A   1     -36.431 -16.895  -5.331  1.00  0.00           H  
ATOM     10  HG  SER A   1     -34.410 -16.089  -4.065  1.00  0.00           H  
ATOM     11  H4  SER A   1     -37.966 -18.206  -3.928  1.00  0.00           H  
ATOM     12  N   THR A   2     -33.800 -19.798  -3.713  1.00  0.83           N  
ATOM     13  CA  THR A   2     -32.825 -20.548  -2.950  1.00  0.83           C  
ATOM     14  C   THR A   2     -31.500 -19.702  -2.875  1.00  0.83           C  
ATOM     15  O   THR A   2     -30.381 -20.113  -2.438  1.00  0.83           O  
ATOM     16  CB  THR A   2     -32.530 -21.901  -3.631  1.00  0.83           C  
ATOM     17  OG1 THR A   2     -32.338 -21.756  -4.991  1.00  0.83           O  
ATOM     18  CG2 THR A   2     -33.628 -22.925  -3.415  1.00  0.83           C  
ATOM     19  H   THR A   2     -33.673 -19.807  -4.716  1.00  0.00           H  
ATOM     20  HA  THR A   2     -33.103 -20.718  -1.910  1.00  0.00           H  
ATOM     21  HB  THR A   2     -31.646 -22.342  -3.171  1.00  0.00           H  
ATOM     22  HG1 THR A   2     -31.435 -21.488  -5.178  1.00  0.00           H  
ATOM     23 HG21 THR A   2     -33.904 -23.144  -2.384  1.00  0.00           H  
ATOM     24 HG22 THR A   2     -34.520 -22.674  -3.990  1.00  0.00           H  
ATOM     25 HG23 THR A   2     -33.289 -23.890  -3.791  1.00  0.00           H  
ATOM     26  N   ASP A   3     -31.548 -18.454  -3.379  1.00  0.88           N  
ATOM     27  CA  ASP A   3     -30.555 -17.421  -3.423  1.00  0.88           C  
ATOM     28  C   ASP A   3     -30.529 -16.768  -1.999  1.00  0.88           C  
ATOM     29  O   ASP A   3     -31.473 -16.134  -1.543  1.00  0.88           O  
ATOM     30  CB  ASP A   3     -30.948 -16.265  -4.431  1.00  0.88           C  
ATOM     31  CG  ASP A   3     -30.684 -16.546  -5.902  1.00  0.88           C  
ATOM     32  OD1 ASP A   3     -30.702 -15.551  -6.657  1.00  0.88           O  
ATOM     33  OD2 ASP A   3     -30.572 -17.732  -6.314  1.00  0.88           O1-
ATOM     34  H   ASP A   3     -32.452 -18.339  -3.815  1.00  0.00           H  
ATOM     35  HA  ASP A   3     -29.582 -17.817  -3.714  1.00  0.00           H  
ATOM     36  HB3 ASP A   3     -30.443 -15.339  -4.157  1.00  0.00           H  
ATOM     37  HB2 ASP A   3     -31.973 -15.958  -4.224  1.00  0.00           H  
ATOM     38  N   THR A   4     -29.477 -17.043  -1.277  1.00  0.88           N  
ATOM     39  CA  THR A   4     -29.007 -16.444  -0.035  1.00  0.88           C  
ATOM     40  C   THR A   4     -28.122 -15.279  -0.388  1.00  0.88           C  
ATOM     41  O   THR A   4     -27.398 -15.327  -1.374  1.00  0.88           O  
ATOM     42  CB  THR A   4     -28.230 -17.588   0.684  1.00  0.88           C  
ATOM     43  OG1 THR A   4     -27.075 -18.051  -0.043  1.00  0.88           O  
ATOM     44  CG2 THR A   4     -29.107 -18.789   0.954  1.00  0.88           C  
ATOM     45  H   THR A   4     -28.857 -17.736  -1.672  1.00  0.00           H  
ATOM     46  HA  THR A   4     -29.834 -16.061   0.562  1.00  0.00           H  
ATOM     47  HB  THR A   4     -27.652 -17.320   1.569  1.00  0.00           H  
ATOM     48  HG1 THR A   4     -26.327 -17.726   0.464  1.00  0.00           H  
ATOM     49 HG21 THR A   4     -29.438 -19.288   0.044  1.00  0.00           H  
ATOM     50 HG22 THR A   4     -28.506 -19.569   1.422  1.00  0.00           H  
ATOM     51 HG23 THR A   4     -29.968 -18.585   1.591  1.00  0.00           H  
ATOM     52  N   VAL A   5     -28.051 -14.366   0.620  1.00  0.87           N  
ATOM     53  CA  VAL A   5     -27.017 -13.371   0.808  1.00  0.87           C  
ATOM     54  C   VAL A   5     -26.627 -13.248   2.267  1.00  0.87           C  
ATOM     55  O   VAL A   5     -27.343 -13.849   3.058  1.00  0.87           O  
ATOM     56  CB  VAL A   5     -27.541 -11.965   0.312  1.00  0.87           C  
ATOM     57  CG1 VAL A   5     -27.652 -11.851  -1.192  1.00  0.87           C  
ATOM     58  CG2 VAL A   5     -28.825 -11.586   1.026  1.00  0.87           C  
ATOM     59  H   VAL A   5     -28.597 -14.498   1.460  1.00  0.00           H  
ATOM     60  HA  VAL A   5     -26.166 -13.715   0.221  1.00  0.00           H  
ATOM     61  HB  VAL A   5     -26.781 -11.299   0.720  1.00  0.00           H  
ATOM     62 HG11 VAL A   5     -28.522 -12.275  -1.692  1.00  0.00           H  
ATOM     63 HG12 VAL A   5     -27.577 -10.817  -1.529  1.00  0.00           H  
ATOM     64 HG13 VAL A   5     -26.830 -12.394  -1.659  1.00  0.00           H  
ATOM     65 HG21 VAL A   5     -29.599 -12.251   0.644  1.00  0.00           H  
ATOM     66 HG22 VAL A   5     -28.826 -11.635   2.115  1.00  0.00           H  
ATOM     67 HG23 VAL A   5     -29.113 -10.578   0.728  1.00  0.00           H  
ATOM     68  N   ASP A   6     -25.480 -12.552   2.560  1.00  0.85           N  
ATOM     69  CA  ASP A   6     -24.952 -12.391   3.915  1.00  0.85           C  
ATOM     70  C   ASP A   6     -25.034 -10.910   4.192  1.00  0.85           C  
ATOM     71  O   ASP A   6     -25.028 -10.023   3.307  1.00  0.85           O  
ATOM     72  CB  ASP A   6     -23.479 -12.838   4.195  1.00  0.85           C  
ATOM     73  CG  ASP A   6     -23.270 -14.383   4.072  1.00  0.85           C  
ATOM     74  OD1 ASP A   6     -24.281 -15.147   4.079  1.00  0.85           O  
ATOM     75  OD2 ASP A   6     -22.116 -14.770   3.835  1.00  0.85           O1-
ATOM     76  H   ASP A   6     -25.006 -12.023   1.841  1.00  0.00           H  
ATOM     77  HA  ASP A   6     -25.647 -12.917   4.568  1.00  0.00           H  
ATOM     78  HB3 ASP A   6     -23.322 -12.610   5.250  1.00  0.00           H  
ATOM     79  HB2 ASP A   6     -22.814 -12.376   3.466  1.00  0.00           H  
ATOM     80  N   THR A   7     -24.926 -10.643   5.510  1.00  0.80           N  
ATOM     81  CA  THR A   7     -24.908  -9.316   6.184  1.00  0.80           C  
ATOM     82  C   THR A   7     -23.864  -9.229   7.294  1.00  0.80           C  
ATOM     83  O   THR A   7     -23.034 -10.100   7.474  1.00  0.80           O  
ATOM     84  CB  THR A   7     -26.334  -8.869   6.598  1.00  0.80           C  
ATOM     85  OG1 THR A   7     -26.669  -8.945   7.907  1.00  0.80           O  
ATOM     86  CG2 THR A   7     -27.409  -9.513   5.740  1.00  0.80           C  
ATOM     87  H   THR A   7     -25.038 -11.290   6.278  1.00  0.00           H  
ATOM     88  HA  THR A   7     -24.640  -8.638   5.373  1.00  0.00           H  
ATOM     89  HB  THR A   7     -26.346  -7.805   6.363  1.00  0.00           H  
ATOM     90  HG1 THR A   7     -26.108  -8.338   8.394  1.00  0.00           H  
ATOM     91 HG21 THR A   7     -27.407 -10.596   5.864  1.00  0.00           H  
ATOM     92 HG22 THR A   7     -28.432  -9.173   5.900  1.00  0.00           H  
ATOM     93 HG23 THR A   7     -27.131  -9.451   4.688  1.00  0.00           H  
ATOM     94  N   VAL A   8     -23.762  -8.161   8.056  1.00  0.67           N  
ATOM     95  CA  VAL A   8     -22.894  -7.998   9.210  1.00  0.67           C  
ATOM     96  C   VAL A   8     -23.511  -8.618  10.535  1.00  0.67           C  
ATOM     97  O   VAL A   8     -22.767  -9.255  11.278  1.00  0.67           O  
ATOM     98  CB  VAL A   8     -22.576  -6.452   9.482  1.00  0.67           C  
ATOM     99  CG1 VAL A   8     -21.412  -6.160  10.400  1.00  0.67           C  
ATOM    100  CG2 VAL A   8     -22.189  -5.788   8.182  1.00  0.67           C  
ATOM    101  H   VAL A   8     -24.413  -7.394   7.976  1.00  0.00           H  
ATOM    102  HA  VAL A   8     -21.966  -8.546   9.050  1.00  0.00           H  
ATOM    103  HB  VAL A   8     -23.513  -6.008   9.818  1.00  0.00           H  
ATOM    104 HG11 VAL A   8     -20.571  -6.850  10.461  1.00  0.00           H  
ATOM    105 HG12 VAL A   8     -20.998  -5.153  10.432  1.00  0.00           H  
ATOM    106 HG13 VAL A   8     -21.765  -6.464  11.385  1.00  0.00           H  
ATOM    107 HG21 VAL A   8     -22.074  -4.709   8.279  1.00  0.00           H  
ATOM    108 HG22 VAL A   8     -21.298  -6.123   7.651  1.00  0.00           H  
ATOM    109 HG23 VAL A   8     -22.952  -5.886   7.410  1.00  0.00           H  
ATOM    110  N   LEU A   9     -24.758  -8.311  10.829  1.00  0.67           N  
ATOM    111  CA  LEU A   9     -25.457  -8.969  11.886  1.00  0.67           C  
ATOM    112  C   LEU A   9     -26.073 -10.432  11.577  1.00  0.67           C  
ATOM    113  O   LEU A   9     -26.140 -11.172  12.540  1.00  0.67           O  
ATOM    114  CB  LEU A   9     -26.615  -7.997  12.298  1.00  0.67           C  
ATOM    115  CG  LEU A   9     -27.233  -8.342  13.705  1.00  0.67           C  
ATOM    116  CD1 LEU A   9     -26.714  -7.355  14.780  1.00  0.67           C  
ATOM    117  CD2 LEU A   9     -28.821  -8.399  13.708  1.00  0.67           C  
ATOM    118  H   LEU A   9     -25.299  -7.769  10.170  1.00  0.00           H  
ATOM    119  HA  LEU A   9     -24.794  -9.067  12.746  1.00  0.00           H  
ATOM    120  HB3 LEU A   9     -27.432  -8.011  11.577  1.00  0.00           H  
ATOM    121  HB2 LEU A   9     -26.250  -6.977  12.175  1.00  0.00           H  
ATOM    122  HG  LEU A   9     -26.803  -9.293  14.019  1.00  0.00           H  
ATOM    123 HD11 LEU A   9     -27.441  -7.319  15.592  1.00  0.00           H  
ATOM    124 HD12 LEU A   9     -25.768  -7.731  15.171  1.00  0.00           H  
ATOM    125 HD13 LEU A   9     -26.530  -6.316  14.511  1.00  0.00           H  
ATOM    126 HD21 LEU A   9     -29.190  -9.411  13.869  1.00  0.00           H  
ATOM    127 HD22 LEU A   9     -29.272  -7.804  14.503  1.00  0.00           H  
ATOM    128 HD23 LEU A   9     -29.283  -8.005  12.803  1.00  0.00           H  
ATOM    129  N   GLU A  10     -26.379 -10.794  10.281  1.00  0.73           N  
ATOM    130  CA  GLU A  10     -27.045 -11.982   9.786  1.00  0.73           C  
ATOM    131  C   GLU A  10     -26.308 -12.608   8.623  1.00  0.73           C  
ATOM    132  O   GLU A  10     -25.607 -11.905   7.921  1.00  0.73           O  
ATOM    133  CB  GLU A  10     -28.547 -11.573   9.490  1.00  0.73           C  
ATOM    134  CG  GLU A  10     -29.218 -10.877  10.672  1.00  0.73           C  
ATOM    135  CD  GLU A  10     -30.714 -10.552  10.455  1.00  0.73           C  
ATOM    136  OE1 GLU A  10     -31.124  -9.361  10.558  1.00  0.73           O  
ATOM    137  OE2 GLU A  10     -31.433 -11.516  10.142  1.00  0.73           O1-
ATOM    138  H   GLU A  10     -26.096 -10.209   9.508  1.00  0.00           H  
ATOM    139  HA  GLU A  10     -27.037 -12.719  10.589  1.00  0.00           H  
ATOM    140  HB3 GLU A  10     -29.113 -12.487   9.314  1.00  0.00           H  
ATOM    141  HB2 GLU A  10     -28.657 -11.140   8.495  1.00  0.00           H  
ATOM    142  HG3 GLU A  10     -28.594 -10.015  10.905  1.00  0.00           H  
ATOM    143  HG2 GLU A  10     -29.224 -11.555  11.526  1.00  0.00           H  
ATOM    144  N   ASP A  11     -66.008  -7.092   6.064  1.00111.63           N1+
ANISOU  144  N   ASP A  11    15362  12587  14464   5244  -2066   4465
ATOM    145  CA  ASP A  11     -64.811  -6.987   5.109  1.00113.79           C  
ANISOU  145  CA  ASP A  11    15470  13132  14631   5129  -2122   4333
ATOM    146  C   ASP A  11     -63.509  -6.492   5.890  1.00111.81           C  
ANISOU  146  C   ASP A  11    15151  12833  14501   5018  -1981   4146
ATOM    147  O   ASP A  11     -63.611  -5.793   6.863  1.00115.87           O  
ANISOU  147  O   ASP A  11    15577  13245  15202   5116  -1925   4056
ATOM    148  CB  ASP A  11     -65.044  -6.190   3.803  1.00116.10           C  
ANISOU  148  CB  ASP A  11    15522  13674  14919   5268  -2321   4301
ATOM    149  CG  ASP A  11     -66.183  -6.589   2.937  1.00120.75           C  
ANISOU  149  CG  ASP A  11    16171  14375  15335   5344  -2488   4468
ATOM    150  OD1 ASP A  11     -66.735  -7.680   3.141  1.00122.95           O  
ANISOU  150  OD1 ASP A  11    16677  14493  15546   5351  -2436   4630
ATOM    151  OD2 ASP A  11     -66.480  -5.926   1.961  1.00123.11           O1-
ANISOU  151  OD2 ASP A  11    16289  14918  15569   5394  -2673   4436
ATOM    152  H1  ASP A  11     -66.794  -7.189   5.438  1.00  0.00           H  
ATOM    153  H2  ASP A  11     -65.720  -7.865   6.648  1.00  0.00           H  
ATOM    154  H3  ASP A  11     -66.127  -6.302   6.682  1.00  0.00           H  
ATOM    155  HA  ASP A  11     -64.496  -7.961   4.736  1.00  0.00           H  
ATOM    156  HB3 ASP A  11     -64.154  -6.073   3.184  1.00  0.00           H  
ATOM    157  HB2 ASP A  11     -65.296  -5.172   4.099  1.00  0.00           H  
ATOM    158  N   THR A  12     -62.351  -6.987   5.453  1.00101.89           N  
ANISOU  158  N   THR A  12    13934  11649  13129   4820  -1920   4088
ATOM    159  CA  THR A  12     -61.067  -6.972   6.016  1.00 94.29           C  
ANISOU  159  CA  THR A  12    12932  10637  12257   4698  -1783   3924
ATOM    160  C   THR A  12     -60.131  -6.271   5.012  1.00 87.88           C  
ANISOU  160  C   THR A  12    12016  10072  11300   4546  -1823   3831
ATOM    161  O   THR A  12     -60.421  -6.253   3.749  1.00 89.62           O  
ANISOU  161  O   THR A  12    12290  10432  11331   4483  -1905   3909
ATOM    162  CB  THR A  12     -60.625  -8.479   6.181  1.00 93.62           C  
ANISOU  162  CB  THR A  12    13078  10263  12231   4585  -1609   3959
ATOM    163  OG1 THR A  12     -61.389  -9.030   7.282  1.00 90.27           O  
ANISOU  163  OG1 THR A  12    12833   9818  11648   4494  -1608   4117
ATOM    164  CG2 THR A  12     -59.162  -8.844   6.343  1.00104.77           C  
ANISOU  164  CG2 THR A  12    14567  11405  13835   4726  -1551   3986
ATOM    165  H   THR A  12     -62.340  -7.377   4.521  1.00  0.00           H  
ATOM    166  HA  THR A  12     -61.078  -6.475   6.986  1.00  0.00           H  
ATOM    167  HB  THR A  12     -61.035  -9.058   5.354  1.00  0.00           H  
ATOM    168  HG1 THR A  12     -62.195  -9.421   6.937  1.00  0.00           H  
ATOM    169 HG21 THR A  12     -58.578  -8.096   6.879  1.00  0.00           H  
ATOM    170 HG22 THR A  12     -59.019  -9.814   6.821  1.00  0.00           H  
ATOM    171 HG23 THR A  12     -58.543  -8.867   5.445  1.00  0.00           H  
ATOM    172  N   ILE A  13     -59.018  -5.664   5.472  1.00 85.25           N  
ANISOU  172  N   ILE A  13    11544   9791  11057   4490  -1762   3663
ATOM    173  CA  ILE A  13     -57.860  -5.235   4.652  1.00 82.49           C  
ANISOU  173  CA  ILE A  13    11109   9635  10598   4329  -1771   3559
ATOM    174  C   ILE A  13     -56.659  -5.608   5.471  1.00 79.83           C  
ANISOU  174  C   ILE A  13    10820   9155  10356   4211  -1593   3448
ATOM    175  O   ILE A  13     -56.509  -5.328   6.621  1.00 80.00           O  
ANISOU  175  O   ILE A  13    10828   9021  10548   4288  -1502   3385
ATOM    176  CB  ILE A  13     -57.969  -3.770   4.288  1.00 82.50           C  
ANISOU  176  CB  ILE A  13    10832   9905  10608   4384  -1921   3460
ATOM    177  CG1 ILE A  13     -56.874  -3.436   3.279  1.00 80.17           C  
ANISOU  177  CG1 ILE A  13    10477   9819  10167   4215  -1966   3379
ATOM    178  CG2 ILE A  13     -57.835  -2.733   5.530  1.00 82.11           C  
ANISOU  178  CG2 ILE A  13    10608   9823  10766   4468  -1854   3335
ATOM    179  CD1 ILE A  13     -57.127  -2.224   2.485  1.00 80.28           C  
ANISOU  179  CD1 ILE A  13    10217  10087  10201   4241  -2124   3278
ATOM    180  H   ILE A  13     -58.760  -5.728   6.446  1.00  0.00           H  
ATOM    181  HA  ILE A  13     -57.879  -5.838   3.744  1.00  0.00           H  
ATOM    182  HB  ILE A  13     -58.910  -3.704   3.742  1.00  0.00           H  
ATOM    183 HG13 ILE A  13     -56.696  -4.286   2.620  1.00  0.00           H  
ATOM    184 HG12 ILE A  13     -55.915  -3.257   3.766  1.00  0.00           H  
ATOM    185 HG21 ILE A  13     -58.702  -2.870   6.176  1.00  0.00           H  
ATOM    186 HG22 ILE A  13     -56.981  -2.951   6.171  1.00  0.00           H  
ATOM    187 HG23 ILE A  13     -57.679  -1.719   5.162  1.00  0.00           H  
ATOM    188 HD11 ILE A  13     -56.719  -1.333   2.962  1.00  0.00           H  
ATOM    189 HD12 ILE A  13     -56.604  -2.293   1.531  1.00  0.00           H  
ATOM    190 HD13 ILE A  13     -58.118  -1.854   2.220  1.00  0.00           H  
ATOM    191  N   CYS A  14     -55.663  -6.206   4.802  1.00 77.54           N  
ANISOU  191  N   CYS A  14    10598   8915   9950   4030  -1541   3422
ATOM    192  CA  CYS A  14     -54.359  -6.661   5.370  1.00 85.22           C  
ANISOU  192  CA  CYS A  14    11633   9753  10995   3902  -1381   3327
ATOM    193  C   CYS A  14     -53.240  -6.019   4.546  1.00 72.42           C  
ANISOU  193  C   CYS A  14     9875   8345   9296   3778  -1397   3206
ATOM    194  O   CYS A  14     -53.282  -5.926   3.276  1.00 72.40           O  
ANISOU  194  O   CYS A  14     9792   8566   9149   3748  -1521   3215
ATOM    195  CB  CYS A  14     -54.212  -8.195   5.216  1.00 85.83           C  
ANISOU  195  CB  CYS A  14    11958   9618  11036   3781  -1272   3432
ATOM    196  SG  CYS A  14     -55.720  -8.982   5.910  1.00 95.59           S  
ANISOU  196  SG  CYS A  14    13377  10543  12399   3895  -1227   3565
ATOM    197  H   CYS A  14     -55.851  -6.464   3.844  1.00  0.00           H  
ATOM    198  HA  CYS A  14     -54.410  -6.484   6.444  1.00  0.00           H  
ATOM    199  HB3 CYS A  14     -53.296  -8.580   5.662  1.00  0.00           H  
ATOM    200  HB2 CYS A  14     -54.075  -8.505   4.180  1.00  0.00           H  
ATOM    201  HG  CYS A  14     -56.451  -8.846   4.800  1.00  0.00           H  
ATOM    202  N   ILE A  15     -52.164  -5.810   5.317  1.00 70.33           N  
ANISOU  202  N   ILE A  15     9590   8004   9129   3708  -1277   3087
ATOM    203  CA  ILE A  15     -50.983  -5.132   4.709  1.00 67.69           C  
ANISOU  203  CA  ILE A  15     9151   7831   8736   3576  -1263   2975
ATOM    204  C   ILE A  15     -49.749  -6.050   4.726  1.00 65.89           C  
ANISOU  204  C   ILE A  15     9102   7435   8499   3414  -1121   2972
ATOM    205  O   ILE A  15     -49.683  -6.863   5.614  1.00 65.90           O  
ANISOU  205  O   ILE A  15     9210   7201   8629   3419  -1006   2949
ATOM    206  CB  ILE A  15     -50.593  -3.787   5.475  1.00 68.24           C  
ANISOU  206  CB  ILE A  15     9006   7988   8936   3640  -1248   2831
ATOM    207  CG1 ILE A  15     -50.192  -3.983   6.930  1.00 68.35           C  
ANISOU  207  CG1 ILE A  15     8792   8231   8948   3749  -1410   2824
ATOM    208  CG2 ILE A  15     -51.668  -2.789   5.258  1.00 64.04           C  
ANISOU  208  CG2 ILE A  15     8422   7532   8378   3490  -1180   2721
ATOM    209  CD1 ILE A  15     -48.784  -3.565   7.260  1.00 71.20           C  
ANISOU  209  CD1 ILE A  15     9137   8511   9404   3937  -1454   2893
ATOM    210  H   ILE A  15     -52.048  -6.041   6.294  1.00  0.00           H  
ATOM    211  HA  ILE A  15     -51.105  -4.928   3.645  1.00  0.00           H  
ATOM    212  HB  ILE A  15     -49.648  -3.477   5.029  1.00  0.00           H  
ATOM    213 HG13 ILE A  15     -50.276  -5.053   7.117  1.00  0.00           H  
ATOM    214 HG12 ILE A  15     -50.807  -3.467   7.667  1.00  0.00           H  
ATOM    215 HG21 ILE A  15     -51.184  -1.830   5.438  1.00  0.00           H  
ATOM    216 HG22 ILE A  15     -51.886  -2.671   4.196  1.00  0.00           H  
ATOM    217 HG23 ILE A  15     -52.572  -3.000   5.830  1.00  0.00           H  
ATOM    218 HD11 ILE A  15     -48.600  -2.624   6.741  1.00  0.00           H  
ATOM    219 HD12 ILE A  15     -48.709  -3.319   8.319  1.00  0.00           H  
ATOM    220 HD13 ILE A  15     -48.014  -4.261   6.927  1.00  0.00           H  
ATOM    221  N   GLY A  16     -48.900  -6.031   3.677  1.00 64.56           N  
ANISOU  221  N   GLY A  16     8968   7383   8178   3272  -1132   2992
ATOM    222  CA  GLY A  16     -47.894  -7.069   3.528  1.00 64.32           C  
ANISOU  222  CA  GLY A  16     9087   7213   8139   3107  -1002   2998
ATOM    223  C   GLY A  16     -46.837  -6.719   2.604  1.00 66.00           C  
ANISOU  223  C   GLY A  16     9224   7617   8234   2923  -1009   2899
ATOM    224  O   GLY A  16     -46.703  -5.584   2.134  1.00 62.88           O  
ANISOU  224  O   GLY A  16     8654   7449   7789   2933  -1113   2809
ATOM    225  H   GLY A  16     -49.081  -5.328   2.975  1.00  0.00           H  
ATOM    226  HA3 GLY A  16     -48.401  -8.026   3.402  1.00  0.00           H  
ATOM    227  HA2 GLY A  16     -47.320  -7.099   4.455  1.00  0.00           H  
ATOM    228  N   TYR A  17     -46.193  -7.808   2.219  1.00 60.03           N  
ANISOU  228  N   TYR A  17     8588   6771   7448   2736   -905   2899
ATOM    229  CA  TYR A  17     -45.111  -7.870   1.290  1.00 57.49           C  
ANISOU  229  CA  TYR A  17     8199   6610   7033   2543   -895   2779
ATOM    230  C   TYR A  17     -45.212  -9.153   0.476  1.00 57.57           C  
ANISOU  230  C   TYR A  17     8359   6595   6920   2430   -832   2898
ATOM    231  O   TYR A  17     -46.207  -9.906   0.698  1.00 58.99           O  
ANISOU  231  O   TYR A  17     8697   6594   7123   2464   -766   3060
ATOM    232  CB  TYR A  17     -43.804  -7.490   2.014  1.00 55.36           C  
ANISOU  232  CB  TYR A  17     7859   6279   6897   2401   -808   2585
ATOM    233  CG  TYR A  17     -42.954  -8.589   2.549  1.00 55.47           C  
ANISOU  233  CG  TYR A  17     8005   6014   7057   2363   -689   2588
ATOM    234  CD1 TYR A  17     -41.912  -9.196   1.814  1.00 54.86           C  
ANISOU  234  CD1 TYR A  17     8050   5814   6982   2193   -595   2619
ATOM    235  CD2 TYR A  17     -43.241  -9.179   3.835  1.00 56.34           C  
ANISOU  235  CD2 TYR A  17     8113   5983   7311   2498   -675   2553
ATOM    236  CE1 TYR A  17     -41.153 -10.239   2.344  1.00 55.16           C  
ANISOU  236  CE1 TYR A  17     8202   5587   7168   2146   -508   2612
ATOM    237  CE2 TYR A  17     -42.599 -10.317   4.315  1.00 56.63           C  
ANISOU  237  CE2 TYR A  17     8285   5752   7480   2464   -582   2537
ATOM    238  CZ  TYR A  17     -41.511 -10.826   3.540  1.00 56.05           C  
ANISOU  238  CZ  TYR A  17     8329   5553   7413   2281   -507   2564
ATOM    239  OH  TYR A  17     -40.804 -11.908   3.994  1.00 75.22           O  
ANISOU  239  OH  TYR A  17    10887   7707   9986   2234   -435   2539
ATOM    240  H   TYR A  17     -46.474  -8.744   2.471  1.00  0.00           H  
ATOM    241  HA  TYR A  17     -45.346  -7.077   0.580  1.00  0.00           H  
ATOM    242  HB3 TYR A  17     -43.925  -6.832   2.874  1.00  0.00           H  
ATOM    243  HB2 TYR A  17     -43.235  -6.905   1.291  1.00  0.00           H  
ATOM    244  HD1 TYR A  17     -41.745  -8.851   0.804  1.00  0.00           H  
ATOM    245  HD2 TYR A  17     -43.992  -8.773   4.496  1.00  0.00           H  
ATOM    246  HE1 TYR A  17     -40.439 -10.780   1.740  1.00  0.00           H  
ATOM    247  HE2 TYR A  17     -42.818 -10.747   5.281  1.00  0.00           H  
ATOM    248  HH  TYR A  17     -40.023 -12.143   3.488  1.00  0.00           H  
ATOM    249  N   HIS A  18     -44.221  -9.453  -0.420  1.00 56.88           N  
ANISOU  249  N   HIS A  18     8217   6686   6710   2298   -845   2815
ATOM    250  CA  HIS A  18     -44.198 -10.673  -1.211  1.00 56.37           C  
ANISOU  250  CA  HIS A  18     8267   6663   6488   2215   -794   2920
ATOM    251  C   HIS A  18     -43.070 -11.711  -0.885  1.00 55.63           C  
ANISOU  251  C   HIS A  18     8273   6370   6496   2051   -630   2943
ATOM    252  O   HIS A  18     -42.077 -11.319  -0.284  1.00 54.28           O  
ANISOU  252  O   HIS A  18     8059   6078   6486   1954   -573   2814
ATOM    253  CB  HIS A  18     -44.383 -10.451  -2.794  1.00 55.11           C  
ANISOU  253  CB  HIS A  18     8013   6750   6178   2132   -860   2797
ATOM    254  CG  HIS A  18     -43.131 -10.175  -3.644  1.00 58.18           C  
ANISOU  254  CG  HIS A  18     8512   7201   6391   2054   -795   2883
ATOM    255  ND1 HIS A  18     -42.918  -8.883  -4.223  1.00 57.25           N  
ANISOU  255  ND1 HIS A  18     8489   7197   6068   2174   -856   3032
ATOM    256  CD2 HIS A  18     -42.051 -10.881  -3.979  1.00 53.99           C  
ANISOU  256  CD2 HIS A  18     8010   6644   5858   1880   -669   2844
ATOM    257  CE1 HIS A  18     -41.807  -8.942  -4.829  1.00 57.85           C  
ANISOU  257  CE1 HIS A  18     8651   7313   6015   2079   -757   3082
ATOM    258  NE2 HIS A  18     -41.327 -10.186  -4.940  1.00 56.08           N  
ANISOU  258  NE2 HIS A  18     8381   7005   5920   1899   -642   2971
ATOM    259  H   HIS A  18     -43.474  -8.775  -0.432  1.00  0.00           H  
ATOM    260  HA  HIS A  18     -45.146 -11.169  -0.998  1.00  0.00           H  
ATOM    261  HB3 HIS A  18     -45.105  -9.645  -2.919  1.00  0.00           H  
ATOM    262  HB2 HIS A  18     -44.883 -11.378  -3.074  1.00  0.00           H  
ATOM    263  HD1 HIS A  18     -43.585  -8.125  -4.239  1.00  0.00           H  
ATOM    264  HD2 HIS A  18     -41.858 -11.935  -3.850  1.00  0.00           H  
ATOM    265  HE1 HIS A  18     -41.335  -8.086  -5.288  1.00  0.00           H  
ATOM    266  N   ALA A  19     -43.281 -13.019  -1.139  1.00 58.40           N  
ANISOU  266  N   ALA A  19     8755   6689   6746   2022   -556   3114
ATOM    267  CA  ALA A  19     -42.311 -14.058  -0.957  1.00 56.28           C  
ANISOU  267  CA  ALA A  19     8561   6263   6560   1851   -402   3155
ATOM    268  C   ALA A  19     -42.264 -14.807  -2.371  1.00 56.96           C  
ANISOU  268  C   ALA A  19     8719   6471   6451   1814   -343   3285
ATOM    269  O   ALA A  19     -43.280 -14.602  -3.087  1.00 58.32           O  
ANISOU  269  O   ALA A  19     8934   6796   6430   1949   -416   3385
ATOM    270  CB  ALA A  19     -42.627 -15.064   0.184  1.00 57.78           C  
ANISOU  270  CB  ALA A  19     8867   6160   6929   1878   -333   3284
ATOM    271  H   ALA A  19     -44.036 -13.330  -1.734  1.00  0.00           H  
ATOM    272  HA  ALA A  19     -41.291 -13.689  -0.852  1.00  0.00           H  
ATOM    273  HB1 ALA A  19     -41.949 -15.912   0.273  1.00  0.00           H  
ATOM    274  HB2 ALA A  19     -42.564 -14.546   1.140  1.00  0.00           H  
ATOM    275  HB3 ALA A  19     -43.646 -15.439   0.079  1.00  0.00           H  
ATOM    276  N   ASN A  20     -41.399 -15.721  -2.655  1.00 56.15           N  
ANISOU  276  N   ASN A  20     8630   6309   6397   1635   -210   3283
ATOM    277  CA  ASN A  20     -41.417 -16.633  -3.778  1.00 56.89           C  
ANISOU  277  CA  ASN A  20     8788   6512   6316   1595   -120   3410
ATOM    278  C   ASN A  20     -40.769 -17.995  -3.342  1.00 56.69           C  
ANISOU  278  C   ASN A  20     8783   6320   6438   1410     48   3465
ATOM    279  O   ASN A  20     -40.904 -18.341  -2.165  1.00 59.31           O  
ANISOU  279  O   ASN A  20     9093   6445   6996   1319     73   3407
ATOM    280  CB  ASN A  20     -40.859 -15.873  -4.994  1.00 57.59           C  
ANISOU  280  CB  ASN A  20     8796   6873   6214   1586   -187   3261
ATOM    281  CG  ASN A  20     -39.337 -15.662  -5.206  1.00 58.89           C  
ANISOU  281  CG  ASN A  20     8820   7056   6497   1441   -198   3018
ATOM    282  OD1 ASN A  20     -38.507 -16.063  -4.364  1.00 70.55           O  
ANISOU  282  OD1 ASN A  20    10267   8357   8183   1336   -144   2962
ATOM    283  ND2 ASN A  20     -38.936 -14.956  -6.261  1.00 57.77           N  
ANISOU  283  ND2 ASN A  20     8603   7127   6221   1438   -275   2872
ATOM    284  H   ASN A  20     -40.731 -16.042  -1.969  1.00  0.00           H  
ATOM    285  HA  ASN A  20     -42.397 -16.959  -4.125  1.00  0.00           H  
ATOM    286  HB3 ASN A  20     -41.386 -14.928  -5.121  1.00  0.00           H  
ATOM    287  HB2 ASN A  20     -41.100 -16.488  -5.862  1.00  0.00           H  
ATOM    288 HD22 ASN A  20     -37.929 -14.913  -6.332  1.00  0.00           H  
ATOM    289 HD21 ASN A  20     -39.551 -14.693  -7.018  1.00  0.00           H  
ATOM    290  N   ASN A  21     -40.102 -18.799  -4.207  1.00 57.31           N  
ANISOU  290  N   ASN A  21     8900   6493   6383   1358    160   3574
ATOM    291  CA  ASN A  21     -39.477 -20.137  -3.882  1.00 65.24           C  
ANISOU  291  CA  ASN A  21     9900   7369   7519   1181    327   3647
ATOM    292  C   ASN A  21     -37.930 -20.227  -4.032  1.00 59.84           C  
ANISOU  292  C   ASN A  21     9086   6776   6876   1025    347   3438
ATOM    293  O   ASN A  21     -37.281 -21.304  -4.082  1.00 72.52           O  
ANISOU  293  O   ASN A  21    10668   8363   8523    894    484   3496
ATOM    294  CB  ASN A  21     -40.180 -21.299  -4.715  1.00 80.02           C  
ANISOU  294  CB  ASN A  21    11859   9302   9244   1188    449   3838
ATOM    295  CG  ASN A  21     -41.723 -21.457  -4.722  1.00 84.90           C  
ANISOU  295  CG  ASN A  21    12477  10210   9571   1268    427   3795
ATOM    296  OD1 ASN A  21     -42.444 -20.497  -4.782  1.00 82.86           O  
ANISOU  296  OD1 ASN A  21    12183  10104   9198   1363    289   3665
ATOM    297  ND2 ASN A  21     -42.278 -22.670  -4.739  1.00103.68           N  
ANISOU  297  ND2 ASN A  21    14895  12663  11833   1231    560   3896
ATOM    298  H   ASN A  21     -39.970 -18.467  -5.151  1.00  0.00           H  
ATOM    299  HA  ASN A  21     -39.627 -20.300  -2.815  1.00  0.00           H  
ATOM    300  HB3 ASN A  21     -39.817 -22.219  -4.257  1.00  0.00           H  
ATOM    301  HB2 ASN A  21     -39.805 -21.334  -5.739  1.00  0.00           H  
ATOM    302 HD22 ASN A  21     -43.286 -22.707  -4.797  1.00  0.00           H  
ATOM    303 HD21 ASN A  21     -41.757 -23.519  -4.902  1.00  0.00           H  
ATOM    304  N   LEU A  22     -19.689  -9.477  -9.015  1.00  0.84           N  
ATOM    305  CA  LEU A  22     -18.560 -10.209  -9.564  1.00  0.84           C  
ATOM    306  C   LEU A  22     -19.017 -10.662 -10.985  1.00  0.84           C  
ATOM    307  O   LEU A  22     -20.176 -10.982 -11.148  1.00  0.84           O  
ATOM    308  CB  LEU A  22     -18.361 -11.432  -8.607  1.00  0.84           C  
ATOM    309  CG  LEU A  22     -16.997 -12.034  -8.654  1.00  0.84           C  
ATOM    310  CD1 LEU A  22     -15.880 -11.109  -8.048  1.00  0.84           C  
ATOM    311  CD2 LEU A  22     -16.938 -13.385  -7.968  1.00  0.84           C  
ATOM    312  H   LEU A  22     -20.349  -9.944  -8.409  1.00  0.00           H  
ATOM    313  HA  LEU A  22     -17.692  -9.551  -9.588  1.00  0.00           H  
ATOM    314  HB3 LEU A  22     -18.990 -12.244  -8.972  1.00  0.00           H  
ATOM    315  HB2 LEU A  22     -18.779 -11.282  -7.612  1.00  0.00           H  
ATOM    316  HG  LEU A  22     -16.748 -12.204  -9.701  1.00  0.00           H  
ATOM    317 HD11 LEU A  22     -15.389 -11.361  -7.108  1.00  0.00           H  
ATOM    318 HD12 LEU A  22     -15.046 -10.906  -8.721  1.00  0.00           H  
ATOM    319 HD13 LEU A  22     -16.319 -10.117  -7.953  1.00  0.00           H  
ATOM    320 HD21 LEU A  22     -17.964 -13.716  -7.812  1.00  0.00           H  
ATOM    321 HD22 LEU A  22     -16.409 -14.204  -8.456  1.00  0.00           H  
ATOM    322 HD23 LEU A  22     -16.411 -13.338  -7.015  1.00  0.00           H  
ATOM    323  N   GLU A  23     -17.973 -10.621 -11.927  1.00  0.83           N  
ATOM    324  CA  GLU A  23     -17.905 -11.363 -13.144  1.00  0.83           C  
ATOM    325  C   GLU A  23     -17.045 -12.659 -12.988  1.00  0.83           C  
ATOM    326  O   GLU A  23     -15.909 -12.491 -12.620  1.00  0.83           O  
ATOM    327  CB  GLU A  23     -17.406 -10.420 -14.316  1.00  0.83           C  
ATOM    328  CG  GLU A  23     -17.531 -11.092 -15.685  1.00  0.83           C  
ATOM    329  CD  GLU A  23     -18.895 -11.456 -16.135  1.00  0.83           C  
ATOM    330  OE1 GLU A  23     -19.782 -10.572 -16.042  1.00  0.83           O  
ATOM    331  OE2 GLU A  23     -19.110 -12.621 -16.493  1.00  0.83           O1-
ATOM    332  H   GLU A  23     -17.109 -10.252 -11.558  1.00  0.00           H  
ATOM    333  HA  GLU A  23     -18.912 -11.573 -13.504  1.00  0.00           H  
ATOM    334  HB3 GLU A  23     -16.364 -10.215 -14.071  1.00  0.00           H  
ATOM    335  HB2 GLU A  23     -17.936  -9.469 -14.355  1.00  0.00           H  
ATOM    336  HG3 GLU A  23     -16.843 -11.935 -15.622  1.00  0.00           H  
ATOM    337  HG2 GLU A  23     -17.023 -10.358 -16.310  1.00  0.00           H  
ATOM    338  N   ASN A  24     -17.584 -13.818 -13.349  1.00  0.84           N  
ATOM    339  CA  ASN A  24     -16.990 -15.152 -13.194  1.00  0.84           C  
ATOM    340  C   ASN A  24     -16.455 -15.709 -14.520  1.00  0.84           C  
ATOM    341  O   ASN A  24     -15.545 -16.568 -14.430  1.00  0.84           O  
ATOM    342  CB  ASN A  24     -18.191 -16.030 -12.721  1.00  0.84           C  
ATOM    343  CG  ASN A  24     -18.538 -15.902 -11.260  1.00  0.84           C  
ATOM    344  OD1 ASN A  24     -17.806 -16.284 -10.367  1.00  0.84           O  
ATOM    345  ND2 ASN A  24     -19.710 -15.343 -10.874  1.00  0.84           N  
ATOM    346  H   ASN A  24     -18.538 -13.828 -13.681  1.00  0.00           H  
ATOM    347  HA  ASN A  24     -16.276 -15.270 -12.379  1.00  0.00           H  
ATOM    348  HB3 ASN A  24     -17.967 -17.089 -12.848  1.00  0.00           H  
ATOM    349  HB2 ASN A  24     -19.065 -15.817 -13.337  1.00  0.00           H  
ATOM    350 HD22 ASN A  24     -19.705 -15.235  -9.870  1.00  0.00           H  
ATOM    351 HD21 ASN A  24     -20.399 -14.926 -11.484  1.00  0.00           H  
ATOM    352  N   SER A  25     -17.158 -15.291 -15.600  1.00  0.86           N  
ATOM    353  CA  SER A  25     -16.806 -15.697 -16.960  1.00  0.86           C  
ATOM    354  C   SER A  25     -15.712 -14.842 -17.593  1.00  0.86           C  
ATOM    355  O   SER A  25     -15.926 -13.638 -17.829  1.00  0.86           O  
ATOM    356  CB  SER A  25     -18.152 -15.835 -17.752  1.00  0.86           C  
ATOM    357  OG  SER A  25     -17.964 -16.297 -19.122  1.00  0.86           O  
ATOM    358  H   SER A  25     -17.779 -14.497 -15.655  1.00  0.00           H  
ATOM    359  HA  SER A  25     -16.551 -16.755 -16.906  1.00  0.00           H  
ATOM    360  HB3 SER A  25     -18.829 -14.983 -17.790  1.00  0.00           H  
ATOM    361  HB2 SER A  25     -18.887 -16.533 -17.351  1.00  0.00           H  
ATOM    362  HG  SER A  25     -17.572 -15.535 -19.556  1.00  0.00           H  
ATOM    363  N   HIS A  26     -14.801 -15.489 -18.245  1.00  0.83           N  
ATOM    364  CA  HIS A  26     -14.123 -14.999 -19.413  1.00  0.83           C  
ATOM    365  C   HIS A  26     -14.405 -15.783 -20.696  1.00  0.83           C  
ATOM    366  O   HIS A  26     -14.641 -16.987 -20.517  1.00  0.83           O  
ATOM    367  CB  HIS A  26     -12.561 -15.043 -19.205  1.00  0.83           C  
ATOM    368  CG  HIS A  26     -12.002 -16.295 -18.910  1.00  0.83           C  
ATOM    369  ND1 HIS A  26     -10.932 -16.801 -19.680  1.00  0.83           N  
ATOM    370  CD2 HIS A  26     -12.238 -17.161 -17.853  1.00  0.83           C  
ATOM    371  CE1 HIS A  26     -10.598 -17.965 -19.027  1.00  0.83           C  
ATOM    372  NE2 HIS A  26     -11.331 -18.168 -17.965  1.00  0.83           N  
ATOM    373  H   HIS A  26     -14.791 -16.494 -18.149  1.00  0.00           H  
ATOM    374  HA  HIS A  26     -14.272 -13.934 -19.592  1.00  0.00           H  
ATOM    375  HB3 HIS A  26     -12.381 -14.529 -18.260  1.00  0.00           H  
ATOM    376  HB2 HIS A  26     -12.084 -14.509 -20.027  1.00  0.00           H  
ATOM    377  HD2 HIS A  26     -12.873 -16.976 -17.000  1.00  0.00           H  
ATOM    378  HE1 HIS A  26      -9.694 -18.410 -19.415  1.00  0.00           H  
ATOM    379  HE2 HIS A  26     -11.275 -18.862 -17.234  1.00  0.00           H  
ATOM    380  N   ASN A  27     -14.185 -15.275 -21.921  1.00  0.86           N  
ATOM    381  CA  ASN A  27     -14.312 -16.071 -23.147  1.00  0.86           C  
ATOM    382  C   ASN A  27     -13.143 -17.047 -23.431  1.00  0.86           C  
ATOM    383  O   ASN A  27     -13.244 -17.794 -24.327  1.00  0.86           O  
ATOM    384  CB  ASN A  27     -14.562 -15.178 -24.454  1.00  0.86           C  
ATOM    385  CG  ASN A  27     -13.348 -14.235 -24.850  1.00  0.86           C  
ATOM    386  OD1 ASN A  27     -12.298 -14.285 -24.163  1.00  0.86           O  
ATOM    387  ND2 ASN A  27     -13.613 -13.434 -25.892  1.00  0.86           N  
ATOM    388  H   ASN A  27     -13.857 -14.343 -22.133  1.00  0.00           H  
ATOM    389  HA  ASN A  27     -15.171 -16.715 -22.958  1.00  0.00           H  
ATOM    390  HB3 ASN A  27     -15.463 -14.565 -24.425  1.00  0.00           H  
ATOM    391  HB2 ASN A  27     -14.835 -15.873 -25.249  1.00  0.00           H  
ATOM    392 HD22 ASN A  27     -12.962 -12.695 -26.118  1.00  0.00           H  
ATOM    393 HD21 ASN A  27     -14.486 -13.391 -26.399  1.00  0.00           H  
ATOM    394  N   GLY A  28     -11.994 -17.024 -22.693  1.00  0.91           N  
ATOM    395  CA  GLY A  28     -10.997 -18.035 -23.041  1.00  0.91           C  
ATOM    396  C   GLY A  28     -10.132 -17.650 -24.237  1.00  0.91           C  
ATOM    397  O   GLY A  28      -9.424 -18.536 -24.733  1.00  0.91           O  
ATOM    398  H   GLY A  28     -11.977 -16.433 -21.874  1.00  0.00           H  
ATOM    399  HA3 GLY A  28     -11.444 -19.013 -23.219  1.00  0.00           H  
ATOM    400  HA2 GLY A  28     -10.404 -18.128 -22.131  1.00  0.00           H  
ATOM    401  N   LYS A  29     -10.269 -16.467 -24.828  1.00  0.84           N  
ATOM    402  CA  LYS A  29      -9.608 -16.103 -26.090  1.00  0.84           C  
ATOM    403  C   LYS A  29      -8.708 -14.868 -25.964  1.00  0.84           C  
ATOM    404  O   LYS A  29      -9.061 -13.976 -25.258  1.00  0.84           O  
ATOM    405  CB  LYS A  29     -10.607 -15.854 -27.277  1.00  0.84           C  
ATOM    406  CG  LYS A  29     -11.485 -17.106 -27.587  1.00  0.84           C  
ATOM    407  CD  LYS A  29     -12.516 -16.815 -28.653  1.00  0.84           C  
ATOM    408  CE  LYS A  29     -13.453 -18.003 -28.860  1.00  0.84           C  
ATOM    409  NZ  LYS A  29     -14.169 -17.921 -30.099  1.00  0.84           N1+
ATOM    410  H   LYS A  29     -10.719 -15.690 -24.365  1.00  0.00           H  
ATOM    411  HA  LYS A  29      -8.986 -16.900 -26.496  1.00  0.00           H  
ATOM    412  HB3 LYS A  29      -9.998 -15.630 -28.154  1.00  0.00           H  
ATOM    413  HB2 LYS A  29     -11.177 -14.969 -26.996  1.00  0.00           H  
ATOM    414  HG3 LYS A  29     -12.023 -17.479 -26.715  1.00  0.00           H  
ATOM    415  HG2 LYS A  29     -10.828 -17.870 -28.003  1.00  0.00           H  
ATOM    416  HD3 LYS A  29     -12.015 -16.730 -29.617  1.00  0.00           H  
ATOM    417  HD2 LYS A  29     -13.054 -15.880 -28.501  1.00  0.00           H  
ATOM    418  HE3 LYS A  29     -14.129 -18.064 -28.007  1.00  0.00           H  
ATOM    419  HE2 LYS A  29     -12.806 -18.875 -28.941  1.00  0.00           H  
ATOM    420  HZ1 LYS A  29     -13.642 -17.329 -30.725  1.00  0.00           H  
ATOM    421  HZ2 LYS A  29     -14.153 -18.821 -30.556  1.00  0.00           H  
ATOM    422  HZ3 LYS A  29     -15.110 -17.568 -29.999  1.00  0.00           H  
ATOM    423  N   LEU A  30      -7.731 -14.861 -26.909  1.00  0.85           N  
ATOM    424  CA  LEU A  30      -6.798 -13.738 -27.090  1.00  0.85           C  
ATOM    425  C   LEU A  30      -7.313 -12.833 -28.210  1.00  0.85           C  
ATOM    426  O   LEU A  30      -7.311 -13.289 -29.356  1.00  0.85           O  
ATOM    427  CB  LEU A  30      -5.395 -14.256 -27.396  1.00  0.85           C  
ATOM    428  CG  LEU A  30      -4.695 -14.977 -26.217  1.00  0.85           C  
ATOM    429  CD1 LEU A  30      -3.239 -15.352 -26.468  1.00  0.85           C  
ATOM    430  CD2 LEU A  30      -4.837 -14.172 -24.904  1.00  0.85           C  
ATOM    431  H   LEU A  30      -7.760 -15.665 -27.519  1.00  0.00           H  
ATOM    432  HA  LEU A  30      -6.866 -13.094 -26.213  1.00  0.00           H  
ATOM    433  HB3 LEU A  30      -4.769 -13.379 -27.558  1.00  0.00           H  
ATOM    434  HB2 LEU A  30      -5.273 -14.878 -28.283  1.00  0.00           H  
ATOM    435  HG  LEU A  30      -5.271 -15.898 -26.137  1.00  0.00           H  
ATOM    436 HD11 LEU A  30      -2.964 -16.328 -26.070  1.00  0.00           H  
ATOM    437 HD12 LEU A  30      -3.075 -15.276 -27.544  1.00  0.00           H  
ATOM    438 HD13 LEU A  30      -2.505 -14.674 -26.031  1.00  0.00           H  
ATOM    439 HD21 LEU A  30      -3.931 -14.359 -24.327  1.00  0.00           H  
ATOM    440 HD22 LEU A  30      -4.829 -13.095 -25.065  1.00  0.00           H  
ATOM    441 HD23 LEU A  30      -5.734 -14.455 -24.353  1.00  0.00           H  
ATOM    442  N   CYS A  31      -7.905 -11.700 -27.808  1.00  0.85           N  
ATOM    443  CA  CYS A  31      -8.678 -10.849 -28.698  1.00  0.85           C  
ATOM    444  C   CYS A  31      -7.961  -9.581 -29.059  1.00  0.85           C  
ATOM    445  O   CYS A  31      -6.935  -9.289 -28.430  1.00  0.85           O  
ATOM    446  CB  CYS A  31      -9.961 -10.415 -28.004  1.00  0.85           C  
ATOM    447  SG  CYS A  31     -11.244 -11.681 -27.618  1.00  0.85           S  
ATOM    448  H   CYS A  31      -7.796 -11.468 -26.830  1.00  0.00           H  
ATOM    449  HA  CYS A  31      -9.045 -11.422 -29.550  1.00  0.00           H  
ATOM    450  HB3 CYS A  31     -10.462  -9.636 -28.578  1.00  0.00           H  
ATOM    451  HB2 CYS A  31      -9.759 -10.074 -26.988  1.00  0.00           H  
ATOM    452  N   LEU A  32      -8.416  -8.913 -30.128  1.00  0.82           N  
ATOM    453  CA  LEU A  32      -7.889  -7.700 -30.650  1.00  0.82           C  
ATOM    454  C   LEU A  32      -8.208  -6.584 -29.632  1.00  0.82           C  
ATOM    455  O   LEU A  32      -9.253  -6.033 -29.621  1.00  0.82           O  
ATOM    456  CB  LEU A  32      -8.548  -7.425 -32.013  1.00  0.82           C  
ATOM    457  CG  LEU A  32      -8.642  -8.511 -33.029  1.00  0.82           C  
ATOM    458  CD1 LEU A  32      -9.376  -8.152 -34.322  1.00  0.82           C  
ATOM    459  CD2 LEU A  32      -7.278  -9.022 -33.508  1.00  0.82           C  
ATOM    460  H   LEU A  32      -9.250  -9.276 -30.567  1.00  0.00           H  
ATOM    461  HA  LEU A  32      -6.807  -7.668 -30.773  1.00  0.00           H  
ATOM    462  HB3 LEU A  32      -7.974  -6.662 -32.538  1.00  0.00           H  
ATOM    463  HB2 LEU A  32      -9.558  -7.058 -31.830  1.00  0.00           H  
ATOM    464  HG  LEU A  32      -9.255  -9.307 -32.605  1.00  0.00           H  
ATOM    465 HD11 LEU A  32      -9.096  -7.166 -34.691  1.00  0.00           H  
ATOM    466 HD12 LEU A  32      -9.241  -8.768 -35.211  1.00  0.00           H  
ATOM    467 HD13 LEU A  32     -10.460  -8.151 -34.208  1.00  0.00           H  
ATOM    468 HD21 LEU A  32      -6.827  -9.645 -32.736  1.00  0.00           H  
ATOM    469 HD22 LEU A  32      -7.283  -9.452 -34.510  1.00  0.00           H  
ATOM    470 HD23 LEU A  32      -6.533  -8.227 -33.509  1.00  0.00           H  
ATOM    471  N   LEU A  33      -7.262  -6.365 -28.743  1.00  0.78           N  
ATOM    472  CA  LEU A  33      -7.356  -5.461 -27.594  1.00  0.78           C  
ATOM    473  C   LEU A  33      -7.246  -4.007 -28.032  1.00  0.78           C  
ATOM    474  O   LEU A  33      -6.208  -3.637 -28.537  1.00  0.78           O  
ATOM    475  CB  LEU A  33      -6.192  -5.916 -26.637  1.00  0.78           C  
ATOM    476  CG  LEU A  33      -6.003  -5.071 -25.422  1.00  0.78           C  
ATOM    477  CD1 LEU A  33      -7.046  -5.260 -24.396  1.00  0.78           C  
ATOM    478  CD2 LEU A  33      -4.600  -5.053 -24.716  1.00  0.78           C  
ATOM    479  H   LEU A  33      -6.437  -6.946 -28.702  1.00  0.00           H  
ATOM    480  HA  LEU A  33      -8.318  -5.621 -27.107  1.00  0.00           H  
ATOM    481  HB3 LEU A  33      -5.310  -6.037 -27.265  1.00  0.00           H  
ATOM    482  HB2 LEU A  33      -6.430  -6.895 -26.220  1.00  0.00           H  
ATOM    483  HG  LEU A  33      -6.070  -4.009 -25.655  1.00  0.00           H  
ATOM    484 HD11 LEU A  33      -7.985  -5.574 -24.851  1.00  0.00           H  
ATOM    485 HD12 LEU A  33      -6.659  -6.018 -23.713  1.00  0.00           H  
ATOM    486 HD13 LEU A  33      -7.068  -4.373 -23.764  1.00  0.00           H  
ATOM    487 HD21 LEU A  33      -3.801  -4.540 -25.251  1.00  0.00           H  
ATOM    488 HD22 LEU A  33      -4.622  -4.549 -23.750  1.00  0.00           H  
ATOM    489 HD23 LEU A  33      -4.146  -6.044 -24.707  1.00  0.00           H  
ATOM    490  N   LYS A  34      -8.367  -3.274 -27.977  1.00  0.71           N  
ATOM    491  CA  LYS A  34      -8.782  -1.989 -28.601  1.00  0.71           C  
ATOM    492  C   LYS A  34      -8.834  -2.065 -30.104  1.00  0.71           C  
ATOM    493  O   LYS A  34      -8.700  -1.046 -30.768  1.00  0.71           O  
ATOM    494  CB  LYS A  34      -7.883  -0.847 -27.989  1.00  0.71           C  
ATOM    495  CG  LYS A  34      -8.250  -0.522 -26.550  1.00  0.71           C  
ATOM    496  CD  LYS A  34      -9.225   0.731 -26.420  1.00  0.71           C  
ATOM    497  CE  LYS A  34      -9.280   1.304 -25.023  1.00  0.71           C  
ATOM    498  NZ  LYS A  34     -10.064   2.580 -24.886  1.00  0.71           N1+
ATOM    499  H   LYS A  34      -9.180  -3.709 -27.565  1.00  0.00           H  
ATOM    500  HA  LYS A  34      -9.781  -1.794 -28.210  1.00  0.00           H  
ATOM    501  HB3 LYS A  34      -7.828   0.034 -28.629  1.00  0.00           H  
ATOM    502  HB2 LYS A  34      -6.842  -1.149 -27.880  1.00  0.00           H  
ATOM    503  HG3 LYS A  34      -7.339  -0.326 -25.984  1.00  0.00           H  
ATOM    504  HG2 LYS A  34      -8.764  -1.373 -26.102  1.00  0.00           H  
ATOM    505  HD3 LYS A  34     -10.236   0.384 -26.634  1.00  0.00           H  
ATOM    506  HD2 LYS A  34      -9.125   1.531 -27.153  1.00  0.00           H  
ATOM    507  HE3 LYS A  34      -8.321   1.425 -24.520  1.00  0.00           H  
ATOM    508  HE2 LYS A  34      -9.862   0.566 -24.469  1.00  0.00           H  
ATOM    509  HZ1 LYS A  34      -9.486   3.355 -25.179  1.00  0.00           H  
ATOM    510  HZ2 LYS A  34     -10.897   2.503 -25.453  1.00  0.00           H  
ATOM    511  HZ3 LYS A  34     -10.324   2.806 -23.936  1.00  0.00           H  
ATOM    512  N   GLY A  35      -9.132  -3.288 -30.553  1.00  0.84           N  
ATOM    513  CA  GLY A  35      -9.299  -3.538 -31.969  1.00  0.84           C  
ATOM    514  C   GLY A  35      -7.932  -3.633 -32.645  1.00  0.84           C  
ATOM    515  O   GLY A  35      -7.884  -3.964 -33.816  1.00  0.84           O  
ATOM    516  H   GLY A  35      -9.032  -4.049 -29.896  1.00  0.00           H  
ATOM    517  HA3 GLY A  35      -9.924  -2.778 -32.439  1.00  0.00           H  
ATOM    518  HA2 GLY A  35      -9.716  -4.531 -32.135  1.00  0.00           H  
ATOM    519  N   ILE A  36      -6.788  -3.354 -31.999  1.00  0.76           N  
ATOM    520  CA  ILE A  36      -5.423  -3.380 -32.385  1.00  0.76           C  
ATOM    521  C   ILE A  36      -4.783  -4.802 -32.315  1.00  0.76           C  
ATOM    522  O   ILE A  36      -5.167  -5.545 -31.369  1.00  0.76           O  
ATOM    523  CB  ILE A  36      -4.643  -2.475 -31.364  1.00  0.76           C  
ATOM    524  CG1 ILE A  36      -5.082  -1.029 -31.166  1.00  0.76           C  
ATOM    525  CG2 ILE A  36      -3.065  -2.472 -31.581  1.00  0.76           C  
ATOM    526  CD1 ILE A  36      -5.288  -0.135 -32.392  1.00  0.76           C  
ATOM    527  H   ILE A  36      -6.818  -3.305 -30.990  1.00  0.00           H  
ATOM    528  HA  ILE A  36      -5.418  -2.865 -33.346  1.00  0.00           H  
ATOM    529  HB  ILE A  36      -4.702  -2.969 -30.394  1.00  0.00           H  
ATOM    530 HG13 ILE A  36      -4.350  -0.531 -30.529  1.00  0.00           H  
ATOM    531 HG12 ILE A  36      -5.942  -0.926 -30.504  1.00  0.00           H  
ATOM    532 HG21 ILE A  36      -2.680  -3.487 -31.488  1.00  0.00           H  
ATOM    533 HG22 ILE A  36      -2.795  -1.961 -32.505  1.00  0.00           H  
ATOM    534 HG23 ILE A  36      -2.561  -1.946 -30.770  1.00  0.00           H  
ATOM    535 HD11 ILE A  36      -4.385   0.085 -32.962  1.00  0.00           H  
ATOM    536 HD12 ILE A  36      -6.022  -0.611 -33.042  1.00  0.00           H  
ATOM    537 HD13 ILE A  36      -5.776   0.768 -32.027  1.00  0.00           H  
ATOM    538  N   ALA A  37      -4.016  -5.270 -33.342  1.00  0.83           N  
ATOM    539  CA  ALA A  37      -3.593  -6.646 -33.492  1.00  0.83           C  
ATOM    540  C   ALA A  37      -2.512  -7.089 -32.532  1.00  0.83           C  
ATOM    541  O   ALA A  37      -1.433  -6.488 -32.556  1.00  0.83           O  
ATOM    542  CB  ALA A  37      -3.102  -6.817 -34.941  1.00  0.83           C  
ATOM    543  H   ALA A  37      -3.649  -4.631 -34.032  1.00  0.00           H  
ATOM    544  HA  ALA A  37      -4.427  -7.346 -33.445  1.00  0.00           H  
ATOM    545  HB1 ALA A  37      -3.840  -6.710 -35.737  1.00  0.00           H  
ATOM    546  HB2 ALA A  37      -2.460  -6.033 -35.343  1.00  0.00           H  
ATOM    547  HB3 ALA A  37      -2.543  -7.719 -35.188  1.00  0.00           H  
ATOM    548  N   PRO A  38      -2.711  -8.223 -31.797  1.00  0.81           N  
ATOM    549  CA  PRO A  38      -1.627  -8.784 -30.914  1.00  0.81           C  
ATOM    550  C   PRO A  38      -0.437  -9.403 -31.639  1.00  0.81           C  
ATOM    551  O   PRO A  38      -0.580 -10.118 -32.648  1.00  0.81           O  
ATOM    552  CB  PRO A  38      -2.381  -9.812 -30.045  1.00  0.81           C  
ATOM    553  CG  PRO A  38      -3.699 -10.104 -30.662  1.00  0.81           C  
ATOM    554  CD  PRO A  38      -4.024  -8.769 -31.380  1.00  0.81           C  
ATOM    555  HA  PRO A  38      -1.390  -7.900 -30.321  1.00  0.00           H  
ATOM    556  HB3 PRO A  38      -2.382  -9.437 -29.021  1.00  0.00           H  
ATOM    557  HB2 PRO A  38      -1.831 -10.743 -29.909  1.00  0.00           H  
ATOM    558  HG3 PRO A  38      -4.498 -10.227 -29.930  1.00  0.00           H  
ATOM    559  HG2 PRO A  38      -3.626 -10.877 -31.426  1.00  0.00           H  
ATOM    560  HD2 PRO A  38      -4.772  -8.943 -32.153  1.00  0.00           H  
ATOM    561  HD3 PRO A  38      -4.443  -7.928 -30.828  1.00  0.00           H  
ATOM    562  N   LEU A  39       0.729  -8.981 -31.084  1.00  0.79           N  
ATOM    563  CA  LEU A  39       1.944  -9.479 -31.566  1.00  0.79           C  
ATOM    564  C   LEU A  39       2.290 -10.898 -30.927  1.00  0.79           C  
ATOM    565  O   LEU A  39       2.298 -10.961 -29.692  1.00  0.79           O  
ATOM    566  CB  LEU A  39       3.129  -8.492 -31.256  1.00  0.79           C  
ATOM    567  CG  LEU A  39       4.535  -8.877 -31.721  1.00  0.79           C  
ATOM    568  CD1 LEU A  39       4.609  -8.927 -33.328  1.00  0.79           C  
ATOM    569  CD2 LEU A  39       5.467  -7.812 -31.196  1.00  0.79           C  
ATOM    570  H   LEU A  39       0.728  -8.681 -30.119  1.00  0.00           H  
ATOM    571  HA  LEU A  39       1.847  -9.614 -32.643  1.00  0.00           H  
ATOM    572  HB3 LEU A  39       3.039  -8.235 -30.200  1.00  0.00           H  
ATOM    573  HB2 LEU A  39       2.876  -7.576 -31.790  1.00  0.00           H  
ATOM    574  HG  LEU A  39       4.876  -9.788 -31.229  1.00  0.00           H  
ATOM    575 HD11 LEU A  39       5.345  -9.704 -33.532  1.00  0.00           H  
ATOM    576 HD12 LEU A  39       3.703  -9.287 -33.816  1.00  0.00           H  
ATOM    577 HD13 LEU A  39       4.766  -7.988 -33.857  1.00  0.00           H  
ATOM    578 HD21 LEU A  39       6.017  -7.364 -32.024  1.00  0.00           H  
ATOM    579 HD22 LEU A  39       4.996  -6.956 -30.712  1.00  0.00           H  
ATOM    580 HD23 LEU A  39       6.283  -8.145 -30.554  1.00  0.00           H  
ATOM    581  N   GLN A  40       2.513 -11.907 -31.787  1.00  0.77           N  
ATOM    582  CA  GLN A  40       2.673 -13.301 -31.287  1.00  0.77           C  
ATOM    583  C   GLN A  40       4.016 -13.818 -31.837  1.00  0.77           C  
ATOM    584  O   GLN A  40       4.244 -13.895 -33.071  1.00  0.77           O  
ATOM    585  CB  GLN A  40       1.547 -14.315 -31.721  1.00  0.77           C  
ATOM    586  CG  GLN A  40       1.495 -15.665 -30.972  1.00  0.77           C  
ATOM    587  CD  GLN A  40       0.307 -16.534 -31.321  1.00  0.77           C  
ATOM    588  OE1 GLN A  40      -0.272 -16.259 -32.379  1.00  0.77           O  
ATOM    589  NE2 GLN A  40      -0.111 -17.535 -30.562  1.00  0.77           N  
ATOM    590  H   GLN A  40       2.404 -11.795 -32.786  1.00  0.00           H  
ATOM    591  HA  GLN A  40       2.821 -13.364 -30.208  1.00  0.00           H  
ATOM    592  HB3 GLN A  40       1.722 -14.501 -32.781  1.00  0.00           H  
ATOM    593  HB2 GLN A  40       0.656 -13.705 -31.572  1.00  0.00           H  
ATOM    594  HG3 GLN A  40       1.449 -15.385 -29.920  1.00  0.00           H  
ATOM    595  HG2 GLN A  40       2.430 -16.164 -31.226  1.00  0.00           H  
ATOM    596 HE22 GLN A  40      -0.922 -18.097 -30.778  1.00  0.00           H  
ATOM    597 HE21 GLN A  40       0.265 -17.760 -29.652  1.00  0.00           H  
ATOM    598  N   LEU A  41       4.828 -14.221 -30.864  1.00  0.78           N  
ATOM    599  CA  LEU A  41       6.226 -14.569 -31.049  1.00  0.78           C  
ATOM    600  C   LEU A  41       6.547 -16.003 -31.554  1.00  0.78           C  
ATOM    601  O   LEU A  41       7.683 -16.163 -32.050  1.00  0.78           O  
ATOM    602  CB  LEU A  41       7.088 -14.310 -29.824  1.00  0.78           C  
ATOM    603  CG  LEU A  41       6.899 -12.897 -29.175  1.00  0.78           C  
ATOM    604  CD1 LEU A  41       8.072 -12.641 -28.207  1.00  0.78           C  
ATOM    605  CD2 LEU A  41       6.988 -11.812 -30.226  1.00  0.78           C  
ATOM    606  H   LEU A  41       4.466 -14.251 -29.921  1.00  0.00           H  
ATOM    607  HA  LEU A  41       6.550 -13.878 -31.828  1.00  0.00           H  
ATOM    608  HB3 LEU A  41       8.094 -14.554 -30.166  1.00  0.00           H  
ATOM    609  HB2 LEU A  41       6.837 -15.063 -29.077  1.00  0.00           H  
ATOM    610  HG  LEU A  41       5.923 -12.803 -28.697  1.00  0.00           H  
ATOM    611 HD11 LEU A  41       8.931 -13.298 -28.346  1.00  0.00           H  
ATOM    612 HD12 LEU A  41       8.413 -11.606 -28.187  1.00  0.00           H  
ATOM    613 HD13 LEU A  41       7.701 -12.983 -27.241  1.00  0.00           H  
ATOM    614 HD21 LEU A  41       8.001 -11.520 -30.503  1.00  0.00           H  
ATOM    615 HD22 LEU A  41       6.268 -11.916 -31.038  1.00  0.00           H  
ATOM    616 HD23 LEU A  41       6.640 -10.906 -29.731  1.00  0.00           H  
ATOM    617  N   GLY A  42       5.607 -16.868 -31.438  1.00  0.78           N  
ATOM    618  CA  GLY A  42       5.704 -18.366 -31.617  1.00  0.78           C  
ATOM    619  C   GLY A  42       6.615 -18.923 -30.545  1.00  0.78           C  
ATOM    620  O   GLY A  42       6.545 -18.709 -29.380  1.00  0.78           O  
ATOM    621  H   GLY A  42       4.733 -16.575 -31.025  1.00  0.00           H  
ATOM    622  HA3 GLY A  42       6.122 -18.556 -32.605  1.00  0.00           H  
ATOM    623  HA2 GLY A  42       4.678 -18.716 -31.501  1.00  0.00           H  
ATOM    624  N   ASN A  43       7.533 -19.773 -31.067  1.00  0.74           N  
ATOM    625  CA  ASN A  43       8.462 -20.547 -30.275  1.00  0.74           C  
ATOM    626  C   ASN A  43       9.530 -19.610 -29.572  1.00  0.74           C  
ATOM    627  O   ASN A  43      10.219 -20.075 -28.664  1.00  0.74           O  
ATOM    628  CB  ASN A  43       9.246 -21.523 -31.187  1.00  0.74           C  
ATOM    629  CG  ASN A  43       8.335 -22.559 -31.878  1.00  0.74           C  
ATOM    630  OD1 ASN A  43       7.283 -22.906 -31.454  1.00  0.74           O  
ATOM    631  ND2 ASN A  43       8.750 -23.100 -32.977  1.00  0.74           N  
ATOM    632  H   ASN A  43       7.672 -19.872 -32.062  1.00  0.00           H  
ATOM    633  HA  ASN A  43       7.929 -21.057 -29.472  1.00  0.00           H  
ATOM    634  HB3 ASN A  43       9.975 -22.060 -30.581  1.00  0.00           H  
ATOM    635  HB2 ASN A  43       9.851 -21.005 -31.932  1.00  0.00           H  
ATOM    636 HD22 ASN A  43       8.071 -23.403 -33.661  1.00  0.00           H  
ATOM    637 HD21 ASN A  43       9.694 -22.820 -33.204  1.00  0.00           H  
ATOM    638  N   CYS A  44       9.578 -18.308 -29.981  1.00  0.83           N  
ATOM    639  CA  CYS A  44      10.719 -17.422 -29.548  1.00  0.83           C  
ATOM    640  C   CYS A  44      10.325 -16.620 -28.304  1.00  0.83           C  
ATOM    641  O   CYS A  44       9.138 -16.192 -28.226  1.00  0.83           O  
ATOM    642  CB  CYS A  44      11.195 -16.411 -30.561  1.00  0.83           C  
ATOM    643  SG  CYS A  44      12.571 -16.964 -31.544  1.00  0.83           S  
ATOM    644  H   CYS A  44       9.209 -18.212 -30.916  1.00  0.00           H  
ATOM    645  HA  CYS A  44      11.528 -18.118 -29.330  1.00  0.00           H  
ATOM    646  HB3 CYS A  44      11.627 -15.498 -30.152  1.00  0.00           H  
ATOM    647  HB2 CYS A  44      10.379 -16.139 -31.232  1.00  0.00           H  
ATOM    648  N   SER A  45      11.257 -16.397 -27.388  1.00  0.85           N  
ATOM    649  CA  SER A  45      11.075 -15.368 -26.364  1.00  0.85           C  
ATOM    650  C   SER A  45      11.441 -14.013 -26.950  1.00  0.85           C  
ATOM    651  O   SER A  45      12.049 -13.904 -28.024  1.00  0.85           O  
ATOM    652  CB  SER A  45      12.165 -15.674 -25.346  1.00  0.85           C  
ATOM    653  OG  SER A  45      13.498 -15.797 -25.936  1.00  0.85           O  
ATOM    654  H   SER A  45      12.067 -16.995 -27.308  1.00  0.00           H  
ATOM    655  HA  SER A  45      10.045 -15.408 -26.011  1.00  0.00           H  
ATOM    656  HB3 SER A  45      11.957 -16.624 -24.853  1.00  0.00           H  
ATOM    657  HB2 SER A  45      12.128 -14.909 -24.571  1.00  0.00           H  
ATOM    658  HG  SER A  45      14.106 -16.137 -25.276  1.00  0.00           H  
ATOM    659  N   VAL A  46      11.235 -12.981 -26.175  1.00  0.85           N  
ATOM    660  CA  VAL A  46      11.645 -11.607 -26.533  1.00  0.85           C  
ATOM    661  C   VAL A  46      13.173 -11.525 -27.004  1.00  0.85           C  
ATOM    662  O   VAL A  46      13.553 -10.690 -27.836  1.00  0.85           O  
ATOM    663  CB  VAL A  46      11.269 -10.598 -25.338  1.00  0.85           C  
ATOM    664  CG1 VAL A  46      12.080  -9.326 -25.225  1.00  0.85           C  
ATOM    665  CG2 VAL A  46       9.779 -10.307 -25.359  1.00  0.85           C  
ATOM    666  H   VAL A  46      10.687 -13.208 -25.356  1.00  0.00           H  
ATOM    667  HA  VAL A  46      11.073 -11.295 -27.407  1.00  0.00           H  
ATOM    668  HB  VAL A  46      11.479 -11.145 -24.419  1.00  0.00           H  
ATOM    669 HG11 VAL A  46      11.709  -8.621 -24.482  1.00  0.00           H  
ATOM    670 HG12 VAL A  46      13.045  -9.638 -24.823  1.00  0.00           H  
ATOM    671 HG13 VAL A  46      12.140  -8.757 -26.153  1.00  0.00           H  
ATOM    672 HG21 VAL A  46       9.102 -11.160 -25.384  1.00  0.00           H  
ATOM    673 HG22 VAL A  46       9.347  -9.757 -24.523  1.00  0.00           H  
ATOM    674 HG23 VAL A  46       9.577  -9.823 -26.315  1.00  0.00           H  
ATOM    675  N   ALA A  47      14.125 -12.314 -26.441  1.00  0.89           N  
ATOM    676  CA  ALA A  47      15.564 -12.383 -26.867  1.00  0.89           C  
ATOM    677  C   ALA A  47      15.760 -12.730 -28.362  1.00  0.89           C  
ATOM    678  O   ALA A  47      16.512 -12.155 -29.116  1.00  0.89           O  
ATOM    679  CB  ALA A  47      16.367 -13.349 -26.025  1.00  0.89           C  
ATOM    680  H   ALA A  47      13.859 -13.039 -25.790  1.00  0.00           H  
ATOM    681  HA  ALA A  47      16.094 -11.437 -26.760  1.00  0.00           H  
ATOM    682  HB1 ALA A  47      17.275 -13.787 -26.442  1.00  0.00           H  
ATOM    683  HB2 ALA A  47      16.702 -12.755 -25.175  1.00  0.00           H  
ATOM    684  HB3 ALA A  47      15.727 -14.086 -25.541  1.00  0.00           H  
ATOM    685  N   GLY A  48      15.071 -13.811 -28.789  1.00  0.90           N  
ATOM    686  CA  GLY A  48      15.149 -14.367 -30.177  1.00  0.90           C  
ATOM    687  C   GLY A  48      14.490 -13.386 -31.161  1.00  0.90           C  
ATOM    688  O   GLY A  48      15.029 -13.237 -32.257  1.00  0.90           O  
ATOM    689  H   GLY A  48      14.424 -14.304 -28.190  1.00  0.00           H  
ATOM    690  HA3 GLY A  48      14.643 -15.332 -30.202  1.00  0.00           H  
ATOM    691  HA2 GLY A  48      16.154 -14.737 -30.382  1.00  0.00           H  
ATOM    692  N   TRP A  49      13.456 -12.647 -30.713  1.00  0.83           N  
ATOM    693  CA  TRP A  49      12.694 -11.627 -31.445  1.00  0.83           C  
ATOM    694  C   TRP A  49      13.499 -10.430 -31.847  1.00  0.83           C  
ATOM    695  O   TRP A  49      13.585 -10.061 -33.006  1.00  0.83           O  
ATOM    696  CB  TRP A  49      11.456 -11.236 -30.606  1.00  0.83           C  
ATOM    697  CG  TRP A  49      10.608 -10.089 -31.031  1.00  0.83           C  
ATOM    698  CD1 TRP A  49       9.925  -9.919 -32.132  1.00  0.83           C  
ATOM    699  CD2 TRP A  49      10.324  -8.971 -30.090  1.00  0.83           C  
ATOM    700  NE1 TRP A  49       9.297  -8.708 -32.031  1.00  0.83           N  
ATOM    701  CE2 TRP A  49       9.444  -8.104 -30.812  1.00  0.83           C  
ATOM    702  CE3 TRP A  49      10.665  -8.549 -28.818  1.00  0.83           C  
ATOM    703  CZ2 TRP A  49       9.001  -6.839 -30.328  1.00  0.83           C  
ATOM    704  CZ3 TRP A  49      10.157  -7.347 -28.300  1.00  0.83           C  
ATOM    705  CH2 TRP A  49       9.311  -6.501 -28.992  1.00  0.83           C  
ATOM    706  H   TRP A  49      13.079 -12.757 -29.782  1.00  0.00           H  
ATOM    707  HA  TRP A  49      12.507 -12.125 -32.396  1.00  0.00           H  
ATOM    708  HB3 TRP A  49      11.695 -11.082 -29.554  1.00  0.00           H  
ATOM    709  HB2 TRP A  49      10.798 -12.104 -30.605  1.00  0.00           H  
ATOM    710  HD1 TRP A  49       9.806 -10.575 -32.982  1.00  0.00           H  
ATOM    711  HE1 TRP A  49       8.688  -8.409 -32.780  1.00  0.00           H  
ATOM    712  HE3 TRP A  49      11.359  -9.156 -28.255  1.00  0.00           H  
ATOM    713  HZ2 TRP A  49       8.251  -6.316 -30.903  1.00  0.00           H  
ATOM    714  HZ3 TRP A  49      10.322  -7.172 -27.247  1.00  0.00           H  
ATOM    715  HH2 TRP A  49       8.960  -5.577 -28.558  1.00  0.00           H  
ATOM    716  N   ILE A  50      14.265  -9.943 -30.864  1.00  0.86           N  
ATOM    717  CA  ILE A  50      15.019  -8.754 -31.032  1.00  0.86           C  
ATOM    718  C   ILE A  50      16.366  -8.994 -31.758  1.00  0.86           C  
ATOM    719  O   ILE A  50      16.693  -8.168 -32.623  1.00  0.86           O  
ATOM    720  CB  ILE A  50      15.053  -8.057 -29.601  1.00  0.86           C  
ATOM    721  CG1 ILE A  50      15.160  -6.553 -29.801  1.00  0.86           C  
ATOM    722  CG2 ILE A  50      16.260  -8.504 -28.614  1.00  0.86           C  
ATOM    723  CD1 ILE A  50      13.769  -5.913 -30.253  1.00  0.86           C  
ATOM    724  H   ILE A  50      14.204 -10.247 -29.903  1.00  0.00           H  
ATOM    725  HA  ILE A  50      14.440  -8.134 -31.716  1.00  0.00           H  
ATOM    726  HB  ILE A  50      14.123  -8.295 -29.084  1.00  0.00           H  
ATOM    727 HG13 ILE A  50      16.053  -6.306 -30.376  1.00  0.00           H  
ATOM    728 HG12 ILE A  50      15.324  -6.131 -28.810  1.00  0.00           H  
ATOM    729 HG21 ILE A  50      15.979  -8.550 -27.562  1.00  0.00           H  
ATOM    730 HG22 ILE A  50      16.699  -9.459 -28.901  1.00  0.00           H  
ATOM    731 HG23 ILE A  50      17.072  -7.781 -28.697  1.00  0.00           H  
ATOM    732 HD11 ILE A  50      13.579  -4.917 -29.853  1.00  0.00           H  
ATOM    733 HD12 ILE A  50      13.695  -5.786 -31.334  1.00  0.00           H  
ATOM    734 HD13 ILE A  50      12.951  -6.579 -29.980  1.00  0.00           H  
ATOM    735  N   LEU A  51      16.966 -10.163 -31.511  1.00  0.89           N  
ATOM    736  CA  LEU A  51      18.067 -10.612 -32.371  1.00  0.89           C  
ATOM    737  C   LEU A  51      17.566 -11.006 -33.768  1.00  0.89           C  
ATOM    738  O   LEU A  51      18.364 -10.834 -34.715  1.00  0.89           O  
ATOM    739  CB  LEU A  51      18.668 -11.958 -31.720  1.00  0.89           C  
ATOM    740  CG  LEU A  51      19.502 -11.479 -30.477  1.00  0.89           C  
ATOM    741  CD1 LEU A  51      19.642 -12.612 -29.458  1.00  0.89           C  
ATOM    742  CD2 LEU A  51      20.824 -10.877 -30.902  1.00  0.89           C  
ATOM    743  H   LEU A  51      16.555 -10.846 -30.890  1.00  0.00           H  
ATOM    744  HA  LEU A  51      18.831  -9.841 -32.471  1.00  0.00           H  
ATOM    745  HB3 LEU A  51      19.070 -12.469 -32.595  1.00  0.00           H  
ATOM    746  HB2 LEU A  51      17.813 -12.539 -31.377  1.00  0.00           H  
ATOM    747  HG  LEU A  51      18.753 -10.865 -29.976  1.00  0.00           H  
ATOM    748 HD11 LEU A  51      18.697 -12.928 -29.015  1.00  0.00           H  
ATOM    749 HD12 LEU A  51      20.039 -13.538 -29.872  1.00  0.00           H  
ATOM    750 HD13 LEU A  51      20.192 -12.198 -28.612  1.00  0.00           H  
ATOM    751 HD21 LEU A  51      21.012 -11.005 -31.968  1.00  0.00           H  
ATOM    752 HD22 LEU A  51      20.976  -9.825 -30.664  1.00  0.00           H  
ATOM    753 HD23 LEU A  51      21.717 -11.408 -30.571  1.00  0.00           H  
ATOM    754  N   GLY A  52      16.312 -11.438 -33.984  1.00  0.88           N  
ATOM    755  CA  GLY A  52      15.874 -12.007 -35.348  1.00  0.88           C  
ATOM    756  C   GLY A  52      16.389 -13.447 -35.642  1.00  0.88           C  
ATOM    757  O   GLY A  52      17.007 -13.702 -36.638  1.00  0.88           O  
ATOM    758  H   GLY A  52      15.811 -11.719 -33.153  1.00  0.00           H  
ATOM    759  HA3 GLY A  52      16.303 -11.280 -36.037  1.00  0.00           H  
ATOM    760  HA2 GLY A  52      14.797 -11.982 -35.517  1.00  0.00           H  
ATOM    761  N   ASN A  53      16.213 -14.400 -34.700  1.00  0.85           N  
ATOM    762  CA  ASN A  53      16.505 -15.833 -34.723  1.00  0.85           C  
ATOM    763  C   ASN A  53      15.829 -16.537 -35.934  1.00  0.85           C  
ATOM    764  O   ASN A  53      14.607 -16.344 -36.077  1.00  0.85           O  
ATOM    765  CB  ASN A  53      16.044 -16.353 -33.341  1.00  0.85           C  
ATOM    766  CG  ASN A  53      16.244 -17.831 -33.172  1.00  0.85           C  
ATOM    767  OD1 ASN A  53      16.276 -18.668 -34.122  1.00  0.85           O  
ATOM    768  ND2 ASN A  53      16.432 -18.223 -31.938  1.00  0.85           N  
ATOM    769  H   ASN A  53      15.803 -14.039 -33.850  1.00  0.00           H  
ATOM    770  HA  ASN A  53      17.580 -15.996 -34.646  1.00  0.00           H  
ATOM    771  HB3 ASN A  53      14.975 -16.157 -33.263  1.00  0.00           H  
ATOM    772  HB2 ASN A  53      16.681 -15.941 -32.557  1.00  0.00           H  
ATOM    773 HD22 ASN A  53      16.542 -19.223 -31.859  1.00  0.00           H  
ATOM    774 HD21 ASN A  53      16.475 -17.560 -31.177  1.00  0.00           H  
ATOM    775  N   PRO A  54      16.648 -17.185 -36.818  1.00  0.87           N  
ATOM    776  CA  PRO A  54      16.173 -17.807 -37.994  1.00  0.87           C  
ATOM    777  C   PRO A  54      15.273 -19.055 -37.778  1.00  0.87           C  
ATOM    778  O   PRO A  54      14.573 -19.481 -38.652  1.00  0.87           O  
ATOM    779  CB  PRO A  54      17.405 -18.129 -38.771  1.00  0.87           C  
ATOM    780  CG  PRO A  54      18.484 -18.370 -37.710  1.00  0.87           C  
ATOM    781  CD  PRO A  54      18.108 -17.305 -36.692  1.00  0.87           C  
ATOM    782  HA  PRO A  54      15.454 -17.131 -38.458  1.00  0.00           H  
ATOM    783  HB3 PRO A  54      17.620 -17.345 -39.497  1.00  0.00           H  
ATOM    784  HB2 PRO A  54      17.299 -18.925 -39.509  1.00  0.00           H  
ATOM    785  HG3 PRO A  54      19.529 -18.257 -38.000  1.00  0.00           H  
ATOM    786  HG2 PRO A  54      18.357 -19.372 -37.301  1.00  0.00           H  
ATOM    787  HD2 PRO A  54      18.249 -17.680 -35.678  1.00  0.00           H  
ATOM    788  HD3 PRO A  54      18.641 -16.358 -36.774  1.00  0.00           H  
ATOM    789  N   GLU A  55      15.288 -19.657 -36.566  1.00  0.73           N  
ATOM    790  CA  GLU A  55      14.416 -20.824 -36.188  1.00  0.73           C  
ATOM    791  C   GLU A  55      13.003 -20.357 -35.831  1.00  0.73           C  
ATOM    792  O   GLU A  55      12.237 -21.264 -35.685  1.00  0.73           O  
ATOM    793  CB  GLU A  55      15.086 -21.678 -35.027  1.00  0.73           C  
ATOM    794  CG  GLU A  55      16.611 -21.956 -35.146  1.00  0.73           C  
ATOM    795  CD  GLU A  55      17.336 -22.880 -34.214  1.00  0.73           C  
ATOM    796  OE1 GLU A  55      18.490 -23.305 -34.475  1.00  0.73           O  
ATOM    797  OE2 GLU A  55      16.808 -23.285 -33.160  1.00  0.73           O1-
ATOM    798  H   GLU A  55      15.964 -19.368 -35.873  1.00  0.00           H  
ATOM    799  HA  GLU A  55      14.418 -21.495 -37.047  1.00  0.00           H  
ATOM    800  HB3 GLU A  55      14.559 -22.621 -34.889  1.00  0.00           H  
ATOM    801  HB2 GLU A  55      14.892 -21.084 -34.134  1.00  0.00           H  
ATOM    802  HG3 GLU A  55      17.197 -21.038 -35.133  1.00  0.00           H  
ATOM    803  HG2 GLU A  55      16.804 -22.407 -36.120  1.00  0.00           H  
ATOM    804  N   CYS A  56      12.683 -19.030 -35.740  1.00  0.69           N  
ATOM    805  CA  CYS A  56      11.293 -18.556 -35.560  1.00  0.69           C  
ATOM    806  C   CYS A  56      11.011 -17.587 -36.636  1.00  0.69           C  
ATOM    807  O   CYS A  56      11.753 -16.645 -36.724  1.00  0.69           O  
ATOM    808  CB  CYS A  56      11.318 -17.719 -34.219  1.00  0.69           C  
ATOM    809  SG  CYS A  56      11.772 -18.497 -32.577  1.00  0.69           S  
ATOM    810  H   CYS A  56      13.405 -18.334 -35.862  1.00  0.00           H  
ATOM    811  HA  CYS A  56      10.510 -19.294 -35.388  1.00  0.00           H  
ATOM    812  HB3 CYS A  56      10.323 -17.300 -34.065  1.00  0.00           H  
ATOM    813  HB2 CYS A  56      11.963 -16.842 -34.263  1.00  0.00           H  
ATOM    814  N   GLU A  57      10.185 -18.030 -37.579  1.00  0.47           N  
ATOM    815  CA  GLU A  57       9.764 -17.116 -38.616  1.00  0.47           C  
ATOM    816  C   GLU A  57       8.843 -16.037 -37.992  1.00  0.47           C  
ATOM    817  O   GLU A  57       8.093 -16.298 -37.027  1.00  0.47           O  
ATOM    818  CB  GLU A  57       9.072 -17.854 -39.810  1.00  0.47           C  
ATOM    819  CG  GLU A  57       9.932 -19.018 -40.413  1.00  0.47           C  
ATOM    820  CD  GLU A  57       9.892 -19.196 -41.945  1.00  0.47           C  
ATOM    821  OE1 GLU A  57      10.407 -20.270 -42.347  1.00  0.47           O  
ATOM    822  OE2 GLU A  57       9.508 -18.233 -42.635  1.00  0.47           O1-
ATOM    823  H   GLU A  57       9.676 -18.894 -37.465  1.00  0.00           H  
ATOM    824  HA  GLU A  57      10.475 -16.454 -39.109  1.00  0.00           H  
ATOM    825  HB3 GLU A  57       8.834 -17.116 -40.577  1.00  0.00           H  
ATOM    826  HB2 GLU A  57       8.097 -18.204 -39.472  1.00  0.00           H  
ATOM    827  HG3 GLU A  57       9.715 -19.952 -39.895  1.00  0.00           H  
ATOM    828  HG2 GLU A  57      11.018 -18.929 -40.373  1.00  0.00           H  
ATOM    829  N   LEU A  58       8.900 -14.805 -38.630  1.00  0.49           N  
ATOM    830  CA  LEU A  58       7.860 -13.732 -38.510  1.00  0.49           C  
ATOM    831  C   LEU A  58       8.058 -12.798 -37.309  1.00  0.49           C  
ATOM    832  O   LEU A  58       7.170 -12.473 -36.490  1.00  0.49           O  
ATOM    833  CB  LEU A  58       6.371 -14.255 -38.580  1.00  0.49           C  
ATOM    834  CG  LEU A  58       5.251 -13.289 -38.677  1.00  0.49           C  
ATOM    835  CD1 LEU A  58       5.226 -12.822 -40.173  1.00  0.49           C  
ATOM    836  CD2 LEU A  58       3.936 -13.965 -38.190  1.00  0.49           C  
ATOM    837  H   LEU A  58       9.499 -14.722 -39.439  1.00  0.00           H  
ATOM    838  HA  LEU A  58       7.925 -13.147 -39.428  1.00  0.00           H  
ATOM    839  HB3 LEU A  58       6.136 -14.765 -37.645  1.00  0.00           H  
ATOM    840  HB2 LEU A  58       6.310 -15.061 -39.311  1.00  0.00           H  
ATOM    841  HG  LEU A  58       5.410 -12.447 -38.004  1.00  0.00           H  
ATOM    842 HD11 LEU A  58       6.217 -12.851 -40.628  1.00  0.00           H  
ATOM    843 HD12 LEU A  58       4.598 -13.575 -40.649  1.00  0.00           H  
ATOM    844 HD13 LEU A  58       4.750 -11.847 -40.275  1.00  0.00           H  
ATOM    845 HD21 LEU A  58       3.897 -15.053 -38.245  1.00  0.00           H  
ATOM    846 HD22 LEU A  58       3.875 -13.753 -37.123  1.00  0.00           H  
ATOM    847 HD23 LEU A  58       3.027 -13.494 -38.565  1.00  0.00           H  
ATOM    848  N   LEU A  59       9.350 -12.306 -37.099  1.00  0.43           N  
ATOM    849  CA  LEU A  59       9.741 -11.545 -35.921  1.00  0.43           C  
ATOM    850  C   LEU A  59       9.986 -10.007 -36.180  1.00  0.43           C  
ATOM    851  O   LEU A  59      10.445  -9.353 -35.258  1.00  0.43           O  
ATOM    852  CB  LEU A  59      11.079 -12.225 -35.409  1.00  0.43           C  
ATOM    853  CG  LEU A  59      11.000 -13.678 -34.905  1.00  0.43           C  
ATOM    854  CD1 LEU A  59      12.391 -14.127 -34.307  1.00  0.43           C  
ATOM    855  CD2 LEU A  59       9.854 -14.039 -34.023  1.00  0.43           C  
ATOM    856  H   LEU A  59      10.020 -12.285 -37.855  1.00  0.00           H  
ATOM    857  HA  LEU A  59       9.032 -11.644 -35.098  1.00  0.00           H  
ATOM    858  HB3 LEU A  59      11.430 -11.676 -34.535  1.00  0.00           H  
ATOM    859  HB2 LEU A  59      11.864 -12.210 -36.166  1.00  0.00           H  
ATOM    860  HG  LEU A  59      10.906 -14.260 -35.822  1.00  0.00           H  
ATOM    861 HD11 LEU A  59      12.312 -14.512 -33.290  1.00  0.00           H  
ATOM    862 HD12 LEU A  59      12.800 -14.985 -34.839  1.00  0.00           H  
ATOM    863 HD13 LEU A  59      13.078 -13.285 -34.392  1.00  0.00           H  
ATOM    864 HD21 LEU A  59       9.385 -13.227 -33.468  1.00  0.00           H  
ATOM    865 HD22 LEU A  59       9.094 -14.540 -34.623  1.00  0.00           H  
ATOM    866 HD23 LEU A  59      10.236 -14.688 -33.235  1.00  0.00           H  
ATOM    867  N   ILE A  60       9.682  -9.533 -37.433  1.00  0.40           N  
ATOM    868  CA  ILE A  60       9.878  -8.196 -37.907  1.00  0.40           C  
ATOM    869  C   ILE A  60       9.057  -7.063 -37.236  1.00  0.40           C  
ATOM    870  O   ILE A  60       9.514  -5.951 -37.277  1.00  0.40           O  
ATOM    871  CB  ILE A  60       9.732  -8.082 -39.513  1.00  0.40           C  
ATOM    872  CG1 ILE A  60       8.403  -8.614 -40.111  1.00  0.40           C  
ATOM    873  CG2 ILE A  60      11.016  -8.711 -40.188  1.00  0.40           C  
ATOM    874  CD1 ILE A  60       8.129 -10.066 -39.946  1.00  0.40           C  
ATOM    875  H   ILE A  60       9.316 -10.269 -38.019  1.00  0.00           H  
ATOM    876  HA  ILE A  60      10.907  -7.962 -37.633  1.00  0.00           H  
ATOM    877  HB  ILE A  60       9.667  -7.016 -39.728  1.00  0.00           H  
ATOM    878 HG13 ILE A  60       8.553  -8.428 -41.175  1.00  0.00           H  
ATOM    879 HG12 ILE A  60       7.492  -8.087 -39.831  1.00  0.00           H  
ATOM    880 HG21 ILE A  60      11.085  -8.642 -41.274  1.00  0.00           H  
ATOM    881 HG22 ILE A  60      11.906  -8.343 -39.678  1.00  0.00           H  
ATOM    882 HG23 ILE A  60      11.063  -9.764 -39.912  1.00  0.00           H  
ATOM    883 HD11 ILE A  60       9.002 -10.717 -39.907  1.00  0.00           H  
ATOM    884 HD12 ILE A  60       7.529 -10.280 -39.061  1.00  0.00           H  
ATOM    885 HD13 ILE A  60       7.619 -10.480 -40.817  1.00  0.00           H  
ATOM    886  N   SER A  61       7.866  -7.379 -36.810  1.00  0.44           N  
ATOM    887  CA  SER A  61       6.850  -6.602 -36.056  1.00  0.44           C  
ATOM    888  C   SER A  61       6.611  -5.181 -36.592  1.00  0.44           C  
ATOM    889  O   SER A  61       7.047  -4.175 -36.024  1.00  0.44           O  
ATOM    890  CB  SER A  61       7.152  -6.619 -34.594  1.00  0.44           C  
ATOM    891  OG  SER A  61       7.642  -7.856 -34.159  1.00  0.44           O  
ATOM    892  H   SER A  61       7.617  -8.332 -37.029  1.00  0.00           H  
ATOM    893  HA  SER A  61       5.904  -7.107 -36.253  1.00  0.00           H  
ATOM    894  HB3 SER A  61       6.228  -6.469 -34.035  1.00  0.00           H  
ATOM    895  HB2 SER A  61       7.826  -5.829 -34.265  1.00  0.00           H  
ATOM    896  HG  SER A  61       7.312  -8.498 -34.792  1.00  0.00           H  
ATOM    897  N   LYS A  62       6.022  -5.222 -37.724  1.00  0.41           N  
ATOM    898  CA  LYS A  62       5.778  -4.110 -38.631  1.00  0.41           C  
ATOM    899  C   LYS A  62       4.711  -3.092 -38.261  1.00  0.41           C  
ATOM    900  O   LYS A  62       5.027  -1.931 -38.261  1.00  0.41           O  
ATOM    901  CB  LYS A  62       5.585  -4.796 -40.056  1.00  0.41           C  
ATOM    902  CG  LYS A  62       5.625  -3.859 -41.248  1.00  0.41           C  
ATOM    903  CD  LYS A  62       4.317  -3.324 -41.779  1.00  0.41           C  
ATOM    904  CE  LYS A  62       3.591  -4.305 -42.750  1.00  0.41           C  
ATOM    905  NZ  LYS A  62       2.344  -3.742 -43.261  1.00  0.41           N1+
ATOM    906  H   LYS A  62       5.785  -6.132 -38.094  1.00  0.00           H  
ATOM    907  HA  LYS A  62       6.691  -3.518 -38.689  1.00  0.00           H  
ATOM    908  HB3 LYS A  62       4.706  -5.440 -40.035  1.00  0.00           H  
ATOM    909  HB2 LYS A  62       6.474  -5.392 -40.261  1.00  0.00           H  
ATOM    910  HG3 LYS A  62       6.208  -4.088 -42.140  1.00  0.00           H  
ATOM    911  HG2 LYS A  62       6.235  -3.026 -40.901  1.00  0.00           H  
ATOM    912  HD3 LYS A  62       4.352  -2.392 -42.343  1.00  0.00           H  
ATOM    913  HD2 LYS A  62       3.629  -3.190 -40.944  1.00  0.00           H  
ATOM    914  HE3 LYS A  62       3.290  -5.266 -42.334  1.00  0.00           H  
ATOM    915  HE2 LYS A  62       4.213  -4.609 -43.592  1.00  0.00           H  
ATOM    916  HZ1 LYS A  62       2.157  -4.344 -44.050  1.00  0.00           H  
ATOM    917  HZ2 LYS A  62       1.532  -3.896 -42.681  1.00  0.00           H  
ATOM    918  HZ3 LYS A  62       2.412  -2.827 -43.685  1.00  0.00           H  
ATOM    919  N   GLU A  63       3.481  -3.534 -38.130  1.00  0.65           N  
ATOM    920  CA  GLU A  63       2.368  -2.678 -37.729  1.00  0.65           C  
ATOM    921  C   GLU A  63       2.526  -2.574 -36.192  1.00  0.65           C  
ATOM    922  O   GLU A  63       3.232  -3.306 -35.527  1.00  0.65           O  
ATOM    923  CB  GLU A  63       1.164  -3.463 -38.149  1.00  0.65           C  
ATOM    924  CG  GLU A  63       1.106  -3.752 -39.741  1.00  0.65           C  
ATOM    925  CD  GLU A  63      -0.134  -4.427 -40.242  1.00  0.65           C  
ATOM    926  OE1 GLU A  63      -1.104  -4.631 -39.503  1.00  0.65           O  
ATOM    927  OE2 GLU A  63      -0.047  -4.919 -41.410  1.00  0.65           O1-
ATOM    928  H   GLU A  63       3.387  -4.492 -37.826  1.00  0.00           H  
ATOM    929  HA  GLU A  63       2.600  -1.773 -38.291  1.00  0.00           H  
ATOM    930  HB3 GLU A  63       0.248  -2.933 -37.887  1.00  0.00           H  
ATOM    931  HB2 GLU A  63       1.128  -4.356 -37.525  1.00  0.00           H  
ATOM    932  HG3 GLU A  63       1.986  -4.350 -39.978  1.00  0.00           H  
ATOM    933  HG2 GLU A  63       1.299  -2.787 -40.209  1.00  0.00           H  
ATOM    934  N   SER A  64       1.766  -1.659 -35.529  1.00  0.77           N  
ATOM    935  CA  SER A  64       1.599  -1.568 -34.068  1.00  0.77           C  
ATOM    936  C   SER A  64       0.924  -2.780 -33.423  1.00  0.77           C  
ATOM    937  O   SER A  64       0.227  -3.501 -34.124  1.00  0.77           O  
ATOM    938  CB  SER A  64       1.030  -0.213 -33.775  1.00  0.77           C  
ATOM    939  OG  SER A  64      -0.347  -0.117 -34.232  1.00  0.77           O  
ATOM    940  H   SER A  64       1.152  -1.000 -35.986  1.00  0.00           H  
ATOM    941  HA  SER A  64       2.597  -1.597 -33.631  1.00  0.00           H  
ATOM    942  HB3 SER A  64       1.628   0.501 -34.342  1.00  0.00           H  
ATOM    943  HB2 SER A  64       1.098   0.103 -32.734  1.00  0.00           H  
ATOM    944  HG  SER A  64      -0.412  -0.036 -35.187  1.00  0.00           H  
ATOM    945  N   TRP A  65       1.119  -2.997 -32.120  1.00  0.75           N  
ATOM    946  CA  TRP A  65       0.579  -4.143 -31.379  1.00  0.75           C  
ATOM    947  C   TRP A  65      -0.040  -3.733 -30.046  1.00  0.75           C  
ATOM    948  O   TRP A  65       0.291  -2.592 -29.634  1.00  0.75           O  
ATOM    949  CB  TRP A  65       1.647  -5.272 -31.201  1.00  0.75           C  
ATOM    950  CG  TRP A  65       2.815  -4.985 -30.276  1.00  0.75           C  
ATOM    951  CD1 TRP A  65       2.865  -5.224 -28.981  1.00  0.75           C  
ATOM    952  CD2 TRP A  65       4.187  -4.492 -30.627  1.00  0.75           C  
ATOM    953  NE1 TRP A  65       4.042  -4.676 -28.491  1.00  0.75           N  
ATOM    954  CE2 TRP A  65       4.911  -4.248 -29.464  1.00  0.75           C  
ATOM    955  CE3 TRP A  65       4.825  -4.247 -31.884  1.00  0.75           C  
ATOM    956  CZ2 TRP A  65       6.188  -3.637 -29.445  1.00  0.75           C  
ATOM    957  CZ3 TRP A  65       6.120  -3.711 -31.885  1.00  0.75           C  
ATOM    958  CH2 TRP A  65       6.756  -3.462 -30.673  1.00  0.75           C  
ATOM    959  H   TRP A  65       1.667  -2.339 -31.584  1.00  0.00           H  
ATOM    960  HA  TRP A  65      -0.301  -4.567 -31.863  1.00  0.00           H  
ATOM    961  HB3 TRP A  65       2.038  -5.494 -32.194  1.00  0.00           H  
ATOM    962  HB2 TRP A  65       1.186  -6.170 -30.788  1.00  0.00           H  
ATOM    963  HD1 TRP A  65       2.127  -5.666 -28.328  1.00  0.00           H  
ATOM    964  HE1 TRP A  65       4.186  -4.692 -27.491  1.00  0.00           H  
ATOM    965  HE3 TRP A  65       4.215  -4.621 -32.694  1.00  0.00           H  
ATOM    966  HZ2 TRP A  65       6.781  -3.486 -28.555  1.00  0.00           H  
ATOM    967  HZ3 TRP A  65       6.597  -3.549 -32.840  1.00  0.00           H  
ATOM    968  HH2 TRP A  65       7.746  -3.038 -30.746  1.00  0.00           H  
ATOM    969  N   SER A  66      -0.834  -4.581 -29.382  1.00  0.77           N  
ATOM    970  CA  SER A  66      -1.481  -4.233 -28.132  1.00  0.77           C  
ATOM    971  C   SER A  66      -0.946  -5.107 -26.936  1.00  0.77           C  
ATOM    972  O   SER A  66      -1.040  -4.697 -25.831  1.00  0.77           O  
ATOM    973  CB  SER A  66      -2.982  -4.568 -28.395  1.00  0.77           C  
ATOM    974  OG  SER A  66      -3.188  -5.736 -29.297  1.00  0.77           O  
ATOM    975  H   SER A  66      -1.201  -5.448 -29.748  1.00  0.00           H  
ATOM    976  HA  SER A  66      -1.319  -3.161 -28.020  1.00  0.00           H  
ATOM    977  HB3 SER A  66      -3.382  -3.667 -28.861  1.00  0.00           H  
ATOM    978  HB2 SER A  66      -3.603  -4.709 -27.510  1.00  0.00           H  
ATOM    979  HG  SER A  66      -4.051  -5.686 -29.716  1.00  0.00           H  
ATOM    980  N   TYR A  67      -0.332  -6.217 -27.244  1.00  0.81           N  
ATOM    981  CA  TYR A  67       0.417  -7.033 -26.311  1.00  0.81           C  
ATOM    982  C   TYR A  67       1.256  -8.042 -27.122  1.00  0.81           C  
ATOM    983  O   TYR A  67       1.004  -8.246 -28.309  1.00  0.81           O  
ATOM    984  CB  TYR A  67      -0.607  -7.599 -25.282  1.00  0.81           C  
ATOM    985  CG  TYR A  67      -1.767  -8.448 -25.796  1.00  0.81           C  
ATOM    986  CD1 TYR A  67      -2.899  -7.928 -26.430  1.00  0.81           C  
ATOM    987  CD2 TYR A  67      -1.725  -9.884 -25.693  1.00  0.81           C  
ATOM    988  CE1 TYR A  67      -4.008  -8.737 -26.773  1.00  0.81           C  
ATOM    989  CE2 TYR A  67      -2.734 -10.691 -26.153  1.00  0.81           C  
ATOM    990  CZ  TYR A  67      -3.887 -10.124 -26.673  1.00  0.81           C  
ATOM    991  OH  TYR A  67      -4.848 -10.932 -27.084  1.00  0.81           O  
ATOM    992  H   TYR A  67      -0.339  -6.618 -28.171  1.00  0.00           H  
ATOM    993  HA  TYR A  67       1.221  -6.463 -25.845  1.00  0.00           H  
ATOM    994  HB3 TYR A  67      -1.059  -6.894 -24.584  1.00  0.00           H  
ATOM    995  HB2 TYR A  67       0.040  -8.265 -24.710  1.00  0.00           H  
ATOM    996  HD1 TYR A  67      -3.083  -6.881 -26.621  1.00  0.00           H  
ATOM    997  HD2 TYR A  67      -0.848 -10.383 -25.307  1.00  0.00           H  
ATOM    998  HE1 TYR A  67      -4.940  -8.283 -27.077  1.00  0.00           H  
ATOM    999  HE2 TYR A  67      -2.668 -11.768 -26.176  1.00  0.00           H  
ATOM   1000  HH  TYR A  67      -5.607 -10.409 -27.354  1.00  0.00           H  
ATOM   1001  N   ILE A  68       2.327  -8.457 -26.372  1.00  0.82           N  
ATOM   1002  CA  ILE A  68       3.408  -9.291 -26.845  1.00  0.82           C  
ATOM   1003  C   ILE A  68       3.215 -10.692 -26.185  1.00  0.82           C  
ATOM   1004  O   ILE A  68       3.223 -10.806 -24.983  1.00  0.82           O  
ATOM   1005  CB  ILE A  68       4.883  -8.788 -26.408  1.00  0.82           C  
ATOM   1006  CG1 ILE A  68       5.220  -7.376 -26.970  1.00  0.82           C  
ATOM   1007  CG2 ILE A  68       6.138  -9.726 -26.745  1.00  0.82           C  
ATOM   1008  CD1 ILE A  68       6.031  -6.408 -26.039  1.00  0.82           C  
ATOM   1009  H   ILE A  68       2.311  -8.163 -25.406  1.00  0.00           H  
ATOM   1010  HA  ILE A  68       3.317  -9.294 -27.931  1.00  0.00           H  
ATOM   1011  HB  ILE A  68       4.952  -8.760 -25.320  1.00  0.00           H  
ATOM   1012 HG13 ILE A  68       4.364  -6.913 -27.462  1.00  0.00           H  
ATOM   1013 HG12 ILE A  68       5.990  -7.430 -27.739  1.00  0.00           H  
ATOM   1014 HG21 ILE A  68       6.343  -9.705 -27.815  1.00  0.00           H  
ATOM   1015 HG22 ILE A  68       7.022  -9.337 -26.238  1.00  0.00           H  
ATOM   1016 HG23 ILE A  68       5.776 -10.723 -26.497  1.00  0.00           H  
ATOM   1017 HD11 ILE A  68       6.901  -6.847 -25.550  1.00  0.00           H  
ATOM   1018 HD12 ILE A  68       6.448  -5.589 -26.625  1.00  0.00           H  
ATOM   1019 HD13 ILE A  68       5.490  -5.970 -25.200  1.00  0.00           H  
ATOM   1020  N   VAL A  69       2.967 -11.662 -27.058  1.00  0.84           N  
ATOM   1021  CA  VAL A  69       2.359 -12.930 -26.662  1.00  0.84           C  
ATOM   1022  C   VAL A  69       3.435 -13.958 -26.805  1.00  0.84           C  
ATOM   1023  O   VAL A  69       3.745 -14.387 -27.923  1.00  0.84           O  
ATOM   1024  CB  VAL A  69       1.031 -13.201 -27.411  1.00  0.84           C  
ATOM   1025  CG1 VAL A  69       0.359 -14.492 -26.971  1.00  0.84           C  
ATOM   1026  CG2 VAL A  69       0.038 -12.035 -27.326  1.00  0.84           C  
ATOM   1027  H   VAL A  69       2.898 -11.517 -28.056  1.00  0.00           H  
ATOM   1028  HA  VAL A  69       2.003 -12.925 -25.632  1.00  0.00           H  
ATOM   1029  HB  VAL A  69       1.281 -13.265 -28.470  1.00  0.00           H  
ATOM   1030 HG11 VAL A  69       0.209 -14.492 -25.891  1.00  0.00           H  
ATOM   1031 HG12 VAL A  69      -0.494 -14.777 -27.587  1.00  0.00           H  
ATOM   1032 HG13 VAL A  69       0.947 -15.387 -27.169  1.00  0.00           H  
ATOM   1033 HG21 VAL A  69      -0.436 -12.017 -26.345  1.00  0.00           H  
ATOM   1034 HG22 VAL A  69       0.532 -11.091 -27.555  1.00  0.00           H  
ATOM   1035 HG23 VAL A  69      -0.815 -12.147 -27.996  1.00  0.00           H  
ATOM   1036  N   GLU A  70       4.067 -14.251 -25.720  1.00  0.80           N  
ATOM   1037  CA  GLU A  70       5.003 -15.389 -25.582  1.00  0.80           C  
ATOM   1038  C   GLU A  70       4.204 -16.657 -25.222  1.00  0.80           C  
ATOM   1039  O   GLU A  70       3.126 -16.597 -24.640  1.00  0.80           O  
ATOM   1040  CB  GLU A  70       6.042 -15.093 -24.477  1.00  0.80           C  
ATOM   1041  CG  GLU A  70       7.189 -14.158 -24.870  1.00  0.80           C  
ATOM   1042  CD  GLU A  70       8.269 -14.028 -23.735  1.00  0.80           C  
ATOM   1043  OE1 GLU A  70       7.924 -14.133 -22.514  1.00  0.80           O  
ATOM   1044  OE2 GLU A  70       9.420 -13.748 -24.128  1.00  0.80           O1-
ATOM   1045  H   GLU A  70       3.689 -13.957 -24.831  1.00  0.00           H  
ATOM   1046  HA  GLU A  70       5.509 -15.448 -26.546  1.00  0.00           H  
ATOM   1047  HB3 GLU A  70       6.472 -16.057 -24.204  1.00  0.00           H  
ATOM   1048  HB2 GLU A  70       5.543 -14.636 -23.622  1.00  0.00           H  
ATOM   1049  HG3 GLU A  70       6.757 -13.187 -25.110  1.00  0.00           H  
ATOM   1050  HG2 GLU A  70       7.651 -14.680 -25.708  1.00  0.00           H  
ATOM   1051  N   LYS A  71       4.842 -17.858 -25.420  1.00  0.77           N  
ATOM   1052  CA  LYS A  71       4.433 -19.151 -24.805  1.00  0.77           C  
ATOM   1053  C   LYS A  71       4.696 -19.122 -23.282  1.00  0.77           C  
ATOM   1054  O   LYS A  71       5.400 -18.239 -22.806  1.00  0.77           O  
ATOM   1055  CB  LYS A  71       5.281 -20.258 -25.448  1.00  0.77           C  
ATOM   1056  CG  LYS A  71       4.815 -20.548 -26.906  1.00  0.77           C  
ATOM   1057  CD  LYS A  71       5.810 -21.516 -27.508  1.00  0.77           C  
ATOM   1058  CE  LYS A  71       5.551 -21.971 -28.984  1.00  0.77           C  
ATOM   1059  NZ  LYS A  71       4.270 -22.699 -29.058  1.00  0.77           N1+
ATOM   1060  H   LYS A  71       5.662 -17.846 -26.011  1.00  0.00           H  
ATOM   1061  HA  LYS A  71       3.390 -19.349 -25.051  1.00  0.00           H  
ATOM   1062  HB3 LYS A  71       5.229 -21.163 -24.844  1.00  0.00           H  
ATOM   1063  HB2 LYS A  71       6.296 -19.875 -25.341  1.00  0.00           H  
ATOM   1064  HG3 LYS A  71       4.761 -19.594 -27.429  1.00  0.00           H  
ATOM   1065  HG2 LYS A  71       3.809 -20.967 -26.888  1.00  0.00           H  
ATOM   1066  HD3 LYS A  71       5.910 -22.434 -26.931  1.00  0.00           H  
ATOM   1067  HD2 LYS A  71       6.785 -21.030 -27.548  1.00  0.00           H  
ATOM   1068  HE3 LYS A  71       6.361 -22.605 -29.345  1.00  0.00           H  
ATOM   1069  HE2 LYS A  71       5.449 -21.118 -29.656  1.00  0.00           H  
ATOM   1070  HZ1 LYS A  71       4.154 -23.382 -28.323  1.00  0.00           H  
ATOM   1071  HZ2 LYS A  71       3.454 -22.126 -28.895  1.00  0.00           H  
ATOM   1072  HZ3 LYS A  71       4.190 -23.167 -29.950  1.00  0.00           H  
ATOM   1073  N   PRO A  72       4.166 -20.114 -22.538  1.00  0.77           N  
ATOM   1074  CA  PRO A  72       4.547 -20.369 -21.142  1.00  0.77           C  
ATOM   1075  C   PRO A  72       6.051 -20.636 -20.883  1.00  0.77           C  
ATOM   1076  O   PRO A  72       6.658 -19.930 -20.106  1.00  0.77           O  
ATOM   1077  CB  PRO A  72       3.723 -21.563 -20.679  1.00  0.77           C  
ATOM   1078  CG  PRO A  72       2.634 -21.702 -21.760  1.00  0.77           C  
ATOM   1079  CD  PRO A  72       3.043 -20.871 -22.941  1.00  0.77           C  
ATOM   1080  HA  PRO A  72       4.243 -19.486 -20.580  1.00  0.00           H  
ATOM   1081  HB3 PRO A  72       3.380 -21.460 -19.649  1.00  0.00           H  
ATOM   1082  HB2 PRO A  72       4.251 -22.510 -20.789  1.00  0.00           H  
ATOM   1083  HG3 PRO A  72       1.747 -21.273 -21.294  1.00  0.00           H  
ATOM   1084  HG2 PRO A  72       2.358 -22.748 -21.894  1.00  0.00           H  
ATOM   1085  HD2 PRO A  72       3.232 -21.483 -23.823  1.00  0.00           H  
ATOM   1086  HD3 PRO A  72       2.154 -20.270 -23.126  1.00  0.00           H  
ATOM   1087  N   ASN A  73       6.597 -21.495 -21.728  1.00  0.70           N  
ATOM   1088  CA  ASN A  73       8.044 -21.752 -21.897  1.00  0.70           C  
ATOM   1089  C   ASN A  73       8.465 -21.677 -23.365  1.00  0.70           C  
ATOM   1090  O   ASN A  73       8.295 -22.606 -24.156  1.00  0.70           O  
ATOM   1091  CB  ASN A  73       8.410 -23.164 -21.330  1.00  0.70           C  
ATOM   1092  CG  ASN A  73       8.819 -23.152 -19.854  1.00  0.70           C  
ATOM   1093  OD1 ASN A  73       8.319 -22.466 -18.985  1.00  0.70           O  
ATOM   1094  ND2 ASN A  73       9.591 -24.181 -19.552  1.00  0.70           N  
ATOM   1095  H   ASN A  73       6.062 -21.949 -22.455  1.00  0.00           H  
ATOM   1096  HA  ASN A  73       8.669 -21.073 -21.317  1.00  0.00           H  
ATOM   1097  HB3 ASN A  73       9.277 -23.480 -21.909  1.00  0.00           H  
ATOM   1098  HB2 ASN A  73       7.722 -23.976 -21.564  1.00  0.00           H  
ATOM   1099 HD22 ASN A  73       9.684 -24.541 -18.613  1.00  0.00           H  
ATOM   1100 HD21 ASN A  73       9.968 -24.757 -20.291  1.00  0.00           H  
ATOM   1101  N   PRO A  74       8.926 -20.444 -23.804  1.00  0.72           N  
ATOM   1102  CA  PRO A  74       9.441 -20.243 -25.183  1.00  0.72           C  
ATOM   1103  C   PRO A  74      10.583 -21.214 -25.527  1.00  0.72           C  
ATOM   1104  O   PRO A  74      11.503 -21.277 -24.870  1.00  0.72           O  
ATOM   1105  CB  PRO A  74       9.999 -18.805 -25.129  1.00  0.72           C  
ATOM   1106  CG  PRO A  74       9.139 -18.188 -24.131  1.00  0.72           C  
ATOM   1107  CD  PRO A  74       9.079 -19.243 -23.020  1.00  0.72           C  
ATOM   1108  HA  PRO A  74       8.635 -20.287 -25.916  1.00  0.00           H  
ATOM   1109  HB3 PRO A  74       9.776 -18.351 -26.094  1.00  0.00           H  
ATOM   1110  HB2 PRO A  74      11.047 -18.743 -24.835  1.00  0.00           H  
ATOM   1111  HG3 PRO A  74       8.133 -17.994 -24.503  1.00  0.00           H  
ATOM   1112  HG2 PRO A  74       9.525 -17.210 -23.845  1.00  0.00           H  
ATOM   1113  HD2 PRO A  74      10.008 -19.137 -22.461  1.00  0.00           H  
ATOM   1114  HD3 PRO A  74       8.189 -19.090 -22.409  1.00  0.00           H  
ATOM   1115  N   GLU A  75      10.396 -21.988 -26.605  1.00  0.66           N  
ATOM   1116  CA  GLU A  75      11.273 -23.078 -27.039  1.00  0.66           C  
ATOM   1117  C   GLU A  75      12.582 -22.646 -27.662  1.00  0.66           C  
ATOM   1118  O   GLU A  75      13.473 -23.502 -27.763  1.00  0.66           O  
ATOM   1119  CB  GLU A  75      10.517 -23.878 -28.113  1.00  0.66           C  
ATOM   1120  CG  GLU A  75       9.119 -24.407 -27.652  1.00  0.66           C  
ATOM   1121  CD  GLU A  75       8.451 -25.568 -28.398  1.00  0.66           C  
ATOM   1122  OE1 GLU A  75       7.320 -25.847 -28.075  1.00  0.66           O  
ATOM   1123  OE2 GLU A  75       9.163 -26.172 -29.237  1.00  0.66           O1-
ATOM   1124  H   GLU A  75       9.536 -21.823 -27.110  1.00  0.00           H  
ATOM   1125  HA  GLU A  75      11.516 -23.636 -26.135  1.00  0.00           H  
ATOM   1126  HB3 GLU A  75      11.084 -24.732 -28.481  1.00  0.00           H  
ATOM   1127  HB2 GLU A  75      10.403 -23.221 -28.975  1.00  0.00           H  
ATOM   1128  HG3 GLU A  75       8.313 -23.678 -27.575  1.00  0.00           H  
ATOM   1129  HG2 GLU A  75       9.144 -24.831 -26.648  1.00  0.00           H  
ATOM   1130  N   ASN A  76      12.719 -21.389 -27.975  1.00  0.77           N  
ATOM   1131  CA  ASN A  76      13.871 -20.724 -28.532  1.00  0.77           C  
ATOM   1132  C   ASN A  76      13.991 -19.297 -27.979  1.00  0.77           C  
ATOM   1133  O   ASN A  76      13.097 -18.774 -27.316  1.00  0.77           O  
ATOM   1134  CB  ASN A  76      13.780 -20.655 -30.130  1.00  0.77           C  
ATOM   1135  CG  ASN A  76      14.877 -21.475 -30.862  1.00  0.77           C  
ATOM   1136  OD1 ASN A  76      16.007 -21.054 -30.915  1.00  0.77           O  
ATOM   1137  ND2 ASN A  76      14.441 -22.560 -31.507  1.00  0.77           N  
ATOM   1138  H   ASN A  76      11.949 -20.769 -27.771  1.00  0.00           H  
ATOM   1139  HA  ASN A  76      14.812 -21.197 -28.251  1.00  0.00           H  
ATOM   1140  HB3 ASN A  76      13.866 -19.620 -30.461  1.00  0.00           H  
ATOM   1141  HB2 ASN A  76      12.768 -20.816 -30.503  1.00  0.00           H  
ATOM   1142 HD22 ASN A  76      15.029 -22.856 -32.273  1.00  0.00           H  
ATOM   1143 HD21 ASN A  76      13.613 -23.112 -31.334  1.00  0.00           H  
ATOM   1144  N   GLY A  77      15.216 -18.793 -28.144  1.00  0.85           N  
ATOM   1145  CA  GLY A  77      15.784 -17.531 -27.681  1.00  0.85           C  
ATOM   1146  C   GLY A  77      16.980 -17.300 -28.507  1.00  0.85           C  
ATOM   1147  O   GLY A  77      16.940 -16.873 -29.691  1.00  0.85           O  
ATOM   1148  H   GLY A  77      15.946 -19.339 -28.577  1.00  0.00           H  
ATOM   1149  HA3 GLY A  77      15.903 -17.656 -26.604  1.00  0.00           H  
ATOM   1150  HA2 GLY A  77      15.074 -16.758 -27.975  1.00  0.00           H  
ATOM   1151  N   THR A  78      18.121 -17.559 -27.922  1.00  0.86           N  
ATOM   1152  CA  THR A  78      19.420 -17.323 -28.516  1.00  0.86           C  
ATOM   1153  C   THR A  78      19.940 -18.659 -28.991  1.00  0.86           C  
ATOM   1154  O   THR A  78      20.564 -19.463 -28.249  1.00  0.86           O  
ATOM   1155  CB  THR A  78      20.294 -16.752 -27.323  1.00  0.86           C  
ATOM   1156  OG1 THR A  78      20.254 -17.619 -26.231  1.00  0.86           O  
ATOM   1157  CG2 THR A  78      19.800 -15.399 -26.806  1.00  0.86           C  
ATOM   1158  H   THR A  78      18.209 -17.705 -26.926  1.00  0.00           H  
ATOM   1159  HA  THR A  78      19.330 -16.633 -29.356  1.00  0.00           H  
ATOM   1160  HB  THR A  78      21.316 -16.675 -27.696  1.00  0.00           H  
ATOM   1161  HG1 THR A  78      20.576 -18.416 -26.658  1.00  0.00           H  
ATOM   1162 HG21 THR A  78      19.940 -14.633 -27.569  1.00  0.00           H  
ATOM   1163 HG22 THR A  78      18.783 -15.254 -26.441  1.00  0.00           H  
ATOM   1164 HG23 THR A  78      20.513 -15.149 -26.021  1.00  0.00           H  
ATOM   1165  N   CYS A  79      19.768 -18.888 -30.278  1.00  0.88           N  
ATOM   1166  CA  CYS A  79      20.262 -20.038 -30.982  1.00  0.88           C  
ATOM   1167  C   CYS A  79      21.812 -20.382 -30.886  1.00  0.88           C  
ATOM   1168  O   CYS A  79      22.208 -21.415 -31.280  1.00  0.88           O  
ATOM   1169  CB  CYS A  79      19.650 -20.153 -32.420  1.00  0.88           C  
ATOM   1170  SG  CYS A  79      19.808 -18.754 -33.571  1.00  0.88           S  
ATOM   1171  H   CYS A  79      19.418 -18.137 -30.856  1.00  0.00           H  
ATOM   1172  HA  CYS A  79      19.807 -20.894 -30.483  1.00  0.00           H  
ATOM   1173  HB3 CYS A  79      18.580 -20.354 -32.357  1.00  0.00           H  
ATOM   1174  HB2 CYS A  79      20.076 -21.035 -32.897  1.00  0.00           H  
ATOM   1175  N   TYR A  80      22.615 -19.446 -30.359  1.00  0.88           N  
ATOM   1176  CA  TYR A  80      23.962 -19.524 -29.812  1.00  0.88           C  
ATOM   1177  C   TYR A  80      23.883 -19.053 -28.331  1.00  0.88           C  
ATOM   1178  O   TYR A  80      23.413 -17.903 -28.074  1.00  0.88           O  
ATOM   1179  CB  TYR A  80      24.906 -18.501 -30.642  1.00  0.88           C  
ATOM   1180  CG  TYR A  80      26.328 -18.745 -30.506  1.00  0.88           C  
ATOM   1181  CD1 TYR A  80      27.006 -19.483 -31.508  1.00  0.88           C  
ATOM   1182  CD2 TYR A  80      27.039 -18.354 -29.323  1.00  0.88           C  
ATOM   1183  CE1 TYR A  80      28.402 -19.784 -31.387  1.00  0.88           C  
ATOM   1184  CE2 TYR A  80      28.393 -18.586 -29.189  1.00  0.88           C  
ATOM   1185  CZ  TYR A  80      29.058 -19.280 -30.229  1.00  0.88           C  
ATOM   1186  OH  TYR A  80      30.393 -19.596 -30.074  1.00  0.88           O  
ATOM   1187  H   TYR A  80      22.256 -18.505 -30.300  1.00  0.00           H  
ATOM   1188  HA  TYR A  80      24.266 -20.554 -29.995  1.00  0.00           H  
ATOM   1189  HB3 TYR A  80      24.621 -17.480 -30.390  1.00  0.00           H  
ATOM   1190  HB2 TYR A  80      24.714 -18.515 -31.715  1.00  0.00           H  
ATOM   1191  HD1 TYR A  80      26.474 -19.769 -32.403  1.00  0.00           H  
ATOM   1192  HD2 TYR A  80      26.558 -17.722 -28.592  1.00  0.00           H  
ATOM   1193  HE1 TYR A  80      28.777 -20.388 -32.200  1.00  0.00           H  
ATOM   1194  HE2 TYR A  80      28.964 -18.283 -28.324  1.00  0.00           H  
ATOM   1195  HH  TYR A  80      30.555 -20.482 -30.405  1.00  0.00           H  
ATOM   1196  N   PRO A  81      24.289 -19.980 -27.397  1.00  0.87           N  
ATOM   1197  CA  PRO A  81      24.103 -19.827 -25.915  1.00  0.87           C  
ATOM   1198  C   PRO A  81      24.672 -18.499 -25.319  1.00  0.87           C  
ATOM   1199  O   PRO A  81      25.838 -18.172 -25.629  1.00  0.87           O  
ATOM   1200  CB  PRO A  81      24.640 -21.128 -25.338  1.00  0.87           C  
ATOM   1201  CG  PRO A  81      25.595 -21.652 -26.411  1.00  0.87           C  
ATOM   1202  CD  PRO A  81      24.957 -21.246 -27.704  1.00  0.87           C  
ATOM   1203  HA  PRO A  81      23.030 -19.900 -25.738  1.00  0.00           H  
ATOM   1204  HB3 PRO A  81      23.788 -21.795 -25.209  1.00  0.00           H  
ATOM   1205  HB2 PRO A  81      25.137 -20.976 -24.379  1.00  0.00           H  
ATOM   1206  HG3 PRO A  81      25.831 -22.714 -26.346  1.00  0.00           H  
ATOM   1207  HG2 PRO A  81      26.607 -21.285 -26.234  1.00  0.00           H  
ATOM   1208  HD2 PRO A  81      25.757 -21.183 -28.443  1.00  0.00           H  
ATOM   1209  HD3 PRO A  81      24.203 -21.958 -28.038  1.00  0.00           H  
ATOM   1210  N   GLY A  82      23.782 -17.729 -24.593  1.00  0.89           N  
ATOM   1211  CA  GLY A  82      24.207 -16.527 -23.919  1.00  0.89           C  
ATOM   1212  C   GLY A  82      23.058 -15.814 -23.223  1.00  0.89           C  
ATOM   1213  O   GLY A  82      21.869 -16.144 -23.480  1.00  0.89           O  
ATOM   1214  H   GLY A  82      22.789 -17.842 -24.447  1.00  0.00           H  
ATOM   1215  HA3 GLY A  82      24.631 -15.764 -24.572  1.00  0.00           H  
ATOM   1216  HA2 GLY A  82      24.965 -16.702 -23.155  1.00  0.00           H  
ATOM   1217  N   HIS A  83      23.392 -14.790 -22.432  1.00  0.83           N  
ATOM   1218  CA  HIS A  83      22.361 -14.042 -21.700  1.00  0.83           C  
ATOM   1219  C   HIS A  83      22.380 -12.641 -22.387  1.00  0.83           C  
ATOM   1220  O   HIS A  83      23.438 -12.203 -22.863  1.00  0.83           O  
ATOM   1221  CB  HIS A  83      22.771 -13.999 -20.214  1.00  0.83           C  
ATOM   1222  CG  HIS A  83      24.214 -13.751 -19.881  1.00  0.83           C  
ATOM   1223  ND1 HIS A  83      24.990 -14.688 -19.155  1.00  0.83           N  
ATOM   1224  CD2 HIS A  83      25.048 -12.634 -20.010  1.00  0.83           C  
ATOM   1225  CE1 HIS A  83      26.128 -14.108 -18.761  1.00  0.83           C  
ATOM   1226  NE2 HIS A  83      26.268 -12.846 -19.286  1.00  0.83           N  
ATOM   1227  H   HIS A  83      24.365 -14.533 -22.346  1.00  0.00           H  
ATOM   1228  HA  HIS A  83      21.377 -14.492 -21.830  1.00  0.00           H  
ATOM   1229  HB3 HIS A  83      22.364 -14.775 -19.565  1.00  0.00           H  
ATOM   1230  HB2 HIS A  83      22.247 -13.110 -19.865  1.00  0.00           H  
ATOM   1231  HD1 HIS A  83      24.672 -15.627 -18.961  1.00  0.00           H  
ATOM   1232  HD2 HIS A  83      24.855 -11.739 -20.582  1.00  0.00           H  
ATOM   1233  HE1 HIS A  83      26.857 -14.689 -18.216  1.00  0.00           H  
ATOM   1234  N   PHE A  84      21.157 -12.055 -22.625  1.00  0.87           N  
ATOM   1235  CA  PHE A  84      20.987 -10.586 -22.723  1.00  0.87           C  
ATOM   1236  C   PHE A  84      21.327  -9.897 -21.407  1.00  0.87           C  
ATOM   1237  O   PHE A  84      20.909 -10.381 -20.318  1.00  0.87           O  
ATOM   1238  CB  PHE A  84      19.531 -10.333 -23.124  1.00  0.87           C  
ATOM   1239  CG  PHE A  84      19.457  -9.589 -24.421  1.00  0.87           C  
ATOM   1240  CD1 PHE A  84      19.904  -8.312 -24.479  1.00  0.87           C  
ATOM   1241  CD2 PHE A  84      18.949 -10.216 -25.616  1.00  0.87           C  
ATOM   1242  CE1 PHE A  84      19.850  -7.616 -25.667  1.00  0.87           C  
ATOM   1243  CE2 PHE A  84      18.895  -9.564 -26.776  1.00  0.87           C  
ATOM   1244  CZ  PHE A  84      19.369  -8.287 -26.806  1.00  0.87           C  
ATOM   1245  H   PHE A  84      20.350 -12.608 -22.377  1.00  0.00           H  
ATOM   1246  HA  PHE A  84      21.674 -10.152 -23.450  1.00  0.00           H  
ATOM   1247  HB3 PHE A  84      19.003  -9.742 -22.376  1.00  0.00           H  
ATOM   1248  HB2 PHE A  84      18.899 -11.220 -23.157  1.00  0.00           H  
ATOM   1249  HD1 PHE A  84      20.209  -7.841 -23.556  1.00  0.00           H  
ATOM   1250  HD2 PHE A  84      18.465 -11.181 -25.597  1.00  0.00           H  
ATOM   1251  HE1 PHE A  84      20.209  -6.599 -25.704  1.00  0.00           H  
ATOM   1252  HE2 PHE A  84      18.550 -10.144 -27.619  1.00  0.00           H  
ATOM   1253  HZ  PHE A  84      19.278  -7.717 -27.719  1.00  0.00           H  
ATOM   1254  N   ALA A  85      22.221  -8.911 -21.408  1.00  0.90           N  
ATOM   1255  CA  ALA A  85      22.665  -8.302 -20.122  1.00  0.90           C  
ATOM   1256  C   ALA A  85      21.573  -7.312 -19.593  1.00  0.90           C  
ATOM   1257  O   ALA A  85      21.190  -6.445 -20.342  1.00  0.90           O  
ATOM   1258  CB  ALA A  85      23.957  -7.575 -20.399  1.00  0.90           C  
ATOM   1259  H   ALA A  85      22.709  -8.681 -22.262  1.00  0.00           H  
ATOM   1260  HA  ALA A  85      22.804  -9.132 -19.429  1.00  0.00           H  
ATOM   1261  HB1 ALA A  85      24.172  -7.061 -19.462  1.00  0.00           H  
ATOM   1262  HB2 ALA A  85      24.785  -8.168 -20.786  1.00  0.00           H  
ATOM   1263  HB3 ALA A  85      23.779  -6.765 -21.107  1.00  0.00           H  
ATOM   1264  N   ASP A  86      20.973  -7.532 -18.378  1.00  0.89           N  
ATOM   1265  CA  ASP A  86      19.877  -6.680 -17.764  1.00  0.89           C  
ATOM   1266  C   ASP A  86      18.616  -6.983 -18.550  1.00  0.89           C  
ATOM   1267  O   ASP A  86      17.901  -6.101 -18.972  1.00  0.89           O  
ATOM   1268  CB  ASP A  86      20.128  -5.202 -17.579  1.00  0.89           C  
ATOM   1269  CG  ASP A  86      21.525  -4.809 -17.046  1.00  0.89           C  
ATOM   1270  OD1 ASP A  86      21.978  -3.748 -17.397  1.00  0.89           O  
ATOM   1271  OD2 ASP A  86      22.055  -5.615 -16.240  1.00  0.89           O1-
ATOM   1272  H   ASP A  86      21.151  -8.348 -17.811  1.00  0.00           H  
ATOM   1273  HA  ASP A  86      19.879  -7.034 -16.733  1.00  0.00           H  
ATOM   1274  HB3 ASP A  86      19.303  -4.670 -17.106  1.00  0.00           H  
ATOM   1275  HB2 ASP A  86      20.053  -4.757 -18.572  1.00  0.00           H  
ATOM   1276  N   TYR A  87      18.414  -8.305 -18.820  1.00  0.87           N  
ATOM   1277  CA  TYR A  87      17.328  -8.858 -19.680  1.00  0.87           C  
ATOM   1278  C   TYR A  87      15.962  -8.371 -19.230  1.00  0.87           C  
ATOM   1279  O   TYR A  87      15.179  -8.052 -20.120  1.00  0.87           O  
ATOM   1280  CB  TYR A  87      17.480 -10.416 -19.651  1.00  0.87           C  
ATOM   1281  CG  TYR A  87      16.466 -11.086 -20.624  1.00  0.87           C  
ATOM   1282  CD1 TYR A  87      16.372 -10.616 -21.954  1.00  0.87           C  
ATOM   1283  CD2 TYR A  87      15.615 -12.131 -20.316  1.00  0.87           C  
ATOM   1284  CE1 TYR A  87      15.425 -11.164 -22.863  1.00  0.87           C  
ATOM   1285  CE2 TYR A  87      14.819 -12.777 -21.247  1.00  0.87           C  
ATOM   1286  CZ  TYR A  87      14.627 -12.213 -22.497  1.00  0.87           C  
ATOM   1287  OH  TYR A  87      13.615 -12.719 -23.341  1.00  0.87           O  
ATOM   1288  H   TYR A  87      19.079  -8.994 -18.498  1.00  0.00           H  
ATOM   1289  HA  TYR A  87      17.549  -8.449 -20.666  1.00  0.00           H  
ATOM   1290  HB3 TYR A  87      17.270 -10.768 -18.641  1.00  0.00           H  
ATOM   1291  HB2 TYR A  87      18.442 -10.819 -19.965  1.00  0.00           H  
ATOM   1292  HD1 TYR A  87      16.911  -9.756 -22.322  1.00  0.00           H  
ATOM   1293  HD2 TYR A  87      15.546 -12.593 -19.342  1.00  0.00           H  
ATOM   1294  HE1 TYR A  87      15.275 -10.699 -23.826  1.00  0.00           H  
ATOM   1295  HE2 TYR A  87      14.213 -13.606 -20.910  1.00  0.00           H  
ATOM   1296  HH  TYR A  87      13.395 -13.577 -22.970  1.00  0.00           H  
ATOM   1297  N   GLU A  88      15.809  -8.165 -17.912  1.00  0.81           N  
ATOM   1298  CA  GLU A  88      14.565  -7.748 -17.235  1.00  0.81           C  
ATOM   1299  C   GLU A  88      14.267  -6.264 -17.455  1.00  0.81           C  
ATOM   1300  O   GLU A  88      13.051  -5.956 -17.600  1.00  0.81           O  
ATOM   1301  CB  GLU A  88      14.668  -7.977 -15.721  1.00  0.81           C  
ATOM   1302  CG  GLU A  88      15.028  -9.367 -15.217  1.00  0.81           C  
ATOM   1303  CD  GLU A  88      16.330 -10.056 -15.646  1.00  0.81           C  
ATOM   1304  OE1 GLU A  88      17.399  -9.418 -15.730  1.00  0.81           O  
ATOM   1305  OE2 GLU A  88      16.277 -11.279 -15.814  1.00  0.81           O1-
ATOM   1306  H   GLU A  88      16.533  -8.514 -17.301  1.00  0.00           H  
ATOM   1307  HA  GLU A  88      13.697  -8.260 -17.649  1.00  0.00           H  
ATOM   1308  HB3 GLU A  88      13.739  -7.687 -15.231  1.00  0.00           H  
ATOM   1309  HB2 GLU A  88      15.400  -7.263 -15.341  1.00  0.00           H  
ATOM   1310  HG3 GLU A  88      14.150  -9.980 -15.417  1.00  0.00           H  
ATOM   1311  HG2 GLU A  88      15.066  -9.257 -14.133  1.00  0.00           H  
ATOM   1312  N   GLU A  89      15.264  -5.383 -17.534  1.00  0.79           N  
ATOM   1313  CA  GLU A  89      15.152  -4.048 -18.031  1.00  0.79           C  
ATOM   1314  C   GLU A  89      14.896  -3.999 -19.548  1.00  0.79           C  
ATOM   1315  O   GLU A  89      14.051  -3.218 -19.978  1.00  0.79           O  
ATOM   1316  CB  GLU A  89      16.367  -3.246 -17.553  1.00  0.79           C  
ATOM   1317  CG  GLU A  89      16.733  -3.192 -16.025  1.00  0.79           C  
ATOM   1318  CD  GLU A  89      15.943  -2.201 -15.235  1.00  0.79           C  
ATOM   1319  OE1 GLU A  89      15.298  -1.326 -15.796  1.00  0.79           O  
ATOM   1320  OE2 GLU A  89      16.007  -2.411 -14.007  1.00  0.79           O1-
ATOM   1321  H   GLU A  89      16.215  -5.721 -17.569  1.00  0.00           H  
ATOM   1322  HA  GLU A  89      14.188  -3.737 -17.628  1.00  0.00           H  
ATOM   1323  HB3 GLU A  89      16.409  -2.260 -18.014  1.00  0.00           H  
ATOM   1324  HB2 GLU A  89      17.188  -3.850 -17.939  1.00  0.00           H  
ATOM   1325  HG3 GLU A  89      17.740  -2.777 -15.976  1.00  0.00           H  
ATOM   1326  HG2 GLU A  89      16.746  -4.209 -15.634  1.00  0.00           H  
ATOM   1327  N   LEU A  90      15.545  -4.900 -20.316  1.00  0.88           N  
ATOM   1328  CA  LEU A  90      15.339  -4.928 -21.837  1.00  0.88           C  
ATOM   1329  C   LEU A  90      13.834  -5.215 -22.118  1.00  0.88           C  
ATOM   1330  O   LEU A  90      13.220  -4.481 -22.899  1.00  0.88           O  
ATOM   1331  CB  LEU A  90      16.219  -6.025 -22.540  1.00  0.88           C  
ATOM   1332  CG  LEU A  90      16.152  -5.969 -24.104  1.00  0.88           C  
ATOM   1333  CD1 LEU A  90      16.722  -4.717 -24.801  1.00  0.88           C  
ATOM   1334  CD2 LEU A  90      16.562  -7.308 -24.829  1.00  0.88           C  
ATOM   1335  H   LEU A  90      16.222  -5.515 -19.888  1.00  0.00           H  
ATOM   1336  HA  LEU A  90      15.599  -3.958 -22.261  1.00  0.00           H  
ATOM   1337  HB3 LEU A  90      15.869  -7.015 -22.248  1.00  0.00           H  
ATOM   1338  HB2 LEU A  90      17.233  -5.958 -22.146  1.00  0.00           H  
ATOM   1339  HG  LEU A  90      15.105  -5.785 -24.344  1.00  0.00           H  
ATOM   1340 HD11 LEU A  90      15.907  -4.044 -25.067  1.00  0.00           H  
ATOM   1341 HD12 LEU A  90      17.396  -4.105 -24.202  1.00  0.00           H  
ATOM   1342 HD13 LEU A  90      17.295  -5.033 -25.673  1.00  0.00           H  
ATOM   1343 HD21 LEU A  90      17.327  -7.199 -25.598  1.00  0.00           H  
ATOM   1344 HD22 LEU A  90      16.999  -8.033 -24.142  1.00  0.00           H  
ATOM   1345 HD23 LEU A  90      15.664  -7.739 -25.271  1.00  0.00           H  
ATOM   1346  N   ARG A  91      13.215  -6.180 -21.413  1.00  0.76           N  
ATOM   1347  CA  ARG A  91      11.791  -6.453 -21.344  1.00  0.76           C  
ATOM   1348  C   ARG A  91      10.955  -5.285 -20.797  1.00  0.76           C  
ATOM   1349  O   ARG A  91       9.849  -5.074 -21.323  1.00  0.76           O  
ATOM   1350  CB  ARG A  91      11.531  -7.653 -20.277  1.00  0.76           C  
ATOM   1351  CG  ARG A  91      12.048  -8.945 -20.939  1.00  0.76           C  
ATOM   1352  CD  ARG A  91      11.969 -10.146 -20.109  1.00  0.76           C  
ATOM   1353  NE  ARG A  91      10.537 -10.595 -20.133  1.00  0.76           N  
ATOM   1354  CZ  ARG A  91      10.022 -11.494 -20.987  1.00  0.76           C  
ATOM   1355  NH1 ARG A  91      10.786 -12.029 -21.938  1.00  0.76           N  
ATOM   1356  NH2 ARG A  91       8.754 -11.825 -20.882  1.00  0.76           N1+
ATOM   1357  H   ARG A  91      13.768  -6.855 -20.905  1.00  0.00           H  
ATOM   1358  HA  ARG A  91      11.375  -6.626 -22.337  1.00  0.00           H  
ATOM   1359  HB3 ARG A  91      10.467  -7.665 -20.040  1.00  0.00           H  
ATOM   1360  HB2 ARG A  91      12.014  -7.477 -19.316  1.00  0.00           H  
ATOM   1361  HG3 ARG A  91      13.052  -8.915 -21.363  1.00  0.00           H  
ATOM   1362  HG2 ARG A  91      11.440  -9.126 -21.826  1.00  0.00           H  
ATOM   1363  HD3 ARG A  91      12.179  -9.936 -19.061  1.00  0.00           H  
ATOM   1364  HD2 ARG A  91      12.715 -10.899 -20.361  1.00  0.00           H  
ATOM   1365  HE  ARG A  91       9.909 -10.277 -19.410  1.00  0.00           H  
ATOM   1366 HH12 ARG A  91      10.275 -12.688 -22.508  1.00  0.00           H  
ATOM   1367 HH11 ARG A  91      11.781 -11.901 -22.059  1.00  0.00           H  
ATOM   1368 HH22 ARG A  91       8.347 -12.569 -21.429  1.00  0.00           H  
ATOM   1369 HH21 ARG A  91       8.211 -11.534 -20.081  1.00  0.00           H  
ATOM   1370  N   GLU A  92      11.543  -4.537 -19.839  1.00  0.70           N  
ATOM   1371  CA  GLU A  92      10.769  -3.523 -19.227  1.00  0.70           C  
ATOM   1372  C   GLU A  92      10.436  -2.410 -20.195  1.00  0.70           C  
ATOM   1373  O   GLU A  92       9.297  -2.091 -20.415  1.00  0.70           O  
ATOM   1374  CB  GLU A  92      11.468  -2.918 -18.047  1.00  0.70           C  
ATOM   1375  CG  GLU A  92      10.464  -2.065 -17.134  1.00  0.70           C  
ATOM   1376  CD  GLU A  92       9.372  -2.902 -16.379  1.00  0.70           C  
ATOM   1377  OE1 GLU A  92       9.302  -4.194 -16.618  1.00  0.70           O  
ATOM   1378  OE2 GLU A  92       8.769  -2.419 -15.385  1.00  0.70           O1-
ATOM   1379  H   GLU A  92      12.535  -4.642 -19.677  1.00  0.00           H  
ATOM   1380  HA  GLU A  92       9.796  -3.908 -18.920  1.00  0.00           H  
ATOM   1381  HB3 GLU A  92      12.152  -2.113 -18.318  1.00  0.00           H  
ATOM   1382  HB2 GLU A  92      11.926  -3.693 -17.432  1.00  0.00           H  
ATOM   1383  HG3 GLU A  92      10.010  -1.231 -17.668  1.00  0.00           H  
ATOM   1384  HG2 GLU A  92      11.094  -1.636 -16.354  1.00  0.00           H  
ATOM   1385  N   GLN A  93      11.488  -2.000 -20.901  1.00  0.76           N  
ATOM   1386  CA  GLN A  93      11.371  -0.965 -21.990  1.00  0.76           C  
ATOM   1387  C   GLN A  93      10.459  -1.239 -23.116  1.00  0.76           C  
ATOM   1388  O   GLN A  93       9.791  -0.362 -23.661  1.00  0.76           O  
ATOM   1389  CB  GLN A  93      12.775  -0.544 -22.545  1.00  0.76           C  
ATOM   1390  CG  GLN A  93      13.825  -0.070 -21.512  1.00  0.76           C  
ATOM   1391  CD  GLN A  93      13.514   1.370 -21.044  1.00  0.76           C  
ATOM   1392  OE1 GLN A  93      12.698   2.141 -21.580  1.00  0.76           O  
ATOM   1393  NE2 GLN A  93      14.095   1.785 -19.884  1.00  0.76           N  
ATOM   1394  H   GLN A  93      12.414  -2.371 -20.741  1.00  0.00           H  
ATOM   1395  HA  GLN A  93      10.933  -0.062 -21.567  1.00  0.00           H  
ATOM   1396  HB3 GLN A  93      12.647   0.281 -23.247  1.00  0.00           H  
ATOM   1397  HB2 GLN A  93      13.095  -1.403 -23.133  1.00  0.00           H  
ATOM   1398  HG3 GLN A  93      14.834  -0.076 -21.927  1.00  0.00           H  
ATOM   1399  HG2 GLN A  93      13.973  -0.712 -20.644  1.00  0.00           H  
ATOM   1400 HE22 GLN A  93      13.815   2.703 -19.572  1.00  0.00           H  
ATOM   1401 HE21 GLN A  93      14.695   1.241 -19.280  1.00  0.00           H  
ATOM   1402  N   LEU A  94      10.405  -2.564 -23.411  1.00  0.81           N  
ATOM   1403  CA  LEU A  94       9.634  -3.020 -24.637  1.00  0.81           C  
ATOM   1404  C   LEU A  94       8.136  -3.232 -24.311  1.00  0.81           C  
ATOM   1405  O   LEU A  94       7.378  -3.364 -25.267  1.00  0.81           O  
ATOM   1406  CB  LEU A  94      10.281  -4.286 -25.300  1.00  0.81           C  
ATOM   1407  CG  LEU A  94      11.655  -3.871 -25.913  1.00  0.81           C  
ATOM   1408  CD1 LEU A  94      12.455  -5.184 -26.232  1.00  0.81           C  
ATOM   1409  CD2 LEU A  94      11.528  -2.850 -27.046  1.00  0.81           C  
ATOM   1410  H   LEU A  94      10.849  -3.308 -22.892  1.00  0.00           H  
ATOM   1411  HA  LEU A  94       9.634  -2.169 -25.318  1.00  0.00           H  
ATOM   1412  HB3 LEU A  94       9.674  -4.613 -26.144  1.00  0.00           H  
ATOM   1413  HB2 LEU A  94      10.195  -5.052 -24.529  1.00  0.00           H  
ATOM   1414  HG  LEU A  94      12.240  -3.443 -25.098  1.00  0.00           H  
ATOM   1415 HD11 LEU A  94      12.442  -5.924 -25.432  1.00  0.00           H  
ATOM   1416 HD12 LEU A  94      11.987  -5.454 -27.179  1.00  0.00           H  
ATOM   1417 HD13 LEU A  94      13.529  -5.069 -26.377  1.00  0.00           H  
ATOM   1418 HD21 LEU A  94      10.533  -2.783 -27.486  1.00  0.00           H  
ATOM   1419 HD22 LEU A  94      11.724  -1.803 -26.815  1.00  0.00           H  
ATOM   1420 HD23 LEU A  94      12.305  -2.978 -27.800  1.00  0.00           H  
ATOM   1421  N   SER A  95       7.778  -3.209 -23.078  1.00  0.74           N  
ATOM   1422  CA  SER A  95       6.386  -3.387 -22.663  1.00  0.74           C  
ATOM   1423  C   SER A  95       5.685  -2.054 -22.667  1.00  0.74           C  
ATOM   1424  O   SER A  95       4.508  -2.012 -23.011  1.00  0.74           O  
ATOM   1425  CB  SER A  95       6.489  -3.841 -21.219  1.00  0.74           C  
ATOM   1426  OG  SER A  95       6.933  -5.209 -21.108  1.00  0.74           O  
ATOM   1427  H   SER A  95       8.556  -3.080 -22.448  1.00  0.00           H  
ATOM   1428  HA  SER A  95       5.859  -4.070 -23.328  1.00  0.00           H  
ATOM   1429  HB3 SER A  95       5.485  -3.837 -20.794  1.00  0.00           H  
ATOM   1430  HB2 SER A  95       7.124  -3.293 -20.522  1.00  0.00           H  
ATOM   1431  HG  SER A  95       7.860  -5.368 -21.303  1.00  0.00           H  
ATOM   1432  N   SER A  96       6.406  -0.975 -22.434  1.00  0.68           N  
ATOM   1433  CA  SER A  96       5.948   0.399 -22.650  1.00  0.68           C  
ATOM   1434  C   SER A  96       5.866   0.792 -24.157  1.00  0.68           C  
ATOM   1435  O   SER A  96       5.239   1.826 -24.388  1.00  0.68           O  
ATOM   1436  CB  SER A  96       6.463   1.477 -21.694  1.00  0.68           C  
ATOM   1437  OG  SER A  96       7.871   1.582 -21.755  1.00  0.68           O  
ATOM   1438  H   SER A  96       7.268  -1.036 -21.910  1.00  0.00           H  
ATOM   1439  HA  SER A  96       4.886   0.352 -22.408  1.00  0.00           H  
ATOM   1440  HB3 SER A  96       6.297   1.306 -20.630  1.00  0.00           H  
ATOM   1441  HB2 SER A  96       6.035   2.449 -21.934  1.00  0.00           H  
ATOM   1442  HG  SER A  96       8.309   0.908 -21.230  1.00  0.00           H  
ATOM   1443  N   VAL A  97       6.452   0.026 -25.060  1.00  0.74           N  
ATOM   1444  CA  VAL A  97       6.432   0.271 -26.488  1.00  0.74           C  
ATOM   1445  C   VAL A  97       5.152  -0.370 -27.110  1.00  0.74           C  
ATOM   1446  O   VAL A  97       4.778  -1.407 -26.608  1.00  0.74           O  
ATOM   1447  CB  VAL A  97       7.781  -0.251 -27.128  1.00  0.74           C  
ATOM   1448  CG1 VAL A  97       7.815  -0.307 -28.681  1.00  0.74           C  
ATOM   1449  CG2 VAL A  97       8.966   0.518 -26.594  1.00  0.74           C  
ATOM   1450  H   VAL A  97       6.980  -0.798 -24.812  1.00  0.00           H  
ATOM   1451  HA  VAL A  97       6.425   1.349 -26.645  1.00  0.00           H  
ATOM   1452  HB  VAL A  97       7.870  -1.310 -26.885  1.00  0.00           H  
ATOM   1453 HG11 VAL A  97       7.129  -1.000 -29.168  1.00  0.00           H  
ATOM   1454 HG12 VAL A  97       7.799   0.661 -29.181  1.00  0.00           H  
ATOM   1455 HG13 VAL A  97       8.840  -0.572 -28.939  1.00  0.00           H  
ATOM   1456 HG21 VAL A  97       9.022   1.510 -27.041  1.00  0.00           H  
ATOM   1457 HG22 VAL A  97       8.856   0.775 -25.540  1.00  0.00           H  
ATOM   1458 HG23 VAL A  97       9.949   0.048 -26.624  1.00  0.00           H  
ATOM   1459  N   SER A  98       4.584   0.305 -28.073  1.00  0.75           N  
ATOM   1460  CA  SER A  98       3.439  -0.222 -28.786  1.00  0.75           C  
ATOM   1461  C   SER A  98       3.621  -0.431 -30.252  1.00  0.75           C  
ATOM   1462  O   SER A  98       2.762  -0.947 -30.944  1.00  0.75           O  
ATOM   1463  CB  SER A  98       2.210   0.689 -28.412  1.00  0.75           C  
ATOM   1464  OG  SER A  98       2.245   2.111 -28.831  1.00  0.75           O  
ATOM   1465  H   SER A  98       4.947   1.132 -28.526  1.00  0.00           H  
ATOM   1466  HA  SER A  98       3.247  -1.270 -28.560  1.00  0.00           H  
ATOM   1467  HB3 SER A  98       2.020   0.476 -27.360  1.00  0.00           H  
ATOM   1468  HB2 SER A  98       1.289   0.252 -28.798  1.00  0.00           H  
ATOM   1469  HG  SER A  98       2.809   2.566 -28.202  1.00  0.00           H  
ATOM   1470  N   SER A  99       4.740   0.089 -30.822  1.00  0.75           N  
ATOM   1471  CA  SER A  99       5.155  -0.068 -32.197  1.00  0.75           C  
ATOM   1472  C   SER A  99       6.617   0.357 -32.317  1.00  0.75           C  
ATOM   1473  O   SER A  99       6.995   1.204 -31.531  1.00  0.75           O  
ATOM   1474  CB  SER A  99       4.315   0.776 -33.130  1.00  0.75           C  
ATOM   1475  OG  SER A  99       4.353   0.223 -34.415  1.00  0.75           O  
ATOM   1476  H   SER A  99       5.489   0.398 -30.219  1.00  0.00           H  
ATOM   1477  HA  SER A  99       5.020  -1.118 -32.456  1.00  0.00           H  
ATOM   1478  HB3 SER A  99       4.479   1.850 -33.209  1.00  0.00           H  
ATOM   1479  HB2 SER A  99       3.315   0.598 -32.735  1.00  0.00           H  
ATOM   1480  HG  SER A  99       4.890  -0.559 -34.562  1.00  0.00           H  
ATOM   1481  N   PHE A 100       7.420  -0.268 -33.185  1.00  0.77           N  
ATOM   1482  CA  PHE A 100       8.747   0.311 -33.483  1.00  0.77           C  
ATOM   1483  C   PHE A 100       9.113   0.128 -34.959  1.00  0.77           C  
ATOM   1484  O   PHE A 100       8.494  -0.676 -35.757  1.00  0.77           O  
ATOM   1485  CB  PHE A 100       9.766  -0.271 -32.496  1.00  0.77           C  
ATOM   1486  CG  PHE A 100      10.021  -1.787 -32.212  1.00  0.77           C  
ATOM   1487  CD1 PHE A 100       9.829  -2.727 -33.272  1.00  0.77           C  
ATOM   1488  CD2 PHE A 100      10.631  -2.261 -31.031  1.00  0.77           C  
ATOM   1489  CE1 PHE A 100      10.156  -4.054 -33.169  1.00  0.77           C  
ATOM   1490  CE2 PHE A 100      10.944  -3.591 -30.895  1.00  0.77           C  
ATOM   1491  CZ  PHE A 100      10.705  -4.467 -31.992  1.00  0.77           C  
ATOM   1492  H   PHE A 100       7.083  -0.976 -33.821  1.00  0.00           H  
ATOM   1493  HA  PHE A 100       8.621   1.393 -33.499  1.00  0.00           H  
ATOM   1494  HB3 PHE A 100       9.561   0.195 -31.532  1.00  0.00           H  
ATOM   1495  HB2 PHE A 100      10.706   0.199 -32.787  1.00  0.00           H  
ATOM   1496  HD1 PHE A 100       9.380  -2.446 -34.213  1.00  0.00           H  
ATOM   1497  HD2 PHE A 100      10.794  -1.569 -30.219  1.00  0.00           H  
ATOM   1498  HE1 PHE A 100       9.862  -4.668 -34.008  1.00  0.00           H  
ATOM   1499  HE2 PHE A 100      11.432  -3.941 -29.996  1.00  0.00           H  
ATOM   1500  HZ  PHE A 100      10.950  -5.517 -31.945  1.00  0.00           H  
ATOM   1501  N   GLU A 101      10.112   0.767 -35.456  1.00  0.77           N  
ATOM   1502  CA  GLU A 101      10.403   0.948 -36.879  1.00  0.77           C  
ATOM   1503  C   GLU A 101      11.794   0.291 -37.068  1.00  0.77           C  
ATOM   1504  O   GLU A 101      12.841   0.924 -36.794  1.00  0.77           O  
ATOM   1505  CB  GLU A 101      10.429   2.470 -37.338  1.00  0.77           C  
ATOM   1506  CG  GLU A 101      10.972   2.568 -38.782  1.00  0.77           C  
ATOM   1507  CD  GLU A 101      10.974   3.954 -39.413  1.00  0.77           C  
ATOM   1508  OE1 GLU A 101      10.596   4.996 -38.739  1.00  0.77           O  
ATOM   1509  OE2 GLU A 101      11.366   4.072 -40.556  1.00  0.77           O1-
ATOM   1510  H   GLU A 101      10.474   1.512 -34.878  1.00  0.00           H  
ATOM   1511  HA  GLU A 101       9.766   0.316 -37.498  1.00  0.00           H  
ATOM   1512  HB3 GLU A 101      11.066   3.080 -36.697  1.00  0.00           H  
ATOM   1513  HB2 GLU A 101       9.452   2.949 -37.265  1.00  0.00           H  
ATOM   1514  HG3 GLU A 101      10.420   1.862 -39.402  1.00  0.00           H  
ATOM   1515  HG2 GLU A 101      12.009   2.246 -38.695  1.00  0.00           H  
ATOM   1516  N   ARG A 102      11.816  -0.956 -37.481  1.00  0.75           N  
ATOM   1517  CA  ARG A 102      13.065  -1.768 -37.854  1.00  0.75           C  
ATOM   1518  C   ARG A 102      13.753  -1.153 -39.079  1.00  0.75           C  
ATOM   1519  O   ARG A 102      13.241  -1.359 -40.192  1.00  0.75           O  
ATOM   1520  CB  ARG A 102      12.763  -3.253 -37.911  1.00  0.75           C  
ATOM   1521  CG  ARG A 102      13.842  -4.222 -38.366  1.00  0.75           C  
ATOM   1522  CD  ARG A 102      13.406  -5.749 -38.462  1.00  0.75           C  
ATOM   1523  NE  ARG A 102      14.476  -6.612 -38.949  1.00  0.75           N  
ATOM   1524  CZ  ARG A 102      14.785  -7.087 -40.156  1.00  0.75           C  
ATOM   1525  NH1 ARG A 102      14.073  -6.819 -41.270  1.00  0.75           N  
ATOM   1526  NH2 ARG A 102      15.899  -7.775 -40.391  1.00  0.75           N1+
ATOM   1527  H   ARG A 102      10.939  -1.393 -37.724  1.00  0.00           H  
ATOM   1528  HA  ARG A 102      13.656  -1.566 -36.960  1.00  0.00           H  
ATOM   1529  HB3 ARG A 102      11.947  -3.436 -38.611  1.00  0.00           H  
ATOM   1530  HB2 ARG A 102      12.339  -3.528 -36.945  1.00  0.00           H  
ATOM   1531  HG3 ARG A 102      14.652  -4.100 -37.646  1.00  0.00           H  
ATOM   1532  HG2 ARG A 102      14.141  -3.902 -39.365  1.00  0.00           H  
ATOM   1533  HD3 ARG A 102      12.596  -5.794 -39.190  1.00  0.00           H  
ATOM   1534  HD2 ARG A 102      12.923  -6.104 -37.551  1.00  0.00           H  
ATOM   1535  HE  ARG A 102      15.155  -6.958 -38.286  1.00  0.00           H  
ATOM   1536 HH12 ARG A 102      14.204  -7.431 -42.063  1.00  0.00           H  
ATOM   1537 HH11 ARG A 102      13.176  -6.378 -41.126  1.00  0.00           H  
ATOM   1538 HH22 ARG A 102      16.196  -7.747 -41.356  1.00  0.00           H  
ATOM   1539 HH21 ARG A 102      16.505  -8.078 -39.641  1.00  0.00           H  
ATOM   1540  N   PHE A 103      14.856  -0.458 -38.911  1.00  0.84           N  
ATOM   1541  CA  PHE A 103      15.582   0.380 -39.868  1.00  0.84           C  
ATOM   1542  C   PHE A 103      17.054   0.031 -39.814  1.00  0.84           C  
ATOM   1543  O   PHE A 103      17.423  -0.426 -38.734  1.00  0.84           O  
ATOM   1544  CB  PHE A 103      15.249   1.880 -39.601  1.00  0.84           C  
ATOM   1545  CG  PHE A 103      16.136   2.665 -38.583  1.00  0.84           C  
ATOM   1546  CD1 PHE A 103      15.868   2.703 -37.218  1.00  0.84           C  
ATOM   1547  CD2 PHE A 103      17.338   3.245 -38.913  1.00  0.84           C  
ATOM   1548  CE1 PHE A 103      16.703   3.156 -36.212  1.00  0.84           C  
ATOM   1549  CE2 PHE A 103      18.221   3.742 -37.982  1.00  0.84           C  
ATOM   1550  CZ  PHE A 103      17.871   3.751 -36.606  1.00  0.84           C  
ATOM   1551  H   PHE A 103      15.289  -0.315 -38.009  1.00  0.00           H  
ATOM   1552  HA  PHE A 103      15.179   0.084 -40.837  1.00  0.00           H  
ATOM   1553  HB3 PHE A 103      14.290   2.152 -39.161  1.00  0.00           H  
ATOM   1554  HB2 PHE A 103      15.275   2.484 -40.508  1.00  0.00           H  
ATOM   1555  HD1 PHE A 103      15.035   2.100 -36.886  1.00  0.00           H  
ATOM   1556  HD2 PHE A 103      17.689   3.201 -39.934  1.00  0.00           H  
ATOM   1557  HE1 PHE A 103      16.435   3.261 -35.171  1.00  0.00           H  
ATOM   1558  HE2 PHE A 103      19.220   4.071 -38.230  1.00  0.00           H  
ATOM   1559  HZ  PHE A 103      18.541   4.121 -35.844  1.00  0.00           H  
ATOM   1560  N   GLU A 104      17.837   0.180 -40.930  1.00  0.84           N  
ATOM   1561  CA  GLU A 104      19.290  -0.170 -40.877  1.00  0.84           C  
ATOM   1562  C   GLU A 104      20.072   0.929 -40.088  1.00  0.84           C  
ATOM   1563  O   GLU A 104      20.164   2.040 -40.603  1.00  0.84           O  
ATOM   1564  CB  GLU A 104      19.851  -0.488 -42.256  1.00  0.84           C  
ATOM   1565  CG  GLU A 104      19.427  -1.856 -42.827  1.00  0.84           C  
ATOM   1566  CD  GLU A 104      19.953  -2.046 -44.277  1.00  0.84           C  
ATOM   1567  OE1 GLU A 104      20.633  -3.063 -44.506  1.00  0.84           O  
ATOM   1568  OE2 GLU A 104      19.642  -1.244 -45.195  1.00  0.84           O1-
ATOM   1569  H   GLU A 104      17.549   0.710 -41.740  1.00  0.00           H  
ATOM   1570  HA  GLU A 104      19.531  -1.118 -40.397  1.00  0.00           H  
ATOM   1571  HB3 GLU A 104      20.941  -0.494 -42.262  1.00  0.00           H  
ATOM   1572  HB2 GLU A 104      19.649   0.337 -42.939  1.00  0.00           H  
ATOM   1573  HG3 GLU A 104      18.340  -1.804 -42.755  1.00  0.00           H  
ATOM   1574  HG2 GLU A 104      19.739  -2.716 -42.234  1.00  0.00           H  
ATOM   1575  N   ILE A 105      20.705   0.560 -39.008  1.00  0.90           N  
ATOM   1576  CA  ILE A 105      21.760   1.381 -38.384  1.00  0.90           C  
ATOM   1577  C   ILE A 105      23.114   1.259 -39.159  1.00  0.90           C  
ATOM   1578  O   ILE A 105      23.912   2.193 -39.164  1.00  0.90           O  
ATOM   1579  CB  ILE A 105      21.948   1.213 -36.830  1.00  0.90           C  
ATOM   1580  CG1 ILE A 105      23.240   1.855 -36.179  1.00  0.90           C  
ATOM   1581  CG2 ILE A 105      21.854  -0.255 -36.394  1.00  0.90           C  
ATOM   1582  CD1 ILE A 105      22.849   2.215 -34.751  1.00  0.90           C  
ATOM   1583  H   ILE A 105      20.726  -0.410 -38.726  1.00  0.00           H  
ATOM   1584  HA  ILE A 105      21.431   2.415 -38.478  1.00  0.00           H  
ATOM   1585  HB  ILE A 105      21.078   1.707 -36.398  1.00  0.00           H  
ATOM   1586 HG13 ILE A 105      23.526   2.775 -36.688  1.00  0.00           H  
ATOM   1587 HG12 ILE A 105      24.089   1.191 -36.340  1.00  0.00           H  
ATOM   1588 HG21 ILE A 105      22.363  -0.361 -35.435  1.00  0.00           H  
ATOM   1589 HG22 ILE A 105      20.933  -0.801 -36.600  1.00  0.00           H  
ATOM   1590 HG23 ILE A 105      22.568  -0.896 -36.911  1.00  0.00           H  
ATOM   1591 HD11 ILE A 105      23.093   1.413 -34.054  1.00  0.00           H  
ATOM   1592 HD12 ILE A 105      23.383   3.110 -34.434  1.00  0.00           H  
ATOM   1593 HD13 ILE A 105      21.782   2.307 -34.551  1.00  0.00           H  
ATOM   1594  N   PHE A 106      23.386   0.133 -39.781  1.00  0.91           N  
ATOM   1595  CA  PHE A 106      24.579  -0.018 -40.610  1.00  0.91           C  
ATOM   1596  C   PHE A 106      24.226  -0.858 -41.820  1.00  0.91           C  
ATOM   1597  O   PHE A 106      23.908  -2.057 -41.638  1.00  0.91           O  
ATOM   1598  CB  PHE A 106      25.713  -0.609 -39.781  1.00  0.91           C  
ATOM   1599  CG  PHE A 106      26.372   0.135 -38.622  1.00  0.91           C  
ATOM   1600  CD1 PHE A 106      26.956   1.482 -38.800  1.00  0.91           C  
ATOM   1601  CD2 PHE A 106      26.580  -0.516 -37.452  1.00  0.91           C  
ATOM   1602  CE1 PHE A 106      27.461   2.156 -37.754  1.00  0.91           C  
ATOM   1603  CE2 PHE A 106      27.120   0.151 -36.382  1.00  0.91           C  
ATOM   1604  CZ  PHE A 106      27.468   1.552 -36.475  1.00  0.91           C  
ATOM   1605  H   PHE A 106      22.733  -0.617 -39.607  1.00  0.00           H  
ATOM   1606  HA  PHE A 106      25.035   0.872 -41.043  1.00  0.00           H  
ATOM   1607  HB3 PHE A 106      26.469  -0.913 -40.505  1.00  0.00           H  
ATOM   1608  HB2 PHE A 106      25.252  -1.486 -39.328  1.00  0.00           H  
ATOM   1609  HD1 PHE A 106      26.968   1.944 -39.776  1.00  0.00           H  
ATOM   1610  HD2 PHE A 106      26.240  -1.534 -37.332  1.00  0.00           H  
ATOM   1611  HE1 PHE A 106      27.809   3.178 -37.796  1.00  0.00           H  
ATOM   1612  HE2 PHE A 106      27.186  -0.276 -35.392  1.00  0.00           H  
ATOM   1613  HZ  PHE A 106      27.934   2.055 -35.641  1.00  0.00           H  
ATOM   1614  N   PRO A 107      24.064  -0.336 -43.073  1.00  0.92           N  
ATOM   1615  CA  PRO A 107      23.653  -1.268 -44.212  1.00  0.92           C  
ATOM   1616  C   PRO A 107      24.655  -2.406 -44.658  1.00  0.92           C  
ATOM   1617  O   PRO A 107      25.044  -2.399 -45.850  1.00  0.92           O  
ATOM   1618  CB  PRO A 107      23.437  -0.196 -45.311  1.00  0.92           C  
ATOM   1619  CG  PRO A 107      22.973   1.080 -44.627  1.00  0.92           C  
ATOM   1620  CD  PRO A 107      23.763   1.045 -43.374  1.00  0.92           C  
ATOM   1621  HA  PRO A 107      22.739  -1.757 -43.875  1.00  0.00           H  
ATOM   1622  HB3 PRO A 107      22.663  -0.447 -46.037  1.00  0.00           H  
ATOM   1623  HB2 PRO A 107      24.410   0.137 -45.672  1.00  0.00           H  
ATOM   1624  HG3 PRO A 107      21.902   1.182 -44.454  1.00  0.00           H  
ATOM   1625  HG2 PRO A 107      23.314   1.981 -45.137  1.00  0.00           H  
ATOM   1626  HD2 PRO A 107      24.706   1.508 -43.663  1.00  0.00           H  
ATOM   1627  HD3 PRO A 107      23.353   1.704 -42.608  1.00  0.00           H  
ATOM   1628  N   LYS A 108      24.997  -3.417 -43.812  1.00  0.85           N  
ATOM   1629  CA  LYS A 108      25.709  -4.666 -44.068  1.00  0.85           C  
ATOM   1630  C   LYS A 108      27.113  -4.350 -44.457  1.00  0.85           C  
ATOM   1631  O   LYS A 108      27.808  -3.783 -43.668  1.00  0.85           O  
ATOM   1632  CB  LYS A 108      25.012  -5.528 -45.115  1.00  0.85           C  
ATOM   1633  CG  LYS A 108      25.232  -7.023 -45.153  1.00  0.85           C  
ATOM   1634  CD  LYS A 108      24.838  -7.728 -46.537  1.00  0.85           C  
ATOM   1635  CE  LYS A 108      24.593  -9.291 -46.368  1.00  0.85           C  
ATOM   1636  NZ  LYS A 108      24.499  -9.886 -47.709  1.00  0.85           N1+
ATOM   1637  H   LYS A 108      24.683  -3.305 -42.859  1.00  0.00           H  
ATOM   1638  HA  LYS A 108      25.659  -5.347 -43.218  1.00  0.00           H  
ATOM   1639  HB3 LYS A 108      25.271  -5.248 -46.137  1.00  0.00           H  
ATOM   1640  HB2 LYS A 108      23.943  -5.340 -45.012  1.00  0.00           H  
ATOM   1641  HG3 LYS A 108      24.630  -7.528 -44.397  1.00  0.00           H  
ATOM   1642  HG2 LYS A 108      26.240  -7.326 -44.870  1.00  0.00           H  
ATOM   1643  HD3 LYS A 108      25.635  -7.508 -47.248  1.00  0.00           H  
ATOM   1644  HD2 LYS A 108      23.857  -7.357 -46.832  1.00  0.00           H  
ATOM   1645  HE3 LYS A 108      23.654  -9.488 -45.850  1.00  0.00           H  
ATOM   1646  HE2 LYS A 108      25.451  -9.656 -45.802  1.00  0.00           H  
ATOM   1647  HZ1 LYS A 108      24.077  -9.098 -48.180  1.00  0.00           H  
ATOM   1648  HZ2 LYS A 108      25.330 -10.298 -48.108  1.00  0.00           H  
ATOM   1649  HZ3 LYS A 108      23.816 -10.613 -47.866  1.00  0.00           H  
ATOM   1650  N   GLU A 109      27.584  -4.686 -45.664  1.00  0.77           N  
ATOM   1651  CA  GLU A 109      28.960  -4.571 -46.103  1.00  0.77           C  
ATOM   1652  C   GLU A 109      29.498  -3.127 -46.270  1.00  0.77           C  
ATOM   1653  O   GLU A 109      30.680  -2.948 -46.057  1.00  0.77           O  
ATOM   1654  CB  GLU A 109      29.057  -5.383 -47.374  1.00  0.77           C  
ATOM   1655  CG  GLU A 109      28.680  -6.929 -47.363  1.00  0.77           C  
ATOM   1656  CD  GLU A 109      29.046  -7.746 -48.596  1.00  0.77           C  
ATOM   1657  OE1 GLU A 109      29.337  -7.245 -49.691  1.00  0.77           O  
ATOM   1658  OE2 GLU A 109      29.169  -8.933 -48.370  1.00  0.77           O1-
ATOM   1659  H   GLU A 109      26.981  -5.284 -46.209  1.00  0.00           H  
ATOM   1660  HA  GLU A 109      29.465  -5.098 -45.294  1.00  0.00           H  
ATOM   1661  HB3 GLU A 109      30.116  -5.292 -47.616  1.00  0.00           H  
ATOM   1662  HB2 GLU A 109      28.537  -5.002 -48.254  1.00  0.00           H  
ATOM   1663  HG3 GLU A 109      27.612  -7.104 -47.235  1.00  0.00           H  
ATOM   1664  HG2 GLU A 109      29.180  -7.356 -46.493  1.00  0.00           H  
ATOM   1665  N   SER A 110      28.592  -2.175 -46.527  1.00  0.85           N  
ATOM   1666  CA  SER A 110      28.922  -0.799 -46.812  1.00  0.85           C  
ATOM   1667  C   SER A 110      29.564  -0.170 -45.593  1.00  0.85           C  
ATOM   1668  O   SER A 110      30.410   0.651 -45.764  1.00  0.85           O  
ATOM   1669  CB  SER A 110      27.575  -0.030 -47.122  1.00  0.85           C  
ATOM   1670  OG  SER A 110      27.771   1.373 -47.140  1.00  0.85           O  
ATOM   1671  H   SER A 110      27.624  -2.447 -46.627  1.00  0.00           H  
ATOM   1672  HA  SER A 110      29.558  -0.814 -47.697  1.00  0.00           H  
ATOM   1673  HB3 SER A 110      26.917  -0.190 -46.267  1.00  0.00           H  
ATOM   1674  HB2 SER A 110      27.135  -0.424 -48.038  1.00  0.00           H  
ATOM   1675  HG  SER A 110      28.273   1.553 -47.939  1.00  0.00           H  
ATOM   1676  N   SER A 111      29.145  -0.626 -44.375  1.00  0.86           N  
ATOM   1677  CA  SER A 111      29.519  -0.041 -43.068  1.00  0.86           C  
ATOM   1678  C   SER A 111      30.857  -0.653 -42.540  1.00  0.86           C  
ATOM   1679  O   SER A 111      31.406   0.003 -41.675  1.00  0.86           O  
ATOM   1680  CB  SER A 111      28.324  -0.202 -42.085  1.00  0.86           C  
ATOM   1681  OG  SER A 111      27.337   0.697 -42.526  1.00  0.86           O  
ATOM   1682  H   SER A 111      28.533  -1.429 -44.407  1.00  0.00           H  
ATOM   1683  HA  SER A 111      29.634   1.022 -43.279  1.00  0.00           H  
ATOM   1684  HB3 SER A 111      28.541  -0.062 -41.026  1.00  0.00           H  
ATOM   1685  HB2 SER A 111      28.007  -1.244 -42.111  1.00  0.00           H  
ATOM   1686  HG  SER A 111      27.570   1.602 -42.308  1.00  0.00           H  
ATOM   1687  N   TRP A 112      31.239  -1.820 -43.043  1.00  0.79           N  
ATOM   1688  CA  TRP A 112      32.400  -2.590 -42.534  1.00  0.79           C  
ATOM   1689  C   TRP A 112      33.237  -3.166 -43.696  1.00  0.79           C  
ATOM   1690  O   TRP A 112      33.077  -4.381 -43.856  1.00  0.79           O  
ATOM   1691  CB  TRP A 112      31.983  -3.556 -41.413  1.00  0.79           C  
ATOM   1692  CG  TRP A 112      31.164  -2.995 -40.319  1.00  0.79           C  
ATOM   1693  CD1 TRP A 112      29.796  -2.912 -40.138  1.00  0.79           C  
ATOM   1694  CD2 TRP A 112      31.701  -2.234 -39.180  1.00  0.79           C  
ATOM   1695  NE1 TRP A 112      29.566  -2.165 -39.025  1.00  0.79           N  
ATOM   1696  CE2 TRP A 112      30.676  -1.701 -38.384  1.00  0.79           C  
ATOM   1697  CE3 TRP A 112      33.033  -1.819 -38.842  1.00  0.79           C  
ATOM   1698  CZ2 TRP A 112      30.892  -0.861 -37.261  1.00  0.79           C  
ATOM   1699  CZ3 TRP A 112      33.365  -1.114 -37.627  1.00  0.79           C  
ATOM   1700  CH2 TRP A 112      32.259  -0.544 -36.873  1.00  0.79           C  
ATOM   1701  H   TRP A 112      30.784  -2.144 -43.884  1.00  0.00           H  
ATOM   1702  HA  TRP A 112      33.046  -1.829 -42.098  1.00  0.00           H  
ATOM   1703  HB3 TRP A 112      32.926  -3.866 -40.962  1.00  0.00           H  
ATOM   1704  HB2 TRP A 112      31.498  -4.410 -41.887  1.00  0.00           H  
ATOM   1705  HD1 TRP A 112      29.128  -3.441 -40.801  1.00  0.00           H  
ATOM   1706  HE1 TRP A 112      28.595  -1.974 -38.825  1.00  0.00           H  
ATOM   1707  HE3 TRP A 112      33.819  -2.210 -39.471  1.00  0.00           H  
ATOM   1708  HZ2 TRP A 112      30.111  -0.551 -36.584  1.00  0.00           H  
ATOM   1709  HZ3 TRP A 112      34.404  -0.998 -37.356  1.00  0.00           H  
ATOM   1710  HH2 TRP A 112      32.372   0.026 -35.963  1.00  0.00           H  
ATOM   1711  N   PRO A 113      34.011  -2.420 -44.518  1.00  0.77           N  
ATOM   1712  CA  PRO A 113      34.944  -2.990 -45.529  1.00  0.77           C  
ATOM   1713  C   PRO A 113      35.972  -4.088 -44.990  1.00  0.77           C  
ATOM   1714  O   PRO A 113      36.628  -3.813 -43.982  1.00  0.77           O  
ATOM   1715  CB  PRO A 113      35.568  -1.797 -46.224  1.00  0.77           C  
ATOM   1716  CG  PRO A 113      34.586  -0.686 -46.013  1.00  0.77           C  
ATOM   1717  CD  PRO A 113      33.975  -0.958 -44.644  1.00  0.77           C  
ATOM   1718  HA  PRO A 113      34.330  -3.551 -46.233  1.00  0.00           H  
ATOM   1719  HB3 PRO A 113      35.835  -1.872 -47.278  1.00  0.00           H  
ATOM   1720  HB2 PRO A 113      36.524  -1.609 -45.735  1.00  0.00           H  
ATOM   1721  HG3 PRO A 113      33.910  -0.662 -46.868  1.00  0.00           H  
ATOM   1722  HG2 PRO A 113      35.246   0.169 -46.156  1.00  0.00           H  
ATOM   1723  HD2 PRO A 113      34.683  -0.568 -43.912  1.00  0.00           H  
ATOM   1724  HD3 PRO A 113      33.003  -0.526 -44.408  1.00  0.00           H  
ATOM   1725  N   ASN A 114      36.299  -5.194 -45.735  1.00  0.78           N  
ATOM   1726  CA  ASN A 114      37.440  -6.081 -45.456  1.00  0.78           C  
ATOM   1727  C   ASN A 114      37.108  -7.155 -44.375  1.00  0.78           C  
ATOM   1728  O   ASN A 114      37.797  -8.213 -44.206  1.00  0.78           O  
ATOM   1729  CB  ASN A 114      38.779  -5.464 -45.163  1.00  0.78           C  
ATOM   1730  CG  ASN A 114      39.346  -4.657 -46.345  1.00  0.78           C  
ATOM   1731  OD1 ASN A 114      38.697  -4.565 -47.369  1.00  0.78           O  
ATOM   1732  ND2 ASN A 114      40.539  -4.008 -46.255  1.00  0.78           N  
ATOM   1733  H   ASN A 114      35.934  -5.298 -46.671  1.00  0.00           H  
ATOM   1734  HA  ASN A 114      37.274  -6.598 -46.401  1.00  0.00           H  
ATOM   1735  HB3 ASN A 114      39.484  -6.285 -45.037  1.00  0.00           H  
ATOM   1736  HB2 ASN A 114      38.871  -4.844 -44.271  1.00  0.00           H  
ATOM   1737 HD22 ASN A 114      40.786  -3.339 -46.971  1.00  0.00           H  
ATOM   1738 HD21 ASN A 114      41.026  -4.033 -45.370  1.00  0.00           H  
ATOM   1739  N   HIS A 115      36.032  -6.943 -43.579  1.00  0.86           N  
ATOM   1740  CA  HIS A 115      35.527  -7.945 -42.650  1.00  0.86           C  
ATOM   1741  C   HIS A 115      34.629  -8.963 -43.419  1.00  0.86           C  
ATOM   1742  O   HIS A 115      33.898  -8.594 -44.346  1.00  0.86           O  
ATOM   1743  CB  HIS A 115      34.695  -7.220 -41.572  1.00  0.86           C  
ATOM   1744  CG  HIS A 115      35.447  -6.596 -40.471  1.00  0.86           C  
ATOM   1745  ND1 HIS A 115      35.234  -5.278 -40.141  1.00  0.86           N  
ATOM   1746  CD2 HIS A 115      36.348  -7.172 -39.575  1.00  0.86           C  
ATOM   1747  CE1 HIS A 115      35.980  -5.095 -39.065  1.00  0.86           C  
ATOM   1748  NE2 HIS A 115      36.735  -6.183 -38.682  1.00  0.86           N  
ATOM   1749  H   HIS A 115      35.401  -6.199 -43.839  1.00  0.00           H  
ATOM   1750  HA  HIS A 115      36.370  -8.551 -42.317  1.00  0.00           H  
ATOM   1751  HB3 HIS A 115      34.158  -7.996 -41.026  1.00  0.00           H  
ATOM   1752  HB2 HIS A 115      33.932  -6.606 -42.051  1.00  0.00           H  
ATOM   1753  HD2 HIS A 115      36.731  -8.176 -39.476  1.00  0.00           H  
ATOM   1754  HE1 HIS A 115      35.970  -4.168 -38.513  1.00  0.00           H  
ATOM   1755  HE2 HIS A 115      37.460  -6.106 -37.983  1.00  0.00           H  
ATOM   1756  N   THR A 116      34.615 -10.170 -42.932  1.00  0.86           N  
ATOM   1757  CA  THR A 116      33.583 -11.117 -43.242  1.00  0.86           C  
ATOM   1758  C   THR A 116      32.407 -10.741 -42.314  1.00  0.86           C  
ATOM   1759  O   THR A 116      32.495 -11.070 -41.148  1.00  0.86           O  
ATOM   1760  CB  THR A 116      34.014 -12.583 -42.923  1.00  0.86           C  
ATOM   1761  OG1 THR A 116      35.229 -12.938 -43.535  1.00  0.86           O  
ATOM   1762  CG2 THR A 116      32.990 -13.657 -43.333  1.00  0.86           C  
ATOM   1763  H   THR A 116      34.986 -10.285 -41.999  1.00  0.00           H  
ATOM   1764  HA  THR A 116      33.369 -11.127 -44.310  1.00  0.00           H  
ATOM   1765  HB  THR A 116      34.190 -12.627 -41.848  1.00  0.00           H  
ATOM   1766  HG1 THR A 116      36.015 -12.591 -43.107  1.00  0.00           H  
ATOM   1767 HG21 THR A 116      32.066 -13.498 -42.776  1.00  0.00           H  
ATOM   1768 HG22 THR A 116      32.740 -13.727 -44.392  1.00  0.00           H  
ATOM   1769 HG23 THR A 116      33.307 -14.661 -43.052  1.00  0.00           H  
ATOM   1770  N   VAL A 117      31.384  -9.953 -42.777  1.00  0.79           N  
ATOM   1771  CA  VAL A 117      30.308  -9.581 -41.916  1.00  0.79           C  
ATOM   1772  C   VAL A 117      29.271 -10.687 -41.533  1.00  0.79           C  
ATOM   1773  O   VAL A 117      28.435 -10.507 -40.652  1.00  0.79           O  
ATOM   1774  CB  VAL A 117      29.479  -8.380 -42.490  1.00  0.79           C  
ATOM   1775  CG1 VAL A 117      30.377  -7.215 -42.794  1.00  0.79           C  
ATOM   1776  CG2 VAL A 117      28.433  -8.587 -43.519  1.00  0.79           C  
ATOM   1777  H   VAL A 117      31.439  -9.690 -43.751  1.00  0.00           H  
ATOM   1778  HA  VAL A 117      30.653  -9.212 -40.950  1.00  0.00           H  
ATOM   1779  HB  VAL A 117      28.912  -8.109 -41.599  1.00  0.00           H  
ATOM   1780 HG11 VAL A 117      31.183  -7.171 -42.061  1.00  0.00           H  
ATOM   1781 HG12 VAL A 117      30.927  -7.374 -43.722  1.00  0.00           H  
ATOM   1782 HG13 VAL A 117      29.801  -6.297 -42.899  1.00  0.00           H  
ATOM   1783 HG21 VAL A 117      27.625  -9.207 -43.130  1.00  0.00           H  
ATOM   1784 HG22 VAL A 117      28.148  -7.581 -43.827  1.00  0.00           H  
ATOM   1785 HG23 VAL A 117      28.759  -9.211 -44.350  1.00  0.00           H  
ATOM   1786  N   THR A 118      29.167 -11.753 -42.341  1.00  0.69           N  
ATOM   1787  CA  THR A 118      28.196 -12.866 -42.162  1.00  0.69           C  
ATOM   1788  C   THR A 118      28.675 -13.870 -41.085  1.00  0.69           C  
ATOM   1789  O   THR A 118      29.837 -14.265 -41.085  1.00  0.69           O  
ATOM   1790  CB  THR A 118      27.827 -13.633 -43.530  1.00  0.69           C  
ATOM   1791  OG1 THR A 118      27.594 -12.723 -44.539  1.00  0.69           O  
ATOM   1792  CG2 THR A 118      26.701 -14.701 -43.491  1.00  0.69           C  
ATOM   1793  H   THR A 118      29.722 -11.806 -43.183  1.00  0.00           H  
ATOM   1794  HA  THR A 118      27.321 -12.427 -41.682  1.00  0.00           H  
ATOM   1795  HB  THR A 118      28.674 -14.213 -43.895  1.00  0.00           H  
ATOM   1796  HG1 THR A 118      28.482 -12.391 -44.689  1.00  0.00           H  
ATOM   1797 HG21 THR A 118      26.092 -14.712 -44.395  1.00  0.00           H  
ATOM   1798 HG22 THR A 118      27.093 -15.697 -43.287  1.00  0.00           H  
ATOM   1799 HG23 THR A 118      25.952 -14.552 -42.713  1.00  0.00           H  
ATOM   1800  N   GLY A 119      27.703 -14.369 -40.253  1.00  0.86           N  
ATOM   1801  CA  GLY A 119      27.966 -15.489 -39.367  1.00  0.86           C  
ATOM   1802  C   GLY A 119      27.270 -16.739 -39.971  1.00  0.86           C  
ATOM   1803  O   GLY A 119      26.179 -16.590 -40.588  1.00  0.86           O  
ATOM   1804  H   GLY A 119      26.733 -14.106 -40.354  1.00  0.00           H  
ATOM   1805  HA3 GLY A 119      27.571 -15.323 -38.364  1.00  0.00           H  
ATOM   1806  HA2 GLY A 119      29.027 -15.677 -39.202  1.00  0.00           H  
ATOM   1807  N   VAL A 120      27.942 -17.892 -39.851  1.00  0.89           N  
ATOM   1808  CA  VAL A 120      27.507 -19.186 -40.308  1.00  0.89           C  
ATOM   1809  C   VAL A 120      27.559 -20.226 -39.090  1.00  0.89           C  
ATOM   1810  O   VAL A 120      28.328 -21.192 -39.033  1.00  0.89           O  
ATOM   1811  CB  VAL A 120      28.473 -19.699 -41.481  1.00  0.89           C  
ATOM   1812  CG1 VAL A 120      27.906 -20.954 -42.295  1.00  0.89           C  
ATOM   1813  CG2 VAL A 120      28.751 -18.596 -42.459  1.00  0.89           C  
ATOM   1814  H   VAL A 120      28.666 -17.890 -39.146  1.00  0.00           H  
ATOM   1815  HA  VAL A 120      26.506 -19.088 -40.727  1.00  0.00           H  
ATOM   1816  HB  VAL A 120      29.468 -19.833 -41.057  1.00  0.00           H  
ATOM   1817 HG11 VAL A 120      28.432 -21.186 -43.221  1.00  0.00           H  
ATOM   1818 HG12 VAL A 120      27.864 -21.863 -41.695  1.00  0.00           H  
ATOM   1819 HG13 VAL A 120      26.846 -20.796 -42.495  1.00  0.00           H  
ATOM   1820 HG21 VAL A 120      29.420 -19.003 -43.218  1.00  0.00           H  
ATOM   1821 HG22 VAL A 120      27.822 -18.271 -42.927  1.00  0.00           H  
ATOM   1822 HG23 VAL A 120      29.295 -17.732 -42.077  1.00  0.00           H  
ATOM   1823  N   SER A 121      26.775 -19.790 -38.114  1.00  0.87           N  
ATOM   1824  CA  SER A 121      26.696 -20.275 -36.772  1.00  0.87           C  
ATOM   1825  C   SER A 121      25.751 -21.570 -36.550  1.00  0.87           C  
ATOM   1826  O   SER A 121      25.347 -22.201 -37.521  1.00  0.87           O  
ATOM   1827  CB  SER A 121      26.254 -19.005 -35.881  1.00  0.87           C  
ATOM   1828  OG  SER A 121      26.708 -19.282 -34.651  1.00  0.87           O  
ATOM   1829  H   SER A 121      25.945 -19.307 -38.427  1.00  0.00           H  
ATOM   1830  HA  SER A 121      27.715 -20.570 -36.518  1.00  0.00           H  
ATOM   1831  HB3 SER A 121      25.176 -18.848 -35.912  1.00  0.00           H  
ATOM   1832  HB2 SER A 121      26.619 -18.039 -36.229  1.00  0.00           H  
ATOM   1833  HG  SER A 121      27.634 -19.035 -34.606  1.00  0.00           H  
ATOM   1834  N   SER A 122      25.617 -22.008 -35.324  1.00  0.74           N  
ATOM   1835  CA  SER A 122      24.789 -23.092 -34.814  1.00  0.74           C  
ATOM   1836  C   SER A 122      23.292 -22.884 -35.150  1.00  0.74           C  
ATOM   1837  O   SER A 122      22.564 -23.882 -35.411  1.00  0.74           O  
ATOM   1838  CB  SER A 122      24.864 -23.329 -33.300  1.00  0.74           C  
ATOM   1839  OG  SER A 122      24.610 -22.149 -32.572  1.00  0.74           O  
ATOM   1840  H   SER A 122      25.915 -21.423 -34.557  1.00  0.00           H  
ATOM   1841  HA  SER A 122      24.998 -24.000 -35.379  1.00  0.00           H  
ATOM   1842  HB3 SER A 122      25.853 -23.664 -32.988  1.00  0.00           H  
ATOM   1843  HB2 SER A 122      24.200 -24.120 -32.950  1.00  0.00           H  
ATOM   1844  HG  SER A 122      23.674 -22.000 -32.417  1.00  0.00           H  
ATOM   1845  N   CYS A 123      22.888 -21.650 -35.377  1.00  0.89           N  
ATOM   1846  CA  CYS A 123      21.518 -21.224 -35.785  1.00  0.89           C  
ATOM   1847  C   CYS A 123      21.180 -21.797 -37.178  1.00  0.89           C  
ATOM   1848  O   CYS A 123      21.884 -21.509 -38.082  1.00  0.89           O  
ATOM   1849  CB  CYS A 123      21.474 -19.683 -35.866  1.00  0.89           C  
ATOM   1850  SG  CYS A 123      21.651 -18.819 -34.260  1.00  0.89           S  
ATOM   1851  H   CYS A 123      23.542 -20.898 -35.214  1.00  0.00           H  
ATOM   1852  HA  CYS A 123      20.727 -21.564 -35.117  1.00  0.00           H  
ATOM   1853  HB3 CYS A 123      20.489 -19.424 -36.254  1.00  0.00           H  
ATOM   1854  HB2 CYS A 123      22.215 -19.256 -36.543  1.00  0.00           H  
ATOM   1855  N   SER A 124      20.174 -22.684 -37.232  1.00  0.86           N  
ATOM   1856  CA  SER A 124      19.869 -23.618 -38.338  1.00  0.86           C  
ATOM   1857  C   SER A 124      18.330 -23.752 -38.625  1.00  0.86           C  
ATOM   1858  O   SER A 124      17.603 -23.959 -37.638  1.00  0.86           O  
ATOM   1859  CB  SER A 124      20.684 -24.890 -38.035  1.00  0.86           C  
ATOM   1860  OG  SER A 124      20.665 -25.895 -39.030  1.00  0.86           O  
ATOM   1861  H   SER A 124      19.480 -22.774 -36.503  1.00  0.00           H  
ATOM   1862  HA  SER A 124      20.398 -23.181 -39.186  1.00  0.00           H  
ATOM   1863  HB3 SER A 124      20.236 -25.356 -37.157  1.00  0.00           H  
ATOM   1864  HB2 SER A 124      21.681 -24.528 -37.781  1.00  0.00           H  
ATOM   1865  HG  SER A 124      21.193 -25.663 -39.797  1.00  0.00           H  
ATOM   1866  N   HIS A 125      17.888 -23.488 -39.874  1.00  0.81           N  
ATOM   1867  CA  HIS A 125      16.561 -23.516 -40.362  1.00  0.81           C  
ATOM   1868  C   HIS A 125      16.452 -23.656 -41.894  1.00  0.81           C  
ATOM   1869  O   HIS A 125      17.240 -23.067 -42.687  1.00  0.81           O  
ATOM   1870  CB  HIS A 125      15.831 -22.268 -39.745  1.00  0.81           C  
ATOM   1871  CG  HIS A 125      14.358 -22.141 -40.102  1.00  0.81           C  
ATOM   1872  ND1 HIS A 125      13.305 -22.497 -39.275  1.00  0.81           N1+
ATOM   1873  CD2 HIS A 125      13.726 -21.649 -41.222  1.00  0.81           C  
ATOM   1874  CE1 HIS A 125      12.204 -22.190 -39.853  1.00  0.81           C  
ATOM   1875  NE2 HIS A 125      12.365 -21.601 -40.995  1.00  0.81           N  
ATOM   1876  H   HIS A 125      18.511 -23.402 -40.665  1.00  0.00           H  
ATOM   1877  HA  HIS A 125      16.009 -24.336 -39.903  1.00  0.00           H  
ATOM   1878  HB3 HIS A 125      16.276 -21.298 -39.964  1.00  0.00           H  
ATOM   1879  HB2 HIS A 125      16.033 -22.342 -38.677  1.00  0.00           H  
ATOM   1880  HD1 HIS A 125      13.300 -22.937 -38.366  1.00  0.00           H  
ATOM   1881  HD2 HIS A 125      14.167 -21.313 -42.150  1.00  0.00           H  
ATOM   1882  HE1 HIS A 125      11.227 -22.327 -39.414  1.00  0.00           H  
ATOM   1883  HE2 HIS A 125      11.610 -21.170 -41.510  1.00  0.00           H  
ATOM   1884  N   ASN A 126      15.460 -24.474 -42.260  1.00  0.82           N  
ATOM   1885  CA  ASN A 126      15.162 -24.775 -43.719  1.00  0.82           C  
ATOM   1886  C   ASN A 126      16.301 -25.475 -44.413  1.00  0.82           C  
ATOM   1887  O   ASN A 126      16.570 -25.312 -45.603  1.00  0.82           O  
ATOM   1888  CB  ASN A 126      14.719 -23.439 -44.471  1.00  0.82           C  
ATOM   1889  CG  ASN A 126      13.243 -23.046 -44.276  1.00  0.82           C  
ATOM   1890  OD1 ASN A 126      12.413 -23.766 -43.704  1.00  0.82           O  
ATOM   1891  ND2 ASN A 126      12.850 -21.795 -44.573  1.00  0.82           N  
ATOM   1892  H   ASN A 126      15.010 -25.056 -41.568  1.00  0.00           H  
ATOM   1893  HA  ASN A 126      14.278 -25.397 -43.573  1.00  0.00           H  
ATOM   1894  HB3 ASN A 126      14.888 -23.448 -45.548  1.00  0.00           H  
ATOM   1895  HB2 ASN A 126      15.386 -22.629 -44.174  1.00  0.00           H  
ATOM   1896 HD22 ASN A 126      11.888 -21.676 -44.289  1.00  0.00           H  
ATOM   1897 HD21 ASN A 126      13.273 -21.262 -45.320  1.00  0.00           H  
ATOM   1898  N   GLY A 127      17.059 -26.275 -43.716  1.00  0.88           N  
ATOM   1899  CA  GLY A 127      18.251 -26.972 -44.148  1.00  0.88           C  
ATOM   1900  C   GLY A 127      19.454 -26.106 -44.483  1.00  0.88           C  
ATOM   1901  O   GLY A 127      20.398 -26.613 -45.060  1.00  0.88           O  
ATOM   1902  H   GLY A 127      16.850 -26.397 -42.735  1.00  0.00           H  
ATOM   1903  HA3 GLY A 127      17.862 -27.554 -44.983  1.00  0.00           H  
ATOM   1904  HA2 GLY A 127      18.579 -27.711 -43.416  1.00  0.00           H  
ATOM   1905  N   GLU A 128      19.362 -24.814 -44.094  1.00  0.83           N  
ATOM   1906  CA  GLU A 128      20.499 -23.906 -44.079  1.00  0.83           C  
ATOM   1907  C   GLU A 128      20.876 -23.569 -42.598  1.00  0.83           C  
ATOM   1908  O   GLU A 128      20.080 -23.543 -41.677  1.00  0.83           O  
ATOM   1909  CB  GLU A 128      19.998 -22.561 -44.716  1.00  0.83           C  
ATOM   1910  CG  GLU A 128      19.490 -22.691 -46.144  1.00  0.83           C  
ATOM   1911  CD  GLU A 128      19.196 -21.382 -46.910  1.00  0.83           C  
ATOM   1912  OE1 GLU A 128      19.187 -21.421 -48.173  1.00  0.83           O  
ATOM   1913  OE2 GLU A 128      19.060 -20.252 -46.333  1.00  0.83           O1-
ATOM   1914  H   GLU A 128      18.484 -24.397 -43.819  1.00  0.00           H  
ATOM   1915  HA  GLU A 128      21.399 -24.324 -44.530  1.00  0.00           H  
ATOM   1916  HB3 GLU A 128      20.835 -21.868 -44.804  1.00  0.00           H  
ATOM   1917  HB2 GLU A 128      19.360 -22.013 -44.022  1.00  0.00           H  
ATOM   1918  HG3 GLU A 128      18.502 -23.140 -46.038  1.00  0.00           H  
ATOM   1919  HG2 GLU A 128      20.126 -23.310 -46.777  1.00  0.00           H  
ATOM   1920  N   ASN A 129      22.188 -23.248 -42.453  1.00  0.85           N  
ATOM   1921  CA  ASN A 129      22.768 -22.649 -41.270  1.00  0.85           C  
ATOM   1922  C   ASN A 129      23.103 -21.177 -41.573  1.00  0.85           C  
ATOM   1923  O   ASN A 129      23.691 -21.013 -42.644  1.00  0.85           O  
ATOM   1924  CB  ASN A 129      24.029 -23.331 -40.741  1.00  0.85           C  
ATOM   1925  CG  ASN A 129      23.876 -24.617 -39.890  1.00  0.85           C  
ATOM   1926  OD1 ASN A 129      23.327 -25.592 -40.408  1.00  0.85           O  
ATOM   1927  ND2 ASN A 129      24.329 -24.590 -38.594  1.00  0.85           N  
ATOM   1928  H   ASN A 129      22.768 -23.074 -43.262  1.00  0.00           H  
ATOM   1929  HA  ASN A 129      22.033 -22.705 -40.467  1.00  0.00           H  
ATOM   1930  HB3 ASN A 129      24.553 -22.589 -40.140  1.00  0.00           H  
ATOM   1931  HB2 ASN A 129      24.763 -23.439 -41.540  1.00  0.00           H  
ATOM   1932 HD22 ASN A 129      24.241 -25.366 -37.954  1.00  0.00           H  
ATOM   1933 HD21 ASN A 129      24.868 -23.775 -38.339  1.00  0.00           H  
ATOM   1934  N   SER A 130      22.864 -20.252 -40.671  1.00  0.88           N  
ATOM   1935  CA  SER A 130      23.031 -18.833 -40.710  1.00  0.88           C  
ATOM   1936  C   SER A 130      23.283 -18.200 -39.320  1.00  0.88           C  
ATOM   1937  O   SER A 130      24.080 -18.665 -38.548  1.00  0.88           O  
ATOM   1938  CB  SER A 130      21.927 -18.297 -41.647  1.00  0.88           C  
ATOM   1939  OG  SER A 130      20.625 -18.286 -41.055  1.00  0.88           O  
ATOM   1940  H   SER A 130      22.588 -20.698 -39.807  1.00  0.00           H  
ATOM   1941  HA  SER A 130      23.961 -18.612 -41.234  1.00  0.00           H  
ATOM   1942  HB3 SER A 130      21.877 -18.730 -42.646  1.00  0.00           H  
ATOM   1943  HB2 SER A 130      22.137 -17.235 -41.777  1.00  0.00           H  
ATOM   1944  HG  SER A 130      20.211 -19.120 -41.289  1.00  0.00           H  
ATOM   1945  N   PHE A 131      22.568 -17.095 -38.971  1.00  0.89           N  
ATOM   1946  CA  PHE A 131      22.713 -16.350 -37.729  1.00  0.89           C  
ATOM   1947  C   PHE A 131      21.525 -15.406 -37.568  1.00  0.89           C  
ATOM   1948  O   PHE A 131      20.630 -15.480 -38.384  1.00  0.89           O  
ATOM   1949  CB  PHE A 131      24.104 -15.656 -37.827  1.00  0.89           C  
ATOM   1950  CG  PHE A 131      24.638 -14.981 -36.625  1.00  0.89           C  
ATOM   1951  CD1 PHE A 131      25.041 -15.740 -35.500  1.00  0.89           C  
ATOM   1952  CD2 PHE A 131      24.924 -13.570 -36.623  1.00  0.89           C  
ATOM   1953  CE1 PHE A 131      25.453 -15.101 -34.346  1.00  0.89           C  
ATOM   1954  CE2 PHE A 131      25.428 -12.979 -35.536  1.00  0.89           C  
ATOM   1955  CZ  PHE A 131      25.602 -13.690 -34.369  1.00  0.89           C  
ATOM   1956  H   PHE A 131      21.815 -16.658 -39.484  1.00  0.00           H  
ATOM   1957  HA  PHE A 131      22.703 -17.016 -36.867  1.00  0.00           H  
ATOM   1958  HB3 PHE A 131      24.033 -14.888 -38.598  1.00  0.00           H  
ATOM   1959  HB2 PHE A 131      24.887 -16.340 -38.152  1.00  0.00           H  
ATOM   1960  HD1 PHE A 131      24.910 -16.807 -35.599  1.00  0.00           H  
ATOM   1961  HD2 PHE A 131      24.865 -12.991 -37.533  1.00  0.00           H  
ATOM   1962  HE1 PHE A 131      25.688 -15.705 -33.482  1.00  0.00           H  
ATOM   1963  HE2 PHE A 131      25.571 -11.909 -35.522  1.00  0.00           H  
ATOM   1964  HZ  PHE A 131      25.985 -13.260 -33.455  1.00  0.00           H  
ATOM   1965  N   TYR A 132      21.611 -14.577 -36.490  1.00  0.89           N  
ATOM   1966  CA  TYR A 132      20.658 -13.533 -36.108  1.00  0.89           C  
ATOM   1967  C   TYR A 132      20.544 -12.448 -37.184  1.00  0.89           C  
ATOM   1968  O   TYR A 132      21.605 -11.947 -37.626  1.00  0.89           O  
ATOM   1969  CB  TYR A 132      21.195 -12.966 -34.809  1.00  0.89           C  
ATOM   1970  CG  TYR A 132      21.539 -13.986 -33.710  1.00  0.89           C  
ATOM   1971  CD1 TYR A 132      20.556 -14.969 -33.371  1.00  0.89           C  
ATOM   1972  CD2 TYR A 132      22.738 -13.831 -33.001  1.00  0.89           C  
ATOM   1973  CE1 TYR A 132      20.765 -15.749 -32.310  1.00  0.89           C  
ATOM   1974  CE2 TYR A 132      22.961 -14.730 -31.885  1.00  0.89           C  
ATOM   1975  CZ  TYR A 132      21.943 -15.674 -31.555  1.00  0.89           C  
ATOM   1976  OH  TYR A 132      22.119 -16.423 -30.413  1.00  0.89           O  
ATOM   1977  H   TYR A 132      22.418 -14.464 -35.894  1.00  0.00           H  
ATOM   1978  HA  TYR A 132      19.705 -13.977 -35.821  1.00  0.00           H  
ATOM   1979  HB3 TYR A 132      20.527 -12.194 -34.429  1.00  0.00           H  
ATOM   1980  HB2 TYR A 132      22.081 -12.386 -35.069  1.00  0.00           H  
ATOM   1981  HD1 TYR A 132      19.564 -14.780 -33.755  1.00  0.00           H  
ATOM   1982  HD2 TYR A 132      23.427 -13.069 -33.334  1.00  0.00           H  
ATOM   1983  HE1 TYR A 132      19.968 -16.409 -32.003  1.00  0.00           H  
ATOM   1984  HE2 TYR A 132      23.841 -14.617 -31.268  1.00  0.00           H  
ATOM   1985  HH  TYR A 132      22.643 -15.935 -29.774  1.00  0.00           H  
ATOM   1986  N   ARG A 133      19.277 -12.153 -37.544  1.00  0.82           N  
ATOM   1987  CA  ARG A 133      18.988 -11.412 -38.752  1.00  0.82           C  
ATOM   1988  C   ARG A 133      19.034  -9.912 -38.609  1.00  0.82           C  
ATOM   1989  O   ARG A 133      18.618  -9.233 -39.567  1.00  0.82           O  
ATOM   1990  CB  ARG A 133      17.626 -11.944 -39.416  1.00  0.82           C  
ATOM   1991  CG  ARG A 133      17.925 -13.377 -39.928  1.00  0.82           C  
ATOM   1992  CD  ARG A 133      16.640 -14.116 -40.257  1.00  0.82           C  
ATOM   1993  NE  ARG A 133      15.942 -13.590 -41.494  1.00  0.82           N  
ATOM   1994  CZ  ARG A 133      16.092 -13.912 -42.756  1.00  0.82           C  
ATOM   1995  NH1 ARG A 133      16.814 -14.996 -43.059  1.00  0.82           N  
ATOM   1996  NH2 ARG A 133      15.400 -13.282 -43.779  1.00  0.82           N1+
ATOM   1997  H   ARG A 133      18.520 -12.729 -37.206  1.00  0.00           H  
ATOM   1998  HA  ARG A 133      19.752 -11.682 -39.481  1.00  0.00           H  
ATOM   1999  HB3 ARG A 133      17.179 -11.410 -40.255  1.00  0.00           H  
ATOM   2000  HB2 ARG A 133      16.831 -11.989 -38.671  1.00  0.00           H  
ATOM   2001  HG3 ARG A 133      18.388 -13.972 -39.141  1.00  0.00           H  
ATOM   2002  HG2 ARG A 133      18.546 -13.339 -40.823  1.00  0.00           H  
ATOM   2003  HD3 ARG A 133      15.858 -13.843 -39.548  1.00  0.00           H  
ATOM   2004  HD2 ARG A 133      16.737 -15.200 -40.212  1.00  0.00           H  
ATOM   2005  HE  ARG A 133      15.221 -12.926 -41.250  1.00  0.00           H  
ATOM   2006 HH12 ARG A 133      16.902 -15.356 -43.999  1.00  0.00           H  
ATOM   2007 HH11 ARG A 133      17.468 -15.352 -42.376  1.00  0.00           H  
ATOM   2008 HH22 ARG A 133      15.499 -13.537 -44.752  1.00  0.00           H  
ATOM   2009 HH21 ARG A 133      14.793 -12.492 -43.619  1.00  0.00           H  
ATOM   2010  N   ASN A 134      19.533  -9.386 -37.438  1.00  0.87           N  
ATOM   2011  CA  ASN A 134      19.840  -7.974 -37.275  1.00  0.87           C  
ATOM   2012  C   ASN A 134      21.214  -7.591 -36.822  1.00  0.87           C  
ATOM   2013  O   ASN A 134      21.478  -6.419 -36.545  1.00  0.87           O  
ATOM   2014  CB  ASN A 134      18.847  -7.475 -36.087  1.00  0.87           C  
ATOM   2015  CG  ASN A 134      17.334  -7.638 -36.451  1.00  0.87           C  
ATOM   2016  OD1 ASN A 134      16.824  -7.307 -37.497  1.00  0.87           O  
ATOM   2017  ND2 ASN A 134      16.581  -8.226 -35.573  1.00  0.87           N  
ATOM   2018  H   ASN A 134      19.762 -10.048 -36.710  1.00  0.00           H  
ATOM   2019  HA  ASN A 134      19.828  -7.452 -38.233  1.00  0.00           H  
ATOM   2020  HB3 ASN A 134      18.965  -6.431 -35.798  1.00  0.00           H  
ATOM   2021  HB2 ASN A 134      19.052  -8.005 -35.157  1.00  0.00           H  
ATOM   2022 HD22 ASN A 134      15.591  -8.267 -35.769  1.00  0.00           H  
ATOM   2023 HD21 ASN A 134      17.081  -8.427 -34.719  1.00  0.00           H  
ATOM   2024  N   LEU A 135      22.064  -8.579 -36.675  1.00  0.91           N  
ATOM   2025  CA  LEU A 135      23.476  -8.493 -36.251  1.00  0.91           C  
ATOM   2026  C   LEU A 135      24.489  -8.938 -37.374  1.00  0.91           C  
ATOM   2027  O   LEU A 135      24.251  -9.836 -38.207  1.00  0.91           O  
ATOM   2028  CB  LEU A 135      23.649  -9.507 -35.140  1.00  0.91           C  
ATOM   2029  CG  LEU A 135      22.917  -9.105 -33.820  1.00  0.91           C  
ATOM   2030  CD1 LEU A 135      23.570  -9.919 -32.636  1.00  0.91           C  
ATOM   2031  CD2 LEU A 135      23.055  -7.603 -33.427  1.00  0.91           C  
ATOM   2032  H   LEU A 135      21.658  -9.502 -36.620  1.00  0.00           H  
ATOM   2033  HA  LEU A 135      23.682  -7.493 -35.869  1.00  0.00           H  
ATOM   2034  HB3 LEU A 135      24.722  -9.468 -34.950  1.00  0.00           H  
ATOM   2035  HB2 LEU A 135      23.351 -10.492 -35.496  1.00  0.00           H  
ATOM   2036  HG  LEU A 135      21.830  -9.172 -33.803  1.00  0.00           H  
ATOM   2037 HD11 LEU A 135      23.365 -10.987 -32.691  1.00  0.00           H  
ATOM   2038 HD12 LEU A 135      24.655  -9.820 -32.677  1.00  0.00           H  
ATOM   2039 HD13 LEU A 135      23.090  -9.791 -31.666  1.00  0.00           H  
ATOM   2040 HD21 LEU A 135      22.974  -7.435 -32.353  1.00  0.00           H  
ATOM   2041 HD22 LEU A 135      24.098  -7.372 -33.648  1.00  0.00           H  
ATOM   2042 HD23 LEU A 135      22.399  -6.912 -33.955  1.00  0.00           H  
ATOM   2043  N   LEU A 136      25.608  -8.204 -37.336  1.00  0.92           N  
ATOM   2044  CA  LEU A 136      26.758  -8.479 -38.153  1.00  0.92           C  
ATOM   2045  C   LEU A 136      27.902  -8.961 -37.329  1.00  0.92           C  
ATOM   2046  O   LEU A 136      28.365  -8.212 -36.438  1.00  0.92           O  
ATOM   2047  CB  LEU A 136      27.183  -7.213 -38.835  1.00  0.92           C  
ATOM   2048  CG  LEU A 136      26.258  -6.745 -39.915  1.00  0.92           C  
ATOM   2049  CD1 LEU A 136      26.632  -5.363 -40.442  1.00  0.92           C  
ATOM   2050  CD2 LEU A 136      26.098  -7.794 -41.045  1.00  0.92           C  
ATOM   2051  H   LEU A 136      25.669  -7.441 -36.677  1.00  0.00           H  
ATOM   2052  HA  LEU A 136      26.690  -9.146 -39.012  1.00  0.00           H  
ATOM   2053  HB3 LEU A 136      28.205  -7.322 -39.197  1.00  0.00           H  
ATOM   2054  HB2 LEU A 136      27.280  -6.344 -38.184  1.00  0.00           H  
ATOM   2055  HG  LEU A 136      25.336  -6.679 -39.339  1.00  0.00           H  
ATOM   2056 HD11 LEU A 136      27.280  -5.302 -41.317  1.00  0.00           H  
ATOM   2057 HD12 LEU A 136      25.683  -4.954 -40.789  1.00  0.00           H  
ATOM   2058 HD13 LEU A 136      27.085  -4.756 -39.659  1.00  0.00           H  
ATOM   2059 HD21 LEU A 136      25.215  -8.374 -40.778  1.00  0.00           H  
ATOM   2060 HD22 LEU A 136      25.919  -7.324 -42.013  1.00  0.00           H  
ATOM   2061 HD23 LEU A 136      26.977  -8.436 -41.102  1.00  0.00           H  
ATOM   2062  N   TRP A 137      28.296 -10.292 -37.459  1.00  0.90           N  
ATOM   2063  CA  TRP A 137      29.482 -10.840 -36.784  1.00  0.90           C  
ATOM   2064  C   TRP A 137      30.798 -10.624 -37.576  1.00  0.90           C  
ATOM   2065  O   TRP A 137      31.172 -11.434 -38.410  1.00  0.90           O  
ATOM   2066  CB  TRP A 137      29.326 -12.329 -36.484  1.00  0.90           C  
ATOM   2067  CG  TRP A 137      30.293 -13.005 -35.594  1.00  0.90           C  
ATOM   2068  CD1 TRP A 137      31.465 -12.519 -35.110  1.00  0.90           C  
ATOM   2069  CD2 TRP A 137      30.102 -14.276 -34.931  1.00  0.90           C  
ATOM   2070  NE1 TRP A 137      32.019 -13.398 -34.245  1.00  0.90           N  
ATOM   2071  CE2 TRP A 137      31.257 -14.567 -34.204  1.00  0.90           C  
ATOM   2072  CE3 TRP A 137      29.021 -15.160 -34.925  1.00  0.90           C  
ATOM   2073  CZ2 TRP A 137      31.355 -15.759 -33.522  1.00  0.90           C  
ATOM   2074  CZ3 TRP A 137      29.157 -16.354 -34.264  1.00  0.90           C  
ATOM   2075  CH2 TRP A 137      30.282 -16.699 -33.536  1.00  0.90           C  
ATOM   2076  H   TRP A 137      28.107 -10.709 -38.360  1.00  0.00           H  
ATOM   2077  HA  TRP A 137      29.578 -10.477 -35.760  1.00  0.00           H  
ATOM   2078  HB3 TRP A 137      29.177 -12.928 -37.383  1.00  0.00           H  
ATOM   2079  HB2 TRP A 137      28.386 -12.574 -35.990  1.00  0.00           H  
ATOM   2080  HD1 TRP A 137      31.814 -11.508 -35.262  1.00  0.00           H  
ATOM   2081  HE1 TRP A 137      32.851 -13.139 -33.735  1.00  0.00           H  
ATOM   2082  HE3 TRP A 137      28.129 -14.954 -35.498  1.00  0.00           H  
ATOM   2083  HZ2 TRP A 137      32.254 -16.015 -32.982  1.00  0.00           H  
ATOM   2084  HZ3 TRP A 137      28.375 -17.099 -34.257  1.00  0.00           H  
ATOM   2085  HH2 TRP A 137      30.372 -17.582 -32.920  1.00  0.00           H  
ATOM   2086  N   LEU A 138      31.501  -9.530 -37.246  1.00  0.92           N  
ATOM   2087  CA  LEU A 138      32.789  -9.159 -37.788  1.00  0.92           C  
ATOM   2088  C   LEU A 138      33.933 -10.115 -37.346  1.00  0.92           C  
ATOM   2089  O   LEU A 138      34.482  -9.927 -36.270  1.00  0.92           O  
ATOM   2090  CB  LEU A 138      33.144  -7.650 -37.496  1.00  0.92           C  
ATOM   2091  CG  LEU A 138      32.133  -6.536 -37.690  1.00  0.92           C  
ATOM   2092  CD1 LEU A 138      31.284  -6.650 -38.981  1.00  0.92           C  
ATOM   2093  CD2 LEU A 138      31.283  -6.357 -36.426  1.00  0.92           C  
ATOM   2094  H   LEU A 138      31.207  -8.905 -36.510  1.00  0.00           H  
ATOM   2095  HA  LEU A 138      32.743  -9.226 -38.876  1.00  0.00           H  
ATOM   2096  HB3 LEU A 138      33.977  -7.356 -38.134  1.00  0.00           H  
ATOM   2097  HB2 LEU A 138      33.455  -7.676 -36.451  1.00  0.00           H  
ATOM   2098  HG  LEU A 138      32.617  -5.561 -37.732  1.00  0.00           H  
ATOM   2099 HD11 LEU A 138      31.341  -5.703 -39.517  1.00  0.00           H  
ATOM   2100 HD12 LEU A 138      31.566  -7.532 -39.554  1.00  0.00           H  
ATOM   2101 HD13 LEU A 138      30.242  -6.882 -38.761  1.00  0.00           H  
ATOM   2102 HD21 LEU A 138      30.237  -6.106 -36.602  1.00  0.00           H  
ATOM   2103 HD22 LEU A 138      31.205  -7.161 -35.694  1.00  0.00           H  
ATOM   2104 HD23 LEU A 138      31.620  -5.590 -35.728  1.00  0.00           H  
ATOM   2105  N   THR A 139      34.226 -11.039 -38.276  1.00  0.89           N  
ATOM   2106  CA  THR A 139      35.434 -11.753 -38.216  1.00  0.89           C  
ATOM   2107  C   THR A 139      36.298 -11.307 -39.449  1.00  0.89           C  
ATOM   2108  O   THR A 139      35.846 -10.575 -40.290  1.00  0.89           O  
ATOM   2109  CB  THR A 139      35.124 -13.254 -38.325  1.00  0.89           C  
ATOM   2110  OG1 THR A 139      34.358 -13.604 -39.451  1.00  0.89           O  
ATOM   2111  CG2 THR A 139      34.243 -13.717 -37.078  1.00  0.89           C  
ATOM   2112  H   THR A 139      33.748 -11.247 -39.141  1.00  0.00           H  
ATOM   2113  HA  THR A 139      35.950 -11.617 -37.265  1.00  0.00           H  
ATOM   2114  HB  THR A 139      36.066 -13.762 -38.531  1.00  0.00           H  
ATOM   2115  HG1 THR A 139      33.460 -13.758 -39.148  1.00  0.00           H  
ATOM   2116 HG21 THR A 139      34.892 -13.966 -36.238  1.00  0.00           H  
ATOM   2117 HG22 THR A 139      33.471 -13.017 -36.762  1.00  0.00           H  
ATOM   2118 HG23 THR A 139      33.722 -14.668 -37.184  1.00  0.00           H  
ATOM   2119  N   GLY A 140      37.553 -11.739 -39.505  1.00  0.88           N  
ATOM   2120  CA  GLY A 140      38.468 -11.155 -40.503  1.00  0.88           C  
ATOM   2121  C   GLY A 140      38.264 -11.982 -41.798  1.00  0.88           C  
ATOM   2122  O   GLY A 140      37.483 -12.913 -41.872  1.00  0.88           O  
ATOM   2123  H   GLY A 140      37.850 -12.331 -38.742  1.00  0.00           H  
ATOM   2124  HA3 GLY A 140      39.501 -11.387 -40.243  1.00  0.00           H  
ATOM   2125  HA2 GLY A 140      38.295 -10.094 -40.682  1.00  0.00           H  
ATOM   2126  N   LYS A 141      39.068 -11.538 -42.762  1.00  0.81           N  
ATOM   2127  CA  LYS A 141      39.062 -12.120 -44.076  1.00  0.81           C  
ATOM   2128  C   LYS A 141      40.511 -11.986 -44.659  1.00  0.81           C  
ATOM   2129  O   LYS A 141      41.099 -10.885 -44.604  1.00  0.81           O  
ATOM   2130  CB  LYS A 141      37.973 -11.474 -45.076  1.00  0.81           C  
ATOM   2131  CG  LYS A 141      37.735 -12.234 -46.491  1.00  0.81           C  
ATOM   2132  CD  LYS A 141      36.574 -11.792 -47.399  1.00  0.81           C  
ATOM   2133  CE  LYS A 141      35.203 -11.712 -46.730  1.00  0.81           C  
ATOM   2134  NZ  LYS A 141      34.032 -11.608 -47.563  1.00  0.81           N1+
ATOM   2135  H   LYS A 141      39.602 -10.688 -42.654  1.00  0.00           H  
ATOM   2136  HA  LYS A 141      38.862 -13.190 -44.117  1.00  0.00           H  
ATOM   2137  HB3 LYS A 141      38.160 -10.408 -45.203  1.00  0.00           H  
ATOM   2138  HB2 LYS A 141      37.037 -11.428 -44.519  1.00  0.00           H  
ATOM   2139  HG3 LYS A 141      37.459 -13.277 -46.334  1.00  0.00           H  
ATOM   2140  HG2 LYS A 141      38.699 -12.344 -46.988  1.00  0.00           H  
ATOM   2141  HD3 LYS A 141      36.544 -12.427 -48.285  1.00  0.00           H  
ATOM   2142  HD2 LYS A 141      36.892 -10.829 -47.798  1.00  0.00           H  
ATOM   2143  HE3 LYS A 141      35.183 -10.870 -46.039  1.00  0.00           H  
ATOM   2144  HE2 LYS A 141      35.018 -12.626 -46.165  1.00  0.00           H  
ATOM   2145  HZ1 LYS A 141      33.206 -11.722 -46.993  1.00  0.00           H  
ATOM   2146  HZ2 LYS A 141      34.156 -10.642 -47.829  1.00  0.00           H  
ATOM   2147  HZ3 LYS A 141      34.038 -12.194 -48.386  1.00  0.00           H  
ATOM   2148  N   ASN A 142      41.147 -13.068 -45.100  1.00  0.74           N  
ATOM   2149  CA  ASN A 142      42.533 -13.007 -45.718  1.00  0.74           C  
ATOM   2150  C   ASN A 142      43.595 -12.582 -44.664  1.00  0.74           C  
ATOM   2151  O   ASN A 142      44.631 -12.136 -45.054  1.00  0.74           O  
ATOM   2152  CB  ASN A 142      42.573 -12.151 -47.043  1.00  0.74           C  
ATOM   2153  CG  ASN A 142      41.632 -12.775 -48.121  1.00  0.74           C  
ATOM   2154  OD1 ASN A 142      40.947 -13.769 -47.981  1.00  0.74           O  
ATOM   2155  ND2 ASN A 142      41.594 -12.180 -49.271  1.00  0.74           N  
ATOM   2156  H   ASN A 142      40.774 -13.997 -44.962  1.00  0.00           H  
ATOM   2157  HA  ASN A 142      42.717 -14.063 -45.913  1.00  0.00           H  
ATOM   2158  HB3 ASN A 142      43.599 -12.050 -47.397  1.00  0.00           H  
ATOM   2159  HB2 ASN A 142      42.268 -11.116 -46.887  1.00  0.00           H  
ATOM   2160 HD22 ASN A 142      40.730 -12.214 -49.794  1.00  0.00           H  
ATOM   2161 HD21 ASN A 142      42.121 -11.369 -49.559  1.00  0.00           H  
ATOM   2162  N   GLY A 143      43.258 -12.749 -43.369  1.00  0.82           N  
ATOM   2163  CA  GLY A 143      44.251 -12.443 -42.293  1.00  0.82           C  
ATOM   2164  C   GLY A 143      44.170 -11.024 -41.802  1.00  0.82           C  
ATOM   2165  O   GLY A 143      44.877 -10.722 -40.821  1.00  0.82           O  
ATOM   2166  H   GLY A 143      42.317 -13.039 -43.143  1.00  0.00           H  
ATOM   2167  HA3 GLY A 143      45.255 -12.663 -42.656  1.00  0.00           H  
ATOM   2168  HA2 GLY A 143      44.056 -13.136 -41.474  1.00  0.00           H  
ATOM   2169  N   LEU A 144      43.272 -10.309 -42.409  1.00  0.83           N  
ATOM   2170  CA  LEU A 144      42.988  -8.895 -42.087  1.00  0.83           C  
ATOM   2171  C   LEU A 144      41.835  -8.785 -41.049  1.00  0.83           C  
ATOM   2172  O   LEU A 144      40.786  -9.395 -41.181  1.00  0.83           O  
ATOM   2173  CB  LEU A 144      42.651  -8.191 -43.400  1.00  0.83           C  
ATOM   2174  CG  LEU A 144      43.751  -8.310 -44.542  1.00  0.83           C  
ATOM   2175  CD1 LEU A 144      43.294  -7.648 -45.869  1.00  0.83           C  
ATOM   2176  CD2 LEU A 144      45.118  -7.714 -44.125  1.00  0.83           C  
ATOM   2177  H   LEU A 144      42.715 -10.715 -43.147  1.00  0.00           H  
ATOM   2178  HA  LEU A 144      43.877  -8.509 -41.587  1.00  0.00           H  
ATOM   2179  HB3 LEU A 144      42.459  -7.131 -43.235  1.00  0.00           H  
ATOM   2180  HB2 LEU A 144      41.714  -8.586 -43.793  1.00  0.00           H  
ATOM   2181  HG  LEU A 144      43.914  -9.372 -44.723  1.00  0.00           H  
ATOM   2182 HD11 LEU A 144      42.519  -6.883 -45.830  1.00  0.00           H  
ATOM   2183 HD12 LEU A 144      44.108  -7.032 -46.250  1.00  0.00           H  
ATOM   2184 HD13 LEU A 144      43.005  -8.286 -46.705  1.00  0.00           H  
ATOM   2185 HD21 LEU A 144      44.951  -6.831 -43.508  1.00  0.00           H  
ATOM   2186 HD22 LEU A 144      45.769  -8.316 -43.491  1.00  0.00           H  
ATOM   2187 HD23 LEU A 144      45.795  -7.387 -44.915  1.00  0.00           H  
ATOM   2188  N   TYR A 145      42.028  -7.902 -40.110  1.00  0.85           N  
ATOM   2189  CA  TYR A 145      40.977  -7.660 -39.107  1.00  0.85           C  
ATOM   2190  C   TYR A 145      41.118  -6.150 -38.713  1.00  0.85           C  
ATOM   2191  O   TYR A 145      42.027  -5.844 -37.928  1.00  0.85           O  
ATOM   2192  CB  TYR A 145      41.190  -8.559 -37.815  1.00  0.85           C  
ATOM   2193  CG  TYR A 145      39.996  -8.397 -36.916  1.00  0.85           C  
ATOM   2194  CD1 TYR A 145      39.804  -7.229 -36.126  1.00  0.85           C  
ATOM   2195  CD2 TYR A 145      38.901  -9.233 -37.202  1.00  0.85           C  
ATOM   2196  CE1 TYR A 145      38.515  -7.012 -35.525  1.00  0.85           C  
ATOM   2197  CE2 TYR A 145      37.665  -8.980 -36.598  1.00  0.85           C  
ATOM   2198  CZ  TYR A 145      37.450  -7.857 -35.824  1.00  0.85           C  
ATOM   2199  OH  TYR A 145      36.211  -7.669 -35.190  1.00  0.85           O  
ATOM   2200  H   TYR A 145      42.884  -7.366 -40.120  1.00  0.00           H  
ATOM   2201  HA  TYR A 145      39.987  -7.862 -39.516  1.00  0.00           H  
ATOM   2202  HB3 TYR A 145      42.157  -8.381 -37.344  1.00  0.00           H  
ATOM   2203  HB2 TYR A 145      41.188  -9.632 -38.001  1.00  0.00           H  
ATOM   2204  HD1 TYR A 145      40.649  -6.606 -35.873  1.00  0.00           H  
ATOM   2205  HD2 TYR A 145      38.984 -10.055 -37.896  1.00  0.00           H  
ATOM   2206  HE1 TYR A 145      38.415  -6.139 -34.898  1.00  0.00           H  
ATOM   2207  HE2 TYR A 145      36.789  -9.604 -36.693  1.00  0.00           H  
ATOM   2208  HH  TYR A 145      35.568  -8.372 -35.304  1.00  0.00           H  
ATOM   2209  N   PRO A 146      40.399  -5.260 -39.445  1.00  0.88           N  
ATOM   2210  CA  PRO A 146      40.274  -3.856 -39.146  1.00  0.88           C  
ATOM   2211  C   PRO A 146      39.722  -3.584 -37.803  1.00  0.88           C  
ATOM   2212  O   PRO A 146      38.587  -3.975 -37.416  1.00  0.88           O  
ATOM   2213  CB  PRO A 146      39.476  -3.265 -40.293  1.00  0.88           C  
ATOM   2214  CG  PRO A 146      39.658  -4.239 -41.448  1.00  0.88           C  
ATOM   2215  CD  PRO A 146      39.751  -5.549 -40.737  1.00  0.88           C  
ATOM   2216  HA  PRO A 146      41.286  -3.451 -39.148  1.00  0.00           H  
ATOM   2217  HB3 PRO A 146      39.551  -2.184 -40.402  1.00  0.00           H  
ATOM   2218  HB2 PRO A 146      38.400  -3.392 -40.178  1.00  0.00           H  
ATOM   2219  HG3 PRO A 146      40.627  -4.011 -41.892  1.00  0.00           H  
ATOM   2220  HG2 PRO A 146      38.816  -4.243 -42.140  1.00  0.00           H  
ATOM   2221  HD2 PRO A 146      38.780  -5.896 -40.381  1.00  0.00           H  
ATOM   2222  HD3 PRO A 146      40.194  -6.338 -41.344  1.00  0.00           H  
ATOM   2223  N   ASN A 147      40.476  -2.916 -36.968  1.00  0.86           N  
ATOM   2224  CA  ASN A 147      40.224  -2.627 -35.562  1.00  0.86           C  
ATOM   2225  C   ASN A 147      39.309  -1.404 -35.516  1.00  0.86           C  
ATOM   2226  O   ASN A 147      39.582  -0.331 -36.168  1.00  0.86           O  
ATOM   2227  CB  ASN A 147      41.531  -2.394 -34.832  1.00  0.86           C  
ATOM   2228  CG  ASN A 147      42.356  -3.678 -34.563  1.00  0.86           C  
ATOM   2229  OD1 ASN A 147      42.703  -4.436 -35.414  1.00  0.86           O  
ATOM   2230  ND2 ASN A 147      42.828  -3.792 -33.276  1.00  0.86           N  
ATOM   2231  H   ASN A 147      41.433  -2.766 -37.252  1.00  0.00           H  
ATOM   2232  HA  ASN A 147      39.732  -3.534 -35.212  1.00  0.00           H  
ATOM   2233  HB3 ASN A 147      41.412  -1.937 -33.850  1.00  0.00           H  
ATOM   2234  HB2 ASN A 147      42.077  -1.677 -35.447  1.00  0.00           H  
ATOM   2235 HD22 ASN A 147      43.332  -4.606 -32.955  1.00  0.00           H  
ATOM   2236 HD21 ASN A 147      42.586  -3.024 -32.667  1.00  0.00           H  
ATOM   2237  N   LEU A 148      38.099  -1.670 -34.969  1.00  0.85           N  
ATOM   2238  CA  LEU A 148      36.879  -0.898 -35.222  1.00  0.85           C  
ATOM   2239  C   LEU A 148      37.128   0.429 -34.480  1.00  0.85           C  
ATOM   2240  O   LEU A 148      37.763   0.367 -33.456  1.00  0.85           O  
ATOM   2241  CB  LEU A 148      35.561  -1.574 -34.849  1.00  0.85           C  
ATOM   2242  CG  LEU A 148      35.244  -2.968 -35.480  1.00  0.85           C  
ATOM   2243  CD1 LEU A 148      36.151  -4.113 -34.872  1.00  0.85           C  
ATOM   2244  CD2 LEU A 148      33.749  -3.377 -35.297  1.00  0.85           C  
ATOM   2245  H   LEU A 148      38.069  -2.434 -34.309  1.00  0.00           H  
ATOM   2246  HA  LEU A 148      36.780  -0.695 -36.288  1.00  0.00           H  
ATOM   2247  HB3 LEU A 148      34.711  -0.976 -35.175  1.00  0.00           H  
ATOM   2248  HB2 LEU A 148      35.446  -1.648 -33.767  1.00  0.00           H  
ATOM   2249  HG  LEU A 148      35.512  -2.964 -36.537  1.00  0.00           H  
ATOM   2250 HD11 LEU A 148      37.120  -4.140 -35.370  1.00  0.00           H  
ATOM   2251 HD12 LEU A 148      36.298  -3.940 -33.806  1.00  0.00           H  
ATOM   2252 HD13 LEU A 148      35.787  -5.127 -35.040  1.00  0.00           H  
ATOM   2253 HD21 LEU A 148      33.692  -4.163 -34.544  1.00  0.00           H  
ATOM   2254 HD22 LEU A 148      33.087  -2.583 -34.954  1.00  0.00           H  
ATOM   2255 HD23 LEU A 148      33.324  -3.787 -36.214  1.00  0.00           H  
ATOM   2256  N   SER A 149      36.662   1.559 -34.903  1.00  0.88           N  
ATOM   2257  CA  SER A 149      36.649   2.875 -34.243  1.00  0.88           C  
ATOM   2258  C   SER A 149      35.799   3.842 -35.041  1.00  0.88           C  
ATOM   2259  O   SER A 149      36.156   4.752 -35.785  1.00  0.88           O  
ATOM   2260  CB  SER A 149      38.168   3.370 -34.116  1.00  0.88           C  
ATOM   2261  OG  SER A 149      38.964   3.661 -35.347  1.00  0.88           O  
ATOM   2262  H   SER A 149      36.147   1.552 -35.772  1.00  0.00           H  
ATOM   2263  HA  SER A 149      36.279   2.861 -33.217  1.00  0.00           H  
ATOM   2264  HB3 SER A 149      38.707   2.583 -33.587  1.00  0.00           H  
ATOM   2265  HB2 SER A 149      38.146   4.244 -33.466  1.00  0.00           H  
ATOM   2266  HG  SER A 149      39.091   4.612 -35.323  1.00  0.00           H  
ATOM   2267  N   LYS A 150      34.473   3.549 -34.984  1.00  0.84           N  
ATOM   2268  CA  LYS A 150      33.451   4.093 -35.915  1.00  0.84           C  
ATOM   2269  C   LYS A 150      32.211   4.453 -35.119  1.00  0.84           C  
ATOM   2270  O   LYS A 150      32.198   4.340 -33.910  1.00  0.84           O  
ATOM   2271  CB  LYS A 150      33.165   3.050 -37.004  1.00  0.84           C  
ATOM   2272  CG  LYS A 150      34.053   3.115 -38.284  1.00  0.84           C  
ATOM   2273  CD  LYS A 150      33.820   4.302 -39.175  1.00  0.84           C  
ATOM   2274  CE  LYS A 150      34.794   4.393 -40.335  1.00  0.84           C  
ATOM   2275  NZ  LYS A 150      34.735   5.670 -40.998  1.00  0.84           N1+
ATOM   2276  H   LYS A 150      34.106   2.892 -34.311  1.00  0.00           H  
ATOM   2277  HA  LYS A 150      33.873   5.007 -36.334  1.00  0.00           H  
ATOM   2278  HB3 LYS A 150      32.214   3.189 -37.518  1.00  0.00           H  
ATOM   2279  HB2 LYS A 150      33.268   2.061 -36.557  1.00  0.00           H  
ATOM   2280  HG3 LYS A 150      33.875   2.170 -38.797  1.00  0.00           H  
ATOM   2281  HG2 LYS A 150      35.120   3.051 -38.072  1.00  0.00           H  
ATOM   2282  HD3 LYS A 150      33.934   5.184 -38.545  1.00  0.00           H  
ATOM   2283  HD2 LYS A 150      32.811   4.373 -39.581  1.00  0.00           H  
ATOM   2284  HE3 LYS A 150      34.650   3.605 -41.074  1.00  0.00           H  
ATOM   2285  HE2 LYS A 150      35.764   4.108 -39.926  1.00  0.00           H  
ATOM   2286  HZ1 LYS A 150      35.306   6.385 -40.570  1.00  0.00           H  
ATOM   2287  HZ2 LYS A 150      35.001   5.448 -41.947  1.00  0.00           H  
ATOM   2288  HZ3 LYS A 150      33.789   6.001 -41.125  1.00  0.00           H  
ATOM   2289  N   SER A 151      31.185   5.039 -35.768  1.00  0.88           N  
ATOM   2290  CA  SER A 151      30.010   5.647 -35.040  1.00  0.88           C  
ATOM   2291  C   SER A 151      28.729   5.633 -35.891  1.00  0.88           C  
ATOM   2292  O   SER A 151      28.789   5.278 -37.062  1.00  0.88           O  
ATOM   2293  CB  SER A 151      30.427   7.099 -34.698  1.00  0.88           C  
ATOM   2294  OG  SER A 151      30.823   7.679 -35.920  1.00  0.88           O  
ATOM   2295  H   SER A 151      31.255   5.280 -36.746  1.00  0.00           H  
ATOM   2296  HA  SER A 151      29.917   5.078 -34.115  1.00  0.00           H  
ATOM   2297  HB3 SER A 151      31.181   7.171 -33.914  1.00  0.00           H  
ATOM   2298  HB2 SER A 151      29.630   7.667 -34.218  1.00  0.00           H  
ATOM   2299  HG  SER A 151      31.754   7.459 -35.998  1.00  0.00           H  
ATOM   2300  N   TYR A 152      27.626   6.043 -35.272  1.00  0.89           N  
ATOM   2301  CA  TYR A 152      26.421   6.513 -35.862  1.00  0.89           C  
ATOM   2302  C   TYR A 152      25.915   7.656 -34.930  1.00  0.89           C  
ATOM   2303  O   TYR A 152      25.871   7.485 -33.706  1.00  0.89           O  
ATOM   2304  CB  TYR A 152      25.377   5.392 -35.845  1.00  0.89           C  
ATOM   2305  CG  TYR A 152      24.072   5.617 -36.486  1.00  0.89           C  
ATOM   2306  CD1 TYR A 152      24.024   5.586 -37.946  1.00  0.89           C  
ATOM   2307  CD2 TYR A 152      22.862   5.629 -35.755  1.00  0.89           C  
ATOM   2308  CE1 TYR A 152      22.793   5.636 -38.553  1.00  0.89           C  
ATOM   2309  CE2 TYR A 152      21.641   5.718 -36.428  1.00  0.89           C  
ATOM   2310  CZ  TYR A 152      21.591   5.678 -37.857  1.00  0.89           C  
ATOM   2311  OH  TYR A 152      20.452   5.910 -38.519  1.00  0.89           O  
ATOM   2312  H   TYR A 152      27.697   6.388 -34.325  1.00  0.00           H  
ATOM   2313  HA  TYR A 152      26.388   6.866 -36.893  1.00  0.00           H  
ATOM   2314  HB3 TYR A 152      25.229   5.026 -34.829  1.00  0.00           H  
ATOM   2315  HB2 TYR A 152      25.898   4.572 -36.340  1.00  0.00           H  
ATOM   2316  HD1 TYR A 152      24.966   5.596 -38.474  1.00  0.00           H  
ATOM   2317  HD2 TYR A 152      22.883   5.477 -34.686  1.00  0.00           H  
ATOM   2318  HE1 TYR A 152      22.744   5.555 -39.629  1.00  0.00           H  
ATOM   2319  HE2 TYR A 152      20.735   5.749 -35.840  1.00  0.00           H  
ATOM   2320  HH  TYR A 152      20.401   5.643 -39.440  1.00  0.00           H  
ATOM   2321  N   ALA A 153      25.516   8.734 -35.606  1.00  0.91           N  
ATOM   2322  CA  ALA A 153      24.858   9.913 -35.007  1.00  0.91           C  
ATOM   2323  C   ALA A 153      23.386   9.881 -35.466  1.00  0.91           C  
ATOM   2324  O   ALA A 153      23.191   9.764 -36.692  1.00  0.91           O  
ATOM   2325  CB  ALA A 153      25.466  11.169 -35.471  1.00  0.91           C  
ATOM   2326  H   ALA A 153      25.716   8.789 -36.595  1.00  0.00           H  
ATOM   2327  HA  ALA A 153      24.917   9.930 -33.918  1.00  0.00           H  
ATOM   2328  HB1 ALA A 153      26.528  11.092 -35.235  1.00  0.00           H  
ATOM   2329  HB2 ALA A 153      25.343  11.342 -36.540  1.00  0.00           H  
ATOM   2330  HB3 ALA A 153      24.991  12.036 -35.014  1.00  0.00           H  
ATOM   2331  N   ASN A 154      22.452   9.813 -34.479  1.00  0.87           N  
ATOM   2332  CA  ASN A 154      21.022   9.615 -34.712  1.00  0.87           C  
ATOM   2333  C   ASN A 154      20.379  10.803 -35.392  1.00  0.87           C  
ATOM   2334  O   ASN A 154      19.581  11.469 -34.734  1.00  0.87           O  
ATOM   2335  CB  ASN A 154      20.603   9.143 -33.306  1.00  0.87           C  
ATOM   2336  CG  ASN A 154      19.095   8.768 -33.123  1.00  0.87           C  
ATOM   2337  OD1 ASN A 154      18.440   8.567 -34.175  1.00  0.87           O  
ATOM   2338  ND2 ASN A 154      18.626   8.785 -31.926  1.00  0.87           N  
ATOM   2339  H   ASN A 154      22.778  10.018 -33.545  1.00  0.00           H  
ATOM   2340  HA  ASN A 154      21.000   8.799 -35.434  1.00  0.00           H  
ATOM   2341  HB3 ASN A 154      20.809   9.975 -32.633  1.00  0.00           H  
ATOM   2342  HB2 ASN A 154      21.031   8.168 -33.074  1.00  0.00           H  
ATOM   2343 HD22 ASN A 154      17.711   8.377 -31.792  1.00  0.00           H  
ATOM   2344 HD21 ASN A 154      19.173   9.076 -31.129  1.00  0.00           H  
ATOM   2345  N   ASN A 155      20.666  11.018 -36.669  1.00  0.84           N  
ATOM   2346  CA  ASN A 155      20.060  11.946 -37.597  1.00  0.84           C  
ATOM   2347  C   ASN A 155      18.631  11.555 -37.998  1.00  0.84           C  
ATOM   2348  O   ASN A 155      17.872  12.342 -38.568  1.00  0.84           O  
ATOM   2349  CB  ASN A 155      21.018  12.346 -38.774  1.00  0.84           C  
ATOM   2350  CG  ASN A 155      22.179  13.281 -38.420  1.00  0.84           C  
ATOM   2351  OD1 ASN A 155      21.858  14.365 -37.864  1.00  0.84           O  
ATOM   2352  ND2 ASN A 155      23.431  12.944 -38.721  1.00  0.84           N  
ATOM   2353  H   ASN A 155      21.360  10.394 -37.055  1.00  0.00           H  
ATOM   2354  HA  ASN A 155      19.980  12.822 -36.954  1.00  0.00           H  
ATOM   2355  HB3 ASN A 155      20.506  12.903 -39.559  1.00  0.00           H  
ATOM   2356  HB2 ASN A 155      21.471  11.537 -39.348  1.00  0.00           H  
ATOM   2357 HD22 ASN A 155      24.261  13.508 -38.601  1.00  0.00           H  
ATOM   2358 HD21 ASN A 155      23.605  12.010 -39.062  1.00  0.00           H  
ATOM   2359  N   LYS A 156      18.232  10.361 -37.570  1.00  0.81           N  
ATOM   2360  CA  LYS A 156      16.816   9.949 -37.565  1.00  0.81           C  
ATOM   2361  C   LYS A 156      16.001  10.702 -36.462  1.00  0.81           C  
ATOM   2362  O   LYS A 156      14.781  10.956 -36.610  1.00  0.81           O  
ATOM   2363  CB  LYS A 156      16.755   8.399 -37.581  1.00  0.81           C  
ATOM   2364  CG  LYS A 156      15.337   7.831 -37.778  1.00  0.81           C  
ATOM   2365  CD  LYS A 156      15.311   6.285 -37.968  1.00  0.81           C  
ATOM   2366  CE  LYS A 156      14.110   5.603 -38.691  1.00  0.81           C  
ATOM   2367  NZ  LYS A 156      13.772   6.213 -39.936  1.00  0.81           N1+
ATOM   2368  H   LYS A 156      18.976   9.836 -37.134  1.00  0.00           H  
ATOM   2369  HA  LYS A 156      16.359  10.344 -38.473  1.00  0.00           H  
ATOM   2370  HB3 LYS A 156      17.177   7.925 -36.694  1.00  0.00           H  
ATOM   2371  HB2 LYS A 156      17.358   8.022 -38.406  1.00  0.00           H  
ATOM   2372  HG3 LYS A 156      14.958   8.308 -38.682  1.00  0.00           H  
ATOM   2373  HG2 LYS A 156      14.660   8.077 -36.959  1.00  0.00           H  
ATOM   2374  HD3 LYS A 156      15.476   5.841 -36.986  1.00  0.00           H  
ATOM   2375  HD2 LYS A 156      16.190   6.030 -38.559  1.00  0.00           H  
ATOM   2376  HE3 LYS A 156      13.218   5.561 -38.066  1.00  0.00           H  
ATOM   2377  HE2 LYS A 156      14.456   4.625 -39.024  1.00  0.00           H  
ATOM   2378  HZ1 LYS A 156      13.467   7.175 -39.957  1.00  0.00           H  
ATOM   2379  HZ2 LYS A 156      14.570   6.279 -40.552  1.00  0.00           H  
ATOM   2380  HZ3 LYS A 156      13.038   5.704 -40.408  1.00  0.00           H  
ATOM   2381  N   GLU A 157      16.636  11.100 -35.357  1.00  0.79           N  
ATOM   2382  CA  GLU A 157      16.034  11.869 -34.230  1.00  0.79           C  
ATOM   2383  C   GLU A 157      14.742  11.274 -33.602  1.00  0.79           C  
ATOM   2384  O   GLU A 157      13.810  11.912 -33.133  1.00  0.79           O  
ATOM   2385  CB  GLU A 157      15.953  13.356 -34.567  1.00  0.79           C  
ATOM   2386  CG  GLU A 157      17.258  13.922 -35.010  1.00  0.79           C  
ATOM   2387  CD  GLU A 157      17.221  15.358 -35.593  1.00  0.79           C  
ATOM   2388  OE1 GLU A 157      18.306  15.853 -35.984  1.00  0.79           O  
ATOM   2389  OE2 GLU A 157      16.139  16.008 -35.661  1.00  0.79           O1-
ATOM   2390  H   GLU A 157      17.640  10.989 -35.374  1.00  0.00           H  
ATOM   2391  HA  GLU A 157      16.775  11.833 -33.431  1.00  0.00           H  
ATOM   2392  HB3 GLU A 157      15.591  13.919 -33.707  1.00  0.00           H  
ATOM   2393  HB2 GLU A 157      15.212  13.464 -35.360  1.00  0.00           H  
ATOM   2394  HG3 GLU A 157      17.705  13.271 -35.760  1.00  0.00           H  
ATOM   2395  HG2 GLU A 157      17.980  13.917 -34.193  1.00  0.00           H  
ATOM   2396  N   LYS A 158      14.787   9.987 -33.489  1.00  0.81           N  
ATOM   2397  CA  LYS A 158      13.807   9.250 -32.649  1.00  0.81           C  
ATOM   2398  C   LYS A 158      14.578   8.579 -31.544  1.00  0.81           C  
ATOM   2399  O   LYS A 158      15.807   8.512 -31.545  1.00  0.81           O  
ATOM   2400  CB  LYS A 158      13.081   8.187 -33.474  1.00  0.81           C  
ATOM   2401  CG  LYS A 158      11.662   7.847 -33.038  1.00  0.81           C  
ATOM   2402  CD  LYS A 158      10.598   8.938 -33.389  1.00  0.81           C  
ATOM   2403  CE  LYS A 158       9.222   8.495 -33.070  1.00  0.81           C  
ATOM   2404  NZ  LYS A 158       8.177   9.548 -33.180  1.00  0.81           N1+
ATOM   2405  H   LYS A 158      15.621   9.465 -33.717  1.00  0.00           H  
ATOM   2406  HA  LYS A 158      13.071   9.895 -32.169  1.00  0.00           H  
ATOM   2407  HB3 LYS A 158      13.803   7.377 -33.581  1.00  0.00           H  
ATOM   2408  HB2 LYS A 158      13.048   8.536 -34.507  1.00  0.00           H  
ATOM   2409  HG3 LYS A 158      11.635   7.515 -32.000  1.00  0.00           H  
ATOM   2410  HG2 LYS A 158      11.313   7.107 -33.758  1.00  0.00           H  
ATOM   2411  HD3 LYS A 158      10.631   9.108 -34.465  1.00  0.00           H  
ATOM   2412  HD2 LYS A 158      10.904   9.841 -32.861  1.00  0.00           H  
ATOM   2413  HE3 LYS A 158       9.147   8.061 -32.072  1.00  0.00           H  
ATOM   2414  HE2 LYS A 158       8.943   7.688 -33.747  1.00  0.00           H  
ATOM   2415  HZ1 LYS A 158       8.314  10.337 -32.565  1.00  0.00           H  
ATOM   2416  HZ2 LYS A 158       8.154  10.029 -34.069  1.00  0.00           H  
ATOM   2417  HZ3 LYS A 158       7.293   9.167 -32.874  1.00  0.00           H  
ATOM   2418  N   GLU A 159      13.876   8.066 -30.560  1.00  0.85           N  
ATOM   2419  CA  GLU A 159      14.375   7.231 -29.527  1.00  0.85           C  
ATOM   2420  C   GLU A 159      14.488   5.825 -30.122  1.00  0.85           C  
ATOM   2421  O   GLU A 159      13.435   5.341 -30.481  1.00  0.85           O  
ATOM   2422  CB  GLU A 159      13.393   7.222 -28.334  1.00  0.85           C  
ATOM   2423  CG  GLU A 159      13.873   6.479 -27.051  1.00  0.85           C  
ATOM   2424  CD  GLU A 159      12.732   6.443 -25.983  1.00  0.85           C  
ATOM   2425  OE1 GLU A 159      12.893   6.676 -24.748  1.00  0.85           O  
ATOM   2426  OE2 GLU A 159      11.585   6.025 -26.285  1.00  0.85           O1-
ATOM   2427  H   GLU A 159      12.883   8.075 -30.745  1.00  0.00           H  
ATOM   2428  HA  GLU A 159      15.352   7.618 -29.237  1.00  0.00           H  
ATOM   2429  HB3 GLU A 159      12.454   6.720 -28.564  1.00  0.00           H  
ATOM   2430  HB2 GLU A 159      13.053   8.207 -28.016  1.00  0.00           H  
ATOM   2431  HG3 GLU A 159      14.700   7.077 -26.671  1.00  0.00           H  
ATOM   2432  HG2 GLU A 159      14.328   5.527 -27.323  1.00  0.00           H  
ATOM   2433  N   VAL A 160      15.739   5.327 -30.210  1.00  0.92           N  
ATOM   2434  CA  VAL A 160      16.167   4.101 -30.800  1.00  0.92           C  
ATOM   2435  C   VAL A 160      16.597   3.055 -29.764  1.00  0.92           C  
ATOM   2436  O   VAL A 160      17.303   3.416 -28.844  1.00  0.92           O  
ATOM   2437  CB  VAL A 160      17.261   4.299 -31.939  1.00  0.92           C  
ATOM   2438  CG1 VAL A 160      17.792   3.031 -32.589  1.00  0.92           C  
ATOM   2439  CG2 VAL A 160      16.833   5.200 -33.078  1.00  0.92           C  
ATOM   2440  H   VAL A 160      16.544   5.829 -29.864  1.00  0.00           H  
ATOM   2441  HA  VAL A 160      15.358   3.656 -31.379  1.00  0.00           H  
ATOM   2442  HB  VAL A 160      18.142   4.798 -31.535  1.00  0.00           H  
ATOM   2443 HG11 VAL A 160      18.443   3.161 -33.454  1.00  0.00           H  
ATOM   2444 HG12 VAL A 160      18.393   2.476 -31.868  1.00  0.00           H  
ATOM   2445 HG13 VAL A 160      16.949   2.418 -32.907  1.00  0.00           H  
ATOM   2446 HG21 VAL A 160      17.739   5.707 -33.410  1.00  0.00           H  
ATOM   2447 HG22 VAL A 160      16.322   4.644 -33.864  1.00  0.00           H  
ATOM   2448 HG23 VAL A 160      16.201   6.040 -32.794  1.00  0.00           H  
ATOM   2449  N   LEU A 161      16.200   1.820 -29.972  1.00  0.91           N  
ATOM   2450  CA  LEU A 161      16.730   0.657 -29.311  1.00  0.91           C  
ATOM   2451  C   LEU A 161      17.766   0.114 -30.340  1.00  0.91           C  
ATOM   2452  O   LEU A 161      17.501  -0.407 -31.424  1.00  0.91           O  
ATOM   2453  CB  LEU A 161      15.645  -0.434 -28.988  1.00  0.91           C  
ATOM   2454  CG  LEU A 161      16.033  -1.633 -28.091  1.00  0.91           C  
ATOM   2455  CD1 LEU A 161      16.173  -1.334 -26.518  1.00  0.91           C  
ATOM   2456  CD2 LEU A 161      15.160  -2.907 -28.365  1.00  0.91           C  
ATOM   2457  H   LEU A 161      15.619   1.711 -30.791  1.00  0.00           H  
ATOM   2458  HA  LEU A 161      17.131   0.761 -28.302  1.00  0.00           H  
ATOM   2459  HB3 LEU A 161      15.344  -0.984 -29.879  1.00  0.00           H  
ATOM   2460  HB2 LEU A 161      14.671  -0.007 -28.751  1.00  0.00           H  
ATOM   2461  HG  LEU A 161      16.995  -1.948 -28.495  1.00  0.00           H  
ATOM   2462 HD11 LEU A 161      16.339  -0.263 -26.400  1.00  0.00           H  
ATOM   2463 HD12 LEU A 161      15.301  -1.630 -25.934  1.00  0.00           H  
ATOM   2464 HD13 LEU A 161      17.123  -1.832 -26.324  1.00  0.00           H  
ATOM   2465 HD21 LEU A 161      15.036  -3.462 -27.435  1.00  0.00           H  
ATOM   2466 HD22 LEU A 161      14.208  -2.551 -28.760  1.00  0.00           H  
ATOM   2467 HD23 LEU A 161      15.710  -3.555 -29.048  1.00  0.00           H  
ATOM   2468  N   VAL A 162      18.997   0.088 -29.855  1.00  0.94           N  
ATOM   2469  CA  VAL A 162      20.155  -0.558 -30.458  1.00  0.94           C  
ATOM   2470  C   VAL A 162      20.585  -1.786 -29.585  1.00  0.94           C  
ATOM   2471  O   VAL A 162      20.350  -1.768 -28.345  1.00  0.94           O  
ATOM   2472  CB  VAL A 162      21.343   0.450 -30.609  1.00  0.94           C  
ATOM   2473  CG1 VAL A 162      21.829   1.056 -29.334  1.00  0.94           C  
ATOM   2474  CG2 VAL A 162      22.499  -0.020 -31.548  1.00  0.94           C  
ATOM   2475  H   VAL A 162      19.087   0.534 -28.954  1.00  0.00           H  
ATOM   2476  HA  VAL A 162      19.913  -0.938 -31.450  1.00  0.00           H  
ATOM   2477  HB  VAL A 162      20.870   1.245 -31.185  1.00  0.00           H  
ATOM   2478 HG11 VAL A 162      22.139   0.317 -28.595  1.00  0.00           H  
ATOM   2479 HG12 VAL A 162      22.754   1.599 -29.526  1.00  0.00           H  
ATOM   2480 HG13 VAL A 162      21.063   1.710 -28.919  1.00  0.00           H  
ATOM   2481 HG21 VAL A 162      23.087  -0.867 -31.195  1.00  0.00           H  
ATOM   2482 HG22 VAL A 162      21.954  -0.301 -32.450  1.00  0.00           H  
ATOM   2483 HG23 VAL A 162      23.165   0.792 -31.841  1.00  0.00           H  
ATOM   2484  N   LEU A 163      21.297  -2.789 -30.191  1.00  0.93           N  
ATOM   2485  CA  LEU A 163      21.791  -3.948 -29.516  1.00  0.93           C  
ATOM   2486  C   LEU A 163      23.181  -4.213 -30.203  1.00  0.93           C  
ATOM   2487  O   LEU A 163      23.483  -3.704 -31.289  1.00  0.93           O  
ATOM   2488  CB  LEU A 163      20.695  -5.090 -29.638  1.00  0.93           C  
ATOM   2489  CG  LEU A 163      20.329  -5.676 -31.004  1.00  0.93           C  
ATOM   2490  CD1 LEU A 163      19.316  -6.737 -30.696  1.00  0.93           C  
ATOM   2491  CD2 LEU A 163      19.892  -4.707 -32.170  1.00  0.93           C  
ATOM   2492  H   LEU A 163      21.694  -2.606 -31.102  1.00  0.00           H  
ATOM   2493  HA  LEU A 163      21.972  -3.663 -28.479  1.00  0.00           H  
ATOM   2494  HB3 LEU A 163      19.752  -4.771 -29.195  1.00  0.00           H  
ATOM   2495  HB2 LEU A 163      21.092  -5.903 -29.031  1.00  0.00           H  
ATOM   2496  HG  LEU A 163      21.185  -6.227 -31.391  1.00  0.00           H  
ATOM   2497 HD11 LEU A 163      19.127  -7.060 -29.672  1.00  0.00           H  
ATOM   2498 HD12 LEU A 163      18.308  -6.504 -31.040  1.00  0.00           H  
ATOM   2499 HD13 LEU A 163      19.430  -7.636 -31.301  1.00  0.00           H  
ATOM   2500 HD21 LEU A 163      20.685  -4.663 -32.917  1.00  0.00           H  
ATOM   2501 HD22 LEU A 163      19.103  -5.145 -32.780  1.00  0.00           H  
ATOM   2502 HD23 LEU A 163      19.498  -3.728 -31.897  1.00  0.00           H  
ATOM   2503  N   TRP A 164      24.017  -4.953 -29.432  1.00  0.93           N  
ATOM   2504  CA  TRP A 164      25.191  -5.534 -29.886  1.00  0.93           C  
ATOM   2505  C   TRP A 164      25.482  -6.752 -29.060  1.00  0.93           C  
ATOM   2506  O   TRP A 164      24.776  -7.060 -28.137  1.00  0.93           O  
ATOM   2507  CB  TRP A 164      26.373  -4.543 -29.760  1.00  0.93           C  
ATOM   2508  CG  TRP A 164      26.818  -4.110 -28.413  1.00  0.93           C  
ATOM   2509  CD1 TRP A 164      27.910  -4.520 -27.734  1.00  0.93           C  
ATOM   2510  CD2 TRP A 164      26.249  -3.003 -27.635  1.00  0.93           C  
ATOM   2511  NE1 TRP A 164      28.110  -3.752 -26.614  1.00  0.93           N  
ATOM   2512  CE2 TRP A 164      27.100  -2.814 -26.520  1.00  0.93           C  
ATOM   2513  CE3 TRP A 164      25.187  -2.068 -27.870  1.00  0.93           C  
ATOM   2514  CZ2 TRP A 164      26.737  -1.859 -25.499  1.00  0.93           C  
ATOM   2515  CZ3 TRP A 164      25.032  -1.014 -26.984  1.00  0.93           C  
ATOM   2516  CH2 TRP A 164      25.677  -0.956 -25.719  1.00  0.93           C  
ATOM   2517  H   TRP A 164      23.714  -5.372 -28.564  1.00  0.00           H  
ATOM   2518  HA  TRP A 164      25.093  -5.881 -30.915  1.00  0.00           H  
ATOM   2519  HB3 TRP A 164      26.122  -3.764 -30.479  1.00  0.00           H  
ATOM   2520  HB2 TRP A 164      27.260  -4.982 -30.218  1.00  0.00           H  
ATOM   2521  HD1 TRP A 164      28.502  -5.344 -28.102  1.00  0.00           H  
ATOM   2522  HE1 TRP A 164      28.877  -3.861 -25.965  1.00  0.00           H  
ATOM   2523  HE3 TRP A 164      24.482  -2.151 -28.685  1.00  0.00           H  
ATOM   2524  HZ2 TRP A 164      27.308  -1.729 -24.591  1.00  0.00           H  
ATOM   2525  HZ3 TRP A 164      24.163  -0.387 -27.115  1.00  0.00           H  
ATOM   2526  HH2 TRP A 164      25.343  -0.187 -25.038  1.00  0.00           H  
ATOM   2527  N   GLY A 165      26.530  -7.407 -29.479  1.00  0.96           N  
ATOM   2528  CA  GLY A 165      27.042  -8.517 -28.658  1.00  0.96           C  
ATOM   2529  C   GLY A 165      28.551  -8.415 -28.573  1.00  0.96           C  
ATOM   2530  O   GLY A 165      29.230  -8.037 -29.514  1.00  0.96           O  
ATOM   2531  H   GLY A 165      27.055  -7.131 -30.297  1.00  0.00           H  
ATOM   2532  HA3 GLY A 165      26.800  -9.508 -29.040  1.00  0.00           H  
ATOM   2533  HA2 GLY A 165      26.770  -8.383 -27.611  1.00  0.00           H  
ATOM   2534  N   VAL A 166      29.116  -9.118 -27.606  1.00  0.93           N  
ATOM   2535  CA  VAL A 166      30.510  -9.426 -27.411  1.00  0.93           C  
ATOM   2536  C   VAL A 166      30.683 -10.929 -27.298  1.00  0.93           C  
ATOM   2537  O   VAL A 166      30.009 -11.573 -26.411  1.00  0.93           O  
ATOM   2538  CB  VAL A 166      31.109  -8.721 -26.168  1.00  0.93           C  
ATOM   2539  CG1 VAL A 166      32.594  -8.956 -25.918  1.00  0.93           C  
ATOM   2540  CG2 VAL A 166      30.866  -7.217 -26.092  1.00  0.93           C  
ATOM   2541  H   VAL A 166      28.497  -9.675 -27.035  1.00  0.00           H  
ATOM   2542  HA  VAL A 166      31.077  -9.032 -28.254  1.00  0.00           H  
ATOM   2543  HB  VAL A 166      30.578  -9.187 -25.337  1.00  0.00           H  
ATOM   2544 HG11 VAL A 166      33.061  -8.721 -26.874  1.00  0.00           H  
ATOM   2545 HG12 VAL A 166      32.943  -8.487 -24.998  1.00  0.00           H  
ATOM   2546 HG13 VAL A 166      32.901  -9.989 -25.756  1.00  0.00           H  
ATOM   2547 HG21 VAL A 166      31.497  -6.754 -25.333  1.00  0.00           H  
ATOM   2548 HG22 VAL A 166      31.040  -6.888 -27.116  1.00  0.00           H  
ATOM   2549 HG23 VAL A 166      29.828  -6.938 -25.914  1.00  0.00           H  
ATOM   2550  N   HIS A 167      31.379 -11.564 -28.192  1.00  0.91           N  
ATOM   2551  CA  HIS A 167      31.646 -13.018 -28.357  1.00  0.91           C  
ATOM   2552  C   HIS A 167      32.847 -13.403 -27.420  1.00  0.91           C  
ATOM   2553  O   HIS A 167      33.792 -12.660 -27.354  1.00  0.91           O  
ATOM   2554  CB  HIS A 167      31.949 -13.416 -29.799  1.00  0.91           C  
ATOM   2555  CG  HIS A 167      32.177 -14.905 -29.959  1.00  0.91           C  
ATOM   2556  ND1 HIS A 167      33.452 -15.373 -30.261  1.00  0.91           N  
ATOM   2557  CD2 HIS A 167      31.319 -15.976 -29.822  1.00  0.91           C  
ATOM   2558  CE1 HIS A 167      33.283 -16.721 -30.278  1.00  0.91           C  
ATOM   2559  NE2 HIS A 167      32.036 -17.111 -30.116  1.00  0.91           N  
ATOM   2560  H   HIS A 167      31.871 -10.978 -28.852  1.00  0.00           H  
ATOM   2561  HA  HIS A 167      30.763 -13.532 -27.979  1.00  0.00           H  
ATOM   2562  HB3 HIS A 167      32.833 -12.956 -30.240  1.00  0.00           H  
ATOM   2563  HB2 HIS A 167      31.140 -13.074 -30.445  1.00  0.00           H  
ATOM   2564  HD2 HIS A 167      30.252 -16.032 -29.664  1.00  0.00           H  
ATOM   2565  HE1 HIS A 167      34.042 -17.461 -30.489  1.00  0.00           H  
ATOM   2566  HE2 HIS A 167      31.848 -18.089 -30.279  1.00  0.00           H  
ATOM   2567  N   HIS A 168      32.713 -14.492 -26.699  1.00  0.87           N  
ATOM   2568  CA  HIS A 168      33.755 -15.027 -25.801  1.00  0.87           C  
ATOM   2569  C   HIS A 168      34.049 -16.393 -26.380  1.00  0.87           C  
ATOM   2570  O   HIS A 168      33.158 -17.239 -26.295  1.00  0.87           O  
ATOM   2571  CB  HIS A 168      33.202 -15.108 -24.288  1.00  0.87           C  
ATOM   2572  CG  HIS A 168      32.922 -13.781 -23.596  1.00  0.87           C  
ATOM   2573  ND1 HIS A 168      33.169 -13.699 -22.188  1.00  0.87           N  
ATOM   2574  CD2 HIS A 168      32.335 -12.651 -24.058  1.00  0.87           C  
ATOM   2575  CE1 HIS A 168      32.582 -12.508 -21.882  1.00  0.87           C  
ATOM   2576  NE2 HIS A 168      32.148 -11.862 -22.973  1.00  0.87           N  
ATOM   2577  H   HIS A 168      31.927 -15.106 -26.858  1.00  0.00           H  
ATOM   2578  HA  HIS A 168      34.713 -14.508 -25.784  1.00  0.00           H  
ATOM   2579  HB3 HIS A 168      33.888 -15.694 -23.677  1.00  0.00           H  
ATOM   2580  HB2 HIS A 168      32.300 -15.698 -24.126  1.00  0.00           H  
ATOM   2581  HD2 HIS A 168      32.015 -12.356 -25.047  1.00  0.00           H  
ATOM   2582  HE1 HIS A 168      32.522 -11.995 -20.934  1.00  0.00           H  
ATOM   2583  HE2 HIS A 168      31.719 -10.949 -22.939  1.00  0.00           H  
ATOM   2584  N   PRO A 169      35.190 -16.653 -27.112  1.00  0.89           N  
ATOM   2585  CA  PRO A 169      35.638 -18.001 -27.571  1.00  0.89           C  
ATOM   2586  C   PRO A 169      35.886 -19.007 -26.492  1.00  0.89           C  
ATOM   2587  O   PRO A 169      36.222 -18.579 -25.368  1.00  0.89           O  
ATOM   2588  CB  PRO A 169      37.013 -17.676 -28.268  1.00  0.89           C  
ATOM   2589  CG  PRO A 169      36.860 -16.322 -28.953  1.00  0.89           C  
ATOM   2590  CD  PRO A 169      36.069 -15.644 -27.770  1.00  0.89           C  
ATOM   2591  HA  PRO A 169      35.048 -18.463 -28.363  1.00  0.00           H  
ATOM   2592  HB3 PRO A 169      37.382 -18.505 -28.870  1.00  0.00           H  
ATOM   2593  HB2 PRO A 169      37.753 -17.545 -27.479  1.00  0.00           H  
ATOM   2594  HG3 PRO A 169      36.268 -16.362 -29.867  1.00  0.00           H  
ATOM   2595  HG2 PRO A 169      37.853 -15.901 -29.113  1.00  0.00           H  
ATOM   2596  HD2 PRO A 169      36.721 -15.140 -27.057  1.00  0.00           H  
ATOM   2597  HD3 PRO A 169      35.460 -14.838 -28.180  1.00  0.00           H  
ATOM   2598  N   PRO A 170      35.928 -20.334 -26.792  1.00  0.85           N  
ATOM   2599  CA  PRO A 170      36.469 -21.262 -25.834  1.00  0.85           C  
ATOM   2600  C   PRO A 170      37.975 -21.235 -25.635  1.00  0.85           C  
ATOM   2601  O   PRO A 170      38.557 -21.310 -24.562  1.00  0.85           O  
ATOM   2602  CB  PRO A 170      35.882 -22.607 -26.224  1.00  0.85           C  
ATOM   2603  CG  PRO A 170      35.608 -22.412 -27.711  1.00  0.85           C  
ATOM   2604  CD  PRO A 170      35.418 -20.924 -27.992  1.00  0.85           C  
ATOM   2605  HA  PRO A 170      36.125 -20.971 -24.841  1.00  0.00           H  
ATOM   2606  HB3 PRO A 170      35.095 -22.783 -25.490  1.00  0.00           H  
ATOM   2607  HB2 PRO A 170      36.594 -23.432 -26.235  1.00  0.00           H  
ATOM   2608  HG3 PRO A 170      34.779 -23.053 -28.011  1.00  0.00           H  
ATOM   2609  HG2 PRO A 170      36.511 -22.785 -28.194  1.00  0.00           H  
ATOM   2610  HD2 PRO A 170      35.836 -20.632 -28.956  1.00  0.00           H  
ATOM   2611  HD3 PRO A 170      34.343 -20.747 -28.008  1.00  0.00           H  
ATOM   2612  N   ASN A 171      38.702 -21.173 -26.790  1.00  0.82           N  
ATOM   2613  CA  ASN A 171      40.149 -21.472 -27.039  1.00  0.82           C  
ATOM   2614  C   ASN A 171      40.714 -20.178 -27.632  1.00  0.82           C  
ATOM   2615  O   ASN A 171      40.045 -19.469 -28.385  1.00  0.82           O  
ATOM   2616  CB  ASN A 171      40.237 -22.678 -28.029  1.00  0.82           C  
ATOM   2617  CG  ASN A 171      41.600 -23.494 -27.955  1.00  0.82           C  
ATOM   2618  OD1 ASN A 171      42.549 -23.029 -27.445  1.00  0.82           O  
ATOM   2619  ND2 ASN A 171      41.638 -24.664 -28.586  1.00  0.82           N  
ATOM   2620  H   ASN A 171      38.191 -20.813 -27.584  1.00  0.00           H  
ATOM   2621  HA  ASN A 171      40.697 -21.702 -26.125  1.00  0.00           H  
ATOM   2622  HB3 ASN A 171      39.959 -22.372 -29.038  1.00  0.00           H  
ATOM   2623  HB2 ASN A 171      39.623 -23.473 -27.606  1.00  0.00           H  
ATOM   2624 HD22 ASN A 171      42.545 -25.105 -28.535  1.00  0.00           H  
ATOM   2625 HD21 ASN A 171      40.924 -24.996 -29.218  1.00  0.00           H  
ATOM   2626  N   ILE A 172      41.972 -19.892 -27.224  1.00  0.84           N  
ATOM   2627  CA  ILE A 172      42.913 -18.932 -27.791  1.00  0.84           C  
ATOM   2628  C   ILE A 172      43.214 -19.304 -29.310  1.00  0.84           C  
ATOM   2629  O   ILE A 172      43.486 -18.363 -30.083  1.00  0.84           O  
ATOM   2630  CB  ILE A 172      44.229 -18.891 -26.976  1.00  0.84           C  
ATOM   2631  CG1 ILE A 172      45.265 -17.787 -27.272  1.00  0.84           C  
ATOM   2632  CG2 ILE A 172      44.937 -20.190 -26.848  1.00  0.84           C  
ATOM   2633  CD1 ILE A 172      44.734 -16.314 -27.125  1.00  0.84           C  
ATOM   2634  H   ILE A 172      42.502 -20.561 -26.683  1.00  0.00           H  
ATOM   2635  HA  ILE A 172      42.443 -17.952 -27.716  1.00  0.00           H  
ATOM   2636  HB  ILE A 172      43.825 -18.731 -25.976  1.00  0.00           H  
ATOM   2637 HG13 ILE A 172      45.662 -17.939 -28.276  1.00  0.00           H  
ATOM   2638 HG12 ILE A 172      46.047 -17.832 -26.514  1.00  0.00           H  
ATOM   2639 HG21 ILE A 172      45.366 -20.539 -27.787  1.00  0.00           H  
ATOM   2640 HG22 ILE A 172      45.752 -20.200 -26.123  1.00  0.00           H  
ATOM   2641 HG23 ILE A 172      44.172 -20.908 -26.551  1.00  0.00           H  
ATOM   2642 HD11 ILE A 172      45.547 -15.806 -26.606  1.00  0.00           H  
ATOM   2643 HD12 ILE A 172      44.478 -15.963 -28.125  1.00  0.00           H  
ATOM   2644 HD13 ILE A 172      43.873 -16.149 -26.477  1.00  0.00           H  
ATOM   2645  N   ALA A 173      43.075 -20.639 -29.766  1.00  0.87           N  
ATOM   2646  CA  ALA A 173      43.105 -20.952 -31.211  1.00  0.87           C  
ATOM   2647  C   ALA A 173      41.974 -20.234 -32.011  1.00  0.87           C  
ATOM   2648  O   ALA A 173      42.313 -19.874 -33.151  1.00  0.87           O  
ATOM   2649  CB  ALA A 173      43.204 -22.418 -31.518  1.00  0.87           C  
ATOM   2650  H   ALA A 173      42.692 -21.360 -29.171  1.00  0.00           H  
ATOM   2651  HA  ALA A 173      44.058 -20.472 -31.433  1.00  0.00           H  
ATOM   2652  HB1 ALA A 173      42.312 -22.991 -31.266  1.00  0.00           H  
ATOM   2653  HB2 ALA A 173      43.521 -22.610 -32.543  1.00  0.00           H  
ATOM   2654  HB3 ALA A 173      44.001 -22.823 -30.893  1.00  0.00           H  
ATOM   2655  N   ASP A 174      40.740 -20.213 -31.485  1.00  0.83           N  
ATOM   2656  CA  ASP A 174      39.602 -19.591 -32.224  1.00  0.83           C  
ATOM   2657  C   ASP A 174      39.627 -18.078 -32.225  1.00  0.83           C  
ATOM   2658  O   ASP A 174      39.211 -17.430 -33.183  1.00  0.83           O  
ATOM   2659  CB  ASP A 174      38.286 -20.156 -31.717  1.00  0.83           C  
ATOM   2660  CG  ASP A 174      38.212 -21.673 -31.617  1.00  0.83           C  
ATOM   2661  OD1 ASP A 174      37.210 -22.223 -31.186  1.00  0.83           O  
ATOM   2662  OD2 ASP A 174      39.137 -22.365 -32.072  1.00  0.83           O1-
ATOM   2663  H   ASP A 174      40.498 -20.483 -30.542  1.00  0.00           H  
ATOM   2664  HA  ASP A 174      39.771 -19.908 -33.254  1.00  0.00           H  
ATOM   2665  HB3 ASP A 174      37.481 -19.686 -32.282  1.00  0.00           H  
ATOM   2666  HB2 ASP A 174      38.134 -19.863 -30.679  1.00  0.00           H  
ATOM   2667  N   GLN A 175      40.130 -17.543 -31.047  1.00  0.82           N  
ATOM   2668  CA  GLN A 175      40.461 -16.074 -30.941  1.00  0.82           C  
ATOM   2669  C   GLN A 175      41.265 -15.512 -32.105  1.00  0.82           C  
ATOM   2670  O   GLN A 175      40.880 -14.633 -32.880  1.00  0.82           O  
ATOM   2671  CB  GLN A 175      40.964 -15.870 -29.472  1.00  0.82           C  
ATOM   2672  CG  GLN A 175      41.484 -14.485 -29.044  1.00  0.82           C  
ATOM   2673  CD  GLN A 175      40.313 -13.507 -29.148  1.00  0.82           C  
ATOM   2674  OE1 GLN A 175      39.143 -13.858 -28.777  1.00  0.82           O  
ATOM   2675  NE2 GLN A 175      40.497 -12.293 -29.646  1.00  0.82           N  
ATOM   2676  H   GLN A 175      40.423 -18.075 -30.240  1.00  0.00           H  
ATOM   2677  HA  GLN A 175      39.517 -15.544 -31.071  1.00  0.00           H  
ATOM   2678  HB3 GLN A 175      41.771 -16.603 -29.452  1.00  0.00           H  
ATOM   2679  HB2 GLN A 175      40.190 -16.212 -28.784  1.00  0.00           H  
ATOM   2680  HG3 GLN A 175      42.429 -14.046 -29.366  1.00  0.00           H  
ATOM   2681  HG2 GLN A 175      41.849 -14.648 -28.030  1.00  0.00           H  
ATOM   2682 HE22 GLN A 175      39.724 -11.648 -29.564  1.00  0.00           H  
ATOM   2683 HE21 GLN A 175      41.412 -11.958 -29.914  1.00  0.00           H  
ATOM   2684  N   LYS A 176      42.469 -16.129 -32.255  1.00  0.79           N  
ATOM   2685  CA  LYS A 176      43.294 -15.829 -33.414  1.00  0.79           C  
ATOM   2686  C   LYS A 176      42.795 -16.264 -34.745  1.00  0.79           C  
ATOM   2687  O   LYS A 176      43.074 -15.567 -35.665  1.00  0.79           O  
ATOM   2688  CB  LYS A 176      44.651 -16.591 -33.212  1.00  0.79           C  
ATOM   2689  CG  LYS A 176      45.326 -16.235 -31.779  1.00  0.79           C  
ATOM   2690  CD  LYS A 176      46.429 -17.267 -31.409  1.00  0.79           C  
ATOM   2691  CE  LYS A 176      47.635 -17.353 -32.346  1.00  0.79           C  
ATOM   2692  NZ  LYS A 176      48.759 -18.039 -31.687  1.00  0.79           N1+
ATOM   2693  H   LYS A 176      42.871 -16.822 -31.640  1.00  0.00           H  
ATOM   2694  HA  LYS A 176      43.393 -14.746 -33.491  1.00  0.00           H  
ATOM   2695  HB3 LYS A 176      45.325 -16.343 -34.032  1.00  0.00           H  
ATOM   2696  HB2 LYS A 176      44.451 -17.653 -33.352  1.00  0.00           H  
ATOM   2697  HG3 LYS A 176      44.570 -16.131 -31.000  1.00  0.00           H  
ATOM   2698  HG2 LYS A 176      45.798 -15.253 -31.751  1.00  0.00           H  
ATOM   2699  HD3 LYS A 176      45.998 -18.267 -31.451  1.00  0.00           H  
ATOM   2700  HD2 LYS A 176      46.836 -17.192 -30.400  1.00  0.00           H  
ATOM   2701  HE3 LYS A 176      47.972 -16.371 -32.678  1.00  0.00           H  
ATOM   2702  HE2 LYS A 176      47.347 -17.816 -33.290  1.00  0.00           H  
ATOM   2703  HZ1 LYS A 176      48.896 -17.656 -30.763  1.00  0.00           H  
ATOM   2704  HZ2 LYS A 176      48.597 -19.019 -31.509  1.00  0.00           H  
ATOM   2705  HZ3 LYS A 176      49.662 -18.009 -32.140  1.00  0.00           H  
ATOM   2706  N   THR A 177      41.977 -17.344 -34.858  1.00  0.80           N  
ATOM   2707  CA  THR A 177      41.317 -17.719 -36.104  1.00  0.80           C  
ATOM   2708  C   THR A 177      40.199 -16.832 -36.639  1.00  0.80           C  
ATOM   2709  O   THR A 177      40.143 -16.619 -37.865  1.00  0.80           O  
ATOM   2710  CB  THR A 177      40.778 -19.239 -35.998  1.00  0.80           C  
ATOM   2711  OG1 THR A 177      41.777 -20.145 -35.633  1.00  0.80           O  
ATOM   2712  CG2 THR A 177      39.988 -19.726 -37.334  1.00  0.80           C  
ATOM   2713  H   THR A 177      41.965 -17.942 -34.044  1.00  0.00           H  
ATOM   2714  HA  THR A 177      42.052 -17.815 -36.904  1.00  0.00           H  
ATOM   2715  HB  THR A 177      40.150 -19.140 -35.112  1.00  0.00           H  
ATOM   2716  HG1 THR A 177      41.905 -19.976 -34.696  1.00  0.00           H  
ATOM   2717 HG21 THR A 177      39.070 -19.140 -37.281  1.00  0.00           H  
ATOM   2718 HG22 THR A 177      40.531 -19.693 -38.278  1.00  0.00           H  
ATOM   2719 HG23 THR A 177      39.648 -20.760 -37.298  1.00  0.00           H  
ATOM   2720  N   LEU A 178      39.448 -16.148 -35.739  1.00  0.84           N  
ATOM   2721  CA  LEU A 178      38.368 -15.238 -36.035  1.00  0.84           C  
ATOM   2722  C   LEU A 178      38.825 -13.711 -36.136  1.00  0.84           C  
ATOM   2723  O   LEU A 178      38.378 -13.011 -37.074  1.00  0.84           O  
ATOM   2724  CB  LEU A 178      37.244 -15.434 -34.938  1.00  0.84           C  
ATOM   2725  CG  LEU A 178      36.505 -16.803 -35.022  1.00  0.84           C  
ATOM   2726  CD1 LEU A 178      35.549 -16.989 -33.883  1.00  0.84           C  
ATOM   2727  CD2 LEU A 178      35.729 -16.905 -36.393  1.00  0.84           C  
ATOM   2728  H   LEU A 178      39.478 -16.381 -34.757  1.00  0.00           H  
ATOM   2729  HA  LEU A 178      37.890 -15.490 -36.982  1.00  0.00           H  
ATOM   2730  HB3 LEU A 178      36.563 -14.614 -35.163  1.00  0.00           H  
ATOM   2731  HB2 LEU A 178      37.651 -15.273 -33.939  1.00  0.00           H  
ATOM   2732  HG  LEU A 178      37.300 -17.548 -35.011  1.00  0.00           H  
ATOM   2733 HD11 LEU A 178      34.926 -16.107 -33.740  1.00  0.00           H  
ATOM   2734 HD12 LEU A 178      34.754 -17.703 -34.099  1.00  0.00           H  
ATOM   2735 HD13 LEU A 178      36.041 -17.296 -32.960  1.00  0.00           H  
ATOM   2736 HD21 LEU A 178      35.832 -15.999 -36.990  1.00  0.00           H  
ATOM   2737 HD22 LEU A 178      36.126 -17.755 -36.947  1.00  0.00           H  
ATOM   2738 HD23 LEU A 178      34.676 -17.097 -36.184  1.00  0.00           H  
ATOM   2739  N   TYR A 179      39.669 -13.307 -35.208  1.00  0.86           N  
ATOM   2740  CA  TYR A 179      39.995 -11.888 -34.958  1.00  0.86           C  
ATOM   2741  C   TYR A 179      41.470 -11.534 -34.978  1.00  0.86           C  
ATOM   2742  O   TYR A 179      41.755 -10.346 -34.822  1.00  0.86           O  
ATOM   2743  CB  TYR A 179      39.251 -11.278 -33.719  1.00  0.86           C  
ATOM   2744  CG  TYR A 179      37.920 -11.945 -33.355  1.00  0.86           C  
ATOM   2745  CD1 TYR A 179      36.731 -11.640 -34.135  1.00  0.86           C  
ATOM   2746  CD2 TYR A 179      37.878 -12.880 -32.345  1.00  0.86           C  
ATOM   2747  CE1 TYR A 179      35.484 -12.108 -33.779  1.00  0.86           C  
ATOM   2748  CE2 TYR A 179      36.589 -13.473 -32.057  1.00  0.86           C  
ATOM   2749  CZ  TYR A 179      35.416 -13.022 -32.656  1.00  0.86           C  
ATOM   2750  OH  TYR A 179      34.251 -13.611 -32.422  1.00  0.86           O  
ATOM   2751  H   TYR A 179      39.915 -14.048 -34.568  1.00  0.00           H  
ATOM   2752  HA  TYR A 179      39.536 -11.382 -35.807  1.00  0.00           H  
ATOM   2753  HB3 TYR A 179      39.015 -10.217 -33.804  1.00  0.00           H  
ATOM   2754  HB2 TYR A 179      39.865 -11.391 -32.826  1.00  0.00           H  
ATOM   2755  HD1 TYR A 179      36.761 -10.931 -34.949  1.00  0.00           H  
ATOM   2756  HD2 TYR A 179      38.813 -13.093 -31.847  1.00  0.00           H  
ATOM   2757  HE1 TYR A 179      34.651 -11.943 -34.447  1.00  0.00           H  
ATOM   2758  HE2 TYR A 179      36.476 -14.291 -31.360  1.00  0.00           H  
ATOM   2759  HH  TYR A 179      34.200 -14.157 -31.633  1.00  0.00           H  
ATOM   2760  N   HIS A 180      42.364 -12.527 -35.177  1.00  0.81           N  
ATOM   2761  CA  HIS A 180      43.760 -12.351 -35.502  1.00  0.81           C  
ATOM   2762  C   HIS A 180      44.592 -11.578 -34.441  1.00  0.81           C  
ATOM   2763  O   HIS A 180      45.580 -10.931 -34.810  1.00  0.81           O  
ATOM   2764  CB  HIS A 180      43.830 -11.696 -36.893  1.00  0.81           C  
ATOM   2765  CG  HIS A 180      43.334 -12.600 -38.018  1.00  0.81           C  
ATOM   2766  ND1 HIS A 180      43.846 -13.863 -38.288  1.00  0.81           N  
ATOM   2767  CD2 HIS A 180      42.179 -12.449 -38.730  1.00  0.81           C  
ATOM   2768  CE1 HIS A 180      43.140 -14.337 -39.313  1.00  0.81           C  
ATOM   2769  NE2 HIS A 180      42.095 -13.529 -39.624  1.00  0.81           N  
ATOM   2770  H   HIS A 180      42.108 -13.493 -35.321  1.00  0.00           H  
ATOM   2771  HA  HIS A 180      44.171 -13.354 -35.611  1.00  0.00           H  
ATOM   2772  HB3 HIS A 180      44.808 -11.349 -37.227  1.00  0.00           H  
ATOM   2773  HB2 HIS A 180      43.159 -10.839 -36.929  1.00  0.00           H  
ATOM   2774  HD1 HIS A 180      44.655 -14.254 -37.827  1.00  0.00           H  
ATOM   2775  HD2 HIS A 180      41.461 -11.644 -38.780  1.00  0.00           H  
ATOM   2776  HE1 HIS A 180      43.505 -15.214 -39.825  1.00  0.00           H  
ATOM   2777  N   THR A 181      44.012 -11.641 -33.207  1.00  0.81           N  
ATOM   2778  CA  THR A 181      44.635 -10.929 -32.115  1.00  0.81           C  
ATOM   2779  C   THR A 181      44.297 -11.783 -30.873  1.00  0.81           C  
ATOM   2780  O   THR A 181      43.185 -12.259 -30.656  1.00  0.81           O  
ATOM   2781  CB  THR A 181      44.096  -9.414 -31.967  1.00  0.81           C  
ATOM   2782  OG1 THR A 181      44.804  -8.785 -30.963  1.00  0.81           O  
ATOM   2783  CG2 THR A 181      42.556  -9.332 -31.631  1.00  0.81           C  
ATOM   2784  H   THR A 181      43.246 -12.250 -32.958  1.00  0.00           H  
ATOM   2785  HA  THR A 181      45.699 -11.036 -32.328  1.00  0.00           H  
ATOM   2786  HB  THR A 181      44.249  -8.745 -32.814  1.00  0.00           H  
ATOM   2787  HG1 THR A 181      45.733  -8.942 -31.146  1.00  0.00           H  
ATOM   2788 HG21 THR A 181      42.348  -9.788 -30.663  1.00  0.00           H  
ATOM   2789 HG22 THR A 181      42.272  -8.281 -31.581  1.00  0.00           H  
ATOM   2790 HG23 THR A 181      41.796  -9.711 -32.315  1.00  0.00           H  
ATOM   2791  N   GLU A 182      45.368 -11.919 -30.037  1.00  0.76           N  
ATOM   2792  CA  GLU A 182      45.195 -12.562 -28.735  1.00  0.76           C  
ATOM   2793  C   GLU A 182      44.727 -11.465 -27.761  1.00  0.76           C  
ATOM   2794  O   GLU A 182      44.003 -11.772 -26.821  1.00  0.76           O  
ATOM   2795  CB  GLU A 182      46.534 -13.248 -28.374  1.00  0.76           C  
ATOM   2796  CG  GLU A 182      47.082 -14.252 -29.456  1.00  0.76           C  
ATOM   2797  CD  GLU A 182      48.264 -15.038 -28.952  1.00  0.76           C  
ATOM   2798  OE1 GLU A 182      48.464 -15.045 -27.778  1.00  0.76           O  
ATOM   2799  OE2 GLU A 182      48.931 -15.699 -29.771  1.00  0.76           O1-
ATOM   2800  H   GLU A 182      46.259 -11.465 -30.177  1.00  0.00           H  
ATOM   2801  HA  GLU A 182      44.514 -13.413 -28.728  1.00  0.00           H  
ATOM   2802  HB3 GLU A 182      46.404 -13.779 -27.431  1.00  0.00           H  
ATOM   2803  HB2 GLU A 182      47.231 -12.413 -28.311  1.00  0.00           H  
ATOM   2804  HG3 GLU A 182      47.411 -13.637 -30.294  1.00  0.00           H  
ATOM   2805  HG2 GLU A 182      46.308 -14.980 -29.699  1.00  0.00           H  
ATOM   2806  N   ASN A 183      45.002 -10.187 -28.010  1.00  0.78           N  
ATOM   2807  CA  ASN A 183      44.608  -9.070 -27.157  1.00  0.78           C  
ATOM   2808  C   ASN A 183      43.193  -8.607 -27.403  1.00  0.78           C  
ATOM   2809  O   ASN A 183      42.953  -7.603 -28.076  1.00  0.78           O  
ATOM   2810  CB  ASN A 183      45.537  -7.841 -27.430  1.00  0.78           C  
ATOM   2811  CG  ASN A 183      45.413  -6.693 -26.515  1.00  0.78           C  
ATOM   2812  OD1 ASN A 183      44.806  -6.611 -25.478  1.00  0.78           O  
ATOM   2813  ND2 ASN A 183      46.254  -5.647 -26.795  1.00  0.78           N  
ATOM   2814  H   ASN A 183      45.382  -9.827 -28.874  1.00  0.00           H  
ATOM   2815  HA  ASN A 183      44.730  -9.361 -26.114  1.00  0.00           H  
ATOM   2816  HB3 ASN A 183      45.425  -7.522 -28.467  1.00  0.00           H  
ATOM   2817  HB2 ASN A 183      46.577  -8.161 -27.358  1.00  0.00           H  
ATOM   2818 HD22 ASN A 183      46.244  -4.959 -26.055  1.00  0.00           H  
ATOM   2819 HD21 ASN A 183      46.857  -5.484 -27.589  1.00  0.00           H  
ATOM   2820  N   ALA A 184      42.256  -9.379 -26.797  1.00  0.88           N  
ATOM   2821  CA  ALA A 184      40.838  -9.116 -26.978  1.00  0.88           C  
ATOM   2822  C   ALA A 184      40.340  -7.818 -26.164  1.00  0.88           C  
ATOM   2823  O   ALA A 184      40.689  -7.721 -25.043  1.00  0.88           O  
ATOM   2824  CB  ALA A 184      39.999 -10.315 -26.501  1.00  0.88           C  
ATOM   2825  H   ALA A 184      42.576 -10.128 -26.200  1.00  0.00           H  
ATOM   2826  HA  ALA A 184      40.613  -8.908 -28.025  1.00  0.00           H  
ATOM   2827  HB1 ALA A 184      40.454 -10.699 -25.588  1.00  0.00           H  
ATOM   2828  HB2 ALA A 184      38.939 -10.066 -26.441  1.00  0.00           H  
ATOM   2829  HB3 ALA A 184      40.061 -10.996 -27.349  1.00  0.00           H  
ATOM   2830  N   TYR A 185      39.474  -6.971 -26.827  1.00  0.87           N  
ATOM   2831  CA  TYR A 185      38.973  -5.771 -26.187  1.00  0.87           C  
ATOM   2832  C   TYR A 185      37.825  -5.218 -27.013  1.00  0.87           C  
ATOM   2833  O   TYR A 185      37.967  -5.072 -28.212  1.00  0.87           O  
ATOM   2834  CB  TYR A 185      40.167  -4.750 -25.963  1.00  0.87           C  
ATOM   2835  CG  TYR A 185      39.765  -3.240 -25.906  1.00  0.87           C  
ATOM   2836  CD1 TYR A 185      39.227  -2.751 -24.660  1.00  0.87           C  
ATOM   2837  CD2 TYR A 185      39.919  -2.381 -27.057  1.00  0.87           C  
ATOM   2838  CE1 TYR A 185      38.750  -1.395 -24.598  1.00  0.87           C  
ATOM   2839  CE2 TYR A 185      39.387  -1.066 -26.908  1.00  0.87           C  
ATOM   2840  CZ  TYR A 185      38.883  -0.563 -25.735  1.00  0.87           C  
ATOM   2841  OH  TYR A 185      38.644   0.788 -25.615  1.00  0.87           O  
ATOM   2842  H   TYR A 185      39.081  -7.204 -27.728  1.00  0.00           H  
ATOM   2843  HA  TYR A 185      38.611  -6.143 -25.228  1.00  0.00           H  
ATOM   2844  HB3 TYR A 185      40.983  -4.826 -26.682  1.00  0.00           H  
ATOM   2845  HB2 TYR A 185      40.716  -5.050 -25.071  1.00  0.00           H  
ATOM   2846  HD1 TYR A 185      39.172  -3.379 -23.783  1.00  0.00           H  
ATOM   2847  HD2 TYR A 185      40.284  -2.764 -27.998  1.00  0.00           H  
ATOM   2848  HE1 TYR A 185      38.383  -0.969 -23.676  1.00  0.00           H  
ATOM   2849  HE2 TYR A 185      39.446  -0.386 -27.745  1.00  0.00           H  
ATOM   2850  HH  TYR A 185      38.723   1.199 -24.751  1.00  0.00           H  
ATOM   2851  N   VAL A 186      36.746  -4.784 -26.329  1.00  0.91           N  
ATOM   2852  CA  VAL A 186      35.734  -3.931 -26.898  1.00  0.91           C  
ATOM   2853  C   VAL A 186      35.419  -2.733 -25.959  1.00  0.91           C  
ATOM   2854  O   VAL A 186      35.454  -2.890 -24.747  1.00  0.91           O  
ATOM   2855  CB  VAL A 186      34.462  -4.697 -27.086  1.00  0.91           C  
ATOM   2856  CG1 VAL A 186      33.208  -3.869 -27.487  1.00  0.91           C  
ATOM   2857  CG2 VAL A 186      34.665  -5.899 -27.960  1.00  0.91           C  
ATOM   2858  H   VAL A 186      36.739  -5.025 -25.348  1.00  0.00           H  
ATOM   2859  HA  VAL A 186      36.109  -3.440 -27.796  1.00  0.00           H  
ATOM   2860  HB  VAL A 186      34.190  -5.118 -26.117  1.00  0.00           H  
ATOM   2861 HG11 VAL A 186      33.310  -3.186 -28.331  1.00  0.00           H  
ATOM   2862 HG12 VAL A 186      32.477  -4.632 -27.754  1.00  0.00           H  
ATOM   2863 HG13 VAL A 186      32.744  -3.357 -26.645  1.00  0.00           H  
ATOM   2864 HG21 VAL A 186      34.983  -5.597 -28.959  1.00  0.00           H  
ATOM   2865 HG22 VAL A 186      35.319  -6.709 -27.637  1.00  0.00           H  
ATOM   2866 HG23 VAL A 186      33.710  -6.420 -28.032  1.00  0.00           H  
ATOM   2867  N   SER A 187      35.040  -1.605 -26.554  1.00  0.89           N  
ATOM   2868  CA  SER A 187      34.389  -0.493 -25.838  1.00  0.89           C  
ATOM   2869  C   SER A 187      33.301   0.026 -26.725  1.00  0.89           C  
ATOM   2870  O   SER A 187      33.270   0.052 -27.980  1.00  0.89           O  
ATOM   2871  CB  SER A 187      35.391   0.648 -25.427  1.00  0.89           C  
ATOM   2872  OG  SER A 187      34.717   1.346 -24.453  1.00  0.89           O  
ATOM   2873  H   SER A 187      35.060  -1.591 -27.564  1.00  0.00           H  
ATOM   2874  HA  SER A 187      33.944  -0.895 -24.927  1.00  0.00           H  
ATOM   2875  HB3 SER A 187      35.607   1.333 -26.247  1.00  0.00           H  
ATOM   2876  HB2 SER A 187      36.223   0.116 -24.965  1.00  0.00           H  
ATOM   2877  HG  SER A 187      34.336   0.752 -23.802  1.00  0.00           H  
ATOM   2878  N   VAL A 188      32.210   0.438 -26.098  1.00  0.88           N  
ATOM   2879  CA  VAL A 188      31.166   1.336 -26.654  1.00  0.88           C  
ATOM   2880  C   VAL A 188      30.940   2.594 -25.733  1.00  0.88           C  
ATOM   2881  O   VAL A 188      30.921   2.470 -24.469  1.00  0.88           O  
ATOM   2882  CB  VAL A 188      29.844   0.557 -26.897  1.00  0.88           C  
ATOM   2883  CG1 VAL A 188      28.593   1.380 -27.303  1.00  0.88           C  
ATOM   2884  CG2 VAL A 188      30.123  -0.549 -27.907  1.00  0.88           C  
ATOM   2885  H   VAL A 188      32.193   0.167 -25.125  1.00  0.00           H  
ATOM   2886  HA  VAL A 188      31.396   1.804 -27.612  1.00  0.00           H  
ATOM   2887  HB  VAL A 188      29.472   0.217 -25.930  1.00  0.00           H  
ATOM   2888 HG11 VAL A 188      27.724   0.732 -27.185  1.00  0.00           H  
ATOM   2889 HG12 VAL A 188      28.297   2.199 -26.648  1.00  0.00           H  
ATOM   2890 HG13 VAL A 188      28.727   1.736 -28.325  1.00  0.00           H  
ATOM   2891 HG21 VAL A 188      29.177  -0.973 -28.244  1.00  0.00           H  
ATOM   2892 HG22 VAL A 188      30.621  -0.127 -28.779  1.00  0.00           H  
ATOM   2893 HG23 VAL A 188      30.783  -1.326 -27.522  1.00  0.00           H  
ATOM   2894  N   VAL A 189      30.681   3.794 -26.307  1.00  0.86           N  
ATOM   2895  CA  VAL A 189      30.415   5.063 -25.577  1.00  0.86           C  
ATOM   2896  C   VAL A 189      29.427   5.839 -26.363  1.00  0.86           C  
ATOM   2897  O   VAL A 189      29.265   5.577 -27.570  1.00  0.86           O  
ATOM   2898  CB  VAL A 189      31.719   5.818 -25.323  1.00  0.86           C  
ATOM   2899  CG1 VAL A 189      32.414   6.352 -26.549  1.00  0.86           C  
ATOM   2900  CG2 VAL A 189      31.694   6.920 -24.305  1.00  0.86           C  
ATOM   2901  H   VAL A 189      30.679   3.805 -27.317  1.00  0.00           H  
ATOM   2902  HA  VAL A 189      29.896   4.823 -24.649  1.00  0.00           H  
ATOM   2903  HB  VAL A 189      32.425   5.059 -24.986  1.00  0.00           H  
ATOM   2904 HG11 VAL A 189      31.822   7.169 -26.961  1.00  0.00           H  
ATOM   2905 HG12 VAL A 189      33.389   6.745 -26.261  1.00  0.00           H  
ATOM   2906 HG13 VAL A 189      32.456   5.545 -27.280  1.00  0.00           H  
ATOM   2907 HG21 VAL A 189      31.329   7.805 -24.828  1.00  0.00           H  
ATOM   2908 HG22 VAL A 189      31.139   6.790 -23.376  1.00  0.00           H  
ATOM   2909 HG23 VAL A 189      32.630   7.329 -23.924  1.00  0.00           H  
ATOM   2910  N   SER A 190      28.680   6.726 -25.699  1.00  0.85           N  
ATOM   2911  CA  SER A 190      27.671   7.592 -26.219  1.00  0.85           C  
ATOM   2912  C   SER A 190      27.730   8.845 -25.313  1.00  0.85           C  
ATOM   2913  O   SER A 190      28.809   9.226 -24.864  1.00  0.85           O  
ATOM   2914  CB  SER A 190      26.350   6.800 -26.287  1.00  0.85           C  
ATOM   2915  OG  SER A 190      25.393   7.571 -26.983  1.00  0.85           O  
ATOM   2916  H   SER A 190      28.980   6.910 -24.751  1.00  0.00           H  
ATOM   2917  HA  SER A 190      27.984   7.890 -27.220  1.00  0.00           H  
ATOM   2918  HB3 SER A 190      25.908   6.455 -25.352  1.00  0.00           H  
ATOM   2919  HB2 SER A 190      26.587   6.011 -27.000  1.00  0.00           H  
ATOM   2920  HG  SER A 190      25.813   7.993 -27.736  1.00  0.00           H  
ATOM   2921  N   SER A 191      26.563   9.449 -25.136  1.00  0.83           N  
ATOM   2922  CA  SER A 191      26.345  10.663 -24.309  1.00  0.83           C  
ATOM   2923  C   SER A 191      26.593  10.383 -22.782  1.00  0.83           C  
ATOM   2924  O   SER A 191      27.439  11.070 -22.253  1.00  0.83           O  
ATOM   2925  CB  SER A 191      24.911  11.198 -24.468  1.00  0.83           C  
ATOM   2926  OG  SER A 191      23.906  10.246 -24.167  1.00  0.83           O  
ATOM   2927  H   SER A 191      25.773   8.852 -25.333  1.00  0.00           H  
ATOM   2928  HA  SER A 191      27.093  11.338 -24.727  1.00  0.00           H  
ATOM   2929  HB3 SER A 191      24.745  11.302 -25.541  1.00  0.00           H  
ATOM   2930  HB2 SER A 191      24.838  12.117 -23.889  1.00  0.00           H  
ATOM   2931  HG  SER A 191      23.053  10.617 -24.404  1.00  0.00           H  
ATOM   2932  N   HIS A 192      26.013   9.277 -22.202  1.00  0.74           N  
ATOM   2933  CA  HIS A 192      25.970   8.920 -20.799  1.00  0.74           C  
ATOM   2934  C   HIS A 192      26.493   7.526 -20.579  1.00  0.74           C  
ATOM   2935  O   HIS A 192      26.991   7.249 -19.493  1.00  0.74           O  
ATOM   2936  CB  HIS A 192      24.481   9.149 -20.309  1.00  0.74           C  
ATOM   2937  CG  HIS A 192      23.642   7.898 -20.047  1.00  0.74           C  
ATOM   2938  ND1 HIS A 192      23.133   7.232 -21.100  1.00  0.74           N  
ATOM   2939  CD2 HIS A 192      23.357   7.177 -18.892  1.00  0.74           C  
ATOM   2940  CE1 HIS A 192      22.533   6.170 -20.604  1.00  0.74           C  
ATOM   2941  NE2 HIS A 192      22.623   6.067 -19.275  1.00  0.74           N  
ATOM   2942  H   HIS A 192      25.275   9.010 -22.839  1.00  0.00           H  
ATOM   2943  HA  HIS A 192      26.625   9.516 -20.164  1.00  0.00           H  
ATOM   2944  HB3 HIS A 192      23.973   9.801 -21.019  1.00  0.00           H  
ATOM   2945  HB2 HIS A 192      24.586   9.652 -19.347  1.00  0.00           H  
ATOM   2946  HD1 HIS A 192      23.356   7.373 -22.075  1.00  0.00           H  
ATOM   2947  HD2 HIS A 192      23.589   7.492 -17.885  1.00  0.00           H  
ATOM   2948  HE1 HIS A 192      22.052   5.414 -21.206  1.00  0.00           H  
ATOM   2949  N   TYR A 193      26.250   6.629 -21.580  1.00  0.80           N  
ATOM   2950  CA  TYR A 193      26.896   5.347 -21.718  1.00  0.80           C  
ATOM   2951  C   TYR A 193      28.392   5.322 -21.985  1.00  0.80           C  
ATOM   2952  O   TYR A 193      28.783   6.062 -22.900  1.00  0.80           O  
ATOM   2953  CB  TYR A 193      26.123   4.571 -22.859  1.00  0.80           C  
ATOM   2954  CG  TYR A 193      26.247   3.060 -22.733  1.00  0.80           C  
ATOM   2955  CD1 TYR A 193      27.378   2.483 -23.342  1.00  0.80           C  
ATOM   2956  CD2 TYR A 193      25.324   2.261 -21.962  1.00  0.80           C  
ATOM   2957  CE1 TYR A 193      27.627   1.119 -23.110  1.00  0.80           C  
ATOM   2958  CE2 TYR A 193      25.531   0.889 -21.821  1.00  0.80           C  
ATOM   2959  CZ  TYR A 193      26.643   0.292 -22.481  1.00  0.80           C  
ATOM   2960  OH  TYR A 193      26.931  -1.048 -22.378  1.00  0.80           O  
ATOM   2961  H   TYR A 193      25.701   6.934 -22.371  1.00  0.00           H  
ATOM   2962  HA  TYR A 193      26.681   4.867 -20.763  1.00  0.00           H  
ATOM   2963  HB3 TYR A 193      26.284   4.959 -23.865  1.00  0.00           H  
ATOM   2964  HB2 TYR A 193      25.054   4.768 -22.773  1.00  0.00           H  
ATOM   2965  HD1 TYR A 193      27.898   3.121 -24.041  1.00  0.00           H  
ATOM   2966  HD2 TYR A 193      24.463   2.819 -21.626  1.00  0.00           H  
ATOM   2967  HE1 TYR A 193      28.480   0.706 -23.628  1.00  0.00           H  
ATOM   2968  HE2 TYR A 193      24.803   0.399 -21.193  1.00  0.00           H  
ATOM   2969  HH  TYR A 193      26.227  -1.509 -21.916  1.00  0.00           H  
ATOM   2970  N   SER A 194      29.105   4.554 -21.180  1.00  0.80           N  
ATOM   2971  CA  SER A 194      30.583   4.369 -21.317  1.00  0.80           C  
ATOM   2972  C   SER A 194      31.065   3.046 -20.601  1.00  0.80           C  
ATOM   2973  O   SER A 194      31.109   2.969 -19.423  1.00  0.80           O  
ATOM   2974  CB  SER A 194      31.354   5.542 -20.716  1.00  0.80           C  
ATOM   2975  OG  SER A 194      32.783   5.475 -20.569  1.00  0.80           O  
ATOM   2976  H   SER A 194      28.610   3.888 -20.603  1.00  0.00           H  
ATOM   2977  HA  SER A 194      30.880   4.280 -22.362  1.00  0.00           H  
ATOM   2978  HB3 SER A 194      30.983   5.692 -19.702  1.00  0.00           H  
ATOM   2979  HB2 SER A 194      31.081   6.461 -21.235  1.00  0.00           H  
ATOM   2980  HG  SER A 194      33.064   6.348 -20.288  1.00  0.00           H  
ATOM   2981  N   ARG A 195      31.354   1.954 -21.321  1.00  0.74           N  
ATOM   2982  CA  ARG A 195      31.640   0.633 -20.785  1.00  0.74           C  
ATOM   2983  C   ARG A 195      32.770   0.017 -21.552  1.00  0.74           C  
ATOM   2984  O   ARG A 195      32.797   0.248 -22.782  1.00  0.74           O  
ATOM   2985  CB  ARG A 195      30.428  -0.317 -20.653  1.00  0.74           C  
ATOM   2986  CG  ARG A 195      29.297   0.257 -19.732  1.00  0.74           C  
ATOM   2987  CD  ARG A 195      28.214  -0.738 -19.312  1.00  0.74           C  
ATOM   2988  NE  ARG A 195      28.642  -1.407 -18.031  1.00  0.74           N  
ATOM   2989  CZ  ARG A 195      28.320  -1.202 -16.723  1.00  0.74           C  
ATOM   2990  NH1 ARG A 195      27.344  -0.361 -16.350  1.00  0.74           N  
ATOM   2991  NH2 ARG A 195      28.924  -1.850 -15.787  1.00  0.74           N1+
ATOM   2992  H   ARG A 195      31.338   1.964 -22.331  1.00  0.00           H  
ATOM   2993  HA  ARG A 195      31.955   0.822 -19.759  1.00  0.00           H  
ATOM   2994  HB3 ARG A 195      30.768  -1.261 -20.229  1.00  0.00           H  
ATOM   2995  HB2 ARG A 195      30.021  -0.552 -21.636  1.00  0.00           H  
ATOM   2996  HG3 ARG A 195      28.848   1.090 -20.274  1.00  0.00           H  
ATOM   2997  HG2 ARG A 195      29.754   0.687 -18.841  1.00  0.00           H  
ATOM   2998  HD3 ARG A 195      28.229  -1.657 -19.898  1.00  0.00           H  
ATOM   2999  HD2 ARG A 195      27.190  -0.374 -19.389  1.00  0.00           H  
ATOM   3000  HE  ARG A 195      29.346  -2.116 -18.178  1.00  0.00           H  
ATOM   3001 HH12 ARG A 195      27.055  -0.500 -15.392  1.00  0.00           H  
ATOM   3002 HH11 ARG A 195      26.733   0.168 -16.955  1.00  0.00           H  
ATOM   3003 HH22 ARG A 195      28.817  -1.679 -14.797  1.00  0.00           H  
ATOM   3004 HH21 ARG A 195      29.788  -2.307 -16.041  1.00  0.00           H  
ATOM   3005  N   LYS A 196      33.615  -0.719 -20.846  1.00  0.81           N  
ATOM   3006  CA  LYS A 196      34.703  -1.525 -21.369  1.00  0.81           C  
ATOM   3007  C   LYS A 196      34.295  -2.946 -21.210  1.00  0.81           C  
ATOM   3008  O   LYS A 196      33.796  -3.269 -20.118  1.00  0.81           O  
ATOM   3009  CB  LYS A 196      35.939  -1.180 -20.561  1.00  0.81           C  
ATOM   3010  CG  LYS A 196      37.185  -1.885 -21.068  1.00  0.81           C  
ATOM   3011  CD  LYS A 196      38.612  -1.282 -20.777  1.00  0.81           C  
ATOM   3012  CE  LYS A 196      38.810  -1.185 -19.274  1.00  0.81           C  
ATOM   3013  NZ  LYS A 196      40.228  -1.156 -19.010  1.00  0.81           N1+
ATOM   3014  H   LYS A 196      33.420  -0.784 -19.857  1.00  0.00           H  
ATOM   3015  HA  LYS A 196      34.706  -1.315 -22.440  1.00  0.00           H  
ATOM   3016  HB3 LYS A 196      35.836  -1.418 -19.502  1.00  0.00           H  
ATOM   3017  HB2 LYS A 196      36.009  -0.097 -20.662  1.00  0.00           H  
ATOM   3018  HG3 LYS A 196      37.118  -2.075 -22.139  1.00  0.00           H  
ATOM   3019  HG2 LYS A 196      37.217  -2.884 -20.633  1.00  0.00           H  
ATOM   3020  HD3 LYS A 196      38.552  -0.283 -21.207  1.00  0.00           H  
ATOM   3021  HD2 LYS A 196      39.367  -1.881 -21.285  1.00  0.00           H  
ATOM   3022  HE3 LYS A 196      38.222  -1.945 -18.760  1.00  0.00           H  
ATOM   3023  HE2 LYS A 196      38.348  -0.329 -18.784  1.00  0.00           H  
ATOM   3024  HZ1 LYS A 196      40.636  -1.838 -19.634  1.00  0.00           H  
ATOM   3025  HZ2 LYS A 196      40.434  -0.209 -19.291  1.00  0.00           H  
ATOM   3026  HZ3 LYS A 196      40.367  -1.310 -18.021  1.00  0.00           H  
ATOM   3027  N   PHE A 197      34.620  -3.806 -22.225  1.00  0.86           N  
ATOM   3028  CA  PHE A 197      34.384  -5.224 -22.073  1.00  0.86           C  
ATOM   3029  C   PHE A 197      35.716  -5.864 -22.416  1.00  0.86           C  
ATOM   3030  O   PHE A 197      36.362  -5.541 -23.409  1.00  0.86           O  
ATOM   3031  CB  PHE A 197      33.225  -5.674 -23.115  1.00  0.86           C  
ATOM   3032  CG  PHE A 197      31.966  -4.753 -23.159  1.00  0.86           C  
ATOM   3033  CD1 PHE A 197      30.890  -5.091 -22.274  1.00  0.86           C  
ATOM   3034  CD2 PHE A 197      32.030  -3.451 -23.771  1.00  0.86           C  
ATOM   3035  CE1 PHE A 197      29.835  -4.176 -22.088  1.00  0.86           C  
ATOM   3036  CE2 PHE A 197      30.945  -2.589 -23.577  1.00  0.86           C  
ATOM   3037  CZ  PHE A 197      29.813  -2.945 -22.809  1.00  0.86           C  
ATOM   3038  H   PHE A 197      35.291  -3.467 -22.899  1.00  0.00           H  
ATOM   3039  HA  PHE A 197      34.101  -5.490 -21.055  1.00  0.00           H  
ATOM   3040  HB3 PHE A 197      32.905  -6.660 -22.779  1.00  0.00           H  
ATOM   3041  HB2 PHE A 197      33.685  -5.692 -24.104  1.00  0.00           H  
ATOM   3042  HD1 PHE A 197      30.900  -6.011 -21.709  1.00  0.00           H  
ATOM   3043  HD2 PHE A 197      32.964  -3.165 -24.230  1.00  0.00           H  
ATOM   3044  HE1 PHE A 197      28.988  -4.511 -21.507  1.00  0.00           H  
ATOM   3045  HE2 PHE A 197      31.073  -1.576 -23.928  1.00  0.00           H  
ATOM   3046  HZ  PHE A 197      28.902  -2.365 -22.826  1.00  0.00           H  
ATOM   3047  N   THR A 198      36.065  -6.849 -21.555  1.00  0.84           N  
ATOM   3048  CA  THR A 198      37.239  -7.701 -21.663  1.00  0.84           C  
ATOM   3049  C   THR A 198      36.776  -9.154 -21.554  1.00  0.84           C  
ATOM   3050  O   THR A 198      36.619  -9.616 -20.464  1.00  0.84           O  
ATOM   3051  CB  THR A 198      38.278  -7.330 -20.586  1.00  0.84           C  
ATOM   3052  OG1 THR A 198      38.236  -5.919 -20.281  1.00  0.84           O  
ATOM   3053  CG2 THR A 198      39.681  -7.631 -20.906  1.00  0.84           C  
ATOM   3054  H   THR A 198      35.542  -7.034 -20.710  1.00  0.00           H  
ATOM   3055  HA  THR A 198      37.632  -7.439 -22.646  1.00  0.00           H  
ATOM   3056  HB  THR A 198      38.105  -7.898 -19.672  1.00  0.00           H  
ATOM   3057  HG1 THR A 198      37.353  -5.631 -20.041  1.00  0.00           H  
ATOM   3058 HG21 THR A 198      39.896  -8.689 -20.760  1.00  0.00           H  
ATOM   3059 HG22 THR A 198      40.040  -7.218 -21.850  1.00  0.00           H  
ATOM   3060 HG23 THR A 198      40.175  -7.091 -20.099  1.00  0.00           H  
ATOM   3061  N   PRO A 199      36.403  -9.789 -22.709  1.00  0.86           N  
ATOM   3062  CA  PRO A 199      35.836 -11.171 -22.729  1.00  0.86           C  
ATOM   3063  C   PRO A 199      36.691 -12.238 -21.951  1.00  0.86           C  
ATOM   3064  O   PRO A 199      37.936 -12.107 -21.934  1.00  0.86           O  
ATOM   3065  CB  PRO A 199      35.721 -11.568 -24.189  1.00  0.86           C  
ATOM   3066  CG  PRO A 199      36.746 -10.712 -24.812  1.00  0.86           C  
ATOM   3067  CD  PRO A 199      36.786  -9.393 -24.045  1.00  0.86           C  
ATOM   3068  HA  PRO A 199      34.929 -11.064 -22.134  1.00  0.00           H  
ATOM   3069  HB3 PRO A 199      34.736 -11.343 -24.599  1.00  0.00           H  
ATOM   3070  HB2 PRO A 199      35.887 -12.610 -24.460  1.00  0.00           H  
ATOM   3071  HG3 PRO A 199      36.598 -10.597 -25.886  1.00  0.00           H  
ATOM   3072  HG2 PRO A 199      37.666 -11.288 -24.711  1.00  0.00           H  
ATOM   3073  HD2 PRO A 199      37.752  -8.901 -24.151  1.00  0.00           H  
ATOM   3074  HD3 PRO A 199      36.168  -8.643 -24.540  1.00  0.00           H  
ATOM   3075  N   GLU A 200      36.054 -13.324 -21.488  1.00  0.79           N  
ATOM   3076  CA  GLU A 200      36.774 -14.473 -21.017  1.00  0.79           C  
ATOM   3077  C   GLU A 200      36.955 -15.400 -22.165  1.00  0.79           C  
ATOM   3078  O   GLU A 200      35.938 -15.883 -22.689  1.00  0.79           O  
ATOM   3079  CB  GLU A 200      35.864 -15.040 -19.877  1.00  0.79           C  
ATOM   3080  CG  GLU A 200      35.606 -14.102 -18.602  1.00  0.79           C  
ATOM   3081  CD  GLU A 200      35.174 -14.715 -17.261  1.00  0.79           C  
ATOM   3082  OE1 GLU A 200      35.106 -15.975 -17.172  1.00  0.79           O  
ATOM   3083  OE2 GLU A 200      35.112 -13.916 -16.314  1.00  0.79           O1-
ATOM   3084  H   GLU A 200      35.072 -13.411 -21.708  1.00  0.00           H  
ATOM   3085  HA  GLU A 200      37.703 -14.180 -20.528  1.00  0.00           H  
ATOM   3086  HB3 GLU A 200      36.409 -15.874 -19.436  1.00  0.00           H  
ATOM   3087  HB2 GLU A 200      34.970 -15.525 -20.267  1.00  0.00           H  
ATOM   3088  HG3 GLU A 200      34.916 -13.368 -19.018  1.00  0.00           H  
ATOM   3089  HG2 GLU A 200      36.521 -13.523 -18.473  1.00  0.00           H  
ATOM   3090  N   ILE A 201      38.203 -15.520 -22.670  1.00  0.80           N  
ATOM   3091  CA  ILE A 201      38.507 -16.616 -23.595  1.00  0.80           C  
ATOM   3092  C   ILE A 201      38.621 -17.850 -22.643  1.00  0.80           C  
ATOM   3093  O   ILE A 201      39.640 -17.968 -21.937  1.00  0.80           O  
ATOM   3094  CB  ILE A 201      39.888 -16.304 -24.280  1.00  0.80           C  
ATOM   3095  CG1 ILE A 201      39.723 -15.239 -25.328  1.00  0.80           C  
ATOM   3096  CG2 ILE A 201      40.420 -17.549 -25.102  1.00  0.80           C  
ATOM   3097  CD1 ILE A 201      40.994 -14.347 -25.482  1.00  0.80           C  
ATOM   3098  H   ILE A 201      38.989 -14.948 -22.396  1.00  0.00           H  
ATOM   3099  HA  ILE A 201      37.798 -16.683 -24.420  1.00  0.00           H  
ATOM   3100  HB  ILE A 201      40.596 -15.920 -23.544  1.00  0.00           H  
ATOM   3101 HG13 ILE A 201      38.851 -14.604 -25.173  1.00  0.00           H  
ATOM   3102 HG12 ILE A 201      39.433 -15.805 -26.212  1.00  0.00           H  
ATOM   3103 HG21 ILE A 201      40.542 -18.370 -24.395  1.00  0.00           H  
ATOM   3104 HG22 ILE A 201      39.683 -17.948 -25.800  1.00  0.00           H  
ATOM   3105 HG23 ILE A 201      41.385 -17.509 -25.607  1.00  0.00           H  
ATOM   3106 HD11 ILE A 201      41.825 -14.928 -25.880  1.00  0.00           H  
ATOM   3107 HD12 ILE A 201      40.712 -13.435 -26.008  1.00  0.00           H  
ATOM   3108 HD13 ILE A 201      41.223 -13.831 -24.550  1.00  0.00           H  
ATOM   3109  N   ALA A 202      37.547 -18.665 -22.590  1.00  0.79           N  
ATOM   3110  CA  ALA A 202      37.428 -19.793 -21.657  1.00  0.79           C  
ATOM   3111  C   ALA A 202      36.297 -20.661 -22.203  1.00  0.79           C  
ATOM   3112  O   ALA A 202      35.177 -20.236 -22.600  1.00  0.79           O  
ATOM   3113  CB  ALA A 202      37.149 -19.404 -20.206  1.00  0.79           C  
ATOM   3114  H   ALA A 202      36.806 -18.396 -23.223  1.00  0.00           H  
ATOM   3115  HA  ALA A 202      38.289 -20.460 -21.699  1.00  0.00           H  
ATOM   3116  HB1 ALA A 202      36.384 -18.628 -20.194  1.00  0.00           H  
ATOM   3117  HB2 ALA A 202      36.739 -20.240 -19.639  1.00  0.00           H  
ATOM   3118  HB3 ALA A 202      37.919 -18.918 -19.607  1.00  0.00           H  
ATOM   3119  N   LYS A 203      36.580 -21.955 -22.176  1.00  0.73           N  
ATOM   3120  CA  LYS A 203      35.615 -23.062 -22.492  1.00  0.73           C  
ATOM   3121  C   LYS A 203      34.533 -23.039 -21.425  1.00  0.73           C  
ATOM   3122  O   LYS A 203      34.776 -23.324 -20.279  1.00  0.73           O  
ATOM   3123  CB  LYS A 203      36.239 -24.425 -22.734  1.00  0.73           C  
ATOM   3124  CG  LYS A 203      36.783 -25.207 -21.519  1.00  0.73           C  
ATOM   3125  CD  LYS A 203      37.355 -26.558 -21.937  1.00  0.73           C  
ATOM   3126  CE  LYS A 203      36.477 -27.863 -21.897  1.00  0.73           C  
ATOM   3127  NZ  LYS A 203      36.461 -28.608 -23.208  1.00  0.73           N1+
ATOM   3128  H   LYS A 203      37.360 -22.277 -21.620  1.00  0.00           H  
ATOM   3129  HA  LYS A 203      35.155 -22.605 -23.369  1.00  0.00           H  
ATOM   3130  HB3 LYS A 203      36.979 -24.406 -23.535  1.00  0.00           H  
ATOM   3131  HB2 LYS A 203      35.493 -25.055 -23.220  1.00  0.00           H  
ATOM   3132  HG3 LYS A 203      35.968 -25.381 -20.816  1.00  0.00           H  
ATOM   3133  HG2 LYS A 203      37.644 -24.721 -21.060  1.00  0.00           H  
ATOM   3134  HD3 LYS A 203      38.203 -26.915 -21.352  1.00  0.00           H  
ATOM   3135  HD2 LYS A 203      37.802 -26.622 -22.930  1.00  0.00           H  
ATOM   3136  HE3 LYS A 203      35.451 -27.529 -21.743  1.00  0.00           H  
ATOM   3137  HE2 LYS A 203      36.624 -28.421 -20.972  1.00  0.00           H  
ATOM   3138  HZ1 LYS A 203      37.392 -28.657 -23.598  1.00  0.00           H  
ATOM   3139  HZ2 LYS A 203      35.993 -29.494 -23.088  1.00  0.00           H  
ATOM   3140  HZ3 LYS A 203      35.969 -27.983 -23.830  1.00  0.00           H  
ATOM   3141  N   ARG A 204      33.305 -22.877 -21.963  1.00  0.71           N  
ATOM   3142  CA  ARG A 204      32.120 -23.138 -21.201  1.00  0.71           C  
ATOM   3143  C   ARG A 204      31.731 -24.582 -21.356  1.00  0.71           C  
ATOM   3144  O   ARG A 204      32.389 -25.263 -22.156  1.00  0.71           O  
ATOM   3145  CB  ARG A 204      30.851 -22.352 -21.628  1.00  0.71           C  
ATOM   3146  CG  ARG A 204      30.903 -20.941 -21.133  1.00  0.71           C  
ATOM   3147  CD  ARG A 204      32.061 -20.065 -21.532  1.00  0.71           C  
ATOM   3148  NE  ARG A 204      31.936 -18.693 -21.070  1.00  0.71           N  
ATOM   3149  CZ  ARG A 204      32.679 -17.646 -21.364  1.00  0.71           C  
ATOM   3150  NH1 ARG A 204      33.710 -17.748 -22.246  1.00  0.71           N  
ATOM   3151  NH2 ARG A 204      32.395 -16.490 -20.800  1.00  0.71           N1+
ATOM   3152  H   ARG A 204      33.162 -22.670 -22.942  1.00  0.00           H  
ATOM   3153  HA  ARG A 204      32.331 -22.842 -20.173  1.00  0.00           H  
ATOM   3154  HB3 ARG A 204      29.917 -22.759 -21.242  1.00  0.00           H  
ATOM   3155  HB2 ARG A 204      30.625 -22.446 -22.691  1.00  0.00           H  
ATOM   3156  HG3 ARG A 204      30.931 -20.980 -20.044  1.00  0.00           H  
ATOM   3157  HG2 ARG A 204      29.967 -20.399 -21.272  1.00  0.00           H  
ATOM   3158  HD3 ARG A 204      32.174 -20.079 -22.616  1.00  0.00           H  
ATOM   3159  HD2 ARG A 204      32.999 -20.318 -21.039  1.00  0.00           H  
ATOM   3160  HE  ARG A 204      31.284 -18.643 -20.300  1.00  0.00           H  
ATOM   3161 HH12 ARG A 204      34.276 -16.969 -22.552  1.00  0.00           H  
ATOM   3162 HH11 ARG A 204      33.980 -18.691 -22.484  1.00  0.00           H  
ATOM   3163 HH22 ARG A 204      33.002 -15.705 -20.991  1.00  0.00           H  
ATOM   3164 HH21 ARG A 204      31.658 -16.481 -20.109  1.00  0.00           H  
ATOM   3165  N   PRO A 205      30.841 -25.082 -20.509  1.00  0.85           N  
ATOM   3166  CA  PRO A 205      30.082 -26.323 -20.821  1.00  0.85           C  
ATOM   3167  C   PRO A 205      29.391 -26.354 -22.197  1.00  0.85           C  
ATOM   3168  O   PRO A 205      29.188 -25.268 -22.855  1.00  0.85           O  
ATOM   3169  CB  PRO A 205      29.137 -26.530 -19.646  1.00  0.85           C  
ATOM   3170  CG  PRO A 205      29.796 -25.791 -18.521  1.00  0.85           C  
ATOM   3171  CD  PRO A 205      30.419 -24.590 -19.256  1.00  0.85           C  
ATOM   3172  HA  PRO A 205      30.768 -27.168 -20.766  1.00  0.00           H  
ATOM   3173  HB3 PRO A 205      28.862 -27.562 -19.432  1.00  0.00           H  
ATOM   3174  HB2 PRO A 205      28.255 -26.001 -20.008  1.00  0.00           H  
ATOM   3175  HG3 PRO A 205      30.608 -26.370 -18.081  1.00  0.00           H  
ATOM   3176  HG2 PRO A 205      29.071 -25.489 -17.765  1.00  0.00           H  
ATOM   3177  HD2 PRO A 205      29.730 -23.749 -19.321  1.00  0.00           H  
ATOM   3178  HD3 PRO A 205      31.261 -24.213 -18.677  1.00  0.00           H  
ATOM   3179  N   LYS A 206      29.043 -27.555 -22.680  1.00  0.76           N  
ATOM   3180  CA  LYS A 206      28.456 -27.732 -24.035  1.00  0.76           C  
ATOM   3181  C   LYS A 206      26.988 -27.280 -24.046  1.00  0.76           C  
ATOM   3182  O   LYS A 206      26.180 -27.883 -23.337  1.00  0.76           O  
ATOM   3183  CB  LYS A 206      28.670 -29.201 -24.396  1.00  0.76           C  
ATOM   3184  CG  LYS A 206      30.152 -29.553 -24.682  1.00  0.76           C  
ATOM   3185  CD  LYS A 206      30.225 -31.078 -25.080  1.00  0.76           C  
ATOM   3186  CE  LYS A 206      31.626 -31.768 -25.101  1.00  0.76           C  
ATOM   3187  NZ  LYS A 206      32.701 -31.119 -25.907  1.00  0.76           N1+
ATOM   3188  H   LYS A 206      29.107 -28.432 -22.184  1.00  0.00           H  
ATOM   3189  HA  LYS A 206      28.918 -27.129 -24.817  1.00  0.00           H  
ATOM   3190  HB3 LYS A 206      28.104 -29.580 -25.247  1.00  0.00           H  
ATOM   3191  HB2 LYS A 206      28.333 -29.747 -23.515  1.00  0.00           H  
ATOM   3192  HG3 LYS A 206      30.853 -29.292 -23.888  1.00  0.00           H  
ATOM   3193  HG2 LYS A 206      30.431 -28.909 -25.517  1.00  0.00           H  
ATOM   3194  HD3 LYS A 206      29.768 -31.180 -26.065  1.00  0.00           H  
ATOM   3195  HD2 LYS A 206      29.636 -31.745 -24.451  1.00  0.00           H  
ATOM   3196  HE3 LYS A 206      31.521 -32.806 -25.414  1.00  0.00           H  
ATOM   3197  HE2 LYS A 206      31.989 -31.763 -24.073  1.00  0.00           H  
ATOM   3198  HZ1 LYS A 206      32.555 -30.957 -26.893  1.00  0.00           H  
ATOM   3199  HZ2 LYS A 206      32.874 -30.246 -25.430  1.00  0.00           H  
ATOM   3200  HZ3 LYS A 206      33.539 -31.682 -25.886  1.00  0.00           H  
ATOM   3201  N   VAL A 207      26.641 -26.307 -24.882  1.00  0.81           N  
ATOM   3202  CA  VAL A 207      25.240 -26.172 -25.147  1.00  0.81           C  
ATOM   3203  C   VAL A 207      25.053 -26.103 -26.679  1.00  0.81           C  
ATOM   3204  O   VAL A 207      25.517 -25.062 -27.177  1.00  0.81           O  
ATOM   3205  CB  VAL A 207      24.537 -24.943 -24.517  1.00  0.81           C  
ATOM   3206  CG1 VAL A 207      23.109 -24.762 -24.962  1.00  0.81           C  
ATOM   3207  CG2 VAL A 207      24.459 -25.042 -23.058  1.00  0.81           C  
ATOM   3208  H   VAL A 207      27.252 -25.923 -25.589  1.00  0.00           H  
ATOM   3209  HA  VAL A 207      24.619 -26.999 -24.804  1.00  0.00           H  
ATOM   3210  HB  VAL A 207      25.125 -24.058 -24.758  1.00  0.00           H  
ATOM   3211 HG11 VAL A 207      23.049 -24.229 -25.911  1.00  0.00           H  
ATOM   3212 HG12 VAL A 207      22.498 -25.654 -25.099  1.00  0.00           H  
ATOM   3213 HG13 VAL A 207      22.584 -24.156 -24.224  1.00  0.00           H  
ATOM   3214 HG21 VAL A 207      25.456 -25.104 -22.621  1.00  0.00           H  
ATOM   3215 HG22 VAL A 207      24.054 -24.139 -22.601  1.00  0.00           H  
ATOM   3216 HG23 VAL A 207      23.972 -25.928 -22.653  1.00  0.00           H  
ATOM   3217  N   ARG A 208      24.438 -27.089 -27.402  1.00  0.72           N  
ATOM   3218  CA  ARG A 208      24.465 -27.203 -28.872  1.00  0.72           C  
ATOM   3219  C   ARG A 208      25.874 -27.610 -29.372  1.00  0.72           C  
ATOM   3220  O   ARG A 208      26.290 -27.346 -30.478  1.00  0.72           O  
ATOM   3221  CB  ARG A 208      23.845 -25.932 -29.576  1.00  0.72           C  
ATOM   3222  CG  ARG A 208      22.351 -25.614 -29.231  1.00  0.72           C  
ATOM   3223  CD  ARG A 208      21.958 -24.219 -29.763  1.00  0.72           C  
ATOM   3224  NE  ARG A 208      20.545 -23.906 -29.792  1.00  0.72           N  
ATOM   3225  CZ  ARG A 208      19.756 -23.852 -30.862  1.00  0.72           C  
ATOM   3226  NH1 ARG A 208      20.185 -24.052 -32.103  1.00  0.72           N  
ATOM   3227  NH2 ARG A 208      18.456 -23.508 -30.754  1.00  0.72           N1+
ATOM   3228  H   ARG A 208      24.172 -27.886 -26.841  1.00  0.00           H  
ATOM   3229  HA  ARG A 208      23.917 -28.124 -29.069  1.00  0.00           H  
ATOM   3230  HB3 ARG A 208      23.776 -26.061 -30.656  1.00  0.00           H  
ATOM   3231  HB2 ARG A 208      24.600 -25.153 -29.468  1.00  0.00           H  
ATOM   3232  HG3 ARG A 208      22.320 -25.588 -28.142  1.00  0.00           H  
ATOM   3233  HG2 ARG A 208      21.628 -26.345 -29.591  1.00  0.00           H  
ATOM   3234  HD3 ARG A 208      22.640 -23.885 -30.545  1.00  0.00           H  
ATOM   3235  HD2 ARG A 208      22.331 -23.618 -28.933  1.00  0.00           H  
ATOM   3236  HE  ARG A 208      20.099 -23.613 -28.935  1.00  0.00           H  
ATOM   3237 HH12 ARG A 208      19.682 -23.666 -32.889  1.00  0.00           H  
ATOM   3238 HH11 ARG A 208      20.840 -24.793 -32.312  1.00  0.00           H  
ATOM   3239 HH22 ARG A 208      17.974 -23.370 -31.632  1.00  0.00           H  
ATOM   3240 HH21 ARG A 208      17.921 -23.461 -29.898  1.00  0.00           H  
ATOM   3241  N   ASP A 209      26.626 -28.258 -28.481  1.00  0.81           N  
ATOM   3242  CA  ASP A 209      28.071 -28.555 -28.608  1.00  0.81           C  
ATOM   3243  C   ASP A 209      28.938 -27.275 -28.640  1.00  0.81           C  
ATOM   3244  O   ASP A 209      30.125 -27.326 -28.963  1.00  0.81           O  
ATOM   3245  CB  ASP A 209      28.445 -29.479 -29.833  1.00  0.81           C  
ATOM   3246  CG  ASP A 209      28.091 -30.988 -29.831  1.00  0.81           C  
ATOM   3247  OD1 ASP A 209      27.669 -31.601 -28.865  1.00  0.81           O  
ATOM   3248  OD2 ASP A 209      28.260 -31.440 -30.964  1.00  0.81           O1-
ATOM   3249  H   ASP A 209      26.197 -28.467 -27.591  1.00  0.00           H  
ATOM   3250  HA  ASP A 209      28.441 -29.068 -27.720  1.00  0.00           H  
ATOM   3251  HB3 ASP A 209      29.490 -29.646 -30.095  1.00  0.00           H  
ATOM   3252  HB2 ASP A 209      28.061 -29.021 -30.745  1.00  0.00           H  
ATOM   3253  N   GLN A 210      28.404 -26.058 -28.351  1.00  0.80           N  
ATOM   3254  CA  GLN A 210      29.132 -24.810 -28.465  1.00  0.80           C  
ATOM   3255  C   GLN A 210      29.649 -24.525 -27.058  1.00  0.80           C  
ATOM   3256  O   GLN A 210      28.901 -24.678 -26.061  1.00  0.80           O  
ATOM   3257  CB  GLN A 210      28.287 -23.603 -28.887  1.00  0.80           C  
ATOM   3258  CG  GLN A 210      27.386 -23.858 -30.107  1.00  0.80           C  
ATOM   3259  CD  GLN A 210      28.109 -24.192 -31.411  1.00  0.80           C  
ATOM   3260  OE1 GLN A 210      28.676 -23.356 -31.998  1.00  0.80           O  
ATOM   3261  NE2 GLN A 210      28.151 -25.473 -31.757  1.00  0.80           N  
ATOM   3262  H   GLN A 210      27.403 -25.949 -28.269  1.00  0.00           H  
ATOM   3263  HA  GLN A 210      29.897 -24.837 -29.241  1.00  0.00           H  
ATOM   3264  HB3 GLN A 210      28.847 -22.686 -29.070  1.00  0.00           H  
ATOM   3265  HB2 GLN A 210      27.670 -23.328 -28.031  1.00  0.00           H  
ATOM   3266  HG3 GLN A 210      26.928 -22.881 -30.257  1.00  0.00           H  
ATOM   3267  HG2 GLN A 210      26.546 -24.503 -29.849  1.00  0.00           H  
ATOM   3268 HE22 GLN A 210      28.751 -25.846 -32.479  1.00  0.00           H  
ATOM   3269 HE21 GLN A 210      27.689 -26.115 -31.128  1.00  0.00           H  
ATOM   3270  N   GLU A 211      30.918 -24.112 -27.009  1.00  0.80           N  
ATOM   3271  CA  GLU A 211      31.713 -23.874 -25.749  1.00  0.80           C  
ATOM   3272  C   GLU A 211      32.142 -22.435 -25.573  1.00  0.80           C  
ATOM   3273  O   GLU A 211      32.573 -22.037 -24.454  1.00  0.80           O  
ATOM   3274  CB  GLU A 211      32.992 -24.843 -25.692  1.00  0.80           C  
ATOM   3275  CG  GLU A 211      32.571 -26.311 -25.978  1.00  0.80           C  
ATOM   3276  CD  GLU A 211      33.684 -27.430 -25.627  1.00  0.80           C  
ATOM   3277  OE1 GLU A 211      34.886 -27.334 -26.019  1.00  0.80           O  
ATOM   3278  OE2 GLU A 211      33.298 -28.410 -24.959  1.00  0.80           O1-
ATOM   3279  H   GLU A 211      31.426 -24.018 -27.878  1.00  0.00           H  
ATOM   3280  HA  GLU A 211      31.164 -24.134 -24.844  1.00  0.00           H  
ATOM   3281  HB3 GLU A 211      33.348 -24.836 -24.662  1.00  0.00           H  
ATOM   3282  HB2 GLU A 211      33.810 -24.472 -26.310  1.00  0.00           H  
ATOM   3283  HG3 GLU A 211      32.387 -26.437 -27.045  1.00  0.00           H  
ATOM   3284  HG2 GLU A 211      31.679 -26.512 -25.383  1.00  0.00           H  
ATOM   3285  N   GLY A 212      31.962 -21.554 -26.595  1.00  0.89           N  
ATOM   3286  CA  GLY A 212      32.044 -20.153 -26.511  1.00  0.89           C  
ATOM   3287  C   GLY A 212      30.624 -19.599 -26.068  1.00  0.89           C  
ATOM   3288  O   GLY A 212      29.668 -20.276 -25.953  1.00  0.89           O  
ATOM   3289  H   GLY A 212      31.591 -22.005 -27.419  1.00  0.00           H  
ATOM   3290  HA3 GLY A 212      32.287 -19.758 -27.498  1.00  0.00           H  
ATOM   3291  HA2 GLY A 212      32.772 -19.835 -25.765  1.00  0.00           H  
ATOM   3292  N   ARG A 213      30.491 -18.287 -25.763  1.00  0.80           N  
ATOM   3293  CA  ARG A 213      29.198 -17.660 -25.525  1.00  0.80           C  
ATOM   3294  C   ARG A 213      29.108 -16.366 -26.422  1.00  0.80           C  
ATOM   3295  O   ARG A 213      30.138 -15.962 -26.906  1.00  0.80           O  
ATOM   3296  CB  ARG A 213      28.960 -17.444 -24.043  1.00  0.80           C  
ATOM   3297  CG  ARG A 213      28.826 -18.791 -23.230  1.00  0.80           C  
ATOM   3298  CD  ARG A 213      27.582 -19.660 -23.590  1.00  0.80           C  
ATOM   3299  NE  ARG A 213      27.473 -20.939 -22.909  1.00  0.80           N  
ATOM   3300  CZ  ARG A 213      27.848 -22.186 -23.376  1.00  0.80           C  
ATOM   3301  NH1 ARG A 213      28.484 -22.335 -24.511  1.00  0.80           N  
ATOM   3302  NH2 ARG A 213      27.553 -23.221 -22.618  1.00  0.80           N1+
ATOM   3303  H   ARG A 213      31.256 -17.647 -25.923  1.00  0.00           H  
ATOM   3304  HA  ARG A 213      28.383 -18.223 -25.980  1.00  0.00           H  
ATOM   3305  HB3 ARG A 213      28.029 -16.891 -23.923  1.00  0.00           H  
ATOM   3306  HB2 ARG A 213      29.748 -16.794 -23.664  1.00  0.00           H  
ATOM   3307  HG3 ARG A 213      28.816 -18.482 -22.184  1.00  0.00           H  
ATOM   3308  HG2 ARG A 213      29.658 -19.493 -23.280  1.00  0.00           H  
ATOM   3309  HD3 ARG A 213      27.433 -19.724 -24.668  1.00  0.00           H  
ATOM   3310  HD2 ARG A 213      26.710 -19.114 -23.232  1.00  0.00           H  
ATOM   3311  HE  ARG A 213      27.175 -20.919 -21.944  1.00  0.00           H  
ATOM   3312 HH12 ARG A 213      28.709 -23.226 -24.930  1.00  0.00           H  
ATOM   3313 HH11 ARG A 213      28.908 -21.538 -24.964  1.00  0.00           H  
ATOM   3314 HH22 ARG A 213      27.995 -24.118 -22.758  1.00  0.00           H  
ATOM   3315 HH21 ARG A 213      26.870 -23.124 -21.880  1.00  0.00           H  
ATOM   3316  N   ILE A 214      27.894 -15.752 -26.497  1.00  0.88           N  
ATOM   3317  CA  ILE A 214      27.754 -14.308 -26.871  1.00  0.88           C  
ATOM   3318  C   ILE A 214      26.970 -13.582 -25.754  1.00  0.88           C  
ATOM   3319  O   ILE A 214      25.812 -13.917 -25.474  1.00  0.88           O  
ATOM   3320  CB  ILE A 214      27.032 -13.937 -28.251  1.00  0.88           C  
ATOM   3321  CG1 ILE A 214      27.726 -14.639 -29.424  1.00  0.88           C  
ATOM   3322  CG2 ILE A 214      27.069 -12.419 -28.446  1.00  0.88           C  
ATOM   3323  CD1 ILE A 214      26.827 -14.728 -30.653  1.00  0.88           C  
ATOM   3324  H   ILE A 214      27.101 -16.108 -25.982  1.00  0.00           H  
ATOM   3325  HA  ILE A 214      28.761 -13.900 -26.949  1.00  0.00           H  
ATOM   3326  HB  ILE A 214      25.987 -14.241 -28.300  1.00  0.00           H  
ATOM   3327 HG13 ILE A 214      28.063 -15.622 -29.097  1.00  0.00           H  
ATOM   3328 HG12 ILE A 214      28.618 -14.120 -29.775  1.00  0.00           H  
ATOM   3329 HG21 ILE A 214      28.086 -12.032 -28.508  1.00  0.00           H  
ATOM   3330 HG22 ILE A 214      26.524 -12.107 -29.337  1.00  0.00           H  
ATOM   3331 HG23 ILE A 214      26.437 -11.820 -27.791  1.00  0.00           H  
ATOM   3332 HD11 ILE A 214      27.395 -15.052 -31.525  1.00  0.00           H  
ATOM   3333 HD12 ILE A 214      26.177 -15.590 -30.500  1.00  0.00           H  
ATOM   3334 HD13 ILE A 214      26.088 -13.989 -30.961  1.00  0.00           H  
ATOM   3335  N   ASN A 215      27.609 -12.606 -25.102  1.00  0.88           N  
ATOM   3336  CA  ASN A 215      26.968 -11.668 -24.152  1.00  0.88           C  
ATOM   3337  C   ASN A 215      26.249 -10.635 -25.076  1.00  0.88           C  
ATOM   3338  O   ASN A 215      27.036 -10.043 -25.873  1.00  0.88           O  
ATOM   3339  CB  ASN A 215      28.030 -11.010 -23.159  1.00  0.88           C  
ATOM   3340  CG  ASN A 215      28.632 -11.868 -22.045  1.00  0.88           C  
ATOM   3341  OD1 ASN A 215      28.679 -13.099 -21.993  1.00  0.88           O  
ATOM   3342  ND2 ASN A 215      29.089 -11.189 -21.028  1.00  0.88           N  
ATOM   3343  H   ASN A 215      28.453 -12.318 -25.576  1.00  0.00           H  
ATOM   3344  HA  ASN A 215      26.155 -12.135 -23.596  1.00  0.00           H  
ATOM   3345  HB3 ASN A 215      27.582 -10.196 -22.590  1.00  0.00           H  
ATOM   3346  HB2 ASN A 215      28.774 -10.508 -23.777  1.00  0.00           H  
ATOM   3347 HD22 ASN A 215      29.599 -11.714 -20.332  1.00  0.00           H  
ATOM   3348 HD21 ASN A 215      29.051 -10.180 -21.037  1.00  0.00           H  
ATOM   3349  N   TYR A 216      24.914 -10.395 -25.043  1.00  0.90           N  
ATOM   3350  CA  TYR A 216      24.256  -9.319 -25.763  1.00  0.90           C  
ATOM   3351  C   TYR A 216      24.006  -8.159 -24.894  1.00  0.90           C  
ATOM   3352  O   TYR A 216      23.543  -8.275 -23.780  1.00  0.90           O  
ATOM   3353  CB  TYR A 216      22.901  -9.882 -26.312  1.00  0.90           C  
ATOM   3354  CG  TYR A 216      23.022 -11.299 -26.971  1.00  0.90           C  
ATOM   3355  CD1 TYR A 216      23.436 -11.406 -28.354  1.00  0.90           C  
ATOM   3356  CD2 TYR A 216      22.724 -12.458 -26.248  1.00  0.90           C  
ATOM   3357  CE1 TYR A 216      23.723 -12.737 -28.832  1.00  0.90           C  
ATOM   3358  CE2 TYR A 216      22.979 -13.704 -26.774  1.00  0.90           C  
ATOM   3359  CZ  TYR A 216      23.451 -13.877 -28.085  1.00  0.90           C  
ATOM   3360  OH  TYR A 216      23.666 -15.132 -28.616  1.00  0.90           O  
ATOM   3361  H   TYR A 216      24.374 -10.855 -24.323  1.00  0.00           H  
ATOM   3362  HA  TYR A 216      24.915  -9.028 -26.581  1.00  0.00           H  
ATOM   3363  HB3 TYR A 216      22.463  -9.218 -27.058  1.00  0.00           H  
ATOM   3364  HB2 TYR A 216      22.114 -10.092 -25.587  1.00  0.00           H  
ATOM   3365  HD1 TYR A 216      23.782 -10.548 -28.912  1.00  0.00           H  
ATOM   3366  HD2 TYR A 216      22.355 -12.353 -25.239  1.00  0.00           H  
ATOM   3367  HE1 TYR A 216      24.238 -12.842 -29.776  1.00  0.00           H  
ATOM   3368  HE2 TYR A 216      22.815 -14.545 -26.116  1.00  0.00           H  
ATOM   3369  HH  TYR A 216      23.751 -15.814 -27.945  1.00  0.00           H  
ATOM   3370  N   TYR A 217      24.362  -6.957 -25.394  1.00  0.91           N  
ATOM   3371  CA  TYR A 217      24.202  -5.669 -24.665  1.00  0.91           C  
ATOM   3372  C   TYR A 217      23.327  -4.781 -25.578  1.00  0.91           C  
ATOM   3373  O   TYR A 217      22.946  -5.082 -26.704  1.00  0.91           O  
ATOM   3374  CB  TYR A 217      25.665  -5.078 -24.491  1.00  0.91           C  
ATOM   3375  CG  TYR A 217      26.506  -5.980 -23.615  1.00  0.91           C  
ATOM   3376  CD1 TYR A 217      27.507  -6.814 -24.127  1.00  0.91           C  
ATOM   3377  CD2 TYR A 217      26.309  -5.982 -22.211  1.00  0.91           C  
ATOM   3378  CE1 TYR A 217      28.155  -7.756 -23.315  1.00  0.91           C  
ATOM   3379  CE2 TYR A 217      27.122  -6.797 -21.369  1.00  0.91           C  
ATOM   3380  CZ  TYR A 217      28.163  -7.609 -21.935  1.00  0.91           C  
ATOM   3381  OH  TYR A 217      28.977  -8.387 -21.101  1.00  0.91           O  
ATOM   3382  H   TYR A 217      24.513  -6.774 -26.376  1.00  0.00           H  
ATOM   3383  HA  TYR A 217      23.596  -5.775 -23.764  1.00  0.00           H  
ATOM   3384  HB3 TYR A 217      25.503  -4.093 -24.054  1.00  0.00           H  
ATOM   3385  HB2 TYR A 217      26.041  -4.996 -25.511  1.00  0.00           H  
ATOM   3386  HD1 TYR A 217      27.646  -6.768 -25.197  1.00  0.00           H  
ATOM   3387  HD2 TYR A 217      25.495  -5.393 -21.815  1.00  0.00           H  
ATOM   3388  HE1 TYR A 217      28.972  -8.329 -23.726  1.00  0.00           H  
ATOM   3389  HE2 TYR A 217      27.078  -6.676 -20.297  1.00  0.00           H  
ATOM   3390  HH  TYR A 217      28.781  -8.337 -20.162  1.00  0.00           H  
ATOM   3391  N   TRP A 218      22.926  -3.633 -25.015  1.00  0.90           N  
ATOM   3392  CA  TRP A 218      21.890  -2.785 -25.589  1.00  0.90           C  
ATOM   3393  C   TRP A 218      22.011  -1.499 -24.775  1.00  0.90           C  
ATOM   3394  O   TRP A 218      22.568  -1.470 -23.688  1.00  0.90           O  
ATOM   3395  CB  TRP A 218      20.486  -3.444 -25.432  1.00  0.90           C  
ATOM   3396  CG  TRP A 218      20.177  -3.772 -24.013  1.00  0.90           C  
ATOM   3397  CD1 TRP A 218      20.560  -4.889 -23.358  1.00  0.90           C  
ATOM   3398  CD2 TRP A 218      19.374  -2.960 -23.067  1.00  0.90           C  
ATOM   3399  NE1 TRP A 218      20.102  -4.755 -22.045  1.00  0.90           N  
ATOM   3400  CE2 TRP A 218      19.319  -3.674 -21.829  1.00  0.90           C  
ATOM   3401  CE3 TRP A 218      18.716  -1.719 -23.140  1.00  0.90           C  
ATOM   3402  CZ2 TRP A 218      18.505  -3.212 -20.764  1.00  0.90           C  
ATOM   3403  CZ3 TRP A 218      18.026  -1.238 -22.021  1.00  0.90           C  
ATOM   3404  CH2 TRP A 218      17.936  -1.945 -20.797  1.00  0.90           C  
ATOM   3405  H   TRP A 218      23.343  -3.297 -24.159  1.00  0.00           H  
ATOM   3406  HA  TRP A 218      22.207  -2.585 -26.613  1.00  0.00           H  
ATOM   3407  HB3 TRP A 218      20.580  -4.343 -26.041  1.00  0.00           H  
ATOM   3408  HB2 TRP A 218      19.759  -2.783 -25.904  1.00  0.00           H  
ATOM   3409  HD1 TRP A 218      21.267  -5.630 -23.700  1.00  0.00           H  
ATOM   3410  HE1 TRP A 218      20.353  -5.434 -21.341  1.00  0.00           H  
ATOM   3411  HE3 TRP A 218      18.788  -1.177 -24.072  1.00  0.00           H  
ATOM   3412  HZ2 TRP A 218      18.381  -3.679 -19.798  1.00  0.00           H  
ATOM   3413  HZ3 TRP A 218      17.579  -0.280 -22.239  1.00  0.00           H  
ATOM   3414  HH2 TRP A 218      17.331  -1.576 -19.982  1.00  0.00           H  
ATOM   3415  N   THR A 219      21.427  -0.378 -25.254  1.00  0.90           N  
ATOM   3416  CA  THR A 219      21.254   0.920 -24.527  1.00  0.90           C  
ATOM   3417  C   THR A 219      20.117   1.631 -25.351  1.00  0.90           C  
ATOM   3418  O   THR A 219      19.742   1.058 -26.464  1.00  0.90           O  
ATOM   3419  CB  THR A 219      22.599   1.697 -24.560  1.00  0.90           C  
ATOM   3420  OG1 THR A 219      22.628   2.909 -23.771  1.00  0.90           O  
ATOM   3421  CG2 THR A 219      23.049   2.098 -25.933  1.00  0.90           C  
ATOM   3422  H   THR A 219      20.817  -0.503 -26.050  1.00  0.00           H  
ATOM   3423  HA  THR A 219      21.054   0.712 -23.475  1.00  0.00           H  
ATOM   3424  HB  THR A 219      23.348   1.082 -24.060  1.00  0.00           H  
ATOM   3425  HG1 THR A 219      22.271   2.681 -22.909  1.00  0.00           H  
ATOM   3426 HG21 THR A 219      23.007   1.358 -26.732  1.00  0.00           H  
ATOM   3427 HG22 THR A 219      22.506   2.948 -26.347  1.00  0.00           H  
ATOM   3428 HG23 THR A 219      24.099   2.392 -25.899  1.00  0.00           H  
ATOM   3429  N   LEU A 220      19.541   2.759 -24.823  1.00  0.88           N  
ATOM   3430  CA  LEU A 220      18.558   3.574 -25.508  1.00  0.88           C  
ATOM   3431  C   LEU A 220      19.383   4.664 -26.116  1.00  0.88           C  
ATOM   3432  O   LEU A 220      20.238   5.249 -25.466  1.00  0.88           O  
ATOM   3433  CB  LEU A 220      17.429   4.256 -24.561  1.00  0.88           C  
ATOM   3434  CG  LEU A 220      16.702   3.224 -23.624  1.00  0.88           C  
ATOM   3435  CD1 LEU A 220      16.117   3.981 -22.462  1.00  0.88           C  
ATOM   3436  CD2 LEU A 220      15.601   2.530 -24.416  1.00  0.88           C  
ATOM   3437  H   LEU A 220      19.884   3.096 -23.935  1.00  0.00           H  
ATOM   3438  HA  LEU A 220      18.079   3.143 -26.387  1.00  0.00           H  
ATOM   3439  HB3 LEU A 220      16.731   4.806 -25.192  1.00  0.00           H  
ATOM   3440  HB2 LEU A 220      17.935   4.971 -23.914  1.00  0.00           H  
ATOM   3441  HG  LEU A 220      17.321   2.464 -23.148  1.00  0.00           H  
ATOM   3442 HD11 LEU A 220      15.965   3.342 -21.592  1.00  0.00           H  
ATOM   3443 HD12 LEU A 220      16.673   4.884 -22.212  1.00  0.00           H  
ATOM   3444 HD13 LEU A 220      15.139   4.441 -22.607  1.00  0.00           H  
ATOM   3445 HD21 LEU A 220      15.589   2.842 -25.461  1.00  0.00           H  
ATOM   3446 HD22 LEU A 220      15.834   1.466 -24.415  1.00  0.00           H  
ATOM   3447 HD23 LEU A 220      14.663   2.731 -23.897  1.00  0.00           H  
ATOM   3448  N   LEU A 221      19.276   4.792 -27.436  1.00  0.88           N  
ATOM   3449  CA  LEU A 221      19.975   5.745 -28.308  1.00  0.88           C  
ATOM   3450  C   LEU A 221      18.974   6.866 -28.608  1.00  0.88           C  
ATOM   3451  O   LEU A 221      18.106   6.624 -29.450  1.00  0.88           O  
ATOM   3452  CB  LEU A 221      20.569   5.113 -29.687  1.00  0.88           C  
ATOM   3453  CG  LEU A 221      21.187   6.166 -30.654  1.00  0.88           C  
ATOM   3454  CD1 LEU A 221      22.487   6.809 -30.133  1.00  0.88           C  
ATOM   3455  CD2 LEU A 221      21.304   5.621 -32.064  1.00  0.88           C  
ATOM   3456  H   LEU A 221      18.550   4.331 -27.966  1.00  0.00           H  
ATOM   3457  HA  LEU A 221      20.735   6.177 -27.657  1.00  0.00           H  
ATOM   3458  HB3 LEU A 221      19.738   4.706 -30.264  1.00  0.00           H  
ATOM   3459  HB2 LEU A 221      21.219   4.253 -29.529  1.00  0.00           H  
ATOM   3460  HG  LEU A 221      20.539   7.042 -30.664  1.00  0.00           H  
ATOM   3461 HD11 LEU A 221      22.731   6.403 -29.151  1.00  0.00           H  
ATOM   3462 HD12 LEU A 221      23.393   6.670 -30.723  1.00  0.00           H  
ATOM   3463 HD13 LEU A 221      22.375   7.892 -30.179  1.00  0.00           H  
ATOM   3464 HD21 LEU A 221      21.617   4.579 -32.007  1.00  0.00           H  
ATOM   3465 HD22 LEU A 221      20.357   5.693 -32.599  1.00  0.00           H  
ATOM   3466 HD23 LEU A 221      22.142   6.017 -32.639  1.00  0.00           H  
ATOM   3467  N   GLU A 222      18.994   7.892 -27.811  1.00  0.85           N  
ATOM   3468  CA  GLU A 222      18.038   8.928 -27.835  1.00  0.85           C  
ATOM   3469  C   GLU A 222      18.309  10.060 -28.939  1.00  0.85           C  
ATOM   3470  O   GLU A 222      19.337  10.032 -29.608  1.00  0.85           O  
ATOM   3471  CB  GLU A 222      17.911   9.421 -26.385  1.00  0.85           C  
ATOM   3472  CG  GLU A 222      16.968   8.628 -25.429  1.00  0.85           C  
ATOM   3473  CD  GLU A 222      17.198   9.078 -23.953  1.00  0.85           C  
ATOM   3474  OE1 GLU A 222      16.969   8.291 -23.035  1.00  0.85           O  
ATOM   3475  OE2 GLU A 222      17.703  10.188 -23.711  1.00  0.85           O1-
ATOM   3476  H   GLU A 222      19.606   7.905 -27.007  1.00  0.00           H  
ATOM   3477  HA  GLU A 222      17.061   8.600 -28.189  1.00  0.00           H  
ATOM   3478  HB3 GLU A 222      17.451  10.393 -26.559  1.00  0.00           H  
ATOM   3479  HB2 GLU A 222      18.885   9.544 -25.910  1.00  0.00           H  
ATOM   3480  HG3 GLU A 222      16.929   7.554 -25.603  1.00  0.00           H  
ATOM   3481  HG2 GLU A 222      15.986   9.022 -25.693  1.00  0.00           H  
ATOM   3482  N   PRO A 223      17.248  10.898 -29.235  1.00  0.89           N  
ATOM   3483  CA  PRO A 223      17.158  11.805 -30.404  1.00  0.89           C  
ATOM   3484  C   PRO A 223      18.314  12.781 -30.600  1.00  0.89           C  
ATOM   3485  O   PRO A 223      18.582  13.574 -29.714  1.00  0.89           O  
ATOM   3486  CB  PRO A 223      15.946  12.713 -30.276  1.00  0.89           C  
ATOM   3487  CG  PRO A 223      14.991  11.748 -29.458  1.00  0.89           C  
ATOM   3488  CD  PRO A 223      15.985  11.001 -28.453  1.00  0.89           C  
ATOM   3489  HA  PRO A 223      17.183  11.132 -31.261  1.00  0.00           H  
ATOM   3490  HB3 PRO A 223      15.377  12.977 -31.167  1.00  0.00           H  
ATOM   3491  HB2 PRO A 223      16.073  13.713 -29.862  1.00  0.00           H  
ATOM   3492  HG3 PRO A 223      14.533  11.023 -30.130  1.00  0.00           H  
ATOM   3493  HG2 PRO A 223      14.237  12.283 -28.881  1.00  0.00           H  
ATOM   3494  HD2 PRO A 223      16.055  11.532 -27.504  1.00  0.00           H  
ATOM   3495  HD3 PRO A 223      15.581  10.007 -28.262  1.00  0.00           H  
ATOM   3496  N   GLY A 224      18.996  12.625 -31.756  1.00  0.90           N  
ATOM   3497  CA  GLY A 224      20.210  13.390 -32.033  1.00  0.90           C  
ATOM   3498  C   GLY A 224      21.516  12.709 -31.537  1.00  0.90           C  
ATOM   3499  O   GLY A 224      22.554  13.154 -32.060  1.00  0.90           O  
ATOM   3500  H   GLY A 224      18.736  11.892 -32.400  1.00  0.00           H  
ATOM   3501  HA3 GLY A 224      20.000  14.413 -31.723  1.00  0.00           H  
ATOM   3502  HA2 GLY A 224      20.296  13.333 -33.118  1.00  0.00           H  
ATOM   3503  N   ASP A 225      21.539  11.862 -30.496  1.00  0.89           N  
ATOM   3504  CA  ASP A 225      22.776  11.356 -29.849  1.00  0.89           C  
ATOM   3505  C   ASP A 225      23.709  10.545 -30.761  1.00  0.89           C  
ATOM   3506  O   ASP A 225      23.210  10.044 -31.796  1.00  0.89           O  
ATOM   3507  CB  ASP A 225      22.669  10.702 -28.448  1.00  0.89           C  
ATOM   3508  CG  ASP A 225      21.891  11.566 -27.348  1.00  0.89           C  
ATOM   3509  OD1 ASP A 225      21.654  11.027 -26.242  1.00  0.89           O  
ATOM   3510  OD2 ASP A 225      21.809  12.772 -27.459  1.00  0.89           O1-
ATOM   3511  H   ASP A 225      20.655  11.540 -30.128  1.00  0.00           H  
ATOM   3512  HA  ASP A 225      23.344  12.219 -29.503  1.00  0.00           H  
ATOM   3513  HB3 ASP A 225      23.664  10.466 -28.071  1.00  0.00           H  
ATOM   3514  HB2 ASP A 225      22.210   9.719 -28.555  1.00  0.00           H  
ATOM   3515  N   THR A 226      24.983  10.566 -30.420  1.00  0.89           N  
ATOM   3516  CA  THR A 226      25.970   9.842 -31.170  1.00  0.89           C  
ATOM   3517  C   THR A 226      26.413   8.669 -30.295  1.00  0.89           C  
ATOM   3518  O   THR A 226      26.620   8.854 -29.064  1.00  0.89           O  
ATOM   3519  CB  THR A 226      27.227  10.670 -31.542  1.00  0.89           C  
ATOM   3520  OG1 THR A 226      26.861  11.832 -32.240  1.00  0.89           O  
ATOM   3521  CG2 THR A 226      28.123   9.943 -32.604  1.00  0.89           C  
ATOM   3522  H   THR A 226      25.308  10.992 -29.564  1.00  0.00           H  
ATOM   3523  HA  THR A 226      25.479   9.496 -32.080  1.00  0.00           H  
ATOM   3524  HB  THR A 226      27.872  10.942 -30.706  1.00  0.00           H  
ATOM   3525  HG1 THR A 226      26.758  12.476 -31.536  1.00  0.00           H  
ATOM   3526 HG21 THR A 226      27.596   9.751 -33.539  1.00  0.00           H  
ATOM   3527 HG22 THR A 226      28.993  10.544 -32.868  1.00  0.00           H  
ATOM   3528 HG23 THR A 226      28.641   9.062 -32.226  1.00  0.00           H  
ATOM   3529  N   ILE A 227      26.496   7.488 -30.969  1.00  0.89           N  
ATOM   3530  CA  ILE A 227      27.010   6.244 -30.349  1.00  0.89           C  
ATOM   3531  C   ILE A 227      28.279   5.838 -31.103  1.00  0.89           C  
ATOM   3532  O   ILE A 227      28.535   6.090 -32.309  1.00  0.89           O  
ATOM   3533  CB  ILE A 227      25.906   5.137 -30.320  1.00  0.89           C  
ATOM   3534  CG1 ILE A 227      26.351   3.999 -29.375  1.00  0.89           C  
ATOM   3535  CG2 ILE A 227      25.550   4.712 -31.797  1.00  0.89           C  
ATOM   3536  CD1 ILE A 227      25.290   2.930 -29.122  1.00  0.89           C  
ATOM   3537  H   ILE A 227      26.495   7.498 -31.979  1.00  0.00           H  
ATOM   3538  HA  ILE A 227      27.366   6.312 -29.320  1.00  0.00           H  
ATOM   3539  HB  ILE A 227      25.025   5.629 -29.909  1.00  0.00           H  
ATOM   3540 HG13 ILE A 227      26.591   4.494 -28.435  1.00  0.00           H  
ATOM   3541 HG12 ILE A 227      27.237   3.483 -29.744  1.00  0.00           H  
ATOM   3542 HG21 ILE A 227      25.165   5.594 -32.308  1.00  0.00           H  
ATOM   3543 HG22 ILE A 227      26.387   4.460 -32.449  1.00  0.00           H  
ATOM   3544 HG23 ILE A 227      24.798   3.924 -31.763  1.00  0.00           H  
ATOM   3545 HD11 ILE A 227      25.069   2.738 -28.072  1.00  0.00           H  
ATOM   3546 HD12 ILE A 227      24.343   3.278 -29.535  1.00  0.00           H  
ATOM   3547 HD13 ILE A 227      25.367   2.057 -29.769  1.00  0.00           H  
ATOM   3548  N   ILE A 228      29.223   5.239 -30.411  1.00  0.87           N  
ATOM   3549  CA  ILE A 228      30.580   4.965 -30.845  1.00  0.87           C  
ATOM   3550  C   ILE A 228      31.047   3.599 -30.404  1.00  0.87           C  
ATOM   3551  O   ILE A 228      30.641   3.158 -29.326  1.00  0.87           O  
ATOM   3552  CB  ILE A 228      31.494   6.084 -30.214  1.00  0.87           C  
ATOM   3553  CG1 ILE A 228      31.149   7.552 -30.534  1.00  0.87           C  
ATOM   3554  CG2 ILE A 228      32.945   5.789 -30.604  1.00  0.87           C  
ATOM   3555  CD1 ILE A 228      30.042   8.165 -29.593  1.00  0.87           C  
ATOM   3556  H   ILE A 228      29.046   4.951 -29.459  1.00  0.00           H  
ATOM   3557  HA  ILE A 228      30.541   4.853 -31.929  1.00  0.00           H  
ATOM   3558  HB  ILE A 228      31.440   6.027 -29.126  1.00  0.00           H  
ATOM   3559 HG13 ILE A 228      30.693   7.752 -31.505  1.00  0.00           H  
ATOM   3560 HG12 ILE A 228      32.069   8.116 -30.382  1.00  0.00           H  
ATOM   3561 HG21 ILE A 228      33.105   5.581 -31.662  1.00  0.00           H  
ATOM   3562 HG22 ILE A 228      33.665   6.599 -30.494  1.00  0.00           H  
ATOM   3563 HG23 ILE A 228      33.303   4.898 -30.089  1.00  0.00           H  
ATOM   3564 HD11 ILE A 228      29.223   8.589 -30.173  1.00  0.00           H  
ATOM   3565 HD12 ILE A 228      29.548   7.404 -28.988  1.00  0.00           H  
ATOM   3566 HD13 ILE A 228      30.351   8.946 -28.898  1.00  0.00           H  
ATOM   3567  N   PHE A 229      31.733   2.911 -31.287  1.00  0.89           N  
ATOM   3568  CA  PHE A 229      32.212   1.508 -31.134  1.00  0.89           C  
ATOM   3569  C   PHE A 229      33.705   1.484 -31.429  1.00  0.89           C  
ATOM   3570  O   PHE A 229      34.103   1.941 -32.492  1.00  0.89           O  
ATOM   3571  CB  PHE A 229      31.516   0.573 -32.190  1.00  0.89           C  
ATOM   3572  CG  PHE A 229      29.998   0.405 -31.950  1.00  0.89           C  
ATOM   3573  CD1 PHE A 229      29.123   1.503 -32.362  1.00  0.89           C  
ATOM   3574  CD2 PHE A 229      29.492  -0.798 -31.319  1.00  0.89           C  
ATOM   3575  CE1 PHE A 229      27.746   1.311 -32.126  1.00  0.89           C  
ATOM   3576  CE2 PHE A 229      28.122  -0.854 -31.097  1.00  0.89           C  
ATOM   3577  CZ  PHE A 229      27.251   0.098 -31.608  1.00  0.89           C  
ATOM   3578  H   PHE A 229      31.944   3.373 -32.160  1.00  0.00           H  
ATOM   3579  HA  PHE A 229      32.052   0.992 -30.187  1.00  0.00           H  
ATOM   3580  HB3 PHE A 229      31.973  -0.417 -32.190  1.00  0.00           H  
ATOM   3581  HB2 PHE A 229      31.598   1.113 -33.134  1.00  0.00           H  
ATOM   3582  HD1 PHE A 229      29.429   2.332 -32.983  1.00  0.00           H  
ATOM   3583  HD2 PHE A 229      30.158  -1.573 -30.970  1.00  0.00           H  
ATOM   3584  HE1 PHE A 229      27.084   2.119 -32.397  1.00  0.00           H  
ATOM   3585  HE2 PHE A 229      27.644  -1.695 -30.617  1.00  0.00           H  
ATOM   3586  HZ  PHE A 229      26.202  -0.070 -31.417  1.00  0.00           H  
ATOM   3587  N   GLU A 230      34.486   0.961 -30.438  1.00  0.84           N  
ATOM   3588  CA  GLU A 230      35.978   0.811 -30.543  1.00  0.84           C  
ATOM   3589  C   GLU A 230      36.188  -0.683 -30.182  1.00  0.84           C  
ATOM   3590  O   GLU A 230      35.749  -1.072 -29.134  1.00  0.84           O  
ATOM   3591  CB  GLU A 230      36.685   1.768 -29.590  1.00  0.84           C  
ATOM   3592  CG  GLU A 230      36.470   3.251 -30.068  1.00  0.84           C  
ATOM   3593  CD  GLU A 230      37.104   4.274 -29.195  1.00  0.84           C  
ATOM   3594  OE1 GLU A 230      37.521   3.989 -28.053  1.00  0.84           O  
ATOM   3595  OE2 GLU A 230      37.229   5.411 -29.684  1.00  0.84           O1-
ATOM   3596  H   GLU A 230      34.168   0.464 -29.618  1.00  0.00           H  
ATOM   3597  HA  GLU A 230      36.340   1.012 -31.551  1.00  0.00           H  
ATOM   3598  HB3 GLU A 230      37.749   1.545 -29.503  1.00  0.00           H  
ATOM   3599  HB2 GLU A 230      36.209   1.513 -28.643  1.00  0.00           H  
ATOM   3600  HG3 GLU A 230      35.405   3.441 -30.199  1.00  0.00           H  
ATOM   3601  HG2 GLU A 230      36.782   3.325 -31.111  1.00  0.00           H  
ATOM   3602  N   ALA A 231      36.949  -1.426 -31.021  1.00  0.92           N  
ATOM   3603  CA  ALA A 231      37.132  -2.866 -30.812  1.00  0.92           C  
ATOM   3604  C   ALA A 231      38.498  -3.372 -31.457  1.00  0.92           C  
ATOM   3605  O   ALA A 231      38.641  -3.224 -32.678  1.00  0.92           O  
ATOM   3606  CB  ALA A 231      35.821  -3.659 -31.130  1.00  0.92           C  
ATOM   3607  H   ALA A 231      37.390  -1.004 -31.826  1.00  0.00           H  
ATOM   3608  HA  ALA A 231      37.221  -2.997 -29.734  1.00  0.00           H  
ATOM   3609  HB1 ALA A 231      35.462  -3.416 -32.131  1.00  0.00           H  
ATOM   3610  HB2 ALA A 231      36.061  -4.720 -31.175  1.00  0.00           H  
ATOM   3611  HB3 ALA A 231      35.052  -3.399 -30.402  1.00  0.00           H  
ATOM   3612  N   ASN A 232      39.112  -4.279 -30.706  1.00  0.86           N  
ATOM   3613  CA  ASN A 232      40.163  -5.020 -31.260  1.00  0.86           C  
ATOM   3614  C   ASN A 232      39.695  -6.301 -32.031  1.00  0.86           C  
ATOM   3615  O   ASN A 232      40.486  -6.790 -32.860  1.00  0.86           O  
ATOM   3616  CB  ASN A 232      41.237  -5.480 -30.175  1.00  0.86           C  
ATOM   3617  CG  ASN A 232      42.140  -4.422 -29.613  1.00  0.86           C  
ATOM   3618  OD1 ASN A 232      41.906  -3.228 -29.828  1.00  0.86           O  
ATOM   3619  ND2 ASN A 232      43.170  -4.808 -28.904  1.00  0.86           N  
ATOM   3620  H   ASN A 232      38.900  -4.491 -29.741  1.00  0.00           H  
ATOM   3621  HA  ASN A 232      40.657  -4.439 -32.039  1.00  0.00           H  
ATOM   3622  HB3 ASN A 232      41.897  -6.224 -30.622  1.00  0.00           H  
ATOM   3623  HB2 ASN A 232      40.701  -6.020 -29.394  1.00  0.00           H  
ATOM   3624 HD22 ASN A 232      43.765  -4.084 -28.528  1.00  0.00           H  
ATOM   3625 HD21 ASN A 232      43.376  -5.761 -28.641  1.00  0.00           H  
ATOM   3626  N   GLY A 233      38.557  -6.796 -31.596  1.00  0.93           N  
ATOM   3627  CA  GLY A 233      38.034  -8.081 -32.046  1.00  0.93           C  
ATOM   3628  C   GLY A 233      36.768  -8.313 -31.191  1.00  0.93           C  
ATOM   3629  O   GLY A 233      36.454  -7.423 -30.410  1.00  0.93           O  
ATOM   3630  H   GLY A 233      37.968  -6.339 -30.914  1.00  0.00           H  
ATOM   3631  HA3 GLY A 233      38.741  -8.909 -32.040  1.00  0.00           H  
ATOM   3632  HA2 GLY A 233      37.628  -8.003 -33.055  1.00  0.00           H  
ATOM   3633  N   ASN A 234      36.131  -9.503 -31.384  1.00  0.91           N  
ATOM   3634  CA  ASN A 234      35.132 -10.137 -30.495  1.00  0.91           C  
ATOM   3635  C   ASN A 234      33.762  -9.438 -30.496  1.00  0.91           C  
ATOM   3636  O   ASN A 234      32.806 -10.025 -29.962  1.00  0.91           O  
ATOM   3637  CB  ASN A 234      35.730 -10.252 -29.151  1.00  0.91           C  
ATOM   3638  CG  ASN A 234      36.885 -11.300 -29.004  1.00  0.91           C  
ATOM   3639  OD1 ASN A 234      37.985 -11.076 -29.510  1.00  0.91           O  
ATOM   3640  ND2 ASN A 234      36.712 -12.441 -28.340  1.00  0.91           N  
ATOM   3641  H   ASN A 234      36.469 -10.212 -32.019  1.00  0.00           H  
ATOM   3642  HA  ASN A 234      34.866 -11.169 -30.726  1.00  0.00           H  
ATOM   3643  HB3 ASN A 234      34.952 -10.638 -28.492  1.00  0.00           H  
ATOM   3644  HB2 ASN A 234      36.054  -9.351 -28.631  1.00  0.00           H  
ATOM   3645 HD22 ASN A 234      37.480 -13.096 -28.318  1.00  0.00           H  
ATOM   3646 HD21 ASN A 234      35.868 -12.681 -27.839  1.00  0.00           H  
ATOM   3647  N   LEU A 235      33.641  -8.252 -31.025  1.00  0.93           N  
ATOM   3648  CA  LEU A 235      32.457  -7.466 -31.242  1.00  0.93           C  
ATOM   3649  C   LEU A 235      31.585  -7.963 -32.411  1.00  0.93           C  
ATOM   3650  O   LEU A 235      32.016  -8.234 -33.529  1.00  0.93           O  
ATOM   3651  CB  LEU A 235      32.950  -5.993 -31.491  1.00  0.93           C  
ATOM   3652  CG  LEU A 235      31.836  -4.889 -31.423  1.00  0.93           C  
ATOM   3653  CD1 LEU A 235      30.842  -5.031 -30.294  1.00  0.93           C  
ATOM   3654  CD2 LEU A 235      32.300  -3.488 -31.752  1.00  0.93           C  
ATOM   3655  H   LEU A 235      34.449  -7.782 -31.407  1.00  0.00           H  
ATOM   3656  HA  LEU A 235      31.956  -7.566 -30.279  1.00  0.00           H  
ATOM   3657  HB3 LEU A 235      33.375  -5.787 -32.475  1.00  0.00           H  
ATOM   3658  HB2 LEU A 235      33.789  -5.902 -30.801  1.00  0.00           H  
ATOM   3659  HG  LEU A 235      31.225  -5.031 -32.315  1.00  0.00           H  
ATOM   3660 HD11 LEU A 235      29.794  -5.211 -30.533  1.00  0.00           H  
ATOM   3661 HD12 LEU A 235      31.157  -5.823 -29.615  1.00  0.00           H  
ATOM   3662 HD13 LEU A 235      30.867  -4.071 -29.780  1.00  0.00           H  
ATOM   3663 HD21 LEU A 235      31.723  -2.872 -32.442  1.00  0.00           H  
ATOM   3664 HD22 LEU A 235      32.355  -2.979 -30.789  1.00  0.00           H  
ATOM   3665 HD23 LEU A 235      33.249  -3.462 -32.287  1.00  0.00           H  
ATOM   3666  N   ILE A 236      30.222  -7.960 -32.118  1.00  0.92           N  
ATOM   3667  CA  ILE A 236      29.149  -8.258 -33.122  1.00  0.92           C  
ATOM   3668  C   ILE A 236      28.212  -7.009 -32.998  1.00  0.92           C  
ATOM   3669  O   ILE A 236      27.552  -6.842 -31.956  1.00  0.92           O  
ATOM   3670  CB  ILE A 236      28.271  -9.464 -32.653  1.00  0.92           C  
ATOM   3671  CG1 ILE A 236      29.129 -10.609 -32.133  1.00  0.92           C  
ATOM   3672  CG2 ILE A 236      27.307  -9.807 -33.762  1.00  0.92           C  
ATOM   3673  CD1 ILE A 236      28.591 -12.056 -32.256  1.00  0.92           C  
ATOM   3674  H   ILE A 236      29.945  -7.558 -31.233  1.00  0.00           H  
ATOM   3675  HA  ILE A 236      29.536  -8.247 -34.141  1.00  0.00           H  
ATOM   3676  HB  ILE A 236      27.690  -9.169 -31.779  1.00  0.00           H  
ATOM   3677 HG13 ILE A 236      29.460 -10.456 -31.105  1.00  0.00           H  
ATOM   3678 HG12 ILE A 236      29.994 -10.613 -32.797  1.00  0.00           H  
ATOM   3679 HG21 ILE A 236      27.988 -10.315 -34.445  1.00  0.00           H  
ATOM   3680 HG22 ILE A 236      26.496 -10.449 -33.417  1.00  0.00           H  
ATOM   3681 HG23 ILE A 236      26.991  -8.885 -34.249  1.00  0.00           H  
ATOM   3682 HD11 ILE A 236      27.551 -12.201 -31.961  1.00  0.00           H  
ATOM   3683 HD12 ILE A 236      28.755 -12.609 -33.181  1.00  0.00           H  
ATOM   3684 HD13 ILE A 236      28.918 -12.661 -31.410  1.00  0.00           H  
ATOM   3685  N   ALA A 237      28.267  -6.228 -34.111  1.00  0.95           N  
ATOM   3686  CA  ALA A 237      27.586  -4.921 -34.361  1.00  0.95           C  
ATOM   3687  C   ALA A 237      26.205  -5.065 -34.886  1.00  0.95           C  
ATOM   3688  O   ALA A 237      25.925  -6.076 -35.514  1.00  0.95           O  
ATOM   3689  CB  ALA A 237      28.470  -4.026 -35.356  1.00  0.95           C  
ATOM   3690  H   ALA A 237      28.721  -6.611 -34.928  1.00  0.00           H  
ATOM   3691  HA  ALA A 237      27.539  -4.457 -33.376  1.00  0.00           H  
ATOM   3692  HB1 ALA A 237      28.107  -3.012 -35.518  1.00  0.00           H  
ATOM   3693  HB2 ALA A 237      29.479  -3.967 -34.947  1.00  0.00           H  
ATOM   3694  HB3 ALA A 237      28.548  -4.478 -36.345  1.00  0.00           H  
ATOM   3695  N   PRO A 238      25.289  -4.077 -34.724  1.00  0.95           N  
ATOM   3696  CA  PRO A 238      23.958  -4.184 -35.314  1.00  0.95           C  
ATOM   3697  C   PRO A 238      23.952  -3.930 -36.832  1.00  0.95           C  
ATOM   3698  O   PRO A 238      24.725  -3.065 -37.214  1.00  0.95           O  
ATOM   3699  CB  PRO A 238      23.151  -3.102 -34.551  1.00  0.95           C  
ATOM   3700  CG  PRO A 238      24.190  -2.014 -34.269  1.00  0.95           C  
ATOM   3701  CD  PRO A 238      25.504  -2.801 -34.016  1.00  0.95           C  
ATOM   3702  HA  PRO A 238      23.460  -5.146 -35.198  1.00  0.00           H  
ATOM   3703  HB3 PRO A 238      22.688  -3.438 -33.622  1.00  0.00           H  
ATOM   3704  HB2 PRO A 238      22.315  -2.735 -35.145  1.00  0.00           H  
ATOM   3705  HG3 PRO A 238      23.950  -1.315 -33.468  1.00  0.00           H  
ATOM   3706  HG2 PRO A 238      24.377  -1.481 -35.202  1.00  0.00           H  
ATOM   3707  HD2 PRO A 238      26.320  -2.329 -34.563  1.00  0.00           H  
ATOM   3708  HD3 PRO A 238      25.817  -2.975 -32.986  1.00  0.00           H  
ATOM   3709  N   ARG A 239      23.042  -4.559 -37.557  1.00  0.86           N  
ATOM   3710  CA  ARG A 239      22.629  -4.162 -38.877  1.00  0.86           C  
ATOM   3711  C   ARG A 239      21.403  -3.235 -38.815  1.00  0.86           C  
ATOM   3712  O   ARG A 239      21.447  -2.177 -39.421  1.00  0.86           O  
ATOM   3713  CB  ARG A 239      22.414  -5.338 -39.802  1.00  0.86           C  
ATOM   3714  CG  ARG A 239      22.176  -4.942 -41.269  1.00  0.86           C  
ATOM   3715  CD  ARG A 239      21.929  -6.177 -42.192  1.00  0.86           C  
ATOM   3716  NE  ARG A 239      21.404  -5.735 -43.470  1.00  0.86           N  
ATOM   3717  CZ  ARG A 239      21.213  -6.483 -44.545  1.00  0.86           C  
ATOM   3718  NH1 ARG A 239      20.828  -5.894 -45.675  1.00  0.86           N  
ATOM   3719  NH2 ARG A 239      21.550  -7.837 -44.651  1.00  0.86           N1+
ATOM   3720  H   ARG A 239      22.375  -5.119 -37.045  1.00  0.00           H  
ATOM   3721  HA  ARG A 239      23.424  -3.686 -39.452  1.00  0.00           H  
ATOM   3722  HB3 ARG A 239      21.567  -5.933 -39.459  1.00  0.00           H  
ATOM   3723  HB2 ARG A 239      23.236  -6.054 -39.794  1.00  0.00           H  
ATOM   3724  HG3 ARG A 239      23.128  -4.536 -41.609  1.00  0.00           H  
ATOM   3725  HG2 ARG A 239      21.420  -4.162 -41.358  1.00  0.00           H  
ATOM   3726  HD3 ARG A 239      21.293  -6.951 -41.763  1.00  0.00           H  
ATOM   3727  HD2 ARG A 239      22.882  -6.643 -42.441  1.00  0.00           H  
ATOM   3728  HE  ARG A 239      21.052  -4.792 -43.400  1.00  0.00           H  
ATOM   3729 HH12 ARG A 239      20.837  -6.371 -46.565  1.00  0.00           H  
ATOM   3730 HH11 ARG A 239      20.940  -4.898 -45.554  1.00  0.00           H  
ATOM   3731 HH22 ARG A 239      21.341  -8.358 -45.490  1.00  0.00           H  
ATOM   3732 HH21 ARG A 239      21.689  -8.395 -43.820  1.00  0.00           H  
ATOM   3733  N   TYR A 240      20.304  -3.691 -38.154  1.00  0.89           N  
ATOM   3734  CA  TYR A 240      19.097  -3.014 -37.834  1.00  0.89           C  
ATOM   3735  C   TYR A 240      18.960  -2.560 -36.380  1.00  0.89           C  
ATOM   3736  O   TYR A 240      19.247  -3.329 -35.444  1.00  0.89           O  
ATOM   3737  CB  TYR A 240      17.938  -3.861 -38.101  1.00  0.89           C  
ATOM   3738  CG  TYR A 240      17.698  -4.145 -39.548  1.00  0.89           C  
ATOM   3739  CD1 TYR A 240      18.471  -5.108 -40.312  1.00  0.89           C  
ATOM   3740  CD2 TYR A 240      16.717  -3.430 -40.262  1.00  0.89           C  
ATOM   3741  CE1 TYR A 240      18.226  -5.378 -41.659  1.00  0.89           C  
ATOM   3742  CE2 TYR A 240      16.531  -3.749 -41.647  1.00  0.89           C  
ATOM   3743  CZ  TYR A 240      17.304  -4.692 -42.364  1.00  0.89           C  
ATOM   3744  OH  TYR A 240      17.045  -4.846 -43.699  1.00  0.89           O  
ATOM   3745  H   TYR A 240      20.465  -4.520 -37.600  1.00  0.00           H  
ATOM   3746  HA  TYR A 240      19.044  -2.167 -38.517  1.00  0.00           H  
ATOM   3747  HB3 TYR A 240      17.006  -3.461 -37.702  1.00  0.00           H  
ATOM   3748  HB2 TYR A 240      18.069  -4.774 -37.521  1.00  0.00           H  
ATOM   3749  HD1 TYR A 240      19.273  -5.694 -39.887  1.00  0.00           H  
ATOM   3750  HD2 TYR A 240      16.036  -2.707 -39.838  1.00  0.00           H  
ATOM   3751  HE1 TYR A 240      18.732  -6.223 -42.101  1.00  0.00           H  
ATOM   3752  HE2 TYR A 240      15.890  -3.119 -42.247  1.00  0.00           H  
ATOM   3753  HH  TYR A 240      16.740  -4.053 -44.146  1.00  0.00           H  
ATOM   3754  N   ALA A 241      18.438  -1.359 -36.180  1.00  0.92           N  
ATOM   3755  CA  ALA A 241      17.962  -0.862 -34.936  1.00  0.92           C  
ATOM   3756  C   ALA A 241      16.502  -0.529 -35.069  1.00  0.92           C  
ATOM   3757  O   ALA A 241      15.830  -0.507 -36.125  1.00  0.92           O  
ATOM   3758  CB  ALA A 241      18.718   0.418 -34.520  1.00  0.92           C  
ATOM   3759  H   ALA A 241      18.002  -0.939 -36.989  1.00  0.00           H  
ATOM   3760  HA  ALA A 241      18.095  -1.630 -34.174  1.00  0.00           H  
ATOM   3761  HB1 ALA A 241      18.653   0.599 -33.447  1.00  0.00           H  
ATOM   3762  HB2 ALA A 241      19.795   0.442 -34.682  1.00  0.00           H  
ATOM   3763  HB3 ALA A 241      18.295   1.300 -35.001  1.00  0.00           H  
ATOM   3764  N   PHE A 242      15.950  -0.246 -33.896  1.00  0.87           N  
ATOM   3765  CA  PHE A 242      14.505  -0.139 -33.697  1.00  0.87           C  
ATOM   3766  C   PHE A 242      14.220   1.308 -33.218  1.00  0.87           C  
ATOM   3767  O   PHE A 242      14.385   1.586 -32.008  1.00  0.87           O  
ATOM   3768  CB  PHE A 242      14.081  -1.258 -32.682  1.00  0.87           C  
ATOM   3769  CG  PHE A 242      14.531  -2.675 -32.952  1.00  0.87           C  
ATOM   3770  CD1 PHE A 242      13.937  -3.325 -34.042  1.00  0.87           C  
ATOM   3771  CD2 PHE A 242      15.574  -3.333 -32.209  1.00  0.87           C  
ATOM   3772  CE1 PHE A 242      14.315  -4.583 -34.386  1.00  0.87           C  
ATOM   3773  CE2 PHE A 242      15.979  -4.602 -32.588  1.00  0.87           C  
ATOM   3774  CZ  PHE A 242      15.318  -5.194 -33.673  1.00  0.87           C  
ATOM   3775  H   PHE A 242      16.537  -0.435 -33.095  1.00  0.00           H  
ATOM   3776  HA  PHE A 242      13.918  -0.380 -34.584  1.00  0.00           H  
ATOM   3777  HB3 PHE A 242      13.050  -1.075 -32.378  1.00  0.00           H  
ATOM   3778  HB2 PHE A 242      14.420  -1.013 -31.675  1.00  0.00           H  
ATOM   3779  HD1 PHE A 242      13.225  -2.842 -34.695  1.00  0.00           H  
ATOM   3780  HD2 PHE A 242      15.958  -2.774 -31.369  1.00  0.00           H  
ATOM   3781  HE1 PHE A 242      14.037  -4.947 -35.363  1.00  0.00           H  
ATOM   3782  HE2 PHE A 242      16.857  -5.076 -32.174  1.00  0.00           H  
ATOM   3783  HZ  PHE A 242      15.726  -6.083 -34.130  1.00  0.00           H  
ATOM   3784  N   ALA A 243      13.765   2.208 -34.083  1.00  0.90           N  
ATOM   3785  CA  ALA A 243      13.176   3.501 -33.609  1.00  0.90           C  
ATOM   3786  C   ALA A 243      11.814   3.196 -33.026  1.00  0.90           C  
ATOM   3787  O   ALA A 243      10.971   2.621 -33.754  1.00  0.90           O  
ATOM   3788  CB  ALA A 243      13.087   4.396 -34.879  1.00  0.90           C  
ATOM   3789  H   ALA A 243      13.660   1.885 -35.035  1.00  0.00           H  
ATOM   3790  HA  ALA A 243      13.932   3.932 -32.952  1.00  0.00           H  
ATOM   3791  HB1 ALA A 243      12.796   3.747 -35.705  1.00  0.00           H  
ATOM   3792  HB2 ALA A 243      12.530   5.332 -34.852  1.00  0.00           H  
ATOM   3793  HB3 ALA A 243      14.124   4.645 -35.102  1.00  0.00           H  
ATOM   3794  N   LEU A 244      11.618   3.419 -31.765  1.00  0.86           N  
ATOM   3795  CA  LEU A 244      10.396   3.162 -30.946  1.00  0.86           C  
ATOM   3796  C   LEU A 244       9.319   4.264 -31.025  1.00  0.86           C  
ATOM   3797  O   LEU A 244       9.663   5.407 -31.238  1.00  0.86           O  
ATOM   3798  CB  LEU A 244      10.902   2.996 -29.438  1.00  0.86           C  
ATOM   3799  CG  LEU A 244      12.082   2.086 -29.074  1.00  0.86           C  
ATOM   3800  CD1 LEU A 244      12.544   2.388 -27.629  1.00  0.86           C  
ATOM   3801  CD2 LEU A 244      11.900   0.573 -29.258  1.00  0.86           C  
ATOM   3802  H   LEU A 244      12.324   3.882 -31.212  1.00  0.00           H  
ATOM   3803  HA  LEU A 244       9.987   2.204 -31.263  1.00  0.00           H  
ATOM   3804  HB3 LEU A 244      10.027   2.676 -28.871  1.00  0.00           H  
ATOM   3805  HB2 LEU A 244      11.197   4.036 -29.307  1.00  0.00           H  
ATOM   3806  HG  LEU A 244      12.894   2.425 -29.718  1.00  0.00           H  
ATOM   3807 HD11 LEU A 244      12.347   3.435 -27.402  1.00  0.00           H  
ATOM   3808 HD12 LEU A 244      12.118   1.666 -26.931  1.00  0.00           H  
ATOM   3809 HD13 LEU A 244      13.622   2.534 -27.563  1.00  0.00           H  
ATOM   3810 HD21 LEU A 244      10.833   0.402 -29.406  1.00  0.00           H  
ATOM   3811 HD22 LEU A 244      12.305   0.390 -30.254  1.00  0.00           H  
ATOM   3812 HD23 LEU A 244      12.385  -0.078 -28.532  1.00  0.00           H  
ATOM   3813  N   SER A 245       8.094   3.766 -30.929  1.00  0.85           N  
ATOM   3814  CA  SER A 245       6.912   4.564 -30.652  1.00  0.85           C  
ATOM   3815  C   SER A 245       6.254   3.980 -29.342  1.00  0.85           C  
ATOM   3816  O   SER A 245       5.833   2.828 -29.316  1.00  0.85           O  
ATOM   3817  CB  SER A 245       5.914   4.575 -31.848  1.00  0.85           C  
ATOM   3818  OG  SER A 245       6.435   5.377 -32.857  1.00  0.85           O  
ATOM   3819  H   SER A 245       7.858   2.793 -31.066  1.00  0.00           H  
ATOM   3820  HA  SER A 245       7.085   5.595 -30.346  1.00  0.00           H  
ATOM   3821  HB3 SER A 245       4.983   5.089 -31.610  1.00  0.00           H  
ATOM   3822  HB2 SER A 245       5.836   3.535 -32.164  1.00  0.00           H  
ATOM   3823  HG  SER A 245       7.256   4.981 -33.160  1.00  0.00           H  
ATOM   3824  N   ARG A 246       6.345   4.802 -28.257  1.00  0.71           N  
ATOM   3825  CA  ARG A 246       5.888   4.504 -26.889  1.00  0.71           C  
ATOM   3826  C   ARG A 246       4.384   4.299 -26.930  1.00  0.71           C  
ATOM   3827  O   ARG A 246       3.958   3.181 -26.755  1.00  0.71           O  
ATOM   3828  CB  ARG A 246       6.439   5.512 -25.796  1.00  0.71           C  
ATOM   3829  CG  ARG A 246       7.932   5.332 -25.690  1.00  0.71           C  
ATOM   3830  CD  ARG A 246       8.307   4.267 -24.591  1.00  0.71           C  
ATOM   3831  NE  ARG A 246       9.794   4.288 -24.595  1.00  0.71           N  
ATOM   3832  CZ  ARG A 246      10.628   3.624 -23.802  1.00  0.71           C  
ATOM   3833  NH1 ARG A 246      10.265   2.800 -22.818  1.00  0.71           N  
ATOM   3834  NH2 ARG A 246      11.900   3.795 -24.031  1.00  0.71           N1+
ATOM   3835  H   ARG A 246       6.578   5.784 -28.301  1.00  0.00           H  
ATOM   3836  HA  ARG A 246       6.370   3.588 -26.549  1.00  0.00           H  
ATOM   3837  HB3 ARG A 246       5.929   5.295 -24.857  1.00  0.00           H  
ATOM   3838  HB2 ARG A 246       6.222   6.539 -26.089  1.00  0.00           H  
ATOM   3839  HG3 ARG A 246       8.356   6.282 -25.367  1.00  0.00           H  
ATOM   3840  HG2 ARG A 246       8.423   5.122 -26.640  1.00  0.00           H  
ATOM   3841  HD3 ARG A 246       8.030   3.267 -24.924  1.00  0.00           H  
ATOM   3842  HD2 ARG A 246       7.928   4.479 -23.591  1.00  0.00           H  
ATOM   3843  HE  ARG A 246      10.169   4.948 -25.261  1.00  0.00           H  
ATOM   3844 HH12 ARG A 246      10.884   2.526 -22.068  1.00  0.00           H  
ATOM   3845 HH11 ARG A 246       9.342   2.394 -22.763  1.00  0.00           H  
ATOM   3846 HH22 ARG A 246      12.671   3.339 -23.564  1.00  0.00           H  
ATOM   3847 HH21 ARG A 246      12.072   4.402 -24.820  1.00  0.00           H  
ATOM   3848  N   GLY A 247       3.606   5.297 -27.356  1.00  0.80           N  
ATOM   3849  CA  GLY A 247       2.180   5.298 -27.468  1.00  0.80           C  
ATOM   3850  C   GLY A 247       1.630   5.192 -26.058  1.00  0.80           C  
ATOM   3851  O   GLY A 247       2.160   5.790 -25.127  1.00  0.80           O  
ATOM   3852  H   GLY A 247       3.982   6.234 -27.397  1.00  0.00           H  
ATOM   3853  HA3 GLY A 247       1.797   4.551 -28.163  1.00  0.00           H  
ATOM   3854  HA2 GLY A 247       1.907   6.296 -27.810  1.00  0.00           H  
ATOM   3855  N   PHE A 248       0.569   4.384 -25.882  1.00  0.58           N  
ATOM   3856  CA  PHE A 248      -0.067   4.035 -24.596  1.00  0.58           C  
ATOM   3857  C   PHE A 248       0.575   2.694 -24.147  1.00  0.58           C  
ATOM   3858  O   PHE A 248       0.208   2.125 -23.084  1.00  0.58           O  
ATOM   3859  CB  PHE A 248      -1.597   3.832 -24.744  1.00  0.58           C  
ATOM   3860  CG  PHE A 248      -2.303   4.956 -25.397  1.00  0.58           C  
ATOM   3861  CD1 PHE A 248      -2.319   6.224 -24.744  1.00  0.58           C  
ATOM   3862  CD2 PHE A 248      -3.003   4.837 -26.612  1.00  0.58           C  
ATOM   3863  CE1 PHE A 248      -3.075   7.236 -25.380  1.00  0.58           C  
ATOM   3864  CE2 PHE A 248      -3.757   5.860 -27.159  1.00  0.58           C  
ATOM   3865  CZ  PHE A 248      -3.786   7.078 -26.553  1.00  0.58           C  
ATOM   3866  H   PHE A 248       0.087   4.109 -26.726  1.00  0.00           H  
ATOM   3867  HA  PHE A 248       0.057   4.929 -23.985  1.00  0.00           H  
ATOM   3868  HB3 PHE A 248      -2.056   3.582 -23.787  1.00  0.00           H  
ATOM   3869  HB2 PHE A 248      -1.824   2.951 -25.344  1.00  0.00           H  
ATOM   3870  HD1 PHE A 248      -1.636   6.353 -23.917  1.00  0.00           H  
ATOM   3871  HD2 PHE A 248      -3.036   3.836 -27.014  1.00  0.00           H  
ATOM   3872  HE1 PHE A 248      -3.011   8.180 -24.860  1.00  0.00           H  
ATOM   3873  HE2 PHE A 248      -4.394   5.629 -28.000  1.00  0.00           H  
ATOM   3874  HZ  PHE A 248      -4.367   7.920 -26.897  1.00  0.00           H  
ATOM   3875  N   GLY A 249       1.542   2.133 -24.946  1.00  0.56           N  
ATOM   3876  CA  GLY A 249       2.255   0.854 -24.472  1.00  0.56           C  
ATOM   3877  C   GLY A 249       1.487  -0.448 -24.759  1.00  0.56           C  
ATOM   3878  O   GLY A 249       0.375  -0.369 -25.276  1.00  0.56           O  
ATOM   3879  H   GLY A 249       1.975   2.590 -25.736  1.00  0.00           H  
ATOM   3880  HA3 GLY A 249       2.456   0.962 -23.406  1.00  0.00           H  
ATOM   3881  HA2 GLY A 249       3.187   0.861 -25.037  1.00  0.00           H  
ATOM   3882  N   SER A 250       2.128  -1.631 -24.444  1.00  0.76           N  
ATOM   3883  CA  SER A 250       1.552  -2.927 -24.776  1.00  0.76           C  
ATOM   3884  C   SER A 250       1.605  -3.722 -23.494  1.00  0.76           C  
ATOM   3885  O   SER A 250       0.687  -3.612 -22.642  1.00  0.76           O  
ATOM   3886  CB  SER A 250       2.342  -3.521 -25.971  1.00  0.76           C  
ATOM   3887  OG  SER A 250       3.720  -3.843 -25.734  1.00  0.76           O  
ATOM   3888  H   SER A 250       3.056  -1.639 -24.046  1.00  0.00           H  
ATOM   3889  HA  SER A 250       0.535  -2.899 -25.167  1.00  0.00           H  
ATOM   3890  HB3 SER A 250       2.330  -2.779 -26.770  1.00  0.00           H  
ATOM   3891  HB2 SER A 250       1.744  -4.327 -26.397  1.00  0.00           H  
ATOM   3892  HG  SER A 250       4.245  -3.049 -25.860  1.00  0.00           H  
ATOM   3893  N   GLY A 251       2.637  -4.534 -23.279  1.00  0.84           N  
ATOM   3894  CA  GLY A 251       2.909  -5.384 -22.169  1.00  0.84           C  
ATOM   3895  C   GLY A 251       3.005  -6.748 -22.726  1.00  0.84           C  
ATOM   3896  O   GLY A 251       2.489  -7.082 -23.819  1.00  0.84           O  
ATOM   3897  H   GLY A 251       3.244  -4.613 -24.083  1.00  0.00           H  
ATOM   3898  HA3 GLY A 251       2.014  -5.326 -21.548  1.00  0.00           H  
ATOM   3899  HA2 GLY A 251       3.702  -4.940 -21.567  1.00  0.00           H  
ATOM   3900  N   ILE A 252       3.841  -7.525 -22.049  1.00  0.84           N  
ATOM   3901  CA  ILE A 252       4.193  -9.002 -22.431  1.00  0.84           C  
ATOM   3902  C   ILE A 252       3.287  -9.994 -21.564  1.00  0.84           C  
ATOM   3903  O   ILE A 252       2.939  -9.680 -20.416  1.00  0.84           O  
ATOM   3904  CB  ILE A 252       5.696  -9.401 -22.212  1.00  0.84           C  
ATOM   3905  CG1 ILE A 252       6.686  -8.369 -22.804  1.00  0.84           C  
ATOM   3906  CG2 ILE A 252       6.018 -10.833 -22.695  1.00  0.84           C  
ATOM   3907  CD1 ILE A 252       8.029  -8.268 -22.158  1.00  0.84           C  
ATOM   3908  H   ILE A 252       4.338  -7.132 -21.263  1.00  0.00           H  
ATOM   3909  HA  ILE A 252       3.898  -9.130 -23.473  1.00  0.00           H  
ATOM   3910  HB  ILE A 252       5.782  -9.323 -21.128  1.00  0.00           H  
ATOM   3911 HG13 ILE A 252       6.283  -7.360 -22.720  1.00  0.00           H  
ATOM   3912 HG12 ILE A 252       6.798  -8.599 -23.864  1.00  0.00           H  
ATOM   3913 HG21 ILE A 252       5.563 -11.524 -21.985  1.00  0.00           H  
ATOM   3914 HG22 ILE A 252       5.700 -11.020 -23.721  1.00  0.00           H  
ATOM   3915 HG23 ILE A 252       7.059 -11.156 -22.700  1.00  0.00           H  
ATOM   3916 HD11 ILE A 252       8.413  -9.287 -22.196  1.00  0.00           H  
ATOM   3917 HD12 ILE A 252       8.733  -7.541 -22.562  1.00  0.00           H  
ATOM   3918 HD13 ILE A 252       8.050  -8.151 -21.075  1.00  0.00           H  
ATOM   3919  N   ILE A 253       2.905 -11.182 -22.035  1.00  0.81           N  
ATOM   3920  CA  ILE A 253       2.204 -12.323 -21.361  1.00  0.81           C  
ATOM   3921  C   ILE A 253       2.768 -13.609 -21.980  1.00  0.81           C  
ATOM   3922  O   ILE A 253       3.215 -13.613 -23.110  1.00  0.81           O  
ATOM   3923  CB  ILE A 253       0.649 -12.221 -21.478  1.00  0.81           C  
ATOM   3924  CG1 ILE A 253       0.153 -12.128 -22.939  1.00  0.81           C  
ATOM   3925  CG2 ILE A 253       0.156 -10.919 -20.693  1.00  0.81           C  
ATOM   3926  CD1 ILE A 253      -1.316 -11.983 -23.141  1.00  0.81           C  
ATOM   3927  H   ILE A 253       3.240 -11.316 -22.978  1.00  0.00           H  
ATOM   3928  HA  ILE A 253       2.319 -12.416 -20.281  1.00  0.00           H  
ATOM   3929  HB  ILE A 253       0.170 -13.087 -21.023  1.00  0.00           H  
ATOM   3930 HG13 ILE A 253       0.494 -13.086 -23.330  1.00  0.00           H  
ATOM   3931 HG12 ILE A 253       0.696 -11.299 -23.392  1.00  0.00           H  
ATOM   3932 HG21 ILE A 253       0.525 -10.694 -19.692  1.00  0.00           H  
ATOM   3933 HG22 ILE A 253       0.565 -10.074 -21.246  1.00  0.00           H  
ATOM   3934 HG23 ILE A 253      -0.933 -10.962 -20.724  1.00  0.00           H  
ATOM   3935 HD11 ILE A 253      -1.731 -10.982 -23.252  1.00  0.00           H  
ATOM   3936 HD12 ILE A 253      -1.547 -12.479 -24.084  1.00  0.00           H  
ATOM   3937 HD13 ILE A 253      -1.922 -12.433 -22.354  1.00  0.00           H  
ATOM   3938  N   ASN A 254       2.529 -14.749 -21.297  1.00  0.81           N  
ATOM   3939  CA  ASN A 254       2.996 -16.133 -21.444  1.00  0.81           C  
ATOM   3940  C   ASN A 254       1.760 -17.005 -21.378  1.00  0.81           C  
ATOM   3941  O   ASN A 254       1.305 -17.332 -20.231  1.00  0.81           O  
ATOM   3942  CB  ASN A 254       4.052 -16.393 -20.374  1.00  0.81           C  
ATOM   3943  CG  ASN A 254       5.381 -15.707 -20.479  1.00  0.81           C  
ATOM   3944  OD1 ASN A 254       5.719 -14.724 -19.754  1.00  0.81           O  
ATOM   3945  ND2 ASN A 254       6.178 -16.139 -21.440  1.00  0.81           N  
ATOM   3946  H   ASN A 254       1.800 -14.713 -20.599  1.00  0.00           H  
ATOM   3947  HA  ASN A 254       3.534 -16.184 -22.391  1.00  0.00           H  
ATOM   3948  HB3 ASN A 254       4.220 -17.468 -20.433  1.00  0.00           H  
ATOM   3949  HB2 ASN A 254       3.686 -16.264 -19.356  1.00  0.00           H  
ATOM   3950 HD22 ASN A 254       6.974 -15.617 -21.779  1.00  0.00           H  
ATOM   3951 HD21 ASN A 254       6.028 -16.947 -22.025  1.00  0.00           H  
ATOM   3952  N   SER A 255       1.254 -17.514 -22.537  1.00  0.81           N  
ATOM   3953  CA  SER A 255      -0.078 -18.186 -22.719  1.00  0.81           C  
ATOM   3954  C   SER A 255      -0.220 -18.788 -24.114  1.00  0.81           C  
ATOM   3955  O   SER A 255       0.335 -18.291 -25.116  1.00  0.81           O  
ATOM   3956  CB  SER A 255      -1.168 -17.204 -22.464  1.00  0.81           C  
ATOM   3957  OG  SER A 255      -2.501 -17.804 -22.671  1.00  0.81           O  
ATOM   3958  H   SER A 255       1.714 -17.191 -23.376  1.00  0.00           H  
ATOM   3959  HA  SER A 255      -0.062 -18.993 -21.987  1.00  0.00           H  
ATOM   3960  HB3 SER A 255      -1.042 -16.343 -23.120  1.00  0.00           H  
ATOM   3961  HB2 SER A 255      -1.057 -16.812 -21.453  1.00  0.00           H  
ATOM   3962  HG  SER A 255      -3.051 -17.260 -22.102  1.00  0.00           H  
ATOM   3963  N   ASN A 256      -0.894 -19.898 -24.102  1.00  0.76           N  
ATOM   3964  CA  ASN A 256      -1.149 -20.692 -25.341  1.00  0.76           C  
ATOM   3965  C   ASN A 256      -2.671 -20.459 -25.703  1.00  0.76           C  
ATOM   3966  O   ASN A 256      -3.165 -21.184 -26.609  1.00  0.76           O  
ATOM   3967  CB  ASN A 256      -0.955 -22.164 -25.134  1.00  0.76           C  
ATOM   3968  CG  ASN A 256       0.497 -22.552 -24.895  1.00  0.76           C  
ATOM   3969  OD1 ASN A 256       1.455 -22.065 -25.474  1.00  0.76           O  
ATOM   3970  ND2 ASN A 256       0.640 -23.573 -24.025  1.00  0.76           N  
ATOM   3971  H   ASN A 256      -1.092 -20.338 -23.214  1.00  0.00           H  
ATOM   3972  HA  ASN A 256      -0.634 -20.267 -26.203  1.00  0.00           H  
ATOM   3973  HB3 ASN A 256      -1.331 -22.615 -26.052  1.00  0.00           H  
ATOM   3974  HB2 ASN A 256      -1.635 -22.573 -24.386  1.00  0.00           H  
ATOM   3975 HD22 ASN A 256       1.558 -23.947 -23.833  1.00  0.00           H  
ATOM   3976 HD21 ASN A 256      -0.144 -23.933 -23.500  1.00  0.00           H  
ATOM   3977  N   ALA A 257      -3.344 -19.522 -25.022  1.00  0.87           N  
ATOM   3978  CA  ALA A 257      -4.802 -19.245 -25.295  1.00  0.87           C  
ATOM   3979  C   ALA A 257      -5.088 -18.898 -26.822  1.00  0.87           C  
ATOM   3980  O   ALA A 257      -4.189 -18.414 -27.605  1.00  0.87           O  
ATOM   3981  CB  ALA A 257      -5.218 -18.059 -24.446  1.00  0.87           C  
ATOM   3982  H   ALA A 257      -2.949 -19.099 -24.195  1.00  0.00           H  
ATOM   3983  HA  ALA A 257      -5.338 -20.124 -24.938  1.00  0.00           H  
ATOM   3984  HB1 ALA A 257      -6.169 -17.682 -24.825  1.00  0.00           H  
ATOM   3985  HB2 ALA A 257      -5.441 -18.337 -23.416  1.00  0.00           H  
ATOM   3986  HB3 ALA A 257      -4.491 -17.255 -24.563  1.00  0.00           H  
ATOM   3987  N   PRO A 258      -6.175 -19.516 -27.362  1.00  0.85           N  
ATOM   3988  CA  PRO A 258      -6.657 -19.319 -28.771  1.00  0.85           C  
ATOM   3989  C   PRO A 258      -6.942 -17.852 -29.186  1.00  0.85           C  
ATOM   3990  O   PRO A 258      -7.497 -17.073 -28.413  1.00  0.85           O  
ATOM   3991  CB  PRO A 258      -7.915 -20.158 -28.916  1.00  0.85           C  
ATOM   3992  CG  PRO A 258      -7.922 -21.207 -27.828  1.00  0.85           C  
ATOM   3993  CD  PRO A 258      -7.187 -20.406 -26.675  1.00  0.85           C  
ATOM   3994  HA  PRO A 258      -5.899 -19.762 -29.416  1.00  0.00           H  
ATOM   3995  HB3 PRO A 258      -8.115 -20.592 -29.896  1.00  0.00           H  
ATOM   3996  HB2 PRO A 258      -8.817 -19.556 -28.811  1.00  0.00           H  
ATOM   3997  HG3 PRO A 258      -7.326 -22.056 -28.160  1.00  0.00           H  
ATOM   3998  HG2 PRO A 258      -8.881 -21.538 -27.429  1.00  0.00           H  
ATOM   3999  HD2 PRO A 258      -7.892 -19.745 -26.173  1.00  0.00           H  
ATOM   4000  HD3 PRO A 258      -6.759 -21.169 -26.025  1.00  0.00           H  
ATOM   4001  N   MET A 259      -6.416 -17.495 -30.332  1.00  0.78           N  
ATOM   4002  CA  MET A 259      -6.496 -16.193 -31.009  1.00  0.78           C  
ATOM   4003  C   MET A 259      -7.795 -16.178 -31.818  1.00  0.78           C  
ATOM   4004  O   MET A 259      -8.081 -17.245 -32.377  1.00  0.78           O  
ATOM   4005  CB  MET A 259      -5.279 -16.069 -31.997  1.00  0.78           C  
ATOM   4006  CG  MET A 259      -3.876 -15.795 -31.305  1.00  0.78           C  
ATOM   4007  SD  MET A 259      -3.706 -14.097 -30.623  1.00  0.78           S  
ATOM   4008  CE  MET A 259      -2.069 -14.201 -29.844  1.00  0.78           C  
ATOM   4009  H   MET A 259      -5.912 -18.192 -30.860  1.00  0.00           H  
ATOM   4010  HA  MET A 259      -6.436 -15.391 -30.274  1.00  0.00           H  
ATOM   4011  HB3 MET A 259      -5.538 -15.293 -32.718  1.00  0.00           H  
ATOM   4012  HB2 MET A 259      -5.229 -16.991 -32.574  1.00  0.00           H  
ATOM   4013  HG3 MET A 259      -3.111 -15.999 -32.054  1.00  0.00           H  
ATOM   4014  HG2 MET A 259      -3.635 -16.546 -30.552  1.00  0.00           H  
ATOM   4015  HE1 MET A 259      -1.465 -13.818 -30.667  1.00  0.00           H  
ATOM   4016  HE2 MET A 259      -1.964 -13.473 -29.040  1.00  0.00           H  
ATOM   4017  HE3 MET A 259      -1.639 -15.189 -29.678  1.00  0.00           H  
ATOM   4018  N   ASP A 260      -8.539 -15.082 -31.800  1.00  0.78           N  
ATOM   4019  CA  ASP A 260      -9.693 -14.914 -32.648  1.00  0.78           C  
ATOM   4020  C   ASP A 260      -9.914 -13.430 -32.844  1.00  0.78           C  
ATOM   4021  O   ASP A 260      -9.362 -12.596 -32.125  1.00  0.78           O  
ATOM   4022  CB  ASP A 260     -10.907 -15.552 -31.939  1.00  0.78           C  
ATOM   4023  CG  ASP A 260     -12.197 -15.670 -32.760  1.00  0.78           C  
ATOM   4024  OD1 ASP A 260     -13.245 -15.846 -32.165  1.00  0.78           O  
ATOM   4025  OD2 ASP A 260     -12.121 -15.725 -33.966  1.00  0.78           O1-
ATOM   4026  H   ASP A 260      -8.202 -14.285 -31.279  1.00  0.00           H  
ATOM   4027  HA  ASP A 260      -9.548 -15.372 -33.626  1.00  0.00           H  
ATOM   4028  HB3 ASP A 260     -11.165 -15.035 -31.015  1.00  0.00           H  
ATOM   4029  HB2 ASP A 260     -10.586 -16.535 -31.597  1.00  0.00           H  
ATOM   4030  N   LYS A 261     -10.721 -13.057 -33.841  1.00  0.67           N  
ATOM   4031  CA  LYS A 261     -10.954 -11.659 -34.360  1.00  0.67           C  
ATOM   4032  C   LYS A 261     -12.128 -11.054 -33.553  1.00  0.67           C  
ATOM   4033  O   LYS A 261     -12.997 -10.388 -34.105  1.00  0.67           O  
ATOM   4034  CB  LYS A 261     -11.228 -11.635 -35.866  1.00  0.67           C  
ATOM   4035  CG  LYS A 261      -9.914 -11.610 -36.603  1.00  0.67           C  
ATOM   4036  CD  LYS A 261      -9.983 -11.385 -38.072  1.00  0.67           C  
ATOM   4037  CE  LYS A 261      -8.654 -11.374 -38.717  1.00  0.67           C  
ATOM   4038  NZ  LYS A 261      -8.147 -12.667 -39.057  1.00  0.67           N1+
ATOM   4039  H   LYS A 261     -11.356 -13.784 -34.136  1.00  0.00           H  
ATOM   4040  HA  LYS A 261     -10.204 -10.969 -33.974  1.00  0.00           H  
ATOM   4041  HB3 LYS A 261     -11.692 -10.707 -36.199  1.00  0.00           H  
ATOM   4042  HB2 LYS A 261     -11.872 -12.440 -36.221  1.00  0.00           H  
ATOM   4043  HG3 LYS A 261      -9.622 -12.656 -36.509  1.00  0.00           H  
ATOM   4044  HG2 LYS A 261      -9.072 -11.103 -36.131  1.00  0.00           H  
ATOM   4045  HD3 LYS A 261     -10.453 -10.416 -38.241  1.00  0.00           H  
ATOM   4046  HD2 LYS A 261     -10.640 -12.075 -38.602  1.00  0.00           H  
ATOM   4047  HE3 LYS A 261      -7.909 -10.858 -38.111  1.00  0.00           H  
ATOM   4048  HE2 LYS A 261      -8.668 -10.772 -39.626  1.00  0.00           H  
ATOM   4049  HZ1 LYS A 261      -7.398 -12.598 -39.732  1.00  0.00           H  
ATOM   4050  HZ2 LYS A 261      -7.758 -13.104 -38.233  1.00  0.00           H  
ATOM   4051  HZ3 LYS A 261      -8.879 -13.267 -39.410  1.00  0.00           H  
ATOM   4052  N   CYS A 262     -12.139 -11.267 -32.252  1.00  0.86           N  
ATOM   4053  CA  CYS A 262     -13.046 -10.689 -31.273  1.00  0.86           C  
ATOM   4054  C   CYS A 262     -12.369  -9.379 -30.761  1.00  0.86           C  
ATOM   4055  O   CYS A 262     -11.161  -9.315 -30.711  1.00  0.86           O  
ATOM   4056  CB  CYS A 262     -13.217 -11.679 -30.103  1.00  0.86           C  
ATOM   4057  SG  CYS A 262     -11.802 -12.665 -29.339  1.00  0.86           S  
ATOM   4058  H   CYS A 262     -11.333 -11.725 -31.852  1.00  0.00           H  
ATOM   4059  HA  CYS A 262     -13.982 -10.432 -31.768  1.00  0.00           H  
ATOM   4060  HB3 CYS A 262     -13.811 -12.455 -30.584  1.00  0.00           H  
ATOM   4061  HB2 CYS A 262     -13.838 -11.369 -29.263  1.00  0.00           H  
ATOM   4062  N   ASP A 263     -13.152  -8.353 -30.481  1.00  0.84           N  
ATOM   4063  CA  ASP A 263     -12.809  -7.048 -30.014  1.00  0.84           C  
ATOM   4064  C   ASP A 263     -12.754  -7.100 -28.470  1.00  0.84           C  
ATOM   4065  O   ASP A 263     -13.608  -7.714 -27.861  1.00  0.84           O  
ATOM   4066  CB  ASP A 263     -13.896  -6.043 -30.546  1.00  0.84           C  
ATOM   4067  CG  ASP A 263     -13.414  -4.637 -30.547  1.00  0.84           C  
ATOM   4068  OD1 ASP A 263     -14.037  -3.833 -31.264  1.00  0.84           O  
ATOM   4069  OD2 ASP A 263     -12.515  -4.161 -29.838  1.00  0.84           O1-
ATOM   4070  H   ASP A 263     -14.094  -8.487 -30.820  1.00  0.00           H  
ATOM   4071  HA  ASP A 263     -11.843  -6.775 -30.442  1.00  0.00           H  
ATOM   4072  HB3 ASP A 263     -14.730  -6.123 -29.849  1.00  0.00           H  
ATOM   4073  HB2 ASP A 263     -14.222  -6.426 -31.514  1.00  0.00           H  
ATOM   4074  N   ALA A 264     -11.763  -6.357 -27.880  1.00  0.87           N  
ATOM   4075  CA  ALA A 264     -11.714  -6.247 -26.458  1.00  0.87           C  
ATOM   4076  C   ALA A 264     -11.342  -4.824 -25.953  1.00  0.87           C  
ATOM   4077  O   ALA A 264     -10.475  -4.210 -26.573  1.00  0.87           O  
ATOM   4078  CB  ALA A 264     -10.662  -7.218 -25.943  1.00  0.87           C  
ATOM   4079  H   ALA A 264     -11.238  -5.637 -28.355  1.00  0.00           H  
ATOM   4080  HA  ALA A 264     -12.688  -6.487 -26.031  1.00  0.00           H  
ATOM   4081  HB1 ALA A 264      -9.834  -7.318 -26.645  1.00  0.00           H  
ATOM   4082  HB2 ALA A 264     -10.241  -7.053 -24.950  1.00  0.00           H  
ATOM   4083  HB3 ALA A 264     -11.164  -8.171 -25.778  1.00  0.00           H  
ATOM   4084  N   LYS A 265     -11.900  -4.345 -24.848  1.00  0.78           N  
ATOM   4085  CA  LYS A 265     -11.465  -3.267 -23.936  1.00  0.78           C  
ATOM   4086  C   LYS A 265     -10.506  -3.866 -22.859  1.00  0.78           C  
ATOM   4087  O   LYS A 265      -9.650  -3.149 -22.340  1.00  0.78           O  
ATOM   4088  CB  LYS A 265     -12.703  -2.645 -23.325  1.00  0.78           C  
ATOM   4089  CG  LYS A 265     -12.397  -1.480 -22.365  1.00  0.78           C  
ATOM   4090  CD  LYS A 265     -13.678  -0.702 -22.074  1.00  0.78           C  
ATOM   4091  CE  LYS A 265     -13.708   0.299 -20.928  1.00  0.78           C  
ATOM   4092  NZ  LYS A 265     -15.010   1.038 -20.838  1.00  0.78           N1+
ATOM   4093  H   LYS A 265     -12.650  -4.926 -24.501  1.00  0.00           H  
ATOM   4094  HA  LYS A 265     -10.963  -2.480 -24.498  1.00  0.00           H  
ATOM   4095  HB3 LYS A 265     -13.353  -3.358 -22.818  1.00  0.00           H  
ATOM   4096  HB2 LYS A 265     -13.356  -2.278 -24.117  1.00  0.00           H  
ATOM   4097  HG3 LYS A 265     -11.636  -0.854 -22.831  1.00  0.00           H  
ATOM   4098  HG2 LYS A 265     -12.041  -1.824 -21.394  1.00  0.00           H  
ATOM   4099  HD3 LYS A 265     -14.507  -1.405 -21.990  1.00  0.00           H  
ATOM   4100  HD2 LYS A 265     -13.968  -0.127 -22.953  1.00  0.00           H  
ATOM   4101  HE3 LYS A 265     -12.940   1.070 -20.988  1.00  0.00           H  
ATOM   4102  HE2 LYS A 265     -13.639  -0.202 -19.962  1.00  0.00           H  
ATOM   4103  HZ1 LYS A 265     -15.076   1.740 -21.562  1.00  0.00           H  
ATOM   4104  HZ2 LYS A 265     -15.820   0.442 -20.740  1.00  0.00           H  
ATOM   4105  HZ3 LYS A 265     -14.987   1.638 -20.026  1.00  0.00           H  
ATOM   4106  N   CYS A 266     -10.656  -5.182 -22.499  1.00  0.86           N  
ATOM   4107  CA  CYS A 266      -9.927  -5.832 -21.414  1.00  0.86           C  
ATOM   4108  C   CYS A 266      -9.475  -7.238 -21.866  1.00  0.86           C  
ATOM   4109  O   CYS A 266     -10.276  -7.907 -22.473  1.00  0.86           O  
ATOM   4110  CB  CYS A 266     -10.893  -6.017 -20.215  1.00  0.86           C  
ATOM   4111  SG  CYS A 266     -10.220  -7.041 -18.802  1.00  0.86           S  
ATOM   4112  H   CYS A 266     -11.335  -5.727 -23.011  1.00  0.00           H  
ATOM   4113  HA  CYS A 266      -9.103  -5.234 -21.026  1.00  0.00           H  
ATOM   4114  HB3 CYS A 266     -11.784  -6.515 -20.597  1.00  0.00           H  
ATOM   4115  HB2 CYS A 266     -11.076  -4.978 -19.940  1.00  0.00           H  
ATOM   4116  N   GLN A 267      -8.263  -7.646 -21.586  1.00  0.85           N  
ATOM   4117  CA  GLN A 267      -7.687  -8.997 -21.859  1.00  0.85           C  
ATOM   4118  C   GLN A 267      -6.971  -9.367 -20.530  1.00  0.85           C  
ATOM   4119  O   GLN A 267      -6.294  -8.531 -19.946  1.00  0.85           O  
ATOM   4120  CB  GLN A 267      -6.607  -8.894 -22.977  1.00  0.85           C  
ATOM   4121  CG  GLN A 267      -5.900 -10.256 -23.348  1.00  0.85           C  
ATOM   4122  CD  GLN A 267      -6.908 -11.134 -24.127  1.00  0.85           C  
ATOM   4123  OE1 GLN A 267      -7.479 -10.864 -25.125  1.00  0.85           O  
ATOM   4124  NE2 GLN A 267      -7.125 -12.307 -23.548  1.00  0.85           N  
ATOM   4125  H   GLN A 267      -7.705  -6.963 -21.094  1.00  0.00           H  
ATOM   4126  HA  GLN A 267      -8.460  -9.726 -22.101  1.00  0.00           H  
ATOM   4127  HB3 GLN A 267      -5.850  -8.259 -22.518  1.00  0.00           H  
ATOM   4128  HB2 GLN A 267      -6.993  -8.305 -23.809  1.00  0.00           H  
ATOM   4129  HG3 GLN A 267      -5.570 -10.814 -22.472  1.00  0.00           H  
ATOM   4130  HG2 GLN A 267      -4.928 -10.184 -23.835  1.00  0.00           H  
ATOM   4131 HE22 GLN A 267      -7.863 -12.832 -23.996  1.00  0.00           H  
ATOM   4132 HE21 GLN A 267      -6.531 -12.649 -22.806  1.00  0.00           H  
ATOM   4133  N   THR A 268      -7.139 -10.645 -20.141  1.00  0.88           N  
ATOM   4134  CA  THR A 268      -6.259 -11.294 -19.227  1.00  0.88           C  
ATOM   4135  C   THR A 268      -5.454 -12.335 -19.966  1.00  0.88           C  
ATOM   4136  O   THR A 268      -5.958 -12.846 -20.977  1.00  0.88           O  
ATOM   4137  CB  THR A 268      -6.954 -12.016 -18.010  1.00  0.88           C  
ATOM   4138  OG1 THR A 268      -7.586 -13.244 -18.353  1.00  0.88           O  
ATOM   4139  CG2 THR A 268      -7.896 -11.085 -17.143  1.00  0.88           C  
ATOM   4140  H   THR A 268      -7.819 -11.300 -20.499  1.00  0.00           H  
ATOM   4141  HA  THR A 268      -5.546 -10.546 -18.878  1.00  0.00           H  
ATOM   4142  HB  THR A 268      -6.194 -12.306 -17.284  1.00  0.00           H  
ATOM   4143  HG1 THR A 268      -8.201 -13.070 -19.069  1.00  0.00           H  
ATOM   4144 HG21 THR A 268      -8.319 -11.696 -16.345  1.00  0.00           H  
ATOM   4145 HG22 THR A 268      -7.196 -10.386 -16.685  1.00  0.00           H  
ATOM   4146 HG23 THR A 268      -8.697 -10.549 -17.653  1.00  0.00           H  
ATOM   4147  N   PRO A 269      -4.340 -12.907 -19.391  1.00  0.89           N  
ATOM   4148  CA  PRO A 269      -3.638 -14.014 -20.048  1.00  0.89           C  
ATOM   4149  C   PRO A 269      -4.410 -15.273 -20.361  1.00  0.89           C  
ATOM   4150  O   PRO A 269      -4.015 -16.028 -21.284  1.00  0.89           O  
ATOM   4151  CB  PRO A 269      -2.573 -14.350 -18.999  1.00  0.89           C  
ATOM   4152  CG  PRO A 269      -2.182 -12.987 -18.480  1.00  0.89           C  
ATOM   4153  CD  PRO A 269      -3.532 -12.275 -18.372  1.00  0.89           C  
ATOM   4154  HA  PRO A 269      -3.202 -13.475 -20.889  1.00  0.00           H  
ATOM   4155  HB3 PRO A 269      -1.782 -14.917 -19.491  1.00  0.00           H  
ATOM   4156  HB2 PRO A 269      -2.951 -15.020 -18.228  1.00  0.00           H  
ATOM   4157  HG3 PRO A 269      -1.537 -12.481 -19.198  1.00  0.00           H  
ATOM   4158  HG2 PRO A 269      -1.693 -12.972 -17.505  1.00  0.00           H  
ATOM   4159  HD2 PRO A 269      -4.000 -12.556 -17.429  1.00  0.00           H  
ATOM   4160  HD3 PRO A 269      -3.441 -11.228 -18.661  1.00  0.00           H  
ATOM   4161  N   GLN A 270      -5.582 -15.450 -19.682  1.00  0.84           N  
ATOM   4162  CA  GLN A 270      -6.382 -16.632 -19.712  1.00  0.84           C  
ATOM   4163  C   GLN A 270      -7.498 -16.490 -20.777  1.00  0.84           C  
ATOM   4164  O   GLN A 270      -7.848 -17.403 -21.480  1.00  0.84           O  
ATOM   4165  CB  GLN A 270      -6.937 -17.013 -18.301  1.00  0.84           C  
ATOM   4166  CG  GLN A 270      -6.036 -17.550 -17.339  1.00  0.84           C  
ATOM   4167  CD  GLN A 270      -6.714 -17.643 -15.973  1.00  0.84           C  
ATOM   4168  OE1 GLN A 270      -7.741 -18.319 -15.775  1.00  0.84           O  
ATOM   4169  NE2 GLN A 270      -6.190 -17.057 -14.934  1.00  0.84           N  
ATOM   4170  H   GLN A 270      -5.937 -14.693 -19.117  1.00  0.00           H  
ATOM   4171  HA  GLN A 270      -5.886 -17.526 -20.090  1.00  0.00           H  
ATOM   4172  HB3 GLN A 270      -7.830 -17.621 -18.445  1.00  0.00           H  
ATOM   4173  HB2 GLN A 270      -7.405 -16.145 -17.838  1.00  0.00           H  
ATOM   4174  HG3 GLN A 270      -5.160 -16.902 -17.344  1.00  0.00           H  
ATOM   4175  HG2 GLN A 270      -5.723 -18.548 -17.643  1.00  0.00           H  
ATOM   4176 HE22 GLN A 270      -6.636 -17.108 -14.029  1.00  0.00           H  
ATOM   4177 HE21 GLN A 270      -5.233 -16.734 -14.927  1.00  0.00           H  
ATOM   4178  N   GLY A 271      -8.078 -15.291 -20.891  1.00  0.91           N  
ATOM   4179  CA  GLY A 271      -8.962 -14.815 -21.903  1.00  0.91           C  
ATOM   4180  C   GLY A 271      -9.578 -13.412 -21.570  1.00  0.91           C  
ATOM   4181  O   GLY A 271      -9.159 -12.793 -20.595  1.00  0.91           O  
ATOM   4182  H   GLY A 271      -7.738 -14.506 -20.354  1.00  0.00           H  
ATOM   4183  HA3 GLY A 271      -9.760 -15.541 -22.059  1.00  0.00           H  
ATOM   4184  HA2 GLY A 271      -8.542 -14.843 -22.909  1.00  0.00           H  
ATOM   4185  N   ALA A 272     -10.444 -12.919 -22.445  1.00  0.90           N  
ATOM   4186  CA  ALA A 272     -11.044 -11.573 -22.359  1.00  0.90           C  
ATOM   4187  C   ALA A 272     -12.304 -11.561 -21.498  1.00  0.90           C  
ATOM   4188  O   ALA A 272     -13.055 -12.530 -21.551  1.00  0.90           O  
ATOM   4189  CB  ALA A 272     -11.432 -11.023 -23.706  1.00  0.90           C  
ATOM   4190  H   ALA A 272     -10.818 -13.418 -23.240  1.00  0.00           H  
ATOM   4191  HA  ALA A 272     -10.290 -10.912 -21.931  1.00  0.00           H  
ATOM   4192  HB1 ALA A 272     -11.802  -9.998 -23.718  1.00  0.00           H  
ATOM   4193  HB2 ALA A 272     -10.735 -11.231 -24.518  1.00  0.00           H  
ATOM   4194  HB3 ALA A 272     -12.284 -11.589 -24.082  1.00  0.00           H  
ATOM   4195  N   ILE A 273     -12.441 -10.450 -20.709  1.00  0.86           N  
ATOM   4196  CA  ILE A 273     -13.654 -10.087 -19.942  1.00  0.86           C  
ATOM   4197  C   ILE A 273     -14.319  -8.897 -20.722  1.00  0.86           C  
ATOM   4198  O   ILE A 273     -13.723  -7.886 -20.961  1.00  0.86           O  
ATOM   4199  CB  ILE A 273     -13.157  -9.630 -18.532  1.00  0.86           C  
ATOM   4200  CG1 ILE A 273     -12.491 -10.862 -17.797  1.00  0.86           C  
ATOM   4201  CG2 ILE A 273     -14.316  -9.100 -17.671  1.00  0.86           C  
ATOM   4202  CD1 ILE A 273     -11.606 -10.304 -16.680  1.00  0.86           C  
ATOM   4203  H   ILE A 273     -11.788  -9.689 -20.830  1.00  0.00           H  
ATOM   4204  HA  ILE A 273     -14.346 -10.929 -19.962  1.00  0.00           H  
ATOM   4205  HB  ILE A 273     -12.455  -8.799 -18.603  1.00  0.00           H  
ATOM   4206 HG13 ILE A 273     -11.956 -11.590 -18.406  1.00  0.00           H  
ATOM   4207 HG12 ILE A 273     -13.358 -11.393 -17.405  1.00  0.00           H  
ATOM   4208 HG21 ILE A 273     -13.959  -8.719 -16.714  1.00  0.00           H  
ATOM   4209 HG22 ILE A 273     -14.809  -8.282 -18.197  1.00  0.00           H  
ATOM   4210 HG23 ILE A 273     -15.096  -9.858 -17.603  1.00  0.00           H  
ATOM   4211 HD11 ILE A 273     -10.949 -11.022 -16.189  1.00  0.00           H  
ATOM   4212 HD12 ILE A 273     -10.936  -9.573 -17.133  1.00  0.00           H  
ATOM   4213 HD13 ILE A 273     -12.137  -9.803 -15.871  1.00  0.00           H  
ATOM   4214  N   ASN A 274     -15.602  -9.143 -21.008  1.00  0.76           N  
ATOM   4215  CA  ASN A 274     -16.528  -8.257 -21.737  1.00  0.76           C  
ATOM   4216  C   ASN A 274     -17.747  -7.929 -20.869  1.00  0.76           C  
ATOM   4217  O   ASN A 274     -18.743  -8.637 -20.941  1.00  0.76           O  
ATOM   4218  CB  ASN A 274     -16.871  -8.948 -23.087  1.00  0.76           C  
ATOM   4219  CG  ASN A 274     -15.690  -9.031 -24.067  1.00  0.76           C  
ATOM   4220  OD1 ASN A 274     -15.380  -8.160 -24.882  1.00  0.76           O  
ATOM   4221  ND2 ASN A 274     -15.038 -10.222 -24.119  1.00  0.76           N  
ATOM   4222  H   ASN A 274     -16.015  -9.996 -20.661  1.00  0.00           H  
ATOM   4223  HA  ASN A 274     -15.975  -7.358 -22.010  1.00  0.00           H  
ATOM   4224  HB3 ASN A 274     -17.623  -8.374 -23.627  1.00  0.00           H  
ATOM   4225  HB2 ASN A 274     -17.441  -9.848 -22.857  1.00  0.00           H  
ATOM   4226 HD22 ASN A 274     -14.360 -10.286 -24.865  1.00  0.00           H  
ATOM   4227 HD21 ASN A 274     -15.233 -11.113 -23.686  1.00  0.00           H  
ATOM   4228  N   SER A 275     -17.517  -7.043 -19.917  1.00  0.72           N  
ATOM   4229  CA  SER A 275     -18.471  -6.731 -18.887  1.00  0.72           C  
ATOM   4230  C   SER A 275     -18.200  -5.310 -18.410  1.00  0.72           C  
ATOM   4231  O   SER A 275     -17.012  -4.970 -18.217  1.00  0.72           O  
ATOM   4232  CB  SER A 275     -18.502  -7.825 -17.805  1.00  0.72           C  
ATOM   4233  OG  SER A 275     -19.692  -7.878 -17.035  1.00  0.72           O  
ATOM   4234  H   SER A 275     -16.707  -6.440 -19.907  1.00  0.00           H  
ATOM   4235  HA  SER A 275     -19.458  -6.768 -19.348  1.00  0.00           H  
ATOM   4236  HB3 SER A 275     -17.634  -7.642 -17.171  1.00  0.00           H  
ATOM   4237  HB2 SER A 275     -18.289  -8.846 -18.120  1.00  0.00           H  
ATOM   4238  HG  SER A 275     -19.634  -8.582 -16.385  1.00  0.00           H  
ATOM   4239  N   SER A 276     -19.221  -4.485 -18.201  1.00  0.84           N  
ATOM   4240  CA  SER A 276     -19.181  -3.259 -17.457  1.00  0.84           C  
ATOM   4241  C   SER A 276     -19.098  -3.405 -15.920  1.00  0.84           C  
ATOM   4242  O   SER A 276     -18.779  -2.461 -15.216  1.00  0.84           O  
ATOM   4243  CB  SER A 276     -20.355  -2.319 -17.923  1.00  0.84           C  
ATOM   4244  OG  SER A 276     -21.587  -3.005 -17.948  1.00  0.84           O  
ATOM   4245  H   SER A 276     -20.153  -4.869 -18.263  1.00  0.00           H  
ATOM   4246  HA  SER A 276     -18.281  -2.674 -17.644  1.00  0.00           H  
ATOM   4247  HB3 SER A 276     -20.114  -2.086 -18.960  1.00  0.00           H  
ATOM   4248  HB2 SER A 276     -20.389  -1.423 -17.304  1.00  0.00           H  
ATOM   4249  HG  SER A 276     -21.917  -3.117 -18.843  1.00  0.00           H  
ATOM   4250  N   LEU A 277     -19.435  -4.570 -15.454  1.00  0.84           N  
ATOM   4251  CA  LEU A 277     -19.491  -4.938 -14.075  1.00  0.84           C  
ATOM   4252  C   LEU A 277     -18.116  -4.658 -13.357  1.00  0.84           C  
ATOM   4253  O   LEU A 277     -17.079  -4.601 -14.047  1.00  0.84           O  
ATOM   4254  CB  LEU A 277     -19.927  -6.360 -13.924  1.00  0.84           C  
ATOM   4255  CG  LEU A 277     -21.461  -6.535 -13.906  1.00  0.84           C  
ATOM   4256  CD1 LEU A 277     -21.686  -7.935 -13.198  1.00  0.84           C  
ATOM   4257  CD2 LEU A 277     -22.319  -5.505 -13.155  1.00  0.84           C  
ATOM   4258  H   LEU A 277     -19.881  -5.191 -16.115  1.00  0.00           H  
ATOM   4259  HA  LEU A 277     -20.149  -4.181 -13.650  1.00  0.00           H  
ATOM   4260  HB3 LEU A 277     -19.520  -6.859 -13.044  1.00  0.00           H  
ATOM   4261  HB2 LEU A 277     -19.541  -6.930 -14.770  1.00  0.00           H  
ATOM   4262  HG  LEU A 277     -21.873  -6.669 -14.907  1.00  0.00           H  
ATOM   4263 HD11 LEU A 277     -21.707  -7.888 -12.109  1.00  0.00           H  
ATOM   4264 HD12 LEU A 277     -22.631  -8.293 -13.608  1.00  0.00           H  
ATOM   4265 HD13 LEU A 277     -20.866  -8.635 -13.359  1.00  0.00           H  
ATOM   4266 HD21 LEU A 277     -22.527  -4.709 -13.870  1.00  0.00           H  
ATOM   4267 HD22 LEU A 277     -23.252  -5.960 -12.823  1.00  0.00           H  
ATOM   4268 HD23 LEU A 277     -21.955  -4.985 -12.269  1.00  0.00           H  
ATOM   4269  N   PRO A 278     -18.148  -4.302 -12.068  1.00  0.85           N  
ATOM   4270  CA  PRO A 278     -16.970  -3.622 -11.416  1.00  0.85           C  
ATOM   4271  C   PRO A 278     -15.778  -4.558 -10.927  1.00  0.85           C  
ATOM   4272  O   PRO A 278     -14.601  -4.130 -10.872  1.00  0.85           O  
ATOM   4273  CB  PRO A 278     -17.581  -2.899 -10.242  1.00  0.85           C  
ATOM   4274  CG  PRO A 278     -18.779  -3.774  -9.934  1.00  0.85           C  
ATOM   4275  CD  PRO A 278     -19.359  -4.210 -11.230  1.00  0.85           C  
ATOM   4276  HA  PRO A 278     -16.564  -2.937 -12.161  1.00  0.00           H  
ATOM   4277  HB3 PRO A 278     -17.826  -1.914 -10.639  1.00  0.00           H  
ATOM   4278  HB2 PRO A 278     -16.957  -2.809  -9.353  1.00  0.00           H  
ATOM   4279  HG3 PRO A 278     -19.513  -3.361  -9.241  1.00  0.00           H  
ATOM   4280  HG2 PRO A 278     -18.407  -4.687  -9.470  1.00  0.00           H  
ATOM   4281  HD2 PRO A 278     -19.942  -5.128 -11.161  1.00  0.00           H  
ATOM   4282  HD3 PRO A 278     -20.046  -3.468 -11.636  1.00  0.00           H  
ATOM   4283  N   PHE A 279     -16.003  -5.803 -10.553  1.00  0.82           N  
ATOM   4284  CA  PHE A 279     -15.204  -6.835  -9.853  1.00  0.82           C  
ATOM   4285  C   PHE A 279     -15.215  -8.133 -10.681  1.00  0.82           C  
ATOM   4286  O   PHE A 279     -16.221  -8.407 -11.371  1.00  0.82           O  
ATOM   4287  CB  PHE A 279     -15.882  -7.117  -8.492  1.00  0.82           C  
ATOM   4288  CG  PHE A 279     -15.926  -5.908  -7.613  1.00  0.82           C  
ATOM   4289  CD1 PHE A 279     -14.782  -5.120  -7.265  1.00  0.82           C  
ATOM   4290  CD2 PHE A 279     -17.124  -5.702  -6.873  1.00  0.82           C  
ATOM   4291  CE1 PHE A 279     -14.884  -4.247  -6.137  1.00  0.82           C  
ATOM   4292  CE2 PHE A 279     -17.251  -4.645  -5.966  1.00  0.82           C  
ATOM   4293  CZ  PHE A 279     -16.137  -3.953  -5.618  1.00  0.82           C  
ATOM   4294  H   PHE A 279     -16.981  -6.056 -10.575  1.00  0.00           H  
ATOM   4295  HA  PHE A 279     -14.173  -6.483  -9.816  1.00  0.00           H  
ATOM   4296  HB3 PHE A 279     -15.233  -7.800  -7.945  1.00  0.00           H  
ATOM   4297  HB2 PHE A 279     -16.905  -7.450  -8.671  1.00  0.00           H  
ATOM   4298  HD1 PHE A 279     -13.860  -5.341  -7.782  1.00  0.00           H  
ATOM   4299  HD2 PHE A 279     -17.960  -6.328  -7.150  1.00  0.00           H  
ATOM   4300  HE1 PHE A 279     -13.978  -3.758  -5.809  1.00  0.00           H  
ATOM   4301  HE2 PHE A 279     -18.189  -4.457  -5.463  1.00  0.00           H  
ATOM   4302  HZ  PHE A 279     -16.089  -3.255  -4.795  1.00  0.00           H  
ATOM   4303  N   GLN A 280     -14.023  -8.874 -10.618  1.00  0.81           N  
ATOM   4304  CA  GLN A 280     -13.755 -10.109 -11.393  1.00  0.81           C  
ATOM   4305  C   GLN A 280     -12.857 -11.004 -10.556  1.00  0.81           C  
ATOM   4306  O   GLN A 280     -12.072 -10.503  -9.728  1.00  0.81           O  
ATOM   4307  CB  GLN A 280     -13.321  -9.905 -12.883  1.00  0.81           C  
ATOM   4308  CG  GLN A 280     -12.081  -9.066 -13.028  1.00  0.81           C  
ATOM   4309  CD  GLN A 280     -10.760  -9.734 -12.987  1.00  0.81           C  
ATOM   4310  OE1 GLN A 280     -10.709 -10.951 -12.885  1.00  0.81           O  
ATOM   4311  NE2 GLN A 280      -9.717  -8.904 -12.997  1.00  0.81           N  
ATOM   4312  H   GLN A 280     -13.234  -8.582 -10.060  1.00  0.00           H  
ATOM   4313  HA  GLN A 280     -14.688 -10.667 -11.316  1.00  0.00           H  
ATOM   4314  HB3 GLN A 280     -14.117  -9.273 -13.275  1.00  0.00           H  
ATOM   4315  HB2 GLN A 280     -13.211 -10.870 -13.377  1.00  0.00           H  
ATOM   4316  HG3 GLN A 280     -12.104  -8.331 -12.224  1.00  0.00           H  
ATOM   4317  HG2 GLN A 280     -12.131  -8.437 -13.917  1.00  0.00           H  
ATOM   4318 HE22 GLN A 280      -8.835  -9.385 -12.900  1.00  0.00           H  
ATOM   4319 HE21 GLN A 280      -9.762  -7.897 -13.052  1.00  0.00           H  
ATOM   4320  N   ASN A 281     -12.924 -12.269 -10.802  1.00  0.85           N  
ATOM   4321  CA  ASN A 281     -12.105 -13.253 -10.032  1.00  0.85           C  
ATOM   4322  C   ASN A 281     -11.401 -14.150 -10.997  1.00  0.85           C  
ATOM   4323  O   ASN A 281     -11.208 -15.278 -10.592  1.00  0.85           O  
ATOM   4324  CB  ASN A 281     -12.850 -13.868  -8.823  1.00  0.85           C  
ATOM   4325  CG  ASN A 281     -13.813 -15.041  -9.187  1.00  0.85           C  
ATOM   4326  OD1 ASN A 281     -14.187 -15.341 -10.375  1.00  0.85           O  
ATOM   4327  ND2 ASN A 281     -14.366 -15.681  -8.167  1.00  0.85           N  
ATOM   4328  H   ASN A 281     -13.529 -12.673 -11.503  1.00  0.00           H  
ATOM   4329  HA  ASN A 281     -11.200 -12.801  -9.625  1.00  0.00           H  
ATOM   4330  HB3 ASN A 281     -13.477 -13.127  -8.327  1.00  0.00           H  
ATOM   4331  HB2 ASN A 281     -12.198 -14.301  -8.065  1.00  0.00           H  
ATOM   4332 HD22 ASN A 281     -15.053 -16.416  -8.252  1.00  0.00           H  
ATOM   4333 HD21 ASN A 281     -14.200 -15.373  -7.219  1.00  0.00           H  
ATOM   4334  N   VAL A 282     -11.017 -13.646 -12.198  1.00  0.89           N  
ATOM   4335  CA  VAL A 282     -10.401 -14.390 -13.290  1.00  0.89           C  
ATOM   4336  C   VAL A 282      -8.858 -14.351 -13.251  1.00  0.89           C  
ATOM   4337  O   VAL A 282      -8.220 -15.420 -13.146  1.00  0.89           O  
ATOM   4338  CB  VAL A 282     -10.792 -13.926 -14.738  1.00  0.89           C  
ATOM   4339  CG1 VAL A 282     -10.146 -14.685 -15.977  1.00  0.89           C  
ATOM   4340  CG2 VAL A 282     -12.311 -14.031 -14.812  1.00  0.89           C  
ATOM   4341  H   VAL A 282     -11.146 -12.668 -12.413  1.00  0.00           H  
ATOM   4342  HA  VAL A 282     -10.530 -15.469 -13.204  1.00  0.00           H  
ATOM   4343  HB  VAL A 282     -10.490 -12.893 -14.911  1.00  0.00           H  
ATOM   4344 HG11 VAL A 282      -9.058 -14.694 -16.039  1.00  0.00           H  
ATOM   4345 HG12 VAL A 282     -10.511 -15.692 -15.778  1.00  0.00           H  
ATOM   4346 HG13 VAL A 282     -10.577 -14.336 -16.915  1.00  0.00           H  
ATOM   4347 HG21 VAL A 282     -12.813 -14.873 -14.334  1.00  0.00           H  
ATOM   4348 HG22 VAL A 282     -12.672 -13.146 -14.288  1.00  0.00           H  
ATOM   4349 HG23 VAL A 282     -12.751 -13.914 -15.803  1.00  0.00           H  
ATOM   4350  N   HIS A 283      -8.324 -13.114 -13.198  1.00  0.84           N  
ATOM   4351  CA  HIS A 283      -6.931 -13.004 -13.123  1.00  0.84           C  
ATOM   4352  C   HIS A 283      -6.609 -11.698 -12.331  1.00  0.84           C  
ATOM   4353  O   HIS A 283      -7.173 -10.664 -12.802  1.00  0.84           O  
ATOM   4354  CB  HIS A 283      -6.195 -12.880 -14.515  1.00  0.84           C  
ATOM   4355  CG  HIS A 283      -4.853 -13.509 -14.599  1.00  0.84           C  
ATOM   4356  ND1 HIS A 283      -3.872 -13.394 -13.605  1.00  0.84           N  
ATOM   4357  CD2 HIS A 283      -4.320 -14.243 -15.581  1.00  0.84           C  
ATOM   4358  CE1 HIS A 283      -2.854 -14.067 -14.024  1.00  0.84           C  
ATOM   4359  NE2 HIS A 283      -3.038 -14.551 -15.267  1.00  0.84           N  
ATOM   4360  H   HIS A 283      -8.899 -12.325 -13.456  1.00  0.00           H  
ATOM   4361  HA  HIS A 283      -6.532 -13.821 -12.521  1.00  0.00           H  
ATOM   4362  HB3 HIS A 283      -6.283 -11.855 -14.873  1.00  0.00           H  
ATOM   4363  HB2 HIS A 283      -6.744 -13.389 -15.307  1.00  0.00           H  
ATOM   4364  HD2 HIS A 283      -4.881 -14.496 -16.469  1.00  0.00           H  
ATOM   4365  HE1 HIS A 283      -1.924 -13.974 -13.482  1.00  0.00           H  
ATOM   4366  HE2 HIS A 283      -2.323 -15.005 -15.817  1.00  0.00           H  
ATOM   4367  N   PRO A 284      -5.609 -11.726 -11.437  1.00  0.86           N  
ATOM   4368  CA  PRO A 284      -4.906 -10.453 -11.067  1.00  0.86           C  
ATOM   4369  C   PRO A 284      -4.121  -9.689 -12.101  1.00  0.86           C  
ATOM   4370  O   PRO A 284      -3.882  -8.525 -11.933  1.00  0.86           O  
ATOM   4371  CB  PRO A 284      -3.892 -11.011 -10.067  1.00  0.86           C  
ATOM   4372  CG  PRO A 284      -4.462 -12.297  -9.515  1.00  0.86           C  
ATOM   4373  CD  PRO A 284      -5.067 -12.889 -10.700  1.00  0.86           C  
ATOM   4374  HA  PRO A 284      -5.568  -9.728 -10.595  1.00  0.00           H  
ATOM   4375  HB3 PRO A 284      -3.490 -10.337  -9.311  1.00  0.00           H  
ATOM   4376  HB2 PRO A 284      -2.999 -11.315 -10.614  1.00  0.00           H  
ATOM   4377  HG3 PRO A 284      -5.242 -12.223  -8.757  1.00  0.00           H  
ATOM   4378  HG2 PRO A 284      -3.707 -12.952  -9.078  1.00  0.00           H  
ATOM   4379  HD2 PRO A 284      -4.313 -13.288 -11.378  1.00  0.00           H  
ATOM   4380  HD3 PRO A 284      -5.778 -13.703 -10.555  1.00  0.00           H  
ATOM   4381  N   VAL A 285      -3.699 -10.334 -13.197  1.00  0.85           N  
ATOM   4382  CA  VAL A 285      -3.115  -9.668 -14.395  1.00  0.85           C  
ATOM   4383  C   VAL A 285      -4.223  -9.268 -15.391  1.00  0.85           C  
ATOM   4384  O   VAL A 285      -4.786 -10.168 -16.084  1.00  0.85           O  
ATOM   4385  CB  VAL A 285      -2.123 -10.567 -15.182  1.00  0.85           C  
ATOM   4386  CG1 VAL A 285      -1.608 -10.095 -16.523  1.00  0.85           C  
ATOM   4387  CG2 VAL A 285      -0.960 -10.920 -14.246  1.00  0.85           C  
ATOM   4388  H   VAL A 285      -3.729 -11.317 -13.423  1.00  0.00           H  
ATOM   4389  HA  VAL A 285      -2.553  -8.804 -14.040  1.00  0.00           H  
ATOM   4390  HB  VAL A 285      -2.576 -11.528 -15.424  1.00  0.00           H  
ATOM   4391 HG11 VAL A 285      -0.882 -10.820 -16.892  1.00  0.00           H  
ATOM   4392 HG12 VAL A 285      -2.415 -10.033 -17.253  1.00  0.00           H  
ATOM   4393 HG13 VAL A 285      -1.024  -9.181 -16.421  1.00  0.00           H  
ATOM   4394 HG21 VAL A 285      -1.280 -11.324 -13.285  1.00  0.00           H  
ATOM   4395 HG22 VAL A 285      -0.368 -11.795 -14.512  1.00  0.00           H  
ATOM   4396 HG23 VAL A 285      -0.238 -10.121 -14.078  1.00  0.00           H  
ATOM   4397  N   THR A 286      -4.583  -8.029 -15.308  1.00  0.86           N  
ATOM   4398  CA  THR A 286      -5.306  -7.351 -16.386  1.00  0.86           C  
ATOM   4399  C   THR A 286      -4.314  -6.721 -17.443  1.00  0.86           C  
ATOM   4400  O   THR A 286      -3.247  -6.295 -17.030  1.00  0.86           O  
ATOM   4401  CB  THR A 286      -6.066  -6.274 -15.551  1.00  0.86           C  
ATOM   4402  OG1 THR A 286      -5.155  -5.521 -14.709  1.00  0.86           O  
ATOM   4403  CG2 THR A 286      -7.282  -6.774 -14.657  1.00  0.86           C  
ATOM   4404  H   THR A 286      -4.211  -7.443 -14.575  1.00  0.00           H  
ATOM   4405  HA  THR A 286      -5.903  -8.083 -16.929  1.00  0.00           H  
ATOM   4406  HB  THR A 286      -6.456  -5.503 -16.216  1.00  0.00           H  
ATOM   4407  HG1 THR A 286      -4.727  -4.898 -15.301  1.00  0.00           H  
ATOM   4408 HG21 THR A 286      -7.786  -5.937 -14.174  1.00  0.00           H  
ATOM   4409 HG22 THR A 286      -7.848  -7.475 -15.269  1.00  0.00           H  
ATOM   4410 HG23 THR A 286      -6.859  -7.342 -13.828  1.00  0.00           H  
ATOM   4411  N   ILE A 287      -4.737  -6.619 -18.704  1.00  0.84           N  
ATOM   4412  CA  ILE A 287      -4.098  -5.857 -19.799  1.00  0.84           C  
ATOM   4413  C   ILE A 287      -5.283  -5.070 -20.345  1.00  0.84           C  
ATOM   4414  O   ILE A 287      -6.317  -5.663 -20.568  1.00  0.84           O  
ATOM   4415  CB  ILE A 287      -3.496  -6.724 -20.954  1.00  0.84           C  
ATOM   4416  CG1 ILE A 287      -2.994  -8.126 -20.451  1.00  0.84           C  
ATOM   4417  CG2 ILE A 287      -2.366  -6.031 -21.768  1.00  0.84           C  
ATOM   4418  CD1 ILE A 287      -2.730  -9.041 -21.597  1.00  0.84           C  
ATOM   4419  H   ILE A 287      -5.606  -7.014 -19.035  1.00  0.00           H  
ATOM   4420  HA  ILE A 287      -3.309  -5.257 -19.346  1.00  0.00           H  
ATOM   4421  HB  ILE A 287      -4.333  -6.966 -21.609  1.00  0.00           H  
ATOM   4422 HG13 ILE A 287      -3.780  -8.641 -19.897  1.00  0.00           H  
ATOM   4423 HG12 ILE A 287      -2.075  -8.025 -19.874  1.00  0.00           H  
ATOM   4424 HG21 ILE A 287      -2.720  -5.085 -22.177  1.00  0.00           H  
ATOM   4425 HG22 ILE A 287      -1.370  -5.979 -21.327  1.00  0.00           H  
ATOM   4426 HG23 ILE A 287      -2.223  -6.502 -22.741  1.00  0.00           H  
ATOM   4427 HD11 ILE A 287      -3.284  -8.743 -22.487  1.00  0.00           H  
ATOM   4428 HD12 ILE A 287      -1.685  -9.067 -21.905  1.00  0.00           H  
ATOM   4429 HD13 ILE A 287      -3.045 -10.058 -21.366  1.00  0.00           H  
ATOM   4430  N   GLY A 288      -5.163  -3.743 -20.629  1.00  0.85           N  
ATOM   4431  CA  GLY A 288      -6.274  -2.927 -21.038  1.00  0.85           C  
ATOM   4432  C   GLY A 288      -7.102  -2.591 -19.763  1.00  0.85           C  
ATOM   4433  O   GLY A 288      -6.642  -2.557 -18.617  1.00  0.85           O  
ATOM   4434  H   GLY A 288      -4.222  -3.394 -20.515  1.00  0.00           H  
ATOM   4435  HA3 GLY A 288      -6.831  -3.539 -21.747  1.00  0.00           H  
ATOM   4436  HA2 GLY A 288      -6.057  -1.947 -21.463  1.00  0.00           H  
ATOM   4437  N   GLU A 289      -8.330  -2.081 -20.015  1.00  0.79           N  
ATOM   4438  CA  GLU A 289      -9.166  -1.292 -19.093  1.00  0.79           C  
ATOM   4439  C   GLU A 289     -10.280  -2.183 -18.554  1.00  0.79           C  
ATOM   4440  O   GLU A 289     -11.407  -2.173 -19.085  1.00  0.79           O  
ATOM   4441  CB  GLU A 289      -9.598   0.008 -19.894  1.00  0.79           C  
ATOM   4442  CG  GLU A 289      -8.385   0.698 -20.570  1.00  0.79           C  
ATOM   4443  CD  GLU A 289      -8.467   2.138 -21.175  1.00  0.79           C  
ATOM   4444  OE1 GLU A 289      -9.551   2.438 -21.741  1.00  0.79           O  
ATOM   4445  OE2 GLU A 289      -7.483   2.876 -21.199  1.00  0.79           O1-
ATOM   4446  H   GLU A 289      -8.737  -2.174 -20.936  1.00  0.00           H  
ATOM   4447  HA  GLU A 289      -8.586  -0.988 -18.222  1.00  0.00           H  
ATOM   4448  HB3 GLU A 289      -9.994   0.651 -19.109  1.00  0.00           H  
ATOM   4449  HB2 GLU A 289     -10.339  -0.160 -20.676  1.00  0.00           H  
ATOM   4450  HG3 GLU A 289      -8.035   0.038 -21.363  1.00  0.00           H  
ATOM   4451  HG2 GLU A 289      -7.593   0.661 -19.821  1.00  0.00           H  
ATOM   4452  N   CYS A 290      -9.874  -2.935 -17.531  1.00  0.84           N  
ATOM   4453  CA  CYS A 290     -10.554  -4.052 -16.810  1.00  0.84           C  
ATOM   4454  C   CYS A 290     -11.338  -3.727 -15.530  1.00  0.84           C  
ATOM   4455  O   CYS A 290     -11.146  -2.706 -14.916  1.00  0.84           O  
ATOM   4456  CB  CYS A 290      -9.481  -5.145 -16.568  1.00  0.84           C  
ATOM   4457  SG  CYS A 290      -8.859  -5.859 -18.089  1.00  0.84           S  
ATOM   4458  H   CYS A 290      -8.904  -2.802 -17.282  1.00  0.00           H  
ATOM   4459  HA  CYS A 290     -11.202  -4.392 -17.618  1.00  0.00           H  
ATOM   4460  HB3 CYS A 290      -9.853  -6.015 -16.026  1.00  0.00           H  
ATOM   4461  HB2 CYS A 290      -8.699  -4.882 -15.856  1.00  0.00           H  
ATOM   4462  N   PRO A 291     -12.218  -4.615 -15.037  1.00  0.86           N  
ATOM   4463  CA  PRO A 291     -12.706  -4.642 -13.627  1.00  0.86           C  
ATOM   4464  C   PRO A 291     -11.526  -4.918 -12.633  1.00  0.86           C  
ATOM   4465  O   PRO A 291     -10.586  -5.601 -12.959  1.00  0.86           O  
ATOM   4466  CB  PRO A 291     -13.783  -5.744 -13.665  1.00  0.86           C  
ATOM   4467  CG  PRO A 291     -14.037  -6.128 -15.112  1.00  0.86           C  
ATOM   4468  CD  PRO A 291     -12.702  -5.763 -15.708  1.00  0.86           C  
ATOM   4469  HA  PRO A 291     -13.236  -3.717 -13.400  1.00  0.00           H  
ATOM   4470  HB3 PRO A 291     -14.734  -5.461 -13.214  1.00  0.00           H  
ATOM   4471  HB2 PRO A 291     -13.326  -6.607 -13.180  1.00  0.00           H  
ATOM   4472  HG3 PRO A 291     -14.952  -5.626 -15.425  1.00  0.00           H  
ATOM   4473  HG2 PRO A 291     -14.168  -7.203 -15.236  1.00  0.00           H  
ATOM   4474  HD2 PRO A 291     -11.927  -6.529 -15.672  1.00  0.00           H  
ATOM   4475  HD3 PRO A 291     -12.840  -5.459 -16.746  1.00  0.00           H  
ATOM   4476  N   LYS A 292     -11.678  -4.353 -11.451  1.00  0.78           N  
ATOM   4477  CA  LYS A 292     -10.907  -4.647 -10.284  1.00  0.78           C  
ATOM   4478  C   LYS A 292     -10.815  -6.183  -9.933  1.00  0.78           C  
ATOM   4479  O   LYS A 292     -11.830  -6.833  -9.820  1.00  0.78           O  
ATOM   4480  CB  LYS A 292     -11.453  -3.912  -9.042  1.00  0.78           C  
ATOM   4481  CG  LYS A 292     -11.029  -2.474  -8.874  1.00  0.78           C  
ATOM   4482  CD  LYS A 292      -9.704  -2.289  -8.116  1.00  0.78           C  
ATOM   4483  CE  LYS A 292      -9.453  -0.820  -7.729  1.00  0.78           C  
ATOM   4484  NZ  LYS A 292      -9.271   0.141  -8.871  1.00  0.78           N1+
ATOM   4485  H   LYS A 292     -12.563  -3.892 -11.297  1.00  0.00           H  
ATOM   4486  HA  LYS A 292      -9.935  -4.233 -10.551  1.00  0.00           H  
ATOM   4487  HB3 LYS A 292     -11.125  -4.400  -8.124  1.00  0.00           H  
ATOM   4488  HB2 LYS A 292     -12.535  -4.022  -8.973  1.00  0.00           H  
ATOM   4489  HG3 LYS A 292     -11.778  -1.967  -8.265  1.00  0.00           H  
ATOM   4490  HG2 LYS A 292     -11.081  -1.915  -9.808  1.00  0.00           H  
ATOM   4491  HD3 LYS A 292      -8.890  -2.722  -8.697  1.00  0.00           H  
ATOM   4492  HD2 LYS A 292      -9.638  -2.844  -7.180  1.00  0.00           H  
ATOM   4493  HE3 LYS A 292      -8.528  -0.647  -7.179  1.00  0.00           H  
ATOM   4494  HE2 LYS A 292     -10.253  -0.487  -7.067  1.00  0.00           H  
ATOM   4495  HZ1 LYS A 292      -8.421  -0.159  -9.327  1.00  0.00           H  
ATOM   4496  HZ2 LYS A 292     -10.048   0.374  -9.473  1.00  0.00           H  
ATOM   4497  HZ3 LYS A 292      -9.091   1.022  -8.411  1.00  0.00           H  
ATOM   4498  N   TYR A 293      -9.562  -6.812  -9.971  1.00  0.81           N  
ATOM   4499  CA  TYR A 293      -9.517  -8.206  -9.436  1.00  0.81           C  
ATOM   4500  C   TYR A 293      -9.839  -8.128  -7.924  1.00  0.81           C  
ATOM   4501  O   TYR A 293      -9.498  -7.089  -7.262  1.00  0.81           O  
ATOM   4502  CB  TYR A 293      -8.128  -8.962  -9.696  1.00  0.81           C  
ATOM   4503  CG  TYR A 293      -8.027 -10.383  -9.244  1.00  0.81           C  
ATOM   4504  CD1 TYR A 293      -8.693 -11.397  -9.918  1.00  0.81           C  
ATOM   4505  CD2 TYR A 293      -7.335 -10.678  -8.061  1.00  0.81           C  
ATOM   4506  CE1 TYR A 293      -8.486 -12.727  -9.466  1.00  0.81           C  
ATOM   4507  CE2 TYR A 293      -7.323 -11.982  -7.588  1.00  0.81           C  
ATOM   4508  CZ  TYR A 293      -7.749 -13.028  -8.283  1.00  0.81           C  
ATOM   4509  OH  TYR A 293      -7.561 -14.305  -7.861  1.00  0.81           O  
ATOM   4510  H   TYR A 293      -8.756  -6.216 -10.089  1.00  0.00           H  
ATOM   4511  HA  TYR A 293     -10.317  -8.811  -9.863  1.00  0.00           H  
ATOM   4512  HB3 TYR A 293      -7.257  -8.405  -9.350  1.00  0.00           H  
ATOM   4513  HB2 TYR A 293      -7.894  -9.032 -10.758  1.00  0.00           H  
ATOM   4514  HD1 TYR A 293      -9.080 -11.074 -10.874  1.00  0.00           H  
ATOM   4515  HD2 TYR A 293      -6.691  -9.958  -7.577  1.00  0.00           H  
ATOM   4516  HE1 TYR A 293      -8.783 -13.586 -10.049  1.00  0.00           H  
ATOM   4517  HE2 TYR A 293      -6.882 -12.237  -6.635  1.00  0.00           H  
ATOM   4518  HH  TYR A 293      -7.847 -15.052  -8.392  1.00  0.00           H  
ATOM   4519  N   VAL A 294     -10.508  -9.172  -7.424  1.00  0.85           N  
ATOM   4520  CA  VAL A 294     -10.662  -9.494  -6.013  1.00  0.85           C  
ATOM   4521  C   VAL A 294     -10.545 -10.960  -5.756  1.00  0.85           C  
ATOM   4522  O   VAL A 294     -10.691 -11.771  -6.670  1.00  0.85           O  
ATOM   4523  CB  VAL A 294     -12.003  -8.912  -5.369  1.00  0.85           C  
ATOM   4524  CG1 VAL A 294     -11.881  -7.406  -4.985  1.00  0.85           C  
ATOM   4525  CG2 VAL A 294     -13.273  -9.223  -6.260  1.00  0.85           C  
ATOM   4526  H   VAL A 294     -10.746  -9.911  -8.069  1.00  0.00           H  
ATOM   4527  HA  VAL A 294      -9.799  -9.121  -5.462  1.00  0.00           H  
ATOM   4528  HB  VAL A 294     -12.080  -9.282  -4.347  1.00  0.00           H  
ATOM   4529 HG11 VAL A 294     -10.951  -6.994  -4.593  1.00  0.00           H  
ATOM   4530 HG12 VAL A 294     -12.048  -6.706  -5.803  1.00  0.00           H  
ATOM   4531 HG13 VAL A 294     -12.632  -7.202  -4.222  1.00  0.00           H  
ATOM   4532 HG21 VAL A 294     -14.201  -8.844  -5.831  1.00  0.00           H  
ATOM   4533 HG22 VAL A 294     -13.193  -8.826  -7.273  1.00  0.00           H  
ATOM   4534 HG23 VAL A 294     -13.570 -10.270  -6.319  1.00  0.00           H  
ATOM   4535  N   ARG A 295     -10.135 -11.329  -4.555  1.00  0.77           N  
ATOM   4536  CA  ARG A 295     -10.075 -12.710  -4.108  1.00  0.77           C  
ATOM   4537  C   ARG A 295     -11.417 -13.328  -3.765  1.00  0.77           C  
ATOM   4538  O   ARG A 295     -11.461 -14.414  -3.190  1.00  0.77           O  
ATOM   4539  CB  ARG A 295      -9.132 -12.827  -2.894  1.00  0.77           C  
ATOM   4540  CG  ARG A 295      -7.703 -12.403  -3.170  1.00  0.77           C  
ATOM   4541  CD  ARG A 295      -6.780 -12.658  -2.008  1.00  0.77           C  
ATOM   4542  NE  ARG A 295      -6.739 -14.054  -1.540  1.00  0.77           N  
ATOM   4543  CZ  ARG A 295      -6.127 -14.504  -0.439  1.00  0.77           C  
ATOM   4544  NH1 ARG A 295      -5.707 -13.622   0.495  1.00  0.77           N  
ATOM   4545  NH2 ARG A 295      -6.009 -15.788  -0.214  1.00  0.77           N1+
ATOM   4546  H   ARG A 295      -9.975 -10.607  -3.867  1.00  0.00           H  
ATOM   4547  HA  ARG A 295      -9.664 -13.338  -4.898  1.00  0.00           H  
ATOM   4548  HB3 ARG A 295      -9.170 -13.896  -2.687  1.00  0.00           H  
ATOM   4549  HB2 ARG A 295      -9.445 -12.417  -1.934  1.00  0.00           H  
ATOM   4550  HG3 ARG A 295      -7.679 -11.365  -3.500  1.00  0.00           H  
ATOM   4551  HG2 ARG A 295      -7.275 -12.880  -4.052  1.00  0.00           H  
ATOM   4552  HD3 ARG A 295      -6.999 -11.971  -1.191  1.00  0.00           H  
ATOM   4553  HD2 ARG A 295      -5.763 -12.347  -2.251  1.00  0.00           H  
ATOM   4554  HE  ARG A 295      -6.985 -14.748  -2.232  1.00  0.00           H  
ATOM   4555 HH12 ARG A 295      -5.249 -13.926   1.343  1.00  0.00           H  
ATOM   4556 HH11 ARG A 295      -6.020 -12.662   0.524  1.00  0.00           H  
ATOM   4557 HH22 ARG A 295      -5.589 -16.221   0.596  1.00  0.00           H  
ATOM   4558 HH21 ARG A 295      -6.325 -16.473  -0.885  1.00  0.00           H  
ATOM   4559  N   SER A 296     -12.547 -12.647  -4.040  1.00  0.84           N  
ATOM   4560  CA  SER A 296     -13.858 -13.177  -3.638  1.00  0.84           C  
ATOM   4561  C   SER A 296     -14.412 -14.294  -4.574  1.00  0.84           C  
ATOM   4562  O   SER A 296     -13.989 -14.293  -5.757  1.00  0.84           O  
ATOM   4563  CB  SER A 296     -14.885 -11.969  -3.801  1.00  0.84           C  
ATOM   4564  OG  SER A 296     -14.335 -10.907  -3.018  1.00  0.84           O  
ATOM   4565  H   SER A 296     -12.599 -11.777  -4.551  1.00  0.00           H  
ATOM   4566  HA  SER A 296     -13.808 -13.584  -2.628  1.00  0.00           H  
ATOM   4567  HB3 SER A 296     -15.875 -12.200  -3.407  1.00  0.00           H  
ATOM   4568  HB2 SER A 296     -15.038 -11.629  -4.826  1.00  0.00           H  
ATOM   4569  HG  SER A 296     -14.749 -10.874  -2.152  1.00  0.00           H  
ATOM   4570  N   ALA A 297     -15.224 -15.226  -4.005  1.00  0.84           N  
ATOM   4571  CA  ALA A 297     -16.004 -16.170  -4.769  1.00  0.84           C  
ATOM   4572  C   ALA A 297     -17.269 -15.520  -5.341  1.00  0.84           C  
ATOM   4573  O   ALA A 297     -17.768 -16.069  -6.338  1.00  0.84           O  
ATOM   4574  CB  ALA A 297     -16.382 -17.365  -3.829  1.00  0.84           C  
ATOM   4575  H   ALA A 297     -15.487 -15.148  -3.033  1.00  0.00           H  
ATOM   4576  HA  ALA A 297     -15.313 -16.596  -5.496  1.00  0.00           H  
ATOM   4577  HB1 ALA A 297     -17.009 -18.067  -4.380  1.00  0.00           H  
ATOM   4578  HB2 ALA A 297     -15.449 -17.905  -3.667  1.00  0.00           H  
ATOM   4579  HB3 ALA A 297     -16.923 -17.082  -2.926  1.00  0.00           H  
ATOM   4580  N   LYS A 298     -17.881 -14.431  -4.724  1.00  0.80           N  
ATOM   4581  CA  LYS A 298     -19.259 -14.032  -5.050  1.00  0.80           C  
ATOM   4582  C   LYS A 298     -19.541 -12.727  -4.219  1.00  0.80           C  
ATOM   4583  O   LYS A 298     -19.121 -12.649  -3.103  1.00  0.80           O  
ATOM   4584  CB  LYS A 298     -20.258 -15.108  -4.686  1.00  0.80           C  
ATOM   4585  CG  LYS A 298     -20.272 -15.613  -3.146  1.00  0.80           C  
ATOM   4586  CD  LYS A 298     -20.895 -17.034  -2.948  1.00  0.80           C  
ATOM   4587  CE  LYS A 298     -20.169 -18.168  -3.664  1.00  0.80           C  
ATOM   4588  NZ  LYS A 298     -20.629 -19.473  -3.450  1.00  0.80           N1+
ATOM   4589  H   LYS A 298     -17.396 -13.927  -3.996  1.00  0.00           H  
ATOM   4590  HA  LYS A 298     -19.255 -13.837  -6.123  1.00  0.00           H  
ATOM   4591  HB3 LYS A 298     -20.166 -16.031  -5.257  1.00  0.00           H  
ATOM   4592  HB2 LYS A 298     -21.220 -14.790  -5.089  1.00  0.00           H  
ATOM   4593  HG3 LYS A 298     -20.888 -14.972  -2.516  1.00  0.00           H  
ATOM   4594  HG2 LYS A 298     -19.303 -15.697  -2.652  1.00  0.00           H  
ATOM   4595  HD3 LYS A 298     -21.949 -17.001  -3.223  1.00  0.00           H  
ATOM   4596  HD2 LYS A 298     -20.682 -17.203  -1.892  1.00  0.00           H  
ATOM   4597  HE3 LYS A 298     -19.110 -18.190  -3.406  1.00  0.00           H  
ATOM   4598  HE2 LYS A 298     -20.293 -18.108  -4.746  1.00  0.00           H  
ATOM   4599  HZ1 LYS A 298     -20.725 -19.573  -2.449  1.00  0.00           H  
ATOM   4600  HZ2 LYS A 298     -21.478 -19.608  -3.979  1.00  0.00           H  
ATOM   4601  HZ3 LYS A 298     -19.929 -20.157  -3.698  1.00  0.00           H  
ATOM   4602  N   LEU A 299     -20.075 -11.719  -4.870  1.00  0.85           N  
ATOM   4603  CA  LEU A 299     -20.415 -10.396  -4.223  1.00  0.85           C  
ATOM   4604  C   LEU A 299     -21.793  -9.980  -4.647  1.00  0.85           C  
ATOM   4605  O   LEU A 299     -22.028  -9.055  -5.475  1.00  0.85           O  
ATOM   4606  CB  LEU A 299     -19.418  -9.420  -4.819  1.00  0.85           C  
ATOM   4607  CG  LEU A 299     -17.942  -9.555  -4.206  1.00  0.85           C  
ATOM   4608  CD1 LEU A 299     -16.849  -8.968  -5.177  1.00  0.85           C  
ATOM   4609  CD2 LEU A 299     -17.764  -8.851  -2.876  1.00  0.85           C  
ATOM   4610  H   LEU A 299     -20.583 -11.985  -5.702  1.00  0.00           H  
ATOM   4611  HA  LEU A 299     -20.375 -10.289  -3.139  1.00  0.00           H  
ATOM   4612  HB3 LEU A 299     -19.770  -8.390  -4.791  1.00  0.00           H  
ATOM   4613  HB2 LEU A 299     -19.261  -9.646  -5.874  1.00  0.00           H  
ATOM   4614  HG  LEU A 299     -17.678 -10.566  -3.894  1.00  0.00           H  
ATOM   4615 HD11 LEU A 299     -17.204  -8.488  -6.090  1.00  0.00           H  
ATOM   4616 HD12 LEU A 299     -16.114  -8.289  -4.746  1.00  0.00           H  
ATOM   4617 HD13 LEU A 299     -16.187  -9.791  -5.445  1.00  0.00           H  
ATOM   4618 HD21 LEU A 299     -16.894  -8.198  -2.811  1.00  0.00           H  
ATOM   4619 HD22 LEU A 299     -18.705  -8.345  -2.663  1.00  0.00           H  
ATOM   4620 HD23 LEU A 299     -17.600  -9.569  -2.073  1.00  0.00           H  
ATOM   4621  N   ARG A 300     -22.680 -10.800  -4.081  1.00  0.79           N  
ATOM   4622  CA  ARG A 300     -24.046 -10.940  -4.385  1.00  0.79           C  
ATOM   4623  C   ARG A 300     -24.897 -10.025  -3.572  1.00  0.79           C  
ATOM   4624  O   ARG A 300     -24.868 -10.163  -2.355  1.00  0.79           O  
ATOM   4625  CB  ARG A 300     -24.520 -12.404  -4.242  1.00  0.79           C  
ATOM   4626  CG  ARG A 300     -25.963 -12.772  -4.459  1.00  0.79           C  
ATOM   4627  CD  ARG A 300     -26.228 -14.361  -4.537  1.00  0.79           C  
ATOM   4628  NE  ARG A 300     -25.829 -14.987  -5.853  1.00  0.79           N  
ATOM   4629  CZ  ARG A 300     -26.404 -15.082  -7.064  1.00  0.79           C  
ATOM   4630  NH1 ARG A 300     -27.533 -14.450  -7.387  1.00  0.79           N  
ATOM   4631  NH2 ARG A 300     -25.906 -15.823  -7.993  1.00  0.79           N1+
ATOM   4632  H   ARG A 300     -22.293 -11.454  -3.416  1.00  0.00           H  
ATOM   4633  HA  ARG A 300     -24.239 -10.664  -5.422  1.00  0.00           H  
ATOM   4634  HB3 ARG A 300     -24.345 -12.736  -3.219  1.00  0.00           H  
ATOM   4635  HB2 ARG A 300     -23.830 -12.993  -4.846  1.00  0.00           H  
ATOM   4636  HG3 ARG A 300     -26.029 -12.498  -5.512  1.00  0.00           H  
ATOM   4637  HG2 ARG A 300     -26.717 -12.263  -3.860  1.00  0.00           H  
ATOM   4638  HD3 ARG A 300     -27.248 -14.584  -4.223  1.00  0.00           H  
ATOM   4639  HD2 ARG A 300     -25.529 -14.860  -3.866  1.00  0.00           H  
ATOM   4640  HE  ARG A 300     -24.968 -15.474  -5.647  1.00  0.00           H  
ATOM   4641 HH12 ARG A 300     -28.037 -14.637  -8.242  1.00  0.00           H  
ATOM   4642 HH11 ARG A 300     -28.070 -14.080  -6.615  1.00  0.00           H  
ATOM   4643 HH22 ARG A 300     -26.305 -15.862  -8.920  1.00  0.00           H  
ATOM   4644 HH21 ARG A 300     -24.926 -16.045  -7.886  1.00  0.00           H  
ATOM   4645  N   MET A 301     -25.618  -9.170  -4.232  1.00  0.84           N  
ATOM   4646  CA  MET A 301     -26.407  -8.154  -3.536  1.00  0.84           C  
ATOM   4647  C   MET A 301     -27.931  -8.443  -3.691  1.00  0.84           C  
ATOM   4648  O   MET A 301     -28.369  -8.831  -4.739  1.00  0.84           O  
ATOM   4649  CB  MET A 301     -26.124  -6.766  -4.080  1.00  0.84           C  
ATOM   4650  CG  MET A 301     -26.479  -6.466  -5.572  1.00  0.84           C  
ATOM   4651  SD  MET A 301     -26.199  -4.680  -6.012  1.00  0.84           S  
ATOM   4652  CE  MET A 301     -27.930  -4.209  -5.997  1.00  0.84           C  
ATOM   4653  H   MET A 301     -25.630  -9.380  -5.220  1.00  0.00           H  
ATOM   4654  HA  MET A 301     -26.167  -8.165  -2.472  1.00  0.00           H  
ATOM   4655  HB3 MET A 301     -25.080  -6.593  -3.818  1.00  0.00           H  
ATOM   4656  HB2 MET A 301     -26.663  -6.066  -3.442  1.00  0.00           H  
ATOM   4657  HG3 MET A 301     -27.545  -6.573  -5.769  1.00  0.00           H  
ATOM   4658  HG2 MET A 301     -26.069  -7.143  -6.321  1.00  0.00           H  
ATOM   4659  HE1 MET A 301     -28.573  -4.321  -5.124  1.00  0.00           H  
ATOM   4660  HE2 MET A 301     -27.958  -3.136  -6.181  1.00  0.00           H  
ATOM   4661  HE3 MET A 301     -28.485  -4.547  -6.873  1.00  0.00           H  
ATOM   4662  N   VAL A 302     -28.745  -8.323  -2.617  1.00  0.83           N  
ATOM   4663  CA  VAL A 302     -30.216  -8.445  -2.626  1.00  0.83           C  
ATOM   4664  C   VAL A 302     -30.842  -7.288  -3.406  1.00  0.83           C  
ATOM   4665  O   VAL A 302     -30.364  -6.160  -3.362  1.00  0.83           O  
ATOM   4666  CB  VAL A 302     -30.765  -8.632  -1.241  1.00  0.83           C  
ATOM   4667  CG1 VAL A 302     -30.605  -7.371  -0.392  1.00  0.83           C  
ATOM   4668  CG2 VAL A 302     -32.325  -8.980  -1.323  1.00  0.83           C  
ATOM   4669  H   VAL A 302     -28.398  -8.147  -1.685  1.00  0.00           H  
ATOM   4670  HA  VAL A 302     -30.550  -9.329  -3.169  1.00  0.00           H  
ATOM   4671  HB  VAL A 302     -30.261  -9.464  -0.749  1.00  0.00           H  
ATOM   4672 HG11 VAL A 302     -29.600  -6.964  -0.272  1.00  0.00           H  
ATOM   4673 HG12 VAL A 302     -31.280  -6.539  -0.586  1.00  0.00           H  
ATOM   4674 HG13 VAL A 302     -30.819  -7.551   0.662  1.00  0.00           H  
ATOM   4675 HG21 VAL A 302     -32.387  -9.886  -1.926  1.00  0.00           H  
ATOM   4676 HG22 VAL A 302     -32.858  -9.212  -0.400  1.00  0.00           H  
ATOM   4677 HG23 VAL A 302     -32.862  -8.138  -1.758  1.00  0.00           H  
ATOM   4678  N   THR A 303     -31.879  -7.668  -4.173  1.00  0.80           N  
ATOM   4679  CA  THR A 303     -32.784  -6.771  -4.877  1.00  0.80           C  
ATOM   4680  C   THR A 303     -34.206  -6.994  -4.276  1.00  0.80           C  
ATOM   4681  O   THR A 303     -35.021  -6.127  -4.104  1.00  0.80           O  
ATOM   4682  CB  THR A 303     -32.819  -7.062  -6.416  1.00  0.80           C  
ATOM   4683  OG1 THR A 303     -33.271  -8.344  -6.790  1.00  0.80           O  
ATOM   4684  CG2 THR A 303     -31.377  -7.036  -7.009  1.00  0.80           C  
ATOM   4685  H   THR A 303     -32.153  -8.640  -4.166  1.00  0.00           H  
ATOM   4686  HA  THR A 303     -32.531  -5.755  -4.575  1.00  0.00           H  
ATOM   4687  HB  THR A 303     -33.426  -6.306  -6.914  1.00  0.00           H  
ATOM   4688  HG1 THR A 303     -33.331  -8.365  -7.748  1.00  0.00           H  
ATOM   4689 HG21 THR A 303     -30.768  -7.932  -6.897  1.00  0.00           H  
ATOM   4690 HG22 THR A 303     -31.398  -6.881  -8.088  1.00  0.00           H  
ATOM   4691 HG23 THR A 303     -30.832  -6.178  -6.616  1.00  0.00           H  
ATOM   4692  N   GLY A 304     -34.430  -8.272  -3.864  1.00  0.76           N  
ATOM   4693  CA  GLY A 304     -35.697  -8.782  -3.457  1.00  0.76           C  
ATOM   4694  C   GLY A 304     -35.965  -8.541  -1.957  1.00  0.76           C  
ATOM   4695  O   GLY A 304     -35.307  -7.733  -1.339  1.00  0.76           O  
ATOM   4696  H   GLY A 304     -33.725  -8.966  -4.070  1.00  0.00           H  
ATOM   4697  HA3 GLY A 304     -35.694  -9.838  -3.725  1.00  0.00           H  
ATOM   4698  HA2 GLY A 304     -36.477  -8.335  -4.074  1.00  0.00           H  
ATOM   4699  N   LEU A 305     -36.921  -9.264  -1.326  1.00  0.68           N  
ATOM   4700  CA  LEU A 305     -37.224  -9.267   0.088  1.00  0.68           C  
ATOM   4701  C   LEU A 305     -36.776 -10.575   0.755  1.00  0.68           C  
ATOM   4702  O   LEU A 305     -36.280 -11.428   0.013  1.00  0.68           O  
ATOM   4703  CB  LEU A 305     -38.728  -8.946   0.340  1.00  0.68           C  
ATOM   4704  CG  LEU A 305     -39.083  -7.529  -0.321  1.00  0.68           C  
ATOM   4705  CD1 LEU A 305     -39.791  -7.783  -1.723  1.00  0.68           C  
ATOM   4706  CD2 LEU A 305     -39.807  -6.579   0.744  1.00  0.68           C  
ATOM   4707  H   LEU A 305     -37.390  -9.971  -1.875  1.00  0.00           H  
ATOM   4708  HA  LEU A 305     -36.602  -8.503   0.554  1.00  0.00           H  
ATOM   4709  HB3 LEU A 305     -38.883  -8.935   1.419  1.00  0.00           H  
ATOM   4710  HB2 LEU A 305     -39.355  -9.767  -0.009  1.00  0.00           H  
ATOM   4711  HG  LEU A 305     -38.192  -6.953  -0.570  1.00  0.00           H  
ATOM   4712 HD11 LEU A 305     -39.608  -8.833  -1.950  1.00  0.00           H  
ATOM   4713 HD12 LEU A 305     -40.878  -7.725  -1.657  1.00  0.00           H  
ATOM   4714 HD13 LEU A 305     -39.433  -7.120  -2.510  1.00  0.00           H  
ATOM   4715 HD21 LEU A 305     -39.938  -7.067   1.709  1.00  0.00           H  
ATOM   4716 HD22 LEU A 305     -39.292  -5.629   0.885  1.00  0.00           H  
ATOM   4717 HD23 LEU A 305     -40.801  -6.346   0.363  1.00  0.00           H  
ATOM   4718  N   ARG A 306     -36.810 -10.723   2.086  1.00  0.70           N  
ATOM   4719  CA  ARG A 306     -36.425 -11.974   2.784  1.00  0.70           C  
ATOM   4720  C   ARG A 306     -37.504 -13.023   2.392  1.00  0.70           C  
ATOM   4721  O   ARG A 306     -38.668 -12.587   2.405  1.00  0.70           O  
ATOM   4722  CB  ARG A 306     -36.600 -11.827   4.327  1.00  0.70           C  
ATOM   4723  CG  ARG A 306     -35.656 -10.797   5.006  1.00  0.70           C  
ATOM   4724  CD  ARG A 306     -36.084 -10.669   6.465  1.00  0.70           C  
ATOM   4725  NE  ARG A 306     -35.180  -9.752   7.256  1.00  0.70           N  
ATOM   4726  CZ  ARG A 306     -34.037 -10.002   7.903  1.00  0.70           C  
ATOM   4727  NH1 ARG A 306     -33.665 -11.264   8.184  1.00  0.70           N  
ATOM   4728  NH2 ARG A 306     -33.403  -8.985   8.457  1.00  0.70           N1+
ATOM   4729  H   ARG A 306     -37.224 -10.013   2.673  1.00  0.00           H  
ATOM   4730  HA  ARG A 306     -35.466 -12.473   2.646  1.00  0.00           H  
ATOM   4731  HB3 ARG A 306     -36.505 -12.749   4.900  1.00  0.00           H  
ATOM   4732  HB2 ARG A 306     -37.620 -11.637   4.661  1.00  0.00           H  
ATOM   4733  HG3 ARG A 306     -35.744  -9.843   4.487  1.00  0.00           H  
ATOM   4734  HG2 ARG A 306     -34.580 -10.962   4.951  1.00  0.00           H  
ATOM   4735  HD3 ARG A 306     -36.314 -11.657   6.863  1.00  0.00           H  
ATOM   4736  HD2 ARG A 306     -36.971 -10.036   6.485  1.00  0.00           H  
ATOM   4737  HE  ARG A 306     -35.405  -8.771   7.174  1.00  0.00           H  
ATOM   4738 HH12 ARG A 306     -32.887 -11.398   8.815  1.00  0.00           H  
ATOM   4739 HH11 ARG A 306     -34.063 -12.062   7.712  1.00  0.00           H  
ATOM   4740 HH22 ARG A 306     -32.653  -9.108   9.123  1.00  0.00           H  
ATOM   4741 HH21 ARG A 306     -33.685  -8.033   8.273  1.00  0.00           H  
ATOM   4742  N   ASN A 307     -37.135 -14.253   1.899  1.00  0.81           N  
ATOM   4743  CA  ASN A 307     -38.046 -15.324   1.448  1.00  0.81           C  
ATOM   4744  C   ASN A 307     -38.491 -16.090   2.683  1.00  0.81           C  
ATOM   4745  O   ASN A 307     -37.912 -17.147   3.038  1.00  0.81           O  
ATOM   4746  CB  ASN A 307     -37.396 -16.341   0.490  1.00  0.81           C  
ATOM   4747  CG  ASN A 307     -38.387 -16.895  -0.505  1.00  0.81           C  
ATOM   4748  OD1 ASN A 307     -39.441 -16.384  -0.799  1.00  0.81           O  
ATOM   4749  ND2 ASN A 307     -38.089 -18.065  -0.962  1.00  0.81           N  
ATOM   4750  H   ASN A 307     -36.152 -14.482   1.870  1.00  0.00           H  
ATOM   4751  HA  ASN A 307     -38.952 -14.901   1.013  1.00  0.00           H  
ATOM   4752  HB3 ASN A 307     -36.745 -17.069   0.974  1.00  0.00           H  
ATOM   4753  HB2 ASN A 307     -36.678 -15.761  -0.090  1.00  0.00           H  
ATOM   4754 HD22 ASN A 307     -38.762 -18.464  -1.602  1.00  0.00           H  
ATOM   4755 HD21 ASN A 307     -37.274 -18.596  -0.689  1.00  0.00           H  
ATOM   4756  N   ILE A 308     -39.398 -15.497   3.420  1.00  0.65           N  
ATOM   4757  CA  ILE A 308     -40.156 -16.110   4.532  1.00  0.65           C  
ATOM   4758  C   ILE A 308     -41.512 -16.388   3.960  1.00  0.65           C  
ATOM   4759  O   ILE A 308     -42.282 -15.390   3.758  1.00  0.65           O  
ATOM   4760  CB  ILE A 308     -40.335 -15.170   5.782  1.00  0.65           C  
ATOM   4761  CG1 ILE A 308     -38.943 -14.659   6.299  1.00  0.65           C  
ATOM   4762  CG2 ILE A 308     -40.979 -15.916   6.941  1.00  0.65           C  
ATOM   4763  CD1 ILE A 308     -39.051 -13.442   7.213  1.00  0.65           C  
ATOM   4764  H   ILE A 308     -39.617 -14.550   3.147  1.00  0.00           H  
ATOM   4765  HA  ILE A 308     -39.521 -16.906   4.921  1.00  0.00           H  
ATOM   4766  HB  ILE A 308     -40.947 -14.284   5.618  1.00  0.00           H  
ATOM   4767 HG13 ILE A 308     -38.364 -14.438   5.403  1.00  0.00           H  
ATOM   4768 HG12 ILE A 308     -38.528 -15.437   6.940  1.00  0.00           H  
ATOM   4769 HG21 ILE A 308     -40.515 -16.902   6.962  1.00  0.00           H  
ATOM   4770 HG22 ILE A 308     -40.928 -15.447   7.924  1.00  0.00           H  
ATOM   4771 HG23 ILE A 308     -42.002 -16.263   6.795  1.00  0.00           H  
ATOM   4772 HD11 ILE A 308     -39.466 -12.670   6.565  1.00  0.00           H  
ATOM   4773 HD12 ILE A 308     -39.541 -13.595   8.175  1.00  0.00           H  
ATOM   4774 HD13 ILE A 308     -38.026 -13.150   7.443  1.00  0.00           H  
ATOM   4775  N   PRO A 309     -41.806 -17.607   3.450  1.00  0.71           N  
ATOM   4776  CA  PRO A 309     -43.139 -17.889   2.765  1.00  0.71           C  
ATOM   4777  C   PRO A 309     -44.289 -18.080   3.786  1.00  0.71           C  
ATOM   4778  O   PRO A 309     -44.060 -18.064   4.976  1.00  0.71           O  
ATOM   4779  CB  PRO A 309     -42.822 -19.245   2.011  1.00  0.71           C  
ATOM   4780  CG  PRO A 309     -41.775 -19.915   2.883  1.00  0.71           C  
ATOM   4781  CD  PRO A 309     -40.846 -18.746   3.356  1.00  0.71           C  
ATOM   4782  HA  PRO A 309     -43.403 -17.081   2.082  1.00  0.00           H  
ATOM   4783  HB3 PRO A 309     -42.302 -19.047   1.074  1.00  0.00           H  
ATOM   4784  HB2 PRO A 309     -43.636 -19.865   1.637  1.00  0.00           H  
ATOM   4785  HG3 PRO A 309     -41.177 -20.735   2.485  1.00  0.00           H  
ATOM   4786  HG2 PRO A 309     -42.145 -20.279   3.842  1.00  0.00           H  
ATOM   4787  HD2 PRO A 309     -40.396 -18.959   4.326  1.00  0.00           H  
ATOM   4788  HD3 PRO A 309     -40.045 -18.667   2.621  1.00  0.00           H  
ATOM   4789  N   SER A 310     -45.566 -18.007   3.248  1.00  0.60           N  
ATOM   4790  CA  SER A 310     -46.729 -17.998   4.107  1.00  0.60           C  
ATOM   4791  C   SER A 310     -48.069 -18.663   3.606  1.00  0.60           C  
ATOM   4792  O   SER A 310     -49.097 -18.555   4.366  1.00  0.60           O  
ATOM   4793  CB  SER A 310     -46.901 -16.497   4.543  1.00  0.60           C  
ATOM   4794  OG  SER A 310     -47.444 -15.641   3.558  1.00  0.60           O  
ATOM   4795  OXT SER A 310     -47.958 -19.216   2.454  1.00  0.60           O1-
ATOM   4796  H   SER A 310     -45.877 -18.202   2.307  1.00  0.00           H  
ATOM   4797  HA  SER A 310     -46.513 -18.511   5.044  1.00  0.00           H  
ATOM   4798  HB3 SER A 310     -45.941 -15.996   4.668  1.00  0.00           H  
ATOM   4799  HB2 SER A 310     -47.220 -16.466   5.585  1.00  0.00           H  
ATOM   4800  HG  SER A 310     -46.721 -15.466   2.952  1.00  0.00           H  
ATOM   4801  N   LYS A 311     -26.476 -13.915   8.367  1.00  0.80           N  
ATOM   4802  CA  LYS A 311     -25.849 -14.604   7.247  1.00  0.80           C  
ATOM   4803  C   LYS A 311     -26.682 -15.759   6.834  1.00  0.80           C  
ATOM   4804  O   LYS A 311     -27.441 -16.260   7.619  1.00  0.80           O  
ATOM   4805  CB  LYS A 311     -24.428 -14.926   7.665  1.00  0.80           C  
ATOM   4806  CG  LYS A 311     -24.168 -15.815   8.946  1.00  0.80           C  
ATOM   4807  CD  LYS A 311     -22.745 -16.373   9.078  1.00  0.80           C  
ATOM   4808  CE  LYS A 311     -22.162 -17.031   7.847  1.00  0.80           C  
ATOM   4809  NZ  LYS A 311     -20.728 -17.550   8.024  1.00  0.80           N1+
ATOM   4810  H   LYS A 311     -27.068 -14.468   8.970  1.00  0.00           H  
ATOM   4811  HA  LYS A 311     -25.820 -13.905   6.411  1.00  0.00           H  
ATOM   4812  HB3 LYS A 311     -23.703 -14.118   7.575  1.00  0.00           H  
ATOM   4813  HB2 LYS A 311     -24.082 -15.497   6.803  1.00  0.00           H  
ATOM   4814  HG3 LYS A 311     -24.976 -16.534   9.085  1.00  0.00           H  
ATOM   4815  HG2 LYS A 311     -24.387 -15.253   9.853  1.00  0.00           H  
ATOM   4816  HD3 LYS A 311     -22.727 -17.124   9.867  1.00  0.00           H  
ATOM   4817  HD2 LYS A 311     -22.099 -15.555   9.396  1.00  0.00           H  
ATOM   4818  HE3 LYS A 311     -22.167 -16.274   7.063  1.00  0.00           H  
ATOM   4819  HE2 LYS A 311     -22.853 -17.747   7.402  1.00  0.00           H  
ATOM   4820  HZ1 LYS A 311     -20.159 -16.774   8.330  1.00  0.00           H  
ATOM   4821  HZ2 LYS A 311     -20.596 -18.410   8.537  1.00  0.00           H  
ATOM   4822  HZ3 LYS A 311     -20.335 -17.702   7.106  1.00  0.00           H  
ATOM   4823  N   ASN A 312     -26.638 -16.125   5.542  1.00  0.83           N  
ATOM   4824  CA  ASN A 312     -27.411 -17.223   4.981  1.00  0.83           C  
ATOM   4825  C   ASN A 312     -28.920 -16.954   4.816  1.00  0.83           C  
ATOM   4826  O   ASN A 312     -29.735 -17.908   4.862  1.00  0.83           O  
ATOM   4827  CB  ASN A 312     -27.098 -18.643   5.613  1.00  0.83           C  
ATOM   4828  CG  ASN A 312     -25.755 -19.243   5.301  1.00  0.83           C  
ATOM   4829  OD1 ASN A 312     -25.208 -19.009   4.197  1.00  0.83           O  
ATOM   4830  ND2 ASN A 312     -25.242 -20.013   6.184  1.00  0.83           N  
ATOM   4831  H   ASN A 312     -26.019 -15.672   4.885  1.00  0.00           H  
ATOM   4832  HA  ASN A 312     -26.977 -17.272   3.982  1.00  0.00           H  
ATOM   4833  HB3 ASN A 312     -27.768 -19.396   5.200  1.00  0.00           H  
ATOM   4834  HB2 ASN A 312     -27.024 -18.576   6.699  1.00  0.00           H  
ATOM   4835 HD22 ASN A 312     -24.308 -20.370   6.043  1.00  0.00           H  
ATOM   4836 HD21 ASN A 312     -25.847 -20.465   6.854  1.00  0.00           H  
ATOM   4837  N   VAL A 313     -29.212 -15.662   4.651  1.00  0.84           N  
ATOM   4838  CA  VAL A 313     -30.543 -15.020   4.677  1.00  0.84           C  
ATOM   4839  C   VAL A 313     -31.064 -15.233   3.235  1.00  0.84           C  
ATOM   4840  O   VAL A 313     -30.667 -14.491   2.361  1.00  0.84           O  
ATOM   4841  CB  VAL A 313     -30.400 -13.517   4.977  1.00  0.84           C  
ATOM   4842  CG1 VAL A 313     -31.734 -12.879   4.884  1.00  0.84           C  
ATOM   4843  CG2 VAL A 313     -29.834 -13.307   6.390  1.00  0.84           C  
ATOM   4844  H   VAL A 313     -28.409 -15.099   4.407  1.00  0.00           H  
ATOM   4845  HA  VAL A 313     -31.195 -15.457   5.434  1.00  0.00           H  
ATOM   4846  HB  VAL A 313     -29.749 -12.963   4.300  1.00  0.00           H  
ATOM   4847 HG11 VAL A 313     -32.016 -12.680   3.850  1.00  0.00           H  
ATOM   4848 HG12 VAL A 313     -32.565 -13.430   5.325  1.00  0.00           H  
ATOM   4849 HG13 VAL A 313     -31.636 -11.840   5.195  1.00  0.00           H  
ATOM   4850 HG21 VAL A 313     -29.601 -12.250   6.521  1.00  0.00           H  
ATOM   4851 HG22 VAL A 313     -30.530 -13.543   7.195  1.00  0.00           H  
ATOM   4852 HG23 VAL A 313     -28.950 -13.938   6.480  1.00  0.00           H  
ATOM   4853  N   THR A 314     -31.859 -16.240   3.014  1.00  0.86           N  
ATOM   4854  CA  THR A 314     -32.513 -16.532   1.776  1.00  0.86           C  
ATOM   4855  C   THR A 314     -33.510 -15.461   1.366  1.00  0.86           C  
ATOM   4856  O   THR A 314     -34.537 -15.246   2.040  1.00  0.86           O  
ATOM   4857  CB  THR A 314     -33.170 -17.825   1.918  1.00  0.86           C  
ATOM   4858  OG1 THR A 314     -32.274 -18.751   2.480  1.00  0.86           O  
ATOM   4859  CG2 THR A 314     -33.689 -18.517   0.612  1.00  0.86           C  
ATOM   4860  H   THR A 314     -32.048 -16.866   3.784  1.00  0.00           H  
ATOM   4861  HA  THR A 314     -31.759 -16.610   0.992  1.00  0.00           H
[truncated: 1,447,097 more chars]
