# Supplementary material for: Broad-Spectrum Activity of Small Molecules Acting against Influenza a Virus: Biological and Computational Studies
Source: Pharmaceuticals (Basel). 2022 Feb 28;15(3):301. doi: 10.3390/ph15030301 (PMC8952214; doi:10.3390/ph15030301)
Supplement: Supplementary file 1 [file pharmaceuticals-15-00301-s001.zip › clustered_md_ParmaH1_4/parma-4_stem_2.pdb]

TITLE     T6372397
REMARK   4      COMPLIES WITH FORMAT V. 3.0, 1-DEC-2006
REMARK 888
REMARK 888 WRITTEN BY MAESTRO (A PRODUCT OF SCHRODINGER, LLC)
CRYST1  157.474   96.199   98.052  90.00  90.00  90.00 P 1           1
ATOM      1  CA  SER A   1     -28.441  28.855  -0.468  1.00  0.82           C  
ATOM      2  C   SER A   1     -28.522  28.022  -1.783  1.00  0.82           C  
ATOM      3  O   SER A   1     -29.600  27.390  -2.067  1.00  0.82           O  
ATOM      4  CB  SER A   1     -28.002  27.958   0.792  1.00  0.82           C  
ATOM      5  OG  SER A   1     -26.682  27.490   0.632  1.00  0.82           O  
ATOM      6  N4  SER A   1     -29.738  29.438  -0.122  1.00  0.00           N  
ATOM      7  HA  SER A   1     -27.714  29.662  -0.551  1.00  0.00           H  
ATOM      8  HB3 SER A   1     -28.583  27.096   1.120  1.00  0.00           H  
ATOM      9  HB2 SER A   1     -27.815  28.535   1.697  1.00  0.00           H  
ATOM     10  HG  SER A   1     -26.383  27.139   1.474  1.00  0.00           H  
ATOM     11  H4  SER A   1     -30.024  29.018   0.751  1.00  0.00           H  
ATOM     12  N   THR A   2     -27.447  27.954  -2.539  1.00  0.83           N  
ATOM     13  CA  THR A   2     -27.303  27.035  -3.657  1.00  0.83           C  
ATOM     14  C   THR A   2     -26.692  25.659  -3.275  1.00  0.83           C  
ATOM     15  O   THR A   2     -26.928  24.666  -4.028  1.00  0.83           O  
ATOM     16  CB  THR A   2     -26.386  27.663  -4.706  1.00  0.83           C  
ATOM     17  OG1 THR A   2     -26.803  28.988  -4.989  1.00  0.83           O  
ATOM     18  CG2 THR A   2     -26.308  26.981  -6.042  1.00  0.83           C  
ATOM     19  H   THR A   2     -26.678  28.561  -2.295  1.00  0.00           H  
ATOM     20  HA  THR A   2     -28.262  26.954  -4.168  1.00  0.00           H  
ATOM     21  HB  THR A   2     -25.396  27.697  -4.250  1.00  0.00           H  
ATOM     22  HG1 THR A   2     -26.494  29.549  -4.274  1.00  0.00           H  
ATOM     23 HG21 THR A   2     -27.331  26.772  -6.358  1.00  0.00           H  
ATOM     24 HG22 THR A   2     -25.975  27.689  -6.801  1.00  0.00           H  
ATOM     25 HG23 THR A   2     -25.732  26.057  -6.082  1.00  0.00           H  
ATOM     26  N   ASP A   3     -25.879  25.607  -2.166  1.00  0.88           N  
ATOM     27  CA  ASP A   3     -24.982  24.457  -1.779  1.00  0.88           C  
ATOM     28  C   ASP A   3     -25.739  23.103  -1.892  1.00  0.88           C  
ATOM     29  O   ASP A   3     -26.931  22.866  -1.460  1.00  0.88           O  
ATOM     30  CB  ASP A   3     -24.250  24.374  -0.415  1.00  0.88           C  
ATOM     31  CG  ASP A   3     -23.652  25.583   0.267  1.00  0.88           C  
ATOM     32  OD1 ASP A   3     -23.082  25.416   1.366  1.00  0.88           O  
ATOM     33  OD2 ASP A   3     -23.661  26.729  -0.280  1.00  0.88           O1-
ATOM     34  H   ASP A   3     -25.890  26.324  -1.455  1.00  0.00           H  
ATOM     35  HA  ASP A   3     -24.242  24.467  -2.579  1.00  0.00           H  
ATOM     36  HB3 ASP A   3     -23.546  23.556  -0.567  1.00  0.00           H  
ATOM     37  HB2 ASP A   3     -24.989  23.990   0.289  1.00  0.00           H  
ATOM     38  N   THR A   4     -25.032  22.159  -2.479  1.00  0.88           N  
ATOM     39  CA  THR A   4     -25.564  20.818  -2.824  1.00  0.88           C  
ATOM     40  C   THR A   4     -24.680  19.699  -2.289  1.00  0.88           C  
ATOM     41  O   THR A   4     -23.473  19.913  -2.506  1.00  0.88           O  
ATOM     42  CB  THR A   4     -25.576  20.750  -4.417  1.00  0.88           C  
ATOM     43  OG1 THR A   4     -26.305  21.785  -5.040  1.00  0.88           O  
ATOM     44  CG2 THR A   4     -26.147  19.429  -4.959  1.00  0.88           C  
ATOM     45  H   THR A   4     -24.094  22.382  -2.780  1.00  0.00           H  
ATOM     46  HA  THR A   4     -26.529  20.599  -2.367  1.00  0.00           H  
ATOM     47  HB  THR A   4     -24.567  20.702  -4.825  1.00  0.00           H  
ATOM     48  HG1 THR A   4     -26.246  22.592  -4.523  1.00  0.00           H  
ATOM     49 HG21 THR A   4     -25.605  18.561  -4.584  1.00  0.00           H  
ATOM     50 HG22 THR A   4     -27.172  19.223  -4.650  1.00  0.00           H  
ATOM     51 HG23 THR A   4     -26.279  19.470  -6.041  1.00  0.00           H  
ATOM     52  N   VAL A   5     -25.188  18.624  -1.733  1.00  0.87           N  
ATOM     53  CA  VAL A   5     -24.466  17.428  -1.272  1.00  0.87           C  
ATOM     54  C   VAL A   5     -24.998  16.197  -2.051  1.00  0.87           C  
ATOM     55  O   VAL A   5     -26.163  15.933  -2.351  1.00  0.87           O  
ATOM     56  CB  VAL A   5     -24.623  17.095   0.220  1.00  0.87           C  
ATOM     57  CG1 VAL A   5     -23.653  17.972   0.937  1.00  0.87           C  
ATOM     58  CG2 VAL A   5     -25.969  17.314   0.898  1.00  0.87           C  
ATOM     59  H   VAL A   5     -26.176  18.533  -1.545  1.00  0.00           H  
ATOM     60  HA  VAL A   5     -23.434  17.637  -1.555  1.00  0.00           H  
ATOM     61  HB  VAL A   5     -24.357  16.043   0.325  1.00  0.00           H  
ATOM     62 HG11 VAL A   5     -24.096  18.951   1.118  1.00  0.00           H  
ATOM     63 HG12 VAL A   5     -23.564  17.687   1.985  1.00  0.00           H  
ATOM     64 HG13 VAL A   5     -22.659  17.996   0.490  1.00  0.00           H  
ATOM     65 HG21 VAL A   5     -25.802  17.175   1.966  1.00  0.00           H  
ATOM     66 HG22 VAL A   5     -26.263  18.340   0.679  1.00  0.00           H  
ATOM     67 HG23 VAL A   5     -26.767  16.643   0.580  1.00  0.00           H  
ATOM     68  N   ASP A   6     -24.053  15.310  -2.341  1.00  0.85           N  
ATOM     69  CA  ASP A   6     -24.316  13.907  -2.611  1.00  0.85           C  
ATOM     70  C   ASP A   6     -24.414  13.082  -1.360  1.00  0.85           C  
ATOM     71  O   ASP A   6     -23.641  13.241  -0.377  1.00  0.85           O  
ATOM     72  CB  ASP A   6     -23.282  13.257  -3.695  1.00  0.85           C  
ATOM     73  CG  ASP A   6     -23.258  13.903  -5.078  1.00  0.85           C  
ATOM     74  OD1 ASP A   6     -24.077  14.789  -5.382  1.00  0.85           O  
ATOM     75  OD2 ASP A   6     -22.387  13.490  -5.906  1.00  0.85           O1-
ATOM     76  H   ASP A   6     -23.080  15.467  -2.121  1.00  0.00           H  
ATOM     77  HA  ASP A   6     -25.272  13.838  -3.131  1.00  0.00           H  
ATOM     78  HB3 ASP A   6     -23.469  12.186  -3.771  1.00  0.00           H  
ATOM     79  HB2 ASP A   6     -22.262  13.396  -3.338  1.00  0.00           H  
ATOM     80  N   THR A   7     -25.397  12.183  -1.458  1.00  0.80           N  
ATOM     81  CA  THR A   7     -25.368  10.992  -0.591  1.00  0.80           C  
ATOM     82  C   THR A   7     -25.116   9.859  -1.590  1.00  0.80           C  
ATOM     83  O   THR A   7     -24.989  10.137  -2.827  1.00  0.80           O  
ATOM     84  CB  THR A   7     -26.765  10.889   0.076  1.00  0.80           C  
ATOM     85  OG1 THR A   7     -27.914  10.638  -0.695  1.00  0.80           O  
ATOM     86  CG2 THR A   7     -27.013  11.960   1.130  1.00  0.80           C  
ATOM     87  H   THR A   7     -25.930  11.968  -2.289  1.00  0.00           H  
ATOM     88  HA  THR A   7     -24.743  11.001   0.302  1.00  0.00           H  
ATOM     89  HB  THR A   7     -26.770   9.927   0.588  1.00  0.00           H  
ATOM     90  HG1 THR A   7     -27.845  11.306  -1.381  1.00  0.00           H  
ATOM     91 HG21 THR A   7     -27.355  12.893   0.682  1.00  0.00           H  
ATOM     92 HG22 THR A   7     -27.869  11.669   1.739  1.00  0.00           H  
ATOM     93 HG23 THR A   7     -26.186  12.190   1.802  1.00  0.00           H  
ATOM     94  N   VAL A   8     -25.099   8.638  -1.156  1.00  0.67           N  
ATOM     95  CA  VAL A   8     -24.956   7.340  -1.937  1.00  0.67           C  
ATOM     96  C   VAL A   8     -26.197   6.996  -2.795  1.00  0.67           C  
ATOM     97  O   VAL A   8     -26.020   6.606  -3.947  1.00  0.67           O  
ATOM     98  CB  VAL A   8     -24.631   6.165  -1.015  1.00  0.67           C  
ATOM     99  CG1 VAL A   8     -24.629   4.720  -1.620  1.00  0.67           C  
ATOM    100  CG2 VAL A   8     -23.256   6.349  -0.159  1.00  0.67           C  
ATOM    101  H   VAL A   8     -25.257   8.497  -0.169  1.00  0.00           H  
ATOM    102  HA  VAL A   8     -24.107   7.575  -2.579  1.00  0.00           H  
ATOM    103  HB  VAL A   8     -25.364   6.036  -0.219  1.00  0.00           H  
ATOM    104 HG11 VAL A   8     -24.407   4.074  -0.772  1.00  0.00           H  
ATOM    105 HG12 VAL A   8     -25.644   4.454  -1.917  1.00  0.00           H  
ATOM    106 HG13 VAL A   8     -24.048   4.546  -2.526  1.00  0.00           H  
ATOM    107 HG21 VAL A   8     -22.886   5.481   0.387  1.00  0.00           H  
ATOM    108 HG22 VAL A   8     -22.425   6.765  -0.730  1.00  0.00           H  
ATOM    109 HG23 VAL A   8     -23.486   7.039   0.653  1.00  0.00           H  
ATOM    110  N   LEU A   9     -27.334   7.116  -2.118  1.00  0.67           N  
ATOM    111  CA  LEU A   9     -28.671   7.023  -2.631  1.00  0.67           C  
ATOM    112  C   LEU A   9     -29.059   8.204  -3.584  1.00  0.67           C  
ATOM    113  O   LEU A   9     -29.629   7.974  -4.695  1.00  0.67           O  
ATOM    114  CB  LEU A   9     -29.696   6.868  -1.485  1.00  0.67           C  
ATOM    115  CG  LEU A   9     -30.859   5.915  -1.764  1.00  0.67           C  
ATOM    116  CD1 LEU A   9     -30.438   4.416  -1.986  1.00  0.67           C  
ATOM    117  CD2 LEU A   9     -31.859   6.070  -0.619  1.00  0.67           C  
ATOM    118  H   LEU A   9     -27.272   7.242  -1.117  1.00  0.00           H  
ATOM    119  HA  LEU A   9     -28.750   6.141  -3.267  1.00  0.00           H  
ATOM    120  HB3 LEU A   9     -30.117   7.838  -1.220  1.00  0.00           H  
ATOM    121  HB2 LEU A   9     -29.133   6.620  -0.585  1.00  0.00           H  
ATOM    122  HG  LEU A   9     -31.382   6.363  -2.609  1.00  0.00           H  
ATOM    123 HD11 LEU A   9     -30.420   3.921  -1.015  1.00  0.00           H  
ATOM    124 HD12 LEU A   9     -31.250   4.078  -2.629  1.00  0.00           H  
ATOM    125 HD13 LEU A   9     -29.440   4.506  -2.417  1.00  0.00           H  
ATOM    126 HD21 LEU A   9     -32.614   5.285  -0.660  1.00  0.00           H  
ATOM    127 HD22 LEU A   9     -31.386   5.924   0.352  1.00  0.00           H  
ATOM    128 HD23 LEU A   9     -32.376   7.029  -0.597  1.00  0.00           H  
ATOM    129  N   GLU A  10     -28.983   9.393  -3.098  1.00  0.73           N  
ATOM    130  CA  GLU A  10     -29.425  10.572  -3.847  1.00  0.73           C  
ATOM    131  C   GLU A  10     -28.226  11.443  -4.139  1.00  0.73           C  
ATOM    132  O   GLU A  10     -27.611  11.741  -3.146  1.00  0.73           O  
ATOM    133  CB  GLU A  10     -30.576  11.318  -3.044  1.00  0.73           C  
ATOM    134  CG  GLU A  10     -31.655  10.340  -2.642  1.00  0.73           C  
ATOM    135  CD  GLU A  10     -32.618  10.980  -1.613  1.00  0.73           C  
ATOM    136  OE1 GLU A  10     -32.849  10.361  -0.581  1.00  0.73           O  
ATOM    137  OE2 GLU A  10     -33.137  12.034  -1.865  1.00  0.73           O1-
ATOM    138  H   GLU A  10     -28.507   9.582  -2.227  1.00  0.00           H  
ATOM    139  HA  GLU A  10     -29.862  10.449  -4.838  1.00  0.00           H  
ATOM    140  HB3 GLU A  10     -30.967  12.159  -3.616  1.00  0.00           H  
ATOM    141  HB2 GLU A  10     -30.098  11.813  -2.198  1.00  0.00           H  
ATOM    142  HG3 GLU A  10     -31.140   9.456  -2.265  1.00  0.00           H  
ATOM    143  HG2 GLU A  10     -32.267  10.027  -3.489  1.00  0.00           H  
ATOM    144  N   ASP A  11     -56.793  28.633  16.723  1.00111.63           N1+
ANISOU  144  N   ASP A  11    15362  12587  14464   5244  -2066   4465
ATOM    145  CA  ASP A  11     -55.446  28.546  17.466  1.00113.79           C  
ANISOU  145  CA  ASP A  11    15470  13132  14631   5129  -2122   4333
ATOM    146  C   ASP A  11     -54.868  27.195  16.879  1.00111.81           C  
ANISOU  146  C   ASP A  11    15151  12833  14501   5018  -1981   4146
ATOM    147  O   ASP A  11     -55.513  26.123  16.912  1.00115.87           O  
ANISOU  147  O   ASP A  11    15577  13245  15202   5116  -1925   4056
ATOM    148  CB  ASP A  11     -55.508  28.399  19.025  1.00116.10           C  
ANISOU  148  CB  ASP A  11    15522  13674  14919   5268  -2321   4301
ATOM    149  CG  ASP A  11     -56.193  29.527  19.802  1.00120.75           C  
ANISOU  149  CG  ASP A  11    16171  14375  15335   5344  -2488   4468
ATOM    150  OD1 ASP A  11     -56.387  30.613  19.234  1.00122.95           O  
ANISOU  150  OD1 ASP A  11    16677  14493  15546   5351  -2436   4630
ATOM    151  OD2 ASP A  11     -56.279  29.478  21.067  1.00123.11           O1-
ANISOU  151  OD2 ASP A  11    16289  14918  15569   5394  -2673   4436
ATOM    152  H1  ASP A  11     -57.084  29.581  16.916  1.00  0.00           H  
ATOM    153  H2  ASP A  11     -56.750  28.614  15.714  1.00  0.00           H  
ATOM    154  H3  ASP A  11     -57.484  27.942  16.975  1.00  0.00           H  
ATOM    155  HA  ASP A  11     -54.834  29.413  17.217  1.00  0.00           H  
ATOM    156  HB3 ASP A  11     -54.479  28.292  19.369  1.00  0.00           H  
ATOM    157  HB2 ASP A  11     -56.007  27.483  19.343  1.00  0.00           H  
ATOM    158  N   THR A  12     -53.597  27.259  16.454  1.00101.89           N  
ANISOU  158  N   THR A  12    13934  11649  13129   4820  -1920   4088
ATOM    159  CA  THR A  12     -52.757  26.179  15.919  1.00 94.29           C  
ANISOU  159  CA  THR A  12    12932  10637  12257   4698  -1783   3924
ATOM    160  C   THR A  12     -51.338  26.312  16.370  1.00 87.88           C  
ANISOU  160  C   THR A  12    12016  10072  11300   4546  -1823   3831
ATOM    161  O   THR A  12     -50.984  27.441  16.731  1.00 89.62           O  
ANISOU  161  O   THR A  12    12290  10432  11331   4483  -1905   3909
ATOM    162  CB  THR A  12     -52.627  26.118  14.339  1.00 93.62           C  
ANISOU  162  CB  THR A  12    13078  10263  12231   4585  -1609   3959
ATOM    163  OG1 THR A  12     -52.421  27.464  13.884  1.00 90.27           O  
ANISOU  163  OG1 THR A  12    12833   9818  11648   4494  -1608   4117
ATOM    164  CG2 THR A  12     -54.013  25.725  13.685  1.00104.77           C  
ANISOU  164  CG2 THR A  12    14567  11405  13835   4726  -1551   3986
ATOM    165  H   THR A  12     -53.086  28.129  16.405  1.00  0.00           H  
ATOM    166  HA  THR A  12     -53.125  25.235  16.319  1.00  0.00           H  
ATOM    167  HB  THR A  12     -51.860  25.480  13.900  1.00  0.00           H  
ATOM    168  HG1 THR A  12     -51.484  27.667  13.830  1.00  0.00           H  
ATOM    169 HG21 THR A  12     -53.915  26.064  12.653  1.00  0.00           H  
ATOM    170 HG22 THR A  12     -54.174  24.658  13.838  1.00  0.00           H  
ATOM    171 HG23 THR A  12     -54.896  26.259  14.037  1.00  0.00           H  
ATOM    172  N   ILE A  13     -50.553  25.223  16.317  1.00 85.25           N  
ANISOU  172  N   ILE A  13    11544   9791  11057   4490  -1762   3663
ATOM    173  CA  ILE A  13     -49.087  25.116  16.346  1.00 82.49           C  
ANISOU  173  CA  ILE A  13    11109   9635  10598   4329  -1771   3559
ATOM    174  C   ILE A  13     -48.668  24.096  15.265  1.00 79.83           C  
ANISOU  174  C   ILE A  13    10820   9155  10356   4211  -1593   3448
ATOM    175  O   ILE A  13     -49.443  23.168  14.956  1.00 80.00           O  
ANISOU  175  O   ILE A  13    10828   9021  10548   4288  -1502   3385
ATOM    176  CB  ILE A  13     -48.559  24.646  17.725  1.00 82.50           C  
ANISOU  176  CB  ILE A  13    10832   9905  10608   4384  -1921   3460
ATOM    177  CG1 ILE A  13     -47.050  24.531  17.786  1.00 80.17           C  
ANISOU  177  CG1 ILE A  13    10477   9819  10167   4215  -1966   3379
ATOM    178  CG2 ILE A  13     -49.245  23.352  18.219  1.00 82.11           C  
ANISOU  178  CG2 ILE A  13    10608   9823  10766   4468  -1854   3335
ATOM    179  CD1 ILE A  13     -46.550  24.679  19.244  1.00 80.28           C  
ANISOU  179  CD1 ILE A  13    10217  10087  10201   4241  -2124   3278
ATOM    180  H   ILE A  13     -50.837  24.352  15.892  1.00  0.00           H  
ATOM    181  HA  ILE A  13     -48.542  26.018  16.067  1.00  0.00           H  
ATOM    182  HB  ILE A  13     -48.714  25.425  18.472  1.00  0.00           H  
ATOM    183 HG13 ILE A  13     -46.631  25.358  17.215  1.00  0.00           H  
ATOM    184 HG12 ILE A  13     -46.736  23.551  17.425  1.00  0.00           H  
ATOM    185 HG21 ILE A  13     -49.112  23.231  19.295  1.00  0.00           H  
ATOM    186 HG22 ILE A  13     -50.320  23.322  18.040  1.00  0.00           H  
ATOM    187 HG23 ILE A  13     -48.844  22.476  17.710  1.00  0.00           H  
ATOM    188 HD11 ILE A  13     -46.681  25.680  19.656  1.00  0.00           H  
ATOM    189 HD12 ILE A  13     -47.194  24.084  19.893  1.00  0.00           H  
ATOM    190 HD13 ILE A  13     -45.507  24.366  19.290  1.00  0.00           H  
ATOM    191  N   CYS A  14     -47.607  24.484  14.571  1.00 77.54           N  
ANISOU  191  N   CYS A  14    10598   8915   9950   4030  -1541   3422
ATOM    192  CA  CYS A  14     -47.052  23.715  13.463  1.00 85.22           C  
ANISOU  192  CA  CYS A  14    11633   9753  10995   3902  -1381   3327
ATOM    193  C   CYS A  14     -45.497  23.476  13.685  1.00 72.42           C  
ANISOU  193  C   CYS A  14     9875   8345   9296   3778  -1397   3206
ATOM    194  O   CYS A  14     -44.788  24.298  14.187  1.00 72.40           O  
ANISOU  194  O   CYS A  14     9792   8566   9149   3748  -1521   3215
ATOM    195  CB  CYS A  14     -47.262  24.323  11.982  1.00 85.83           C  
ANISOU  195  CB  CYS A  14    11958   9618  11036   3781  -1272   3432
ATOM    196  SG  CYS A  14     -48.986  24.718  11.670  1.00 95.59           S  
ANISOU  196  SG  CYS A  14    13377  10543  12399   3895  -1227   3565
ATOM    197  H   CYS A  14     -47.022  25.193  14.988  1.00  0.00           H  
ATOM    198  HA  CYS A  14     -47.578  22.762  13.403  1.00  0.00           H  
ATOM    199  HB3 CYS A  14     -46.883  23.723  11.155  1.00  0.00           H  
ATOM    200  HB2 CYS A  14     -46.746  25.274  11.850  1.00  0.00           H  
ATOM    201  HG  CYS A  14     -49.188  23.571  11.015  1.00  0.00           H  
ATOM    202  N   ILE A  15     -45.034  22.313  13.251  1.00 70.33           N  
ANISOU  202  N   ILE A  15     9590   8004   9129   3708  -1277   3087
ATOM    203  CA  ILE A  15     -43.683  21.854  13.302  1.00 67.69           C  
ANISOU  203  CA  ILE A  15     9151   7831   8736   3576  -1263   2975
ATOM    204  C   ILE A  15     -43.072  21.901  11.931  1.00 65.89           C  
ANISOU  204  C   ILE A  15     9102   7435   8499   3414  -1121   2972
ATOM    205  O   ILE A  15     -43.741  21.630  10.964  1.00 65.90           O  
ANISOU  205  O   ILE A  15     9210   7201   8629   3419  -1006   2949
ATOM    206  CB  ILE A  15     -43.347  20.456  13.847  1.00 68.24           C  
ANISOU  206  CB  ILE A  15     9006   7988   8936   3640  -1248   2831
ATOM    207  CG1 ILE A  15     -43.817  19.266  12.999  1.00 68.35           C  
ANISOU  207  CG1 ILE A  15     8792   8231   8948   3749  -1410   2824
ATOM    208  CG2 ILE A  15     -43.866  20.331  15.319  1.00 64.04           C  
ANISOU  208  CG2 ILE A  15     8422   7532   8378   3490  -1180   2721
ATOM    209  CD1 ILE A  15     -42.851  18.470  12.141  1.00 71.20           C  
ANISOU  209  CD1 ILE A  15     9137   8511   9404   3937  -1454   2893
ATOM    210  H   ILE A  15     -45.665  21.699  12.756  1.00  0.00           H  
ATOM    211  HA  ILE A  15     -43.122  22.569  13.903  1.00  0.00           H  
ATOM    212  HB  ILE A  15     -42.258  20.456  13.892  1.00  0.00           H  
ATOM    213 HG13 ILE A  15     -44.625  19.586  12.342  1.00  0.00           H  
ATOM    214 HG12 ILE A  15     -44.416  18.591  13.610  1.00  0.00           H  
ATOM    215 HG21 ILE A  15     -44.925  20.588  15.305  1.00  0.00           H  
ATOM    216 HG22 ILE A  15     -43.698  19.300  15.631  1.00  0.00           H  
ATOM    217 HG23 ILE A  15     -43.289  20.945  16.010  1.00  0.00           H  
ATOM    218 HD11 ILE A  15     -41.875  18.921  11.964  1.00  0.00           H  
ATOM    219 HD12 ILE A  15     -42.725  17.487  12.595  1.00  0.00           H  
ATOM    220 HD13 ILE A  15     -43.371  18.269  11.205  1.00  0.00           H  
ATOM    221  N   GLY A  16     -41.828  22.336  11.754  1.00 64.56           N  
ANISOU  221  N   GLY A  16     8968   7383   8178   3272  -1132   2992
ATOM    222  CA  GLY A  16     -41.095  22.391  10.467  1.00 64.32           C  
ANISOU  222  CA  GLY A  16     9087   7213   8139   3107  -1002   2998
ATOM    223  C   GLY A  16     -39.651  22.679  10.825  1.00 66.00           C  
ANISOU  223  C   GLY A  16     9224   7617   8234   2923  -1009   2899
ATOM    224  O   GLY A  16     -39.083  22.208  11.865  1.00 62.88           O  
ANISOU  224  O   GLY A  16     8654   7449   7789   2933  -1113   2809
ATOM    225  H   GLY A  16     -41.286  22.542  12.581  1.00  0.00           H  
ATOM    226  HA3 GLY A  16     -41.460  23.189   9.821  1.00  0.00           H  
ATOM    227  HA2 GLY A  16     -41.253  21.456   9.929  1.00  0.00           H  
ATOM    228  N   TYR A  17     -39.055  23.435   9.923  1.00 60.03           N  
ANISOU  228  N   TYR A  17     8588   6771   7448   2736   -905   2899
ATOM    229  CA  TYR A  17     -37.624  23.642   9.828  1.00 57.49           C  
ANISOU  229  CA  TYR A  17     8199   6610   7033   2543   -895   2779
ATOM    230  C   TYR A  17     -37.193  24.847   8.915  1.00 57.57           C  
ANISOU  230  C   TYR A  17     8359   6595   6920   2430   -832   2898
ATOM    231  O   TYR A  17     -37.947  25.336   8.044  1.00 58.99           O  
ANISOU  231  O   TYR A  17     8697   6594   7123   2464   -766   3060
ATOM    232  CB  TYR A  17     -36.973  22.247   9.443  1.00 55.36           C  
ANISOU  232  CB  TYR A  17     7859   6279   6897   2401   -808   2585
ATOM    233  CG  TYR A  17     -36.902  21.954   7.952  1.00 55.47           C  
ANISOU  233  CG  TYR A  17     8005   6014   7057   2363   -689   2588
ATOM    234  CD1 TYR A  17     -35.785  22.300   7.215  1.00 54.86           C  
ANISOU  234  CD1 TYR A  17     8050   5814   6982   2193   -595   2619
ATOM    235  CD2 TYR A  17     -38.010  21.451   7.287  1.00 56.34           C  
ANISOU  235  CD2 TYR A  17     8113   5983   7311   2498   -675   2553
ATOM    236  CE1 TYR A  17     -35.814  22.156   5.868  1.00 55.16           C  
ANISOU  236  CE1 TYR A  17     8202   5587   7168   2146   -508   2612
ATOM    237  CE2 TYR A  17     -38.037  21.247   5.898  1.00 56.63           C  
ANISOU  237  CE2 TYR A  17     8285   5752   7480   2464   -582   2537
ATOM    238  CZ  TYR A  17     -36.892  21.571   5.170  1.00 56.05           C  
ANISOU  238  CZ  TYR A  17     8329   5553   7413   2281   -507   2564
ATOM    239  OH  TYR A  17     -36.828  21.434   3.800  1.00 75.22           O  
ANISOU  239  OH  TYR A  17    10887   7707   9986   2234   -435   2539
ATOM    240  H   TYR A  17     -39.610  23.921   9.233  1.00  0.00           H  
ATOM    241  HA  TYR A  17     -37.405  24.026  10.824  1.00  0.00           H  
ATOM    242  HB3 TYR A  17     -37.510  21.390   9.847  1.00  0.00           H  
ATOM    243  HB2 TYR A  17     -36.024  22.093   9.957  1.00  0.00           H  
ATOM    244  HD1 TYR A  17     -34.871  22.696   7.633  1.00  0.00           H  
ATOM    245  HD2 TYR A  17     -38.930  21.329   7.840  1.00  0.00           H  
ATOM    246  HE1 TYR A  17     -34.936  22.586   5.408  1.00  0.00           H  
ATOM    247  HE2 TYR A  17     -38.893  20.882   5.349  1.00  0.00           H  
ATOM    248  HH  TYR A  17     -35.995  21.623   3.361  1.00  0.00           H  
ATOM    249  N   HIS A  18     -35.975  25.314   9.173  1.00 56.88           N  
ANISOU  249  N   HIS A  18     8217   6686   6710   2298   -845   2815
ATOM    250  CA  HIS A  18     -35.368  26.420   8.538  1.00 56.37           C  
ANISOU  250  CA  HIS A  18     8267   6663   6488   2215   -794   2920
ATOM    251  C   HIS A  18     -34.988  26.061   7.056  1.00 55.63           C  
ANISOU  251  C   HIS A  18     8273   6370   6496   2051   -630   2943
ATOM    252  O   HIS A  18     -34.149  25.168   6.932  1.00 54.28           O  
ANISOU  252  O   HIS A  18     8059   6078   6486   1954   -573   2814
ATOM    253  CB  HIS A  18     -34.130  26.662   9.468  1.00 55.11           C  
ANISOU  253  CB  HIS A  18     8013   6750   6178   2132   -860   2797
ATOM    254  CG  HIS A  18     -33.301  27.865   9.261  1.00 58.18           C  
ANISOU  254  CG  HIS A  18     8512   7201   6391   2054   -795   2883
ATOM    255  ND1 HIS A  18     -32.239  28.196  10.149  1.00 57.25           N  
ANISOU  255  ND1 HIS A  18     8489   7197   6068   2174   -856   3032
ATOM    256  CD2 HIS A  18     -33.340  28.938   8.423  1.00 53.99           C  
ANISOU  256  CD2 HIS A  18     8010   6644   5858   1880   -669   2844
ATOM    257  CE1 HIS A  18     -31.705  29.385   9.789  1.00 57.85           C  
ANISOU  257  CE1 HIS A  18     8651   7313   6015   2079   -757   3082
ATOM    258  NE2 HIS A  18     -32.397  29.929   8.799  1.00 56.08           N  
ANISOU  258  NE2 HIS A  18     8381   7005   5920   1899   -642   2971
ATOM    259  H   HIS A  18     -35.516  24.944   9.994  1.00  0.00           H  
ATOM    260  HA  HIS A  18     -36.011  27.300   8.567  1.00  0.00           H  
ATOM    261  HB3 HIS A  18     -33.502  25.809   9.209  1.00  0.00           H  
ATOM    262  HB2 HIS A  18     -34.411  26.691  10.521  1.00  0.00           H  
ATOM    263  HD1 HIS A  18     -31.710  27.580  10.749  1.00  0.00           H  
ATOM    264  HD2 HIS A  18     -34.081  29.143   7.664  1.00  0.00           H  
ATOM    265  HE1 HIS A  18     -30.838  29.815  10.268  1.00  0.00           H  
ATOM    266  N   ALA A  19     -35.533  26.750   6.057  1.00 58.40           N  
ANISOU  266  N   ALA A  19     8755   6689   6746   2022   -556   3114
ATOM    267  CA  ALA A  19     -35.051  26.888   4.733  1.00 56.28           C  
ANISOU  267  CA  ALA A  19     8561   6263   6560   1851   -402   3155
ATOM    268  C   ALA A  19     -34.416  28.256   4.541  1.00 56.96           C  
ANISOU  268  C   ALA A  19     8719   6471   6451   1814   -343   3285
ATOM    269  O   ALA A  19     -34.699  29.183   5.244  1.00 58.32           O  
ANISOU  269  O   ALA A  19     8934   6796   6430   1949   -416   3385
ATOM    270  CB  ALA A  19     -36.102  26.552   3.720  1.00 57.78           C  
ANISOU  270  CB  ALA A  19     8867   6160   6929   1878   -333   3284
ATOM    271  H   ALA A  19     -36.268  27.409   6.273  1.00  0.00           H  
ATOM    272  HA  ALA A  19     -34.241  26.178   4.560  1.00  0.00           H  
ATOM    273  HB1 ALA A  19     -36.263  25.481   3.603  1.00  0.00           H  
ATOM    274  HB2 ALA A  19     -37.045  27.007   4.025  1.00  0.00           H  
ATOM    275  HB3 ALA A  19     -35.858  26.825   2.693  1.00  0.00           H  
ATOM    276  N   ASN A  20     -33.691  28.398   3.424  1.00 56.15           N  
ANISOU  276  N   ASN A  20     8630   6309   6397   1635   -210   3283
ATOM    277  CA  ASN A  20     -32.939  29.647   3.175  1.00 56.89           C  
ANISOU  277  CA  ASN A  20     8788   6512   6316   1595   -120   3410
ATOM    278  C   ASN A  20     -32.854  29.830   1.637  1.00 56.69           C  
ANISOU  278  C   ASN A  20     8783   6320   6438   1410     48   3465
ATOM    279  O   ASN A  20     -33.679  29.241   0.961  1.00 59.31           O  
ANISOU  279  O   ASN A  20     9093   6445   6996   1319     73   3407
ATOM    280  CB  ASN A  20     -31.680  29.730   3.974  1.00 57.59           C  
ANISOU  280  CB  ASN A  20     8796   6873   6214   1586   -187   3261
ATOM    281  CG  ASN A  20     -30.597  28.745   3.527  1.00 58.89           C  
ANISOU  281  CG  ASN A  20     8820   7056   6497   1441   -198   3018
ATOM    282  OD1 ASN A  20     -30.718  27.934   2.598  1.00 70.55           O  
ANISOU  282  OD1 ASN A  20    10267   8357   8183   1336   -144   2962
ATOM    283  ND2 ASN A  20     -29.506  28.836   4.256  1.00 57.77           N  
ANISOU  283  ND2 ASN A  20     8603   7127   6221   1438   -275   2872
ATOM    284  H   ASN A  20     -33.764  27.745   2.657  1.00  0.00           H  
ATOM    285  HA  ASN A  20     -33.579  30.485   3.453  1.00  0.00           H  
ATOM    286  HB3 ASN A  20     -31.929  29.526   5.016  1.00  0.00           H  
ATOM    287  HB2 ASN A  20     -31.314  30.736   3.770  1.00  0.00           H  
ATOM    288 HD22 ASN A  20     -28.693  28.264   4.075  1.00  0.00           H  
ATOM    289 HD21 ASN A  20     -29.521  29.523   4.997  1.00  0.00           H  
ATOM    290  N   ASN A  21     -31.956  30.658   1.151  1.00 57.31           N  
ANISOU  290  N   ASN A  21     8900   6493   6383   1358    160   3574
ATOM    291  CA  ASN A  21     -31.714  30.993  -0.239  1.00 65.24           C  
ANISOU  291  CA  ASN A  21     9900   7369   7519   1181    327   3647
ATOM    292  C   ASN A  21     -30.526  30.334  -0.821  1.00 59.84           C  
ANISOU  292  C   ASN A  21     9086   6776   6876   1025    347   3438
ATOM    293  O   ASN A  21     -30.162  30.771  -1.949  1.00 72.52           O  
ANISOU  293  O   ASN A  21    10668   8363   8523    894    484   3496
ATOM    294  CB  ASN A  21     -31.571  32.565  -0.325  1.00 80.02           C  
ANISOU  294  CB  ASN A  21    11859   9302   9244   1188    449   3838
ATOM    295  CG  ASN A  21     -32.881  33.292  -0.110  1.00 84.90           C  
ANISOU  295  CG  ASN A  21    12477  10210   9571   1268    427   3795
ATOM    296  OD1 ASN A  21     -33.857  33.027  -0.757  1.00 82.86           O  
ANISOU  296  OD1 ASN A  21    12183  10104   9198   1363    289   3665
ATOM    297  ND2 ASN A  21     -32.787  34.247   0.827  1.00103.68           N  
ANISOU  297  ND2 ASN A  21    14895  12663  11833   1231    560   3896
ATOM    298  H   ASN A  21     -31.362  31.075   1.853  1.00  0.00           H  
ATOM    299  HA  ASN A  21     -32.625  30.778  -0.797  1.00  0.00           H  
ATOM    300  HB3 ASN A  21     -31.308  32.756  -1.366  1.00  0.00           H  
ATOM    301  HB2 ASN A  21     -30.807  32.816   0.411  1.00  0.00           H  
ATOM    302 HD22 ASN A  21     -33.479  34.908   1.148  1.00  0.00           H  
ATOM    303 HD21 ASN A  21     -31.927  34.235   1.358  1.00  0.00           H  
ATOM    304  N   LEU A  22     -11.954  19.533   2.276  1.00  0.84           N  
ATOM    305  CA  LEU A  22     -10.923  19.439   1.225  1.00  0.84           C  
ATOM    306  C   LEU A  22     -10.222  20.814   1.114  1.00  0.84           C  
ATOM    307  O   LEU A  22     -11.020  21.748   0.847  1.00  0.84           O  
ATOM    308  CB  LEU A  22     -11.535  18.928  -0.085  1.00  0.84           C  
ATOM    309  CG  LEU A  22     -10.408  18.693  -1.158  1.00  0.84           C  
ATOM    310  CD1 LEU A  22      -9.189  17.904  -0.535  1.00  0.84           C  
ATOM    311  CD2 LEU A  22     -10.874  17.966  -2.436  1.00  0.84           C  
ATOM    312  H   LEU A  22     -12.874  19.903   2.081  1.00  0.00           H  
ATOM    313  HA  LEU A  22     -10.099  18.778   1.495  1.00  0.00           H  
ATOM    314  HB3 LEU A  22     -12.305  19.654  -0.348  1.00  0.00           H  
ATOM    315  HB2 LEU A  22     -12.112  18.030   0.133  1.00  0.00           H  
ATOM    316  HG  LEU A  22     -10.051  19.628  -1.590  1.00  0.00           H  
ATOM    317 HD11 LEU A  22      -8.449  18.561  -0.077  1.00  0.00           H  
ATOM    318 HD12 LEU A  22      -9.403  17.182   0.254  1.00  0.00           H  
ATOM    319 HD13 LEU A  22      -8.665  17.313  -1.285  1.00  0.00           H  
ATOM    320 HD21 LEU A  22     -11.835  17.461  -2.336  1.00  0.00           H  
ATOM    321 HD22 LEU A  22     -11.051  18.664  -3.254  1.00  0.00           H  
ATOM    322 HD23 LEU A  22     -10.126  17.229  -2.728  1.00  0.00           H  
ATOM    323  N   GLU A  23      -8.926  20.919   1.252  1.00  0.83           N  
ATOM    324  CA  GLU A  23      -8.116  22.166   0.984  1.00  0.83           C  
ATOM    325  C   GLU A  23      -7.617  22.104  -0.424  1.00  0.83           C  
ATOM    326  O   GLU A  23      -7.192  21.030  -0.915  1.00  0.83           O  
ATOM    327  CB  GLU A  23      -6.853  22.233   1.959  1.00  0.83           C  
ATOM    328  CG  GLU A  23      -6.056  23.533   1.897  1.00  0.83           C  
ATOM    329  CD  GLU A  23      -6.853  24.732   2.197  1.00  0.83           C  
ATOM    330  OE1 GLU A  23      -6.970  25.639   1.347  1.00  0.83           O  
ATOM    331  OE2 GLU A  23      -7.393  24.891   3.325  1.00  0.83           O1-
ATOM    332  H   GLU A  23      -8.318  20.122   1.378  1.00  0.00           H  
ATOM    333  HA  GLU A  23      -8.693  23.051   1.252  1.00  0.00           H  
ATOM    334  HB3 GLU A  23      -6.113  21.513   1.607  1.00  0.00           H  
ATOM    335  HB2 GLU A  23      -7.140  21.876   2.948  1.00  0.00           H  
ATOM    336  HG3 GLU A  23      -5.577  23.659   0.925  1.00  0.00           H  
ATOM    337  HG2 GLU A  23      -5.224  23.490   2.600  1.00  0.00           H  
ATOM    338  N   ASN A  24      -7.669  23.198  -1.105  1.00  0.84           N  
ATOM    339  CA  ASN A  24      -7.295  23.390  -2.532  1.00  0.84           C  
ATOM    340  C   ASN A  24      -6.176  24.468  -2.590  1.00  0.84           C  
ATOM    341  O   ASN A  24      -5.489  24.565  -3.614  1.00  0.84           O  
ATOM    342  CB  ASN A  24      -8.419  23.806  -3.483  1.00  0.84           C  
ATOM    343  CG  ASN A  24      -9.498  22.773  -3.593  1.00  0.84           C  
ATOM    344  OD1 ASN A  24      -9.427  21.898  -4.486  1.00  0.84           O  
ATOM    345  ND2 ASN A  24     -10.481  22.804  -2.741  1.00  0.84           N  
ATOM    346  H   ASN A  24      -8.024  24.044  -0.681  1.00  0.00           H  
ATOM    347  HA  ASN A  24      -6.827  22.543  -3.034  1.00  0.00           H  
ATOM    348  HB3 ASN A  24      -7.934  24.116  -4.409  1.00  0.00           H  
ATOM    349  HB2 ASN A  24      -8.832  24.772  -3.190  1.00  0.00           H  
ATOM    350 HD22 ASN A  24     -11.188  22.084  -2.727  1.00  0.00           H  
ATOM    351 HD21 ASN A  24     -10.586  23.536  -2.054  1.00  0.00           H  
ATOM    352  N   SER A  25      -5.981  25.322  -1.593  1.00  0.86           N  
ATOM    353  CA  SER A  25      -5.151  26.540  -1.714  1.00  0.86           C  
ATOM    354  C   SER A  25      -3.776  26.324  -1.179  1.00  0.86           C  
ATOM    355  O   SER A  25      -3.600  25.559  -0.199  1.00  0.86           O  
ATOM    356  CB  SER A  25      -5.877  27.866  -1.113  1.00  0.86           C  
ATOM    357  OG  SER A  25      -5.784  27.940   0.312  1.00  0.86           O  
ATOM    358  H   SER A  25      -6.406  25.255  -0.679  1.00  0.00           H  
ATOM    359  HA  SER A  25      -5.085  26.809  -2.769  1.00  0.00           H  
ATOM    360  HB3 SER A  25      -6.953  27.794  -1.276  1.00  0.00           H  
ATOM    361  HB2 SER A  25      -5.465  28.770  -1.560  1.00  0.00           H  
ATOM    362  HG  SER A  25      -6.223  27.132   0.586  1.00  0.00           H  
ATOM    363  N   HIS A  26      -2.853  27.122  -1.745  1.00  0.83           N  
ATOM    364  CA  HIS A  26      -1.541  27.305  -1.207  1.00  0.83           C  
ATOM    365  C   HIS A  26      -1.142  28.715  -1.568  1.00  0.83           C  
ATOM    366  O   HIS A  26      -1.623  29.358  -2.494  1.00  0.83           O  
ATOM    367  CB  HIS A  26      -0.539  26.338  -1.842  1.00  0.83           C  
ATOM    368  CG  HIS A  26      -0.411  26.520  -3.353  1.00  0.83           C  
ATOM    369  ND1 HIS A  26       0.725  27.182  -3.836  1.00  0.83           N  
ATOM    370  CD2 HIS A  26      -1.195  26.165  -4.423  1.00  0.83           C  
ATOM    371  CE1 HIS A  26       0.623  27.110  -5.179  1.00  0.83           C  
ATOM    372  NE2 HIS A  26      -0.490  26.564  -5.572  1.00  0.83           N  
ATOM    373  H   HIS A  26      -3.125  27.681  -2.541  1.00  0.00           H  
ATOM    374  HA  HIS A  26      -1.455  27.144  -0.132  1.00  0.00           H  
ATOM    375  HB3 HIS A  26      -0.863  25.303  -1.730  1.00  0.00           H  
ATOM    376  HB2 HIS A  26       0.470  26.509  -1.466  1.00  0.00           H  
ATOM    377  HD2 HIS A  26      -2.128  25.633  -4.533  1.00  0.00           H  
ATOM    378  HE1 HIS A  26       1.427  27.413  -5.834  1.00  0.00           H  
ATOM    379  HE2 HIS A  26      -0.602  26.197  -6.506  1.00  0.00           H  
ATOM    380  N   ASN A  27      -0.350  29.340  -0.692  1.00  0.86           N  
ATOM    381  CA  ASN A  27      -0.042  30.787  -0.642  1.00  0.86           C  
ATOM    382  C   ASN A  27       1.028  31.174  -1.664  1.00  0.86           C  
ATOM    383  O   ASN A  27       1.347  32.382  -1.739  1.00  0.86           O  
ATOM    384  CB  ASN A  27       0.393  31.084   0.789  1.00  0.86           C  
ATOM    385  CG  ASN A  27       1.812  30.722   1.268  1.00  0.86           C  
ATOM    386  OD1 ASN A  27       2.640  30.102   0.595  1.00  0.86           O  
ATOM    387  ND2 ASN A  27       2.102  31.146   2.532  1.00  0.86           N  
ATOM    388  H   ASN A  27      -0.058  28.796   0.107  1.00  0.00           H  
ATOM    389  HA  ASN A  27      -0.987  31.299  -0.821  1.00  0.00           H  
ATOM    390  HB3 ASN A  27      -0.316  30.707   1.526  1.00  0.00           H  
ATOM    391  HB2 ASN A  27       0.258  32.144   1.000  1.00  0.00           H  
ATOM    392 HD22 ASN A  27       2.945  30.783   2.952  1.00  0.00           H  
ATOM    393 HD21 ASN A  27       1.495  31.613   3.192  1.00  0.00           H  
ATOM    394  N   GLY A  28       1.508  30.273  -2.535  1.00  0.91           N  
ATOM    395  CA  GLY A  28       2.334  30.493  -3.665  1.00  0.91           C  
ATOM    396  C   GLY A  28       3.828  30.891  -3.335  1.00  0.91           C  
ATOM    397  O   GLY A  28       4.574  31.432  -4.204  1.00  0.91           O  
ATOM    398  H   GLY A  28       1.316  29.296  -2.363  1.00  0.00           H  
ATOM    399  HA3 GLY A  28       1.889  31.337  -4.193  1.00  0.00           H  
ATOM    400  HA2 GLY A  28       2.326  29.573  -4.250  1.00  0.00           H  
ATOM    401  N   LYS A  29       4.294  30.652  -2.126  1.00  0.84           N  
ATOM    402  CA  LYS A  29       5.655  31.121  -1.727  1.00  0.84           C  
ATOM    403  C   LYS A  29       6.400  30.112  -0.868  1.00  0.84           C  
ATOM    404  O   LYS A  29       5.720  29.237  -0.333  1.00  0.84           O  
ATOM    405  CB  LYS A  29       5.513  32.630  -1.143  1.00  0.84           C  
ATOM    406  CG  LYS A  29       4.379  32.756  -0.010  1.00  0.84           C  
ATOM    407  CD  LYS A  29       3.989  34.171   0.349  1.00  0.84           C  
ATOM    408  CE  LYS A  29       3.042  34.165   1.499  1.00  0.84           C  
ATOM    409  NZ  LYS A  29       3.003  35.485   2.158  1.00  0.84           N1+
ATOM    410  H   LYS A  29       3.740  30.161  -1.439  1.00  0.00           H  
ATOM    411  HA  LYS A  29       6.284  31.345  -2.589  1.00  0.00           H  
ATOM    412  HB3 LYS A  29       5.452  33.339  -1.968  1.00  0.00           H  
ATOM    413  HB2 LYS A  29       6.499  32.905  -0.768  1.00  0.00           H  
ATOM    414  HG3 LYS A  29       4.691  32.168   0.853  1.00  0.00           H  
ATOM    415  HG2 LYS A  29       3.514  32.171  -0.320  1.00  0.00           H  
ATOM    416  HD3 LYS A  29       3.577  34.628  -0.551  1.00  0.00           H  
ATOM    417  HD2 LYS A  29       4.878  34.693   0.701  1.00  0.00           H  
ATOM    418  HE3 LYS A  29       3.439  33.451   2.221  1.00  0.00           H  
ATOM    419  HE2 LYS A  29       2.069  33.760   1.220  1.00  0.00           H  
ATOM    420  HZ1 LYS A  29       3.943  35.855   2.151  1.00  0.00           H  
ATOM    421  HZ2 LYS A  29       2.338  36.085   1.691  1.00  0.00           H  
ATOM    422  HZ3 LYS A  29       2.740  35.461   3.133  1.00  0.00           H  
ATOM    423  N   LEU A  30       7.676  30.315  -0.799  1.00  0.85           N  
ATOM    424  CA  LEU A  30       8.609  29.645   0.154  1.00  0.85           C  
ATOM    425  C   LEU A  30       8.695  30.441   1.462  1.00  0.85           C  
ATOM    426  O   LEU A  30       9.121  31.608   1.461  1.00  0.85           O  
ATOM    427  CB  LEU A  30       9.981  29.583  -0.556  1.00  0.85           C  
ATOM    428  CG  LEU A  30       9.937  28.822  -1.916  1.00  0.85           C  
ATOM    429  CD1 LEU A  30      11.387  28.769  -2.530  1.00  0.85           C  
ATOM    430  CD2 LEU A  30       9.269  27.508  -1.932  1.00  0.85           C  
ATOM    431  H   LEU A  30       7.987  31.120  -1.324  1.00  0.00           H  
ATOM    432  HA  LEU A  30       8.224  28.637   0.312  1.00  0.00           H  
ATOM    433  HB3 LEU A  30      10.750  29.095   0.043  1.00  0.00           H  
ATOM    434  HB2 LEU A  30      10.330  30.613  -0.632  1.00  0.00           H  
ATOM    435  HG  LEU A  30       9.324  29.458  -2.554  1.00  0.00           H  
ATOM    436 HD11 LEU A  30      12.119  28.176  -1.981  1.00  0.00           H  
ATOM    437 HD12 LEU A  30      11.232  28.386  -3.538  1.00  0.00           H  
ATOM    438 HD13 LEU A  30      11.816  29.771  -2.521  1.00  0.00           H  
ATOM    439 HD21 LEU A  30       8.189  27.648  -1.962  1.00  0.00           H  
ATOM    440 HD22 LEU A  30       9.589  26.870  -2.757  1.00  0.00           H  
ATOM    441 HD23 LEU A  30       9.593  27.091  -0.978  1.00  0.00           H  
ATOM    442  N   CYS A  31       8.337  29.771   2.578  1.00  0.85           N  
ATOM    443  CA  CYS A  31       8.163  30.310   3.974  1.00  0.85           C  
ATOM    444  C   CYS A  31       9.223  29.723   4.935  1.00  0.85           C  
ATOM    445  O   CYS A  31       9.988  28.805   4.621  1.00  0.85           O  
ATOM    446  CB  CYS A  31       6.812  29.952   4.459  1.00  0.85           C  
ATOM    447  SG  CYS A  31       5.423  30.687   3.504  1.00  0.85           S  
ATOM    448  H   CYS A  31       7.840  28.903   2.435  1.00  0.00           H  
ATOM    449  HA  CYS A  31       8.277  31.393   3.939  1.00  0.00           H  
ATOM    450  HB3 CYS A  31       6.708  30.328   5.477  1.00  0.00           H  
ATOM    451  HB2 CYS A  31       6.610  28.882   4.508  1.00  0.00           H  
ATOM    452  N   LEU A  32       9.125  30.169   6.224  1.00  0.82           N  
ATOM    453  CA  LEU A  32       9.866  29.697   7.328  1.00  0.82           C  
ATOM    454  C   LEU A  32       9.175  28.458   7.900  1.00  0.82           C  
ATOM    455  O   LEU A  32       8.543  28.565   8.968  1.00  0.82           O  
ATOM    456  CB  LEU A  32       9.928  30.805   8.401  1.00  0.82           C  
ATOM    457  CG  LEU A  32      10.688  32.075   7.878  1.00  0.82           C  
ATOM    458  CD1 LEU A  32      10.331  33.246   8.846  1.00  0.82           C  
ATOM    459  CD2 LEU A  32      12.187  31.789   7.785  1.00  0.82           C  
ATOM    460  H   LEU A  32       8.342  30.731   6.525  1.00  0.00           H  
ATOM    461  HA  LEU A  32      10.842  29.418   6.931  1.00  0.00           H  
ATOM    462  HB3 LEU A  32      10.549  30.450   9.224  1.00  0.00           H  
ATOM    463  HB2 LEU A  32       8.943  31.000   8.827  1.00  0.00           H  
ATOM    464  HG  LEU A  32      10.267  32.399   6.927  1.00  0.00           H  
ATOM    465 HD11 LEU A  32       9.958  33.012   9.843  1.00  0.00           H  
ATOM    466 HD12 LEU A  32      11.195  33.879   9.049  1.00  0.00           H  
ATOM    467 HD13 LEU A  32       9.564  33.934   8.491  1.00  0.00           H  
ATOM    468 HD21 LEU A  32      12.593  30.839   8.134  1.00  0.00           H  
ATOM    469 HD22 LEU A  32      12.464  31.969   6.746  1.00  0.00           H  
ATOM    470 HD23 LEU A  32      12.731  32.619   8.235  1.00  0.00           H  
ATOM    471  N   LEU A  33       9.253  27.331   7.094  1.00  0.78           N  
ATOM    472  CA  LEU A  33       8.724  26.082   7.630  1.00  0.78           C  
ATOM    473  C   LEU A  33       9.243  25.762   9.066  1.00  0.78           C  
ATOM    474  O   LEU A  33      10.438  25.572   9.298  1.00  0.78           O  
ATOM    475  CB  LEU A  33       9.106  24.996   6.647  1.00  0.78           C  
ATOM    476  CG  LEU A  33       8.812  23.522   6.958  1.00  0.78           C  
ATOM    477  CD1 LEU A  33       7.336  23.339   7.160  1.00  0.78           C  
ATOM    478  CD2 LEU A  33       9.349  22.561   6.007  1.00  0.78           C  
ATOM    479  H   LEU A  33       9.777  27.388   6.233  1.00  0.00           H  
ATOM    480  HA  LEU A  33       7.636  26.147   7.641  1.00  0.00           H  
ATOM    481  HB3 LEU A  33      10.179  24.979   6.455  1.00  0.00           H  
ATOM    482  HB2 LEU A  33       8.677  25.235   5.673  1.00  0.00           H  
ATOM    483  HG  LEU A  33       9.391  23.220   7.831  1.00  0.00           H  
ATOM    484 HD11 LEU A  33       6.723  24.206   6.914  1.00  0.00           H  
ATOM    485 HD12 LEU A  33       6.914  22.468   6.660  1.00  0.00           H  
ATOM    486 HD13 LEU A  33       7.237  23.153   8.229  1.00  0.00           H  
ATOM    487 HD21 LEU A  33       8.833  21.640   6.278  1.00  0.00           H  
ATOM    488 HD22 LEU A  33       9.134  22.756   4.957  1.00  0.00           H  
ATOM    489 HD23 LEU A  33      10.433  22.524   6.122  1.00  0.00           H  
ATOM    490  N   LYS A  34       8.334  25.623  10.047  1.00  0.71           N  
ATOM    491  CA  LYS A  34       8.618  25.289  11.484  1.00  0.71           C  
ATOM    492  C   LYS A  34       9.343  26.489  12.130  1.00  0.71           C  
ATOM    493  O   LYS A  34      10.084  26.254  13.090  1.00  0.71           O  
ATOM    494  CB  LYS A  34       9.345  23.950  11.673  1.00  0.71           C  
ATOM    495  CG  LYS A  34       8.805  22.723  10.885  1.00  0.71           C  
ATOM    496  CD  LYS A  34       9.431  21.427  11.094  1.00  0.71           C  
ATOM    497  CE  LYS A  34       9.495  20.879  12.493  1.00  0.71           C  
ATOM    498  NZ  LYS A  34      10.047  19.491  12.644  1.00  0.71           N1+
ATOM    499  H   LYS A  34       7.395  25.988   9.968  1.00  0.00           H  
ATOM    500  HA  LYS A  34       7.684  25.374  12.040  1.00  0.00           H  
ATOM    501  HB3 LYS A  34       9.364  23.791  12.752  1.00  0.00           H  
ATOM    502  HB2 LYS A  34      10.347  24.038  11.252  1.00  0.00           H  
ATOM    503  HG3 LYS A  34       8.710  22.855   9.807  1.00  0.00           H  
ATOM    504  HG2 LYS A  34       7.764  22.643  11.196  1.00  0.00           H  
ATOM    505  HD3 LYS A  34      10.435  21.581  10.697  1.00  0.00           H  
ATOM    506  HD2 LYS A  34       8.931  20.737  10.414  1.00  0.00           H  
ATOM    507  HE3 LYS A  34       8.587  20.954  13.092  1.00  0.00           H  
ATOM    508  HE2 LYS A  34      10.204  21.573  12.945  1.00  0.00           H  
ATOM    509  HZ1 LYS A  34       9.522  18.820  12.103  1.00  0.00           H  
ATOM    510  HZ2 LYS A  34      10.936  19.510  12.165  1.00  0.00           H  
ATOM    511  HZ3 LYS A  34      10.238  19.301  13.618  1.00  0.00           H  
ATOM    512  N   GLY A  35       9.222  27.741  11.594  1.00  0.84           N  
ATOM    513  CA  GLY A  35      10.041  28.842  12.075  1.00  0.84           C  
ATOM    514  C   GLY A  35      11.497  28.886  11.609  1.00  0.84           C  
ATOM    515  O   GLY A  35      12.220  29.756  12.054  1.00  0.84           O  
ATOM    516  H   GLY A  35       8.785  27.866  10.692  1.00  0.00           H  
ATOM    517  HA3 GLY A  35       9.931  28.839  13.159  1.00  0.00           H  
ATOM    518  HA2 GLY A  35       9.506  29.694  11.654  1.00  0.00           H  
ATOM    519  N   ILE A  36      12.004  27.920  10.780  1.00  0.76           N  
ATOM    520  CA  ILE A  36      13.361  27.833  10.384  1.00  0.76           C  
ATOM    521  C   ILE A  36      13.553  28.236   8.923  1.00  0.76           C  
ATOM    522  O   ILE A  36      12.629  28.164   8.076  1.00  0.76           O  
ATOM    523  CB  ILE A  36      14.040  26.449  10.656  1.00  0.76           C  
ATOM    524  CG1 ILE A  36      13.709  25.837  12.027  1.00  0.76           C  
ATOM    525  CG2 ILE A  36      15.566  26.324  10.366  1.00  0.76           C  
ATOM    526  CD1 ILE A  36      13.897  24.355  12.136  1.00  0.76           C  
ATOM    527  H   ILE A  36      11.360  27.268  10.356  1.00  0.00           H  
ATOM    528  HA  ILE A  36      13.944  28.491  11.029  1.00  0.00           H  
ATOM    529  HB  ILE A  36      13.522  25.794   9.955  1.00  0.00           H  
ATOM    530 HG13 ILE A  36      12.654  26.020  12.229  1.00  0.00           H  
ATOM    531 HG12 ILE A  36      14.272  26.312  12.829  1.00  0.00           H  
ATOM    532 HG21 ILE A  36      16.203  27.058  10.860  1.00  0.00           H  
ATOM    533 HG22 ILE A  36      15.858  25.373  10.810  1.00  0.00           H  
ATOM    534 HG23 ILE A  36      15.917  26.350   9.334  1.00  0.00           H  
ATOM    535 HD11 ILE A  36      13.284  24.023  12.974  1.00  0.00           H  
ATOM    536 HD12 ILE A  36      13.604  23.764  11.267  1.00  0.00           H  
ATOM    537 HD13 ILE A  36      14.958  24.238  12.352  1.00  0.00           H  
ATOM    538  N   ALA A  37      14.733  28.848   8.622  1.00  0.83           N  
ATOM    539  CA  ALA A  37      15.146  29.286   7.264  1.00  0.83           C  
ATOM    540  C   ALA A  37      15.213  28.122   6.181  1.00  0.83           C  
ATOM    541  O   ALA A  37      15.868  27.098   6.482  1.00  0.83           O  
ATOM    542  CB  ALA A  37      16.513  29.871   7.589  1.00  0.83           C  
ATOM    543  H   ALA A  37      15.449  28.964   9.325  1.00  0.00           H  
ATOM    544  HA  ALA A  37      14.535  30.119   6.916  1.00  0.00           H  
ATOM    545  HB1 ALA A  37      16.855  30.480   6.753  1.00  0.00           H  
ATOM    546  HB2 ALA A  37      16.312  30.657   8.318  1.00  0.00           H  
ATOM    547  HB3 ALA A  37      17.326  29.180   7.814  1.00  0.00           H  
ATOM    548  N   PRO A  38      14.622  28.255   4.943  1.00  0.81           N  
ATOM    549  CA  PRO A  38      15.068  27.465   3.746  1.00  0.81           C  
ATOM    550  C   PRO A  38      16.599  27.683   3.510  1.00  0.81           C  
ATOM    551  O   PRO A  38      17.063  28.804   3.619  1.00  0.81           O  
ATOM    552  CB  PRO A  38      14.228  27.972   2.602  1.00  0.81           C  
ATOM    553  CG  PRO A  38      13.777  29.390   2.962  1.00  0.81           C  
ATOM    554  CD  PRO A  38      13.699  29.378   4.486  1.00  0.81           C  
ATOM    555  HA  PRO A  38      14.933  26.422   4.032  1.00  0.00           H  
ATOM    556  HB3 PRO A  38      13.396  27.268   2.566  1.00  0.00           H  
ATOM    557  HB2 PRO A  38      14.808  27.925   1.680  1.00  0.00           H  
ATOM    558  HG3 PRO A  38      12.900  29.907   2.573  1.00  0.00           H  
ATOM    559  HG2 PRO A  38      14.525  30.041   2.509  1.00  0.00           H  
ATOM    560  HD2 PRO A  38      13.863  30.378   4.886  1.00  0.00           H  
ATOM    561  HD3 PRO A  38      12.736  29.054   4.881  1.00  0.00           H  
ATOM    562  N   LEU A  39      17.283  26.635   3.063  1.00  0.79           N  
ATOM    563  CA  LEU A  39      18.627  26.714   2.407  1.00  0.79           C  
ATOM    564  C   LEU A  39      18.468  27.015   0.949  1.00  0.79           C  
ATOM    565  O   LEU A  39      18.039  26.095   0.219  1.00  0.79           O  
ATOM    566  CB  LEU A  39      19.573  25.466   2.784  1.00  0.79           C  
ATOM    567  CG  LEU A  39      21.057  25.358   2.241  1.00  0.79           C  
ATOM    568  CD1 LEU A  39      21.133  24.879   0.793  1.00  0.79           C  
ATOM    569  CD2 LEU A  39      21.820  26.595   2.552  1.00  0.79           C  
ATOM    570  H   LEU A  39      16.781  25.762   2.993  1.00  0.00           H  
ATOM    571  HA  LEU A  39      19.119  27.592   2.826  1.00  0.00           H  
ATOM    572  HB3 LEU A  39      19.016  24.532   2.711  1.00  0.00           H  
ATOM    573  HB2 LEU A  39      19.588  25.541   3.871  1.00  0.00           H  
ATOM    574  HG  LEU A  39      21.571  24.623   2.860  1.00  0.00           H  
ATOM    575 HD11 LEU A  39      20.255  24.342   0.432  1.00  0.00           H  
ATOM    576 HD12 LEU A  39      21.202  25.690   0.067  1.00  0.00           H  
ATOM    577 HD13 LEU A  39      22.015  24.250   0.679  1.00  0.00           H  
ATOM    578 HD21 LEU A  39      22.815  26.375   2.938  1.00  0.00           H  
ATOM    579 HD22 LEU A  39      21.836  27.278   1.702  1.00  0.00           H  
ATOM    580 HD23 LEU A  39      21.304  27.168   3.323  1.00  0.00           H  
ATOM    581  N   GLN A  40      18.719  28.233   0.527  1.00  0.77           N  
ATOM    582  CA  GLN A  40      18.746  28.756  -0.881  1.00  0.77           C  
ATOM    583  C   GLN A  40      20.063  28.395  -1.550  1.00  0.77           C  
ATOM    584  O   GLN A  40      21.072  28.915  -1.012  1.00  0.77           O  
ATOM    585  CB  GLN A  40      18.553  30.218  -0.850  1.00  0.77           C  
ATOM    586  CG  GLN A  40      18.610  30.992  -2.180  1.00  0.77           C  
ATOM    587  CD  GLN A  40      17.562  30.502  -3.237  1.00  0.77           C  
ATOM    588  OE1 GLN A  40      18.009  29.946  -4.231  1.00  0.77           O  
ATOM    589  NE2 GLN A  40      16.286  30.693  -3.066  1.00  0.77           N  
ATOM    590  H   GLN A  40      19.292  28.798   1.138  1.00  0.00           H  
ATOM    591  HA  GLN A  40      17.980  28.297  -1.506  1.00  0.00           H  
ATOM    592  HB3 GLN A  40      19.215  30.792  -0.202  1.00  0.00           H  
ATOM    593  HB2 GLN A  40      17.630  30.431  -0.312  1.00  0.00           H  
ATOM    594  HG3 GLN A  40      19.594  30.919  -2.644  1.00  0.00           H  
ATOM    595  HG2 GLN A  40      18.534  32.069  -2.027  1.00  0.00           H  
ATOM    596 HE22 GLN A  40      15.606  30.489  -3.784  1.00  0.00           H  
ATOM    597 HE21 GLN A  40      15.936  31.068  -2.196  1.00  0.00           H  
ATOM    598  N   LEU A  41      20.056  27.477  -2.536  1.00  0.78           N  
ATOM    599  CA  LEU A  41      21.279  27.141  -3.180  1.00  0.78           C  
ATOM    600  C   LEU A  41      21.630  28.083  -4.285  1.00  0.78           C  
ATOM    601  O   LEU A  41      22.752  27.901  -4.759  1.00  0.78           O  
ATOM    602  CB  LEU A  41      20.942  25.793  -3.891  1.00  0.78           C  
ATOM    603  CG  LEU A  41      21.046  24.595  -2.968  1.00  0.78           C  
ATOM    604  CD1 LEU A  41      20.570  23.278  -3.693  1.00  0.78           C  
ATOM    605  CD2 LEU A  41      22.492  24.312  -2.427  1.00  0.78           C  
ATOM    606  H   LEU A  41      19.207  26.987  -2.777  1.00  0.00           H  
ATOM    607  HA  LEU A  41      22.212  27.089  -2.619  1.00  0.00           H  
ATOM    608  HB3 LEU A  41      21.737  25.606  -4.614  1.00  0.00           H  
ATOM    609  HB2 LEU A  41      20.032  25.773  -4.490  1.00  0.00           H  
ATOM    610  HG  LEU A  41      20.446  24.759  -2.073  1.00  0.00           H  
ATOM    611 HD11 LEU A  41      19.770  22.869  -3.077  1.00  0.00           H  
ATOM    612 HD12 LEU A  41      20.064  23.487  -4.636  1.00  0.00           H  
ATOM    613 HD13 LEU A  41      21.381  22.609  -3.980  1.00  0.00           H  
ATOM    614 HD21 LEU A  41      22.722  24.826  -1.494  1.00  0.00           H  
ATOM    615 HD22 LEU A  41      22.692  23.251  -2.274  1.00  0.00           H  
ATOM    616 HD23 LEU A  41      23.150  24.779  -3.160  1.00  0.00           H  
ATOM    617  N   GLY A  42      20.805  29.014  -4.689  1.00  0.78           N  
ATOM    618  CA  GLY A  42      21.175  29.931  -5.779  1.00  0.78           C  
ATOM    619  C   GLY A  42      20.919  29.246  -7.103  1.00  0.78           C  
ATOM    620  O   GLY A  42      19.955  28.512  -7.190  1.00  0.78           O  
ATOM    621  H   GLY A  42      19.904  29.113  -4.244  1.00  0.00           H  
ATOM    622  HA3 GLY A  42      22.208  30.250  -5.645  1.00  0.00           H  
ATOM    623  HA2 GLY A  42      20.615  30.863  -5.863  1.00  0.00           H  
ATOM    624  N   ASN A  43      21.837  29.321  -8.090  1.00  0.74           N  
ATOM    625  CA  ASN A  43      21.871  28.614  -9.392  1.00  0.74           C  
ATOM    626  C   ASN A  43      22.651  27.263  -9.210  1.00  0.74           C  
ATOM    627  O   ASN A  43      22.798  26.552 -10.188  1.00  0.74           O  
ATOM    628  CB  ASN A  43      22.658  29.541 -10.356  1.00  0.74           C  
ATOM    629  CG  ASN A  43      21.732  30.556 -11.140  1.00  0.74           C  
ATOM    630  OD1 ASN A  43      20.479  30.365 -11.239  1.00  0.74           O  
ATOM    631  ND2 ASN A  43      22.378  31.439 -11.975  1.00  0.74           N  
ATOM    632  H   ASN A  43      22.687  29.819  -7.865  1.00  0.00           H  
ATOM    633  HA  ASN A  43      20.856  28.348  -9.686  1.00  0.00           H  
ATOM    634  HB3 ASN A  43      23.190  28.934 -11.089  1.00  0.00           H  
ATOM    635  HB2 ASN A  43      23.413  30.124  -9.829  1.00  0.00           H  
ATOM    636 HD22 ASN A  43      21.807  32.017 -12.576  1.00  0.00           H  
ATOM    637 HD21 ASN A  43      23.381  31.546 -11.924  1.00  0.00           H  
ATOM    638  N   CYS A  44      23.255  27.015  -8.047  1.00  0.83           N  
ATOM    639  CA  CYS A  44      24.043  25.783  -7.710  1.00  0.83           C  
ATOM    640  C   CYS A  44      23.268  24.581  -7.435  1.00  0.83           C  
ATOM    641  O   CYS A  44      22.170  24.633  -6.988  1.00  0.83           O  
ATOM    642  CB  CYS A  44      24.880  26.046  -6.438  1.00  0.83           C  
ATOM    643  SG  CYS A  44      26.574  25.712  -6.537  1.00  0.83           S  
ATOM    644  H   CYS A  44      23.013  27.606  -7.265  1.00  0.00           H  
ATOM    645  HA  CYS A  44      24.862  25.615  -8.409  1.00  0.00           H  
ATOM    646  HB3 CYS A  44      24.536  25.518  -5.549  1.00  0.00           H  
ATOM    647  HB2 CYS A  44      24.744  27.075  -6.104  1.00  0.00           H  
ATOM    648  N   SER A  45      23.862  23.389  -7.758  1.00  0.85           N  
ATOM    649  CA  SER A  45      23.172  22.104  -7.432  1.00  0.85           C  
ATOM    650  C   SER A  45      23.511  21.697  -5.986  1.00  0.85           C  
ATOM    651  O   SER A  45      24.515  22.125  -5.424  1.00  0.85           O  
ATOM    652  CB  SER A  45      23.600  21.044  -8.433  1.00  0.85           C  
ATOM    653  OG  SER A  45      24.962  20.833  -8.467  1.00  0.85           O  
ATOM    654  H   SER A  45      24.726  23.332  -8.279  1.00  0.00           H  
ATOM    655  HA  SER A  45      22.084  22.120  -7.490  1.00  0.00           H  
ATOM    656  HB3 SER A  45      23.325  21.196  -9.477  1.00  0.00           H  
ATOM    657  HB2 SER A  45      23.203  20.072  -8.143  1.00  0.00           H  
ATOM    658  HG  SER A  45      25.091  19.955  -8.833  1.00  0.00           H  
ATOM    659  N   VAL A  46      22.845  20.577  -5.536  1.00  0.85           N  
ATOM    660  CA  VAL A  46      23.185  19.918  -4.267  1.00  0.85           C  
ATOM    661  C   VAL A  46      24.652  19.411  -4.195  1.00  0.85           C  
ATOM    662  O   VAL A  46      25.188  19.647  -3.137  1.00  0.85           O  
ATOM    663  CB  VAL A  46      22.182  18.844  -3.848  1.00  0.85           C  
ATOM    664  CG1 VAL A  46      22.662  17.799  -2.925  1.00  0.85           C  
ATOM    665  CG2 VAL A  46      20.848  19.491  -3.395  1.00  0.85           C  
ATOM    666  H   VAL A  46      22.047  20.411  -6.132  1.00  0.00           H  
ATOM    667  HA  VAL A  46      23.000  20.739  -3.574  1.00  0.00           H  
ATOM    668  HB  VAL A  46      21.861  18.278  -4.723  1.00  0.00           H  
ATOM    669 HG11 VAL A  46      23.474  17.273  -3.428  1.00  0.00           H  
ATOM    670 HG12 VAL A  46      23.079  18.265  -2.032  1.00  0.00           H  
ATOM    671 HG13 VAL A  46      21.904  17.103  -2.567  1.00  0.00           H  
ATOM    672 HG21 VAL A  46      20.371  20.252  -4.012  1.00  0.00           H  
ATOM    673 HG22 VAL A  46      20.039  18.760  -3.413  1.00  0.00           H  
ATOM    674 HG23 VAL A  46      20.860  19.756  -2.337  1.00  0.00           H  
ATOM    675  N   ALA A  47      25.197  18.856  -5.274  1.00  0.89           N  
ATOM    676  CA  ALA A  47      26.595  18.538  -5.468  1.00  0.89           C  
ATOM    677  C   ALA A  47      27.577  19.682  -5.527  1.00  0.89           C  
ATOM    678  O   ALA A  47      28.692  19.475  -5.111  1.00  0.89           O  
ATOM    679  CB  ALA A  47      26.808  17.764  -6.797  1.00  0.89           C  
ATOM    680  H   ALA A  47      24.618  18.523  -6.032  1.00  0.00           H  
ATOM    681  HA  ALA A  47      26.829  17.832  -4.671  1.00  0.00           H  
ATOM    682  HB1 ALA A  47      27.862  17.489  -6.832  1.00  0.00           H  
ATOM    683  HB2 ALA A  47      26.208  16.855  -6.776  1.00  0.00           H  
ATOM    684  HB3 ALA A  47      26.537  18.331  -7.688  1.00  0.00           H  
ATOM    685  N   GLY A  48      27.168  20.841  -6.043  1.00  0.90           N  
ATOM    686  CA  GLY A  48      28.005  22.030  -6.230  1.00  0.90           C  
ATOM    687  C   GLY A  48      28.132  22.739  -4.864  1.00  0.90           C  
ATOM    688  O   GLY A  48      29.134  23.461  -4.708  1.00  0.90           O  
ATOM    689  H   GLY A  48      26.239  20.849  -6.438  1.00  0.00           H  
ATOM    690  HA3 GLY A  48      27.493  22.655  -6.962  1.00  0.00           H  
ATOM    691  HA2 GLY A  48      28.968  21.751  -6.657  1.00  0.00           H  
ATOM    692  N   TRP A  49      27.150  22.545  -4.001  1.00  0.83           N  
ATOM    693  CA  TRP A  49      27.102  22.944  -2.627  1.00  0.83           C  
ATOM    694  C   TRP A  49      28.104  22.142  -1.814  1.00  0.83           C  
ATOM    695  O   TRP A  49      29.088  22.635  -1.234  1.00  0.83           O  
ATOM    696  CB  TRP A  49      25.678  22.830  -2.035  1.00  0.83           C  
ATOM    697  CG  TRP A  49      25.447  23.273  -0.654  1.00  0.83           C  
ATOM    698  CD1 TRP A  49      26.095  24.279   0.027  1.00  0.83           C  
ATOM    699  CD2 TRP A  49      24.567  22.621   0.334  1.00  0.83           C  
ATOM    700  NE1 TRP A  49      25.458  24.424   1.252  1.00  0.83           N  
ATOM    701  CE2 TRP A  49      24.542  23.460   1.505  1.00  0.83           C  
ATOM    702  CE3 TRP A  49      23.759  21.432   0.427  1.00  0.83           C  
ATOM    703  CZ2 TRP A  49      23.751  23.217   2.623  1.00  0.83           C  
ATOM    704  CZ3 TRP A  49      22.981  21.174   1.579  1.00  0.83           C  
ATOM    705  CH2 TRP A  49      22.953  22.037   2.677  1.00  0.83           C  
ATOM    706  H   TRP A  49      26.334  22.035  -4.307  1.00  0.00           H  
ATOM    707  HA  TRP A  49      27.362  23.987  -2.445  1.00  0.00           H  
ATOM    708  HB3 TRP A  49      25.418  21.782  -2.188  1.00  0.00           H  
ATOM    709  HB2 TRP A  49      24.940  23.392  -2.607  1.00  0.00           H  
ATOM    710  HD1 TRP A  49      26.863  24.927  -0.368  1.00  0.00           H  
ATOM    711  HE1 TRP A  49      25.604  25.216   1.862  1.00  0.00           H  
ATOM    712  HE3 TRP A  49      23.705  20.771  -0.426  1.00  0.00           H  
ATOM    713  HZ2 TRP A  49      23.788  23.801   3.531  1.00  0.00           H  
ATOM    714  HZ3 TRP A  49      22.261  20.370   1.567  1.00  0.00           H  
ATOM    715  HH2 TRP A  49      22.291  21.888   3.517  1.00  0.00           H  
ATOM    716  N   ILE A  50      27.965  20.793  -1.916  1.00  0.86           N  
ATOM    717  CA  ILE A  50      28.896  19.720  -1.516  1.00  0.86           C  
ATOM    718  C   ILE A  50      30.318  19.741  -1.954  1.00  0.86           C  
ATOM    719  O   ILE A  50      31.148  19.521  -1.066  1.00  0.86           O  
ATOM    720  CB  ILE A  50      28.081  18.414  -1.803  1.00  0.86           C  
ATOM    721  CG1 ILE A  50      27.187  18.074  -0.616  1.00  0.86           C  
ATOM    722  CG2 ILE A  50      28.824  17.104  -2.308  1.00  0.86           C  
ATOM    723  CD1 ILE A  50      27.903  17.469   0.583  1.00  0.86           C  
ATOM    724  H   ILE A  50      27.195  20.532  -2.515  1.00  0.00           H  
ATOM    725  HA  ILE A  50      28.909  19.832  -0.432  1.00  0.00           H  
ATOM    726  HB  ILE A  50      27.454  18.524  -2.689  1.00  0.00           H  
ATOM    727 HG13 ILE A  50      26.384  17.380  -0.865  1.00  0.00           H  
ATOM    728 HG12 ILE A  50      26.762  18.989  -0.202  1.00  0.00           H  
ATOM    729 HG21 ILE A  50      29.490  16.572  -1.628  1.00  0.00           H  
ATOM    730 HG22 ILE A  50      28.104  16.401  -2.727  1.00  0.00           H  
ATOM    731 HG23 ILE A  50      29.450  17.393  -3.152  1.00  0.00           H  
ATOM    732 HD11 ILE A  50      27.757  16.391   0.654  1.00  0.00           H  
ATOM    733 HD12 ILE A  50      28.965  17.711   0.540  1.00  0.00           H  
ATOM    734 HD13 ILE A  50      27.552  17.883   1.529  1.00  0.00           H  
ATOM    735  N   LEU A  51      30.649  20.160  -3.120  1.00  0.89           N  
ATOM    736  CA  LEU A  51      31.982  20.369  -3.662  1.00  0.89           C  
ATOM    737  C   LEU A  51      32.583  21.750  -3.376  1.00  0.89           C  
ATOM    738  O   LEU A  51      33.818  21.909  -3.446  1.00  0.89           O  
ATOM    739  CB  LEU A  51      31.964  20.100  -5.173  1.00  0.89           C  
ATOM    740  CG  LEU A  51      31.690  18.642  -5.708  1.00  0.89           C  
ATOM    741  CD1 LEU A  51      31.028  18.573  -7.129  1.00  0.89           C  
ATOM    742  CD2 LEU A  51      32.981  17.719  -5.557  1.00  0.89           C  
ATOM    743  H   LEU A  51      29.886  20.215  -3.779  1.00  0.00           H  
ATOM    744  HA  LEU A  51      32.662  19.650  -3.205  1.00  0.00           H  
ATOM    745  HB3 LEU A  51      32.895  20.484  -5.589  1.00  0.00           H  
ATOM    746  HB2 LEU A  51      31.297  20.776  -5.708  1.00  0.00           H  
ATOM    747  HG  LEU A  51      30.978  18.361  -4.931  1.00  0.00           H  
ATOM    748 HD11 LEU A  51      30.066  18.074  -7.015  1.00  0.00           H  
ATOM    749 HD12 LEU A  51      31.014  19.551  -7.609  1.00  0.00           H  
ATOM    750 HD13 LEU A  51      31.635  17.953  -7.789  1.00  0.00           H  
ATOM    751 HD21 LEU A  51      33.383  17.767  -4.545  1.00  0.00           H  
ATOM    752 HD22 LEU A  51      32.585  16.717  -5.721  1.00  0.00           H  
ATOM    753 HD23 LEU A  51      33.712  17.811  -6.360  1.00  0.00           H  
ATOM    754  N   GLY A  52      31.736  22.716  -3.037  1.00  0.88           N  
ATOM    755  CA  GLY A  52      32.066  24.098  -2.816  1.00  0.88           C  
ATOM    756  C   GLY A  52      32.540  24.657  -4.204  1.00  0.88           C  
ATOM    757  O   GLY A  52      33.702  25.082  -4.399  1.00  0.88           O  
ATOM    758  H   GLY A  52      30.753  22.501  -3.126  1.00  0.00           H  
ATOM    759  HA3 GLY A  52      32.784  24.199  -2.002  1.00  0.00           H  
ATOM    760  HA2 GLY A  52      31.138  24.628  -2.601  1.00  0.00           H  
ATOM    761  N   ASN A  53      31.584  24.605  -5.206  1.00  0.85           N  
ATOM    762  CA  ASN A  53      31.689  25.161  -6.539  1.00  0.85           C  
ATOM    763  C   ASN A  53      31.882  26.723  -6.417  1.00  0.85           C  
ATOM    764  O   ASN A  53      30.973  27.304  -5.879  1.00  0.85           O  
ATOM    765  CB  ASN A  53      30.367  24.854  -7.418  1.00  0.85           C  
ATOM    766  CG  ASN A  53      30.305  25.494  -8.779  1.00  0.85           C  
ATOM    767  OD1 ASN A  53      30.845  26.561  -9.037  1.00  0.85           O  
ATOM    768  ND2 ASN A  53      29.614  24.890  -9.750  1.00  0.85           N  
ATOM    769  H   ASN A  53      30.737  24.069  -5.080  1.00  0.00           H  
ATOM    770  HA  ASN A  53      32.535  24.766  -7.101  1.00  0.00           H  
ATOM    771  HB3 ASN A  53      29.543  25.188  -6.788  1.00  0.00           H  
ATOM    772  HB2 ASN A  53      30.171  23.799  -7.609  1.00  0.00           H  
ATOM    773 HD22 ASN A  53      29.670  25.273 -10.684  1.00  0.00           H  
ATOM    774 HD21 ASN A  53      29.292  23.939  -9.642  1.00  0.00           H  
ATOM    775  N   PRO A  54      32.997  27.300  -6.865  1.00  0.87           N  
ATOM    776  CA  PRO A  54      33.220  28.738  -6.744  1.00  0.87           C  
ATOM    777  C   PRO A  54      32.376  29.695  -7.646  1.00  0.87           C  
ATOM    778  O   PRO A  54      32.367  30.881  -7.349  1.00  0.87           O  
ATOM    779  CB  PRO A  54      34.728  28.912  -7.039  1.00  0.87           C  
ATOM    780  CG  PRO A  54      35.083  27.739  -7.959  1.00  0.87           C  
ATOM    781  CD  PRO A  54      34.098  26.629  -7.501  1.00  0.87           C  
ATOM    782  HA  PRO A  54      32.940  28.989  -5.721  1.00  0.00           H  
ATOM    783  HB3 PRO A  54      35.228  28.735  -6.087  1.00  0.00           H  
ATOM    784  HB2 PRO A  54      34.949  29.945  -7.305  1.00  0.00           H  
ATOM    785  HG3 PRO A  54      36.115  27.400  -8.059  1.00  0.00           H  
ATOM    786  HG2 PRO A  54      34.770  28.035  -8.960  1.00  0.00           H  
ATOM    787  HD2 PRO A  54      33.791  26.077  -8.390  1.00  0.00           H  
ATOM    788  HD3 PRO A  54      34.588  25.963  -6.792  1.00  0.00           H  
ATOM    789  N   GLU A  55      31.588  29.144  -8.553  1.00  0.73           N  
ATOM    790  CA  GLU A  55      30.676  29.949  -9.395  1.00  0.73           C  
ATOM    791  C   GLU A  55      29.380  30.391  -8.572  1.00  0.73           C  
ATOM    792  O   GLU A  55      28.546  31.079  -9.112  1.00  0.73           O  
ATOM    793  CB  GLU A  55      30.306  29.171 -10.681  1.00  0.73           C  
ATOM    794  CG  GLU A  55      31.516  28.604 -11.391  1.00  0.73           C  
ATOM    795  CD  GLU A  55      31.322  27.919 -12.770  1.00  0.73           C  
ATOM    796  OE1 GLU A  55      32.287  27.817 -13.499  1.00  0.73           O  
ATOM    797  OE2 GLU A  55      30.234  27.458 -13.109  1.00  0.73           O1-
ATOM    798  H   GLU A  55      31.589  28.134  -8.580  1.00  0.00           H  
ATOM    799  HA  GLU A  55      31.281  30.821  -9.643  1.00  0.00           H  
ATOM    800  HB3 GLU A  55      29.720  29.694 -11.437  1.00  0.00           H  
ATOM    801  HB2 GLU A  55      29.774  28.285 -10.337  1.00  0.00           H  
ATOM    802  HG3 GLU A  55      31.979  27.785 -10.841  1.00  0.00           H  
ATOM    803  HG2 GLU A  55      32.156  29.476 -11.525  1.00  0.00           H  
ATOM    804  N   CYS A  56      29.274  29.769  -7.401  1.00  0.69           N  
ATOM    805  CA  CYS A  56      28.168  29.831  -6.513  1.00  0.69           C  
ATOM    806  C   CYS A  56      28.534  30.774  -5.354  1.00  0.69           C  
ATOM    807  O   CYS A  56      29.354  30.373  -4.485  1.00  0.69           O  
ATOM    808  CB  CYS A  56      27.814  28.424  -6.153  1.00  0.69           C  
ATOM    809  SG  CYS A  56      27.419  27.295  -7.513  1.00  0.69           S  
ATOM    810  H   CYS A  56      29.968  29.098  -7.104  1.00  0.00           H  
ATOM    811  HA  CYS A  56      27.303  30.165  -7.085  1.00  0.00           H  
ATOM    812  HB3 CYS A  56      27.137  28.436  -5.299  1.00  0.00           H  
ATOM    813  HB2 CYS A  56      28.705  27.991  -5.698  1.00  0.00           H  
ATOM    814  N   GLU A  57      27.924  31.873  -5.240  1.00  0.47           N  
ATOM    815  CA  GLU A  57      28.188  32.946  -4.275  1.00  0.47           C  
ATOM    816  C   GLU A  57      27.360  32.544  -3.012  1.00  0.47           C  
ATOM    817  O   GLU A  57      26.305  31.845  -3.090  1.00  0.47           O  
ATOM    818  CB  GLU A  57      27.789  34.337  -4.904  1.00  0.47           C  
ATOM    819  CG  GLU A  57      28.339  34.603  -6.374  1.00  0.47           C  
ATOM    820  CD  GLU A  57      28.160  36.026  -6.917  1.00  0.47           C  
ATOM    821  OE1 GLU A  57      27.816  36.051  -8.089  1.00  0.47           O  
ATOM    822  OE2 GLU A  57      28.494  37.036  -6.233  1.00  0.47           O1-
ATOM    823  H   GLU A  57      27.082  31.902  -5.797  1.00  0.00           H  
ATOM    824  HA  GLU A  57      29.251  33.005  -4.043  1.00  0.00           H  
ATOM    825  HB3 GLU A  57      28.190  35.119  -4.260  1.00  0.00           H  
ATOM    826  HB2 GLU A  57      26.709  34.472  -4.965  1.00  0.00           H  
ATOM    827  HG3 GLU A  57      27.779  33.875  -6.960  1.00  0.00           H  
ATOM    828  HG2 GLU A  57      29.384  34.294  -6.374  1.00  0.00           H  
ATOM    829  N   LEU A  58      27.709  33.072  -1.786  1.00  0.49           N  
ATOM    830  CA  LEU A  58      27.150  32.823  -0.440  1.00  0.49           C  
ATOM    831  C   LEU A  58      26.452  31.493  -0.172  1.00  0.49           C  
ATOM    832  O   LEU A  58      25.251  31.495   0.101  1.00  0.49           O  
ATOM    833  CB  LEU A  58      26.418  33.985   0.143  1.00  0.49           C  
ATOM    834  CG  LEU A  58      26.130  33.963   1.684  1.00  0.49           C  
ATOM    835  CD1 LEU A  58      27.420  34.375   2.388  1.00  0.49           C  
ATOM    836  CD2 LEU A  58      24.968  34.890   2.121  1.00  0.49           C  
ATOM    837  H   LEU A  58      28.566  33.604  -1.736  1.00  0.00           H  
ATOM    838  HA  LEU A  58      28.037  32.793   0.193  1.00  0.00           H  
ATOM    839  HB3 LEU A  58      25.442  34.047  -0.337  1.00  0.00           H  
ATOM    840  HB2 LEU A  58      26.924  34.929  -0.057  1.00  0.00           H  
ATOM    841  HG  LEU A  58      25.789  32.976   1.997  1.00  0.00           H  
ATOM    842 HD11 LEU A  58      27.529  33.894   3.360  1.00  0.00           H  
ATOM    843 HD12 LEU A  58      28.366  34.383   1.846  1.00  0.00           H  
ATOM    844 HD13 LEU A  58      27.319  35.415   2.698  1.00  0.00           H  
ATOM    845 HD21 LEU A  58      24.491  35.187   1.188  1.00  0.00           H  
ATOM    846 HD22 LEU A  58      24.241  34.402   2.770  1.00  0.00           H  
ATOM    847 HD23 LEU A  58      25.169  35.852   2.592  1.00  0.00           H  
ATOM    848  N   LEU A  59      27.173  30.402  -0.336  1.00  0.43           N  
ATOM    849  CA  LEU A  59      26.766  29.001  -0.073  1.00  0.43           C  
ATOM    850  C   LEU A  59      26.848  28.741   1.442  1.00  0.43           C  
ATOM    851  O   LEU A  59      27.934  28.634   1.961  1.00  0.43           O  
ATOM    852  CB  LEU A  59      27.745  28.026  -0.785  1.00  0.43           C  
ATOM    853  CG  LEU A  59      27.626  28.018  -2.336  1.00  0.43           C  
ATOM    854  CD1 LEU A  59      28.741  27.087  -2.951  1.00  0.43           C  
ATOM    855  CD2 LEU A  59      26.301  27.655  -2.864  1.00  0.43           C  
ATOM    856  H   LEU A  59      28.102  30.438  -0.729  1.00  0.00           H  
ATOM    857  HA  LEU A  59      25.730  28.945  -0.408  1.00  0.00           H  
ATOM    858  HB3 LEU A  59      27.633  26.972  -0.531  1.00  0.00           H  
ATOM    859  HB2 LEU A  59      28.760  28.205  -0.432  1.00  0.00           H  
ATOM    860  HG  LEU A  59      27.834  29.052  -2.609  1.00  0.00           H  
ATOM    861 HD11 LEU A  59      29.380  27.646  -3.633  1.00  0.00           H  
ATOM    862 HD12 LEU A  59      29.470  26.683  -2.248  1.00  0.00           H  
ATOM    863 HD13 LEU A  59      28.316  26.168  -3.356  1.00  0.00           H  
ATOM    864 HD21 LEU A  59      26.213  27.064  -3.775  1.00  0.00           H  
ATOM    865 HD22 LEU A  59      25.831  26.905  -2.227  1.00  0.00           H  
ATOM    866 HD23 LEU A  59      25.657  28.519  -3.032  1.00  0.00           H  
ATOM    867  N   ILE A  60      25.685  28.843   2.178  1.00  0.40           N  
ATOM    868  CA  ILE A  60      25.611  28.810   3.639  1.00  0.40           C  
ATOM    869  C   ILE A  60      25.743  27.343   4.080  1.00  0.40           C  
ATOM    870  O   ILE A  60      25.262  26.377   3.383  1.00  0.40           O  
ATOM    871  CB  ILE A  60      24.253  29.351   4.128  1.00  0.40           C  
ATOM    872  CG1 ILE A  60      23.997  30.893   4.050  1.00  0.40           C  
ATOM    873  CG2 ILE A  60      23.836  28.889   5.579  1.00  0.40           C  
ATOM    874  CD1 ILE A  60      24.951  31.868   4.839  1.00  0.40           C  
ATOM    875  H   ILE A  60      24.860  29.068   1.640  1.00  0.00           H  
ATOM    876  HA  ILE A  60      26.469  29.386   3.983  1.00  0.00           H  
ATOM    877  HB  ILE A  60      23.533  28.869   3.467  1.00  0.00           H  
ATOM    878 HG13 ILE A  60      22.990  31.125   4.397  1.00  0.00           H  
ATOM    879 HG12 ILE A  60      23.926  31.232   3.016  1.00  0.00           H  
ATOM    880 HG21 ILE A  60      22.991  29.474   5.944  1.00  0.00           H  
ATOM    881 HG22 ILE A  60      23.419  27.883   5.590  1.00  0.00           H  
ATOM    882 HG23 ILE A  60      24.572  28.992   6.377  1.00  0.00           H  
ATOM    883 HD11 ILE A  60      25.971  31.483   4.866  1.00  0.00           H  
ATOM    884 HD12 ILE A  60      24.951  32.883   4.440  1.00  0.00           H  
ATOM    885 HD13 ILE A  60      24.541  31.943   5.846  1.00  0.00           H  
ATOM    886  N   SER A  61      26.414  27.097   5.208  1.00  0.44           N  
ATOM    887  CA  SER A  61      26.615  25.821   5.834  1.00  0.44           C  
ATOM    888  C   SER A  61      26.595  26.046   7.379  1.00  0.44           C  
ATOM    889  O   SER A  61      26.338  25.008   8.054  1.00  0.44           O  
ATOM    890  CB  SER A  61      27.830  25.167   5.244  1.00  0.44           C  
ATOM    891  OG  SER A  61      29.088  25.898   5.365  1.00  0.44           O  
ATOM    892  H   SER A  61      27.045  27.817   5.531  1.00  0.00           H  
ATOM    893  HA  SER A  61      25.693  25.268   5.654  1.00  0.00           H  
ATOM    894  HB3 SER A  61      27.624  24.908   4.205  1.00  0.00           H  
ATOM    895  HB2 SER A  61      28.057  24.249   5.786  1.00  0.00           H  
ATOM    896  HG  SER A  61      29.202  26.103   6.296  1.00  0.00           H  
ATOM    897  N   LYS A  62      26.809  27.214   7.867  1.00  0.41           N  
ATOM    898  CA  LYS A  62      26.753  27.451   9.330  1.00  0.41           C  
ATOM    899  C   LYS A  62      25.413  27.220   9.919  1.00  0.41           C  
ATOM    900  O   LYS A  62      25.297  26.515  10.979  1.00  0.41           O  
ATOM    901  CB  LYS A  62      27.172  28.860   9.667  1.00  0.41           C  
ATOM    902  CG  LYS A  62      27.675  29.037  11.092  1.00  0.41           C  
ATOM    903  CD  LYS A  62      28.355  30.411  11.470  1.00  0.41           C  
ATOM    904  CE  LYS A  62      27.373  31.624  11.501  1.00  0.41           C  
ATOM    905  NZ  LYS A  62      26.456  31.510  12.636  1.00  0.41           N1+
ATOM    906  H   LYS A  62      27.173  27.953   7.284  1.00  0.00           H  
ATOM    907  HA  LYS A  62      27.418  26.713   9.778  1.00  0.00           H  
ATOM    908  HB3 LYS A  62      26.512  29.683   9.389  1.00  0.00           H  
ATOM    909  HB2 LYS A  62      28.068  29.138   9.113  1.00  0.00           H  
ATOM    910  HG3 LYS A  62      28.450  28.282  11.224  1.00  0.00           H  
ATOM    911  HG2 LYS A  62      26.834  28.853  11.760  1.00  0.00           H  
ATOM    912  HD3 LYS A  62      29.096  30.567  10.686  1.00  0.00           H  
ATOM    913  HD2 LYS A  62      28.912  30.339  12.404  1.00  0.00           H  
ATOM    914  HE3 LYS A  62      26.842  31.705  10.552  1.00  0.00           H  
ATOM    915  HE2 LYS A  62      28.075  32.452  11.593  1.00  0.00           H  
ATOM    916  HZ1 LYS A  62      26.974  31.477  13.502  1.00  0.00           H  
ATOM    917  HZ2 LYS A  62      25.943  32.378  12.710  1.00  0.00           H  
ATOM    918  HZ3 LYS A  62      25.727  30.812  12.629  1.00  0.00           H  
ATOM    919  N   GLU A  63      24.346  27.781   9.299  1.00  0.65           N  
ATOM    920  CA  GLU A  63      22.932  27.574   9.673  1.00  0.65           C  
ATOM    921  C   GLU A  63      22.340  26.142   9.486  1.00  0.65           C  
ATOM    922  O   GLU A  63      22.697  25.428   8.524  1.00  0.65           O  
ATOM    923  CB  GLU A  63      22.048  28.564   8.885  1.00  0.65           C  
ATOM    924  CG  GLU A  63      22.634  29.996   8.700  1.00  0.65           C  
ATOM    925  CD  GLU A  63      21.604  30.973   8.109  1.00  0.65           C  
ATOM    926  OE1 GLU A  63      21.925  32.124   8.288  1.00  0.65           O  
ATOM    927  OE2 GLU A  63      20.450  30.602   7.847  1.00  0.65           O1-
ATOM    928  H   GLU A  63      24.439  28.439   8.539  1.00  0.00           H  
ATOM    929  HA  GLU A  63      22.787  27.748  10.739  1.00  0.00           H  
ATOM    930  HB3 GLU A  63      21.161  28.722   9.498  1.00  0.00           H  
ATOM    931  HB2 GLU A  63      21.648  28.156   7.956  1.00  0.00           H  
ATOM    932  HG3 GLU A  63      23.457  30.110   7.994  1.00  0.00           H  
ATOM    933  HG2 GLU A  63      23.030  30.356   9.649  1.00  0.00           H  
ATOM    934  N   SER A  64      21.338  25.839  10.364  1.00  0.77           N  
ATOM    935  CA  SER A  64      20.393  24.760  10.262  1.00  0.77           C  
ATOM    936  C   SER A  64      19.278  25.174   9.316  1.00  0.77           C  
ATOM    937  O   SER A  64      19.052  26.374   9.176  1.00  0.77           O  
ATOM    938  CB  SER A  64      19.972  24.481  11.773  1.00  0.77           C  
ATOM    939  OG  SER A  64      19.249  23.297  11.837  1.00  0.77           O  
ATOM    940  H   SER A  64      21.038  26.410  11.141  1.00  0.00           H  
ATOM    941  HA  SER A  64      20.857  23.865   9.846  1.00  0.00           H  
ATOM    942  HB3 SER A  64      19.417  25.369  12.076  1.00  0.00           H  
ATOM    943  HB2 SER A  64      20.857  24.480  12.409  1.00  0.00           H  
ATOM    944  HG  SER A  64      19.017  23.151  12.757  1.00  0.00           H  
ATOM    945  N   TRP A  65      18.565  24.199   8.805  1.00  0.75           N  
ATOM    946  CA  TRP A  65      17.581  24.361   7.770  1.00  0.75           C  
ATOM    947  C   TRP A  65      16.415  23.374   7.989  1.00  0.75           C  
ATOM    948  O   TRP A  65      16.678  22.246   8.400  1.00  0.75           O  
ATOM    949  CB  TRP A  65      18.333  24.137   6.363  1.00  0.75           C  
ATOM    950  CG  TRP A  65      18.911  22.789   5.936  1.00  0.75           C  
ATOM    951  CD1 TRP A  65      18.145  21.694   5.531  1.00  0.75           C  
ATOM    952  CD2 TRP A  65      20.287  22.284   6.003  1.00  0.75           C  
ATOM    953  NE1 TRP A  65      19.027  20.591   5.327  1.00  0.75           N  
ATOM    954  CE2 TRP A  65      20.355  20.894   5.709  1.00  0.75           C  
ATOM    955  CE3 TRP A  65      21.514  22.872   6.409  1.00  0.75           C  
ATOM    956  CZ2 TRP A  65      21.493  20.095   5.755  1.00  0.75           C  
ATOM    957  CZ3 TRP A  65      22.670  22.092   6.416  1.00  0.75           C  
ATOM    958  CH2 TRP A  65      22.664  20.710   6.162  1.00  0.75           C  
ATOM    959  H   TRP A  65      18.663  23.265   9.176  1.00  0.00           H  
ATOM    960  HA  TRP A  65      17.178  25.374   7.752  1.00  0.00           H  
ATOM    961  HB3 TRP A  65      19.162  24.836   6.253  1.00  0.00           H  
ATOM    962  HB2 TRP A  65      17.571  24.384   5.625  1.00  0.00           H  
ATOM    963  HD1 TRP A  65      17.097  21.795   5.291  1.00  0.00           H  
ATOM    964  HE1 TRP A  65      18.716  19.675   5.034  1.00  0.00           H  
ATOM    965  HE3 TRP A  65      21.662  23.923   6.610  1.00  0.00           H  
ATOM    966  HZ2 TRP A  65      21.420  19.036   5.554  1.00  0.00           H  
ATOM    967  HZ3 TRP A  65      23.579  22.568   6.752  1.00  0.00           H  
ATOM    968  HH2 TRP A  65      23.589  20.157   6.242  1.00  0.00           H  
ATOM    969  N   SER A  66      15.158  23.802   7.685  1.00  0.77           N  
ATOM    970  CA  SER A  66      13.937  22.871   7.747  1.00  0.77           C  
ATOM    971  C   SER A  66      13.804  22.158   6.335  1.00  0.77           C  
ATOM    972  O   SER A  66      13.212  21.082   6.210  1.00  0.77           O  
ATOM    973  CB  SER A  66      12.590  23.694   8.106  1.00  0.77           C  
ATOM    974  OG  SER A  66      12.517  25.003   7.570  1.00  0.77           O  
ATOM    975  H   SER A  66      14.955  24.742   7.377  1.00  0.00           H  
ATOM    976  HA  SER A  66      13.903  22.072   8.488  1.00  0.00           H  
ATOM    977  HB3 SER A  66      12.551  23.729   9.195  1.00  0.00           H  
ATOM    978  HB2 SER A  66      11.703  23.103   7.878  1.00  0.00           H  
ATOM    979  HG  SER A  66      11.945  25.518   8.143  1.00  0.00           H  
ATOM    980  N   TYR A  67      14.416  22.777   5.271  1.00  0.81           N  
ATOM    981  CA  TYR A  67      14.345  22.232   3.889  1.00  0.81           C  
ATOM    982  C   TYR A  67      15.335  22.936   2.918  1.00  0.81           C  
ATOM    983  O   TYR A  67      15.862  23.980   3.190  1.00  0.81           O  
ATOM    984  CB  TYR A  67      12.912  22.332   3.312  1.00  0.81           C  
ATOM    985  CG  TYR A  67      12.330  23.699   3.099  1.00  0.81           C  
ATOM    986  CD1 TYR A  67      11.999  24.501   4.179  1.00  0.81           C  
ATOM    987  CD2 TYR A  67      11.973  24.091   1.798  1.00  0.81           C  
ATOM    988  CE1 TYR A  67      11.341  25.748   4.008  1.00  0.81           C  
ATOM    989  CE2 TYR A  67      11.447  25.402   1.546  1.00  0.81           C  
ATOM    990  CZ  TYR A  67      11.071  26.166   2.669  1.00  0.81           C  
ATOM    991  OH  TYR A  67      10.498  27.349   2.362  1.00  0.81           O  
ATOM    992  H   TYR A  67      14.855  23.670   5.447  1.00  0.00           H  
ATOM    993  HA  TYR A  67      14.643  21.187   3.801  1.00  0.00           H  
ATOM    994  HB3 TYR A  67      12.294  21.795   4.032  1.00  0.00           H  
ATOM    995  HB2 TYR A  67      12.867  21.782   2.372  1.00  0.00           H  
ATOM    996  HD1 TYR A  67      12.174  24.129   5.178  1.00  0.00           H  
ATOM    997  HD2 TYR A  67      12.079  23.432   0.949  1.00  0.00           H  
ATOM    998  HE1 TYR A  67      11.146  26.375   4.866  1.00  0.00           H  
ATOM    999  HE2 TYR A  67      11.212  25.788   0.565  1.00  0.00           H  
ATOM   1000  HH  TYR A  67      10.470  27.913   3.138  1.00  0.00           H  
ATOM   1001  N   ILE A  68      15.669  22.263   1.807  1.00  0.82           N  
ATOM   1002  CA  ILE A  68      16.622  22.715   0.791  1.00  0.82           C  
ATOM   1003  C   ILE A  68      15.878  23.190  -0.417  1.00  0.82           C  
ATOM   1004  O   ILE A  68      14.875  22.583  -0.752  1.00  0.82           O  
ATOM   1005  CB  ILE A  68      17.504  21.504   0.489  1.00  0.82           C  
ATOM   1006  CG1 ILE A  68      18.448  21.227   1.705  1.00  0.82           C  
ATOM   1007  CG2 ILE A  68      18.338  21.816  -0.775  1.00  0.82           C  
ATOM   1008  CD1 ILE A  68      18.778  19.763   1.901  1.00  0.82           C  
ATOM   1009  H   ILE A  68      15.080  21.477   1.572  1.00  0.00           H  
ATOM   1010  HA  ILE A  68      17.240  23.552   1.116  1.00  0.00           H  
ATOM   1011  HB  ILE A  68      16.897  20.636   0.231  1.00  0.00           H  
ATOM   1012 HG13 ILE A  68      18.007  21.542   2.651  1.00  0.00           H  
ATOM   1013 HG12 ILE A  68      19.347  21.829   1.573  1.00  0.00           H  
ATOM   1014 HG21 ILE A  68      18.669  22.837  -0.964  1.00  0.00           H  
ATOM   1015 HG22 ILE A  68      19.165  21.124  -0.931  1.00  0.00           H  
ATOM   1016 HG23 ILE A  68      17.811  21.615  -1.708  1.00  0.00           H  
ATOM   1017 HD11 ILE A  68      19.270  19.597   2.860  1.00  0.00           H  
ATOM   1018 HD12 ILE A  68      17.890  19.131   1.904  1.00  0.00           H  
ATOM   1019 HD13 ILE A  68      19.426  19.382   1.112  1.00  0.00           H  
ATOM   1020  N   VAL A  69      16.263  24.291  -0.989  1.00  0.84           N  
ATOM   1021  CA  VAL A  69      15.579  24.944  -2.109  1.00  0.84           C  
ATOM   1022  C   VAL A  69      16.661  25.048  -3.219  1.00  0.84           C  
ATOM   1023  O   VAL A  69      17.770  25.555  -3.048  1.00  0.84           O  
ATOM   1024  CB  VAL A  69      15.090  26.306  -1.528  1.00  0.84           C  
ATOM   1025  CG1 VAL A  69      14.833  27.297  -2.583  1.00  0.84           C  
ATOM   1026  CG2 VAL A  69      14.074  26.195  -0.469  1.00  0.84           C  
ATOM   1027  H   VAL A  69      16.998  24.804  -0.523  1.00  0.00           H  
ATOM   1028  HA  VAL A  69      14.692  24.387  -2.412  1.00  0.00           H  
ATOM   1029  HB  VAL A  69      15.973  26.711  -1.033  1.00  0.00           H  
ATOM   1030 HG11 VAL A  69      14.455  28.213  -2.129  1.00  0.00           H  
ATOM   1031 HG12 VAL A  69      15.656  27.612  -3.225  1.00  0.00           H  
ATOM   1032 HG13 VAL A  69      14.033  27.000  -3.261  1.00  0.00           H  
ATOM   1033 HG21 VAL A  69      14.535  25.817   0.444  1.00  0.00           H  
ATOM   1034 HG22 VAL A  69      13.643  27.165  -0.221  1.00  0.00           H  
ATOM   1035 HG23 VAL A  69      13.351  25.424  -0.738  1.00  0.00           H  
ATOM   1036  N   GLU A  70      16.302  24.520  -4.437  1.00  0.80           N  
ATOM   1037  CA  GLU A  70      17.141  24.272  -5.604  1.00  0.80           C  
ATOM   1038  C   GLU A  70      16.247  24.610  -6.757  1.00  0.80           C  
ATOM   1039  O   GLU A  70      15.055  24.407  -6.672  1.00  0.80           O  
ATOM   1040  CB  GLU A  70      17.675  22.763  -5.594  1.00  0.80           C  
ATOM   1041  CG  GLU A  70      18.573  22.194  -6.737  1.00  0.80           C  
ATOM   1042  CD  GLU A  70      19.056  20.695  -6.510  1.00  0.80           C  
ATOM   1043  OE1 GLU A  70      20.310  20.461  -6.710  1.00  0.80           O  
ATOM   1044  OE2 GLU A  70      18.218  19.733  -6.371  1.00  0.80           O1-
ATOM   1045  H   GLU A  70      15.380  24.111  -4.484  1.00  0.00           H  
ATOM   1046  HA  GLU A  70      18.034  24.886  -5.718  1.00  0.00           H  
ATOM   1047  HB3 GLU A  70      16.795  22.135  -5.454  1.00  0.00           H  
ATOM   1048  HB2 GLU A  70      18.124  22.525  -4.630  1.00  0.00           H  
ATOM   1049  HG3 GLU A  70      19.433  22.854  -6.856  1.00  0.00           H  
ATOM   1050  HG2 GLU A  70      18.016  22.292  -7.669  1.00  0.00           H  
ATOM   1051  N   LYS A  71      16.794  25.056  -7.920  1.00  0.77           N  
ATOM   1052  CA  LYS A  71      16.091  25.196  -9.184  1.00  0.77           C  
ATOM   1053  C   LYS A  71      15.572  23.834  -9.718  1.00  0.77           C  
ATOM   1054  O   LYS A  71      15.897  22.741  -9.257  1.00  0.77           O  
ATOM   1055  CB  LYS A  71      17.027  25.919 -10.084  1.00  0.77           C  
ATOM   1056  CG  LYS A  71      17.605  27.301  -9.796  1.00  0.77           C  
ATOM   1057  CD  LYS A  71      18.275  28.016 -10.994  1.00  0.77           C  
ATOM   1058  CE  LYS A  71      17.326  28.620 -12.020  1.00  0.77           C  
ATOM   1059  NZ  LYS A  71      16.726  29.894 -11.498  1.00  0.77           N1+
ATOM   1060  H   LYS A  71      17.790  25.170  -8.042  1.00  0.00           H  
ATOM   1061  HA  LYS A  71      15.308  25.908  -8.925  1.00  0.00           H  
ATOM   1062  HB3 LYS A  71      16.622  25.863 -11.094  1.00  0.00           H  
ATOM   1063  HB2 LYS A  71      17.855  25.220 -10.202  1.00  0.00           H  
ATOM   1064  HG3 LYS A  71      18.391  27.267  -9.042  1.00  0.00           H  
ATOM   1065  HG2 LYS A  71      16.847  27.940  -9.343  1.00  0.00           H  
ATOM   1066  HD3 LYS A  71      18.899  27.283 -11.507  1.00  0.00           H  
ATOM   1067  HD2 LYS A  71      18.822  28.800 -10.471  1.00  0.00           H  
ATOM   1068  HE3 LYS A  71      16.551  27.901 -12.282  1.00  0.00           H  
ATOM   1069  HE2 LYS A  71      18.005  28.810 -12.851  1.00  0.00           H  
ATOM   1070  HZ1 LYS A  71      16.322  30.404 -12.270  1.00  0.00           H  
ATOM   1071  HZ2 LYS A  71      15.970  29.724 -10.850  1.00  0.00           H  
ATOM   1072  HZ3 LYS A  71      17.478  30.441 -11.103  1.00  0.00           H  
ATOM   1073  N   PRO A  72      14.671  23.940 -10.702  1.00  0.77           N  
ATOM   1074  CA  PRO A  72      14.259  22.834 -11.561  1.00  0.77           C  
ATOM   1075  C   PRO A  72      15.483  22.225 -12.302  1.00  0.77           C  
ATOM   1076  O   PRO A  72      15.807  21.020 -12.160  1.00  0.77           O  
ATOM   1077  CB  PRO A  72      13.278  23.505 -12.615  1.00  0.77           C  
ATOM   1078  CG  PRO A  72      12.748  24.688 -11.820  1.00  0.77           C  
ATOM   1079  CD  PRO A  72      13.928  25.157 -11.065  1.00  0.77           C  
ATOM   1080  HA  PRO A  72      13.980  22.036 -10.873  1.00  0.00           H  
ATOM   1081  HB3 PRO A  72      12.597  22.767 -13.038  1.00  0.00           H  
ATOM   1082  HB2 PRO A  72      13.832  23.888 -13.472  1.00  0.00           H  
ATOM   1083  HG3 PRO A  72      12.078  24.272 -11.066  1.00  0.00           H  
ATOM   1084  HG2 PRO A  72      12.230  25.471 -12.374  1.00  0.00           H  
ATOM   1085  HD2 PRO A  72      14.381  25.995 -11.595  1.00  0.00           H  
ATOM   1086  HD3 PRO A  72      13.477  25.624 -10.190  1.00  0.00           H  
ATOM   1087  N   ASN A  73      16.153  23.104 -13.052  1.00  0.70           N  
ATOM   1088  CA  ASN A  73      17.469  22.752 -13.716  1.00  0.70           C  
ATOM   1089  C   ASN A  73      18.477  23.701 -13.204  1.00  0.70           C  
ATOM   1090  O   ASN A  73      18.501  24.832 -13.665  1.00  0.70           O  
ATOM   1091  CB  ASN A  73      17.260  22.878 -15.196  1.00  0.70           C  
ATOM   1092  CG  ASN A  73      16.373  21.792 -15.883  1.00  0.70           C  
ATOM   1093  OD1 ASN A  73      16.344  20.615 -15.539  1.00  0.70           O  
ATOM   1094  ND2 ASN A  73      15.719  22.241 -16.916  1.00  0.70           N  
ATOM   1095  H   ASN A  73      15.806  24.024 -13.279  1.00  0.00           H  
ATOM   1096  HA  ASN A  73      17.797  21.739 -13.483  1.00  0.00           H  
ATOM   1097  HB3 ASN A  73      18.213  22.716 -15.701  1.00  0.00           H  
ATOM   1098  HB2 ASN A  73      16.882  23.842 -15.537  1.00  0.00           H  
ATOM   1099 HD22 ASN A  73      15.178  21.621 -17.502  1.00  0.00           H  
ATOM   1100 HD21 ASN A  73      15.663  23.230 -17.111  1.00  0.00           H  
ATOM   1101  N   PRO A  74      19.289  23.430 -12.146  1.00  0.72           N  
ATOM   1102  CA  PRO A  74      20.432  24.252 -11.725  1.00  0.72           C  
ATOM   1103  C   PRO A  74      21.444  24.455 -12.877  1.00  0.72           C  
ATOM   1104  O   PRO A  74      21.779  23.551 -13.644  1.00  0.72           O  
ATOM   1105  CB  PRO A  74      21.049  23.360 -10.661  1.00  0.72           C  
ATOM   1106  CG  PRO A  74      19.935  22.536 -10.011  1.00  0.72           C  
ATOM   1107  CD  PRO A  74      19.049  22.290 -11.172  1.00  0.72           C  
ATOM   1108  HA  PRO A  74      20.017  25.110 -11.196  1.00  0.00           H  
ATOM   1109  HB3 PRO A  74      21.552  23.998  -9.935  1.00  0.00           H  
ATOM   1110  HB2 PRO A  74      21.797  22.643 -11.002  1.00  0.00           H  
ATOM   1111  HG3 PRO A  74      19.493  23.176  -9.247  1.00  0.00           H  
ATOM   1112  HG2 PRO A  74      20.104  21.557  -9.562  1.00  0.00           H  
ATOM   1113  HD2 PRO A  74      19.332  21.402 -11.739  1.00  0.00           H  
ATOM   1114  HD3 PRO A  74      18.058  22.109 -10.757  1.00  0.00           H  
ATOM   1115  N   GLU A  75      21.847  25.754 -12.976  1.00  0.66           N  
ATOM   1116  CA  GLU A  75      22.732  26.200 -14.010  1.00  0.66           C  
ATOM   1117  C   GLU A  75      24.234  26.033 -13.726  1.00  0.66           C  
ATOM   1118  O   GLU A  75      25.032  26.014 -14.676  1.00  0.66           O  
ATOM   1119  CB  GLU A  75      22.456  27.635 -14.442  1.00  0.66           C  
ATOM   1120  CG  GLU A  75      20.936  27.891 -14.643  1.00  0.66           C  
ATOM   1121  CD  GLU A  75      20.514  29.143 -15.304  1.00  0.66           C  
ATOM   1122  OE1 GLU A  75      21.390  29.775 -15.884  1.00  0.66           O  
ATOM   1123  OE2 GLU A  75      19.305  29.436 -15.299  1.00  0.66           O1-
ATOM   1124  H   GLU A  75      21.747  26.315 -12.142  1.00  0.00           H  
ATOM   1125  HA  GLU A  75      22.513  25.597 -14.891  1.00  0.00           H  
ATOM   1126  HB3 GLU A  75      23.004  27.855 -15.358  1.00  0.00           H  
ATOM   1127  HB2 GLU A  75      22.865  28.328 -13.707  1.00  0.00           H  
ATOM   1128  HG3 GLU A  75      20.372  27.757 -13.720  1.00  0.00           H  
ATOM   1129  HG2 GLU A  75      20.603  27.080 -15.291  1.00  0.00           H  
ATOM   1130  N   ASN A  76      24.593  25.873 -12.461  1.00  0.77           N  
ATOM   1131  CA  ASN A  76      25.877  25.664 -11.887  1.00  0.77           C  
ATOM   1132  C   ASN A  76      25.934  24.360 -11.018  1.00  0.77           C  
ATOM   1133  O   ASN A  76      24.953  23.893 -10.559  1.00  0.77           O  
ATOM   1134  CB  ASN A  76      26.456  26.801 -10.962  1.00  0.77           C  
ATOM   1135  CG  ASN A  76      26.618  28.223 -11.496  1.00  0.77           C  
ATOM   1136  OD1 ASN A  76      25.895  29.091 -11.106  1.00  0.77           O  
ATOM   1137  ND2 ASN A  76      27.511  28.607 -12.403  1.00  0.77           N  
ATOM   1138  H   ASN A  76      23.837  25.948 -11.796  1.00  0.00           H  
ATOM   1139  HA  ASN A  76      26.657  25.607 -12.646  1.00  0.00           H  
ATOM   1140  HB3 ASN A  76      27.431  26.564 -10.538  1.00  0.00           H  
ATOM   1141  HB2 ASN A  76      25.851  26.911 -10.061  1.00  0.00           H  
ATOM   1142 HD22 ASN A  76      27.484  29.558 -12.742  1.00  0.00           H  
ATOM   1143 HD21 ASN A  76      28.257  28.016 -12.741  1.00  0.00           H  
ATOM   1144  N   GLY A  77      27.081  23.747 -10.856  1.00  0.85           N  
ATOM   1145  CA  GLY A  77      27.112  22.360 -10.411  1.00  0.85           C  
ATOM   1146  C   GLY A  77      28.468  21.810 -10.347  1.00  0.85           C  
ATOM   1147  O   GLY A  77      29.298  22.188  -9.527  1.00  0.85           O  
ATOM   1148  H   GLY A  77      27.895  24.140 -11.307  1.00  0.00           H  
ATOM   1149  HA3 GLY A  77      26.524  21.678 -11.026  1.00  0.00           H  
ATOM   1150  HA2 GLY A  77      26.811  22.394  -9.364  1.00  0.00           H  
ATOM   1151  N   THR A  78      28.806  20.854 -11.212  1.00  0.86           N  
ATOM   1152  CA  THR A  78      30.201  20.335 -11.299  1.00  0.86           C  
ATOM   1153  C   THR A  78      30.889  21.118 -12.446  1.00  0.86           C  
ATOM   1154  O   THR A  78      30.799  20.794 -13.625  1.00  0.86           O  
ATOM   1155  CB  THR A  78      30.121  18.799 -11.532  1.00  0.86           C  
ATOM   1156  OG1 THR A  78      29.216  18.336 -12.560  1.00  0.86           O  
ATOM   1157  CG2 THR A  78      30.015  17.953 -10.239  1.00  0.86           C  
ATOM   1158  H   THR A  78      28.204  20.577 -11.974  1.00  0.00           H  
ATOM   1159  HA  THR A  78      30.736  20.533 -10.370  1.00  0.00           H  
ATOM   1160  HB  THR A  78      31.079  18.494 -11.953  1.00  0.00           H  
ATOM   1161  HG1 THR A  78      29.502  17.454 -12.808  1.00  0.00           H  
ATOM   1162 HG21 THR A  78      31.015  17.628  -9.950  1.00  0.00           H  
ATOM   1163 HG22 THR A  78      29.557  18.493  -9.410  1.00  0.00           H  
ATOM   1164 HG23 THR A  78      29.577  16.964 -10.378  1.00  0.00           H  
ATOM   1165  N   CYS A  79      31.630  22.171 -11.999  1.00  0.88           N  
ATOM   1166  CA  CYS A  79      32.316  23.158 -12.872  1.00  0.88           C  
ATOM   1167  C   CYS A  79      33.529  22.599 -13.623  1.00  0.88           C  
ATOM   1168  O   CYS A  79      34.084  23.184 -14.527  1.00  0.88           O  
ATOM   1169  CB  CYS A  79      32.684  24.409 -12.073  1.00  0.88           C  
ATOM   1170  SG  CYS A  79      33.473  24.229 -10.491  1.00  0.88           S  
ATOM   1171  H   CYS A  79      31.597  22.385 -11.012  1.00  0.00           H  
ATOM   1172  HA  CYS A  79      31.530  23.398 -13.588  1.00  0.00           H  
ATOM   1173  HB3 CYS A  79      31.808  24.989 -11.782  1.00  0.00           H  
ATOM   1174  HB2 CYS A  79      33.320  25.058 -12.675  1.00  0.00           H  
ATOM   1175  N   TYR A  80      33.986  21.439 -13.178  1.00  0.88           N  
ATOM   1176  CA  TYR A  80      34.945  20.603 -13.955  1.00  0.88           C  
ATOM   1177  C   TYR A  80      34.200  19.342 -14.215  1.00  0.88           C  
ATOM   1178  O   TYR A  80      33.696  18.806 -13.221  1.00  0.88           O  
ATOM   1179  CB  TYR A  80      36.333  20.301 -13.237  1.00  0.88           C  
ATOM   1180  CG  TYR A  80      37.434  19.672 -14.124  1.00  0.88           C  
ATOM   1181  CD1 TYR A  80      38.380  20.527 -14.682  1.00  0.88           C  
ATOM   1182  CD2 TYR A  80      37.476  18.263 -14.304  1.00  0.88           C  
ATOM   1183  CE1 TYR A  80      39.441  19.988 -15.531  1.00  0.88           C  
ATOM   1184  CE2 TYR A  80      38.453  17.748 -15.154  1.00  0.88           C  
ATOM   1185  CZ  TYR A  80      39.390  18.580 -15.808  1.00  0.88           C  
ATOM   1186  OH  TYR A  80      40.368  17.970 -16.525  1.00  0.88           O  
ATOM   1187  H   TYR A  80      33.466  21.017 -12.423  1.00  0.00           H  
ATOM   1188  HA  TYR A  80      35.215  21.002 -14.933  1.00  0.00           H  
ATOM   1189  HB3 TYR A  80      36.143  19.593 -12.430  1.00  0.00           H  
ATOM   1190  HB2 TYR A  80      36.646  21.270 -12.850  1.00  0.00           H  
ATOM   1191  HD1 TYR A  80      38.408  21.559 -14.365  1.00  0.00           H  
ATOM   1192  HD2 TYR A  80      36.725  17.659 -13.817  1.00  0.00           H  
ATOM   1193  HE1 TYR A  80      40.190  20.678 -15.893  1.00  0.00           H  
ATOM   1194  HE2 TYR A  80      38.545  16.679 -15.280  1.00  0.00           H  
ATOM   1195  HH  TYR A  80      41.029  18.545 -16.917  1.00  0.00           H  
ATOM   1196  N   PRO A  81      34.041  18.961 -15.501  1.00  0.87           N  
ATOM   1197  CA  PRO A  81      32.963  18.040 -15.919  1.00  0.87           C  
ATOM   1198  C   PRO A  81      33.057  16.605 -15.302  1.00  0.87           C  
ATOM   1199  O   PRO A  81      34.215  16.103 -15.234  1.00  0.87           O  
ATOM   1200  CB  PRO A  81      32.900  17.988 -17.451  1.00  0.87           C  
ATOM   1201  CG  PRO A  81      34.309  18.390 -17.815  1.00  0.87           C  
ATOM   1202  CD  PRO A  81      34.728  19.415 -16.740  1.00  0.87           C  
ATOM   1203  HA  PRO A  81      31.979  18.441 -15.674  1.00  0.00           H  
ATOM   1204  HB3 PRO A  81      32.270  18.847 -17.683  1.00  0.00           H  
ATOM   1205  HB2 PRO A  81      32.479  17.124 -17.965  1.00  0.00           H  
ATOM   1206  HG3 PRO A  81      34.351  18.716 -18.854  1.00  0.00           H  
ATOM   1207  HG2 PRO A  81      34.901  17.478 -17.899  1.00  0.00           H  
ATOM   1208  HD2 PRO A  81      35.813  19.342 -16.663  1.00  0.00           H  
ATOM   1209  HD3 PRO A  81      34.481  20.463 -16.909  1.00  0.00           H  
ATOM   1210  N   GLY A  82      31.914  16.008 -15.007  1.00  0.89           N  
ATOM   1211  CA  GLY A  82      31.842  14.724 -14.357  1.00  0.89           C  
ATOM   1212  C   GLY A  82      30.610  14.839 -13.492  1.00  0.89           C  
ATOM   1213  O   GLY A  82      29.923  15.878 -13.543  1.00  0.89           O  
ATOM   1214  H   GLY A  82      31.026  16.485 -15.073  1.00  0.00           H  
ATOM   1215  HA3 GLY A  82      32.676  14.597 -13.668  1.00  0.00           H  
ATOM   1216  HA2 GLY A  82      31.885  14.001 -15.173  1.00  0.00           H  
ATOM   1217  N   HIS A  83      30.389  13.783 -12.707  1.00  0.83           N  
ATOM   1218  CA  HIS A  83      29.288  13.784 -11.732  1.00  0.83           C  
ATOM   1219  C   HIS A  83      29.614  12.674 -10.673  1.00  0.83           C  
ATOM   1220  O   HIS A  83      30.506  11.822 -10.895  1.00  0.83           O  
ATOM   1221  CB  HIS A  83      27.954  13.571 -12.548  1.00  0.83           C  
ATOM   1222  CG  HIS A  83      27.847  12.415 -13.529  1.00  0.83           C  
ATOM   1223  ND1 HIS A  83      27.223  11.202 -13.226  1.00  0.83           N  
ATOM   1224  CD2 HIS A  83      28.183  12.340 -14.855  1.00  0.83           C  
ATOM   1225  CE1 HIS A  83      27.136  10.465 -14.328  1.00  0.83           C  
ATOM   1226  NE2 HIS A  83      27.655  11.152 -15.341  1.00  0.83           N  
ATOM   1227  H   HIS A  83      31.038  13.010 -12.742  1.00  0.00           H  
ATOM   1228  HA  HIS A  83      29.341  14.788 -11.310  1.00  0.00           H  
ATOM   1229  HB3 HIS A  83      27.519  14.444 -13.033  1.00  0.00           H  
ATOM   1230  HB2 HIS A  83      27.345  13.158 -11.744  1.00  0.00           H  
ATOM   1231  HD1 HIS A  83      26.855  10.824 -12.365  1.00  0.00           H  
ATOM   1232  HD2 HIS A  83      28.542  13.218 -15.372  1.00  0.00           H  
ATOM   1233  HE1 HIS A  83      26.587   9.559 -14.535  1.00  0.00           H  
ATOM   1234  N   PHE A  84      28.954  12.744  -9.502  1.00  0.87           N  
ATOM   1235  CA  PHE A  84      28.934  11.867  -8.324  1.00  0.87           C  
ATOM   1236  C   PHE A  84      28.323  10.489  -8.508  1.00  0.87           C  
ATOM   1237  O   PHE A  84      27.181  10.484  -8.993  1.00  0.87           O  
ATOM   1238  CB  PHE A  84      28.309  12.587  -7.091  1.00  0.87           C  
ATOM   1239  CG  PHE A  84      29.142  13.438  -6.179  1.00  0.87           C  
ATOM   1240  CD1 PHE A  84      30.067  12.781  -5.299  1.00  0.87           C  
ATOM   1241  CD2 PHE A  84      29.130  14.818  -6.185  1.00  0.87           C  
ATOM   1242  CE1 PHE A  84      30.841  13.537  -4.406  1.00  0.87           C  
ATOM   1243  CE2 PHE A  84      29.926  15.546  -5.320  1.00  0.87           C  
ATOM   1244  CZ  PHE A  84      30.693  14.932  -4.377  1.00  0.87           C  
ATOM   1245  H   PHE A  84      28.293  13.507  -9.469  1.00  0.00           H  
ATOM   1246  HA  PHE A  84      30.001  11.713  -8.164  1.00  0.00           H  
ATOM   1247  HB3 PHE A  84      27.853  11.809  -6.479  1.00  0.00           H  
ATOM   1248  HB2 PHE A  84      27.517  13.207  -7.511  1.00  0.00           H  
ATOM   1249  HD1 PHE A  84      30.186  11.707  -5.311  1.00  0.00           H  
ATOM   1250  HD2 PHE A  84      28.546  15.286  -6.963  1.00  0.00           H  
ATOM   1251  HE1 PHE A  84      31.583  13.110  -3.747  1.00  0.00           H  
ATOM   1252  HE2 PHE A  84      29.842  16.622  -5.327  1.00  0.00           H  
ATOM   1253  HZ  PHE A  84      31.292  15.477  -3.663  1.00  0.00           H  
ATOM   1254  N   ALA A  85      28.958   9.420  -8.011  1.00  0.90           N  
ATOM   1255  CA  ALA A  85      28.509   8.064  -8.044  1.00  0.90           C  
ATOM   1256  C   ALA A  85      27.697   7.741  -6.769  1.00  0.90           C  
ATOM   1257  O   ALA A  85      28.257   7.757  -5.666  1.00  0.90           O  
ATOM   1258  CB  ALA A  85      29.722   7.190  -8.170  1.00  0.90           C  
ATOM   1259  H   ALA A  85      29.878   9.587  -7.631  1.00  0.00           H  
ATOM   1260  HA  ALA A  85      27.857   7.964  -8.912  1.00  0.00           H  
ATOM   1261  HB1 ALA A  85      29.650   6.297  -8.790  1.00  0.00           H  
ATOM   1262  HB2 ALA A  85      30.519   7.754  -8.653  1.00  0.00           H  
ATOM   1263  HB3 ALA A  85      30.171   6.951  -7.205  1.00  0.00           H  
ATOM   1264  N   ASP A  86      26.451   7.371  -7.127  1.00  0.89           N  
ATOM   1265  CA  ASP A  86      25.415   7.161  -6.097  1.00  0.89           C  
ATOM   1266  C   ASP A  86      24.966   8.501  -5.542  1.00  0.89           C  
ATOM   1267  O   ASP A  86      25.013   8.647  -4.325  1.00  0.89           O  
ATOM   1268  CB  ASP A  86      25.693   6.000  -5.032  1.00  0.89           C  
ATOM   1269  CG  ASP A  86      26.272   4.713  -5.638  1.00  0.89           C  
ATOM   1270  OD1 ASP A  86      26.745   3.893  -4.787  1.00  0.89           O  
ATOM   1271  OD2 ASP A  86      25.875   4.293  -6.755  1.00  0.89           O1-
ATOM   1272  H   ASP A  86      26.140   7.275  -8.083  1.00  0.00           H  
ATOM   1273  HA  ASP A  86      24.549   6.741  -6.608  1.00  0.00           H  
ATOM   1274  HB3 ASP A  86      24.714   5.788  -4.602  1.00  0.00           H  
ATOM   1275  HB2 ASP A  86      26.372   6.328  -4.246  1.00  0.00           H  
ATOM   1276  N   TYR A  87      24.491   9.348  -6.497  1.00  0.87           N  
ATOM   1277  CA  TYR A  87      23.988  10.704  -6.212  1.00  0.87           C  
ATOM   1278  C   TYR A  87      22.641  10.692  -5.478  1.00  0.87           C  
ATOM   1279  O   TYR A  87      22.428  11.414  -4.501  1.00  0.87           O  
ATOM   1280  CB  TYR A  87      23.966  11.632  -7.464  1.00  0.87           C  
ATOM   1281  CG  TYR A  87      23.792  13.133  -7.269  1.00  0.87           C  
ATOM   1282  CD1 TYR A  87      24.658  13.808  -6.334  1.00  0.87           C  
ATOM   1283  CD2 TYR A  87      22.788  13.859  -7.996  1.00  0.87           C  
ATOM   1284  CE1 TYR A  87      24.430  15.191  -6.090  1.00  0.87           C  
ATOM   1285  CE2 TYR A  87      22.712  15.280  -7.873  1.00  0.87           C  
ATOM   1286  CZ  TYR A  87      23.474  15.912  -6.854  1.00  0.87           C  
ATOM   1287  OH  TYR A  87      23.180  17.199  -6.495  1.00  0.87           O  
ATOM   1288  H   TYR A  87      24.450   8.999  -7.443  1.00  0.00           H  
ATOM   1289  HA  TYR A  87      24.799  11.162  -5.647  1.00  0.00           H  
ATOM   1290  HB3 TYR A  87      23.156  11.362  -8.142  1.00  0.00           H  
ATOM   1291  HB2 TYR A  87      24.904  11.516  -8.008  1.00  0.00           H  
ATOM   1292  HD1 TYR A  87      25.287  13.186  -5.715  1.00  0.00           H  
ATOM   1293  HD2 TYR A  87      22.148  13.461  -8.769  1.00  0.00           H  
ATOM   1294  HE1 TYR A  87      24.897  15.688  -5.252  1.00  0.00           H  
ATOM   1295  HE2 TYR A  87      21.915  15.774  -8.408  1.00  0.00           H  
ATOM   1296  HH  TYR A  87      22.690  17.654  -7.185  1.00  0.00           H  
ATOM   1297  N   GLU A  88      21.833   9.708  -5.844  1.00  0.81           N  
ATOM   1298  CA  GLU A  88      20.478   9.633  -5.296  1.00  0.81           C  
ATOM   1299  C   GLU A  88      20.459   9.117  -3.812  1.00  0.81           C  
ATOM   1300  O   GLU A  88      19.712   9.657  -2.959  1.00  0.81           O  
ATOM   1301  CB  GLU A  88      19.663   8.686  -6.292  1.00  0.81           C  
ATOM   1302  CG  GLU A  88      19.508   9.076  -7.803  1.00  0.81           C  
ATOM   1303  CD  GLU A  88      20.836   8.745  -8.573  1.00  0.81           C  
ATOM   1304  OE1 GLU A  88      21.707   8.019  -8.056  1.00  0.81           O  
ATOM   1305  OE2 GLU A  88      20.965   9.296  -9.684  1.00  0.81           O1-
ATOM   1306  H   GLU A  88      22.125   9.102  -6.598  1.00  0.00           H  
ATOM   1307  HA  GLU A  88      19.971  10.596  -5.353  1.00  0.00           H  
ATOM   1308  HB3 GLU A  88      18.677   8.635  -5.832  1.00  0.00           H  
ATOM   1309  HB2 GLU A  88      20.063   7.683  -6.146  1.00  0.00           H  
ATOM   1310  HG3 GLU A  88      19.290  10.144  -7.793  1.00  0.00           H  
ATOM   1311  HG2 GLU A  88      18.621   8.613  -8.233  1.00  0.00           H  
ATOM   1312  N   GLU A  89      21.386   8.214  -3.464  1.00  0.79           N  
ATOM   1313  CA  GLU A  89      21.742   7.805  -2.170  1.00  0.79           C  
ATOM   1314  C   GLU A  89      22.359   8.927  -1.251  1.00  0.79           C  
ATOM   1315  O   GLU A  89      22.212   8.917  -0.052  1.00  0.79           O  
ATOM   1316  CB  GLU A  89      22.666   6.554  -2.254  1.00  0.79           C  
ATOM   1317  CG  GLU A  89      21.960   5.279  -2.569  1.00  0.79           C  
ATOM   1318  CD  GLU A  89      21.040   4.694  -1.505  1.00  0.79           C  
ATOM   1319  OE1 GLU A  89      21.280   4.914  -0.288  1.00  0.79           O  
ATOM   1320  OE2 GLU A  89      20.100   4.001  -1.966  1.00  0.79           O1-
ATOM   1321  H   GLU A  89      21.823   7.700  -4.215  1.00  0.00           H  
ATOM   1322  HA  GLU A  89      20.779   7.543  -1.731  1.00  0.00           H  
ATOM   1323  HB3 GLU A  89      23.191   6.381  -1.315  1.00  0.00           H  
ATOM   1324  HB2 GLU A  89      23.421   6.797  -3.001  1.00  0.00           H  
ATOM   1325  HG3 GLU A  89      22.732   4.547  -2.811  1.00  0.00           H  
ATOM   1326  HG2 GLU A  89      21.539   5.462  -3.558  1.00  0.00           H  
ATOM   1327  N   LEU A  90      23.141   9.829  -1.891  1.00  0.88           N  
ATOM   1328  CA  LEU A  90      23.762  11.022  -1.193  1.00  0.88           C  
ATOM   1329  C   LEU A  90      22.567  12.007  -0.817  1.00  0.88           C  
ATOM   1330  O   LEU A  90      22.554  12.569   0.296  1.00  0.88           O  
ATOM   1331  CB  LEU A  90      24.736  11.656  -2.218  1.00  0.88           C  
ATOM   1332  CG  LEU A  90      26.032  12.374  -1.639  1.00  0.88           C  
ATOM   1333  CD1 LEU A  90      26.897  12.964  -2.800  1.00  0.88           C  
ATOM   1334  CD2 LEU A  90      25.850  13.534  -0.718  1.00  0.88           C  
ATOM   1335  H   LEU A  90      23.184   9.788  -2.899  1.00  0.00           H  
ATOM   1336  HA  LEU A  90      24.476  10.803  -0.399  1.00  0.00           H  
ATOM   1337  HB3 LEU A  90      24.149  12.330  -2.841  1.00  0.00           H  
ATOM   1338  HB2 LEU A  90      25.230  10.914  -2.846  1.00  0.00           H  
ATOM   1339  HG  LEU A  90      26.537  11.577  -1.094  1.00  0.00           H  
ATOM   1340 HD11 LEU A  90      26.761  12.434  -3.743  1.00  0.00           H  
ATOM   1341 HD12 LEU A  90      26.652  14.011  -2.974  1.00  0.00           H  
ATOM   1342 HD13 LEU A  90      27.919  13.042  -2.430  1.00  0.00           H  
ATOM   1343 HD21 LEU A  90      25.359  14.407  -1.148  1.00  0.00           H  
ATOM   1344 HD22 LEU A  90      25.140  13.313   0.079  1.00  0.00           H  
ATOM   1345 HD23 LEU A  90      26.814  13.821  -0.299  1.00  0.00           H  
ATOM   1346  N   ARG A  91      21.686  12.310  -1.763  1.00  0.76           N  
ATOM   1347  CA  ARG A  91      20.492  13.174  -1.557  1.00  0.76           C  
ATOM   1348  C   ARG A  91      19.622  12.545  -0.409  1.00  0.76           C  
ATOM   1349  O   ARG A  91      19.260  13.337   0.459  1.00  0.76           O  
ATOM   1350  CB  ARG A  91      19.668  13.420  -2.861  1.00  0.76           C  
ATOM   1351  CG  ARG A  91      20.321  14.058  -4.104  1.00  0.76           C  
ATOM   1352  CD  ARG A  91      19.450  14.130  -5.326  1.00  0.76           C  
ATOM   1353  NE  ARG A  91      18.273  15.029  -5.083  1.00  0.76           N  
ATOM   1354  CZ  ARG A  91      18.205  16.331  -5.343  1.00  0.76           C  
ATOM   1355  NH1 ARG A  91      19.263  17.019  -5.798  1.00  0.76           N  
ATOM   1356  NH2 ARG A  91      17.073  17.014  -5.255  1.00  0.76           N1+
ATOM   1357  H   ARG A  91      21.789  11.868  -2.666  1.00  0.00           H  
ATOM   1358  HA  ARG A  91      20.870  14.144  -1.236  1.00  0.00           H  
ATOM   1359  HB3 ARG A  91      18.876  14.059  -2.469  1.00  0.00           H  
ATOM   1360  HB2 ARG A  91      19.240  12.491  -3.238  1.00  0.00           H  
ATOM   1361  HG3 ARG A  91      21.277  13.590  -4.340  1.00  0.00           H  
ATOM   1362  HG2 ARG A  91      20.483  15.072  -3.738  1.00  0.00           H  
ATOM   1363  HD3 ARG A  91      19.172  13.126  -5.647  1.00  0.00           H  
ATOM   1364  HD2 ARG A  91      20.088  14.377  -6.174  1.00  0.00           H  
ATOM   1365  HE  ARG A  91      17.410  14.513  -4.988  1.00  0.00           H  
ATOM   1366 HH12 ARG A  91      19.141  17.990  -6.048  1.00  0.00           H  
ATOM   1367 HH11 ARG A  91      20.211  16.671  -5.791  1.00  0.00           H  
ATOM   1368 HH22 ARG A  91      16.976  17.967  -5.575  1.00  0.00           H  
ATOM   1369 HH21 ARG A  91      16.329  16.544  -4.759  1.00  0.00           H  
ATOM   1370  N   GLU A  92      19.468  11.234  -0.514  1.00  0.70           N  
ATOM   1371  CA  GLU A  92      18.790  10.505   0.582  1.00  0.70           C  
ATOM   1372  C   GLU A  92      19.506  10.675   1.994  1.00  0.70           C  
ATOM   1373  O   GLU A  92      18.889  10.642   3.068  1.00  0.70           O  
ATOM   1374  CB  GLU A  92      18.728   8.987   0.210  1.00  0.70           C  
ATOM   1375  CG  GLU A  92      17.518   8.248   1.007  1.00  0.70           C  
ATOM   1376  CD  GLU A  92      16.157   8.282   0.344  1.00  0.70           C  
ATOM   1377  OE1 GLU A  92      15.318   7.418   0.686  1.00  0.70           O  
ATOM   1378  OE2 GLU A  92      15.909   9.128  -0.520  1.00  0.70           O1-
ATOM   1379  H   GLU A  92      19.919  10.680  -1.229  1.00  0.00           H  
ATOM   1380  HA  GLU A  92      17.774  10.900   0.601  1.00  0.00           H  
ATOM   1381  HB3 GLU A  92      19.714   8.525   0.265  1.00  0.00           H  
ATOM   1382  HB2 GLU A  92      18.497   9.006  -0.856  1.00  0.00           H  
ATOM   1383  HG3 GLU A  92      17.443   8.741   1.977  1.00  0.00           H  
ATOM   1384  HG2 GLU A  92      17.720   7.205   1.250  1.00  0.00           H  
ATOM   1385  N   GLN A  93      20.789  11.007   2.030  1.00  0.76           N  
ATOM   1386  CA  GLN A  93      21.442  11.447   3.293  1.00  0.76           C  
ATOM   1387  C   GLN A  93      21.054  12.879   3.706  1.00  0.76           C  
ATOM   1388  O   GLN A  93      20.391  13.056   4.723  1.00  0.76           O  
ATOM   1389  CB  GLN A  93      23.000  11.310   3.318  1.00  0.76           C  
ATOM   1390  CG  GLN A  93      23.471   9.808   3.119  1.00  0.76           C  
ATOM   1391  CD  GLN A  93      23.206   8.936   4.381  1.00  0.76           C  
ATOM   1392  OE1 GLN A  93      23.055   9.491   5.496  1.00  0.76           O  
ATOM   1393  NE2 GLN A  93      23.014   7.671   4.134  1.00  0.76           N  
ATOM   1394  H   GLN A  93      21.233  11.067   1.125  1.00  0.00           H  
ATOM   1395  HA  GLN A  93      21.088  10.752   4.055  1.00  0.00           H  
ATOM   1396  HB3 GLN A  93      23.457  11.731   4.214  1.00  0.00           H  
ATOM   1397  HB2 GLN A  93      23.458  11.868   2.502  1.00  0.00           H  
ATOM   1398  HG3 GLN A  93      24.487   9.727   2.732  1.00  0.00           H  
ATOM   1399  HG2 GLN A  93      22.825   9.505   2.294  1.00  0.00           H  
ATOM   1400 HE22 GLN A  93      22.989   7.042   4.923  1.00  0.00           H  
ATOM   1401 HE21 GLN A  93      23.103   7.251   3.219  1.00  0.00           H  
ATOM   1402  N   LEU A  94      21.438  13.905   2.873  1.00  0.81           N  
ATOM   1403  CA  LEU A  94      20.990  15.284   2.947  1.00  0.81           C  
ATOM   1404  C   LEU A  94      19.530  15.563   3.354  1.00  0.81           C  
ATOM   1405  O   LEU A  94      19.339  16.478   4.158  1.00  0.81           O  
ATOM   1406  CB  LEU A  94      21.320  16.099   1.655  1.00  0.81           C  
ATOM   1407  CG  LEU A  94      22.706  16.839   1.584  1.00  0.81           C  
ATOM   1408  CD1 LEU A  94      23.018  17.988   2.604  1.00  0.81           C  
ATOM   1409  CD2 LEU A  94      23.924  15.971   1.475  1.00  0.81           C  
ATOM   1410  H   LEU A  94      21.874  13.601   2.013  1.00  0.00           H  
ATOM   1411  HA  LEU A  94      21.617  15.763   3.700  1.00  0.00           H  
ATOM   1412  HB3 LEU A  94      20.615  16.924   1.558  1.00  0.00           H  
ATOM   1413  HB2 LEU A  94      21.134  15.449   0.800  1.00  0.00           H  
ATOM   1414  HG  LEU A  94      22.660  17.294   0.594  1.00  0.00           H  
ATOM   1415 HD11 LEU A  94      23.513  17.595   3.492  1.00  0.00           H  
ATOM   1416 HD12 LEU A  94      23.582  18.727   2.036  1.00  0.00           H  
ATOM   1417 HD13 LEU A  94      22.098  18.392   3.028  1.00  0.00           H  
ATOM   1418 HD21 LEU A  94      24.403  16.088   0.503  1.00  0.00           H  
ATOM   1419 HD22 LEU A  94      24.590  16.276   2.282  1.00  0.00           H  
ATOM   1420 HD23 LEU A  94      23.646  14.930   1.640  1.00  0.00           H  
ATOM   1421  N   SER A  95      18.588  14.867   2.726  1.00  0.74           N  
ATOM   1422  CA  SER A  95      17.114  14.762   2.992  1.00  0.74           C  
ATOM   1423  C   SER A  95      16.779  14.420   4.458  1.00  0.74           C  
ATOM   1424  O   SER A  95      15.757  14.777   5.056  1.00  0.74           O  
ATOM   1425  CB  SER A  95      16.621  13.710   2.034  1.00  0.74           C  
ATOM   1426  OG  SER A  95      15.183  13.577   2.022  1.00  0.74           O  
ATOM   1427  H   SER A  95      18.903  14.251   1.990  1.00  0.00           H  
ATOM   1428  HA  SER A  95      16.804  15.778   2.747  1.00  0.00           H  
ATOM   1429  HB3 SER A  95      17.054  12.743   2.291  1.00  0.00           H  
ATOM   1430  HB2 SER A  95      16.813  13.935   0.984  1.00  0.00           H  
ATOM   1431  HG  SER A  95      14.852  13.073   1.275  1.00  0.00           H  
ATOM   1432  N   SER A  96      17.649  13.571   5.073  1.00  0.68           N  
ATOM   1433  CA  SER A  96      17.660  13.154   6.488  1.00  0.68           C  
ATOM   1434  C   SER A  96      18.553  14.012   7.464  1.00  0.68           C  
ATOM   1435  O   SER A  96      18.351  13.944   8.683  1.00  0.68           O  
ATOM   1436  CB  SER A  96      17.957  11.615   6.402  1.00  0.68           C  
ATOM   1437  OG  SER A  96      17.915  11.034   7.703  1.00  0.68           O  
ATOM   1438  H   SER A  96      18.391  13.161   4.524  1.00  0.00           H  
ATOM   1439  HA  SER A  96      16.643  13.384   6.805  1.00  0.00           H  
ATOM   1440  HB3 SER A  96      18.987  11.567   6.047  1.00  0.00           H  
ATOM   1441  HB2 SER A  96      17.303  11.058   5.731  1.00  0.00           H  
ATOM   1442  HG  SER A  96      17.130  11.395   8.122  1.00  0.00           H  
ATOM   1443  N   VAL A  97      19.399  14.842   6.923  1.00  0.74           N  
ATOM   1444  CA  VAL A  97      20.074  15.809   7.713  1.00  0.74           C  
ATOM   1445  C   VAL A  97      19.315  17.160   7.822  1.00  0.74           C  
ATOM   1446  O   VAL A  97      18.406  17.385   6.985  1.00  0.74           O  
ATOM   1447  CB  VAL A  97      21.506  16.023   7.060  1.00  0.74           C  
ATOM   1448  CG1 VAL A  97      22.458  17.094   7.564  1.00  0.74           C  
ATOM   1449  CG2 VAL A  97      22.239  14.650   7.201  1.00  0.74           C  
ATOM   1450  H   VAL A  97      19.434  15.066   5.939  1.00  0.00           H  
ATOM   1451  HA  VAL A  97      20.255  15.525   8.750  1.00  0.00           H  
ATOM   1452  HB  VAL A  97      21.317  16.205   6.002  1.00  0.00           H  
ATOM   1453 HG11 VAL A  97      22.834  16.841   8.556  1.00  0.00           H  
ATOM   1454 HG12 VAL A  97      23.249  17.284   6.839  1.00  0.00           H  
ATOM   1455 HG13 VAL A  97      21.797  17.944   7.731  1.00  0.00           H  
ATOM   1456 HG21 VAL A  97      21.701  13.763   6.865  1.00  0.00           H  
ATOM   1457 HG22 VAL A  97      23.076  14.579   6.506  1.00  0.00           H  
ATOM   1458 HG23 VAL A  97      22.608  14.525   8.219  1.00  0.00           H  
ATOM   1459  N   SER A  98      19.593  17.949   8.839  1.00  0.75           N  
ATOM   1460  CA  SER A  98      18.945  19.245   9.140  1.00  0.75           C  
ATOM   1461  C   SER A  98      20.002  20.338   9.171  1.00  0.75           C  
ATOM   1462  O   SER A  98      19.704  21.540   9.072  1.00  0.75           O  
ATOM   1463  CB  SER A  98      18.102  19.092  10.423  1.00  0.75           C  
ATOM   1464  OG  SER A  98      18.981  18.732  11.476  1.00  0.75           O  
ATOM   1465  H   SER A  98      20.308  17.532   9.419  1.00  0.00           H  
ATOM   1466  HA  SER A  98      18.140  19.572   8.481  1.00  0.00           H  
ATOM   1467  HB3 SER A  98      17.156  18.560  10.518  1.00  0.00           H  
ATOM   1468  HB2 SER A  98      17.763  20.053  10.811  1.00  0.00           H  
ATOM   1469  HG  SER A  98      18.912  17.775  11.443  1.00  0.00           H  
ATOM   1470  N   SER A  99      21.247  19.919   9.576  1.00  0.75           N  
ATOM   1471  CA  SER A  99      22.332  20.837   9.911  1.00  0.75           C  
ATOM   1472  C   SER A  99      23.652  19.997   9.862  1.00  0.75           C  
ATOM   1473  O   SER A  99      23.673  18.805  10.232  1.00  0.75           O  
ATOM   1474  CB  SER A  99      22.116  21.456  11.304  1.00  0.75           C  
ATOM   1475  OG  SER A  99      23.041  22.426  11.620  1.00  0.75           O  
ATOM   1476  H   SER A  99      21.473  18.936   9.626  1.00  0.00           H  
ATOM   1477  HA  SER A  99      22.374  21.637   9.171  1.00  0.00           H  
ATOM   1478  HB3 SER A  99      22.127  20.752  12.136  1.00  0.00           H  
ATOM   1479  HB2 SER A  99      21.132  21.924  11.343  1.00  0.00           H  
ATOM   1480  HG  SER A  99      23.210  22.868  10.784  1.00  0.00           H  
ATOM   1481  N   PHE A 100      24.786  20.656   9.566  1.00  0.77           N  
ATOM   1482  CA  PHE A 100      26.160  20.018   9.543  1.00  0.77           C  
ATOM   1483  C   PHE A 100      27.277  21.068   9.806  1.00  0.77           C  
ATOM   1484  O   PHE A 100      27.062  22.217   9.486  1.00  0.77           O  
ATOM   1485  CB  PHE A 100      26.357  19.296   8.189  1.00  0.77           C  
ATOM   1486  CG  PHE A 100      26.121  19.851   6.752  1.00  0.77           C  
ATOM   1487  CD1 PHE A 100      26.243  21.217   6.480  1.00  0.77           C  
ATOM   1488  CD2 PHE A 100      26.132  18.947   5.634  1.00  0.77           C  
ATOM   1489  CE1 PHE A 100      26.094  21.679   5.174  1.00  0.77           C  
ATOM   1490  CE2 PHE A 100      25.957  19.465   4.316  1.00  0.77           C  
ATOM   1491  CZ  PHE A 100      25.881  20.838   4.105  1.00  0.77           C  
ATOM   1492  H   PHE A 100      24.751  21.659   9.454  1.00  0.00           H  
ATOM   1493  HA  PHE A 100      26.262  19.252  10.312  1.00  0.00           H  
ATOM   1494  HB3 PHE A 100      25.890  18.313   8.254  1.00  0.00           H  
ATOM   1495  HB2 PHE A 100      27.410  19.017   8.179  1.00  0.00           H  
ATOM   1496  HD1 PHE A 100      26.467  21.864   7.316  1.00  0.00           H  
ATOM   1497  HD2 PHE A 100      26.327  17.901   5.819  1.00  0.00           H  
ATOM   1498  HE1 PHE A 100      25.947  22.738   5.015  1.00  0.00           H  
ATOM   1499  HE2 PHE A 100      26.140  18.765   3.514  1.00  0.00           H  
ATOM   1500  HZ  PHE A 100      25.651  21.258   3.137  1.00  0.00           H  
ATOM   1501  N   GLU A 101      28.398  20.598  10.363  1.00  0.77           N  
ATOM   1502  CA  GLU A 101      29.689  21.310  10.479  1.00  0.77           C  
ATOM   1503  C   GLU A 101      30.521  20.988   9.276  1.00  0.77           C  
ATOM   1504  O   GLU A 101      30.811  19.854   8.979  1.00  0.77           O  
ATOM   1505  CB  GLU A 101      30.462  20.815  11.716  1.00  0.77           C  
ATOM   1506  CG  GLU A 101      31.716  21.670  12.075  1.00  0.77           C  
ATOM   1507  CD  GLU A 101      32.597  21.122  13.244  1.00  0.77           C  
ATOM   1508  OE1 GLU A 101      33.592  21.752  13.698  1.00  0.77           O  
ATOM   1509  OE2 GLU A 101      32.253  20.028  13.786  1.00  0.77           O1-
ATOM   1510  H   GLU A 101      28.431  19.625  10.631  1.00  0.00           H  
ATOM   1511  HA  GLU A 101      29.527  22.387  10.494  1.00  0.00           H  
ATOM   1512  HB3 GLU A 101      30.712  19.761  11.602  1.00  0.00           H  
ATOM   1513  HB2 GLU A 101      29.817  20.742  12.592  1.00  0.00           H  
ATOM   1514  HG3 GLU A 101      31.322  22.663  12.292  1.00  0.00           H  
ATOM   1515  HG2 GLU A 101      32.349  21.734  11.189  1.00  0.00           H  
ATOM   1516  N   ARG A 102      30.838  22.033   8.543  1.00  0.75           N  
ATOM   1517  CA  ARG A 102      31.845  22.082   7.523  1.00  0.75           C  
ATOM   1518  C   ARG A 102      33.163  22.407   8.213  1.00  0.75           C  
ATOM   1519  O   ARG A 102      33.518  23.602   8.393  1.00  0.75           O  
ATOM   1520  CB  ARG A 102      31.423  23.228   6.452  1.00  0.75           C  
ATOM   1521  CG  ARG A 102      32.466  23.417   5.351  1.00  0.75           C  
ATOM   1522  CD  ARG A 102      31.891  24.114   4.076  1.00  0.75           C  
ATOM   1523  NE  ARG A 102      32.947  24.592   3.146  1.00  0.75           N  
ATOM   1524  CZ  ARG A 102      33.750  25.672   3.308  1.00  0.75           C  
ATOM   1525  NH1 ARG A 102      33.692  26.522   4.340  1.00  0.75           N  
ATOM   1526  NH2 ARG A 102      34.638  25.846   2.321  1.00  0.75           N1+
ATOM   1527  H   ARG A 102      30.464  22.920   8.849  1.00  0.00           H  
ATOM   1528  HA  ARG A 102      31.826  21.132   6.989  1.00  0.00           H  
ATOM   1529  HB3 ARG A 102      31.154  24.147   6.973  1.00  0.00           H  
ATOM   1530  HB2 ARG A 102      30.474  23.004   5.963  1.00  0.00           H  
ATOM   1531  HG3 ARG A 102      32.840  22.451   5.012  1.00  0.00           H  
ATOM   1532  HG2 ARG A 102      33.341  23.906   5.777  1.00  0.00           H  
ATOM   1533  HD3 ARG A 102      31.173  24.899   4.315  1.00  0.00           H  
ATOM   1534  HD2 ARG A 102      31.253  23.420   3.529  1.00  0.00           H  
ATOM   1535  HE  ARG A 102      33.213  23.989   2.381  1.00  0.00           H  
ATOM   1536 HH12 ARG A 102      33.993  27.467   4.154  1.00  0.00           H  
ATOM   1537 HH11 ARG A 102      33.061  26.407   5.121  1.00  0.00           H  
ATOM   1538 HH22 ARG A 102      35.215  26.665   2.199  1.00  0.00           H  
ATOM   1539 HH21 ARG A 102      35.045  25.058   1.838  1.00  0.00           H  
ATOM   1540  N   PHE A 103      33.878  21.346   8.689  1.00  0.84           N  
ATOM   1541  CA  PHE A 103      35.143  21.434   9.402  1.00  0.84           C  
ATOM   1542  C   PHE A 103      36.186  21.023   8.376  1.00  0.84           C  
ATOM   1543  O   PHE A 103      35.935  20.245   7.491  1.00  0.84           O  
ATOM   1544  CB  PHE A 103      35.201  20.503  10.592  1.00  0.84           C  
ATOM   1545  CG  PHE A 103      35.244  18.991  10.301  1.00  0.84           C  
ATOM   1546  CD1 PHE A 103      34.103  18.304   9.951  1.00  0.84           C  
ATOM   1547  CD2 PHE A 103      36.482  18.321  10.348  1.00  0.84           C  
ATOM   1548  CE1 PHE A 103      34.231  16.990   9.514  1.00  0.84           C  
ATOM   1549  CE2 PHE A 103      36.546  17.014   9.935  1.00  0.84           C  
ATOM   1550  CZ  PHE A 103      35.461  16.321   9.499  1.00  0.84           C  
ATOM   1551  H   PHE A 103      33.444  20.439   8.779  1.00  0.00           H  
ATOM   1552  HA  PHE A 103      35.369  22.447   9.735  1.00  0.00           H  
ATOM   1553  HB3 PHE A 103      34.333  20.603  11.243  1.00  0.00           H  
ATOM   1554  HB2 PHE A 103      36.044  20.818  11.207  1.00  0.00           H  
ATOM   1555  HD1 PHE A 103      33.114  18.738   9.927  1.00  0.00           H  
ATOM   1556  HD2 PHE A 103      37.387  18.901  10.449  1.00  0.00           H  
ATOM   1557  HE1 PHE A 103      33.309  16.494   9.250  1.00  0.00           H  
ATOM   1558  HE2 PHE A 103      37.439  16.406   9.942  1.00  0.00           H  
ATOM   1559  HZ  PHE A 103      35.504  15.292   9.171  1.00  0.00           H  
ATOM   1560  N   GLU A 104      37.383  21.610   8.547  1.00  0.84           N  
ATOM   1561  CA  GLU A 104      38.540  21.435   7.660  1.00  0.84           C  
ATOM   1562  C   GLU A 104      39.176  20.099   8.135  1.00  0.84           C  
ATOM   1563  O   GLU A 104      39.754  20.006   9.234  1.00  0.84           O  
ATOM   1564  CB  GLU A 104      39.428  22.685   7.923  1.00  0.84           C  
ATOM   1565  CG  GLU A 104      40.342  22.853   6.680  1.00  0.84           C  
ATOM   1566  CD  GLU A 104      41.256  24.080   6.673  1.00  0.84           C  
ATOM   1567  OE1 GLU A 104      41.934  24.270   5.646  1.00  0.84           O  
ATOM   1568  OE2 GLU A 104      41.333  24.764   7.739  1.00  0.84           O1-
ATOM   1569  H   GLU A 104      37.438  22.217   9.352  1.00  0.00           H  
ATOM   1570  HA  GLU A 104      38.146  21.254   6.660  1.00  0.00           H  
ATOM   1571  HB3 GLU A 104      39.949  22.633   8.879  1.00  0.00           H  
ATOM   1572  HB2 GLU A 104      38.762  23.545   7.988  1.00  0.00           H  
ATOM   1573  HG3 GLU A 104      39.687  22.837   5.809  1.00  0.00           H  
ATOM   1574  HG2 GLU A 104      41.120  22.094   6.598  1.00  0.00           H  
ATOM   1575  N   ILE A 105      39.042  19.029   7.331  1.00  0.90           N  
ATOM   1576  CA  ILE A 105      39.587  17.691   7.619  1.00  0.90           C  
ATOM   1577  C   ILE A 105      41.088  17.485   7.324  1.00  0.90           C  
ATOM   1578  O   ILE A 105      41.733  16.652   7.916  1.00  0.90           O  
ATOM   1579  CB  ILE A 105      38.804  16.632   6.763  1.00  0.90           C  
ATOM   1580  CG1 ILE A 105      39.119  15.149   7.185  1.00  0.90           C  
ATOM   1581  CG2 ILE A 105      38.964  16.861   5.254  1.00  0.90           C  
ATOM   1582  CD1 ILE A 105      38.232  13.986   6.622  1.00  0.90           C  
ATOM   1583  H   ILE A 105      38.667  19.260   6.422  1.00  0.00           H  
ATOM   1584  HA  ILE A 105      39.298  17.505   8.653  1.00  0.00           H  
ATOM   1585  HB  ILE A 105      37.748  16.790   6.979  1.00  0.00           H  
ATOM   1586 HG13 ILE A 105      39.040  15.023   8.265  1.00  0.00           H  
ATOM   1587 HG12 ILE A 105      40.177  15.063   6.937  1.00  0.00           H  
ATOM   1588 HG21 ILE A 105      39.893  17.176   4.778  1.00  0.00           H  
ATOM   1589 HG22 ILE A 105      38.723  15.982   4.655  1.00  0.00           H  
ATOM   1590 HG23 ILE A 105      38.320  17.681   4.938  1.00  0.00           H  
ATOM   1591 HD11 ILE A 105      38.742  13.024   6.673  1.00  0.00           H  
ATOM   1592 HD12 ILE A 105      37.414  13.745   7.301  1.00  0.00           H  
ATOM   1593 HD13 ILE A 105      37.801  14.126   5.630  1.00  0.00           H  
ATOM   1594  N   PHE A 106      41.512  18.145   6.251  1.00  0.91           N  
ATOM   1595  CA  PHE A 106      42.968  18.179   5.844  1.00  0.91           C  
ATOM   1596  C   PHE A 106      43.344  19.636   5.478  1.00  0.91           C  
ATOM   1597  O   PHE A 106      43.413  20.008   4.326  1.00  0.91           O  
ATOM   1598  CB  PHE A 106      43.248  17.222   4.718  1.00  0.91           C  
ATOM   1599  CG  PHE A 106      43.073  15.762   5.054  1.00  0.91           C  
ATOM   1600  CD1 PHE A 106      43.840  15.219   6.111  1.00  0.91           C  
ATOM   1601  CD2 PHE A 106      42.104  14.983   4.334  1.00  0.91           C  
ATOM   1602  CE1 PHE A 106      43.575  13.850   6.523  1.00  0.91           C  
ATOM   1603  CE2 PHE A 106      41.972  13.641   4.769  1.00  0.91           C  
ATOM   1604  CZ  PHE A 106      42.659  13.039   5.817  1.00  0.91           C  
ATOM   1605  H   PHE A 106      40.860  18.635   5.655  1.00  0.00           H  
ATOM   1606  HA  PHE A 106      43.531  17.806   6.701  1.00  0.00           H  
ATOM   1607  HB3 PHE A 106      44.219  17.442   4.273  1.00  0.00           H  
ATOM   1608  HB2 PHE A 106      42.564  17.455   3.903  1.00  0.00           H  
ATOM   1609  HD1 PHE A 106      44.491  15.798   6.749  1.00  0.00           H  
ATOM   1610  HD2 PHE A 106      41.334  15.300   3.647  1.00  0.00           H  
ATOM   1611  HE1 PHE A 106      44.129  13.505   7.385  1.00  0.00           H  
ATOM   1612  HE2 PHE A 106      41.083  13.111   4.460  1.00  0.00           H  
ATOM   1613  HZ  PHE A 106      42.453  12.021   6.111  1.00  0.00           H  
ATOM   1614  N   PRO A 107      43.695  20.514   6.455  1.00  0.92           N  
ATOM   1615  CA  PRO A 107      44.465  21.726   6.258  1.00  0.92           C  
ATOM   1616  C   PRO A 107      45.663  21.604   5.306  1.00  0.92           C  
ATOM   1617  O   PRO A 107      46.445  20.694   5.485  1.00  0.92           O  
ATOM   1618  CB  PRO A 107      44.881  22.280   7.629  1.00  0.92           C  
ATOM   1619  CG  PRO A 107      43.798  21.670   8.534  1.00  0.92           C  
ATOM   1620  CD  PRO A 107      43.462  20.405   7.880  1.00  0.92           C  
ATOM   1621  HA  PRO A 107      43.718  22.372   5.795  1.00  0.00           H  
ATOM   1622  HB3 PRO A 107      44.853  23.370   7.625  1.00  0.00           H  
ATOM   1623  HB2 PRO A 107      45.870  21.884   7.856  1.00  0.00           H  
ATOM   1624  HG3 PRO A 107      42.870  22.241   8.489  1.00  0.00           H  
ATOM   1625  HG2 PRO A 107      44.158  21.623   9.562  1.00  0.00           H  
ATOM   1626  HD2 PRO A 107      44.132  19.630   8.252  1.00  0.00           H  
ATOM   1627  HD3 PRO A 107      42.405  20.154   7.968  1.00  0.00           H  
ATOM   1628  N   LYS A 108      45.709  22.397   4.266  1.00  0.85           N  
ATOM   1629  CA  LYS A 108      46.303  22.170   2.973  1.00  0.85           C  
ATOM   1630  C   LYS A 108      47.807  21.662   2.965  1.00  0.85           C  
ATOM   1631  O   LYS A 108      48.086  20.527   2.551  1.00  0.85           O  
ATOM   1632  CB  LYS A 108      46.310  23.555   2.291  1.00  0.85           C  
ATOM   1633  CG  LYS A 108      44.967  24.234   1.859  1.00  0.85           C  
ATOM   1634  CD  LYS A 108      45.321  25.577   1.187  1.00  0.85           C  
ATOM   1635  CE  LYS A 108      45.780  26.738   2.130  1.00  0.85           C  
ATOM   1636  NZ  LYS A 108      46.118  28.040   1.462  1.00  0.85           N1+
ATOM   1637  H   LYS A 108      45.002  23.118   4.300  1.00  0.00           H  
ATOM   1638  HA  LYS A 108      45.660  21.468   2.440  1.00  0.00           H  
ATOM   1639  HB3 LYS A 108      46.911  23.453   1.387  1.00  0.00           H  
ATOM   1640  HB2 LYS A 108      46.828  24.278   2.920  1.00  0.00           H  
ATOM   1641  HG3 LYS A 108      44.287  24.410   2.692  1.00  0.00           H  
ATOM   1642  HG2 LYS A 108      44.543  23.534   1.140  1.00  0.00           H  
ATOM   1643  HD3 LYS A 108      44.447  25.929   0.639  1.00  0.00           H  
ATOM   1644  HD2 LYS A 108      46.131  25.421   0.474  1.00  0.00           H  
ATOM   1645  HE3 LYS A 108      46.719  26.496   2.628  1.00  0.00           H  
ATOM   1646  HE2 LYS A 108      45.061  27.075   2.877  1.00  0.00           H  
ATOM   1647  HZ1 LYS A 108      45.367  28.366   0.870  1.00  0.00           H  
ATOM   1648  HZ2 LYS A 108      46.161  28.816   2.106  1.00  0.00           H  
ATOM   1649  HZ3 LYS A 108      47.018  27.898   1.026  1.00  0.00           H  
ATOM   1650  N   GLU A 109      48.755  22.500   3.324  1.00  0.77           N  
ATOM   1651  CA  GLU A 109      50.232  22.397   3.276  1.00  0.77           C  
ATOM   1652  C   GLU A 109      50.727  21.477   4.400  1.00  0.77           C  
ATOM   1653  O   GLU A 109      51.563  20.522   4.137  1.00  0.77           O  
ATOM   1654  CB  GLU A 109      50.877  23.767   3.407  1.00  0.77           C  
ATOM   1655  CG  GLU A 109      50.815  24.525   2.059  1.00  0.77           C  
ATOM   1656  CD  GLU A 109      51.556  25.870   2.064  1.00  0.77           C  
ATOM   1657  OE1 GLU A 109      51.469  26.451   0.944  1.00  0.77           O  
ATOM   1658  OE2 GLU A 109      52.338  26.225   2.947  1.00  0.77           O1-
ATOM   1659  H   GLU A 109      48.512  23.409   3.692  1.00  0.00           H  
ATOM   1660  HA  GLU A 109      50.414  21.914   2.316  1.00  0.00           H  
ATOM   1661  HB3 GLU A 109      51.946  23.770   3.616  1.00  0.00           H  
ATOM   1662  HB2 GLU A 109      50.390  24.357   4.184  1.00  0.00           H  
ATOM   1663  HG3 GLU A 109      49.776  24.641   1.750  1.00  0.00           H  
ATOM   1664  HG2 GLU A 109      51.211  23.923   1.241  1.00  0.00           H  
ATOM   1665  N   SER A 110      50.153  21.672   5.569  1.00  0.85           N  
ATOM   1666  CA  SER A 110      50.320  20.816   6.722  1.00  0.85           C  
ATOM   1667  C   SER A 110      49.933  19.359   6.522  1.00  0.85           C  
ATOM   1668  O   SER A 110      50.621  18.513   7.098  1.00  0.85           O  
ATOM   1669  CB  SER A 110      49.707  21.457   7.964  1.00  0.85           C  
ATOM   1670  OG  SER A 110      48.348  21.964   7.917  1.00  0.85           O  
ATOM   1671  H   SER A 110      49.515  22.444   5.701  1.00  0.00           H  
ATOM   1672  HA  SER A 110      51.394  20.782   6.904  1.00  0.00           H  
ATOM   1673  HB3 SER A 110      50.372  22.292   8.184  1.00  0.00           H  
ATOM   1674  HB2 SER A 110      49.715  20.824   8.852  1.00  0.00           H  
ATOM   1675  HG  SER A 110      48.269  22.608   7.210  1.00  0.00           H  
ATOM   1676  N   SER A 111      48.884  19.065   5.791  1.00  0.86           N  
ATOM   1677  CA  SER A 111      48.432  17.752   5.575  1.00  0.86           C  
ATOM   1678  C   SER A 111      49.340  17.138   4.530  1.00  0.86           C  
ATOM   1679  O   SER A 111      49.670  15.906   4.618  1.00  0.86           O  
ATOM   1680  CB  SER A 111      47.023  17.598   5.235  1.00  0.86           C  
ATOM   1681  OG  SER A 111      46.278  18.011   6.401  1.00  0.86           O  
ATOM   1682  H   SER A 111      48.379  19.858   5.422  1.00  0.00           H  
ATOM   1683  HA  SER A 111      48.621  17.112   6.437  1.00  0.00           H  
ATOM   1684  HB3 SER A 111      46.919  16.563   4.909  1.00  0.00           H  
ATOM   1685  HB2 SER A 111      46.786  18.200   4.357  1.00  0.00           H  
ATOM   1686  HG  SER A 111      46.150  18.956   6.292  1.00  0.00           H  
ATOM   1687  N   TRP A 112      49.599  17.879   3.454  1.00  0.79           N  
ATOM   1688  CA  TRP A 112      50.109  17.443   2.116  1.00  0.79           C  
ATOM   1689  C   TRP A 112      51.349  18.246   1.715  1.00  0.79           C  
ATOM   1690  O   TRP A 112      51.155  19.341   1.112  1.00  0.79           O  
ATOM   1691  CB  TRP A 112      49.037  17.375   1.077  1.00  0.79           C  
ATOM   1692  CG  TRP A 112      47.786  16.670   1.286  1.00  0.79           C  
ATOM   1693  CD1 TRP A 112      46.561  17.234   1.535  1.00  0.79           C  
ATOM   1694  CD2 TRP A 112      47.563  15.244   1.281  1.00  0.79           C  
ATOM   1695  NE1 TRP A 112      45.639  16.251   1.706  1.00  0.79           N  
ATOM   1696  CE2 TRP A 112      46.161  15.003   1.543  1.00  0.79           C  
ATOM   1697  CE3 TRP A 112      48.351  14.069   1.095  1.00  0.79           C  
ATOM   1698  CZ2 TRP A 112      45.594  13.701   1.664  1.00  0.79           C  
ATOM   1699  CZ3 TRP A 112      47.833  12.747   1.381  1.00  0.79           C  
ATOM   1700  CH2 TRP A 112      46.452  12.593   1.473  1.00  0.79           C  
ATOM   1701  H   TRP A 112      49.119  18.765   3.395  1.00  0.00           H  
ATOM   1702  HA  TRP A 112      50.542  16.443   2.110  1.00  0.00           H  
ATOM   1703  HB3 TRP A 112      49.500  16.857   0.237  1.00  0.00           H  
ATOM   1704  HB2 TRP A 112      48.897  18.387   0.699  1.00  0.00           H  
ATOM   1705  HD1 TRP A 112      46.372  18.297   1.516  1.00  0.00           H  
ATOM   1706  HE1 TRP A 112      44.680  16.484   1.917  1.00  0.00           H  
ATOM   1707  HE3 TRP A 112      49.401  14.158   0.859  1.00  0.00           H  
ATOM   1708  HZ2 TRP A 112      44.597  13.496   2.026  1.00  0.00           H  
ATOM   1709  HZ3 TRP A 112      48.463  11.891   1.572  1.00  0.00           H  
ATOM   1710  HH2 TRP A 112      46.087  11.582   1.571  1.00  0.00           H  
ATOM   1711  N   PRO A 113      52.510  17.900   2.201  1.00  0.77           N  
ATOM   1712  CA  PRO A 113      53.718  18.523   1.718  1.00  0.77           C  
ATOM   1713  C   PRO A 113      54.321  17.926   0.369  1.00  0.77           C  
ATOM   1714  O   PRO A 113      54.180  16.699   0.110  1.00  0.77           O  
ATOM   1715  CB  PRO A 113      54.627  18.381   2.980  1.00  0.77           C  
ATOM   1716  CG  PRO A 113      54.258  17.008   3.612  1.00  0.77           C  
ATOM   1717  CD  PRO A 113      52.800  16.994   3.322  1.00  0.77           C  
ATOM   1718  HA  PRO A 113      53.500  19.570   1.511  1.00  0.00           H  
ATOM   1719  HB3 PRO A 113      54.378  19.248   3.592  1.00  0.00           H  
ATOM   1720  HB2 PRO A 113      55.686  18.390   2.725  1.00  0.00           H  
ATOM   1721  HG3 PRO A 113      54.549  17.045   4.662  1.00  0.00           H  
ATOM   1722  HG2 PRO A 113      54.806  16.243   3.063  1.00  0.00           H  
ATOM   1723  HD2 PRO A 113      52.410  15.983   3.201  1.00  0.00           H  
ATOM   1724  HD3 PRO A 113      52.244  17.466   4.132  1.00  0.00           H  
ATOM   1725  N   ASN A 114      55.005  18.773  -0.396  1.00  0.78           N  
ATOM   1726  CA  ASN A 114      55.715  18.531  -1.738  1.00  0.78           C  
ATOM   1727  C   ASN A 114      54.680  18.106  -2.797  1.00  0.78           C  
ATOM   1728  O   ASN A 114      54.972  17.396  -3.795  1.00  0.78           O  
ATOM   1729  CB  ASN A 114      56.943  17.565  -1.592  1.00  0.78           C  
ATOM   1730  CG  ASN A 114      58.175  18.011  -0.816  1.00  0.78           C  
ATOM   1731  OD1 ASN A 114      58.226  19.222  -0.512  1.00  0.78           O  
ATOM   1732  ND2 ASN A 114      59.094  17.087  -0.612  1.00  0.78           N  
ATOM   1733  H   ASN A 114      55.418  19.581   0.048  1.00  0.00           H  
ATOM   1734  HA  ASN A 114      56.105  19.505  -2.035  1.00  0.00           H  
ATOM   1735  HB3 ASN A 114      57.296  17.234  -2.569  1.00  0.00           H  
ATOM   1736  HB2 ASN A 114      56.567  16.602  -1.249  1.00  0.00           H  
ATOM   1737 HD22 ASN A 114      59.900  17.291  -0.039  1.00  0.00           H  
ATOM   1738 HD21 ASN A 114      58.867  16.137  -0.867  1.00  0.00           H  
ATOM   1739  N   HIS A 115      53.490  18.598  -2.547  1.00  0.86           N  
ATOM   1740  CA  HIS A 115      52.462  18.537  -3.567  1.00  0.86           C  
ATOM   1741  C   HIS A 115      52.047  20.036  -3.821  1.00  0.86           C  
ATOM   1742  O   HIS A 115      52.016  20.785  -2.826  1.00  0.86           O  
ATOM   1743  CB  HIS A 115      51.262  17.746  -3.041  1.00  0.86           C  
ATOM   1744  CG  HIS A 115      51.428  16.247  -3.062  1.00  0.86           C  
ATOM   1745  ND1 HIS A 115      51.425  15.370  -1.966  1.00  0.86           N  
ATOM   1746  CD2 HIS A 115      51.443  15.481  -4.208  1.00  0.86           C  
ATOM   1747  CE1 HIS A 115      51.439  14.190  -2.487  1.00  0.86           C  
ATOM   1748  NE2 HIS A 115      51.347  14.121  -3.810  1.00  0.86           N  
ATOM   1749  H   HIS A 115      53.365  19.352  -1.887  1.00  0.00           H  
ATOM   1750  HA  HIS A 115      52.858  18.098  -4.483  1.00  0.00           H  
ATOM   1751  HB3 HIS A 115      50.337  18.051  -3.530  1.00  0.00           H  
ATOM   1752  HB2 HIS A 115      51.157  17.952  -1.976  1.00  0.00           H  
ATOM   1753  HD2 HIS A 115      51.301  15.659  -5.263  1.00  0.00           H  
ATOM   1754  HE1 HIS A 115      51.370  13.288  -1.898  1.00  0.00           H  
ATOM   1755  HE2 HIS A 115      51.100  13.401  -4.473  1.00  0.00           H  
ATOM   1756  N   THR A 116      51.699  20.387  -5.031  1.00  0.86           N  
ATOM   1757  CA  THR A 116      50.887  21.589  -5.261  1.00  0.86           C  
ATOM   1758  C   THR A 116      49.420  21.090  -5.149  1.00  0.86           C  
ATOM   1759  O   THR A 116      49.087  20.041  -5.630  1.00  0.86           O  
ATOM   1760  CB  THR A 116      51.282  22.211  -6.631  1.00  0.86           C  
ATOM   1761  OG1 THR A 116      52.610  22.709  -6.566  1.00  0.86           O  
ATOM   1762  CG2 THR A 116      50.501  23.474  -6.972  1.00  0.86           C  
ATOM   1763  H   THR A 116      51.624  19.657  -5.725  1.00  0.00           H  
ATOM   1764  HA  THR A 116      51.028  22.353  -4.497  1.00  0.00           H  
ATOM   1765  HB  THR A 116      51.088  21.553  -7.478  1.00  0.00           H  
ATOM   1766  HG1 THR A 116      53.078  21.931  -6.877  1.00  0.00           H  
ATOM   1767 HG21 THR A 116      50.917  23.976  -7.845  1.00  0.00           H  
ATOM   1768 HG22 THR A 116      49.458  23.259  -7.207  1.00  0.00           H  
ATOM   1769 HG23 THR A 116      50.709  24.181  -6.169  1.00  0.00           H  
ATOM   1770  N   VAL A 117      48.527  21.946  -4.582  1.00  0.79           N  
ATOM   1771  CA  VAL A 117      47.175  21.546  -4.052  1.00  0.79           C  
ATOM   1772  C   VAL A 117      45.940  22.328  -4.579  1.00  0.79           C  
ATOM   1773  O   VAL A 117      44.889  21.736  -4.458  1.00  0.79           O  
ATOM   1774  CB  VAL A 117      47.175  21.626  -2.459  1.00  0.79           C  
ATOM   1775  CG1 VAL A 117      48.128  20.465  -1.959  1.00  0.79           C  
ATOM   1776  CG2 VAL A 117      47.671  22.909  -1.917  1.00  0.79           C  
ATOM   1777  H   VAL A 117      48.786  22.906  -4.402  1.00  0.00           H  
ATOM   1778  HA  VAL A 117      46.872  20.529  -4.301  1.00  0.00           H  
ATOM   1779  HB  VAL A 117      46.182  21.452  -2.045  1.00  0.00           H  
ATOM   1780 HG11 VAL A 117      49.114  20.384  -2.416  1.00  0.00           H  
ATOM   1781 HG12 VAL A 117      48.350  20.555  -0.895  1.00  0.00           H  
ATOM   1782 HG13 VAL A 117      47.736  19.448  -1.962  1.00  0.00           H  
ATOM   1783 HG21 VAL A 117      47.557  22.969  -0.835  1.00  0.00           H  
ATOM   1784 HG22 VAL A 117      48.726  23.121  -2.089  1.00  0.00           H  
ATOM   1785 HG23 VAL A 117      47.087  23.724  -2.345  1.00  0.00           H  
ATOM   1786  N   THR A 118      46.232  23.486  -5.220  1.00  0.69           N  
ATOM   1787  CA  THR A 118      45.172  24.279  -5.813  1.00  0.69           C  
ATOM   1788  C   THR A 118      45.642  24.877  -7.173  1.00  0.69           C  
ATOM   1789  O   THR A 118      46.834  24.632  -7.570  1.00  0.69           O  
ATOM   1790  CB  THR A 118      44.735  25.468  -4.891  1.00  0.69           C  
ATOM   1791  OG1 THR A 118      45.659  26.510  -4.684  1.00  0.69           O  
ATOM   1792  CG2 THR A 118      44.215  25.028  -3.491  1.00  0.69           C  
ATOM   1793  H   THR A 118      47.192  23.619  -5.504  1.00  0.00           H  
ATOM   1794  HA  THR A 118      44.265  23.729  -6.063  1.00  0.00           H  
ATOM   1795  HB  THR A 118      43.847  25.953  -5.297  1.00  0.00           H  
ATOM   1796  HG1 THR A 118      45.836  26.822  -5.574  1.00  0.00           H  
ATOM   1797 HG21 THR A 118      45.129  24.821  -2.934  1.00  0.00           H  
ATOM   1798 HG22 THR A 118      43.816  25.892  -2.960  1.00  0.00           H  
ATOM   1799 HG23 THR A 118      43.513  24.195  -3.461  1.00  0.00           H  
ATOM   1800  N   GLY A 119      44.763  25.555  -7.870  1.00  0.86           N  
ATOM   1801  CA  GLY A 119      45.002  25.966  -9.206  1.00  0.86           C  
ATOM   1802  C   GLY A 119      43.796  26.745  -9.716  1.00  0.86           C  
ATOM   1803  O   GLY A 119      42.711  26.676  -9.120  1.00  0.86           O  
ATOM   1804  H   GLY A 119      43.856  25.849  -7.534  1.00  0.00           H  
ATOM   1805  HA3 GLY A 119      45.025  25.089  -9.853  1.00  0.00           H  
ATOM   1806  HA2 GLY A 119      45.887  26.603  -9.196  1.00  0.00           H  
ATOM   1807  N   VAL A 120      43.972  27.402 -10.872  1.00  0.89           N  
ATOM   1808  CA  VAL A 120      42.869  27.711 -11.733  1.00  0.89           C  
ATOM   1809  C   VAL A 120      42.294  26.422 -12.283  1.00  0.89           C  
ATOM   1810  O   VAL A 120      42.900  25.329 -12.248  1.00  0.89           O  
ATOM   1811  CB  VAL A 120      43.337  28.607 -12.925  1.00  0.89           C  
ATOM   1812  CG1 VAL A 120      43.695  30.083 -12.636  1.00  0.89           C  
ATOM   1813  CG2 VAL A 120      44.462  28.020 -13.851  1.00  0.89           C  
ATOM   1814  H   VAL A 120      44.868  27.478 -11.333  1.00  0.00           H  
ATOM   1815  HA  VAL A 120      42.130  28.208 -11.105  1.00  0.00           H  
ATOM   1816  HB  VAL A 120      42.445  28.587 -13.551  1.00  0.00           H  
ATOM   1817 HG11 VAL A 120      43.835  30.659 -13.551  1.00  0.00           H  
ATOM   1818 HG12 VAL A 120      42.980  30.607 -12.001  1.00  0.00           H  
ATOM   1819 HG13 VAL A 120      44.539  30.180 -11.952  1.00  0.00           H  
ATOM   1820 HG21 VAL A 120      45.479  28.049 -13.461  1.00  0.00           H  
ATOM   1821 HG22 VAL A 120      44.339  26.966 -14.104  1.00  0.00           H  
ATOM   1822 HG23 VAL A 120      44.487  28.637 -14.749  1.00  0.00           H  
ATOM   1823  N   SER A 121      41.135  26.452 -12.916  1.00  0.87           N  
ATOM   1824  CA  SER A 121      40.638  25.374 -13.812  1.00  0.87           C  
ATOM   1825  C   SER A 121      39.471  26.030 -14.708  1.00  0.87           C  
ATOM   1826  O   SER A 121      39.328  27.207 -14.817  1.00  0.87           O  
ATOM   1827  CB  SER A 121      40.073  24.232 -12.923  1.00  0.87           C  
ATOM   1828  OG  SER A 121      38.929  24.678 -12.134  1.00  0.87           O  
ATOM   1829  H   SER A 121      40.652  27.339 -12.921  1.00  0.00           H  
ATOM   1830  HA  SER A 121      41.452  24.993 -14.429  1.00  0.00           H  
ATOM   1831  HB3 SER A 121      40.851  23.737 -12.342  1.00  0.00           H  
ATOM   1832  HB2 SER A 121      39.623  23.514 -13.608  1.00  0.00           H  
ATOM   1833  HG  SER A 121      39.103  25.445 -11.584  1.00  0.00           H  
ATOM   1834  N   SER A 122      38.576  25.095 -15.205  1.00  0.74           N  
ATOM   1835  CA  SER A 122      37.285  25.375 -15.794  1.00  0.74           C  
ATOM   1836  C   SER A 122      36.233  25.939 -14.831  1.00  0.74           C  
ATOM   1837  O   SER A 122      35.178  26.384 -15.233  1.00  0.74           O  
ATOM   1838  CB  SER A 122      36.788  24.066 -16.446  1.00  0.74           C  
ATOM   1839  OG  SER A 122      36.740  22.981 -15.591  1.00  0.74           O  
ATOM   1840  H   SER A 122      38.694  24.111 -15.012  1.00  0.00           H  
ATOM   1841  HA  SER A 122      37.491  26.179 -16.501  1.00  0.00           H  
ATOM   1842  HB3 SER A 122      37.430  23.827 -17.294  1.00  0.00           H  
ATOM   1843  HB2 SER A 122      35.748  24.152 -16.763  1.00  0.00           H  
ATOM   1844  HG  SER A 122      35.834  22.955 -15.276  1.00  0.00           H  
ATOM   1845  N   CYS A 123      36.500  25.874 -13.520  1.00  0.89           N  
ATOM   1846  CA  CYS A 123      35.599  26.589 -12.567  1.00  0.89           C  
ATOM   1847  C   CYS A 123      36.149  28.044 -12.594  1.00  0.89           C  
ATOM   1848  O   CYS A 123      37.302  28.256 -12.391  1.00  0.89           O  
ATOM   1849  CB  CYS A 123      35.751  26.072 -11.139  1.00  0.89           C  
ATOM   1850  SG  CYS A 123      35.474  24.229 -11.022  1.00  0.89           S  
ATOM   1851  H   CYS A 123      37.368  25.404 -13.304  1.00  0.00           H  
ATOM   1852  HA  CYS A 123      34.591  26.450 -12.960  1.00  0.00           H  
ATOM   1853  HB3 CYS A 123      34.984  26.539 -10.520  1.00  0.00           H  
ATOM   1854  HB2 CYS A 123      36.737  26.207 -10.695  1.00  0.00           H  
ATOM   1855  N   SER A 124      35.243  29.052 -12.775  1.00  0.86           N  
ATOM   1856  CA  SER A 124      35.667  30.471 -12.922  1.00  0.86           C  
ATOM   1857  C   SER A 124      34.477  31.366 -12.689  1.00  0.86           C  
ATOM   1858  O   SER A 124      33.329  30.883 -12.925  1.00  0.86           O  
ATOM   1859  CB  SER A 124      36.293  30.590 -14.350  1.00  0.86           C  
ATOM   1860  OG  SER A 124      35.354  30.232 -15.421  1.00  0.86           O  
ATOM   1861  H   SER A 124      34.241  28.939 -12.826  1.00  0.00           H  
ATOM   1862  HA  SER A 124      36.438  30.766 -12.209  1.00  0.00           H  
ATOM   1863  HB3 SER A 124      37.150  29.943 -14.536  1.00  0.00           H  
ATOM   1864  HB2 SER A 124      36.685  31.601 -14.461  1.00  0.00           H  
ATOM   1865  HG  SER A 124      34.459  30.322 -15.086  1.00  0.00           H  
ATOM   1866  N   HIS A 125      34.652  32.532 -12.113  1.00  0.81           N  
ATOM   1867  CA  HIS A 125      33.575  33.436 -11.806  1.00  0.81           C  
ATOM   1868  C   HIS A 125      34.311  34.755 -11.623  1.00  0.81           C  
ATOM   1869  O   HIS A 125      35.396  34.790 -11.090  1.00  0.81           O  
ATOM   1870  CB  HIS A 125      33.045  32.989 -10.457  1.00  0.81           C  
ATOM   1871  CG  HIS A 125      31.676  33.571 -10.150  1.00  0.81           C  
ATOM   1872  ND1 HIS A 125      30.625  33.297 -11.025  1.00  0.81           N1+
ATOM   1873  CD2 HIS A 125      31.156  34.360  -9.151  1.00  0.81           C  
ATOM   1874  CE1 HIS A 125      29.549  33.911 -10.574  1.00  0.81           C  
ATOM   1875  NE2 HIS A 125      29.843  34.580  -9.520  1.00  0.81           N  
ATOM   1876  H   HIS A 125      35.595  32.874 -11.995  1.00  0.00           H  
ATOM   1877  HA  HIS A 125      32.829  33.483 -12.599  1.00  0.00           H  
ATOM   1878  HB3 HIS A 125      33.713  33.105  -9.604  1.00  0.00           H  
ATOM   1879  HB2 HIS A 125      32.947  31.905 -10.395  1.00  0.00           H  
ATOM   1880  HD1 HIS A 125      30.678  32.831 -11.920  1.00  0.00           H  
ATOM   1881  HD2 HIS A 125      31.594  34.786  -8.261  1.00  0.00           H  
ATOM   1882  HE1 HIS A 125      28.614  34.006 -11.105  1.00  0.00           H  
ATOM   1883  HE2 HIS A 125      29.081  35.101  -9.110  1.00  0.00           H  
ATOM   1884  N   ASN A 126      33.657  35.829 -11.994  1.00  0.82           N  
ATOM   1885  CA  ASN A 126      34.009  37.273 -11.892  1.00  0.82           C  
ATOM   1886  C   ASN A 126      35.285  37.638 -12.697  1.00  0.82           C  
ATOM   1887  O   ASN A 126      35.933  38.528 -12.359  1.00  0.82           O  
ATOM   1888  CB  ASN A 126      34.123  37.688 -10.404  1.00  0.82           C  
ATOM   1889  CG  ASN A 126      32.840  37.940  -9.679  1.00  0.82           C  
ATOM   1890  OD1 ASN A 126      31.775  38.007 -10.264  1.00  0.82           O  
ATOM   1891  ND2 ASN A 126      32.953  38.025  -8.376  1.00  0.82           N  
ATOM   1892  H   ASN A 126      32.684  35.639 -12.187  1.00  0.00           H  
ATOM   1893  HA  ASN A 126      33.164  37.751 -12.387  1.00  0.00           H  
ATOM   1894  HB3 ASN A 126      34.399  38.743 -10.409  1.00  0.00           H  
ATOM   1895  HB2 ASN A 126      34.859  37.097  -9.858  1.00  0.00           H  
ATOM   1896 HD22 ASN A 126      32.135  38.345  -7.878  1.00  0.00           H  
ATOM   1897 HD21 ASN A 126      33.834  37.993  -7.882  1.00  0.00           H  
ATOM   1898  N   GLY A 127      35.549  36.863 -13.810  1.00  0.88           N  
ATOM   1899  CA  GLY A 127      36.735  37.070 -14.600  1.00  0.88           C  
ATOM   1900  C   GLY A 127      38.003  36.536 -13.912  1.00  0.88           C  
ATOM   1901  O   GLY A 127      39.143  36.928 -14.282  1.00  0.88           O  
ATOM   1902  H   GLY A 127      35.007  36.074 -14.132  1.00  0.00           H  
ATOM   1903  HA3 GLY A 127      36.922  38.129 -14.779  1.00  0.00           H  
ATOM   1904  HA2 GLY A 127      36.585  36.683 -15.608  1.00  0.00           H  
ATOM   1905  N   GLU A 128      37.832  35.726 -12.870  1.00  0.83           N  
ATOM   1906  CA  GLU A 128      38.860  34.973 -12.163  1.00  0.83           C  
ATOM   1907  C   GLU A 128      38.614  33.474 -12.424  1.00  0.83           C  
ATOM   1908  O   GLU A 128      37.404  33.126 -12.378  1.00  0.83           O  
ATOM   1909  CB  GLU A 128      38.770  35.252 -10.651  1.00  0.83           C  
ATOM   1910  CG  GLU A 128      38.962  36.761 -10.240  1.00  0.83           C  
ATOM   1911  CD  GLU A 128      39.000  36.970  -8.713  1.00  0.83           C  
ATOM   1912  OE1 GLU A 128      39.359  38.049  -8.220  1.00  0.83           O  
ATOM   1913  OE2 GLU A 128      38.589  36.011  -7.926  1.00  0.83           O1-
ATOM   1914  H   GLU A 128      36.861  35.476 -12.756  1.00  0.00           H  
ATOM   1915  HA  GLU A 128      39.847  35.196 -12.569  1.00  0.00           H  
ATOM   1916  HB3 GLU A 128      39.638  34.711 -10.273  1.00  0.00           H  
ATOM   1917  HB2 GLU A 128      37.882  34.768 -10.245  1.00  0.00           H  
ATOM   1918  HG3 GLU A 128      38.305  37.429 -10.798  1.00  0.00           H  
ATOM   1919  HG2 GLU A 128      39.967  37.093 -10.499  1.00  0.00           H  
ATOM   1920  N   ASN A 129      39.645  32.684 -12.719  1.00  0.85           N  
ATOM   1921  CA  ASN A 129      39.430  31.258 -12.718  1.00  0.85           C  
ATOM   1922  C   ASN A 129      39.811  30.768 -11.332  1.00  0.85           C  
ATOM   1923  O   ASN A 129      40.594  31.389 -10.706  1.00  0.85           O  
ATOM   1924  CB  ASN A 129      40.330  30.533 -13.806  1.00  0.85           C  
ATOM   1925  CG  ASN A 129      40.236  30.860 -15.264  1.00  0.85           C  
ATOM   1926  OD1 ASN A 129      40.194  31.994 -15.732  1.00  0.85           O  
ATOM   1927  ND2 ASN A 129      40.100  29.837 -16.062  1.00  0.85           N  
ATOM   1928  H   ASN A 129      40.601  33.003 -12.777  1.00  0.00           H  
ATOM   1929  HA  ASN A 129      38.463  30.792 -12.906  1.00  0.00           H  
ATOM   1930  HB3 ASN A 129      40.073  29.483 -13.670  1.00  0.00           H  
ATOM   1931  HB2 ASN A 129      41.379  30.644 -13.531  1.00  0.00           H  
ATOM   1932 HD22 ASN A 129      40.180  29.992 -17.057  1.00  0.00           H  
ATOM   1933 HD21 ASN A 129      39.809  28.911 -15.783  1.00  0.00           H  
ATOM   1934  N   SER A 130      39.259  29.640 -10.949  1.00  0.88           N  
ATOM   1935  CA  SER A 130      39.422  28.987  -9.636  1.00  0.88           C  
ATOM   1936  C   SER A 130      39.037  27.493  -9.589  1.00  0.88           C  
ATOM   1937  O   SER A 130      39.235  26.856 -10.635  1.00  0.88           O  
ATOM   1938  CB  SER A 130      38.606  29.786  -8.631  1.00  0.88           C  
ATOM   1939  OG  SER A 130      38.937  29.630  -7.296  1.00  0.88           O  
ATOM   1940  H   SER A 130      38.712  29.077 -11.584  1.00  0.00           H  
ATOM   1941  HA  SER A 130      40.437  29.198  -9.298  1.00  0.00           H  
ATOM   1942  HB3 SER A 130      37.538  29.722  -8.838  1.00  0.00           H  
ATOM   1943  HB2 SER A 130      38.926  30.820  -8.761  1.00  0.00           H  
ATOM   1944  HG  SER A 130      39.628  30.262  -7.086  1.00  0.00           H  
ATOM   1945  N   PHE A 131      38.703  26.940  -8.464  1.00  0.89           N  
ATOM   1946  CA  PHE A 131      38.652  25.532  -8.290  1.00  0.89           C  
ATOM   1947  C   PHE A 131      37.812  25.157  -7.026  1.00  0.89           C  
ATOM   1948  O   PHE A 131      37.446  26.111  -6.403  1.00  0.89           O  
ATOM   1949  CB  PHE A 131      40.093  24.810  -8.290  1.00  0.89           C  
ATOM   1950  CG  PHE A 131      40.202  23.321  -7.978  1.00  0.89           C  
ATOM   1951  CD1 PHE A 131      39.732  22.341  -8.843  1.00  0.89           C  
ATOM   1952  CD2 PHE A 131      40.440  22.965  -6.673  1.00  0.89           C  
ATOM   1953  CE1 PHE A 131      39.508  21.013  -8.420  1.00  0.89           C  
ATOM   1954  CE2 PHE A 131      40.223  21.639  -6.261  1.00  0.89           C  
ATOM   1955  CZ  PHE A 131      39.671  20.665  -7.105  1.00  0.89           C  
ATOM   1956  H   PHE A 131      38.668  27.560  -7.667  1.00  0.00           H  
ATOM   1957  HA  PHE A 131      38.081  25.063  -9.092  1.00  0.00           H  
ATOM   1958  HB3 PHE A 131      40.835  25.373  -7.723  1.00  0.00           H  
ATOM   1959  HB2 PHE A 131      40.356  24.956  -9.338  1.00  0.00           H  
ATOM   1960  HD1 PHE A 131      39.577  22.553  -9.890  1.00  0.00           H  
ATOM   1961  HD2 PHE A 131      40.832  23.676  -5.961  1.00  0.00           H  
ATOM   1962  HE1 PHE A 131      39.203  20.329  -9.198  1.00  0.00           H  
ATOM   1963  HE2 PHE A 131      40.487  21.418  -5.237  1.00  0.00           H  
ATOM   1964  HZ  PHE A 131      39.522  19.688  -6.669  1.00  0.00           H  
ATOM   1965  N   TYR A 132      37.433  23.907  -6.743  1.00  0.89           N  
ATOM   1966  CA  TYR A 132      36.470  23.465  -5.688  1.00  0.89           C  
ATOM   1967  C   TYR A 132      37.021  23.787  -4.235  1.00  0.89           C  
ATOM   1968  O   TYR A 132      38.159  23.446  -3.969  1.00  0.89           O  
ATOM   1969  CB  TYR A 132      36.182  21.963  -5.911  1.00  0.89           C  
ATOM   1970  CG  TYR A 132      35.476  21.499  -7.099  1.00  0.89           C  
ATOM   1971  CD1 TYR A 132      34.112  21.850  -7.309  1.00  0.89           C  
ATOM   1972  CD2 TYR A 132      36.096  20.592  -7.990  1.00  0.89           C  
ATOM   1973  CE1 TYR A 132      33.333  21.348  -8.455  1.00  0.89           C  
ATOM   1974  CE2 TYR A 132      35.334  20.152  -9.120  1.00  0.89           C  
ATOM   1975  CZ  TYR A 132      34.007  20.530  -9.378  1.00  0.89           C  
ATOM   1976  OH  TYR A 132      33.288  19.947 -10.431  1.00  0.89           O  
ATOM   1977  H   TYR A 132      37.867  23.207  -7.328  1.00  0.00           H  
ATOM   1978  HA  TYR A 132      35.536  24.020  -5.767  1.00  0.00           H  
ATOM   1979  HB3 TYR A 132      35.610  21.740  -5.010  1.00  0.00           H  
ATOM   1980  HB2 TYR A 132      37.054  21.318  -5.800  1.00  0.00           H  
ATOM   1981  HD1 TYR A 132      33.677  22.623  -6.692  1.00  0.00           H  
ATOM   1982  HD2 TYR A 132      37.037  20.075  -7.872  1.00  0.00           H  
ATOM   1983  HE1 TYR A 132      32.362  21.713  -8.755  1.00  0.00           H  
ATOM   1984  HE2 TYR A 132      35.911  19.539  -9.798  1.00  0.00           H  
ATOM   1985  HH  TYR A 132      33.920  19.536 -11.026  1.00  0.00           H  
ATOM   1986  N   ARG A 133      36.263  24.502  -3.370  1.00  0.82           N  
ATOM   1987  CA  ARG A 133      36.633  24.988  -2.076  1.00  0.82           C  
ATOM   1988  C   ARG A 133      36.603  23.887  -1.049  1.00  0.82           C  
ATOM   1989  O   ARG A 133      37.116  24.086   0.038  1.00  0.82           O  
ATOM   1990  CB  ARG A 133      35.796  26.265  -1.604  1.00  0.82           C  
ATOM   1991  CG  ARG A 133      35.742  27.516  -2.563  1.00  0.82           C  
ATOM   1992  CD  ARG A 133      34.771  28.695  -2.303  1.00  0.82           C  
ATOM   1993  NE  ARG A 133      34.973  29.827  -3.202  1.00  0.82           N  
ATOM   1994  CZ  ARG A 133      34.133  30.797  -3.534  1.00  0.82           C  
ATOM   1995  NH1 ARG A 133      32.990  31.011  -2.879  1.00  0.82           N  
ATOM   1996  NH2 ARG A 133      34.307  31.610  -4.532  1.00  0.82           N1+
ATOM   1997  H   ARG A 133      35.301  24.638  -3.644  1.00  0.00           H  
ATOM   1998  HA  ARG A 133      37.674  25.313  -2.088  1.00  0.00           H  
ATOM   1999  HB3 ARG A 133      36.174  26.538  -0.618  1.00  0.00           H  
ATOM   2000  HB2 ARG A 133      34.759  25.934  -1.556  1.00  0.00           H  
ATOM   2001  HG3 ARG A 133      35.508  27.246  -3.593  1.00  0.00           H  
ATOM   2002  HG2 ARG A 133      36.770  27.871  -2.636  1.00  0.00           H  
ATOM   2003  HD3 ARG A 133      34.718  29.016  -1.263  1.00  0.00           H  
ATOM   2004  HD2 ARG A 133      33.744  28.364  -2.456  1.00  0.00           H  
ATOM   2005  HE  ARG A 133      35.921  29.930  -3.537  1.00  0.00           H  
ATOM   2006 HH12 ARG A 133      32.211  31.615  -3.098  1.00  0.00           H  
ATOM   2007 HH11 ARG A 133      32.788  30.375  -2.122  1.00  0.00           H  
ATOM   2008 HH22 ARG A 133      33.607  32.292  -4.787  1.00  0.00           H  
ATOM   2009 HH21 ARG A 133      35.170  31.630  -5.056  1.00  0.00           H  
ATOM   2010  N   ASN A 134      35.974  22.708  -1.402  1.00  0.87           N  
ATOM   2011  CA  ASN A 134      35.954  21.513  -0.479  1.00  0.87           C  
ATOM   2012  C   ASN A 134      37.050  20.509  -0.774  1.00  0.87           C  
ATOM   2013  O   ASN A 134      37.220  19.628   0.074  1.00  0.87           O  
ATOM   2014  CB  ASN A 134      34.503  20.850  -0.293  1.00  0.87           C  
ATOM   2015  CG  ASN A 134      33.528  21.809   0.411  1.00  0.87           C  
ATOM   2016  OD1 ASN A 134      34.013  22.655   1.113  1.00  0.87           O  
ATOM   2017  ND2 ASN A 134      32.280  21.752   0.164  1.00  0.87           N  
ATOM   2018  H   ASN A 134      35.612  22.583  -2.337  1.00  0.00           H  
ATOM   2019  HA  ASN A 134      36.165  21.846   0.538  1.00  0.00           H  
ATOM   2020  HB3 ASN A 134      34.654  20.025   0.403  1.00  0.00           H  
ATOM   2021  HB2 ASN A 134      34.283  20.329  -1.225  1.00  0.00           H  
ATOM   2022 HD22 ASN A 134      31.585  22.415   0.475  1.00  0.00           H  
ATOM   2023 HD21 ASN A 134      32.097  20.992  -0.476  1.00  0.00           H  
ATOM   2024  N   LEU A 135      37.873  20.718  -1.792  1.00  0.91           N  
ATOM   2025  CA  LEU A 135      38.850  19.811  -2.396  1.00  0.91           C  
ATOM   2026  C   LEU A 135      40.278  20.447  -2.441  1.00  0.91           C  
ATOM   2027  O   LEU A 135      40.352  21.671  -2.155  1.00  0.91           O  
ATOM   2028  CB  LEU A 135      38.308  19.199  -3.713  1.00  0.91           C  
ATOM   2029  CG  LEU A 135      36.899  18.480  -3.632  1.00  0.91           C  
ATOM   2030  CD1 LEU A 135      36.373  18.385  -5.065  1.00  0.91           C  
ATOM   2031  CD2 LEU A 135      37.100  17.112  -2.938  1.00  0.91           C  
ATOM   2032  H   LEU A 135      37.833  21.625  -2.235  1.00  0.00           H  
ATOM   2033  HA  LEU A 135      38.934  18.921  -1.772  1.00  0.00           H  
ATOM   2034  HB3 LEU A 135      39.035  18.453  -4.035  1.00  0.00           H  
ATOM   2035  HB2 LEU A 135      38.424  19.935  -4.509  1.00  0.00           H  
ATOM   2036  HG  LEU A 135      36.259  19.129  -3.034  1.00  0.00           H  
ATOM   2037 HD11 LEU A 135      35.478  17.777  -5.199  1.00  0.00           H  
ATOM   2038 HD12 LEU A 135      36.010  19.322  -5.487  1.00  0.00           H  
ATOM   2039 HD13 LEU A 135      37.146  18.138  -5.793  1.00  0.00           H  
ATOM   2040 HD21 LEU A 135      36.939  17.135  -1.860  1.00  0.00           H  
ATOM   2041 HD22 LEU A 135      36.361  16.446  -3.384  1.00  0.00           H  
ATOM   2042 HD23 LEU A 135      38.060  16.717  -3.272  1.00  0.00           H  
ATOM   2043  N   LEU A 136      41.254  19.653  -2.875  1.00  0.92           N  
ATOM   2044  CA  LEU A 136      42.645  19.928  -3.288  1.00  0.92           C  
ATOM   2045  C   LEU A 136      42.958  18.931  -4.452  1.00  0.92           C  
ATOM   2046  O   LEU A 136      42.687  17.760  -4.379  1.00  0.92           O  
ATOM   2047  CB  LEU A 136      43.628  19.635  -2.159  1.00  0.92           C  
ATOM   2048  CG  LEU A 136      43.643  20.460  -0.888  1.00  0.92           C  
ATOM   2049  CD1 LEU A 136      44.758  19.957   0.026  1.00  0.92           C  
ATOM   2050  CD2 LEU A 136      43.687  21.980  -1.166  1.00  0.92           C  
ATOM   2051  H   LEU A 136      41.022  18.674  -2.961  1.00  0.00           H  
ATOM   2052  HA  LEU A 136      42.696  20.949  -3.666  1.00  0.00           H  
ATOM   2053  HB3 LEU A 136      44.597  19.810  -2.626  1.00  0.00           H  
ATOM   2054  HB2 LEU A 136      43.694  18.568  -1.946  1.00  0.00           H  
ATOM   2055  HG  LEU A 136      42.680  20.264  -0.415  1.00  0.00           H  
ATOM   2056 HD11 LEU A 136      45.360  19.159  -0.408  1.00  0.00           H  
ATOM   2057 HD12 LEU A 136      45.461  20.771   0.202  1.00  0.00           H  
ATOM   2058 HD13 LEU A 136      44.461  19.432   0.934  1.00  0.00           H  
ATOM   2059 HD21 LEU A 136      42.913  22.461  -0.567  1.00  0.00           H  
ATOM   2060 HD22 LEU A 136      44.564  22.551  -0.859  1.00  0.00           H  
ATOM   2061 HD23 LEU A 136      43.510  22.297  -2.194  1.00  0.00           H  
ATOM   2062  N   TRP A 137      43.440  19.489  -5.562  1.00  0.90           N  
ATOM   2063  CA  TRP A 137      43.795  18.639  -6.643  1.00  0.90           C  
ATOM   2064  C   TRP A 137      45.357  18.511  -6.479  1.00  0.90           C  
ATOM   2065  O   TRP A 137      46.093  19.349  -6.931  1.00  0.90           O  
ATOM   2066  CB  TRP A 137      43.496  19.370  -7.936  1.00  0.90           C  
ATOM   2067  CG  TRP A 137      43.690  18.654  -9.235  1.00  0.90           C  
ATOM   2068  CD1 TRP A 137      44.619  17.788  -9.619  1.00  0.90           C  
ATOM   2069  CD2 TRP A 137      42.956  18.942 -10.465  1.00  0.90           C  
ATOM   2070  NE1 TRP A 137      44.441  17.407 -10.934  1.00  0.90           N  
ATOM   2071  CE2 TRP A 137      43.392  18.034 -11.512  1.00  0.90           C  
ATOM   2072  CE3 TRP A 137      41.864  19.766 -10.817  1.00  0.90           C  
ATOM   2073  CZ2 TRP A 137      42.885  17.968 -12.763  1.00  0.90           C  
ATOM   2074  CZ3 TRP A 137      41.252  19.641 -12.055  1.00  0.90           C  
ATOM   2075  CH2 TRP A 137      41.652  18.683 -12.935  1.00  0.90           C  
ATOM   2076  H   TRP A 137      43.761  20.447  -5.562  1.00  0.00           H  
ATOM   2077  HA  TRP A 137      43.365  17.639  -6.692  1.00  0.00           H  
ATOM   2078  HB3 TRP A 137      44.071  20.292  -7.845  1.00  0.00           H  
ATOM   2079  HB2 TRP A 137      42.423  19.558  -7.921  1.00  0.00           H  
ATOM   2080  HD1 TRP A 137      45.198  17.263  -8.873  1.00  0.00           H  
ATOM   2081  HE1 TRP A 137      44.842  16.596 -11.384  1.00  0.00           H  
ATOM   2082  HE3 TRP A 137      41.528  20.539 -10.141  1.00  0.00           H  
ATOM   2083  HZ2 TRP A 137      43.166  17.250 -13.520  1.00  0.00           H  
ATOM   2084  HZ3 TRP A 137      40.431  20.302 -12.292  1.00  0.00           H  
ATOM   2085  HH2 TRP A 137      41.151  18.709 -13.891  1.00  0.00           H  
ATOM   2086  N   LEU A 138      45.868  17.408  -5.988  1.00  0.92           N  
ATOM   2087  CA  LEU A 138      47.229  17.193  -5.717  1.00  0.92           C  
ATOM   2088  C   LEU A 138      48.043  16.833  -6.980  1.00  0.92           C  
ATOM   2089  O   LEU A 138      48.070  15.666  -7.402  1.00  0.92           O  
ATOM   2090  CB  LEU A 138      47.501  16.162  -4.598  1.00  0.92           C  
ATOM   2091  CG  LEU A 138      46.951  16.290  -3.165  1.00  0.92           C  
ATOM   2092  CD1 LEU A 138      45.443  16.155  -3.094  1.00  0.92           C  
ATOM   2093  CD2 LEU A 138      47.649  15.394  -2.092  1.00  0.92           C  
ATOM   2094  H   LEU A 138      45.244  16.624  -5.867  1.00  0.00           H  
ATOM   2095  HA  LEU A 138      47.653  18.115  -5.319  1.00  0.00           H  
ATOM   2096  HB3 LEU A 138      48.584  16.040  -4.570  1.00  0.00           H  
ATOM   2097  HB2 LEU A 138      47.024  15.222  -4.876  1.00  0.00           H  
ATOM   2098  HG  LEU A 138      47.077  17.335  -2.882  1.00  0.00           H  
ATOM   2099 HD11 LEU A 138      45.140  15.187  -2.695  1.00  0.00           H  
ATOM   2100 HD12 LEU A 138      45.035  16.945  -2.463  1.00  0.00           H  
ATOM   2101 HD13 LEU A 138      44.880  16.142  -4.027  1.00  0.00           H  
ATOM   2102 HD21 LEU A 138      48.430  15.883  -1.511  1.00  0.00           H  
ATOM   2103 HD22 LEU A 138      47.058  15.014  -1.258  1.00  0.00           H  
ATOM   2104 HD23 LEU A 138      48.265  14.593  -2.500  1.00  0.00           H  
ATOM   2105  N   THR A 139      48.738  17.749  -7.538  1.00  0.89           N  
ATOM   2106  CA  THR A 139      49.810  17.660  -8.513  1.00  0.89           C  
ATOM   2107  C   THR A 139      51.148  17.868  -7.784  1.00  0.89           C  
ATOM   2108  O   THR A 139      51.108  18.042  -6.595  1.00  0.89           O  
ATOM   2109  CB  THR A 139      49.695  18.745  -9.597  1.00  0.89           C  
ATOM   2110  OG1 THR A 139      49.710  20.161  -9.180  1.00  0.89           O  
ATOM   2111  CG2 THR A 139      48.433  18.656 -10.437  1.00  0.89           C  
ATOM   2112  H   THR A 139      48.673  18.639  -7.064  1.00  0.00           H  
ATOM   2113  HA  THR A 139      49.647  16.696  -8.994  1.00  0.00           H  
ATOM   2114  HB  THR A 139      50.543  18.646 -10.276  1.00  0.00           H  
ATOM   2115  HG1 THR A 139      50.605  20.500  -9.259  1.00  0.00           H  
ATOM   2116 HG21 THR A 139      47.563  18.522  -9.794  1.00  0.00           H  
ATOM   2117 HG22 THR A 139      48.289  19.547 -11.048  1.00  0.00           H  
ATOM   2118 HG23 THR A 139      48.439  17.799 -11.111  1.00  0.00           H  
ATOM   2119  N   GLY A 140      52.266  17.972  -8.405  1.00  0.88           N  
ATOM   2120  CA  GLY A 140      53.641  17.968  -7.758  1.00  0.88           C  
ATOM   2121  C   GLY A 140      54.175  19.386  -7.294  1.00  0.88           C  
ATOM   2122  O   GLY A 140      53.549  20.434  -7.531  1.00  0.88           O  
ATOM   2123  H   GLY A 140      52.315  17.978  -9.414  1.00  0.00           H  
ATOM   2124  HA3 GLY A 140      54.265  17.477  -8.505  1.00  0.00           H  
ATOM   2125  HA2 GLY A 140      53.609  17.359  -6.855  1.00  0.00           H  
ATOM   2126  N   LYS A 141      55.301  19.425  -6.522  1.00  0.81           N  
ATOM   2127  CA  LYS A 141      55.930  20.671  -6.072  1.00  0.81           C  
ATOM   2128  C   LYS A 141      57.366  20.358  -5.771  1.00  0.81           C  
ATOM   2129  O   LYS A 141      57.679  19.249  -5.445  1.00  0.81           O  
ATOM   2130  CB  LYS A 141      55.094  21.250  -4.922  1.00  0.81           C  
ATOM   2131  CG  LYS A 141      55.510  22.602  -4.267  1.00  0.81           C  
ATOM   2132  CD  LYS A 141      54.407  23.191  -3.327  1.00  0.81           C  
ATOM   2133  CE  LYS A 141      54.686  24.683  -3.090  1.00  0.81           C  
ATOM   2134  NZ  LYS A 141      53.972  25.262  -1.966  1.00  0.81           N1+
ATOM   2135  H   LYS A 141      55.758  18.625  -6.109  1.00  0.00           H  
ATOM   2136  HA  LYS A 141      55.944  21.428  -6.856  1.00  0.00           H  
ATOM   2137  HB3 LYS A 141      55.172  20.557  -4.084  1.00  0.00           H  
ATOM   2138  HB2 LYS A 141      54.021  21.262  -5.115  1.00  0.00           H  
ATOM   2139  HG3 LYS A 141      55.772  23.413  -4.946  1.00  0.00           H  
ATOM   2140  HG2 LYS A 141      56.393  22.409  -3.657  1.00  0.00           H  
ATOM   2141  HD3 LYS A 141      54.428  22.566  -2.434  1.00  0.00           H  
ATOM   2142  HD2 LYS A 141      53.425  22.993  -3.757  1.00  0.00           H  
ATOM   2143  HE3 LYS A 141      54.473  25.193  -4.029  1.00  0.00           H  
ATOM   2144  HE2 LYS A 141      55.739  24.858  -2.869  1.00  0.00           H  
ATOM   2145  HZ1 LYS A 141      53.989  24.665  -1.152  1.00  0.00           H  
ATOM   2146  HZ2 LYS A 141      54.409  26.161  -1.820  1.00  0.00           H  
ATOM   2147  HZ3 LYS A 141      53.017  25.395  -2.266  1.00  0.00           H  
ATOM   2148  N   ASN A 142      58.295  21.310  -5.925  1.00  0.74           N  
ATOM   2149  CA  ASN A 142      59.817  21.094  -5.858  1.00  0.74           C  
ATOM   2150  C   ASN A 142      60.311  19.874  -6.711  1.00  0.74           C  
ATOM   2151  O   ASN A 142      61.117  19.132  -6.157  1.00  0.74           O  
ATOM   2152  CB  ASN A 142      60.299  21.001  -4.375  1.00  0.74           C  
ATOM   2153  CG  ASN A 142      60.105  22.294  -3.544  1.00  0.74           C  
ATOM   2154  OD1 ASN A 142      59.845  23.351  -4.164  1.00  0.74           O  
ATOM   2155  ND2 ASN A 142      60.207  22.237  -2.219  1.00  0.74           N  
ATOM   2156  H   ASN A 142      58.095  22.283  -6.106  1.00  0.00           H  
ATOM   2157  HA  ASN A 142      60.312  21.960  -6.298  1.00  0.00           H  
ATOM   2158  HB3 ASN A 142      61.369  20.792  -4.368  1.00  0.00           H  
ATOM   2159  HB2 ASN A 142      59.860  20.139  -3.872  1.00  0.00           H  
ATOM   2160 HD22 ASN A 142      59.897  22.979  -1.608  1.00  0.00           H  
ATOM   2161 HD21 ASN A 142      60.662  21.473  -1.740  1.00  0.00           H  
ATOM   2162  N   GLY A 143      59.792  19.659  -7.868  1.00  0.82           N  
ATOM   2163  CA  GLY A 143      60.026  18.499  -8.777  1.00  0.82           C  
ATOM   2164  C   GLY A 143      59.358  17.143  -8.352  1.00  0.82           C  
ATOM   2165  O   GLY A 143      59.511  16.152  -9.036  1.00  0.82           O  
ATOM   2166  H   GLY A 143      59.020  20.247  -8.148  1.00  0.00           H  
ATOM   2167  HA3 GLY A 143      61.103  18.354  -8.868  1.00  0.00           H  
ATOM   2168  HA2 GLY A 143      59.613  18.854  -9.721  1.00  0.00           H  
ATOM   2169  N   LEU A 144      58.732  17.005  -7.154  1.00  0.83           N  
ATOM   2170  CA  LEU A 144      58.505  15.703  -6.483  1.00  0.83           C  
ATOM   2171  C   LEU A 144      56.961  15.387  -6.411  1.00  0.83           C  
ATOM   2172  O   LEU A 144      56.179  16.273  -6.760  1.00  0.83           O  
ATOM   2173  CB  LEU A 144      59.171  15.636  -5.096  1.00  0.83           C  
ATOM   2174  CG  LEU A 144      60.698  15.633  -5.186  1.00  0.83           C  
ATOM   2175  CD1 LEU A 144      61.490  15.952  -3.855  1.00  0.83           C  
ATOM   2176  CD2 LEU A 144      61.244  14.267  -5.800  1.00  0.83           C  
ATOM   2177  H   LEU A 144      58.518  17.816  -6.592  1.00  0.00           H  
ATOM   2178  HA  LEU A 144      58.838  14.835  -7.053  1.00  0.00           H  
ATOM   2179  HB3 LEU A 144      58.892  14.854  -4.391  1.00  0.00           H  
ATOM   2180  HB2 LEU A 144      58.832  16.510  -4.538  1.00  0.00           H  
ATOM   2181  HG  LEU A 144      60.905  16.503  -5.810  1.00  0.00           H  
ATOM   2182 HD11 LEU A 144      62.571  15.934  -3.997  1.00  0.00           H  
ATOM   2183 HD12 LEU A 144      61.106  16.750  -3.219  1.00  0.00           H  
ATOM   2184 HD13 LEU A 144      61.424  14.986  -3.354  1.00  0.00           H  
ATOM   2185 HD21 LEU A 144      60.524  13.470  -5.986  1.00  0.00           H  
ATOM   2186 HD22 LEU A 144      61.757  14.387  -6.754  1.00  0.00           H  
ATOM   2187 HD23 LEU A 144      62.020  13.844  -5.163  1.00  0.00           H  
ATOM   2188  N   TYR A 145      56.676  14.146  -6.054  1.00  0.85           N  
ATOM   2189  CA  TYR A 145      55.320  13.739  -5.791  1.00  0.85           C  
ATOM   2190  C   TYR A 145      55.437  12.525  -4.900  1.00  0.85           C  
ATOM   2191  O   TYR A 145      55.733  11.437  -5.329  1.00  0.85           O  
ATOM   2192  CB  TYR A 145      54.580  13.388  -7.091  1.00  0.85           C  
ATOM   2193  CG  TYR A 145      53.076  13.241  -7.145  1.00  0.85           C  
ATOM   2194  CD1 TYR A 145      52.444  12.265  -6.425  1.00  0.85           C  
ATOM   2195  CD2 TYR A 145      52.330  14.182  -7.846  1.00  0.85           C  
ATOM   2196  CE1 TYR A 145      51.021  12.167  -6.445  1.00  0.85           C  
ATOM   2197  CE2 TYR A 145      50.953  14.188  -7.767  1.00  0.85           C  
ATOM   2198  CZ  TYR A 145      50.278  13.164  -7.122  1.00  0.85           C  
ATOM   2199  OH  TYR A 145      48.881  13.215  -7.136  1.00  0.85           O  
ATOM   2200  H   TYR A 145      57.420  13.471  -5.955  1.00  0.00           H  
ATOM   2201  HA  TYR A 145      54.679  14.470  -5.298  1.00  0.00           H  
ATOM   2202  HB3 TYR A 145      54.971  12.485  -7.560  1.00  0.00           H  
ATOM   2203  HB2 TYR A 145      54.840  14.164  -7.811  1.00  0.00           H  
ATOM   2204  HD1 TYR A 145      53.027  11.486  -5.956  1.00  0.00           H  
ATOM   2205  HD2 TYR A 145      52.740  14.913  -8.527  1.00  0.00           H  
ATOM   2206  HE1 TYR A 145      50.353  11.452  -5.990  1.00  0.00           H  
ATOM   2207  HE2 TYR A 145      50.285  14.940  -8.162  1.00  0.00           H  
ATOM   2208  HH  TYR A 145      48.506  14.097  -7.076  1.00  0.00           H  
ATOM   2209  N   PRO A 146      55.158  12.634  -3.540  1.00  0.88           N  
ATOM   2210  CA  PRO A 146      55.235  11.517  -2.621  1.00  0.88           C  
ATOM   2211  C   PRO A 146      53.992  10.639  -2.749  1.00  0.88           C  
ATOM   2212  O   PRO A 146      52.965  11.069  -3.283  1.00  0.88           O  
ATOM   2213  CB  PRO A 146      55.362  12.216  -1.280  1.00  0.88           C  
ATOM   2214  CG  PRO A 146      54.709  13.585  -1.307  1.00  0.88           C  
ATOM   2215  CD  PRO A 146      54.883  13.906  -2.818  1.00  0.88           C  
ATOM   2216  HA  PRO A 146      56.084  10.860  -2.812  1.00  0.00           H  
ATOM   2217  HB3 PRO A 146      56.445  12.246  -1.158  1.00  0.00           H  
ATOM   2218  HB2 PRO A 146      55.070  11.553  -0.465  1.00  0.00           H  
ATOM   2219  HG3 PRO A 146      55.252  14.262  -0.647  1.00  0.00           H  
ATOM   2220  HG2 PRO A 146      53.662  13.396  -1.068  1.00  0.00           H  
ATOM   2221  HD2 PRO A 146      54.078  14.440  -3.323  1.00  0.00           H  
ATOM   2222  HD3 PRO A 146      55.745  14.556  -2.969  1.00  0.00           H  
ATOM   2223  N   ASN A 147      53.917   9.374  -2.239  1.00  0.86           N  
ATOM   2224  CA  ASN A 147      52.692   8.574  -2.024  1.00  0.86           C  
ATOM   2225  C   ASN A 147      51.891   9.299  -1.008  1.00  0.86           C  
ATOM   2226  O   ASN A 147      52.463  10.019  -0.178  1.00  0.86           O  
ATOM   2227  CB  ASN A 147      53.006   7.101  -1.621  1.00  0.86           C  
ATOM   2228  CG  ASN A 147      53.602   6.346  -2.812  1.00  0.86           C  
ATOM   2229  OD1 ASN A 147      53.095   6.366  -3.983  1.00  0.86           O  
ATOM   2230  ND2 ASN A 147      54.747   5.649  -2.554  1.00  0.86           N  
ATOM   2231  H   ASN A 147      54.754   8.991  -1.824  1.00  0.00           H  
ATOM   2232  HA  ASN A 147      52.166   8.604  -2.978  1.00  0.00           H  
ATOM   2233  HB3 ASN A 147      52.139   6.543  -1.268  1.00  0.00           H  
ATOM   2234  HB2 ASN A 147      53.635   7.169  -0.733  1.00  0.00           H  
ATOM   2235 HD22 ASN A 147      55.047   5.091  -3.341  1.00  0.00           H  
ATOM   2236 HD21 ASN A 147      55.093   5.557  -1.610  1.00  0.00           H  
ATOM   2237  N   LEU A 148      50.597   8.962  -1.029  1.00  0.85           N  
ATOM   2238  CA  LEU A 148      49.725   9.298   0.081  1.00  0.85           C  
ATOM   2239  C   LEU A 148      49.648   8.047   0.980  1.00  0.85           C  
ATOM   2240  O   LEU A 148      49.588   6.959   0.413  1.00  0.85           O  
ATOM   2241  CB  LEU A 148      48.427   9.807  -0.522  1.00  0.85           C  
ATOM   2242  CG  LEU A 148      48.400  11.096  -1.550  1.00  0.85           C  
ATOM   2243  CD1 LEU A 148      49.220  11.018  -2.868  1.00  0.85           C  
ATOM   2244  CD2 LEU A 148      46.969  11.664  -1.772  1.00  0.85           C  
ATOM   2245  H   LEU A 148      50.230   8.295  -1.692  1.00  0.00           H  
ATOM   2246  HA  LEU A 148      50.139   9.957   0.843  1.00  0.00           H  
ATOM   2247  HB3 LEU A 148      47.784  10.008   0.335  1.00  0.00           H  
ATOM   2248  HB2 LEU A 148      47.857   9.039  -1.045  1.00  0.00           H  
ATOM   2249  HG  LEU A 148      49.001  11.830  -1.014  1.00  0.00           H  
ATOM   2250 HD11 LEU A 148      48.669  11.363  -3.743  1.00  0.00           H  
ATOM   2251 HD12 LEU A 148      50.124  11.620  -2.783  1.00  0.00           H  
ATOM   2252 HD13 LEU A 148      49.523   9.976  -2.965  1.00  0.00           H  
ATOM   2253 HD21 LEU A 148      46.829  11.637  -2.853  1.00  0.00           H  
ATOM   2254 HD22 LEU A 148      46.155  11.159  -1.252  1.00  0.00           H  
ATOM   2255 HD23 LEU A 148      46.911  12.718  -1.499  1.00  0.00           H  
ATOM   2256  N   SER A 149      49.625   8.221   2.262  1.00  0.88           N  
ATOM   2257  CA  SER A 149      49.353   7.183   3.295  1.00  0.88           C  
ATOM   2258  C   SER A 149      48.697   7.916   4.551  1.00  0.88           C  
ATOM   2259  O   SER A 149      49.113   7.610   5.707  1.00  0.88           O  
ATOM   2260  CB  SER A 149      50.740   6.541   3.525  1.00  0.88           C  
ATOM   2261  OG  SER A 149      51.725   7.536   3.860  1.00  0.88           O  
ATOM   2262  H   SER A 149      49.706   9.174   2.588  1.00  0.00           H  
ATOM   2263  HA  SER A 149      48.716   6.406   2.872  1.00  0.00           H  
ATOM   2264  HB3 SER A 149      51.020   5.899   2.690  1.00  0.00           H  
ATOM   2265  HB2 SER A 149      50.627   5.902   4.400  1.00  0.00           H  
ATOM   2266  HG  SER A 149      52.204   7.688   3.042  1.00  0.00           H  
ATOM   2267  N   LYS A 150      47.756   8.848   4.254  1.00  0.84           N  
ATOM   2268  CA  LYS A 150      47.014   9.660   5.268  1.00  0.84           C  
ATOM   2269  C   LYS A 150      45.838   8.995   5.938  1.00  0.84           C  
ATOM   2270  O   LYS A 150      45.483   7.968   5.367  1.00  0.84           O  
ATOM   2271  CB  LYS A 150      46.542  10.938   4.437  1.00  0.84           C  
ATOM   2272  CG  LYS A 150      46.101  12.179   5.298  1.00  0.84           C  
ATOM   2273  CD  LYS A 150      47.092  12.511   6.383  1.00  0.84           C  
ATOM   2274  CE  LYS A 150      48.497  13.069   6.059  1.00  0.84           C  
ATOM   2275  NZ  LYS A 150      49.248  13.368   7.314  1.00  0.84           N1+
ATOM   2276  H   LYS A 150      47.516   8.974   3.281  1.00  0.00           H  
ATOM   2277  HA  LYS A 150      47.758   9.969   6.002  1.00  0.00           H  
ATOM   2278  HB3 LYS A 150      45.974  10.688   3.541  1.00  0.00           H  
ATOM   2279  HB2 LYS A 150      47.376  11.409   3.916  1.00  0.00           H  
ATOM   2280  HG3 LYS A 150      45.168  11.950   5.813  1.00  0.00           H  
ATOM   2281  HG2 LYS A 150      45.847  12.965   4.587  1.00  0.00           H  
ATOM   2282  HD3 LYS A 150      47.288  11.636   7.004  1.00  0.00           H  
ATOM   2283  HD2 LYS A 150      46.675  13.201   7.117  1.00  0.00           H  
ATOM   2284  HE3 LYS A 150      48.390  13.994   5.492  1.00  0.00           H  
ATOM   2285  HE2 LYS A 150      49.019  12.304   5.484  1.00  0.00           H  
ATOM   2286  HZ1 LYS A 150      49.457  12.561   7.884  1.00  0.00           H  
ATOM   2287  HZ2 LYS A 150      50.123  13.747   6.981  1.00  0.00           H  
ATOM   2288  HZ3 LYS A 150      48.788  14.042   7.910  1.00  0.00           H  
ATOM   2289  N   SER A 151      45.281   9.557   7.032  1.00  0.88           N  
ATOM   2290  CA  SER A 151      44.159   9.057   7.797  1.00  0.88           C  
ATOM   2291  C   SER A 151      43.340  10.136   8.552  1.00  0.88           C  
ATOM   2292  O   SER A 151      43.816  11.243   8.768  1.00  0.88           O  
ATOM   2293  CB  SER A 151      44.701   7.985   8.759  1.00  0.88           C  
ATOM   2294  OG  SER A 151      45.663   8.426   9.596  1.00  0.88           O  
ATOM   2295  H   SER A 151      45.851  10.262   7.477  1.00  0.00           H  
ATOM   2296  HA  SER A 151      43.432   8.544   7.168  1.00  0.00           H  
ATOM   2297  HB3 SER A 151      45.105   7.202   8.118  1.00  0.00           H  
ATOM   2298  HB2 SER A 151      43.963   7.420   9.328  1.00  0.00           H  
ATOM   2299  HG  SER A 151      46.158   7.674   9.929  1.00  0.00           H  
ATOM   2300  N   TYR A 152      42.159   9.759   9.067  1.00  0.89           N  
ATOM   2301  CA  TYR A 152      41.435  10.537   9.988  1.00  0.89           C  
ATOM   2302  C   TYR A 152      40.631   9.549  10.837  1.00  0.89           C  
ATOM   2303  O   TYR A 152      39.812   8.777  10.320  1.00  0.89           O  
ATOM   2304  CB  TYR A 152      40.508  11.576   9.226  1.00  0.89           C  
ATOM   2305  CG  TYR A 152      39.564  12.373  10.108  1.00  0.89           C  
ATOM   2306  CD1 TYR A 152      40.184  13.262  11.022  1.00  0.89           C  
ATOM   2307  CD2 TYR A 152      38.114  12.416   9.933  1.00  0.89           C  
ATOM   2308  CE1 TYR A 152      39.457  14.093  11.901  1.00  0.89           C  
ATOM   2309  CE2 TYR A 152      37.343  13.238  10.829  1.00  0.89           C  
ATOM   2310  CZ  TYR A 152      38.035  14.110  11.744  1.00  0.89           C  
ATOM   2311  OH  TYR A 152      37.392  14.986  12.474  1.00  0.89           O  
ATOM   2312  H   TYR A 152      41.746   8.867   8.837  1.00  0.00           H  
ATOM   2313  HA  TYR A 152      42.181  11.001  10.633  1.00  0.00           H  
ATOM   2314  HB3 TYR A 152      39.937  10.976   8.517  1.00  0.00           H  
ATOM   2315  HB2 TYR A 152      41.102  12.296   8.662  1.00  0.00           H  
ATOM   2316  HD1 TYR A 152      41.254  13.379  10.941  1.00  0.00           H  
ATOM   2317  HD2 TYR A 152      37.698  11.771   9.172  1.00  0.00           H  
ATOM   2318  HE1 TYR A 152      39.962  14.722  12.619  1.00  0.00           H  
ATOM   2319  HE2 TYR A 152      36.266  13.219  10.751  1.00  0.00           H  
ATOM   2320  HH  TYR A 152      37.871  15.791  12.684  1.00  0.00           H  
ATOM   2321  N   ALA A 153      41.041   9.511  12.105  1.00  0.91           N  
ATOM   2322  CA  ALA A 153      40.111   8.892  13.083  1.00  0.91           C  
ATOM   2323  C   ALA A 153      39.089   9.893  13.544  1.00  0.91           C  
ATOM   2324  O   ALA A 153      39.398  11.025  13.809  1.00  0.91           O  
ATOM   2325  CB  ALA A 153      40.929   8.245  14.216  1.00  0.91           C  
ATOM   2326  H   ALA A 153      41.813  10.093  12.394  1.00  0.00           H  
ATOM   2327  HA  ALA A 153      39.561   8.042  12.680  1.00  0.00           H  
ATOM   2328  HB1 ALA A 153      41.595   7.551  13.704  1.00  0.00           H  
ATOM   2329  HB2 ALA A 153      41.416   8.920  14.920  1.00  0.00           H  
ATOM   2330  HB3 ALA A 153      40.231   7.775  14.909  1.00  0.00           H  
ATOM   2331  N   ASN A 154      37.814   9.385  13.680  1.00  0.87           N  
ATOM   2332  CA  ASN A 154      36.655  10.238  13.968  1.00  0.87           C  
ATOM   2333  C   ASN A 154      36.571  10.457  15.480  1.00  0.87           C  
ATOM   2334  O   ASN A 154      35.559  10.101  16.103  1.00  0.87           O  
ATOM   2335  CB  ASN A 154      35.483   9.426  13.368  1.00  0.87           C  
ATOM   2336  CG  ASN A 154      34.156  10.227  13.163  1.00  0.87           C  
ATOM   2337  OD1 ASN A 154      33.964  11.261  13.764  1.00  0.87           O  
ATOM   2338  ND2 ASN A 154      33.197   9.755  12.382  1.00  0.87           N  
ATOM   2339  H   ASN A 154      37.714   8.384  13.585  1.00  0.00           H  
ATOM   2340  HA  ASN A 154      36.739  11.222  13.507  1.00  0.00           H  
ATOM   2341  HB3 ASN A 154      35.199   8.513  13.891  1.00  0.00           H  
ATOM   2342  HB2 ASN A 154      35.839   9.103  12.390  1.00  0.00           H  
ATOM   2343 HD22 ASN A 154      32.407  10.381  12.316  1.00  0.00           H  
ATOM   2344 HD21 ASN A 154      33.150   8.812  12.022  1.00  0.00           H  
ATOM   2345  N   ASN A 155      37.677  10.936  16.142  1.00  0.84           N  
ATOM   2346  CA  ASN A 155      37.682  11.397  17.496  1.00  0.84           C  
ATOM   2347  C   ASN A 155      36.776  12.589  17.826  1.00  0.84           C  
ATOM   2348  O   ASN A 155      36.579  12.940  18.984  1.00  0.84           O  
ATOM   2349  CB  ASN A 155      39.195  11.805  17.839  1.00  0.84           C  
ATOM   2350  CG  ASN A 155      40.120  10.613  17.959  1.00  0.84           C  
ATOM   2351  OD1 ASN A 155      41.137  10.423  17.292  1.00  0.84           O  
ATOM   2352  ND2 ASN A 155      39.819   9.857  18.954  1.00  0.84           N  
ATOM   2353  H   ASN A 155      38.525  10.915  15.592  1.00  0.00           H  
ATOM   2354  HA  ASN A 155      37.303  10.540  18.052  1.00  0.00           H  
ATOM   2355  HB3 ASN A 155      39.238  12.439  18.725  1.00  0.00           H  
ATOM   2356  HB2 ASN A 155      39.589  12.437  17.043  1.00  0.00           H  
ATOM   2357 HD22 ASN A 155      40.528   9.196  19.237  1.00  0.00           H  
ATOM   2358 HD21 ASN A 155      38.915   9.878  19.404  1.00  0.00           H  
ATOM   2359  N   LYS A 156      36.127  13.125  16.784  1.00  0.81           N  
ATOM   2360  CA  LYS A 156      34.918  13.955  16.858  1.00  0.81           C  
ATOM   2361  C   LYS A 156      33.652  13.180  17.135  1.00  0.81           C  
ATOM   2362  O   LYS A 156      32.758  13.773  17.718  1.00  0.81           O  
ATOM   2363  CB  LYS A 156      34.796  14.732  15.521  1.00  0.81           C  
ATOM   2364  CG  LYS A 156      33.646  15.667  15.200  1.00  0.81           C  
ATOM   2365  CD  LYS A 156      33.756  16.483  13.904  1.00  0.81           C  
ATOM   2366  CE  LYS A 156      34.967  17.424  13.792  1.00  0.81           C  
ATOM   2367  NZ  LYS A 156      34.748  18.565  14.632  1.00  0.81           N1+
ATOM   2368  H   LYS A 156      36.552  12.906  15.894  1.00  0.00           H  
ATOM   2369  HA  LYS A 156      35.173  14.611  17.690  1.00  0.00           H  
ATOM   2370  HB3 LYS A 156      34.867  13.947  14.768  1.00  0.00           H  
ATOM   2371  HB2 LYS A 156      35.684  15.352  15.402  1.00  0.00           H  
ATOM   2372  HG3 LYS A 156      33.406  16.276  16.071  1.00  0.00           H  
ATOM   2373  HG2 LYS A 156      32.770  15.036  15.057  1.00  0.00           H  
ATOM   2374  HD3 LYS A 156      32.815  17.023  13.797  1.00  0.00           H  
ATOM   2375  HD2 LYS A 156      33.839  15.808  13.052  1.00  0.00           H  
ATOM   2376  HE3 LYS A 156      34.969  17.747  12.750  1.00  0.00           H  
ATOM   2377  HE2 LYS A 156      35.849  16.861  14.095  1.00  0.00           H  
ATOM   2378  HZ1 LYS A 156      34.817  18.424  15.630  1.00  0.00           H  
ATOM   2379  HZ2 LYS A 156      35.346  19.349  14.412  1.00  0.00           H  
ATOM   2380  HZ3 LYS A 156      33.812  18.878  14.417  1.00  0.00           H  
ATOM   2381  N   GLU A 157      33.534  11.930  16.642  1.00  0.79           N  
ATOM   2382  CA  GLU A 157      32.483  10.962  16.886  1.00  0.79           C  
ATOM   2383  C   GLU A 157      31.097  11.365  16.382  1.00  0.79           C  
ATOM   2384  O   GLU A 157      30.084  10.884  16.878  1.00  0.79           O  
ATOM   2385  CB  GLU A 157      32.390  10.572  18.382  1.00  0.79           C  
ATOM   2386  CG  GLU A 157      33.617   9.834  18.897  1.00  0.79           C  
ATOM   2387  CD  GLU A 157      33.575   9.516  20.368  1.00  0.79           C  
ATOM   2388  OE1 GLU A 157      33.062  10.255  21.189  1.00  0.79           O  
ATOM   2389  OE2 GLU A 157      34.232   8.532  20.789  1.00  0.79           O1-
ATOM   2390  H   GLU A 157      34.358  11.540  16.208  1.00  0.00           H  
ATOM   2391  HA  GLU A 157      32.771  10.051  16.361  1.00  0.00           H  
ATOM   2392  HB3 GLU A 157      31.514   9.985  18.659  1.00  0.00           H  
ATOM   2393  HB2 GLU A 157      32.242  11.478  18.970  1.00  0.00           H  
ATOM   2394  HG3 GLU A 157      34.545  10.376  18.712  1.00  0.00           H  
ATOM   2395  HG2 GLU A 157      33.652   8.892  18.349  1.00  0.00           H  
ATOM   2396  N   LYS A 158      31.075  12.077  15.290  1.00  0.81           N  
ATOM   2397  CA  LYS A 158      29.855  12.380  14.500  1.00  0.81           C  
ATOM   2398  C   LYS A 158      29.890  11.546  13.188  1.00  0.81           C  
ATOM   2399  O   LYS A 158      30.911  11.075  12.723  1.00  0.81           O  
ATOM   2400  CB  LYS A 158      29.827  13.886  14.226  1.00  0.81           C  
ATOM   2401  CG  LYS A 158      29.920  14.773  15.401  1.00  0.81           C  
ATOM   2402  CD  LYS A 158      28.622  14.961  16.207  1.00  0.81           C  
ATOM   2403  CE  LYS A 158      28.877  16.069  17.250  1.00  0.81           C  
ATOM   2404  NZ  LYS A 158      27.761  16.268  18.136  1.00  0.81           N1+
ATOM   2405  H   LYS A 158      31.962  12.166  14.815  1.00  0.00           H  
ATOM   2406  HA  LYS A 158      28.963  12.033  15.021  1.00  0.00           H  
ATOM   2407  HB3 LYS A 158      28.918  14.157  13.689  1.00  0.00           H  
ATOM   2408  HB2 LYS A 158      30.679  14.081  13.575  1.00  0.00           H  
ATOM   2409  HG3 LYS A 158      30.198  15.769  15.058  1.00  0.00           H  
ATOM   2410  HG2 LYS A 158      30.765  14.564  16.057  1.00  0.00           H  
ATOM   2411  HD3 LYS A 158      28.442  13.978  16.642  1.00  0.00           H  
ATOM   2412  HD2 LYS A 158      27.732  15.256  15.651  1.00  0.00           H  
ATOM   2413  HE3 LYS A 158      29.102  17.021  16.771  1.00  0.00           H  
ATOM   2414  HE2 LYS A 158      29.780  15.931  17.844  1.00  0.00           H  
ATOM   2415  HZ1 LYS A 158      28.012  16.875  18.903  1.00  0.00           H  
ATOM   2416  HZ2 LYS A 158      26.902  16.617  17.737  1.00  0.00           H  
ATOM   2417  HZ3 LYS A 158      27.518  15.365  18.518  1.00  0.00           H  
ATOM   2418  N   GLU A 159      28.755  11.394  12.555  1.00  0.85           N  
ATOM   2419  CA  GLU A 159      28.652  10.903  11.231  1.00  0.85           C  
ATOM   2420  C   GLU A 159      29.341  11.897  10.272  1.00  0.85           C  
ATOM   2421  O   GLU A 159      28.782  12.940  10.009  1.00  0.85           O  
ATOM   2422  CB  GLU A 159      27.203  10.756  10.961  1.00  0.85           C  
ATOM   2423  CG  GLU A 159      26.727   9.395  11.469  1.00  0.85           C  
ATOM   2424  CD  GLU A 159      25.319   8.978  11.038  1.00  0.85           C  
ATOM   2425  OE1 GLU A 159      24.948   7.804  10.985  1.00  0.85           O  
ATOM   2426  OE2 GLU A 159      24.524   9.959  10.931  1.00  0.85           O1-
ATOM   2427  H   GLU A 159      27.892  11.748  12.943  1.00  0.00           H  
ATOM   2428  HA  GLU A 159      29.063   9.898  11.132  1.00  0.00           H  
ATOM   2429  HB3 GLU A 159      27.004  10.888   9.897  1.00  0.00           H  
ATOM   2430  HB2 GLU A 159      26.696  11.619  11.392  1.00  0.00           H  
ATOM   2431  HG3 GLU A 159      26.804   9.328  12.554  1.00  0.00           H  
ATOM   2432  HG2 GLU A 159      27.359   8.545  11.208  1.00  0.00           H  
ATOM   2433  N   VAL A 160      30.609  11.636   9.915  1.00  0.92           N  
ATOM   2434  CA  VAL A 160      31.397  12.468   8.982  1.00  0.92           C  
ATOM   2435  C   VAL A 160      31.223  12.055   7.488  1.00  0.92           C  
ATOM   2436  O   VAL A 160      31.747  11.010   7.222  1.00  0.92           O  
ATOM   2437  CB  VAL A 160      32.902  12.387   9.349  1.00  0.92           C  
ATOM   2438  CG1 VAL A 160      33.942  13.155   8.472  1.00  0.92           C  
ATOM   2439  CG2 VAL A 160      33.154  13.104  10.743  1.00  0.92           C  
ATOM   2440  H   VAL A 160      31.023  10.753  10.177  1.00  0.00           H  
ATOM   2441  HA  VAL A 160      31.083  13.501   8.834  1.00  0.00           H  
ATOM   2442  HB  VAL A 160      33.167  11.333   9.422  1.00  0.00           H  
ATOM   2443 HG11 VAL A 160      33.639  14.175   8.236  1.00  0.00           H  
ATOM   2444 HG12 VAL A 160      34.887  13.167   9.013  1.00  0.00           H  
ATOM   2445 HG13 VAL A 160      34.062  12.672   7.501  1.00  0.00           H  
ATOM   2446 HG21 VAL A 160      32.645  12.549  11.530  1.00  0.00           H  
ATOM   2447 HG22 VAL A 160      34.208  13.173  11.013  1.00  0.00           H  
ATOM   2448 HG23 VAL A 160      32.611  14.045  10.838  1.00  0.00           H  
ATOM   2449  N   LEU A 161      30.626  12.857   6.553  1.00  0.91           N  
ATOM   2450  CA  LEU A 161      30.494  12.587   5.105  1.00  0.91           C  
ATOM   2451  C   LEU A 161      31.779  13.123   4.481  1.00  0.91           C  
ATOM   2452  O   LEU A 161      32.010  14.347   4.455  1.00  0.91           O  
ATOM   2453  CB  LEU A 161      29.180  13.270   4.680  1.00  0.91           C  
ATOM   2454  CG  LEU A 161      28.845  13.186   3.205  1.00  0.91           C  
ATOM   2455  CD1 LEU A 161      28.431  11.762   2.757  1.00  0.91           C  
ATOM   2456  CD2 LEU A 161      27.702  14.140   2.832  1.00  0.91           C  
ATOM   2457  H   LEU A 161      30.377  13.783   6.871  1.00  0.00           H  
ATOM   2458  HA  LEU A 161      30.289  11.525   4.969  1.00  0.00           H  
ATOM   2459  HB3 LEU A 161      29.445  14.295   4.938  1.00  0.00           H  
ATOM   2460  HB2 LEU A 161      28.353  12.902   5.288  1.00  0.00           H  
ATOM   2461  HG  LEU A 161      29.769  13.463   2.697  1.00  0.00           H  
ATOM   2462 HD11 LEU A 161      29.218  11.024   2.916  1.00  0.00           H  
ATOM   2463 HD12 LEU A 161      27.674  11.485   3.491  1.00  0.00           H  
ATOM   2464 HD13 LEU A 161      28.019  11.701   1.750  1.00  0.00           H  
ATOM   2465 HD21 LEU A 161      27.190  13.684   1.985  1.00  0.00           H  
ATOM   2466 HD22 LEU A 161      26.879  14.342   3.518  1.00  0.00           H  
ATOM   2467 HD23 LEU A 161      28.205  15.053   2.510  1.00  0.00           H  
ATOM   2468  N   VAL A 162      32.622  12.176   4.044  1.00  0.94           N  
ATOM   2469  CA  VAL A 162      33.889  12.338   3.429  1.00  0.94           C  
ATOM   2470  C   VAL A 162      33.645  12.203   1.895  1.00  0.94           C  
ATOM   2471  O   VAL A 162      32.929  11.307   1.452  1.00  0.94           O  
ATOM   2472  CB  VAL A 162      34.829  11.183   3.822  1.00  0.94           C  
ATOM   2473  CG1 VAL A 162      36.240  11.555   3.540  1.00  0.94           C  
ATOM   2474  CG2 VAL A 162      34.720  10.675   5.301  1.00  0.94           C  
ATOM   2475  H   VAL A 162      32.348  11.204   4.028  1.00  0.00           H  
ATOM   2476  HA  VAL A 162      34.307  13.294   3.743  1.00  0.00           H  
ATOM   2477  HB  VAL A 162      34.573  10.352   3.165  1.00  0.00           H  
ATOM   2478 HG11 VAL A 162      36.568  12.471   4.031  1.00  0.00           H  
ATOM   2479 HG12 VAL A 162      36.859  10.734   3.905  1.00  0.00           H  
ATOM   2480 HG13 VAL A 162      36.488  11.677   2.485  1.00  0.00           H  
ATOM   2481 HG21 VAL A 162      35.332   9.814   5.569  1.00  0.00           H  
ATOM   2482 HG22 VAL A 162      34.995  11.506   5.950  1.00  0.00           H  
ATOM   2483 HG23 VAL A 162      33.687  10.408   5.526  1.00  0.00           H  
ATOM   2484  N   LEU A 163      34.192  13.163   1.181  1.00  0.93           N  
ATOM   2485  CA  LEU A 163      33.902  13.422  -0.278  1.00  0.93           C  
ATOM   2486  C   LEU A 163      35.255  13.721  -1.034  1.00  0.93           C  
ATOM   2487  O   LEU A 163      36.149  14.312  -0.452  1.00  0.93           O  
ATOM   2488  CB  LEU A 163      32.869  14.542  -0.409  1.00  0.93           C  
ATOM   2489  CG  LEU A 163      33.366  15.956  -0.033  1.00  0.93           C  
ATOM   2490  CD1 LEU A 163      33.178  16.985  -1.160  1.00  0.93           C  
ATOM   2491  CD2 LEU A 163      32.573  16.472   1.189  1.00  0.93           C  
ATOM   2492  H   LEU A 163      34.836  13.806   1.619  1.00  0.00           H  
ATOM   2493  HA  LEU A 163      33.343  12.563  -0.650  1.00  0.00           H  
ATOM   2494  HB3 LEU A 163      32.029  14.242   0.219  1.00  0.00           H  
ATOM   2495  HB2 LEU A 163      32.377  14.575  -1.381  1.00  0.00           H  
ATOM   2496  HG  LEU A 163      34.413  15.969   0.270  1.00  0.00           H  
ATOM   2497 HD11 LEU A 163      32.306  16.868  -1.803  1.00  0.00           H  
ATOM   2498 HD12 LEU A 163      33.133  17.968  -0.689  1.00  0.00           H  
ATOM   2499 HD13 LEU A 163      34.056  16.870  -1.795  1.00  0.00           H  
ATOM   2500 HD21 LEU A 163      32.605  15.750   2.006  1.00  0.00           H  
ATOM   2501 HD22 LEU A 163      33.034  17.415   1.483  1.00  0.00           H  
ATOM   2502 HD23 LEU A 163      31.532  16.606   0.898  1.00  0.00           H  
ATOM   2503  N   TRP A 164      35.429  13.219  -2.219  1.00  0.93           N  
ATOM   2504  CA  TRP A 164      36.734  13.136  -2.867  1.00  0.93           C  
ATOM   2505  C   TRP A 164      36.364  12.924  -4.335  1.00  0.93           C  
ATOM   2506  O   TRP A 164      35.200  12.907  -4.709  1.00  0.93           O  
ATOM   2507  CB  TRP A 164      37.711  12.070  -2.223  1.00  0.93           C  
ATOM   2508  CG  TRP A 164      37.583  10.587  -2.405  1.00  0.93           C  
ATOM   2509  CD1 TRP A 164      38.136   9.890  -3.434  1.00  0.93           C  
ATOM   2510  CD2 TRP A 164      36.706   9.628  -1.694  1.00  0.93           C  
ATOM   2511  NE1 TRP A 164      37.729   8.547  -3.342  1.00  0.93           N  
ATOM   2512  CE2 TRP A 164      36.953   8.353  -2.262  1.00  0.93           C  
ATOM   2513  CE3 TRP A 164      35.768   9.747  -0.633  1.00  0.93           C  
ATOM   2514  CZ2 TRP A 164      36.323   7.212  -1.814  1.00  0.93           C  
ATOM   2515  CZ3 TRP A 164      35.169   8.587  -0.115  1.00  0.93           C  
ATOM   2516  CH2 TRP A 164      35.410   7.345  -0.727  1.00  0.93           C  
ATOM   2517  H   TRP A 164      34.738  12.682  -2.724  1.00  0.00           H  
ATOM   2518  HA  TRP A 164      37.170  14.135  -2.884  1.00  0.00           H  
ATOM   2519  HB3 TRP A 164      37.620  12.181  -1.142  1.00  0.00           H  
ATOM   2520  HB2 TRP A 164      38.718  12.396  -2.486  1.00  0.00           H  
ATOM   2521  HD1 TRP A 164      38.788  10.304  -4.188  1.00  0.00           H  
ATOM   2522  HE1 TRP A 164      38.087   7.792  -3.910  1.00  0.00           H  
ATOM   2523  HE3 TRP A 164      35.479  10.720  -0.264  1.00  0.00           H  
ATOM   2524  HZ2 TRP A 164      36.300   6.237  -2.278  1.00  0.00           H  
ATOM   2525  HZ3 TRP A 164      34.544   8.726   0.755  1.00  0.00           H  
ATOM   2526  HH2 TRP A 164      34.861   6.563  -0.223  1.00  0.00           H  
ATOM   2527  N   GLY A 165      37.410  12.768  -5.134  1.00  0.96           N  
ATOM   2528  CA  GLY A 165      37.126  12.335  -6.573  1.00  0.96           C  
ATOM   2529  C   GLY A 165      38.410  11.660  -7.030  1.00  0.96           C  
ATOM   2530  O   GLY A 165      39.421  11.892  -6.407  1.00  0.96           O  
ATOM   2531  H   GLY A 165      38.369  12.960  -4.881  1.00  0.00           H  
ATOM   2532  HA3 GLY A 165      36.902  13.163  -7.246  1.00  0.00           H  
ATOM   2533  HA2 GLY A 165      36.322  11.607  -6.688  1.00  0.00           H  
ATOM   2534  N   VAL A 166      38.352  10.960  -8.151  1.00  0.93           N  
ATOM   2535  CA  VAL A 166      39.567  10.427  -8.862  1.00  0.93           C  
ATOM   2536  C   VAL A 166      39.551  10.893 -10.347  1.00  0.93           C  
ATOM   2537  O   VAL A 166      38.466  10.939 -10.968  1.00  0.93           O  
ATOM   2538  CB  VAL A 166      39.726   8.850  -8.658  1.00  0.93           C  
ATOM   2539  CG1 VAL A 166      40.908   8.164  -9.377  1.00  0.93           C  
ATOM   2540  CG2 VAL A 166      39.857   8.547  -7.137  1.00  0.93           C  
ATOM   2541  H   VAL A 166      37.479  10.773  -8.624  1.00  0.00           H  
ATOM   2542  HA  VAL A 166      40.435  10.893  -8.396  1.00  0.00           H  
ATOM   2543  HB  VAL A 166      38.778   8.473  -9.042  1.00  0.00           H  
ATOM   2544 HG11 VAL A 166      40.653   8.399 -10.411  1.00  0.00           H  
ATOM   2545 HG12 VAL A 166      41.877   8.592  -9.120  1.00  0.00           H  
ATOM   2546 HG13 VAL A 166      41.017   7.100  -9.167  1.00  0.00           H  
ATOM   2547 HG21 VAL A 166      40.739   9.001  -6.686  1.00  0.00           H  
ATOM   2548 HG22 VAL A 166      38.950   8.820  -6.596  1.00  0.00           H  
ATOM   2549 HG23 VAL A 166      39.938   7.461  -7.112  1.00  0.00           H  
ATOM   2550  N   HIS A 167      40.705  11.434 -10.832  1.00  0.91           N  
ATOM   2551  CA  HIS A 167      40.779  12.099 -12.126  1.00  0.91           C  
ATOM   2552  C   HIS A 167      41.271  11.074 -13.205  1.00  0.91           C  
ATOM   2553  O   HIS A 167      42.215  10.331 -12.980  1.00  0.91           O  
ATOM   2554  CB  HIS A 167      41.604  13.343 -12.045  1.00  0.91           C  
ATOM   2555  CG  HIS A 167      41.742  14.054 -13.341  1.00  0.91           C  
ATOM   2556  ND1 HIS A 167      42.912  14.101 -14.104  1.00  0.91           N  
ATOM   2557  CD2 HIS A 167      40.765  14.866 -14.002  1.00  0.91           C  
ATOM   2558  CE1 HIS A 167      42.689  14.964 -15.118  1.00  0.91           C  
ATOM   2559  NE2 HIS A 167      41.435  15.473 -15.051  1.00  0.91           N  
ATOM   2560  H   HIS A 167      41.541  11.216 -10.308  1.00  0.00           H  
ATOM   2561  HA  HIS A 167      39.774  12.461 -12.347  1.00  0.00           H  
ATOM   2562  HB3 HIS A 167      42.603  13.257 -11.618  1.00  0.00           H  
ATOM   2563  HB2 HIS A 167      41.003  13.905 -11.330  1.00  0.00           H  
ATOM   2564  HD2 HIS A 167      39.730  15.141 -13.865  1.00  0.00           H  
ATOM   2565  HE1 HIS A 167      43.386  15.377 -15.831  1.00  0.00           H  
ATOM   2566  HE2 HIS A 167      41.152  16.165 -15.730  1.00  0.00           H  
ATOM   2567  N   HIS A 168      40.690  11.127 -14.373  1.00  0.87           N  
ATOM   2568  CA  HIS A 168      41.137  10.446 -15.576  1.00  0.87           C  
ATOM   2569  C   HIS A 168      41.579  11.519 -16.627  1.00  0.87           C  
ATOM   2570  O   HIS A 168      40.730  12.371 -17.032  1.00  0.87           O  
ATOM   2571  CB  HIS A 168      39.971   9.600 -16.161  1.00  0.87           C  
ATOM   2572  CG  HIS A 168      39.321   8.644 -15.323  1.00  0.87           C  
ATOM   2573  ND1 HIS A 168      39.458   7.194 -15.465  1.00  0.87           N  
ATOM   2574  CD2 HIS A 168      38.473   8.861 -14.294  1.00  0.87           C  
ATOM   2575  CE1 HIS A 168      38.935   6.722 -14.414  1.00  0.87           C  
ATOM   2576  NE2 HIS A 168      38.258   7.661 -13.703  1.00  0.87           N  
ATOM   2577  H   HIS A 168      39.912  11.755 -14.516  1.00  0.00           H  
ATOM   2578  HA  HIS A 168      41.904   9.696 -15.384  1.00  0.00           H  
ATOM   2579  HB3 HIS A 168      40.387   9.003 -16.973  1.00  0.00           H  
ATOM   2580  HB2 HIS A 168      39.251  10.240 -16.671  1.00  0.00           H  
ATOM   2581  HD2 HIS A 168      38.152   9.812 -13.895  1.00  0.00           H  
ATOM   2582  HE1 HIS A 168      38.833   5.653 -14.295  1.00  0.00           H  
ATOM   2583  HE2 HIS A 168      37.671   7.566 -12.887  1.00  0.00           H  
ATOM   2584  N   PRO A 169      42.887  11.622 -16.772  1.00  0.89           N  
ATOM   2585  CA  PRO A 169      43.380  12.562 -17.748  1.00  0.89           C  
ATOM   2586  C   PRO A 169      43.180  12.073 -19.233  1.00  0.89           C  
ATOM   2587  O   PRO A 169      42.846  10.905 -19.463  1.00  0.89           O  
ATOM   2588  CB  PRO A 169      44.937  12.594 -17.481  1.00  0.89           C  
ATOM   2589  CG  PRO A 169      45.056  11.933 -16.097  1.00  0.89           C  
ATOM   2590  CD  PRO A 169      43.989  10.973 -16.106  1.00  0.89           C  
ATOM   2591  HA  PRO A 169      42.902  13.506 -17.484  1.00  0.00           H  
ATOM   2592  HB3 PRO A 169      45.289  13.625 -17.514  1.00  0.00           H  
ATOM   2593  HB2 PRO A 169      45.556  12.015 -18.166  1.00  0.00           H  
ATOM   2594  HG3 PRO A 169      44.887  12.709 -15.350  1.00  0.00           H  
ATOM   2595  HG2 PRO A 169      46.059  11.548 -15.911  1.00  0.00           H  
ATOM   2596  HD2 PRO A 169      44.282  10.128 -16.730  1.00  0.00           H  
ATOM   2597  HD3 PRO A 169      43.842  10.548 -15.113  1.00  0.00           H  
ATOM   2598  N   PRO A 170      43.204  13.011 -20.137  1.00  0.85           N  
ATOM   2599  CA  PRO A 170      42.821  12.800 -21.554  1.00  0.85           C  
ATOM   2600  C   PRO A 170      43.828  11.980 -22.384  1.00  0.85           C  
ATOM   2601  O   PRO A 170      43.476  11.368 -23.399  1.00  0.85           O  
ATOM   2602  CB  PRO A 170      42.607  14.194 -22.143  1.00  0.85           C  
ATOM   2603  CG  PRO A 170      43.364  15.095 -21.215  1.00  0.85           C  
ATOM   2604  CD  PRO A 170      43.270  14.444 -19.839  1.00  0.85           C  
ATOM   2605  HA  PRO A 170      41.844  12.322 -21.619  1.00  0.00           H  
ATOM   2606  HB3 PRO A 170      41.532  14.266 -22.308  1.00  0.00           H  
ATOM   2607  HB2 PRO A 170      43.058  14.253 -23.133  1.00  0.00           H  
ATOM   2608  HG3 PRO A 170      43.017  16.126 -21.140  1.00  0.00           H  
ATOM   2609  HG2 PRO A 170      44.407  15.089 -21.531  1.00  0.00           H  
ATOM   2610  HD2 PRO A 170      44.137  14.736 -19.247  1.00  0.00           H  
ATOM   2611  HD3 PRO A 170      42.321  14.850 -19.489  1.00  0.00           H  
ATOM   2612  N   ASN A 171      45.039  12.076 -21.921  1.00  0.82           N  
ATOM   2613  CA  ASN A 171      46.338  11.797 -22.548  1.00  0.82           C  
ATOM   2614  C   ASN A 171      47.342  11.524 -21.418  1.00  0.82           C  
ATOM   2615  O   ASN A 171      47.244  12.002 -20.295  1.00  0.82           O  
ATOM   2616  CB  ASN A 171      46.707  13.066 -23.363  1.00  0.82           C  
ATOM   2617  CG  ASN A 171      46.067  12.980 -24.750  1.00  0.82           C  
ATOM   2618  OD1 ASN A 171      45.407  13.901 -25.150  1.00  0.82           O  
ATOM   2619  ND2 ASN A 171      46.454  12.050 -25.613  1.00  0.82           N  
ATOM   2620  H   ASN A 171      45.132  12.688 -21.122  1.00  0.00           H  
ATOM   2621  HA  ASN A 171      46.258  10.925 -23.197  1.00  0.00           H  
ATOM   2622  HB3 ASN A 171      47.782  13.042 -23.542  1.00  0.00           H  
ATOM   2623  HB2 ASN A 171      46.456  13.928 -22.744  1.00  0.00           H  
ATOM   2624 HD22 ASN A 171      46.031  12.236 -26.511  1.00  0.00           H  
ATOM   2625 HD21 ASN A 171      47.093  11.281 -25.468  1.00  0.00           H  
ATOM   2626  N   ILE A 172      48.348  10.836 -21.902  1.00  0.84           N  
ATOM   2627  CA  ILE A 172      49.529  10.271 -21.134  1.00  0.84           C  
ATOM   2628  C   ILE A 172      50.451  11.416 -20.633  1.00  0.84           C  
ATOM   2629  O   ILE A 172      50.940  11.336 -19.516  1.00  0.84           O  
ATOM   2630  CB  ILE A 172      50.348   9.230 -22.025  1.00  0.84           C  
ATOM   2631  CG1 ILE A 172      49.497   7.954 -22.233  1.00  0.84           C  
ATOM   2632  CG2 ILE A 172      51.759   8.929 -21.553  1.00  0.84           C  
ATOM   2633  CD1 ILE A 172      49.517   6.956 -20.989  1.00  0.84           C  
ATOM   2634  H   ILE A 172      48.408  10.694 -22.900  1.00  0.00           H  
ATOM   2635  HA  ILE A 172      49.146   9.716 -20.277  1.00  0.00           H  
ATOM   2636  HB  ILE A 172      50.423   9.731 -22.991  1.00  0.00           H  
ATOM   2637 HG13 ILE A 172      49.903   7.542 -23.157  1.00  0.00           H  
ATOM   2638 HG12 ILE A 172      48.451   8.130 -22.485  1.00  0.00           H  
ATOM   2639 HG21 ILE A 172      52.390   9.818 -21.547  1.00  0.00           H  
ATOM   2640 HG22 ILE A 172      51.895   8.669 -20.503  1.00  0.00           H  
ATOM   2641 HG23 ILE A 172      52.259   8.292 -22.283  1.00  0.00           H  
ATOM   2642 HD11 ILE A 172      49.972   6.027 -21.335  1.00  0.00           H  
ATOM   2643 HD12 ILE A 172      50.100   7.300 -20.135  1.00  0.00           H  
ATOM   2644 HD13 ILE A 172      48.539   6.614 -20.652  1.00  0.00           H  
ATOM   2645  N   ALA A 173      50.612  12.414 -21.531  1.00  0.87           N  
ATOM   2646  CA  ALA A 173      51.158  13.781 -21.283  1.00  0.87           C  
ATOM   2647  C   ALA A 173      50.540  14.408 -19.964  1.00  0.87           C  
ATOM   2648  O   ALA A 173      51.219  14.888 -19.083  1.00  0.87           O  
ATOM   2649  CB  ALA A 173      51.009  14.582 -22.511  1.00  0.87           C  
ATOM   2650  H   ALA A 173      50.340  12.330 -22.500  1.00  0.00           H  
ATOM   2651  HA  ALA A 173      52.241  13.808 -21.161  1.00  0.00           H  
ATOM   2652  HB1 ALA A 173      51.209  15.638 -22.325  1.00  0.00           H  
ATOM   2653  HB2 ALA A 173      51.696  14.263 -23.296  1.00  0.00           H  
ATOM   2654  HB3 ALA A 173      49.985  14.475 -22.867  1.00  0.00           H  
ATOM   2655  N   ASP A 174      49.214  14.405 -20.012  1.00  0.83           N  
ATOM   2656  CA  ASP A 174      48.458  15.009 -18.948  1.00  0.83           C  
ATOM   2657  C   ASP A 174      48.647  14.206 -17.670  1.00  0.83           C  
ATOM   2658  O   ASP A 174      48.915  14.717 -16.601  1.00  0.83           O  
ATOM   2659  CB  ASP A 174      46.980  15.386 -19.202  1.00  0.83           C  
ATOM   2660  CG  ASP A 174      46.743  16.478 -20.301  1.00  0.83           C  
ATOM   2661  OD1 ASP A 174      47.564  16.953 -21.106  1.00  0.83           O  
ATOM   2662  OD2 ASP A 174      45.614  16.998 -20.307  1.00  0.83           O1-
ATOM   2663  H   ASP A 174      48.730  14.058 -20.828  1.00  0.00           H  
ATOM   2664  HA  ASP A 174      48.880  15.990 -18.732  1.00  0.00           H  
ATOM   2665  HB3 ASP A 174      46.507  15.745 -18.288  1.00  0.00           H  
ATOM   2666  HB2 ASP A 174      46.404  14.484 -19.405  1.00  0.00           H  
ATOM   2667  N   GLN A 175      48.802  12.879 -17.810  1.00  0.82           N  
ATOM   2668  CA  GLN A 175      48.992  11.953 -16.639  1.00  0.82           C  
ATOM   2669  C   GLN A 175      50.348  12.179 -15.997  1.00  0.82           C  
ATOM   2670  O   GLN A 175      50.486  12.115 -14.784  1.00  0.82           O  
ATOM   2671  CB  GLN A 175      48.667  10.448 -17.035  1.00  0.82           C  
ATOM   2672  CG  GLN A 175      49.115   9.394 -16.022  1.00  0.82           C  
ATOM   2673  CD  GLN A 175      48.344   9.405 -14.686  1.00  0.82           C  
ATOM   2674  OE1 GLN A 175      47.114   9.692 -14.629  1.00  0.82           O  
ATOM   2675  NE2 GLN A 175      48.989   8.982 -13.621  1.00  0.82           N  
ATOM   2676  H   GLN A 175      48.706  12.561 -18.764  1.00  0.00           H  
ATOM   2677  HA  GLN A 175      48.311  12.245 -15.839  1.00  0.00           H  
ATOM   2678  HB3 GLN A 175      49.089  10.299 -18.029  1.00  0.00           H  
ATOM   2679  HB2 GLN A 175      47.589  10.301 -17.099  1.00  0.00           H  
ATOM   2680  HG3 GLN A 175      50.187   9.323 -15.837  1.00  0.00           H  
ATOM   2681  HG2 GLN A 175      48.804   8.519 -16.592  1.00  0.00           H  
ATOM   2682 HE22 GLN A 175      48.460   9.017 -12.761  1.00  0.00           H  
ATOM   2683 HE21 GLN A 175      49.945   8.703 -13.789  1.00  0.00           H  
ATOM   2684  N   LYS A 176      51.414  12.229 -16.853  1.00  0.79           N  
ATOM   2685  CA  LYS A 176      52.791  12.465 -16.356  1.00  0.79           C  
ATOM   2686  C   LYS A 176      53.045  13.794 -15.651  1.00  0.79           C  
ATOM   2687  O   LYS A 176      53.457  13.788 -14.461  1.00  0.79           O  
ATOM   2688  CB  LYS A 176      53.663  12.206 -17.567  1.00  0.79           C  
ATOM   2689  CG  LYS A 176      53.978  10.745 -17.895  1.00  0.79           C  
ATOM   2690  CD  LYS A 176      54.841  10.441 -19.159  1.00  0.79           C  
ATOM   2691  CE  LYS A 176      56.374  10.689 -18.909  1.00  0.79           C  
ATOM   2692  NZ  LYS A 176      57.162  10.349 -20.144  1.00  0.79           N1+
ATOM   2693  H   LYS A 176      51.289  12.124 -17.850  1.00  0.00           H  
ATOM   2694  HA  LYS A 176      53.047  11.671 -15.654  1.00  0.00           H  
ATOM   2695  HB3 LYS A 176      54.636  12.665 -17.396  1.00  0.00           H  
ATOM   2696  HB2 LYS A 176      53.262  12.750 -18.423  1.00  0.00           H  
ATOM   2697  HG3 LYS A 176      53.009  10.248 -17.928  1.00  0.00           H  
ATOM   2698  HG2 LYS A 176      54.604  10.445 -17.054  1.00  0.00           H  
ATOM   2699  HD3 LYS A 176      54.611  11.110 -19.989  1.00  0.00           H  
ATOM   2700  HD2 LYS A 176      54.804   9.401 -19.483  1.00  0.00           H  
ATOM   2701  HE3 LYS A 176      56.704  10.057 -18.085  1.00  0.00           H  
ATOM   2702  HE2 LYS A 176      56.462  11.760 -18.730  1.00  0.00           H  
ATOM   2703  HZ1 LYS A 176      58.144  10.376 -19.910  1.00  0.00           H  
ATOM   2704  HZ2 LYS A 176      56.922   9.385 -20.323  1.00  0.00           H  
ATOM   2705  HZ3 LYS A 176      56.933  10.997 -20.884  1.00  0.00           H  
ATOM   2706  N   THR A 177      52.691  14.898 -16.426  1.00  0.80           N  
ATOM   2707  CA  THR A 177      52.743  16.279 -15.902  1.00  0.80           C  
ATOM   2708  C   THR A 177      51.920  16.561 -14.634  1.00  0.80           C  
ATOM   2709  O   THR A 177      52.355  17.305 -13.779  1.00  0.80           O  
ATOM   2710  CB  THR A 177      52.627  17.283 -17.021  1.00  0.80           C  
ATOM   2711  OG1 THR A 177      51.351  17.321 -17.704  1.00  0.80           O  
ATOM   2712  CG2 THR A 177      53.767  17.108 -18.003  1.00  0.80           C  
ATOM   2713  H   THR A 177      52.282  14.776 -17.341  1.00  0.00           H  
ATOM   2714  HA  THR A 177      53.748  16.473 -15.528  1.00  0.00           H  
ATOM   2715  HB  THR A 177      52.769  18.256 -16.552  1.00  0.00           H  
ATOM   2716  HG1 THR A 177      51.073  16.479 -18.069  1.00  0.00           H  
ATOM   2717 HG21 THR A 177      54.693  16.975 -17.444  1.00  0.00           H  
ATOM   2718 HG22 THR A 177      53.529  16.346 -18.747  1.00  0.00           H  
ATOM   2719 HG23 THR A 177      53.830  18.047 -18.553  1.00  0.00           H  
ATOM   2720  N   LEU A 178      50.739  16.082 -14.550  1.00  0.84           N  
ATOM   2721  CA  LEU A 178      49.976  16.145 -13.287  1.00  0.84           C  
ATOM   2722  C   LEU A 178      50.433  15.348 -12.071  1.00  0.84           C  
ATOM   2723  O   LEU A 178      50.604  15.973 -11.025  1.00  0.84           O  
ATOM   2724  CB  LEU A 178      48.456  15.886 -13.629  1.00  0.84           C  
ATOM   2725  CG  LEU A 178      47.837  16.929 -14.643  1.00  0.84           C  
ATOM   2726  CD1 LEU A 178      46.411  16.445 -14.910  1.00  0.84           C  
ATOM   2727  CD2 LEU A 178      47.660  18.383 -14.052  1.00  0.84           C  
ATOM   2728  H   LEU A 178      50.158  15.643 -15.250  1.00  0.00           H  
ATOM   2729  HA  LEU A 178      50.064  17.194 -13.004  1.00  0.00           H  
ATOM   2730  HB3 LEU A 178      47.842  15.863 -12.728  1.00  0.00           H  
ATOM   2731  HB2 LEU A 178      48.418  14.916 -14.124  1.00  0.00           H  
ATOM   2732  HG  LEU A 178      48.465  17.047 -15.526  1.00  0.00           H  
ATOM   2733 HD11 LEU A 178      46.200  16.502 -15.978  1.00  0.00           H  
ATOM   2734 HD12 LEU A 178      46.328  15.408 -14.585  1.00  0.00           H  
ATOM   2735 HD13 LEU A 178      45.691  17.012 -14.320  1.00  0.00           H  
ATOM   2736 HD21 LEU A 178      47.405  18.332 -12.994  1.00  0.00           H  
ATOM   2737 HD22 LEU A 178      48.553  19.004 -14.129  1.00  0.00           H  
ATOM   2738 HD23 LEU A 178      46.895  18.902 -14.630  1.00  0.00           H  
ATOM   2739  N   TYR A 179      50.661  14.046 -12.281  1.00  0.86           N  
ATOM   2740  CA  TYR A 179      50.805  13.157 -11.168  1.00  0.86           C  
ATOM   2741  C   TYR A 179      52.104  12.431 -11.008  1.00  0.86           C  
ATOM   2742  O   TYR A 179      52.354  11.794 -10.004  1.00  0.86           O  
ATOM   2743  CB  TYR A 179      49.631  12.104 -11.197  1.00  0.86           C  
ATOM   2744  CG  TYR A 179      48.296  12.829 -11.287  1.00  0.86           C  
ATOM   2745  CD1 TYR A 179      47.881  13.876 -10.436  1.00  0.86           C  
ATOM   2746  CD2 TYR A 179      47.525  12.592 -12.458  1.00  0.86           C  
ATOM   2747  CE1 TYR A 179      46.654  14.520 -10.669  1.00  0.86           C  
ATOM   2748  CE2 TYR A 179      46.266  13.163 -12.661  1.00  0.86           C  
ATOM   2749  CZ  TYR A 179      45.854  14.167 -11.770  1.00  0.86           C  
ATOM   2750  OH  TYR A 179      44.681  14.795 -11.887  1.00  0.86           O  
ATOM   2751  H   TYR A 179      50.487  13.655 -13.196  1.00  0.00           H  
ATOM   2752  HA  TYR A 179      50.655  13.709 -10.240  1.00  0.00           H  
ATOM   2753  HB3 TYR A 179      49.598  11.277 -10.487  1.00  0.00           H  
ATOM   2754  HB2 TYR A 179      49.883  11.521 -12.083  1.00  0.00           H  
ATOM   2755  HD1 TYR A 179      48.365  14.253  -9.547  1.00  0.00           H  
ATOM   2756  HD2 TYR A 179      47.910  11.835 -13.126  1.00  0.00           H  
ATOM   2757  HE1 TYR A 179      46.425  15.337 -10.002  1.00  0.00           H  
ATOM   2758  HE2 TYR A 179      45.623  12.953 -13.502  1.00  0.00           H  
ATOM   2759  HH  TYR A 179      44.188  14.620 -12.692  1.00  0.00           H  
ATOM   2760  N   HIS A 180      53.088  12.590 -11.921  1.00  0.81           N  
ATOM   2761  CA  HIS A 180      54.553  12.223 -11.800  1.00  0.81           C  
ATOM   2762  C   HIS A 180      54.894  10.702 -11.776  1.00  0.81           C  
ATOM   2763  O   HIS A 180      55.884  10.292 -11.177  1.00  0.81           O  
ATOM   2764  CB  HIS A 180      55.230  13.040 -10.638  1.00  0.81           C  
ATOM   2765  CG  HIS A 180      55.446  14.506 -10.854  1.00  0.81           C  
ATOM   2766  ND1 HIS A 180      56.644  15.042 -10.394  1.00  0.81           N  
ATOM   2767  CD2 HIS A 180      54.693  15.525 -11.425  1.00  0.81           C  
ATOM   2768  CE1 HIS A 180      56.643  16.363 -10.683  1.00  0.81           C  
ATOM   2769  NE2 HIS A 180      55.485  16.671 -11.322  1.00  0.81           N  
ATOM   2770  H   HIS A 180      52.882  13.175 -12.718  1.00  0.00           H  
ATOM   2771  HA  HIS A 180      54.981  12.573 -12.740  1.00  0.00           H  
ATOM   2772  HB3 HIS A 180      56.186  12.563 -10.421  1.00  0.00           H  
ATOM   2773  HB2 HIS A 180      54.704  13.092  -9.685  1.00  0.00           H  
ATOM   2774  HD1 HIS A 180      57.436  14.566  -9.985  1.00  0.00           H  
ATOM   2775  HD2 HIS A 180      53.772  15.503 -11.990  1.00  0.00           H  
ATOM   2776  HE1 HIS A 180      57.463  16.982 -10.351  1.00  0.00           H  
ATOM   2777  N   THR A 181      54.005   9.956 -12.376  1.00  0.81           N  
ATOM   2778  CA  THR A 181      54.025   8.486 -12.471  1.00  0.81           C  
ATOM   2779  C   THR A 181      53.013   8.165 -13.620  1.00  0.81           C  
ATOM   2780  O   THR A 181      51.964   8.816 -13.745  1.00  0.81           O  
ATOM   2781  CB  THR A 181      53.561   7.833 -11.084  1.00  0.81           C  
ATOM   2782  OG1 THR A 181      53.585   6.415 -11.214  1.00  0.81           O  
ATOM   2783  CG2 THR A 181      52.087   8.196 -10.697  1.00  0.81           C  
ATOM   2784  H   THR A 181      53.247  10.440 -12.837  1.00  0.00           H  
ATOM   2785  HA  THR A 181      55.007   8.159 -12.811  1.00  0.00           H  
ATOM   2786  HB  THR A 181      54.173   8.190 -10.256  1.00  0.00           H  
ATOM   2787  HG1 THR A 181      54.445   6.115 -10.910  1.00  0.00           H  
ATOM   2788 HG21 THR A 181      51.817   7.636  -9.802  1.00  0.00           H  
ATOM   2789 HG22 THR A 181      52.070   9.244 -10.397  1.00  0.00           H  
ATOM   2790 HG23 THR A 181      51.350   7.934 -11.456  1.00  0.00           H  
ATOM   2791  N   GLU A 182      53.460   7.196 -14.501  1.00  0.76           N  
ATOM   2792  CA  GLU A 182      52.621   6.647 -15.627  1.00  0.76           C  
ATOM   2793  C   GLU A 182      51.328   6.001 -15.115  1.00  0.76           C  
ATOM   2794  O   GLU A 182      50.315   6.196 -15.782  1.00  0.76           O  
ATOM   2795  CB  GLU A 182      53.572   5.597 -16.313  1.00  0.76           C  
ATOM   2796  CG  GLU A 182      54.665   6.236 -17.163  1.00  0.76           C  
ATOM   2797  CD  GLU A 182      55.511   5.254 -17.987  1.00  0.76           C  
ATOM   2798  OE1 GLU A 182      56.452   5.655 -18.736  1.00  0.76           O  
ATOM   2799  OE2 GLU A 182      55.094   4.037 -18.023  1.00  0.76           O1-
ATOM   2800  H   GLU A 182      54.396   6.817 -14.518  1.00  0.00           H  
ATOM   2801  HA  GLU A 182      52.265   7.406 -16.325  1.00  0.00           H  
ATOM   2802  HB3 GLU A 182      52.964   4.992 -16.985  1.00  0.00           H  
ATOM   2803  HB2 GLU A 182      53.980   4.959 -15.528  1.00  0.00           H  
ATOM   2804  HG3 GLU A 182      55.298   6.784 -16.465  1.00  0.00           H  
ATOM   2805  HG2 GLU A 182      54.243   6.955 -17.864  1.00  0.00           H  
ATOM   2806  N   ASN A 183      51.445   5.102 -14.090  1.00  0.78           N  
ATOM   2807  CA  ASN A 183      50.476   4.060 -13.628  1.00  0.78           C  
ATOM   2808  C   ASN A 183      50.311   4.402 -12.115  1.00  0.78           C  
ATOM   2809  O   ASN A 183      50.884   3.716 -11.310  1.00  0.78           O  
ATOM   2810  CB  ASN A 183      50.917   2.618 -13.871  1.00  0.78           C  
ATOM   2811  CG  ASN A 183      50.553   1.906 -15.211  1.00  0.78           C  
ATOM   2812  OD1 ASN A 183      49.668   1.010 -15.275  1.00  0.78           O  
ATOM   2813  ND2 ASN A 183      51.319   2.208 -16.241  1.00  0.78           N  
ATOM   2814  H   ASN A 183      52.362   5.013 -13.676  1.00  0.00           H  
ATOM   2815  HA  ASN A 183      49.554   4.171 -14.199  1.00  0.00           H  
ATOM   2816  HB3 ASN A 183      50.427   1.902 -13.212  1.00  0.00           H  
ATOM   2817  HB2 ASN A 183      51.932   2.403 -13.538  1.00  0.00           H  
ATOM   2818 HD22 ASN A 183      51.160   1.778 -17.142  1.00  0.00           H  
ATOM   2819 HD21 ASN A 183      52.050   2.887 -16.089  1.00  0.00           H  
ATOM   2820  N   ALA A 184      49.517   5.448 -11.794  1.00  0.88           N  
ATOM   2821  CA  ALA A 184      49.096   5.678 -10.428  1.00  0.88           C  
ATOM   2822  C   ALA A 184      48.005   4.652 -10.031  1.00  0.88           C  
ATOM   2823  O   ALA A 184      47.329   4.189 -10.942  1.00  0.88           O  
ATOM   2824  CB  ALA A 184      48.371   7.052 -10.217  1.00  0.88           C  
ATOM   2825  H   ALA A 184      49.104   5.981 -12.546  1.00  0.00           H  
ATOM   2826  HA  ALA A 184      50.001   5.718  -9.823  1.00  0.00           H  
ATOM   2827  HB1 ALA A 184      47.440   7.024 -10.783  1.00  0.00           H  
ATOM   2828  HB2 ALA A 184      48.334   7.300  -9.156  1.00  0.00           H  
ATOM   2829  HB3 ALA A 184      48.984   7.834 -10.666  1.00  0.00           H  
ATOM   2830  N   TYR A 185      47.810   4.531  -8.721  1.00  0.87           N  
ATOM   2831  CA  TYR A 185      46.609   3.984  -8.156  1.00  0.87           C  
ATOM   2832  C   TYR A 185      46.329   4.749  -6.872  1.00  0.87           C  
ATOM   2833  O   TYR A 185      47.149   5.557  -6.426  1.00  0.87           O  
ATOM   2834  CB  TYR A 185      46.820   2.543  -7.755  1.00  0.87           C  
ATOM   2835  CG  TYR A 185      47.110   1.551  -8.884  1.00  0.87           C  
ATOM   2836  CD1 TYR A 185      48.447   1.254  -9.234  1.00  0.87           C  
ATOM   2837  CD2 TYR A 185      46.038   0.981  -9.602  1.00  0.87           C  
ATOM   2838  CE1 TYR A 185      48.621   0.194 -10.119  1.00  0.87           C  
ATOM   2839  CE2 TYR A 185      46.283   0.051 -10.652  1.00  0.87           C  
ATOM   2840  CZ  TYR A 185      47.609  -0.421 -10.876  1.00  0.87           C  
ATOM   2841  OH  TYR A 185      47.795  -1.314 -11.882  1.00  0.87           O  
ATOM   2842  H   TYR A 185      48.369   5.098  -8.099  1.00  0.00           H  
ATOM   2843  HA  TYR A 185      45.802   3.905  -8.885  1.00  0.00           H  
ATOM   2844  HB3 TYR A 185      45.862   2.293  -7.299  1.00  0.00           H  
ATOM   2845  HB2 TYR A 185      47.507   2.345  -6.932  1.00  0.00           H  
ATOM   2846  HD1 TYR A 185      49.285   1.653  -8.683  1.00  0.00           H  
ATOM   2847  HD2 TYR A 185      45.008   1.138  -9.317  1.00  0.00           H  
ATOM   2848  HE1 TYR A 185      49.660  -0.059 -10.269  1.00  0.00           H  
ATOM   2849  HE2 TYR A 185      45.431  -0.361 -11.172  1.00  0.00           H  
ATOM   2850  HH  TYR A 185      46.973  -1.764 -12.088  1.00  0.00           H  
ATOM   2851  N   VAL A 186      45.120   4.558  -6.328  1.00  0.91           N  
ATOM   2852  CA  VAL A 186      44.469   5.094  -5.181  1.00  0.91           C  
ATOM   2853  C   VAL A 186      43.796   3.856  -4.587  1.00  0.91           C  
ATOM   2854  O   VAL A 186      43.142   3.102  -5.298  1.00  0.91           O  
ATOM   2855  CB  VAL A 186      43.428   6.177  -5.636  1.00  0.91           C  
ATOM   2856  CG1 VAL A 186      42.610   6.844  -4.424  1.00  0.91           C  
ATOM   2857  CG2 VAL A 186      44.000   7.386  -6.500  1.00  0.91           C  
ATOM   2858  H   VAL A 186      44.558   3.805  -6.699  1.00  0.00           H  
ATOM   2859  HA  VAL A 186      45.142   5.518  -4.436  1.00  0.00           H  
ATOM   2860  HB  VAL A 186      42.680   5.777  -6.320  1.00  0.00           H  
ATOM   2861 HG11 VAL A 186      41.613   7.033  -4.822  1.00  0.00           H  
ATOM   2862 HG12 VAL A 186      42.430   6.075  -3.673  1.00  0.00           H  
ATOM   2863 HG13 VAL A 186      43.081   7.721  -3.982  1.00  0.00           H  
ATOM   2864 HG21 VAL A 186      44.762   7.734  -5.803  1.00  0.00           H  
ATOM   2865 HG22 VAL A 186      44.325   7.218  -7.527  1.00  0.00           H  
ATOM   2866 HG23 VAL A 186      43.236   8.154  -6.626  1.00  0.00           H  
ATOM   2867  N   SER A 187      43.878   3.705  -3.258  1.00  0.89           N  
ATOM   2868  CA  SER A 187      43.052   2.840  -2.414  1.00  0.89           C  
ATOM   2869  C   SER A 187      42.479   3.580  -1.230  1.00  0.89           C  
ATOM   2870  O   SER A 187      43.305   4.162  -0.499  1.00  0.89           O  
ATOM   2871  CB  SER A 187      43.898   1.686  -1.925  1.00  0.89           C  
ATOM   2872  OG  SER A 187      44.258   0.918  -3.009  1.00  0.89           O  
ATOM   2873  H   SER A 187      44.202   4.458  -2.668  1.00  0.00           H  
ATOM   2874  HA  SER A 187      42.223   2.535  -3.052  1.00  0.00           H  
ATOM   2875  HB3 SER A 187      43.197   1.150  -1.286  1.00  0.00           H  
ATOM   2876  HB2 SER A 187      44.806   1.930  -1.374  1.00  0.00           H  
ATOM   2877  HG  SER A 187      44.927   1.269  -3.601  1.00  0.00           H  
ATOM   2878  N   VAL A 188      41.182   3.506  -1.014  1.00  0.88           N  
ATOM   2879  CA  VAL A 188      40.433   4.088   0.175  1.00  0.88           C  
ATOM   2880  C   VAL A 188      39.897   2.980   1.036  1.00  0.88           C  
ATOM   2881  O   VAL A 188      39.255   2.097   0.406  1.00  0.88           O  
ATOM   2882  CB  VAL A 188      39.236   4.983  -0.375  1.00  0.88           C  
ATOM   2883  CG1 VAL A 188      38.386   5.572   0.744  1.00  0.88           C  
ATOM   2884  CG2 VAL A 188      39.870   6.125  -1.170  1.00  0.88           C  
ATOM   2885  H   VAL A 188      40.641   2.969  -1.678  1.00  0.00           H  
ATOM   2886  HA  VAL A 188      40.959   4.826   0.782  1.00  0.00           H  
ATOM   2887  HB  VAL A 188      38.584   4.457  -1.072  1.00  0.00           H  
ATOM   2888 HG11 VAL A 188      39.048   6.101   1.430  1.00  0.00           H  
ATOM   2889 HG12 VAL A 188      37.660   6.231   0.268  1.00  0.00           H  
ATOM   2890 HG13 VAL A 188      37.906   4.910   1.464  1.00  0.00           H  
ATOM   2891 HG21 VAL A 188      40.480   6.770  -0.538  1.00  0.00           H  
ATOM   2892 HG22 VAL A 188      40.565   5.903  -1.980  1.00  0.00           H  
ATOM   2893 HG23 VAL A 188      39.018   6.692  -1.546  1.00  0.00           H  
ATOM   2894  N   VAL A 189      40.182   2.912   2.365  1.00  0.86           N  
ATOM   2895  CA  VAL A 189      39.791   1.851   3.204  1.00  0.86           C  
ATOM   2896  C   VAL A 189      39.186   2.380   4.512  1.00  0.86           C  
ATOM   2897  O   VAL A 189      39.719   3.351   5.075  1.00  0.86           O  
ATOM   2898  CB  VAL A 189      41.015   0.943   3.564  1.00  0.86           C  
ATOM   2899  CG1 VAL A 189      40.888  -0.023   4.800  1.00  0.86           C  
ATOM   2900  CG2 VAL A 189      41.398   0.135   2.383  1.00  0.86           C  
ATOM   2901  H   VAL A 189      40.737   3.611   2.837  1.00  0.00           H  
ATOM   2902  HA  VAL A 189      39.010   1.274   2.710  1.00  0.00           H  
ATOM   2903  HB  VAL A 189      41.930   1.505   3.751  1.00  0.00           H  
ATOM   2904 HG11 VAL A 189      40.865   0.578   5.710  1.00  0.00           H  
ATOM   2905 HG12 VAL A 189      39.978  -0.622   4.818  1.00  0.00           H  
ATOM   2906 HG13 VAL A 189      41.711  -0.737   4.766  1.00  0.00           H  
ATOM   2907 HG21 VAL A 189      42.296  -0.442   2.606  1.00  0.00           H  
ATOM   2908 HG22 VAL A 189      40.667  -0.611   2.072  1.00  0.00           H  
ATOM   2909 HG23 VAL A 189      41.596   0.862   1.595  1.00  0.00           H  
ATOM   2910  N   SER A 190      38.090   1.781   4.961  1.00  0.85           N  
ATOM   2911  CA  SER A 190      37.416   1.955   6.278  1.00  0.85           C  
ATOM   2912  C   SER A 190      37.014   0.623   6.848  1.00  0.85           C  
ATOM   2913  O   SER A 190      37.463  -0.461   6.468  1.00  0.85           O  
ATOM   2914  CB  SER A 190      36.412   3.125   6.249  1.00  0.85           C  
ATOM   2915  OG  SER A 190      35.921   3.523   7.502  1.00  0.85           O  
ATOM   2916  H   SER A 190      37.810   0.947   4.464  1.00  0.00           H  
ATOM   2917  HA  SER A 190      38.217   2.285   6.939  1.00  0.00           H  
ATOM   2918  HB3 SER A 190      35.656   2.923   5.490  1.00  0.00           H  
ATOM   2919  HB2 SER A 190      36.863   4.039   5.863  1.00  0.00           H  
ATOM   2920  HG  SER A 190      35.088   3.957   7.306  1.00  0.00           H  
ATOM   2921  N   SER A 191      36.041   0.697   7.746  1.00  0.83           N  
ATOM   2922  CA  SER A 191      35.451  -0.474   8.421  1.00  0.83           C  
ATOM   2923  C   SER A 191      34.845  -1.486   7.491  1.00  0.83           C  
ATOM   2924  O   SER A 191      35.151  -2.670   7.587  1.00  0.83           O  
ATOM   2925  CB  SER A 191      34.341   0.131   9.395  1.00  0.83           C  
ATOM   2926  OG  SER A 191      33.523   1.176   8.954  1.00  0.83           O  
ATOM   2927  H   SER A 191      35.743   1.638   7.961  1.00  0.00           H  
ATOM   2928  HA  SER A 191      36.271  -0.869   9.021  1.00  0.00           H  
ATOM   2929  HB3 SER A 191      34.861   0.500  10.280  1.00  0.00           H  
ATOM   2930  HB2 SER A 191      33.742  -0.685   9.800  1.00  0.00           H  
ATOM   2931  HG  SER A 191      33.702   1.995   9.422  1.00  0.00           H  
ATOM   2932  N   HIS A 192      33.950  -1.070   6.626  1.00  0.74           N  
ATOM   2933  CA  HIS A 192      33.284  -1.914   5.709  1.00  0.74           C  
ATOM   2934  C   HIS A 192      33.535  -1.568   4.232  1.00  0.74           C  
ATOM   2935  O   HIS A 192      33.633  -2.449   3.434  1.00  0.74           O  
ATOM   2936  CB  HIS A 192      31.729  -1.927   6.022  1.00  0.74           C  
ATOM   2937  CG  HIS A 192      31.017  -0.648   6.262  1.00  0.74           C  
ATOM   2938  ND1 HIS A 192      30.625   0.301   5.280  1.00  0.74           N  
ATOM   2939  CD2 HIS A 192      30.826  -0.039   7.468  1.00  0.74           C  
ATOM   2940  CE1 HIS A 192      30.235   1.372   6.044  1.00  0.74           C  
ATOM   2941  NE2 HIS A 192      30.388   1.236   7.332  1.00  0.74           N  
ATOM   2942  H   HIS A 192      33.800  -0.079   6.503  1.00  0.00           H  
ATOM   2943  HA  HIS A 192      33.561  -2.965   5.787  1.00  0.00           H  
ATOM   2944  HB3 HIS A 192      31.417  -2.648   6.777  1.00  0.00           H  
ATOM   2945  HB2 HIS A 192      31.244  -2.413   5.175  1.00  0.00           H  
ATOM   2946  HD1 HIS A 192      30.644   0.323   4.270  1.00  0.00           H  
ATOM   2947  HD2 HIS A 192      31.045  -0.549   8.395  1.00  0.00           H  
ATOM   2948  HE1 HIS A 192      29.771   2.218   5.559  1.00  0.00           H  
ATOM   2949  N   TYR A 193      33.602  -0.258   4.020  1.00  0.80           N  
ATOM   2950  CA  TYR A 193      33.850   0.311   2.784  1.00  0.80           C  
ATOM   2951  C   TYR A 193      35.352   0.029   2.446  1.00  0.80           C  
ATOM   2952  O   TYR A 193      36.168   0.415   3.308  1.00  0.80           O  
ATOM   2953  CB  TYR A 193      33.671   1.794   2.731  1.00  0.80           C  
ATOM   2954  CG  TYR A 193      33.864   2.455   1.354  1.00  0.80           C  
ATOM   2955  CD1 TYR A 193      35.074   3.224   1.035  1.00  0.80           C  
ATOM   2956  CD2 TYR A 193      32.746   2.461   0.493  1.00  0.80           C  
ATOM   2957  CE1 TYR A 193      35.104   3.772  -0.205  1.00  0.80           C  
ATOM   2958  CE2 TYR A 193      32.704   3.288  -0.639  1.00  0.80           C  
ATOM   2959  CZ  TYR A 193      33.910   3.912  -1.011  1.00  0.80           C  
ATOM   2960  OH  TYR A 193      33.930   4.574  -2.226  1.00  0.80           O  
ATOM   2961  H   TYR A 193      33.623   0.331   4.840  1.00  0.00           H  
ATOM   2962  HA  TYR A 193      33.268  -0.181   2.004  1.00  0.00           H  
ATOM   2963  HB3 TYR A 193      34.340   2.338   3.397  1.00  0.00           H  
ATOM   2964  HB2 TYR A 193      32.669   2.054   3.074  1.00  0.00           H  
ATOM   2965  HD1 TYR A 193      35.877   3.211   1.757  1.00  0.00           H  
ATOM   2966  HD2 TYR A 193      31.898   1.842   0.745  1.00  0.00           H  
ATOM   2967  HE1 TYR A 193      36.006   4.120  -0.687  1.00  0.00           H  
ATOM   2968  HE2 TYR A 193      31.839   3.221  -1.283  1.00  0.00           H  
ATOM   2969  HH  TYR A 193      33.099   4.770  -2.665  1.00  0.00           H  
ATOM   2970  N   SER A 194      35.678  -0.546   1.232  1.00  0.80           N  
ATOM   2971  CA  SER A 194      37.010  -0.631   0.750  1.00  0.80           C  
ATOM   2972  C   SER A 194      36.954  -0.732  -0.805  1.00  0.80           C  
ATOM   2973  O   SER A 194      36.271  -1.637  -1.362  1.00  0.80           O  
ATOM   2974  CB  SER A 194      37.821  -1.810   1.337  1.00  0.80           C  
ATOM   2975  OG  SER A 194      38.421  -1.462   2.588  1.00  0.80           O  
ATOM   2976  H   SER A 194      35.009  -0.822   0.528  1.00  0.00           H  
ATOM   2977  HA  SER A 194      37.549   0.305   0.893  1.00  0.00           H  
ATOM   2978  HB3 SER A 194      38.565  -2.272   0.687  1.00  0.00           H  
ATOM   2979  HB2 SER A 194      37.077  -2.504   1.728  1.00  0.00           H  
ATOM   2980  HG  SER A 194      37.870  -0.778   2.975  1.00  0.00           H  
ATOM   2981  N   ARG A 195      37.656   0.157  -1.531  1.00  0.74           N  
ATOM   2982  CA  ARG A 195      37.725   0.327  -2.958  1.00  0.74           C  
ATOM   2983  C   ARG A 195      39.086   0.846  -3.439  1.00  0.74           C  
ATOM   2984  O   ARG A 195      39.552   1.932  -3.039  1.00  0.74           O  
ATOM   2985  CB  ARG A 195      36.648   1.439  -3.405  1.00  0.74           C  
ATOM   2986  CG  ARG A 195      35.170   1.245  -3.035  1.00  0.74           C  
ATOM   2987  CD  ARG A 195      34.254   2.096  -3.907  1.00  0.74           C  
ATOM   2988  NE  ARG A 195      33.873   1.478  -5.215  1.00  0.74           N  
ATOM   2989  CZ  ARG A 195      33.014   2.029  -6.091  1.00  0.74           C  
ATOM   2990  NH1 ARG A 195      32.464   3.278  -5.912  1.00  0.74           N  
ATOM   2991  NH2 ARG A 195      32.762   1.352  -7.199  1.00  0.74           N1+
ATOM   2992  H   ARG A 195      38.181   0.864  -1.038  1.00  0.00           H  
ATOM   2993  HA  ARG A 195      37.487  -0.623  -3.436  1.00  0.00           H  
ATOM   2994  HB3 ARG A 195      36.723   1.563  -4.485  1.00  0.00           H  
ATOM   2995  HB2 ARG A 195      36.981   2.357  -2.919  1.00  0.00           H  
ATOM   2996  HG3 ARG A 195      34.957   1.446  -1.985  1.00  0.00           H  
ATOM   2997  HG2 ARG A 195      35.088   0.174  -3.220  1.00  0.00           H  
ATOM   2998  HD3 ARG A 195      34.837   3.007  -4.042  1.00  0.00           H  
ATOM   2999  HD2 ARG A 195      33.425   2.418  -3.277  1.00  0.00           H  
ATOM   3000  HE  ARG A 195      34.168   0.515  -5.300  1.00  0.00           H  
ATOM   3001 HH12 ARG A 195      31.866   3.708  -6.603  1.00  0.00           H  
ATOM   3002 HH11 ARG A 195      32.674   3.772  -5.057  1.00  0.00           H  
ATOM   3003 HH22 ARG A 195      31.948   1.590  -7.748  1.00  0.00           H  
ATOM   3004 HH21 ARG A 195      33.282   0.609  -7.644  1.00  0.00           H  
ATOM   3005  N   LYS A 196      39.639   0.095  -4.411  1.00  0.81           N  
ATOM   3006  CA  LYS A 196      40.781   0.522  -5.226  1.00  0.81           C  
ATOM   3007  C   LYS A 196      40.127   1.350  -6.325  1.00  0.81           C  
ATOM   3008  O   LYS A 196      39.005   0.991  -6.761  1.00  0.81           O  
ATOM   3009  CB  LYS A 196      41.476  -0.706  -5.752  1.00  0.81           C  
ATOM   3010  CG  LYS A 196      42.450  -0.473  -6.952  1.00  0.81           C  
ATOM   3011  CD  LYS A 196      43.395  -1.691  -7.321  1.00  0.81           C  
ATOM   3012  CE  LYS A 196      44.741  -1.518  -6.590  1.00  0.81           C  
ATOM   3013  NZ  LYS A 196      45.451  -2.804  -6.302  1.00  0.81           N1+
ATOM   3014  H   LYS A 196      39.067  -0.600  -4.869  1.00  0.00           H  
ATOM   3015  HA  LYS A 196      41.399   1.158  -4.591  1.00  0.00           H  
ATOM   3016  HB3 LYS A 196      40.723  -1.375  -6.167  1.00  0.00           H  
ATOM   3017  HB2 LYS A 196      42.035  -1.271  -5.006  1.00  0.00           H  
ATOM   3018  HG3 LYS A 196      42.943   0.499  -6.964  1.00  0.00           H  
ATOM   3019  HG2 LYS A 196      41.808  -0.439  -7.832  1.00  0.00           H  
ATOM   3020  HD3 LYS A 196      43.470  -1.657  -8.408  1.00  0.00           H  
ATOM   3021  HD2 LYS A 196      42.841  -2.606  -7.111  1.00  0.00           H  
ATOM   3022  HE3 LYS A 196      44.708  -0.959  -5.654  1.00  0.00           H  
ATOM   3023  HE2 LYS A 196      45.401  -1.008  -7.292  1.00  0.00           H  
ATOM   3024  HZ1 LYS A 196      44.962  -3.495  -5.751  1.00  0.00           H  
ATOM   3025  HZ2 LYS A 196      45.793  -3.173  -7.178  1.00  0.00           H  
ATOM   3026  HZ3 LYS A 196      46.266  -2.673  -5.720  1.00  0.00           H  
ATOM   3027  N   PHE A 197      40.748   2.421  -6.846  1.00  0.86           N  
ATOM   3028  CA  PHE A 197      40.363   3.183  -8.010  1.00  0.86           C  
ATOM   3029  C   PHE A 197      41.567   3.186  -8.995  1.00  0.86           C  
ATOM   3030  O   PHE A 197      42.709   3.355  -8.522  1.00  0.86           O  
ATOM   3031  CB  PHE A 197      40.132   4.558  -7.553  1.00  0.86           C  
ATOM   3032  CG  PHE A 197      39.060   4.871  -6.486  1.00  0.86           C  
ATOM   3033  CD1 PHE A 197      37.699   4.971  -6.892  1.00  0.86           C  
ATOM   3034  CD2 PHE A 197      39.336   4.795  -5.119  1.00  0.86           C  
ATOM   3035  CE1 PHE A 197      36.691   4.842  -5.979  1.00  0.86           C  
ATOM   3036  CE2 PHE A 197      38.325   4.733  -4.221  1.00  0.86           C  
ATOM   3037  CZ  PHE A 197      37.006   4.730  -4.650  1.00  0.86           C  
ATOM   3038  H   PHE A 197      41.664   2.609  -6.465  1.00  0.00           H  
ATOM   3039  HA  PHE A 197      39.500   2.766  -8.528  1.00  0.00           H  
ATOM   3040  HB3 PHE A 197      39.886   5.205  -8.394  1.00  0.00           H  
ATOM   3041  HB2 PHE A 197      41.063   4.870  -7.079  1.00  0.00           H  
ATOM   3042  HD1 PHE A 197      37.545   4.938  -7.960  1.00  0.00           H  
ATOM   3043  HD2 PHE A 197      40.336   4.740  -4.714  1.00  0.00           H  
ATOM   3044  HE1 PHE A 197      35.656   4.771  -6.277  1.00  0.00           H  
ATOM   3045  HE2 PHE A 197      38.548   4.668  -3.166  1.00  0.00           H  
ATOM   3046  HZ  PHE A 197      36.218   4.747  -3.911  1.00  0.00           H  
ATOM   3047  N   THR A 198      41.317   2.763 -10.255  1.00  0.84           N  
ATOM   3048  CA  THR A 198      42.349   2.628 -11.312  1.00  0.84           C  
ATOM   3049  C   THR A 198      41.949   3.641 -12.357  1.00  0.84           C  
ATOM   3050  O   THR A 198      40.816   3.579 -12.831  1.00  0.84           O  
ATOM   3051  CB  THR A 198      42.286   1.197 -11.859  1.00  0.84           C  
ATOM   3052  OG1 THR A 198      42.512   0.184 -10.950  1.00  0.84           O  
ATOM   3053  CG2 THR A 198      43.223   0.906 -13.000  1.00  0.84           C  
ATOM   3054  H   THR A 198      40.386   2.697 -10.639  1.00  0.00           H  
ATOM   3055  HA  THR A 198      43.357   2.750 -10.914  1.00  0.00           H  
ATOM   3056  HB  THR A 198      41.209   1.120 -12.006  1.00  0.00           H  
ATOM   3057  HG1 THR A 198      41.706  -0.105 -10.515  1.00  0.00           H  
ATOM   3058 HG21 THR A 198      43.173  -0.120 -13.366  1.00  0.00           H  
ATOM   3059 HG22 THR A 198      42.914   1.524 -13.843  1.00  0.00           H  
ATOM   3060 HG23 THR A 198      44.278   1.093 -12.804  1.00  0.00           H  
ATOM   3061  N   PRO A 199      42.873   4.572 -12.763  1.00  0.86           N  
ATOM   3062  CA  PRO A 199      42.455   5.658 -13.727  1.00  0.86           C  
ATOM   3063  C   PRO A 199      42.775   5.417 -15.178  1.00  0.86           C  
ATOM   3064  O   PRO A 199      43.903   4.957 -15.417  1.00  0.86           O  
ATOM   3065  CB  PRO A 199      43.207   6.856 -13.166  1.00  0.86           C  
ATOM   3066  CG  PRO A 199      44.469   6.345 -12.493  1.00  0.86           C  
ATOM   3067  CD  PRO A 199      44.137   4.872 -12.093  1.00  0.86           C  
ATOM   3068  HA  PRO A 199      41.380   5.835 -13.733  1.00  0.00           H  
ATOM   3069  HB3 PRO A 199      42.624   7.336 -12.379  1.00  0.00           H  
ATOM   3070  HB2 PRO A 199      43.446   7.597 -13.929  1.00  0.00           H  
ATOM   3071  HG3 PRO A 199      44.651   7.007 -11.646  1.00  0.00           H  
ATOM   3072  HG2 PRO A 199      45.409   6.332 -13.046  1.00  0.00           H  
ATOM   3073  HD2 PRO A 199      44.783   4.090 -12.493  1.00  0.00           H  
ATOM   3074  HD3 PRO A 199      44.017   4.861 -11.009  1.00  0.00           H  
ATOM   3075  N   GLU A 200      41.776   5.541 -16.093  1.00  0.79           N  
ATOM   3076  CA  GLU A 200      41.770   5.083 -17.463  1.00  0.79           C  
ATOM   3077  C   GLU A 200      41.811   6.284 -18.360  1.00  0.79           C  
ATOM   3078  O   GLU A 200      41.012   7.164 -18.151  1.00  0.79           O  
ATOM   3079  CB  GLU A 200      40.488   4.277 -17.799  1.00  0.79           C  
ATOM   3080  CG  GLU A 200      40.190   3.015 -16.849  1.00  0.79           C  
ATOM   3081  CD  GLU A 200      38.781   2.324 -17.043  1.00  0.79           C  
ATOM   3082  OE1 GLU A 200      38.570   1.288 -16.389  1.00  0.79           O  
ATOM   3083  OE2 GLU A 200      38.045   2.727 -17.989  1.00  0.79           O1-
ATOM   3084  H   GLU A 200      40.944   5.998 -15.748  1.00  0.00           H  
ATOM   3085  HA  GLU A 200      42.526   4.367 -17.786  1.00  0.00           H  
ATOM   3086  HB3 GLU A 200      40.765   3.861 -18.768  1.00  0.00           H  
ATOM   3087  HB2 GLU A 200      39.675   4.996 -17.898  1.00  0.00           H  
ATOM   3088  HG3 GLU A 200      40.271   3.417 -15.839  1.00  0.00           H  
ATOM   3089  HG2 GLU A 200      40.965   2.248 -16.834  1.00  0.00           H  
ATOM   3090  N   ILE A 201      42.829   6.295 -19.225  1.00  0.80           N  
ATOM   3091  CA  ILE A 201      43.179   7.469 -19.997  1.00  0.80           C  
ATOM   3092  C   ILE A 201      42.695   7.402 -21.473  1.00  0.80           C  
ATOM   3093  O   ILE A 201      42.830   6.289 -22.082  1.00  0.80           O  
ATOM   3094  CB  ILE A 201      44.710   7.540 -19.897  1.00  0.80           C  
ATOM   3095  CG1 ILE A 201      45.201   7.920 -18.451  1.00  0.80           C  
ATOM   3096  CG2 ILE A 201      45.337   8.520 -20.884  1.00  0.80           C  
ATOM   3097  CD1 ILE A 201      46.379   7.041 -17.998  1.00  0.80           C  
ATOM   3098  H   ILE A 201      43.448   5.499 -19.167  1.00  0.00           H  
ATOM   3099  HA  ILE A 201      42.659   8.345 -19.608  1.00  0.00           H  
ATOM   3100  HB  ILE A 201      45.144   6.544 -19.983  1.00  0.00           H  
ATOM   3101 HG13 ILE A 201      44.411   7.680 -17.738  1.00  0.00           H  
ATOM   3102 HG12 ILE A 201      45.389   8.990 -18.364  1.00  0.00           H  
ATOM   3103 HG21 ILE A 201      44.795   9.465 -20.909  1.00  0.00           H  
ATOM   3104 HG22 ILE A 201      46.371   8.765 -20.642  1.00  0.00           H  
ATOM   3105 HG23 ILE A 201      45.360   8.256 -21.942  1.00  0.00           H  
ATOM   3106 HD11 ILE A 201      47.323   7.317 -18.469  1.00  0.00           H  
ATOM   3107 HD12 ILE A 201      46.622   7.333 -16.976  1.00  0.00           H  
ATOM   3108 HD13 ILE A 201      46.257   5.958 -17.972  1.00  0.00           H  
ATOM   3109  N   ALA A 202      42.109   8.536 -21.945  1.00  0.79           N  
ATOM   3110  CA  ALA A 202      41.395   8.693 -23.195  1.00  0.79           C  
ATOM   3111  C   ALA A 202      40.640  10.016 -23.063  1.00  0.79           C  
ATOM   3112  O   ALA A 202      40.351  10.395 -21.926  1.00  0.79           O  
ATOM   3113  CB  ALA A 202      40.339   7.581 -23.406  1.00  0.79           C  
ATOM   3114  H   ALA A 202      42.070   9.376 -21.385  1.00  0.00           H  
ATOM   3115  HA  ALA A 202      42.171   8.680 -23.961  1.00  0.00           H  
ATOM   3116  HB1 ALA A 202      39.826   7.211 -22.517  1.00  0.00           H  
ATOM   3117  HB2 ALA A 202      39.548   7.956 -24.056  1.00  0.00           H  
ATOM   3118  HB3 ALA A 202      40.838   6.677 -23.756  1.00  0.00           H  
ATOM   3119  N   LYS A 203      40.367  10.680 -24.172  1.00  0.73           N  
ATOM   3120  CA  LYS A 203      39.556  11.955 -24.205  1.00  0.73           C  
ATOM   3121  C   LYS A 203      38.047  11.571 -24.035  1.00  0.73           C  
ATOM   3122  O   LYS A 203      37.579  10.687 -24.693  1.00  0.73           O  
ATOM   3123  CB  LYS A 203      39.764  12.662 -25.610  1.00  0.73           C  
ATOM   3124  CG  LYS A 203      41.141  13.199 -25.906  1.00  0.73           C  
ATOM   3125  CD  LYS A 203      41.351  14.151 -27.068  1.00  0.73           C  
ATOM   3126  CE  LYS A 203      42.800  14.349 -27.324  1.00  0.73           C  
ATOM   3127  NZ  LYS A 203      43.062  15.565 -28.122  1.00  0.73           N1+
ATOM   3128  H   LYS A 203      40.564  10.189 -25.032  1.00  0.00           H  
ATOM   3129  HA  LYS A 203      39.860  12.707 -23.476  1.00  0.00           H  
ATOM   3130  HB3 LYS A 203      39.144  13.548 -25.472  1.00  0.00           H  
ATOM   3131  HB2 LYS A 203      39.356  12.216 -26.517  1.00  0.00           H  
ATOM   3132  HG3 LYS A 203      41.804  12.341 -26.020  1.00  0.00           H  
ATOM   3133  HG2 LYS A 203      41.566  13.643 -25.006  1.00  0.00           H  
ATOM   3134  HD3 LYS A 203      40.768  15.066 -26.970  1.00  0.00           H  
ATOM   3135  HD2 LYS A 203      40.903  13.792 -27.995  1.00  0.00           H  
ATOM   3136  HE3 LYS A 203      43.282  13.435 -27.673  1.00  0.00           H  
ATOM   3137  HE2 LYS A 203      43.284  14.537 -26.366  1.00  0.00           H  
ATOM   3138  HZ1 LYS A 203      42.466  16.282 -27.733  1.00  0.00           H  
ATOM   3139  HZ2 LYS A 203      44.037  15.797 -28.001  1.00  0.00           H  
ATOM   3140  HZ3 LYS A 203      42.699  15.515 -29.063  1.00  0.00           H  
ATOM   3141  N   ARG A 204      37.257  12.296 -23.240  1.00  0.71           N  
ATOM   3142  CA  ARG A 204      35.808  12.421 -23.241  1.00  0.71           C  
ATOM   3143  C   ARG A 204      35.372  13.807 -23.924  1.00  0.71           C  
ATOM   3144  O   ARG A 204      36.220  14.678 -24.005  1.00  0.71           O  
ATOM   3145  CB  ARG A 204      35.396  12.508 -21.743  1.00  0.71           C  
ATOM   3146  CG  ARG A 204      35.594  11.097 -21.131  1.00  0.71           C  
ATOM   3147  CD  ARG A 204      37.016  10.673 -20.652  1.00  0.71           C  
ATOM   3148  NE  ARG A 204      36.900   9.546 -19.718  1.00  0.71           N  
ATOM   3149  CZ  ARG A 204      37.949   8.852 -19.204  1.00  0.71           C  
ATOM   3150  NH1 ARG A 204      39.189   9.142 -19.567  1.00  0.71           N  
ATOM   3151  NH2 ARG A 204      37.688   7.759 -18.437  1.00  0.71           N1+
ATOM   3152  H   ARG A 204      37.599  13.042 -22.651  1.00  0.00           H  
ATOM   3153  HA  ARG A 204      35.303  11.565 -23.690  1.00  0.00           H  
ATOM   3154  HB3 ARG A 204      34.380  12.822 -21.505  1.00  0.00           H  
ATOM   3155  HB2 ARG A 204      36.006  13.199 -21.161  1.00  0.00           H  
ATOM   3156  HG3 ARG A 204      35.463  10.396 -21.955  1.00  0.00           H  
ATOM   3157  HG2 ARG A 204      34.766  10.876 -20.458  1.00  0.00           H  
ATOM   3158  HD3 ARG A 204      37.664  11.492 -20.340  1.00  0.00           H  
ATOM   3159  HD2 ARG A 204      37.611  10.236 -21.454  1.00  0.00           H  
ATOM   3160  HE  ARG A 204      35.945   9.260 -19.552  1.00  0.00           H  
ATOM   3161 HH12 ARG A 204      39.934   8.625 -19.122  1.00  0.00           H  
ATOM   3162 HH11 ARG A 204      39.427   9.841 -20.255  1.00  0.00           H  
ATOM   3163 HH22 ARG A 204      38.392   7.203 -17.973  1.00  0.00           H  
ATOM   3164 HH21 ARG A 204      36.728   7.453 -18.358  1.00  0.00           H  
ATOM   3165  N   PRO A 205      34.114  13.940 -24.400  1.00  0.85           N  
ATOM   3166  CA  PRO A 205      33.604  15.110 -25.184  1.00  0.85           C  
ATOM   3167  C   PRO A 205      34.014  16.489 -24.485  1.00  0.85           C  
ATOM   3168  O   PRO A 205      33.771  16.596 -23.278  1.00  0.85           O  
ATOM   3169  CB  PRO A 205      32.055  14.889 -25.246  1.00  0.85           C  
ATOM   3170  CG  PRO A 205      31.778  13.438 -24.804  1.00  0.85           C  
ATOM   3171  CD  PRO A 205      33.047  12.920 -24.153  1.00  0.85           C  
ATOM   3172  HA  PRO A 205      34.097  15.105 -26.157  1.00  0.00           H  
ATOM   3173  HB3 PRO A 205      31.464  15.229 -26.096  1.00  0.00           H  
ATOM   3174  HB2 PRO A 205      31.625  15.408 -24.389  1.00  0.00           H  
ATOM   3175  HG3 PRO A 205      31.491  12.818 -25.654  1.00  0.00           H  
ATOM   3176  HG2 PRO A 205      30.808  13.319 -24.320  1.00  0.00           H  
ATOM   3177  HD2 PRO A 205      32.800  12.567 -23.152  1.00  0.00           H  
ATOM   3178  HD3 PRO A 205      33.286  11.967 -24.625  1.00  0.00           H  
ATOM   3179  N   LYS A 206      34.514  17.457 -25.245  1.00  0.76           N  
ATOM   3180  CA  LYS A 206      34.933  18.766 -24.784  1.00  0.76           C  
ATOM   3181  C   LYS A 206      33.752  19.544 -24.167  1.00  0.76           C  
ATOM   3182  O   LYS A 206      32.811  19.921 -24.780  1.00  0.76           O  
ATOM   3183  CB  LYS A 206      35.609  19.516 -25.951  1.00  0.76           C  
ATOM   3184  CG  LYS A 206      37.091  19.190 -26.072  1.00  0.76           C  
ATOM   3185  CD  LYS A 206      37.688  19.818 -27.334  1.00  0.76           C  
ATOM   3186  CE  LYS A 206      39.162  19.595 -27.616  1.00  0.76           C  
ATOM   3187  NZ  LYS A 206      39.650  20.380 -28.819  1.00  0.76           N1+
ATOM   3188  H   LYS A 206      34.807  17.224 -26.183  1.00  0.00           H  
ATOM   3189  HA  LYS A 206      35.629  18.570 -23.968  1.00  0.00           H  
ATOM   3190  HB3 LYS A 206      35.515  20.582 -25.747  1.00  0.00           H  
ATOM   3191  HB2 LYS A 206      35.105  19.221 -26.872  1.00  0.00           H  
ATOM   3192  HG3 LYS A 206      37.464  18.169 -25.995  1.00  0.00           H  
ATOM   3193  HG2 LYS A 206      37.626  19.680 -25.258  1.00  0.00           H  
ATOM   3194  HD3 LYS A 206      37.487  20.889 -27.285  1.00  0.00           H  
ATOM   3195  HD2 LYS A 206      37.137  19.520 -28.226  1.00  0.00           H  
ATOM   3196  HE3 LYS A 206      39.455  18.564 -27.814  1.00  0.00           H  
ATOM   3197  HE2 LYS A 206      39.692  19.909 -26.717  1.00  0.00           H  
ATOM   3198  HZ1 LYS A 206      39.231  20.070 -29.684  1.00  0.00           H  
ATOM   3199  HZ2 LYS A 206      39.456  21.370 -28.764  1.00  0.00           H  
ATOM   3200  HZ3 LYS A 206      40.645  20.295 -28.971  1.00  0.00           H  
ATOM   3201  N   VAL A 207      33.845  19.764 -22.860  1.00  0.81           N  
ATOM   3202  CA  VAL A 207      32.978  20.599 -22.068  1.00  0.81           C  
ATOM   3203  C   VAL A 207      33.815  21.431 -21.162  1.00  0.81           C  
ATOM   3204  O   VAL A 207      34.724  20.941 -20.464  1.00  0.81           O  
ATOM   3205  CB  VAL A 207      32.069  19.654 -21.209  1.00  0.81           C  
ATOM   3206  CG1 VAL A 207      31.114  20.438 -20.236  1.00  0.81           C  
ATOM   3207  CG2 VAL A 207      31.119  18.633 -21.968  1.00  0.81           C  
ATOM   3208  H   VAL A 207      34.645  19.335 -22.418  1.00  0.00           H  
ATOM   3209  HA  VAL A 207      32.378  21.247 -22.707  1.00  0.00           H  
ATOM   3210  HB  VAL A 207      32.733  18.988 -20.659  1.00  0.00           H  
ATOM   3211 HG11 VAL A 207      30.459  19.694 -19.783  1.00  0.00           H  
ATOM   3212 HG12 VAL A 207      31.720  20.977 -19.508  1.00  0.00           H  
ATOM   3213 HG13 VAL A 207      30.505  21.254 -20.627  1.00  0.00           H  
ATOM   3214 HG21 VAL A 207      30.222  19.140 -22.323  1.00  0.00           H  
ATOM   3215 HG22 VAL A 207      31.582  18.012 -22.736  1.00  0.00           H  
ATOM   3216 HG23 VAL A 207      30.795  17.853 -21.279  1.00  0.00           H  
ATOM   3217  N   ARG A 208      33.654  22.770 -21.365  1.00  0.72           N  
ATOM   3218  CA  ARG A 208      34.401  23.801 -20.668  1.00  0.72           C  
ATOM   3219  C   ARG A 208      35.900  23.697 -20.949  1.00  0.72           C  
ATOM   3220  O   ARG A 208      36.721  23.921 -20.077  1.00  0.72           O  
ATOM   3221  CB  ARG A 208      34.019  23.734 -19.132  1.00  0.72           C  
ATOM   3222  CG  ARG A 208      32.567  23.935 -18.801  1.00  0.72           C  
ATOM   3223  CD  ARG A 208      32.334  23.613 -17.361  1.00  0.72           C  
ATOM   3224  NE  ARG A 208      31.132  24.390 -16.839  1.00  0.72           N  
ATOM   3225  CZ  ARG A 208      31.172  25.460 -16.018  1.00  0.72           C  
ATOM   3226  NH1 ARG A 208      32.289  25.740 -15.339  1.00  0.72           N  
ATOM   3227  NH2 ARG A 208      29.997  26.033 -15.659  1.00  0.72           N1+
ATOM   3228  H   ARG A 208      33.173  23.097 -22.191  1.00  0.00           H  
ATOM   3229  HA  ARG A 208      34.180  24.769 -21.117  1.00  0.00           H  
ATOM   3230  HB3 ARG A 208      34.673  24.431 -18.609  1.00  0.00           H  
ATOM   3231  HB2 ARG A 208      34.381  22.748 -18.838  1.00  0.00           H  
ATOM   3232  HG3 ARG A 208      31.972  23.223 -19.373  1.00  0.00           H  
ATOM   3233  HG2 ARG A 208      32.168  24.903 -19.105  1.00  0.00           H  
ATOM   3234  HD3 ARG A 208      33.256  23.695 -16.786  1.00  0.00           H  
ATOM   3235  HD2 ARG A 208      32.019  22.581 -17.208  1.00  0.00           H  
ATOM   3236  HE  ARG A 208      30.323  24.221 -17.419  1.00  0.00           H  
ATOM   3237 HH12 ARG A 208      32.279  26.368 -14.548  1.00  0.00           H  
ATOM   3238 HH11 ARG A 208      33.104  25.177 -15.538  1.00  0.00           H  
ATOM   3239 HH22 ARG A 208      29.977  26.754 -14.952  1.00  0.00           H  
ATOM   3240 HH21 ARG A 208      29.135  25.611 -15.974  1.00  0.00           H  
ATOM   3241  N   ASP A 209      36.231  23.315 -22.225  1.00  0.81           N  
ATOM   3242  CA  ASP A 209      37.553  23.127 -22.799  1.00  0.81           C  
ATOM   3243  C   ASP A 209      38.111  21.703 -22.390  1.00  0.81           C  
ATOM   3244  O   ASP A 209      39.086  21.263 -22.984  1.00  0.81           O  
ATOM   3245  CB  ASP A 209      38.590  24.213 -22.594  1.00  0.81           C  
ATOM   3246  CG  ASP A 209      38.249  25.711 -22.915  1.00  0.81           C  
ATOM   3247  OD1 ASP A 209      39.026  26.597 -22.513  1.00  0.81           O  
ATOM   3248  OD2 ASP A 209      37.355  25.964 -23.733  1.00  0.81           O1-
ATOM   3249  H   ASP A 209      35.495  23.166 -22.902  1.00  0.00           H  
ATOM   3250  HA  ASP A 209      37.348  23.076 -23.869  1.00  0.00           H  
ATOM   3251  HB3 ASP A 209      39.475  24.004 -23.195  1.00  0.00           H  
ATOM   3252  HB2 ASP A 209      38.948  24.138 -21.567  1.00  0.00           H  
ATOM   3253  N   GLN A 210      37.487  20.998 -21.404  1.00  0.80           N  
ATOM   3254  CA  GLN A 210      38.059  19.816 -20.790  1.00  0.80           C  
ATOM   3255  C   GLN A 210      37.602  18.519 -21.461  1.00  0.80           C  
ATOM   3256  O   GLN A 210      36.386  18.313 -21.650  1.00  0.80           O  
ATOM   3257  CB  GLN A 210      37.638  19.790 -19.291  1.00  0.80           C  
ATOM   3258  CG  GLN A 210      37.925  21.166 -18.501  1.00  0.80           C  
ATOM   3259  CD  GLN A 210      39.218  21.871 -18.718  1.00  0.80           C  
ATOM   3260  OE1 GLN A 210      40.297  21.270 -18.491  1.00  0.80           O  
ATOM   3261  NE2 GLN A 210      39.297  23.058 -19.311  1.00  0.80           N  
ATOM   3262  H   GLN A 210      36.615  21.357 -21.043  1.00  0.00           H  
ATOM   3263  HA  GLN A 210      39.149  19.846 -20.801  1.00  0.00           H  
ATOM   3264  HB3 GLN A 210      38.114  18.903 -18.874  1.00  0.00           H  
ATOM   3265  HB2 GLN A 210      36.615  19.458 -19.114  1.00  0.00           H  
ATOM   3266  HG3 GLN A 210      37.553  21.187 -17.477  1.00  0.00           H  
ATOM   3267  HG2 GLN A 210      37.148  21.847 -18.849  1.00  0.00           H  
ATOM   3268 HE22 GLN A 210      40.207  23.460 -19.483  1.00  0.00           H  
ATOM   3269 HE21 GLN A 210      38.508  23.632 -19.573  1.00  0.00           H  
ATOM   3270  N   GLU A 211      38.665  17.752 -21.805  1.00  0.80           N  
ATOM   3271  CA  GLU A 211      38.665  16.371 -22.313  1.00  0.80           C  
ATOM   3272  C   GLU A 211      38.714  15.327 -21.216  1.00  0.80           C  
ATOM   3273  O   GLU A 211      38.326  14.163 -21.435  1.00  0.80           O  
ATOM   3274  CB  GLU A 211      39.807  16.172 -23.282  1.00  0.80           C  
ATOM   3275  CG  GLU A 211      39.814  16.993 -24.591  1.00  0.80           C  
ATOM   3276  CD  GLU A 211      41.227  17.183 -25.217  1.00  0.80           C  
ATOM   3277  OE1 GLU A 211      41.250  17.602 -26.389  1.00  0.80           O  
ATOM   3278  OE2 GLU A 211      42.301  17.078 -24.597  1.00  0.80           O1-
ATOM   3279  H   GLU A 211      39.569  17.967 -21.408  1.00  0.00           H  
ATOM   3280  HA  GLU A 211      37.717  16.305 -22.846  1.00  0.00           H  
ATOM   3281  HB3 GLU A 211      39.926  15.140 -23.611  1.00  0.00           H  
ATOM   3282  HB2 GLU A 211      40.720  16.323 -22.706  1.00  0.00           H  
ATOM   3283  HG3 GLU A 211      39.498  18.017 -24.389  1.00  0.00           H  
ATOM   3284  HG2 GLU A 211      39.101  16.644 -25.338  1.00  0.00           H  
ATOM   3285  N   GLY A 212      39.233  15.746 -20.096  1.00  0.89           N  
ATOM   3286  CA  GLY A 212      39.416  14.978 -18.899  1.00  0.89           C  
ATOM   3287  C   GLY A 212      38.145  14.817 -18.127  1.00  0.89           C  
ATOM   3288  O   GLY A 212      37.169  15.485 -18.474  1.00  0.89           O  
ATOM   3289  H   GLY A 212      39.642  16.669 -20.077  1.00  0.00           H  
ATOM   3290  HA3 GLY A 212      40.038  15.410 -18.115  1.00  0.00           H  
ATOM   3291  HA2 GLY A 212      39.759  14.001 -19.239  1.00  0.00           H  
ATOM   3292  N   ARG A 213      38.092  13.913 -17.147  1.00  0.80           N  
ATOM   3293  CA  ARG A 213      36.937  13.763 -16.238  1.00  0.80           C  
ATOM   3294  C   ARG A 213      37.424  13.588 -14.798  1.00  0.80           C  
ATOM   3295  O   ARG A 213      38.312  12.759 -14.597  1.00  0.80           O  
ATOM   3296  CB  ARG A 213      36.074  12.540 -16.678  1.00  0.80           C  
ATOM   3297  CG  ARG A 213      35.304  12.870 -17.987  1.00  0.80           C  
ATOM   3298  CD  ARG A 213      34.254  14.008 -17.802  1.00  0.80           C  
ATOM   3299  NE  ARG A 213      33.457  14.343 -18.991  1.00  0.80           N  
ATOM   3300  CZ  ARG A 213      33.740  15.146 -20.034  1.00  0.80           C  
ATOM   3301  NH1 ARG A 213      34.843  15.867 -20.151  1.00  0.80           N  
ATOM   3302  NH2 ARG A 213      32.870  15.177 -21.071  1.00  0.80           N1+
ATOM   3303  H   ARG A 213      38.843  13.295 -16.872  1.00  0.00           H  
ATOM   3304  HA  ARG A 213      36.350  14.680 -16.189  1.00  0.00           H  
ATOM   3305  HB3 ARG A 213      35.304  12.282 -15.950  1.00  0.00           H  
ATOM   3306  HB2 ARG A 213      36.693  11.658 -16.841  1.00  0.00           H  
ATOM   3307  HG3 ARG A 213      34.743  12.022 -18.379  1.00  0.00           H  
ATOM   3308  HG2 ARG A 213      36.045  13.043 -18.768  1.00  0.00           H  
ATOM   3309  HD3 ARG A 213      34.816  14.906 -17.550  1.00  0.00           H  
ATOM   3310  HD2 ARG A 213      33.588  13.891 -16.947  1.00  0.00           H  
ATOM   3311  HE  ARG A 213      32.699  13.696 -19.155  1.00  0.00           H  
ATOM   3312 HH12 ARG A 213      35.023  16.635 -20.783  1.00  0.00           H  
ATOM   3313 HH11 ARG A 213      35.611  15.650 -19.533  1.00  0.00           H  
ATOM   3314 HH22 ARG A 213      33.089  15.727 -21.890  1.00  0.00           H  
ATOM   3315 HH21 ARG A 213      31.986  14.722 -20.893  1.00  0.00           H  
ATOM   3316  N   ILE A 214      36.723  14.094 -13.766  1.00  0.88           N  
ATOM   3317  CA  ILE A 214      36.818  13.612 -12.409  1.00  0.88           C  
ATOM   3318  C   ILE A 214      35.524  12.838 -12.078  1.00  0.88           C  
ATOM   3319  O   ILE A 214      34.441  13.400 -12.192  1.00  0.88           O  
ATOM   3320  CB  ILE A 214      36.946  14.703 -11.324  1.00  0.88           C  
ATOM   3321  CG1 ILE A 214      37.978  15.766 -11.698  1.00  0.88           C  
ATOM   3322  CG2 ILE A 214      37.143  14.026  -9.916  1.00  0.88           C  
ATOM   3323  CD1 ILE A 214      37.922  17.058 -10.930  1.00  0.88           C  
ATOM   3324  H   ILE A 214      35.848  14.556 -13.966  1.00  0.00           H  
ATOM   3325  HA  ILE A 214      37.691  13.003 -12.178  1.00  0.00           H  
ATOM   3326  HB  ILE A 214      35.950  15.129 -11.201  1.00  0.00           H  
ATOM   3327 HG13 ILE A 214      37.944  16.079 -12.741  1.00  0.00           H  
ATOM   3328 HG12 ILE A 214      38.959  15.362 -11.448  1.00  0.00           H  
ATOM   3329 HG21 ILE A 214      36.587  13.117  -9.685  1.00  0.00           H  
ATOM   3330 HG22 ILE A 214      38.191  13.752  -9.795  1.00  0.00           H  
ATOM   3331 HG23 ILE A 214      36.861  14.698  -9.105  1.00  0.00           H  
ATOM   3332 HD11 ILE A 214      38.828  17.347 -10.398  1.00  0.00           H  
ATOM   3333 HD12 ILE A 214      37.542  17.917 -11.482  1.00  0.00           H  
ATOM   3334 HD13 ILE A 214      37.151  16.907 -10.174  1.00  0.00           H  
ATOM   3335  N   ASN A 215      35.711  11.573 -11.581  1.00  0.88           N  
ATOM   3336  CA  ASN A 215      34.575  10.786 -11.020  1.00  0.88           C  
ATOM   3337  C   ASN A 215      34.630  11.076  -9.539  1.00  0.88           C  
ATOM   3338  O   ASN A 215      35.592  10.693  -8.858  1.00  0.88           O  
ATOM   3339  CB  ASN A 215      34.827   9.281 -11.319  1.00  0.88           C  
ATOM   3340  CG  ASN A 215      34.653   8.831 -12.799  1.00  0.88           C  
ATOM   3341  OD1 ASN A 215      35.125   9.533 -13.689  1.00  0.88           O  
ATOM   3342  ND2 ASN A 215      34.008   7.728 -13.102  1.00  0.88           N  
ATOM   3343  H   ASN A 215      36.632  11.159 -11.558  1.00  0.00           H  
ATOM   3344  HA  ASN A 215      33.598  10.878 -11.494  1.00  0.00           H  
ATOM   3345  HB3 ASN A 215      34.077   8.749 -10.734  1.00  0.00           H  
ATOM   3346  HB2 ASN A 215      35.827   8.971 -11.013  1.00  0.00           H  
ATOM   3347 HD22 ASN A 215      34.018   7.491 -14.083  1.00  0.00           H  
ATOM   3348 HD21 ASN A 215      33.562   7.111 -12.437  1.00  0.00           H  
ATOM   3349  N   TYR A 216      33.594  11.785  -9.014  1.00  0.90           N  
ATOM   3350  CA  TYR A 216      33.462  12.347  -7.643  1.00  0.90           C  
ATOM   3351  C   TYR A 216      32.888  11.138  -6.867  1.00  0.90           C  
ATOM   3352  O   TYR A 216      31.915  10.508  -7.336  1.00  0.90           O  
ATOM   3353  CB  TYR A 216      32.667  13.655  -7.499  1.00  0.90           C  
ATOM   3354  CG  TYR A 216      33.179  14.732  -8.385  1.00  0.90           C  
ATOM   3355  CD1 TYR A 216      34.349  15.467  -8.113  1.00  0.90           C  
ATOM   3356  CD2 TYR A 216      32.482  14.994  -9.573  1.00  0.90           C  
ATOM   3357  CE1 TYR A 216      34.737  16.539  -8.982  1.00  0.90           C  
ATOM   3358  CE2 TYR A 216      32.925  15.939 -10.473  1.00  0.90           C  
ATOM   3359  CZ  TYR A 216      34.104  16.707 -10.218  1.00  0.90           C  
ATOM   3360  OH  TYR A 216      34.645  17.502 -11.148  1.00  0.90           O  
ATOM   3361  H   TYR A 216      32.816  12.049  -9.602  1.00  0.00           H  
ATOM   3362  HA  TYR A 216      34.512  12.523  -7.412  1.00  0.00           H  
ATOM   3363  HB3 TYR A 216      32.550  13.989  -6.468  1.00  0.00           H  
ATOM   3364  HB2 TYR A 216      31.641  13.506  -7.834  1.00  0.00           H  
ATOM   3365  HD1 TYR A 216      34.910  15.224  -7.223  1.00  0.00           H  
ATOM   3366  HD2 TYR A 216      31.810  14.176  -9.787  1.00  0.00           H  
ATOM   3367  HE1 TYR A 216      35.567  17.213  -8.827  1.00  0.00           H  
ATOM   3368  HE2 TYR A 216      32.463  16.044 -11.443  1.00  0.00           H  
ATOM   3369  HH  TYR A 216      34.110  17.259 -11.907  1.00  0.00           H  
ATOM   3370  N   TYR A 217      33.388  10.917  -5.600  1.00  0.91           N  
ATOM   3371  CA  TYR A 217      33.034   9.764  -4.800  1.00  0.91           C  
ATOM   3372  C   TYR A 217      32.818  10.277  -3.370  1.00  0.91           C  
ATOM   3373  O   TYR A 217      33.309  11.303  -2.980  1.00  0.91           O  
ATOM   3374  CB  TYR A 217      34.237   8.757  -4.846  1.00  0.91           C  
ATOM   3375  CG  TYR A 217      34.418   8.031  -6.188  1.00  0.91           C  
ATOM   3376  CD1 TYR A 217      35.615   8.201  -6.965  1.00  0.91           C  
ATOM   3377  CD2 TYR A 217      33.358   7.191  -6.589  1.00  0.91           C  
ATOM   3378  CE1 TYR A 217      35.740   7.544  -8.277  1.00  0.91           C  
ATOM   3379  CE2 TYR A 217      33.490   6.520  -7.835  1.00  0.91           C  
ATOM   3380  CZ  TYR A 217      34.623   6.741  -8.652  1.00  0.91           C  
ATOM   3381  OH  TYR A 217      34.646   6.128  -9.884  1.00  0.91           O  
ATOM   3382  H   TYR A 217      34.148  11.531  -5.344  1.00  0.00           H  
ATOM   3383  HA  TYR A 217      32.065   9.358  -5.091  1.00  0.00           H  
ATOM   3384  HB3 TYR A 217      34.128   8.006  -4.063  1.00  0.00           H  
ATOM   3385  HB2 TYR A 217      35.138   9.289  -4.542  1.00  0.00           H  
ATOM   3386  HD1 TYR A 217      36.433   8.802  -6.597  1.00  0.00           H  
ATOM   3387  HD2 TYR A 217      32.426   7.127  -6.049  1.00  0.00           H  
ATOM   3388  HE1 TYR A 217      36.566   7.715  -8.952  1.00  0.00           H  
ATOM   3389  HE2 TYR A 217      32.617   5.983  -8.175  1.00  0.00           H  
ATOM   3390  HH  TYR A 217      33.798   5.699 -10.022  1.00  0.00           H  
ATOM   3391  N   TRP A 218      31.955   9.589  -2.605  1.00  0.90           N  
ATOM   3392  CA  TRP A 218      31.749   9.802  -1.165  1.00  0.90           C  
ATOM   3393  C   TRP A 218      31.701   8.465  -0.315  1.00  0.90           C  
ATOM   3394  O   TRP A 218      31.485   7.394  -0.933  1.00  0.90           O  
ATOM   3395  CB  TRP A 218      30.465  10.587  -1.014  1.00  0.90           C  
ATOM   3396  CG  TRP A 218      29.124   9.920  -1.457  1.00  0.90           C  
ATOM   3397  CD1 TRP A 218      28.756   9.738  -2.777  1.00  0.90           C  
ATOM   3398  CD2 TRP A 218      28.200   9.163  -0.665  1.00  0.90           C  
ATOM   3399  NE1 TRP A 218      27.461   9.107  -2.760  1.00  0.90           N  
ATOM   3400  CE2 TRP A 218      27.114   8.747  -1.515  1.00  0.90           C  
ATOM   3401  CE3 TRP A 218      28.192   8.777   0.690  1.00  0.90           C  
ATOM   3402  CZ2 TRP A 218      26.004   8.028  -0.968  1.00  0.90           C  
ATOM   3403  CZ3 TRP A 218      27.099   8.046   1.240  1.00  0.90           C  
ATOM   3404  CH2 TRP A 218      25.994   7.748   0.427  1.00  0.90           C  
ATOM   3405  H   TRP A 218      31.637   8.739  -3.048  1.00  0.00           H  
ATOM   3406  HA  TRP A 218      32.619  10.356  -0.813  1.00  0.00           H  
ATOM   3407  HB3 TRP A 218      30.552  11.472  -1.645  1.00  0.00           H  
ATOM   3408  HB2 TRP A 218      30.413  10.971   0.005  1.00  0.00           H  
ATOM   3409  HD1 TRP A 218      29.272  10.062  -3.669  1.00  0.00           H  
ATOM   3410  HE1 TRP A 218      26.865   8.955  -3.561  1.00  0.00           H  
ATOM   3411  HE3 TRP A 218      28.892   9.024   1.475  1.00  0.00           H  
ATOM   3412  HZ2 TRP A 218      25.238   7.759  -1.680  1.00  0.00           H  
ATOM   3413  HZ3 TRP A 218      27.068   7.757   2.281  1.00  0.00           H  
ATOM   3414  HH2 TRP A 218      25.154   7.190   0.813  1.00  0.00           H  
ATOM   3415  N   THR A 219      31.967   8.575   0.947  1.00  0.90           N  
ATOM   3416  CA  THR A 219      31.574   7.588   1.908  1.00  0.90           C  
ATOM   3417  C   THR A 219      31.299   8.311   3.201  1.00  0.90           C  
ATOM   3418  O   THR A 219      31.674   9.434   3.341  1.00  0.90           O  
ATOM   3419  CB  THR A 219      32.667   6.438   2.120  1.00  0.90           C  
ATOM   3420  OG1 THR A 219      32.277   5.229   2.834  1.00  0.90           O  
ATOM   3421  CG2 THR A 219      33.860   6.912   3.002  1.00  0.90           C  
ATOM   3422  H   THR A 219      32.068   9.541   1.222  1.00  0.00           H  
ATOM   3423  HA  THR A 219      30.590   7.220   1.616  1.00  0.00           H  
ATOM   3424  HB  THR A 219      33.038   6.082   1.158  1.00  0.00           H  
ATOM   3425  HG1 THR A 219      31.672   4.713   2.296  1.00  0.00           H  
ATOM   3426 HG21 THR A 219      33.579   7.026   4.050  1.00  0.00           H  
ATOM   3427 HG22 THR A 219      34.759   6.296   2.967  1.00  0.00           H  
ATOM   3428 HG23 THR A 219      34.220   7.888   2.679  1.00  0.00           H  
ATOM   3429  N   LEU A 220      30.552   7.685   4.114  1.00  0.88           N  
ATOM   3430  CA  LEU A 220      30.230   8.240   5.448  1.00  0.88           C  
ATOM   3431  C   LEU A 220      30.969   7.283   6.462  1.00  0.88           C  
ATOM   3432  O   LEU A 220      30.838   6.095   6.360  1.00  0.88           O  
ATOM   3433  CB  LEU A 220      28.698   8.274   5.511  1.00  0.88           C  
ATOM   3434  CG  LEU A 220      28.062   8.739   6.923  1.00  0.88           C  
ATOM   3435  CD1 LEU A 220      28.270  10.230   7.128  1.00  0.88           C  
ATOM   3436  CD2 LEU A 220      26.545   8.426   6.949  1.00  0.88           C  
ATOM   3437  H   LEU A 220      30.217   6.733   4.084  1.00  0.00           H  
ATOM   3438  HA  LEU A 220      30.491   9.287   5.603  1.00  0.00           H  
ATOM   3439  HB3 LEU A 220      28.298   7.294   5.252  1.00  0.00           H  
ATOM   3440  HB2 LEU A 220      28.283   8.841   4.677  1.00  0.00           H  
ATOM   3441  HG  LEU A 220      28.492   8.203   7.768  1.00  0.00           H  
ATOM   3442 HD11 LEU A 220      29.078  10.507   7.804  1.00  0.00           H  
ATOM   3443 HD12 LEU A 220      28.449  10.649   6.138  1.00  0.00           H  
ATOM   3444 HD13 LEU A 220      27.352  10.621   7.567  1.00  0.00           H  
ATOM   3445 HD21 LEU A 220      26.321   8.009   7.931  1.00  0.00           H  
ATOM   3446 HD22 LEU A 220      25.891   9.292   7.053  1.00  0.00           H  
ATOM   3447 HD23 LEU A 220      26.186   7.790   6.140  1.00  0.00           H  
ATOM   3448  N   LEU A 221      31.738   7.988   7.280  1.00  0.88           N  
ATOM   3449  CA  LEU A 221      32.574   7.530   8.346  1.00  0.88           C  
ATOM   3450  C   LEU A 221      31.791   7.881   9.639  1.00  0.88           C  
ATOM   3451  O   LEU A 221      31.378   9.011   9.800  1.00  0.88           O  
ATOM   3452  CB  LEU A 221      33.880   8.359   8.274  1.00  0.88           C  
ATOM   3453  CG  LEU A 221      34.991   8.078   9.368  1.00  0.88           C  
ATOM   3454  CD1 LEU A 221      35.627   6.785   9.286  1.00  0.88           C  
ATOM   3455  CD2 LEU A 221      36.087   9.145   9.398  1.00  0.88           C  
ATOM   3456  H   LEU A 221      31.657   8.985   7.141  1.00  0.00           H  
ATOM   3457  HA  LEU A 221      32.746   6.454   8.335  1.00  0.00           H  
ATOM   3458  HB3 LEU A 221      33.593   9.411   8.266  1.00  0.00           H  
ATOM   3459  HB2 LEU A 221      34.416   8.279   7.328  1.00  0.00           H  
ATOM   3460  HG  LEU A 221      34.420   8.094  10.296  1.00  0.00           H  
ATOM   3461 HD11 LEU A 221      36.143   6.422  10.174  1.00  0.00           H  
ATOM   3462 HD12 LEU A 221      34.893   5.996   9.126  1.00  0.00           H  
ATOM   3463 HD13 LEU A 221      36.396   6.775   8.513  1.00  0.00           H  
ATOM   3464 HD21 LEU A 221      36.699   9.196   8.498  1.00  0.00           H  
ATOM   3465 HD22 LEU A 221      35.729  10.156   9.596  1.00  0.00           H  
ATOM   3466 HD23 LEU A 221      36.715   9.000  10.277  1.00  0.00           H  
ATOM   3467  N   GLU A 222      31.562   6.777  10.403  1.00  0.85           N  
ATOM   3468  CA  GLU A 222      30.733   6.733  11.538  1.00  0.85           C  
ATOM   3469  C   GLU A 222      31.585   6.849  12.859  1.00  0.85           C  
ATOM   3470  O   GLU A 222      32.831   6.865  12.858  1.00  0.85           O  
ATOM   3471  CB  GLU A 222      30.005   5.401  11.396  1.00  0.85           C  
ATOM   3472  CG  GLU A 222      29.140   5.240  10.120  1.00  0.85           C  
ATOM   3473  CD  GLU A 222      28.100   4.178  10.131  1.00  0.85           C  
ATOM   3474  OE1 GLU A 222      27.266   4.105   9.179  1.00  0.85           O  
ATOM   3475  OE2 GLU A 222      28.082   3.345  11.004  1.00  0.85           O1-
ATOM   3476  H   GLU A 222      32.026   5.909  10.178  1.00  0.00           H  
ATOM   3477  HA  GLU A 222      30.068   7.594  11.599  1.00  0.00           H  
ATOM   3478  HB3 GLU A 222      29.285   5.231  12.196  1.00  0.00           H  
ATOM   3479  HB2 GLU A 222      30.770   4.629  11.486  1.00  0.00           H  
ATOM   3480  HG3 GLU A 222      29.848   5.076   9.307  1.00  0.00           H  
ATOM   3481  HG2 GLU A 222      28.517   6.103   9.888  1.00  0.00           H  
ATOM   3482  N   PRO A 223      30.904   7.121  14.015  1.00  0.89           N  
ATOM   3483  CA  PRO A 223      31.525   7.568  15.284  1.00  0.89           C  
ATOM   3484  C   PRO A 223      32.746   6.740  15.739  1.00  0.89           C  
ATOM   3485  O   PRO A 223      32.591   5.521  15.943  1.00  0.89           O  
ATOM   3486  CB  PRO A 223      30.340   7.416  16.330  1.00  0.89           C  
ATOM   3487  CG  PRO A 223      29.228   7.917  15.541  1.00  0.89           C  
ATOM   3488  CD  PRO A 223      29.436   7.296  14.184  1.00  0.89           C  
ATOM   3489  HA  PRO A 223      31.774   8.588  14.991  1.00  0.00           H  
ATOM   3490  HB3 PRO A 223      30.468   8.070  17.192  1.00  0.00           H  
ATOM   3491  HB2 PRO A 223      30.074   6.393  16.595  1.00  0.00           H  
ATOM   3492  HG3 PRO A 223      29.330   8.975  15.301  1.00  0.00           H  
ATOM   3493  HG2 PRO A 223      28.240   7.731  15.960  1.00  0.00           H  
ATOM   3494  HD2 PRO A 223      28.979   6.307  14.161  1.00  0.00           H  
ATOM   3495  HD3 PRO A 223      29.060   7.954  13.401  1.00  0.00           H  
ATOM   3496  N   GLY A 224      33.898   7.409  15.874  1.00  0.90           N  
ATOM   3497  CA  GLY A 224      35.130   6.898  16.332  1.00  0.90           C  
ATOM   3498  C   GLY A 224      35.981   5.994  15.359  1.00  0.90           C  
ATOM   3499  O   GLY A 224      37.177   5.877  15.595  1.00  0.90           O  
ATOM   3500  H   GLY A 224      33.806   8.388  16.103  1.00  0.00           H  
ATOM   3501  HA3 GLY A 224      34.914   6.286  17.208  1.00  0.00           H  
ATOM   3502  HA2 GLY A 224      35.720   7.710  16.756  1.00  0.00           H  
ATOM   3503  N   ASP A 225      35.390   5.555  14.233  1.00  0.89           N  
ATOM   3504  CA  ASP A 225      36.020   4.810  13.102  1.00  0.89           C  
ATOM   3505  C   ASP A 225      37.168   5.607  12.381  1.00  0.89           C  
ATOM   3506  O   ASP A 225      37.262   6.819  12.619  1.00  0.89           O  
ATOM   3507  CB  ASP A 225      34.995   4.217  12.148  1.00  0.89           C  
ATOM   3508  CG  ASP A 225      34.537   2.814  12.366  1.00  0.89           C  
ATOM   3509  OD1 ASP A 225      35.214   1.950  12.966  1.00  0.89           O  
ATOM   3510  OD2 ASP A 225      33.530   2.492  11.694  1.00  0.89           O1-
ATOM   3511  H   ASP A 225      34.495   5.959  13.997  1.00  0.00           H  
ATOM   3512  HA  ASP A 225      36.703   4.070  13.518  1.00  0.00           H  
ATOM   3513  HB3 ASP A 225      35.483   4.095  11.181  1.00  0.00           H  
ATOM   3514  HB2 ASP A 225      34.117   4.826  11.936  1.00  0.00           H  
ATOM   3515  N   THR A 226      38.056   4.948  11.632  1.00  0.89           N  
ATOM   3516  CA  THR A 226      39.223   5.524  10.925  1.00  0.89           C  
ATOM   3517  C   THR A 226      39.109   5.143   9.446  1.00  0.89           C  
ATOM   3518  O   THR A 226      38.908   3.994   9.044  1.00  0.89           O  
ATOM   3519  CB  THR A 226      40.549   4.952  11.588  1.00  0.89           C  
ATOM   3520  OG1 THR A 226      40.602   4.961  12.959  1.00  0.89           O  
ATOM   3521  CG2 THR A 226      41.768   5.681  11.185  1.00  0.89           C  
ATOM   3522  H   THR A 226      37.853   3.976  11.452  1.00  0.00           H  
ATOM   3523  HA  THR A 226      39.232   6.606  11.057  1.00  0.00           H  
ATOM   3524  HB  THR A 226      40.558   3.929  11.212  1.00  0.00           H  
ATOM   3525  HG1 THR A 226      39.730   4.759  13.308  1.00  0.00           H  
ATOM   3526 HG21 THR A 226      42.015   5.431  10.153  1.00  0.00           H  
ATOM   3527 HG22 THR A 226      41.624   6.754  11.308  1.00  0.00           H  
ATOM   3528 HG23 THR A 226      42.652   5.357  11.733  1.00  0.00           H  
ATOM   3529  N   ILE A 227      39.271   6.180   8.595  1.00  0.89           N  
ATOM   3530  CA  ILE A 227      39.435   6.007   7.167  1.00  0.89           C  
ATOM   3531  C   ILE A 227      40.920   6.118   6.901  1.00  0.89           C  
ATOM   3532  O   ILE A 227      41.621   6.960   7.500  1.00  0.89           O  
ATOM   3533  CB  ILE A 227      38.505   6.996   6.438  1.00  0.89           C  
ATOM   3534  CG1 ILE A 227      38.574   6.765   4.879  1.00  0.89           C  
ATOM   3535  CG2 ILE A 227      38.759   8.462   6.695  1.00  0.89           C  
ATOM   3536  CD1 ILE A 227      37.471   7.411   4.073  1.00  0.89           C  
ATOM   3537  H   ILE A 227      39.456   7.080   9.016  1.00  0.00           H  
ATOM   3538  HA  ILE A 227      38.947   5.105   6.795  1.00  0.00           H  
ATOM   3539  HB  ILE A 227      37.482   6.828   6.774  1.00  0.00           H  
ATOM   3540 HG13 ILE A 227      38.545   5.720   4.572  1.00  0.00           H  
ATOM   3541 HG12 ILE A 227      39.529   7.053   4.439  1.00  0.00           H  
ATOM   3542 HG21 ILE A 227      39.680   8.754   6.189  1.00  0.00           H  
ATOM   3543 HG22 ILE A 227      38.017   9.202   6.397  1.00  0.00           H  
ATOM   3544 HG23 ILE A 227      38.943   8.692   7.744  1.00  0.00           H  
ATOM   3545 HD11 ILE A 227      37.286   8.481   4.174  1.00  0.00           H  
ATOM   3546 HD12 ILE A 227      37.774   7.129   3.065  1.00  0.00           H  
ATOM   3547 HD13 ILE A 227      36.468   7.062   4.314  1.00  0.00           H  
ATOM   3548  N   ILE A 228      41.408   5.275   5.985  1.00  0.87           N  
ATOM   3549  CA  ILE A 228      42.732   5.421   5.420  1.00  0.87           C  
ATOM   3550  C   ILE A 228      42.602   5.985   3.993  1.00  0.87           C  
ATOM   3551  O   ILE A 228      41.762   5.358   3.201  1.00  0.87           O  
ATOM   3552  CB  ILE A 228      43.606   4.119   5.347  1.00  0.87           C  
ATOM   3553  CG1 ILE A 228      43.652   3.353   6.716  1.00  0.87           C  
ATOM   3554  CG2 ILE A 228      45.065   4.509   4.960  1.00  0.87           C  
ATOM   3555  CD1 ILE A 228      44.314   4.032   7.916  1.00  0.87           C  
ATOM   3556  H   ILE A 228      40.873   4.547   5.532  1.00  0.00           H  
ATOM   3557  HA  ILE A 228      43.311   6.099   6.048  1.00  0.00           H  
ATOM   3558  HB  ILE A 228      43.251   3.400   4.609  1.00  0.00           H  
ATOM   3559 HG13 ILE A 228      44.220   2.423   6.719  1.00  0.00           H  
ATOM   3560 HG12 ILE A 228      42.678   3.008   7.062  1.00  0.00           H  
ATOM   3561 HG21 ILE A 228      45.722   3.640   4.908  1.00  0.00           H  
ATOM   3562 HG22 ILE A 228      45.289   5.141   4.101  1.00  0.00           H  
ATOM   3563 HG23 ILE A 228      45.534   4.935   5.847  1.00  0.00           H  
ATOM   3564 HD11 ILE A 228      43.943   5.056   7.929  1.00  0.00           H  
ATOM   3565 HD12 ILE A 228      43.978   3.680   8.892  1.00  0.00           H  
ATOM   3566 HD13 ILE A 228      45.392   3.962   7.768  1.00  0.00           H  
ATOM   3567  N   PHE A 229      43.403   6.918   3.574  1.00  0.89           N  
ATOM   3568  CA  PHE A 229      43.631   7.371   2.203  1.00  0.89           C  
ATOM   3569  C   PHE A 229      45.014   7.022   1.710  1.00  0.89           C  
ATOM   3570  O   PHE A 229      46.013   7.749   1.996  1.00  0.89           O  
ATOM   3571  CB  PHE A 229      43.290   8.896   1.969  1.00  0.89           C  
ATOM   3572  CG  PHE A 229      41.846   9.241   1.925  1.00  0.89           C  
ATOM   3573  CD1 PHE A 229      41.174   9.030   0.716  1.00  0.89           C  
ATOM   3574  CD2 PHE A 229      41.115   9.580   3.126  1.00  0.89           C  
ATOM   3575  CE1 PHE A 229      39.796   9.298   0.638  1.00  0.89           C  
ATOM   3576  CE2 PHE A 229      39.733   9.858   3.007  1.00  0.89           C  
ATOM   3577  CZ  PHE A 229      39.130   9.690   1.813  1.00  0.89           C  
ATOM   3578  H   PHE A 229      44.062   7.225   4.276  1.00  0.00           H  
ATOM   3579  HA  PHE A 229      42.908   6.841   1.583  1.00  0.00           H  
ATOM   3580  HB3 PHE A 229      43.644   9.087   0.956  1.00  0.00           H  
ATOM   3581  HB2 PHE A 229      43.842   9.590   2.602  1.00  0.00           H  
ATOM   3582  HD1 PHE A 229      41.717   8.730  -0.169  1.00  0.00           H  
ATOM   3583  HD2 PHE A 229      41.584   9.684   4.093  1.00  0.00           H  
ATOM   3584  HE1 PHE A 229      39.279   9.006  -0.265  1.00  0.00           H  
ATOM   3585  HE2 PHE A 229      39.094  10.141   3.830  1.00  0.00           H  
ATOM   3586  HZ  PHE A 229      38.061   9.813   1.722  1.00  0.00           H  
ATOM   3587  N   GLU A 230      45.130   5.929   0.922  1.00  0.84           N  
ATOM   3588  CA  GLU A 230      46.459   5.489   0.345  1.00  0.84           C  
ATOM   3589  C   GLU A 230      46.447   5.830  -1.194  1.00  0.84           C  
ATOM   3590  O   GLU A 230      45.424   5.707  -1.830  1.00  0.84           O  
ATOM   3591  CB  GLU A 230      46.660   4.048   0.587  1.00  0.84           C  
ATOM   3592  CG  GLU A 230      46.794   3.601   2.064  1.00  0.84           C  
ATOM   3593  CD  GLU A 230      48.164   2.911   2.412  1.00  0.84           C  
ATOM   3594  OE1 GLU A 230      48.175   2.157   3.429  1.00  0.84           O  
ATOM   3595  OE2 GLU A 230      49.202   3.168   1.724  1.00  0.84           O1-
ATOM   3596  H   GLU A 230      44.293   5.503   0.551  1.00  0.00           H  
ATOM   3597  HA  GLU A 230      47.216   6.082   0.860  1.00  0.00           H  
ATOM   3598  HB3 GLU A 230      47.543   3.764   0.015  1.00  0.00           H  
ATOM   3599  HB2 GLU A 230      45.839   3.498   0.129  1.00  0.00           H  
ATOM   3600  HG3 GLU A 230      45.917   3.021   2.350  1.00  0.00           H  
ATOM   3601  HG2 GLU A 230      46.843   4.451   2.744  1.00  0.00           H  
ATOM   3602  N   ALA A 231      47.544   6.324  -1.818  1.00  0.92           N  
ATOM   3603  CA  ALA A 231      47.578   6.711  -3.246  1.00  0.92           C  
ATOM   3604  C   ALA A 231      49.004   7.037  -3.734  1.00  0.92           C  
ATOM   3605  O   ALA A 231      49.891   7.206  -2.955  1.00  0.92           O  
ATOM   3606  CB  ALA A 231      46.528   7.873  -3.505  1.00  0.92           C  
ATOM   3607  H   ALA A 231      48.454   6.517  -1.423  1.00  0.00           H  
ATOM   3608  HA  ALA A 231      47.210   5.889  -3.859  1.00  0.00           H  
ATOM   3609  HB1 ALA A 231      45.496   7.537  -3.400  1.00  0.00           H  
ATOM   3610  HB2 ALA A 231      46.702   8.664  -2.775  1.00  0.00           H  
ATOM   3611  HB3 ALA A 231      46.705   8.243  -4.515  1.00  0.00           H  
ATOM   3612  N   ASN A 232      49.213   6.965  -5.051  1.00  0.86           N  
ATOM   3613  CA  ASN A 232      50.526   7.283  -5.731  1.00  0.86           C  
ATOM   3614  C   ASN A 232      50.420   8.419  -6.749  1.00  0.86           C  
ATOM   3615  O   ASN A 232      51.506   8.796  -7.184  1.00  0.86           O  
ATOM   3616  CB  ASN A 232      51.101   6.090  -6.518  1.00  0.86           C  
ATOM   3617  CG  ASN A 232      50.994   4.680  -5.970  1.00  0.86           C  
ATOM   3618  OD1 ASN A 232      50.537   3.700  -6.630  1.00  0.86           O  
ATOM   3619  ND2 ASN A 232      51.532   4.474  -4.744  1.00  0.86           N  
ATOM   3620  H   ASN A 232      48.466   6.729  -5.689  1.00  0.00           H  
ATOM   3621  HA  ASN A 232      51.346   7.464  -5.036  1.00  0.00           H  
ATOM   3622  HB3 ASN A 232      52.154   6.257  -6.747  1.00  0.00           H  
ATOM   3623  HB2 ASN A 232      50.578   6.043  -7.473  1.00  0.00           H  
ATOM   3624 HD22 ASN A 232      51.643   3.530  -4.402  1.00  0.00           H  
ATOM   3625 HD21 ASN A 232      52.133   5.179  -4.343  1.00  0.00           H  
ATOM   3626  N   GLY A 233      49.226   8.911  -7.108  1.00  0.93           N  
ATOM   3627  CA  GLY A 233      48.863   9.895  -8.117  1.00  0.93           C  
ATOM   3628  C   GLY A 233      47.367  10.125  -8.107  1.00  0.93           C  
ATOM   3629  O   GLY A 233      46.714   9.376  -7.374  1.00  0.93           O  
ATOM   3630  H   GLY A 233      48.376   8.542  -6.706  1.00  0.00           H  
ATOM   3631  HA3 GLY A 233      49.203   9.565  -9.099  1.00  0.00           H  
ATOM   3632  HA2 GLY A 233      49.473  10.786  -7.967  1.00  0.00           H  
ATOM   3633  N   ASN A 234      46.874  11.077  -8.921  1.00  0.91           N  
ATOM   3634  CA  ASN A 234      45.467  11.090  -9.469  1.00  0.91           C  
ATOM   3635  C   ASN A 234      44.269  11.408  -8.528  1.00  0.91           C  
ATOM   3636  O   ASN A 234      43.121  11.602  -8.967  1.00  0.91           O  
ATOM   3637  CB  ASN A 234      45.071   9.744 -10.162  1.00  0.91           C  
ATOM   3638  CG  ASN A 234      45.860   9.626 -11.494  1.00  0.91           C  
ATOM   3639  OD1 ASN A 234      47.077   9.524 -11.437  1.00  0.91           O  
ATOM   3640  ND2 ASN A 234      45.244   9.578 -12.710  1.00  0.91           N  
ATOM   3641  H   ASN A 234      47.521  11.666  -9.425  1.00  0.00           H  
ATOM   3642  HA  ASN A 234      45.408  11.869 -10.229  1.00  0.00           H  
ATOM   3643  HB3 ASN A 234      44.041   9.870 -10.498  1.00  0.00           H  
ATOM   3644  HB2 ASN A 234      45.127   8.905  -9.468  1.00  0.00           H  
ATOM   3645 HD22 ASN A 234      45.873   9.562 -13.501  1.00  0.00           H  
ATOM   3646 HD21 ASN A 234      44.246   9.729 -12.737  1.00  0.00           H  
ATOM   3647  N   LEU A 235      44.499  11.254  -7.222  1.00  0.93           N  
ATOM   3648  CA  LEU A 235      43.451  11.586  -6.221  1.00  0.93           C  
ATOM   3649  C   LEU A 235      43.204  13.114  -6.193  1.00  0.93           C  
ATOM   3650  O   LEU A 235      44.149  13.907  -6.318  1.00  0.93           O  
ATOM   3651  CB  LEU A 235      43.793  10.938  -4.792  1.00  0.93           C  
ATOM   3652  CG  LEU A 235      42.781  11.262  -3.678  1.00  0.93           C  
ATOM   3653  CD1 LEU A 235      41.364  10.777  -3.915  1.00  0.93           C  
ATOM   3654  CD2 LEU A 235      43.393  10.876  -2.271  1.00  0.93           C  
ATOM   3655  H   LEU A 235      45.319  10.808  -6.837  1.00  0.00           H  
ATOM   3656  HA  LEU A 235      42.613  11.050  -6.665  1.00  0.00           H  
ATOM   3657  HB3 LEU A 235      44.821  11.236  -4.586  1.00  0.00           H  
ATOM   3658  HB2 LEU A 235      43.838   9.850  -4.833  1.00  0.00           H  
ATOM   3659  HG  LEU A 235      42.792  12.351  -3.634  1.00  0.00           H  
ATOM   3660 HD11 LEU A 235      41.086  10.333  -2.960  1.00  0.00           H  
ATOM   3661 HD12 LEU A 235      40.614  11.558  -4.040  1.00  0.00           H  
ATOM   3662 HD13 LEU A 235      41.244   9.977  -4.646  1.00  0.00           H  
ATOM   3663 HD21 LEU A 235      42.606  10.476  -1.630  1.00  0.00           H  
ATOM   3664 HD22 LEU A 235      44.183  10.127  -2.326  1.00  0.00           H  
ATOM   3665 HD23 LEU A 235      43.900  11.765  -1.897  1.00  0.00           H  
ATOM   3666  N   ILE A 236      41.897  13.448  -6.045  1.00  0.92           N  
ATOM   3667  CA  ILE A 236      41.421  14.819  -5.662  1.00  0.92           C  
ATOM   3668  C   ILE A 236      40.825  14.699  -4.244  1.00  0.92           C  
ATOM   3669  O   ILE A 236      39.784  14.002  -4.128  1.00  0.92           O  
ATOM   3670  CB  ILE A 236      40.322  15.350  -6.647  1.00  0.92           C  
ATOM   3671  CG1 ILE A 236      40.638  15.057  -8.187  1.00  0.92           C  
ATOM   3672  CG2 ILE A 236      40.062  16.851  -6.413  1.00  0.92           C  
ATOM   3673  CD1 ILE A 236      41.895  15.709  -8.840  1.00  0.92           C  
ATOM   3674  H   ILE A 236      41.119  12.805  -6.064  1.00  0.00           H  
ATOM   3675  HA  ILE A 236      42.296  15.453  -5.520  1.00  0.00           H  
ATOM   3676  HB  ILE A 236      39.383  14.862  -6.387  1.00  0.00           H  
ATOM   3677 HG13 ILE A 236      39.814  15.290  -8.861  1.00  0.00           H  
ATOM   3678 HG12 ILE A 236      40.697  13.993  -8.421  1.00  0.00           H  
ATOM   3679 HG21 ILE A 236      40.949  17.478  -6.506  1.00  0.00           H  
ATOM   3680 HG22 ILE A 236      39.307  17.210  -7.112  1.00  0.00           H  
ATOM   3681 HG23 ILE A 236      39.655  17.081  -5.428  1.00  0.00           H  
ATOM   3682 HD11 ILE A 236      42.854  15.269  -8.565  1.00  0.00           H  
ATOM   3683 HD12 ILE A 236      41.910  15.576  -9.922  1.00  0.00           H  
ATOM   3684 HD13 ILE A 236      41.841  16.790  -8.708  1.00  0.00           H  
ATOM   3685  N   ALA A 237      41.585  15.114  -3.276  1.00  0.95           N  
ATOM   3686  CA  ALA A 237      41.438  14.772  -1.895  1.00  0.95           C  
ATOM   3687  C   ALA A 237      40.655  15.911  -1.209  1.00  0.95           C  
ATOM   3688  O   ALA A 237      40.839  17.030  -1.659  1.00  0.95           O  
ATOM   3689  CB  ALA A 237      42.834  14.651  -1.344  1.00  0.95           C  
ATOM   3690  H   ALA A 237      42.330  15.729  -3.571  1.00  0.00           H  
ATOM   3691  HA  ALA A 237      40.921  13.815  -1.835  1.00  0.00           H  
ATOM   3692  HB1 ALA A 237      43.446  13.947  -1.909  1.00  0.00           H  
ATOM   3693  HB2 ALA A 237      43.267  15.635  -1.166  1.00  0.00           H  
ATOM   3694  HB3 ALA A 237      42.741  14.223  -0.346  1.00  0.00           H  
ATOM   3695  N   PRO A 238      39.765  15.665  -0.227  1.00  0.95           N  
ATOM   3696  CA  PRO A 238      39.037  16.731   0.530  1.00  0.95           C  
ATOM   3697  C   PRO A 238      39.972  17.590   1.320  1.00  0.95           C  
ATOM   3698  O   PRO A 238      40.916  17.109   1.980  1.00  0.95           O  
ATOM   3699  CB  PRO A 238      38.083  15.972   1.515  1.00  0.95           C  
ATOM   3700  CG  PRO A 238      38.582  14.552   1.529  1.00  0.95           C  
ATOM   3701  CD  PRO A 238      39.487  14.295   0.288  1.00  0.95           C  
ATOM   3702  HA  PRO A 238      38.478  17.325  -0.193  1.00  0.00           H  
ATOM   3703  HB3 PRO A 238      37.077  15.925   1.098  1.00  0.00           H  
ATOM   3704  HB2 PRO A 238      37.962  16.457   2.483  1.00  0.00           H  
ATOM   3705  HG3 PRO A 238      37.813  13.782   1.579  1.00  0.00           H  
ATOM   3706  HG2 PRO A 238      39.160  14.430   2.445  1.00  0.00           H  
ATOM   3707  HD2 PRO A 238      40.404  13.710   0.358  1.00  0.00           H  
ATOM   3708  HD3 PRO A 238      38.905  13.904  -0.547  1.00  0.00           H  
ATOM   3709  N   ARG A 239      39.811  18.930   1.229  1.00  0.86           N  
ATOM   3710  CA  ARG A 239      40.288  19.816   2.269  1.00  0.86           C  
ATOM   3711  C   ARG A 239      39.340  19.944   3.468  1.00  0.86           C  
ATOM   3712  O   ARG A 239      39.725  20.231   4.591  1.00  0.86           O  
ATOM   3713  CB  ARG A 239      40.520  21.147   1.624  1.00  0.86           C  
ATOM   3714  CG  ARG A 239      40.976  22.363   2.558  1.00  0.86           C  
ATOM   3715  CD  ARG A 239      41.059  23.743   1.791  1.00  0.86           C  
ATOM   3716  NE  ARG A 239      41.558  24.874   2.683  1.00  0.86           N  
ATOM   3717  CZ  ARG A 239      41.731  26.190   2.390  1.00  0.86           C  
ATOM   3718  NH1 ARG A 239      42.171  26.885   3.460  1.00  0.86           N  
ATOM   3719  NH2 ARG A 239      41.616  26.629   1.184  1.00  0.86           N1+
ATOM   3720  H   ARG A 239      38.984  19.243   0.741  1.00  0.00           H  
ATOM   3721  HA  ARG A 239      41.298  19.491   2.517  1.00  0.00           H  
ATOM   3722  HB3 ARG A 239      39.659  21.445   1.025  1.00  0.00           H  
ATOM   3723  HB2 ARG A 239      41.342  20.903   0.951  1.00  0.00           H  
ATOM   3724  HG3 ARG A 239      41.915  22.122   3.055  1.00  0.00           H  
ATOM   3725  HG2 ARG A 239      40.299  22.471   3.406  1.00  0.00           H  
ATOM   3726  HD3 ARG A 239      40.049  23.964   1.448  1.00  0.00           H  
ATOM   3727  HD2 ARG A 239      41.671  23.560   0.908  1.00  0.00           H  
ATOM   3728  HE  ARG A 239      41.550  24.569   3.646  1.00  0.00           H  
ATOM   3729 HH12 ARG A 239      42.650  27.772   3.392  1.00  0.00           H  
ATOM   3730 HH11 ARG A 239      42.220  26.449   4.370  1.00  0.00           H  
ATOM   3731 HH22 ARG A 239      41.738  27.603   0.948  1.00  0.00           H  
ATOM   3732 HH21 ARG A 239      41.161  25.980   0.558  1.00  0.00           H  
ATOM   3733  N   TYR A 240      38.003  19.693   3.227  1.00  0.89           N  
ATOM   3734  CA  TYR A 240      36.863  19.837   4.161  1.00  0.89           C  
ATOM   3735  C   TYR A 240      35.957  18.646   3.929  1.00  0.89           C  
ATOM   3736  O   TYR A 240      35.789  18.042   2.837  1.00  0.89           O  
ATOM   3737  CB  TYR A 240      36.031  21.062   3.879  1.00  0.89           C  
ATOM   3738  CG  TYR A 240      36.572  22.395   4.367  1.00  0.89           C  
ATOM   3739  CD1 TYR A 240      37.457  23.064   3.494  1.00  0.89           C  
ATOM   3740  CD2 TYR A 240      36.077  23.054   5.511  1.00  0.89           C  
ATOM   3741  CE1 TYR A 240      37.924  24.373   3.775  1.00  0.89           C  
ATOM   3742  CE2 TYR A 240      36.570  24.371   5.758  1.00  0.89           C  
ATOM   3743  CZ  TYR A 240      37.526  24.969   4.936  1.00  0.89           C  
ATOM   3744  OH  TYR A 240      38.031  26.205   5.138  1.00  0.89           O  
ATOM   3745  H   TYR A 240      37.652  19.081   2.503  1.00  0.00           H  
ATOM   3746  HA  TYR A 240      37.327  19.793   5.147  1.00  0.00           H  
ATOM   3747  HB3 TYR A 240      35.068  21.007   4.387  1.00  0.00           H  
ATOM   3748  HB2 TYR A 240      35.865  21.114   2.803  1.00  0.00           H  
ATOM   3749  HD1 TYR A 240      37.770  22.618   2.561  1.00  0.00           H  
ATOM   3750  HD2 TYR A 240      35.577  22.467   6.267  1.00  0.00           H  
ATOM   3751  HE1 TYR A 240      38.619  25.007   3.245  1.00  0.00           H  
ATOM   3752  HE2 TYR A 240      36.526  24.889   6.705  1.00  0.00           H  
ATOM   3753  HH  TYR A 240      38.008  26.277   6.095  1.00  0.00           H  
ATOM   3754  N   ALA A 241      35.390  18.154   5.064  1.00  0.92           N  
ATOM   3755  CA  ALA A 241      34.283  17.172   5.169  1.00  0.92           C  
ATOM   3756  C   ALA A 241      33.121  17.721   6.018  1.00  0.92           C  
ATOM   3757  O   ALA A 241      33.400  18.718   6.645  1.00  0.92           O  
ATOM   3758  CB  ALA A 241      34.807  15.883   5.903  1.00  0.92           C  
ATOM   3759  H   ALA A 241      35.408  18.660   5.938  1.00  0.00           H  
ATOM   3760  HA  ALA A 241      33.827  16.922   4.212  1.00  0.00           H  
ATOM   3761  HB1 ALA A 241      35.205  16.071   6.900  1.00  0.00           H  
ATOM   3762  HB2 ALA A 241      34.002  15.156   6.007  1.00  0.00           H  
ATOM   3763  HB3 ALA A 241      35.538  15.346   5.298  1.00  0.00           H  
ATOM   3764  N   PHE A 242      31.920  17.052   5.941  1.00  0.87           N  
ATOM   3765  CA  PHE A 242      30.723  17.480   6.550  1.00  0.87           C  
ATOM   3766  C   PHE A 242      30.480  16.600   7.802  1.00  0.87           C  
ATOM   3767  O   PHE A 242      30.243  15.444   7.604  1.00  0.87           O  
ATOM   3768  CB  PHE A 242      29.572  17.550   5.455  1.00  0.87           C  
ATOM   3769  CG  PHE A 242      29.687  18.731   4.499  1.00  0.87           C  
ATOM   3770  CD1 PHE A 242      29.325  20.009   4.823  1.00  0.87           C  
ATOM   3771  CD2 PHE A 242      30.305  18.528   3.210  1.00  0.87           C  
ATOM   3772  CE1 PHE A 242      29.466  21.168   3.983  1.00  0.87           C  
ATOM   3773  CE2 PHE A 242      30.547  19.676   2.471  1.00  0.87           C  
ATOM   3774  CZ  PHE A 242      30.192  20.914   2.844  1.00  0.87           C  
ATOM   3775  H   PHE A 242      31.761  16.219   5.392  1.00  0.00           H  
ATOM   3776  HA  PHE A 242      30.742  18.530   6.843  1.00  0.00           H  
ATOM   3777  HB3 PHE A 242      28.586  17.632   5.914  1.00  0.00           H  
ATOM   3778  HB2 PHE A 242      29.635  16.691   4.787  1.00  0.00           H  
ATOM   3779  HD1 PHE A 242      28.833  20.099   5.780  1.00  0.00           H  
ATOM   3780  HD2 PHE A 242      30.576  17.535   2.883  1.00  0.00           H  
ATOM   3781  HE1 PHE A 242      29.323  22.201   4.261  1.00  0.00           H  
ATOM   3782  HE2 PHE A 242      31.078  19.572   1.537  1.00  0.00           H  
ATOM   3783  HZ  PHE A 242      30.428  21.732   2.179  1.00  0.00           H  
ATOM   3784  N   ALA A 243      30.540  17.136   9.054  1.00  0.90           N  
ATOM   3785  CA  ALA A 243      30.133  16.401  10.241  1.00  0.90           C  
ATOM   3786  C   ALA A 243      28.590  16.639  10.395  1.00  0.90           C  
ATOM   3787  O   ALA A 243      28.167  17.774  10.466  1.00  0.90           O  
ATOM   3788  CB  ALA A 243      30.887  16.743  11.501  1.00  0.90           C  
ATOM   3789  H   ALA A 243      30.691  18.127   9.172  1.00  0.00           H  
ATOM   3790  HA  ALA A 243      30.395  15.354  10.091  1.00  0.00           H  
ATOM   3791  HB1 ALA A 243      31.969  16.725  11.373  1.00  0.00           H  
ATOM   3792  HB2 ALA A 243      30.831  17.756  11.900  1.00  0.00           H  
ATOM   3793  HB3 ALA A 243      30.431  16.033  12.192  1.00  0.00           H  
ATOM   3794  N   LEU A 244      27.765  15.579  10.270  1.00  0.86           N  
ATOM   3795  CA  LEU A 244      26.294  15.595  10.212  1.00  0.86           C  
ATOM   3796  C   LEU A 244      25.522  15.681  11.583  1.00  0.86           C  
ATOM   3797  O   LEU A 244      26.073  15.191  12.632  1.00  0.86           O  
ATOM   3798  CB  LEU A 244      25.759  14.377   9.478  1.00  0.86           C  
ATOM   3799  CG  LEU A 244      26.248  14.071   8.046  1.00  0.86           C  
ATOM   3800  CD1 LEU A 244      25.609  12.657   7.699  1.00  0.86           C  
ATOM   3801  CD2 LEU A 244      25.934  15.220   7.150  1.00  0.86           C  
ATOM   3802  H   LEU A 244      28.159  14.650  10.301  1.00  0.00           H  
ATOM   3803  HA  LEU A 244      26.069  16.408   9.523  1.00  0.00           H  
ATOM   3804  HB3 LEU A 244      24.707  14.630   9.345  1.00  0.00           H  
ATOM   3805  HB2 LEU A 244      25.833  13.522  10.149  1.00  0.00           H  
ATOM   3806  HG  LEU A 244      27.327  13.925   8.099  1.00  0.00           H  
ATOM   3807 HD11 LEU A 244      26.175  12.364   6.814  1.00  0.00           H  
ATOM   3808 HD12 LEU A 244      25.696  11.902   8.480  1.00  0.00           H  
ATOM   3809 HD13 LEU A 244      24.573  12.865   7.431  1.00  0.00           H  
ATOM   3810 HD21 LEU A 244      25.169  15.834   7.625  1.00  0.00           H  
ATOM   3811 HD22 LEU A 244      26.782  15.826   6.834  1.00  0.00           H  
ATOM   3812 HD23 LEU A 244      25.464  14.995   6.192  1.00  0.00           H  
ATOM   3813  N   SER A 245      24.319  16.189  11.530  1.00  0.85           N  
ATOM   3814  CA  SER A 245      23.372  16.202  12.666  1.00  0.85           C  
ATOM   3815  C   SER A 245      21.942  16.162  12.007  1.00  0.85           C  
ATOM   3816  O   SER A 245      21.501  17.063  11.263  1.00  0.85           O  
ATOM   3817  CB  SER A 245      23.632  17.355  13.615  1.00  0.85           C  
ATOM   3818  OG  SER A 245      22.829  17.385  14.780  1.00  0.85           O  
ATOM   3819  H   SER A 245      24.005  16.599  10.662  1.00  0.00           H  
ATOM   3820  HA  SER A 245      23.446  15.347  13.337  1.00  0.00           H  
ATOM   3821  HB3 SER A 245      23.521  18.285  13.057  1.00  0.00           H  
ATOM   3822  HB2 SER A 245      24.703  17.307  13.813  1.00  0.00           H  
ATOM   3823  HG  SER A 245      22.703  18.306  15.021  1.00  0.00           H  
ATOM   3824  N   ARG A 246      21.339  14.979  12.279  1.00  0.71           N  
ATOM   3825  CA  ARG A 246      20.081  14.565  11.685  1.00  0.71           C  
ATOM   3826  C   ARG A 246      18.847  15.257  12.251  1.00  0.71           C  
ATOM   3827  O   ARG A 246      18.342  16.088  11.550  1.00  0.71           O  
ATOM   3828  CB  ARG A 246      19.854  13.044  11.677  1.00  0.71           C  
ATOM   3829  CG  ARG A 246      20.946  12.262  10.980  1.00  0.71           C  
ATOM   3830  CD  ARG A 246      20.648  10.821  10.864  1.00  0.71           C  
ATOM   3831  NE  ARG A 246      21.650  10.167  10.046  1.00  0.71           N  
ATOM   3832  CZ  ARG A 246      21.741   9.948   8.720  1.00  0.71           C  
ATOM   3833  NH1 ARG A 246      20.772  10.145   7.873  1.00  0.71           N  
ATOM   3834  NH2 ARG A 246      22.884   9.457   8.313  1.00  0.71           N1+
ATOM   3835  H   ARG A 246      21.779  14.342  12.928  1.00  0.00           H  
ATOM   3836  HA  ARG A 246      20.125  14.859  10.636  1.00  0.00           H  
ATOM   3837  HB3 ARG A 246      18.969  12.817  11.082  1.00  0.00           H  
ATOM   3838  HB2 ARG A 246      19.569  12.539  12.600  1.00  0.00           H  
ATOM   3839  HG3 ARG A 246      21.831  12.447  11.587  1.00  0.00           H  
ATOM   3840  HG2 ARG A 246      21.101  12.674   9.982  1.00  0.00           H  
ATOM   3841  HD3 ARG A 246      19.716  10.651  10.325  1.00  0.00           H  
ATOM   3842  HD2 ARG A 246      20.592  10.366  11.853  1.00  0.00           H  
ATOM   3843  HE  ARG A 246      22.552  10.048  10.484  1.00  0.00           H  
ATOM   3844 HH12 ARG A 246      21.051   9.942   6.923  1.00  0.00           H  
ATOM   3845 HH11 ARG A 246      19.851  10.422   8.180  1.00  0.00           H  
ATOM   3846 HH22 ARG A 246      23.019   9.265   7.330  1.00  0.00           H  
ATOM   3847 HH21 ARG A 246      23.706   9.470   8.900  1.00  0.00           H  
ATOM   3848  N   GLY A 247      18.422  14.851  13.484  1.00  0.80           N  
ATOM   3849  CA  GLY A 247      17.206  15.364  14.144  1.00  0.80           C  
ATOM   3850  C   GLY A 247      15.932  14.945  13.271  1.00  0.80           C  
ATOM   3851  O   GLY A 247      15.707  13.776  12.982  1.00  0.80           O  
ATOM   3852  H   GLY A 247      18.831  14.038  13.922  1.00  0.00           H  
ATOM   3853  HA3 GLY A 247      17.407  16.433  14.215  1.00  0.00           H  
ATOM   3854  HA2 GLY A 247      17.269  14.961  15.155  1.00  0.00           H  
ATOM   3855  N   PHE A 248      15.098  15.953  12.948  1.00  0.58           N  
ATOM   3856  CA  PHE A 248      13.831  15.670  12.220  1.00  0.58           C  
ATOM   3857  C   PHE A 248      14.128  15.556  10.684  1.00  0.58           C  
ATOM   3858  O   PHE A 248      13.276  15.348   9.819  1.00  0.58           O  
ATOM   3859  CB  PHE A 248      12.806  16.706  12.607  1.00  0.58           C  
ATOM   3860  CG  PHE A 248      12.339  16.562  14.029  1.00  0.58           C  
ATOM   3861  CD1 PHE A 248      13.012  17.078  15.168  1.00  0.58           C  
ATOM   3862  CD2 PHE A 248      11.061  15.912  14.217  1.00  0.58           C  
ATOM   3863  CE1 PHE A 248      12.424  16.979  16.415  1.00  0.58           C  
ATOM   3864  CE2 PHE A 248      10.557  15.822  15.474  1.00  0.58           C  
ATOM   3865  CZ  PHE A 248      11.174  16.396  16.577  1.00  0.58           C  
ATOM   3866  H   PHE A 248      15.510  16.863  13.094  1.00  0.00           H  
ATOM   3867  HA  PHE A 248      13.334  14.750  12.529  1.00  0.00           H  
ATOM   3868  HB3 PHE A 248      11.980  16.701  11.896  1.00  0.00           H  
ATOM   3869  HB2 PHE A 248      13.253  17.698  12.543  1.00  0.00           H  
ATOM   3870  HD1 PHE A 248      14.006  17.489  15.068  1.00  0.00           H  
ATOM   3871  HD2 PHE A 248      10.576  15.500  13.345  1.00  0.00           H  
ATOM   3872  HE1 PHE A 248      12.989  17.379  17.244  1.00  0.00           H  
ATOM   3873  HE2 PHE A 248       9.634  15.314  15.712  1.00  0.00           H  
ATOM   3874  HZ  PHE A 248      10.791  16.210  17.570  1.00  0.00           H  
ATOM   3875  N   GLY A 249      15.384  15.809  10.306  1.00  0.56           N  
ATOM   3876  CA  GLY A 249      15.803  15.830   8.935  1.00  0.56           C  
ATOM   3877  C   GLY A 249      15.249  17.063   8.170  1.00  0.56           C  
ATOM   3878  O   GLY A 249      15.163  18.105   8.802  1.00  0.56           O  
ATOM   3879  H   GLY A 249      16.032  16.291  10.914  1.00  0.00           H  
ATOM   3880  HA3 GLY A 249      15.611  14.922   8.364  1.00  0.00           H  
ATOM   3881  HA2 GLY A 249      16.844  16.122   8.799  1.00  0.00           H  
ATOM   3882  N   SER A 250      15.041  17.022   6.849  1.00  0.76           N  
ATOM   3883  CA  SER A 250      14.643  18.100   5.972  1.00  0.76           C  
ATOM   3884  C   SER A 250      13.868  17.567   4.764  1.00  0.76           C  
ATOM   3885  O   SER A 250      12.644  17.352   4.797  1.00  0.76           O  
ATOM   3886  CB  SER A 250      15.868  18.910   5.570  1.00  0.76           C  
ATOM   3887  OG  SER A 250      16.919  18.205   4.841  1.00  0.76           O  
ATOM   3888  H   SER A 250      15.276  16.189   6.327  1.00  0.00           H  
ATOM   3889  HA  SER A 250      13.964  18.776   6.492  1.00  0.00           H  
ATOM   3890  HB3 SER A 250      16.314  19.225   6.514  1.00  0.00           H  
ATOM   3891  HB2 SER A 250      15.582  19.697   4.873  1.00  0.00           H  
ATOM   3892  HG  SER A 250      17.518  17.865   5.510  1.00  0.00           H  
ATOM   3893  N   GLY A 251      14.565  17.410   3.624  1.00  0.84           N  
ATOM   3894  CA  GLY A 251      14.069  17.083   2.199  1.00  0.84           C  
ATOM   3895  C   GLY A 251      14.181  18.344   1.275  1.00  0.84           C  
ATOM   3896  O   GLY A 251      14.179  19.534   1.716  1.00  0.84           O  
ATOM   3897  H   GLY A 251      15.560  17.556   3.714  1.00  0.00           H  
ATOM   3898  HA3 GLY A 251      13.081  16.630   2.114  1.00  0.00           H  
ATOM   3899  HA2 GLY A 251      14.764  16.396   1.715  1.00  0.00           H  
ATOM   3900  N   ILE A 252      14.253  18.045  -0.015  1.00  0.84           N  
ATOM   3901  CA  ILE A 252      14.398  19.159  -1.022  1.00  0.84           C  
ATOM   3902  C   ILE A 252      13.248  19.298  -1.905  1.00  0.84           C  
ATOM   3903  O   ILE A 252      12.566  18.318  -2.263  1.00  0.84           O  
ATOM   3904  CB  ILE A 252      15.642  18.736  -1.919  1.00  0.84           C  
ATOM   3905  CG1 ILE A 252      16.935  18.280  -1.134  1.00  0.84           C  
ATOM   3906  CG2 ILE A 252      16.101  19.838  -2.904  1.00  0.84           C  
ATOM   3907  CD1 ILE A 252      17.436  16.845  -1.279  1.00  0.84           C  
ATOM   3908  H   ILE A 252      14.259  17.065  -0.260  1.00  0.00           H  
ATOM   3909  HA  ILE A 252      14.670  20.117  -0.577  1.00  0.00           H  
ATOM   3910  HB  ILE A 252      15.333  17.889  -2.531  1.00  0.00           H  
ATOM   3911 HG13 ILE A 252      16.710  18.556  -0.104  1.00  0.00           H  
ATOM   3912 HG12 ILE A 252      17.822  18.892  -1.297  1.00  0.00           H  
ATOM   3913 HG21 ILE A 252      17.062  19.598  -3.361  1.00  0.00           H  
ATOM   3914 HG22 ILE A 252      15.330  19.729  -3.666  1.00  0.00           H  
ATOM   3915 HG23 ILE A 252      15.966  20.843  -2.505  1.00  0.00           H  
ATOM   3916 HD11 ILE A 252      18.520  16.846  -1.393  1.00  0.00           H  
ATOM   3917 HD12 ILE A 252      17.150  16.309  -0.375  1.00  0.00           H  
ATOM   3918 HD13 ILE A 252      17.033  16.314  -2.142  1.00  0.00           H  
ATOM   3919  N   ILE A 253      12.933  20.538  -2.299  1.00  0.81           N  
ATOM   3920  CA  ILE A 253      11.977  20.848  -3.350  1.00  0.81           C  
ATOM   3921  C   ILE A 253      12.761  21.497  -4.509  1.00  0.81           C  
ATOM   3922  O   ILE A 253      13.781  22.100  -4.331  1.00  0.81           O  
ATOM   3923  CB  ILE A 253      10.960  21.878  -2.833  1.00  0.81           C  
ATOM   3924  CG1 ILE A 253      11.568  23.185  -2.228  1.00  0.81           C  
ATOM   3925  CG2 ILE A 253      10.119  21.090  -1.798  1.00  0.81           C  
ATOM   3926  CD1 ILE A 253      11.729  24.405  -3.192  1.00  0.81           C  
ATOM   3927  H   ILE A 253      13.433  21.328  -1.917  1.00  0.00           H  
ATOM   3928  HA  ILE A 253      11.466  19.923  -3.616  1.00  0.00           H  
ATOM   3929  HB  ILE A 253      10.280  22.120  -3.651  1.00  0.00           H  
ATOM   3930 HG13 ILE A 253      12.592  23.052  -1.880  1.00  0.00           H  
ATOM   3931 HG12 ILE A 253      11.030  23.544  -1.351  1.00  0.00           H  
ATOM   3932 HG21 ILE A 253       9.541  20.255  -2.193  1.00  0.00           H  
ATOM   3933 HG22 ILE A 253      10.720  20.759  -0.951  1.00  0.00           H  
ATOM   3934 HG23 ILE A 253       9.335  21.774  -1.470  1.00  0.00           H  
ATOM   3935 HD11 ILE A 253      11.657  24.076  -4.229  1.00  0.00           H  
ATOM   3936 HD12 ILE A 253      10.974  25.151  -2.940  1.00  0.00           H  
ATOM   3937 HD13 ILE A 253      12.692  24.877  -3.000  1.00  0.00           H  
ATOM   3938  N   ASN A 254      12.205  21.413  -5.691  1.00  0.81           N  
ATOM   3939  CA  ASN A 254      12.896  21.756  -6.921  1.00  0.81           C  
ATOM   3940  C   ASN A 254      11.942  22.662  -7.731  1.00  0.81           C  
ATOM   3941  O   ASN A 254      10.933  22.171  -8.145  1.00  0.81           O  
ATOM   3942  CB  ASN A 254      13.277  20.447  -7.757  1.00  0.81           C  
ATOM   3943  CG  ASN A 254      14.530  19.823  -7.182  1.00  0.81           C  
ATOM   3944  OD1 ASN A 254      14.433  18.828  -6.439  1.00  0.81           O  
ATOM   3945  ND2 ASN A 254      15.654  20.408  -7.501  1.00  0.81           N  
ATOM   3946  H   ASN A 254      11.426  20.782  -5.811  1.00  0.00           H  
ATOM   3947  HA  ASN A 254      13.769  22.407  -6.883  1.00  0.00           H  
ATOM   3948  HB3 ASN A 254      13.346  20.569  -8.838  1.00  0.00           H  
ATOM   3949  HB2 ASN A 254      12.486  19.714  -7.601  1.00  0.00           H  
ATOM   3950 HD22 ASN A 254      16.509  20.052  -7.098  1.00  0.00           H  
ATOM   3951 HD21 ASN A 254      15.561  21.197  -8.125  1.00  0.00           H  
ATOM   3952  N   SER A 255      12.213  23.979  -7.762  1.00  0.81           N  
ATOM   3953  CA  SER A 255      11.228  25.000  -8.083  1.00  0.81           C  
ATOM   3954  C   SER A 255      11.826  26.394  -8.146  1.00  0.81           C  
ATOM   3955  O   SER A 255      12.858  26.571  -7.511  1.00  0.81           O  
ATOM   3956  CB  SER A 255      10.150  24.937  -6.943  1.00  0.81           C  
ATOM   3957  OG  SER A 255       9.177  25.989  -7.049  1.00  0.81           O  
ATOM   3958  H   SER A 255      13.055  24.293  -7.301  1.00  0.00           H  
ATOM   3959  HA  SER A 255      10.785  24.783  -9.056  1.00  0.00           H  
ATOM   3960  HB3 SER A 255      10.532  25.052  -5.929  1.00  0.00           H  
ATOM   3961  HB2 SER A 255       9.616  23.990  -7.022  1.00  0.00           H  
ATOM   3962  HG  SER A 255       8.572  25.752  -6.341  1.00  0.00           H  
ATOM   3963  N   ASN A 256      11.178  27.338  -8.841  1.00  0.76           N  
ATOM   3964  CA  ASN A 256      11.581  28.738  -8.953  1.00  0.76           C  
ATOM   3965  C   ASN A 256      10.662  29.727  -8.184  1.00  0.76           C  
ATOM   3966  O   ASN A 256      10.757  30.938  -8.294  1.00  0.76           O  
ATOM   3967  CB  ASN A 256      11.696  29.217 -10.463  1.00  0.76           C  
ATOM   3968  CG  ASN A 256      12.761  28.631 -11.248  1.00  0.76           C  
ATOM   3969  OD1 ASN A 256      13.890  28.412 -10.781  1.00  0.76           O  
ATOM   3970  ND2 ASN A 256      12.461  28.424 -12.523  1.00  0.76           N  
ATOM   3971  H   ASN A 256      10.382  27.077  -9.404  1.00  0.00           H  
ATOM   3972  HA  ASN A 256      12.577  28.843  -8.523  1.00  0.00           H  
ATOM   3973  HB3 ASN A 256      11.862  30.295 -10.454  1.00  0.00           H  
ATOM   3974  HB2 ASN A 256      10.752  29.045 -10.980  1.00  0.00           H  
ATOM   3975 HD22 ASN A 256      13.275  28.016 -12.959  1.00  0.00           H  
ATOM   3976 HD21 ASN A 256      11.602  28.844 -12.849  1.00  0.00           H  
ATOM   3977  N   ALA A 257       9.741  29.153  -7.396  1.00  0.87           N  
ATOM   3978  CA  ALA A 257       8.976  29.879  -6.312  1.00  0.87           C  
ATOM   3979  C   ALA A 257       9.772  30.888  -5.482  1.00  0.87           C  
ATOM   3980  O   ALA A 257      10.897  30.645  -4.982  1.00  0.87           O  
ATOM   3981  CB  ALA A 257       8.333  28.868  -5.396  1.00  0.87           C  
ATOM   3982  H   ALA A 257       9.693  28.145  -7.435  1.00  0.00           H  
ATOM   3983  HA  ALA A 257       8.223  30.404  -6.901  1.00  0.00           H  
ATOM   3984  HB1 ALA A 257       7.510  28.336  -5.872  1.00  0.00           H  
ATOM   3985  HB2 ALA A 257       9.032  28.192  -4.904  1.00  0.00           H  
ATOM   3986  HB3 ALA A 257       7.820  29.307  -4.540  1.00  0.00           H  
ATOM   3987  N   PRO A 258       9.167  32.060  -5.211  1.00  0.85           N  
ATOM   3988  CA  PRO A 258       9.734  33.142  -4.447  1.00  0.85           C  
ATOM   3989  C   PRO A 258       9.888  32.813  -2.958  1.00  0.85           C  
ATOM   3990  O   PRO A 258       9.074  32.059  -2.442  1.00  0.85           O  
ATOM   3991  CB  PRO A 258       8.761  34.282  -4.460  1.00  0.85           C  
ATOM   3992  CG  PRO A 258       7.384  33.617  -4.812  1.00  0.85           C  
ATOM   3993  CD  PRO A 258       7.802  32.459  -5.671  1.00  0.85           C  
ATOM   3994  HA  PRO A 258      10.721  33.419  -4.817  1.00  0.00           H  
ATOM   3995  HB3 PRO A 258       8.911  35.047  -5.222  1.00  0.00           H  
ATOM   3996  HB2 PRO A 258       8.731  34.750  -3.476  1.00  0.00           H  
ATOM   3997  HG3 PRO A 258       6.684  34.248  -5.360  1.00  0.00           H  
ATOM   3998  HG2 PRO A 258       7.055  33.216  -3.853  1.00  0.00           H  
ATOM   3999  HD2 PRO A 258       6.954  31.775  -5.639  1.00  0.00           H  
ATOM   4000  HD3 PRO A 258       7.994  32.756  -6.702  1.00  0.00           H  
ATOM   4001  N   MET A 259      10.851  33.459  -2.262  1.00  0.78           N  
ATOM   4002  CA  MET A 259      10.915  33.452  -0.845  1.00  0.78           C  
ATOM   4003  C   MET A 259      10.342  34.773  -0.235  1.00  0.78           C  
ATOM   4004  O   MET A 259      10.543  35.823  -0.814  1.00  0.78           O  
ATOM   4005  CB  MET A 259      12.416  33.288  -0.448  1.00  0.78           C  
ATOM   4006  CG  MET A 259      13.160  32.120  -1.070  1.00  0.78           C  
ATOM   4007  SD  MET A 259      14.997  32.068  -0.773  1.00  0.78           S  
ATOM   4008  CE  MET A 259      15.552  33.705  -1.421  1.00  0.78           C  
ATOM   4009  H   MET A 259      11.543  33.946  -2.813  1.00  0.00           H  
ATOM   4010  HA  MET A 259      10.291  32.655  -0.441  1.00  0.00           H  
ATOM   4011  HB3 MET A 259      12.649  33.338   0.616  1.00  0.00           H  
ATOM   4012  HB2 MET A 259      12.753  34.224  -0.894  1.00  0.00           H  
ATOM   4013  HG3 MET A 259      13.030  32.108  -2.152  1.00  0.00           H  
ATOM   4014  HG2 MET A 259      12.614  31.228  -0.762  1.00  0.00           H  
ATOM   4015  HE1 MET A 259      16.625  33.850  -1.294  1.00  0.00           H  
ATOM   4016  HE2 MET A 259      15.286  33.823  -2.471  1.00  0.00           H  
ATOM   4017  HE3 MET A 259      15.033  34.538  -0.947  1.00  0.00           H  
ATOM   4018  N   ASP A 260       9.681  34.594   0.917  1.00  0.78           N  
ATOM   4019  CA  ASP A 260       8.994  35.569   1.806  1.00  0.78           C  
ATOM   4020  C   ASP A 260       9.141  35.097   3.307  1.00  0.78           C  
ATOM   4021  O   ASP A 260       9.293  33.941   3.504  1.00  0.78           O  
ATOM   4022  CB  ASP A 260       7.498  35.681   1.551  1.00  0.78           C  
ATOM   4023  CG  ASP A 260       6.753  36.823   2.147  1.00  0.78           C  
ATOM   4024  OD1 ASP A 260       7.321  37.974   2.225  1.00  0.78           O  
ATOM   4025  OD2 ASP A 260       5.614  36.546   2.652  1.00  0.78           O1-
ATOM   4026  H   ASP A 260       9.709  33.651   1.278  1.00  0.00           H  
ATOM   4027  HA  ASP A 260       9.509  36.521   1.675  1.00  0.00           H  
ATOM   4028  HB3 ASP A 260       7.008  34.711   1.634  1.00  0.00           H  
ATOM   4029  HB2 ASP A 260       7.437  35.836   0.473  1.00  0.00           H  
ATOM   4030  N   LYS A 261       9.137  35.980   4.326  1.00  0.67           N  
ATOM   4031  CA  LYS A 261       9.189  35.672   5.759  1.00  0.67           C  
ATOM   4032  C   LYS A 261       7.870  35.244   6.386  1.00  0.67           C  
ATOM   4033  O   LYS A 261       7.600  35.500   7.560  1.00  0.67           O  
ATOM   4034  CB  LYS A 261       9.815  36.873   6.497  1.00  0.67           C  
ATOM   4035  CG  LYS A 261      11.318  37.147   6.150  1.00  0.67           C  
ATOM   4036  CD  LYS A 261      12.255  36.116   6.834  1.00  0.67           C  
ATOM   4037  CE  LYS A 261      13.805  36.281   6.651  1.00  0.67           C  
ATOM   4038  NZ  LYS A 261      14.166  36.321   5.244  1.00  0.67           N1+
ATOM   4039  H   LYS A 261       8.922  36.942   4.105  1.00  0.00           H  
ATOM   4040  HA  LYS A 261       9.928  34.893   5.950  1.00  0.00           H  
ATOM   4041  HB3 LYS A 261       9.704  36.661   7.560  1.00  0.00           H  
ATOM   4042  HB2 LYS A 261       9.270  37.785   6.256  1.00  0.00           H  
ATOM   4043  HG3 LYS A 261      11.640  38.129   6.498  1.00  0.00           H  
ATOM   4044  HG2 LYS A 261      11.524  37.229   5.083  1.00  0.00           H  
ATOM   4045  HD3 LYS A 261      12.007  35.131   6.439  1.00  0.00           H  
ATOM   4046  HD2 LYS A 261      12.044  36.139   7.903  1.00  0.00           H  
ATOM   4047  HE3 LYS A 261      14.352  35.459   7.113  1.00  0.00           H  
ATOM   4048  HE2 LYS A 261      14.071  37.231   7.115  1.00  0.00           H  
ATOM   4049  HZ1 LYS A 261      14.128  37.199   4.746  1.00  0.00           H  
ATOM   4050  HZ2 LYS A 261      15.143  36.073   5.175  1.00  0.00           H  
ATOM   4051  HZ3 LYS A 261      13.608  35.762   4.615  1.00  0.00           H  
ATOM   4052  N   CYS A 262       7.053  34.564   5.539  1.00  0.86           N  
ATOM   4053  CA  CYS A 262       5.827  33.967   6.009  1.00  0.86           C  
ATOM   4054  C   CYS A 262       6.046  32.763   6.998  1.00  0.86           C  
ATOM   4055  O   CYS A 262       7.098  32.067   6.878  1.00  0.86           O  
ATOM   4056  CB  CYS A 262       5.004  33.597   4.753  1.00  0.86           C  
ATOM   4057  SG  CYS A 262       5.842  32.696   3.395  1.00  0.86           S  
ATOM   4058  H   CYS A 262       7.370  34.271   4.626  1.00  0.00           H  
ATOM   4059  HA  CYS A 262       5.238  34.641   6.632  1.00  0.00           H  
ATOM   4060  HB3 CYS A 262       4.680  34.500   4.234  1.00  0.00           H  
ATOM   4061  HB2 CYS A 262       4.131  33.017   5.052  1.00  0.00           H  
ATOM   4062  N   ASP A 263       5.168  32.503   7.973  1.00  0.84           N  
ATOM   4063  CA  ASP A 263       5.177  31.230   8.713  1.00  0.84           C  
ATOM   4064  C   ASP A 263       4.418  30.182   7.802  1.00  0.84           C  
ATOM   4065  O   ASP A 263       3.696  30.555   6.848  1.00  0.84           O  
ATOM   4066  CB  ASP A 263       4.413  31.359  10.054  1.00  0.84           C  
ATOM   4067  CG  ASP A 263       4.908  32.465  10.926  1.00  0.84           C  
ATOM   4068  OD1 ASP A 263       6.133  32.764  11.075  1.00  0.84           O  
ATOM   4069  OD2 ASP A 263       4.071  33.045  11.667  1.00  0.84           O1-
ATOM   4070  H   ASP A 263       4.254  32.932   8.007  1.00  0.00           H  
ATOM   4071  HA  ASP A 263       6.211  30.918   8.867  1.00  0.00           H  
ATOM   4072  HB3 ASP A 263       4.440  30.461  10.671  1.00  0.00           H  
ATOM   4073  HB2 ASP A 263       3.369  31.572   9.822  1.00  0.00           H  
ATOM   4074  N   ALA A 264       4.602  28.939   8.224  1.00  0.87           N  
ATOM   4075  CA  ALA A 264       4.069  27.708   7.710  1.00  0.87           C  
ATOM   4076  C   ALA A 264       4.597  26.592   8.641  1.00  0.87           C  
ATOM   4077  O   ALA A 264       5.659  26.789   9.216  1.00  0.87           O  
ATOM   4078  CB  ALA A 264       4.618  27.487   6.291  1.00  0.87           C  
ATOM   4079  H   ALA A 264       5.127  28.860   9.083  1.00  0.00           H  
ATOM   4080  HA  ALA A 264       2.994  27.741   7.532  1.00  0.00           H  
ATOM   4081  HB1 ALA A 264       4.426  26.505   5.857  1.00  0.00           H  
ATOM   4082  HB2 ALA A 264       4.300  28.236   5.566  1.00  0.00           H  
ATOM   4083  HB3 ALA A 264       5.708  27.484   6.278  1.00  0.00           H  
ATOM   4084  N   LYS A 265       3.898  25.489   8.584  1.00  0.78           N  
ATOM   4085  CA  LYS A 265       4.305  24.213   9.060  1.00  0.78           C  
ATOM   4086  C   LYS A 265       4.269  23.114   8.021  1.00  0.78           C  
ATOM   4087  O   LYS A 265       4.321  21.917   8.383  1.00  0.78           O  
ATOM   4088  CB  LYS A 265       3.355  23.890  10.248  1.00  0.78           C  
ATOM   4089  CG  LYS A 265       1.870  23.740   9.895  1.00  0.78           C  
ATOM   4090  CD  LYS A 265       0.976  23.561  11.213  1.00  0.78           C  
ATOM   4091  CE  LYS A 265       0.841  22.013  11.591  1.00  0.78           C  
ATOM   4092  NZ  LYS A 265       0.246  21.842  12.844  1.00  0.78           N1+
ATOM   4093  H   LYS A 265       3.002  25.571   8.125  1.00  0.00           H  
ATOM   4094  HA  LYS A 265       5.385  24.294   9.186  1.00  0.00           H  
ATOM   4095  HB3 LYS A 265       3.413  24.691  10.986  1.00  0.00           H  
ATOM   4096  HB2 LYS A 265       3.730  22.993  10.742  1.00  0.00           H  
ATOM   4097  HG3 LYS A 265       1.707  22.791   9.384  1.00  0.00           H  
ATOM   4098  HG2 LYS A 265       1.489  24.587   9.324  1.00  0.00           H  
ATOM   4099  HD3 LYS A 265      -0.040  23.955  11.225  1.00  0.00           H  
ATOM   4100  HD2 LYS A 265       1.381  24.187  12.009  1.00  0.00           H  
ATOM   4101  HE3 LYS A 265       1.858  21.622  11.616  1.00  0.00           H  
ATOM   4102  HE2 LYS A 265       0.299  21.492  10.802  1.00  0.00           H  
ATOM   4103  HZ1 LYS A 265      -0.685  22.233  12.813  1.00  0.00           H  
ATOM   4104  HZ2 LYS A 265       0.137  20.845  12.961  1.00  0.00           H  
ATOM   4105  HZ3 LYS A 265       0.823  22.071  13.640  1.00  0.00           H  
ATOM   4106  N   CYS A 266       4.068  23.439   6.767  1.00  0.86           N  
ATOM   4107  CA  CYS A 266       3.935  22.536   5.629  1.00  0.86           C  
ATOM   4108  C   CYS A 266       4.418  23.327   4.386  1.00  0.86           C  
ATOM   4109  O   CYS A 266       3.987  24.434   4.286  1.00  0.86           O  
ATOM   4110  CB  CYS A 266       2.410  22.276   5.494  1.00  0.86           C  
ATOM   4111  SG  CYS A 266       1.938  21.111   4.171  1.00  0.86           S  
ATOM   4112  H   CYS A 266       3.977  24.416   6.524  1.00  0.00           H  
ATOM   4113  HA  CYS A 266       4.448  21.603   5.863  1.00  0.00           H  
ATOM   4114  HB3 CYS A 266       1.849  23.209   5.437  1.00  0.00           H  
ATOM   4115  HB2 CYS A 266       2.058  21.916   6.460  1.00  0.00           H  
ATOM   4116  N   GLN A 267       5.232  22.808   3.507  1.00  0.85           N  
ATOM   4117  CA  GLN A 267       5.748  23.582   2.377  1.00  0.85           C  
ATOM   4118  C   GLN A 267       5.717  22.594   1.219  1.00  0.85           C  
ATOM   4119  O   GLN A 267       6.013  21.386   1.338  1.00  0.85           O  
ATOM   4120  CB  GLN A 267       7.199  23.848   2.751  1.00  0.85           C  
ATOM   4121  CG  GLN A 267       7.995  24.903   1.877  1.00  0.85           C  
ATOM   4122  CD  GLN A 267       7.300  26.190   1.421  1.00  0.85           C  
ATOM   4123  OE1 GLN A 267       7.118  27.044   2.312  1.00  0.85           O  
ATOM   4124  NE2 GLN A 267       6.801  26.222   0.226  1.00  0.85           N  
ATOM   4125  H   GLN A 267       5.611  21.880   3.635  1.00  0.00           H  
ATOM   4126  HA  GLN A 267       5.189  24.502   2.208  1.00  0.00           H  
ATOM   4127  HB3 GLN A 267       7.708  22.886   2.683  1.00  0.00           H  
ATOM   4128  HB2 GLN A 267       7.295  24.209   3.776  1.00  0.00           H  
ATOM   4129  HG3 GLN A 267       8.309  24.644   0.866  1.00  0.00           H  
ATOM   4130  HG2 GLN A 267       8.949  25.138   2.349  1.00  0.00           H  
ATOM   4131 HE22 GLN A 267       6.215  27.030   0.069  1.00  0.00           H  
ATOM   4132 HE21 GLN A 267       6.900  25.393  -0.343  1.00  0.00           H  
ATOM   4133  N   THR A 268       5.338  23.086   0.040  1.00  0.88           N  
ATOM   4134  CA  THR A 268       5.439  22.303  -1.178  1.00  0.88           C  
ATOM   4135  C   THR A 268       6.269  23.087  -2.240  1.00  0.88           C  
ATOM   4136  O   THR A 268       6.498  24.229  -2.006  1.00  0.88           O  
ATOM   4137  CB  THR A 268       4.076  22.004  -1.745  1.00  0.88           C  
ATOM   4138  OG1 THR A 268       3.500  23.018  -2.597  1.00  0.88           O  
ATOM   4139  CG2 THR A 268       3.029  21.714  -0.707  1.00  0.88           C  
ATOM   4140  H   THR A 268       5.033  24.039  -0.099  1.00  0.00           H  
ATOM   4141  HA  THR A 268       5.975  21.371  -1.001  1.00  0.00           H  
ATOM   4142  HB  THR A 268       4.130  21.104  -2.358  1.00  0.00           H  
ATOM   4143  HG1 THR A 268       3.267  23.827  -2.136  1.00  0.00           H  
ATOM   4144 HG21 THR A 268       2.666  22.603  -0.192  1.00  0.00           H  
ATOM   4145 HG22 THR A 268       2.216  21.178  -1.197  1.00  0.00           H  
ATOM   4146 HG23 THR A 268       3.556  21.121   0.041  1.00  0.00           H  
ATOM   4147  N   PRO A 269       6.694  22.524  -3.375  1.00  0.89           N  
ATOM   4148  CA  PRO A 269       7.367  23.203  -4.540  1.00  0.89           C  
ATOM   4149  C   PRO A 269       6.640  24.409  -5.014  1.00  0.89           C  
ATOM   4150  O   PRO A 269       7.246  25.428  -5.366  1.00  0.89           O  
ATOM   4151  CB  PRO A 269       7.443  22.057  -5.639  1.00  0.89           C  
ATOM   4152  CG  PRO A 269       7.651  20.838  -4.803  1.00  0.89           C  
ATOM   4153  CD  PRO A 269       6.701  21.074  -3.609  1.00  0.89           C  
ATOM   4154  HA  PRO A 269       8.374  23.532  -4.283  1.00  0.00           H  
ATOM   4155  HB3 PRO A 269       8.259  22.115  -6.360  1.00  0.00           H  
ATOM   4156  HB2 PRO A 269       6.453  21.798  -6.013  1.00  0.00           H  
ATOM   4157  HG3 PRO A 269       8.620  20.663  -4.335  1.00  0.00           H  
ATOM   4158  HG2 PRO A 269       7.544  19.897  -5.343  1.00  0.00           H  
ATOM   4159  HD2 PRO A 269       5.747  20.658  -3.935  1.00  0.00           H  
ATOM   4160  HD3 PRO A 269       7.107  20.622  -2.704  1.00  0.00           H  
ATOM   4161  N   GLN A 270       5.390  24.302  -5.153  1.00  0.84           N  
ATOM   4162  CA  GLN A 270       4.475  25.375  -5.697  1.00  0.84           C  
ATOM   4163  C   GLN A 270       4.176  26.505  -4.613  1.00  0.84           C  
ATOM   4164  O   GLN A 270       3.812  27.619  -4.993  1.00  0.84           O  
ATOM   4165  CB  GLN A 270       3.146  24.801  -6.160  1.00  0.84           C  
ATOM   4166  CG  GLN A 270       3.091  24.160  -7.522  1.00  0.84           C  
ATOM   4167  CD  GLN A 270       1.696  23.599  -7.862  1.00  0.84           C  
ATOM   4168  OE1 GLN A 270       0.677  24.310  -7.737  1.00  0.84           O  
ATOM   4169  NE2 GLN A 270       1.636  22.421  -8.398  1.00  0.84           N  
ATOM   4170  H   GLN A 270       4.983  23.393  -4.988  1.00  0.00           H  
ATOM   4171  HA  GLN A 270       4.780  25.903  -6.601  1.00  0.00           H  
ATOM   4172  HB3 GLN A 270       2.444  25.620  -6.319  1.00  0.00           H  
ATOM   4173  HB2 GLN A 270       2.769  24.105  -5.411  1.00  0.00           H  
ATOM   4174  HG3 GLN A 270       3.855  23.384  -7.544  1.00  0.00           H  
ATOM   4175  HG2 GLN A 270       3.352  24.889  -8.289  1.00  0.00           H  
ATOM   4176 HE22 GLN A 270       0.772  22.036  -8.753  1.00  0.00           H  
ATOM   4177 HE21 GLN A 270       2.568  22.067  -8.558  1.00  0.00           H  
ATOM   4178  N   GLY A 271       4.385  26.172  -3.335  1.00  0.91           N  
ATOM   4179  CA  GLY A 271       4.056  27.158  -2.257  1.00  0.91           C  
ATOM   4180  C   GLY A 271       3.586  26.372  -1.062  1.00  0.91           C  
ATOM   4181  O   GLY A 271       3.525  25.151  -1.030  1.00  0.91           O  
ATOM   4182  H   GLY A 271       4.522  25.229  -3.001  1.00  0.00           H  
ATOM   4183  HA3 GLY A 271       3.176  27.723  -2.563  1.00  0.00           H  
ATOM   4184  HA2 GLY A 271       4.810  27.925  -2.080  1.00  0.00           H  
ATOM   4185  N   ALA A 272       3.270  27.088   0.001  1.00  0.90           N  
ATOM   4186  CA  ALA A 272       2.842  26.601   1.281  1.00  0.90           C  
ATOM   4187  C   ALA A 272       1.345  26.445   1.483  1.00  0.90           C  
ATOM   4188  O   ALA A 272       0.643  27.403   1.339  1.00  0.90           O  
ATOM   4189  CB  ALA A 272       3.423  27.489   2.392  1.00  0.90           C  
ATOM   4190  H   ALA A 272       3.285  28.093   0.100  1.00  0.00           H  
ATOM   4191  HA  ALA A 272       3.265  25.599   1.355  1.00  0.00           H  
ATOM   4192  HB1 ALA A 272       4.359  28.009   2.186  1.00  0.00           H  
ATOM   4193  HB2 ALA A 272       2.688  28.273   2.574  1.00  0.00           H  
ATOM   4194  HB3 ALA A 272       3.223  27.075   3.380  1.00  0.00           H  
ATOM   4195  N   ILE A 273       0.897  25.196   1.822  1.00  0.86           N  
ATOM   4196  CA  ILE A 273      -0.458  24.947   2.251  1.00  0.86           C  
ATOM   4197  C   ILE A 273      -0.630  25.266   3.744  1.00  0.86           C  
ATOM   4198  O   ILE A 273       0.246  25.082   4.638  1.00  0.86           O  
ATOM   4199  CB  ILE A 273      -0.832  23.475   2.000  1.00  0.86           C  
ATOM   4200  CG1 ILE A 273      -0.379  22.931   0.601  1.00  0.86           C  
ATOM   4201  CG2 ILE A 273      -2.291  22.992   2.359  1.00  0.86           C  
ATOM   4202  CD1 ILE A 273      -0.421  21.362   0.530  1.00  0.86           C  
ATOM   4203  H   ILE A 273       1.484  24.375   1.877  1.00  0.00           H  
ATOM   4204  HA  ILE A 273      -1.052  25.562   1.575  1.00  0.00           H  
ATOM   4205  HB  ILE A 273      -0.145  22.953   2.666  1.00  0.00           H  
ATOM   4206 HG13 ILE A 273       0.538  23.387   0.231  1.00  0.00           H  
ATOM   4207 HG12 ILE A 273      -0.999  23.291  -0.220  1.00  0.00           H  
ATOM   4208 HG21 ILE A 273      -2.896  23.412   1.555  1.00  0.00           H  
ATOM   4209 HG22 ILE A 273      -2.489  21.921   2.407  1.00  0.00           H  
ATOM   4210 HG23 ILE A 273      -2.636  23.272   3.354  1.00  0.00           H  
ATOM   4211 HD11 ILE A 273       0.102  21.092  -0.388  1.00  0.00           H  
ATOM   4212 HD12 ILE A 273       0.052  20.821   1.349  1.00  0.00           H  
ATOM   4213 HD13 ILE A 273      -1.449  20.998   0.529  1.00  0.00           H  
ATOM   4214  N   ASN A 274      -1.771  25.856   4.032  1.00  0.76           N  
ATOM   4215  CA  ASN A 274      -2.077  26.656   5.253  1.00  0.76           C  
ATOM   4216  C   ASN A 274      -3.517  26.456   5.593  1.00  0.76           C  
ATOM   4217  O   ASN A 274      -4.341  27.193   5.130  1.00  0.76           O  
ATOM   4218  CB  ASN A 274      -1.726  28.100   4.895  1.00  0.76           C  
ATOM   4219  CG  ASN A 274      -1.846  29.171   6.081  1.00  0.76           C  
ATOM   4220  OD1 ASN A 274      -2.159  28.751   7.197  1.00  0.76           O  
ATOM   4221  ND2 ASN A 274      -1.529  30.445   5.846  1.00  0.76           N  
ATOM   4222  H   ASN A 274      -2.595  25.837   3.447  1.00  0.00           H  
ATOM   4223  HA  ASN A 274      -1.379  26.460   6.067  1.00  0.00           H  
ATOM   4224  HB3 ASN A 274      -2.367  28.449   4.085  1.00  0.00           H  
ATOM   4225  HB2 ASN A 274      -0.684  28.107   4.575  1.00  0.00           H  
ATOM   4226 HD22 ASN A 274      -1.373  31.069   6.625  1.00  0.00           H  
ATOM   4227 HD21 ASN A 274      -1.382  30.747   4.893  1.00  0.00           H  
ATOM   4228  N   SER A 275      -3.680  25.434   6.371  1.00  0.72           N  
ATOM   4229  CA  SER A 275      -4.955  24.949   6.801  1.00  0.72           C  
ATOM   4230  C   SER A 275      -4.811  24.201   8.176  1.00  0.72           C  
ATOM   4231  O   SER A 275      -3.674  24.122   8.683  1.00  0.72           O  
ATOM   4232  CB  SER A 275      -5.470  23.889   5.735  1.00  0.72           C  
ATOM   4233  OG  SER A 275      -6.855  23.657   6.054  1.00  0.72           O  
ATOM   4234  H   SER A 275      -2.954  24.765   6.588  1.00  0.00           H  
ATOM   4235  HA  SER A 275      -5.719  25.711   6.954  1.00  0.00           H  
ATOM   4236  HB3 SER A 275      -4.835  23.004   5.681  1.00  0.00           H  
ATOM   4237  HB2 SER A 275      -5.366  24.259   4.715  1.00  0.00           H  
ATOM   4238  HG  SER A 275      -7.367  23.879   5.273  1.00  0.00           H  
ATOM   4239  N   SER A 276      -5.912  23.590   8.622  1.00  0.84           N  
ATOM   4240  CA  SER A 276      -5.998  22.564   9.601  1.00  0.84           C  
ATOM   4241  C   SER A 276      -7.135  21.490   9.234  1.00  0.84           C  
ATOM   4242  O   SER A 276      -7.634  20.877  10.154  1.00  0.84           O  
ATOM   4243  CB  SER A 276      -6.259  23.322  10.948  1.00  0.84           C  
ATOM   4244  OG  SER A 276      -7.142  24.516  10.844  1.00  0.84           O  
ATOM   4245  H   SER A 276      -6.746  23.852   8.116  1.00  0.00           H  
ATOM   4246  HA  SER A 276      -5.035  22.056   9.661  1.00  0.00           H  
ATOM   4247  HB3 SER A 276      -5.259  23.659  11.221  1.00  0.00           H  
ATOM   4248  HB2 SER A 276      -6.653  22.699  11.751  1.00  0.00           H  
ATOM   4249  HG  SER A 276      -7.883  24.423  10.242  1.00  0.00           H  
ATOM   4250  N   LEU A 277      -7.486  21.399   7.951  1.00  0.84           N  
ATOM   4251  CA  LEU A 277      -8.305  20.371   7.342  1.00  0.84           C  
ATOM   4252  C   LEU A 277      -7.569  19.059   7.305  1.00  0.84           C  
ATOM   4253  O   LEU A 277      -6.330  19.057   7.143  1.00  0.84           O  
ATOM   4254  CB  LEU A 277      -8.857  20.759   5.862  1.00  0.84           C  
ATOM   4255  CG  LEU A 277     -10.005  21.826   5.891  1.00  0.84           C  
ATOM   4256  CD1 LEU A 277     -10.172  22.436   4.432  1.00  0.84           C  
ATOM   4257  CD2 LEU A 277     -11.304  21.272   6.501  1.00  0.84           C  
ATOM   4258  H   LEU A 277      -7.005  22.010   7.307  1.00  0.00           H  
ATOM   4259  HA  LEU A 277      -9.165  20.286   8.007  1.00  0.00           H  
ATOM   4260  HB3 LEU A 277      -9.101  19.975   5.144  1.00  0.00           H  
ATOM   4261  HB2 LEU A 277      -8.014  21.274   5.402  1.00  0.00           H  
ATOM   4262  HG  LEU A 277      -9.600  22.624   6.514  1.00  0.00           H  
ATOM   4263 HD11 LEU A 277      -9.271  22.474   3.820  1.00  0.00           H  
ATOM   4264 HD12 LEU A 277     -10.768  21.780   3.798  1.00  0.00           H  
ATOM   4265 HD13 LEU A 277     -10.441  23.493   4.446  1.00  0.00           H  
ATOM   4266 HD21 LEU A 277     -11.636  21.742   7.426  1.00  0.00           H  
ATOM   4267 HD22 LEU A 277     -12.218  21.457   5.937  1.00  0.00           H  
ATOM   4268 HD23 LEU A 277     -11.486  20.199   6.566  1.00  0.00           H  
ATOM   4269  N   PRO A 278      -8.299  17.894   7.314  1.00  0.85           N  
ATOM   4270  CA  PRO A 278      -7.674  16.530   7.249  1.00  0.85           C  
ATOM   4271  C   PRO A 278      -7.025  16.337   5.835  1.00  0.85           C  
ATOM   4272  O   PRO A 278      -5.961  15.680   5.812  1.00  0.85           O  
ATOM   4273  CB  PRO A 278      -8.778  15.469   7.540  1.00  0.85           C  
ATOM   4274  CG  PRO A 278     -10.031  16.242   7.093  1.00  0.85           C  
ATOM   4275  CD  PRO A 278      -9.685  17.733   7.463  1.00  0.85           C  
ATOM   4276  HA  PRO A 278      -6.887  16.478   8.000  1.00  0.00           H  
ATOM   4277  HB3 PRO A 278      -8.732  15.087   8.560  1.00  0.00           H  
ATOM   4278  HB2 PRO A 278      -8.573  14.625   6.882  1.00  0.00           H  
ATOM   4279  HG3 PRO A 278     -10.934  15.848   7.559  1.00  0.00           H  
ATOM   4280  HG2 PRO A 278     -10.177  16.256   6.013  1.00  0.00           H  
ATOM   4281  HD2 PRO A 278     -10.156  18.466   6.809  1.00  0.00           H  
ATOM   4282  HD3 PRO A 278      -9.997  17.894   8.495  1.00  0.00           H  
ATOM   4283  N   PHE A 279      -7.740  16.791   4.753  1.00  0.82           N  
ATOM   4284  CA  PHE A 279      -7.198  16.602   3.456  1.00  0.82           C  
ATOM   4285  C   PHE A 279      -6.745  17.891   2.749  1.00  0.82           C  
ATOM   4286  O   PHE A 279      -7.149  18.959   3.165  1.00  0.82           O  
ATOM   4287  CB  PHE A 279      -8.353  16.001   2.637  1.00  0.82           C  
ATOM   4288  CG  PHE A 279      -9.086  14.798   3.162  1.00  0.82           C  
ATOM   4289  CD1 PHE A 279      -8.435  13.532   3.351  1.00  0.82           C  
ATOM   4290  CD2 PHE A 279     -10.415  14.977   3.538  1.00  0.82           C  
ATOM   4291  CE1 PHE A 279      -9.257  12.436   3.747  1.00  0.82           C  
ATOM   4292  CE2 PHE A 279     -11.141  13.842   3.982  1.00  0.82           C  
ATOM   4293  CZ  PHE A 279     -10.581  12.600   4.042  1.00  0.82           C  
ATOM   4294  H   PHE A 279      -8.577  17.357   4.755  1.00  0.00           H  
ATOM   4295  HA  PHE A 279      -6.340  15.931   3.410  1.00  0.00           H  
ATOM   4296  HB3 PHE A 279      -8.005  15.742   1.637  1.00  0.00           H  
ATOM   4297  HB2 PHE A 279      -9.103  16.749   2.379  1.00  0.00           H  
ATOM   4298  HD1 PHE A 279      -7.393  13.292   3.200  1.00  0.00           H  
ATOM   4299  HD2 PHE A 279     -10.751  16.003   3.579  1.00  0.00           H  
ATOM   4300  HE1 PHE A 279      -8.877  11.425   3.727  1.00  0.00           H  
ATOM   4301  HE2 PHE A 279     -12.151  14.013   4.325  1.00  0.00           H  
ATOM   4302  HZ  PHE A 279     -11.228  11.754   4.220  1.00  0.00           H  
ATOM   4303  N   GLN A 280      -5.858  17.659   1.803  1.00  0.81           N  
ATOM   4304  CA  GLN A 280      -5.367  18.589   0.832  1.00  0.81           C  
ATOM   4305  C   GLN A 280      -5.311  17.799  -0.501  1.00  0.81           C  
ATOM   4306  O   GLN A 280      -5.058  16.624  -0.479  1.00  0.81           O  
ATOM   4307  CB  GLN A 280      -3.982  19.275   1.153  1.00  0.81           C  
ATOM   4308  CG  GLN A 280      -2.769  18.405   1.387  1.00  0.81           C  
ATOM   4309  CD  GLN A 280      -1.908  17.904   0.177  1.00  0.81           C  
ATOM   4310  OE1 GLN A 280      -1.961  18.478  -0.876  1.00  0.81           O  
ATOM   4311  NE2 GLN A 280      -1.115  16.838   0.244  1.00  0.81           N  
ATOM   4312  H   GLN A 280      -5.511  16.712   1.749  1.00  0.00           H  
ATOM   4313  HA  GLN A 280      -6.157  19.340   0.851  1.00  0.00           H  
ATOM   4314  HB3 GLN A 280      -4.195  19.770   2.100  1.00  0.00           H  
ATOM   4315  HB2 GLN A 280      -3.762  20.005   0.374  1.00  0.00           H  
ATOM   4316  HG3 GLN A 280      -2.821  17.557   2.070  1.00  0.00           H  
ATOM   4317  HG2 GLN A 280      -2.074  19.104   1.851  1.00  0.00           H  
ATOM   4318 HE22 GLN A 280      -0.620  16.519  -0.577  1.00  0.00           H  
ATOM   4319 HE21 GLN A 280      -0.994  16.327   1.107  1.00  0.00           H  
ATOM   4320  N   ASN A 281      -5.576  18.379  -1.664  1.00  0.85           N  
ATOM   4321  CA  ASN A 281      -5.483  17.784  -3.050  1.00  0.85           C  
ATOM   4322  C   ASN A 281      -4.368  18.475  -3.835  1.00  0.85           C  
ATOM   4323  O   ASN A 281      -4.375  18.305  -5.040  1.00  0.85           O  
ATOM   4324  CB  ASN A 281      -6.819  17.883  -3.782  1.00  0.85           C  
ATOM   4325  CG  ASN A 281      -7.359  19.281  -3.949  1.00  0.85           C  
ATOM   4326  OD1 ASN A 281      -6.679  20.287  -3.918  1.00  0.85           O  
ATOM   4327  ND2 ASN A 281      -8.653  19.409  -4.190  1.00  0.85           N  
ATOM   4328  H   ASN A 281      -5.792  19.364  -1.615  1.00  0.00           H  
ATOM   4329  HA  ASN A 281      -5.196  16.734  -3.113  1.00  0.00           H  
ATOM   4330  HB3 ASN A 281      -7.617  17.298  -3.326  1.00  0.00           H  
ATOM   4331  HB2 ASN A 281      -6.719  17.328  -4.714  1.00  0.00           H  
ATOM   4332 HD22 ASN A 281      -9.043  20.332  -4.318  1.00  0.00           H  
ATOM   4333 HD21 ASN A 281      -9.180  18.561  -4.345  1.00  0.00           H  
ATOM   4334  N   VAL A 282      -3.545  19.313  -3.188  1.00  0.89           N  
ATOM   4335  CA  VAL A 282      -2.601  20.185  -3.776  1.00  0.89           C  
ATOM   4336  C   VAL A 282      -1.370  19.547  -4.418  1.00  0.89           C  
ATOM   4337  O   VAL A 282      -0.985  19.891  -5.527  1.00  0.89           O  
ATOM   4338  CB  VAL A 282      -2.182  21.189  -2.622  1.00  0.89           C  
ATOM   4339  CG1 VAL A 282      -1.277  22.259  -3.273  1.00  0.89           C  
ATOM   4340  CG2 VAL A 282      -3.313  21.879  -1.968  1.00  0.89           C  
ATOM   4341  H   VAL A 282      -3.594  19.448  -2.188  1.00  0.00           H  
ATOM   4342  HA  VAL A 282      -3.101  20.821  -4.507  1.00  0.00           H  
ATOM   4343  HB  VAL A 282      -1.547  20.637  -1.929  1.00  0.00           H  
ATOM   4344 HG11 VAL A 282      -1.060  23.117  -2.637  1.00  0.00           H  
ATOM   4345 HG12 VAL A 282      -0.285  21.889  -3.532  1.00  0.00           H  
ATOM   4346 HG13 VAL A 282      -1.706  22.623  -4.206  1.00  0.00           H  
ATOM   4347 HG21 VAL A 282      -3.888  21.229  -1.308  1.00  0.00           H  
ATOM   4348 HG22 VAL A 282      -3.129  22.780  -1.383  1.00  0.00           H  
ATOM   4349 HG23 VAL A 282      -4.045  22.275  -2.672  1.00  0.00           H  
ATOM   4350  N   HIS A 283      -0.686  18.625  -3.747  1.00  0.84           N  
ATOM   4351  CA  HIS A 283       0.654  18.151  -4.260  1.00  0.84           C  
ATOM   4352  C   HIS A 283       0.826  16.724  -3.609  1.00  0.84           C  
ATOM   4353  O   HIS A 283       0.490  16.617  -2.408  1.00  0.84           O  
ATOM   4354  CB  HIS A 283       1.727  19.121  -3.816  1.00  0.84           C  
ATOM   4355  CG  HIS A 283       2.692  19.467  -4.894  1.00  0.84           C  
ATOM   4356  ND1 HIS A 283       3.671  18.592  -5.310  1.00  0.84           N  
ATOM   4357  CD2 HIS A 283       2.763  20.546  -5.736  1.00  0.84           C  
ATOM   4358  CE1 HIS A 283       4.371  19.164  -6.284  1.00  0.84           C  
ATOM   4359  NE2 HIS A 283       3.878  20.369  -6.566  1.00  0.84           N  
ATOM   4360  H   HIS A 283      -1.071  18.280  -2.880  1.00  0.00           H  
ATOM   4361  HA  HIS A 283       0.592  18.083  -5.347  1.00  0.00           H  
ATOM   4362  HB3 HIS A 283       2.300  18.759  -2.963  1.00  0.00           H  
ATOM   4363  HB2 HIS A 283       1.373  20.060  -3.392  1.00  0.00           H  
ATOM   4364  HD2 HIS A 283       2.009  21.307  -5.876  1.00  0.00           H  
ATOM   4365  HE1 HIS A 283       5.171  18.877  -6.951  1.00  0.00           H  
ATOM   4366  HE2 HIS A 283       4.216  20.940  -7.328  1.00  0.00           H  
ATOM   4367  N   PRO A 284       1.604  15.824  -4.264  1.00  0.86           N  
ATOM   4368  CA  PRO A 284       2.192  14.701  -3.524  1.00  0.86           C  
ATOM   4369  C   PRO A 284       3.419  15.065  -2.661  1.00  0.86           C  
ATOM   4370  O   PRO A 284       3.699  14.449  -1.666  1.00  0.86           O  
ATOM   4371  CB  PRO A 284       2.550  13.712  -4.703  1.00  0.86           C  
ATOM   4372  CG  PRO A 284       1.774  14.225  -5.890  1.00  0.86           C  
ATOM   4373  CD  PRO A 284       1.406  15.666  -5.681  1.00  0.86           C  
ATOM   4374  HA  PRO A 284       1.425  14.258  -2.888  1.00  0.00           H  
ATOM   4375  HB3 PRO A 284       2.306  12.655  -4.594  1.00  0.00           H  
ATOM   4376  HB2 PRO A 284       3.630  13.683  -4.849  1.00  0.00           H  
ATOM   4377  HG3 PRO A 284       0.812  13.780  -6.143  1.00  0.00           H  
ATOM   4378  HG2 PRO A 284       2.396  14.124  -6.779  1.00  0.00           H  
ATOM   4379  HD2 PRO A 284       2.084  16.294  -6.257  1.00  0.00           H  
ATOM   4380  HD3 PRO A 284       0.344  15.779  -5.900  1.00  0.00           H  
ATOM   4381  N   VAL A 285       4.220  16.062  -3.178  1.00  0.85           N  
ATOM   4382  CA  VAL A 285       5.464  16.521  -2.534  1.00  0.85           C  
ATOM   4383  C   VAL A 285       5.294  17.678  -1.580  1.00  0.85           C  
ATOM   4384  O   VAL A 285       5.015  18.797  -1.983  1.00  0.85           O  
ATOM   4385  CB  VAL A 285       6.492  16.889  -3.625  1.00  0.85           C  
ATOM   4386  CG1 VAL A 285       7.862  17.353  -3.171  1.00  0.85           C  
ATOM   4387  CG2 VAL A 285       6.798  15.717  -4.594  1.00  0.85           C  
ATOM   4388  H   VAL A 285       4.003  16.632  -3.984  1.00  0.00           H  
ATOM   4389  HA  VAL A 285       5.830  15.628  -2.027  1.00  0.00           H  
ATOM   4390  HB  VAL A 285       6.069  17.719  -4.190  1.00  0.00           H  
ATOM   4391 HG11 VAL A 285       8.494  17.487  -4.049  1.00  0.00           H  
ATOM   4392 HG12 VAL A 285       7.935  18.321  -2.674  1.00  0.00           H  
ATOM   4393 HG13 VAL A 285       8.400  16.586  -2.614  1.00  0.00           H  
ATOM   4394 HG21 VAL A 285       7.027  14.862  -3.958  1.00  0.00           H  
ATOM   4395 HG22 VAL A 285       5.881  15.506  -5.144  1.00  0.00           H  
ATOM   4396 HG23 VAL A 285       7.638  15.804  -5.283  1.00  0.00           H  
ATOM   4397  N   THR A 286       5.193  17.323  -0.283  1.00  0.86           N  
ATOM   4398  CA  THR A 286       4.876  18.187   0.829  1.00  0.86           C  
ATOM   4399  C   THR A 286       5.740  17.963   2.100  1.00  0.86           C  
ATOM   4400  O   THR A 286       5.640  16.931   2.677  1.00  0.86           O  
ATOM   4401  CB  THR A 286       3.412  17.917   1.169  1.00  0.86           C  
ATOM   4402  OG1 THR A 286       3.136  16.579   1.606  1.00  0.86           O  
ATOM   4403  CG2 THR A 286       2.352  18.218   0.096  1.00  0.86           C  
ATOM   4404  H   THR A 286       5.633  16.501   0.104  1.00  0.00           H  
ATOM   4405  HA  THR A 286       5.082  19.172   0.411  1.00  0.00           H  
ATOM   4406  HB  THR A 286       3.159  18.561   2.011  1.00  0.00           H  
ATOM   4407  HG1 THR A 286       3.566  16.492   2.460  1.00  0.00           H  
ATOM   4408 HG21 THR A 286       2.182  17.324  -0.505  1.00  0.00           H  
ATOM   4409 HG22 THR A 286       1.356  18.442   0.478  1.00  0.00           H  
ATOM   4410 HG23 THR A 286       2.681  19.040  -0.539  1.00  0.00           H  
ATOM   4411  N   ILE A 287       6.528  18.979   2.438  1.00  0.84           N  
ATOM   4412  CA  ILE A 287       7.516  18.890   3.530  1.00  0.84           C  
ATOM   4413  C   ILE A 287       6.981  19.640   4.787  1.00  0.84           C  
ATOM   4414  O   ILE A 287       6.437  20.715   4.751  1.00  0.84           O  
ATOM   4415  CB  ILE A 287       8.803  19.596   3.059  1.00  0.84           C  
ATOM   4416  CG1 ILE A 287       9.123  19.248   1.581  1.00  0.84           C  
ATOM   4417  CG2 ILE A 287       9.967  19.261   3.966  1.00  0.84           C  
ATOM   4418  CD1 ILE A 287       9.218  17.737   1.245  1.00  0.84           C  
ATOM   4419  H   ILE A 287       6.420  19.885   2.005  1.00  0.00           H  
ATOM   4420  HA  ILE A 287       7.659  17.817   3.656  1.00  0.00           H  
ATOM   4421  HB  ILE A 287       8.776  20.682   3.149  1.00  0.00           H  
ATOM   4422 HG13 ILE A 287      10.143  19.549   1.344  1.00  0.00           H  
ATOM   4423 HG12 ILE A 287       8.470  19.819   0.920  1.00  0.00           H  
ATOM   4424 HG21 ILE A 287      10.179  18.198   4.082  1.00  0.00           H  
ATOM   4425 HG22 ILE A 287      10.879  19.726   3.593  1.00  0.00           H  
ATOM   4426 HG23 ILE A 287       9.780  19.617   4.979  1.00  0.00           H  
ATOM   4427 HD11 ILE A 287       9.860  17.190   1.935  1.00  0.00           H  
ATOM   4428 HD12 ILE A 287       8.232  17.273   1.230  1.00  0.00           H  
ATOM   4429 HD13 ILE A 287       9.532  17.624   0.207  1.00  0.00           H  
ATOM   4430  N   GLY A 288       7.130  19.025   5.989  1.00  0.85           N  
ATOM   4431  CA  GLY A 288       6.570  19.523   7.263  1.00  0.85           C  
ATOM   4432  C   GLY A 288       5.324  18.705   7.617  1.00  0.85           C  
ATOM   4433  O   GLY A 288       5.013  17.722   6.946  1.00  0.85           O  
ATOM   4434  H   GLY A 288       7.470  18.074   5.975  1.00  0.00           H  
ATOM   4435  HA3 GLY A 288       6.278  20.566   7.134  1.00  0.00           H  
ATOM   4436  HA2 GLY A 288       7.334  19.450   8.037  1.00  0.00           H  
ATOM   4437  N   GLU A 289       4.644  19.109   8.710  1.00  0.79           N  
ATOM   4438  CA  GLU A 289       3.347  18.540   9.206  1.00  0.79           C  
ATOM   4439  C   GLU A 289       2.248  18.935   8.268  1.00  0.79           C  
ATOM   4440  O   GLU A 289       1.679  20.015   8.386  1.00  0.79           O  
ATOM   4441  CB  GLU A 289       3.124  18.839  10.687  1.00  0.79           C  
ATOM   4442  CG  GLU A 289       1.760  18.364  11.240  1.00  0.79           C  
ATOM   4443  CD  GLU A 289       1.577  18.751  12.731  1.00  0.79           C  
ATOM   4444  OE1 GLU A 289       0.483  18.819  13.267  1.00  0.79           O  
ATOM   4445  OE2 GLU A 289       2.585  18.938  13.449  1.00  0.79           O1-
ATOM   4446  H   GLU A 289       4.745  20.078   8.975  1.00  0.00           H  
ATOM   4447  HA  GLU A 289       3.424  17.456   9.127  1.00  0.00           H  
ATOM   4448  HB3 GLU A 289       3.412  19.883  10.815  1.00  0.00           H  
ATOM   4449  HB2 GLU A 289       3.985  18.313  11.100  1.00  0.00           H  
ATOM   4450  HG3 GLU A 289       1.691  17.279  11.315  1.00  0.00           H  
ATOM   4451  HG2 GLU A 289       0.937  18.693  10.605  1.00  0.00           H  
ATOM   4452  N   CYS A 290       1.944  18.179   7.245  1.00  0.84           N  
ATOM   4453  CA  CYS A 290       0.815  18.351   6.275  1.00  0.84           C  
ATOM   4454  C   CYS A 290      -0.520  17.557   6.551  1.00  0.84           C  
ATOM   4455  O   CYS A 290      -0.523  16.488   7.174  1.00  0.84           O  
ATOM   4456  CB  CYS A 290       1.472  18.143   4.885  1.00  0.84           C  
ATOM   4457  SG  CYS A 290       2.877  19.298   4.574  1.00  0.84           S  
ATOM   4458  H   CYS A 290       2.350  17.260   7.143  1.00  0.00           H  
ATOM   4459  HA  CYS A 290       0.491  19.392   6.318  1.00  0.00           H  
ATOM   4460  HB3 CYS A 290       0.765  18.318   4.074  1.00  0.00           H  
ATOM   4461  HB2 CYS A 290       1.886  17.140   4.781  1.00  0.00           H  
ATOM   4462  N   PRO A 291      -1.636  18.070   5.966  1.00  0.86           N  
ATOM   4463  CA  PRO A 291      -2.821  17.277   5.664  1.00  0.86           C  
ATOM   4464  C   PRO A 291      -2.512  16.113   4.666  1.00  0.86           C  
ATOM   4465  O   PRO A 291      -1.553  16.184   3.905  1.00  0.86           O  
ATOM   4466  CB  PRO A 291      -3.831  18.258   5.026  1.00  0.86           C  
ATOM   4467  CG  PRO A 291      -3.251  19.644   5.223  1.00  0.86           C  
ATOM   4468  CD  PRO A 291      -1.800  19.284   5.203  1.00  0.86           C  
ATOM   4469  HA  PRO A 291      -3.291  16.867   6.558  1.00  0.00           H  
ATOM   4470  HB3 PRO A 291      -4.868  18.166   5.348  1.00  0.00           H  
ATOM   4471  HB2 PRO A 291      -3.857  18.053   3.956  1.00  0.00           H  
ATOM   4472  HG3 PRO A 291      -3.598  20.032   6.182  1.00  0.00           H  
ATOM   4473  HG2 PRO A 291      -3.487  20.340   4.418  1.00  0.00           H  
ATOM   4474  HD2 PRO A 291      -1.575  19.191   4.140  1.00  0.00           H  
ATOM   4475  HD3 PRO A 291      -1.186  20.149   5.452  1.00  0.00           H  
ATOM   4476  N   LYS A 292      -3.378  15.076   4.795  1.00  0.78           N  
ATOM   4477  CA  LYS A 292      -3.278  13.855   3.993  1.00  0.78           C  
ATOM   4478  C   LYS A 292      -3.635  14.211   2.535  1.00  0.78           C  
ATOM   4479  O   LYS A 292      -4.333  15.148   2.216  1.00  0.78           O  
ATOM   4480  CB  LYS A 292      -4.200  12.703   4.597  1.00  0.78           C  
ATOM   4481  CG  LYS A 292      -4.209  11.411   3.699  1.00  0.78           C  
ATOM   4482  CD  LYS A 292      -5.015  10.246   4.285  1.00  0.78           C  
ATOM   4483  CE  LYS A 292      -4.675   9.772   5.676  1.00  0.78           C  
ATOM   4484  NZ  LYS A 292      -3.336   9.035   5.661  1.00  0.78           N1+
ATOM   4485  H   LYS A 292      -4.136  15.171   5.456  1.00  0.00           H  
ATOM   4486  HA  LYS A 292      -2.249  13.497   4.024  1.00  0.00           H  
ATOM   4487  HB3 LYS A 292      -5.239  13.019   4.696  1.00  0.00           H  
ATOM   4488  HB2 LYS A 292      -3.776  12.476   5.575  1.00  0.00           H  
ATOM   4489  HG3 LYS A 292      -3.200  11.141   3.389  1.00  0.00           H  
ATOM   4490  HG2 LYS A 292      -4.689  11.560   2.732  1.00  0.00           H  
ATOM   4491  HD3 LYS A 292      -5.091   9.452   3.542  1.00  0.00           H  
ATOM   4492  HD2 LYS A 292      -6.057  10.550   4.387  1.00  0.00           H  
ATOM   4493  HE3 LYS A 292      -5.433   9.083   6.048  1.00  0.00           H  
ATOM   4494  HE2 LYS A 292      -4.612  10.556   6.430  1.00  0.00           H  
ATOM   4495  HZ1 LYS A 292      -3.243   8.169   5.149  1.00  0.00           H  
ATOM   4496  HZ2 LYS A 292      -2.634   9.703   5.376  1.00  0.00           H  
ATOM   4497  HZ3 LYS A 292      -3.277   8.807   6.643  1.00  0.00           H  
ATOM   4498  N   TYR A 293      -3.094  13.461   1.537  1.00  0.81           N  
ATOM   4499  CA  TYR A 293      -3.277  13.741   0.146  1.00  0.81           C  
ATOM   4500  C   TYR A 293      -4.329  12.844  -0.414  1.00  0.81           C  
ATOM   4501  O   TYR A 293      -4.244  11.618  -0.113  1.00  0.81           O  
ATOM   4502  CB  TYR A 293      -1.926  13.503  -0.564  1.00  0.81           C  
ATOM   4503  CG  TYR A 293      -1.972  13.643  -2.091  1.00  0.81           C  
ATOM   4504  CD1 TYR A 293      -2.074  14.946  -2.643  1.00  0.81           C  
ATOM   4505  CD2 TYR A 293      -1.938  12.431  -2.805  1.00  0.81           C  
ATOM   4506  CE1 TYR A 293      -2.119  14.998  -4.059  1.00  0.81           C  
ATOM   4507  CE2 TYR A 293      -2.046  12.544  -4.235  1.00  0.81           C  
ATOM   4508  CZ  TYR A 293      -2.202  13.838  -4.867  1.00  0.81           C  
ATOM   4509  OH  TYR A 293      -2.250  13.941  -6.212  1.00  0.81           O  
ATOM   4510  H   TYR A 293      -2.498  12.670   1.737  1.00  0.00           H  
ATOM   4511  HA  TYR A 293      -3.580  14.778  -0.001  1.00  0.00           H  
ATOM   4512  HB3 TYR A 293      -1.688  12.468  -0.320  1.00  0.00           H  
ATOM   4513  HB2 TYR A 293      -1.151  14.095  -0.078  1.00  0.00           H  
ATOM   4514  HD1 TYR A 293      -2.142  15.868  -2.085  1.00  0.00           H  
ATOM   4515  HD2 TYR A 293      -1.757  11.510  -2.271  1.00  0.00           H  
ATOM   4516  HE1 TYR A 293      -2.298  15.975  -4.484  1.00  0.00           H  
ATOM   4517  HE2 TYR A 293      -1.954  11.687  -4.886  1.00  0.00           H  
ATOM   4518  HH  TYR A 293      -2.422  14.777  -6.651  1.00  0.00           H  
ATOM   4519  N   VAL A 294      -5.346  13.315  -1.103  1.00  0.85           N  
ATOM   4520  CA  VAL A 294      -6.455  12.625  -1.766  1.00  0.85           C  
ATOM   4521  C   VAL A 294      -6.720  13.353  -3.151  1.00  0.85           C  
ATOM   4522  O   VAL A 294      -6.469  14.584  -3.259  1.00  0.85           O  
ATOM   4523  CB  VAL A 294      -7.784  12.576  -0.949  1.00  0.85           C  
ATOM   4524  CG1 VAL A 294      -7.616  11.639   0.230  1.00  0.85           C  
ATOM   4525  CG2 VAL A 294      -8.318  13.927  -0.567  1.00  0.85           C  
ATOM   4526  H   VAL A 294      -5.429  14.307  -1.273  1.00  0.00           H  
ATOM   4527  HA  VAL A 294      -6.182  11.597  -2.007  1.00  0.00           H  
ATOM   4528  HB  VAL A 294      -8.578  12.174  -1.578  1.00  0.00           H  
ATOM   4529 HG11 VAL A 294      -8.517  11.292   0.735  1.00  0.00           H  
ATOM   4530 HG12 VAL A 294      -7.327  10.665  -0.166  1.00  0.00           H  
ATOM   4531 HG13 VAL A 294      -6.889  12.096   0.901  1.00  0.00           H  
ATOM   4532 HG21 VAL A 294      -9.282  13.888  -0.060  1.00  0.00           H  
ATOM   4533 HG22 VAL A 294      -7.607  14.488   0.041  1.00  0.00           H  
ATOM   4534 HG23 VAL A 294      -8.545  14.487  -1.474  1.00  0.00           H  
ATOM   4535  N   ARG A 295      -7.051  12.512  -4.182  1.00  0.77           N  
ATOM   4536  CA  ARG A 295      -7.301  12.877  -5.613  1.00  0.77           C  
ATOM   4537  C   ARG A 295      -8.660  13.573  -5.890  1.00  0.77           C  
ATOM   4538  O   ARG A 295      -8.874  13.991  -7.048  1.00  0.77           O  
ATOM   4539  CB  ARG A 295      -6.857  11.862  -6.640  1.00  0.77           C  
ATOM   4540  CG  ARG A 295      -5.393  11.632  -6.528  1.00  0.77           C  
ATOM   4541  CD  ARG A 295      -4.747  10.630  -7.479  1.00  0.77           C  
ATOM   4542  NE  ARG A 295      -5.006  10.944  -8.917  1.00  0.77           N  
ATOM   4543  CZ  ARG A 295      -5.154   9.987  -9.948  1.00  0.77           C  
ATOM   4544  NH1 ARG A 295      -5.047   8.687  -9.781  1.00  0.77           N  
ATOM   4545  NH2 ARG A 295      -5.336  10.554 -11.164  1.00  0.77           N1+
ATOM   4546  H   ARG A 295      -7.074  11.518  -4.005  1.00  0.00           H  
ATOM   4547  HA  ARG A 295      -6.770  13.795  -5.863  1.00  0.00           H  
ATOM   4548  HB3 ARG A 295      -7.116  12.148  -7.660  1.00  0.00           H  
ATOM   4549  HB2 ARG A 295      -7.474  11.015  -6.339  1.00  0.00           H  
ATOM   4550  HG3 ARG A 295      -5.178  11.223  -5.541  1.00  0.00           H  
ATOM   4551  HG2 ARG A 295      -4.809  12.549  -6.600  1.00  0.00           H  
ATOM   4552  HD3 ARG A 295      -4.961   9.582  -7.266  1.00  0.00           H  
ATOM   4553  HD2 ARG A 295      -3.668  10.707  -7.350  1.00  0.00           H  
ATOM   4554  HE  ARG A 295      -5.077  11.923  -9.155  1.00  0.00           H  
ATOM   4555 HH12 ARG A 295      -4.970   8.160 -10.639  1.00  0.00           H  
ATOM   4556 HH11 ARG A 295      -5.023   8.168  -8.915  1.00  0.00           H  
ATOM   4557 HH22 ARG A 295      -5.491  10.042 -12.021  1.00  0.00           H  
ATOM   4558 HH21 ARG A 295      -5.470  11.555 -11.142  1.00  0.00           H  
ATOM   4559  N   SER A 296      -9.548  13.762  -4.871  1.00  0.84           N  
ATOM   4560  CA  SER A 296     -10.872  14.446  -5.081  1.00  0.84           C  
ATOM   4561  C   SER A 296     -10.764  15.863  -5.543  1.00  0.84           C  
ATOM   4562  O   SER A 296      -9.744  16.531  -5.287  1.00  0.84           O  
ATOM   4563  CB  SER A 296     -11.633  14.414  -3.721  1.00  0.84           C  
ATOM   4564  OG  SER A 296     -11.987  13.179  -3.232  1.00  0.84           O  
ATOM   4565  H   SER A 296      -9.341  13.357  -3.969  1.00  0.00           H  
ATOM   4566  HA  SER A 296     -11.435  13.880  -5.822  1.00  0.00           H  
ATOM   4567  HB3 SER A 296     -12.529  15.018  -3.577  1.00  0.00           H  
ATOM   4568  HB2 SER A 296     -11.012  14.919  -2.981  1.00  0.00           H  
ATOM   4569  HG  SER A 296     -12.782  12.971  -3.727  1.00  0.00           H  
ATOM   4570  N   ALA A 297     -11.784  16.346  -6.183  1.00  0.84           N  
ATOM   4571  CA  ALA A 297     -11.956  17.745  -6.579  1.00  0.84           C  
ATOM   4572  C   ALA A 297     -13.011  18.373  -5.702  1.00  0.84           C  
ATOM   4573  O   ALA A 297     -13.078  19.595  -5.724  1.00  0.84           O  
ATOM   4574  CB  ALA A 297     -12.460  17.732  -7.998  1.00  0.84           C  
ATOM   4575  H   ALA A 297     -12.572  15.725  -6.301  1.00  0.00           H  
ATOM   4576  HA  ALA A 297     -11.022  18.292  -6.451  1.00  0.00           H  
ATOM   4577  HB1 ALA A 297     -13.260  17.022  -8.209  1.00  0.00           H  
ATOM   4578  HB2 ALA A 297     -12.811  18.692  -8.376  1.00  0.00           H  
ATOM   4579  HB3 ALA A 297     -11.530  17.503  -8.520  1.00  0.00           H  
ATOM   4580  N   LYS A 298     -13.729  17.723  -4.781  1.00  0.80           N  
ATOM   4581  CA  LYS A 298     -14.622  18.329  -3.821  1.00  0.80           C  
ATOM   4582  C   LYS A 298     -14.930  17.209  -2.769  1.00  0.80           C  
ATOM   4583  O   LYS A 298     -14.974  16.090  -3.259  1.00  0.80           O  
ATOM   4584  CB  LYS A 298     -15.890  19.055  -4.375  1.00  0.80           C  
ATOM   4585  CG  LYS A 298     -16.830  18.217  -5.249  1.00  0.80           C  
ATOM   4586  CD  LYS A 298     -18.186  18.973  -5.462  1.00  0.80           C  
ATOM   4587  CE  LYS A 298     -19.251  18.253  -6.203  1.00  0.80           C  
ATOM   4588  NZ  LYS A 298     -20.483  19.065  -6.504  1.00  0.80           N1+
ATOM   4589  H   LYS A 298     -13.763  16.719  -4.669  1.00  0.00           H  
ATOM   4590  HA  LYS A 298     -14.181  19.200  -3.335  1.00  0.00           H  
ATOM   4591  HB3 LYS A 298     -15.522  19.993  -4.791  1.00  0.00           H  
ATOM   4592  HB2 LYS A 298     -16.458  19.291  -3.475  1.00  0.00           H  
ATOM   4593  HG3 LYS A 298     -16.995  17.237  -4.803  1.00  0.00           H  
ATOM   4594  HG2 LYS A 298     -16.422  17.968  -6.229  1.00  0.00           H  
ATOM   4595  HD3 LYS A 298     -17.958  19.878  -6.024  1.00  0.00           H  
ATOM   4596  HD2 LYS A 298     -18.606  19.291  -4.507  1.00  0.00           H  
ATOM   4597  HE3 LYS A 298     -19.603  17.389  -5.640  1.00  0.00           H  
ATOM   4598  HE2 LYS A 298     -18.823  17.843  -7.118  1.00  0.00           H  
ATOM   4599  HZ1 LYS A 298     -20.211  19.816  -7.123  1.00  0.00           H  
ATOM   4600  HZ2 LYS A 298     -21.271  18.514  -6.810  1.00  0.00           H  
ATOM   4601  HZ3 LYS A 298     -20.764  19.602  -5.696  1.00  0.00           H  
ATOM   4602  N   LEU A 299     -15.225  17.526  -1.477  1.00  0.85           N  
ATOM   4603  CA  LEU A 299     -15.639  16.563  -0.443  1.00  0.85           C  
ATOM   4604  C   LEU A 299     -16.563  17.314   0.503  1.00  0.85           C  
ATOM   4605  O   LEU A 299     -16.134  17.645   1.592  1.00  0.85           O  
ATOM   4606  CB  LEU A 299     -14.467  15.874   0.343  1.00  0.85           C  
ATOM   4607  CG  LEU A 299     -13.675  14.724  -0.410  1.00  0.85           C  
ATOM   4608  CD1 LEU A 299     -12.544  14.262   0.382  1.00  0.85           C  
ATOM   4609  CD2 LEU A 299     -14.665  13.609  -0.879  1.00  0.85           C  
ATOM   4610  H   LEU A 299     -15.215  18.495  -1.192  1.00  0.00           H  
ATOM   4611  HA  LEU A 299     -16.259  15.759  -0.841  1.00  0.00           H  
ATOM   4612  HB3 LEU A 299     -14.913  15.621   1.305  1.00  0.00           H  
ATOM   4613  HB2 LEU A 299     -13.732  16.634   0.609  1.00  0.00           H  
ATOM   4614  HG  LEU A 299     -13.231  15.063  -1.346  1.00  0.00           H  
ATOM   4615 HD11 LEU A 299     -12.933  13.411   0.940  1.00  0.00           H  
ATOM   4616 HD12 LEU A 299     -11.705  13.969  -0.250  1.00  0.00           H  
ATOM   4617 HD13 LEU A 299     -12.177  14.939   1.153  1.00  0.00           H  
ATOM   4618 HD21 LEU A 299     -15.233  13.855  -1.777  1.00  0.00           H  
ATOM   4619 HD22 LEU A 299     -14.075  12.721  -1.106  1.00  0.00           H  
ATOM   4620 HD23 LEU A 299     -15.467  13.389  -0.174  1.00  0.00           H  
ATOM   4621  N   ARG A 300     -17.721  17.676  -0.016  1.00  0.79           N  
ATOM   4622  CA  ARG A 300     -18.605  18.593   0.703  1.00  0.79           C  
ATOM   4623  C   ARG A 300     -19.590  17.769   1.569  1.00  0.79           C  
ATOM   4624  O   ARG A 300     -20.401  16.870   1.159  1.00  0.79           O  
ATOM   4625  CB  ARG A 300     -19.318  19.434  -0.414  1.00  0.79           C  
ATOM   4626  CG  ARG A 300     -20.518  20.279  -0.008  1.00  0.79           C  
ATOM   4627  CD  ARG A 300     -21.084  21.227  -1.086  1.00  0.79           C  
ATOM   4628  NE  ARG A 300     -20.162  22.317  -1.487  1.00  0.79           N  
ATOM   4629  CZ  ARG A 300     -19.940  23.502  -0.873  1.00  0.79           C  
ATOM   4630  NH1 ARG A 300     -20.471  23.677   0.324  1.00  0.79           N  
ATOM   4631  NH2 ARG A 300     -19.142  24.423  -1.407  1.00  0.79           N1+
ATOM   4632  H   ARG A 300     -17.927  17.201  -0.884  1.00  0.00           H  
ATOM   4633  HA  ARG A 300     -18.084  19.348   1.292  1.00  0.00           H  
ATOM   4634  HB3 ARG A 300     -19.648  18.693  -1.143  1.00  0.00           H  
ATOM   4635  HB2 ARG A 300     -18.599  20.115  -0.869  1.00  0.00           H  
ATOM   4636  HG3 ARG A 300     -20.106  20.869   0.811  1.00  0.00           H  
ATOM   4637  HG2 ARG A 300     -21.366  19.647   0.255  1.00  0.00           H  
ATOM   4638  HD3 ARG A 300     -22.082  21.619  -0.887  1.00  0.00           H  
ATOM   4639  HD2 ARG A 300     -21.210  20.670  -2.014  1.00  0.00           H  
ATOM   4640  HE  ARG A 300     -19.819  22.284  -2.437  1.00  0.00           H  
ATOM   4641 HH12 ARG A 300     -20.064  24.415   0.880  1.00  0.00           H  
ATOM   4642 HH11 ARG A 300     -21.167  23.110   0.788  1.00  0.00           H  
ATOM   4643 HH22 ARG A 300     -18.913  25.306  -0.974  1.00  0.00           H  
ATOM   4644 HH21 ARG A 300     -18.864  24.258  -2.364  1.00  0.00           H  
ATOM   4645  N   MET A 301     -19.432  18.113   2.808  1.00  0.84           N  
ATOM   4646  CA  MET A 301     -20.100  17.464   3.822  1.00  0.84           C  
ATOM   4647  C   MET A 301     -21.201  18.395   4.440  1.00  0.84           C  
ATOM   4648  O   MET A 301     -20.862  19.478   4.806  1.00  0.84           O  
ATOM   4649  CB  MET A 301     -19.085  16.958   4.844  1.00  0.84           C  
ATOM   4650  CG  MET A 301     -19.714  16.080   5.962  1.00  0.84           C  
ATOM   4651  SD  MET A 301     -18.688  15.810   7.521  1.00  0.84           S  
ATOM   4652  CE  MET A 301     -19.053  17.379   8.403  1.00  0.84           C  
ATOM   4653  H   MET A 301     -18.774  18.794   3.158  1.00  0.00           H  
ATOM   4654  HA  MET A 301     -20.548  16.566   3.396  1.00  0.00           H  
ATOM   4655  HB3 MET A 301     -18.610  17.770   5.395  1.00  0.00           H  
ATOM   4656  HB2 MET A 301     -18.205  16.439   4.463  1.00  0.00           H  
ATOM   4657  HG3 MET A 301     -19.786  15.121   5.450  1.00  0.00           H  
ATOM   4658  HG2 MET A 301     -20.714  16.470   6.151  1.00  0.00           H  
ATOM   4659  HE1 MET A 301     -18.522  18.167   7.869  1.00  0.00           H  
ATOM   4660  HE2 MET A 301     -20.129  17.494   8.536  1.00  0.00           H  
ATOM   4661  HE3 MET A 301     -18.614  17.368   9.401  1.00  0.00           H  
ATOM   4662  N   VAL A 302     -22.470  17.936   4.457  1.00  0.83           N  
ATOM   4663  CA  VAL A 302     -23.603  18.606   4.976  1.00  0.83           C  
ATOM   4664  C   VAL A 302     -23.372  19.099   6.408  1.00  0.83           C  
ATOM   4665  O   VAL A 302     -22.839  18.328   7.192  1.00  0.83           O  
ATOM   4666  CB  VAL A 302     -24.819  17.617   4.878  1.00  0.83           C  
ATOM   4667  CG1 VAL A 302     -24.848  16.493   5.854  1.00  0.83           C  
ATOM   4668  CG2 VAL A 302     -26.172  18.234   5.036  1.00  0.83           C  
ATOM   4669  H   VAL A 302     -22.675  16.978   4.214  1.00  0.00           H  
ATOM   4670  HA  VAL A 302     -23.958  19.438   4.367  1.00  0.00           H  
ATOM   4671  HB  VAL A 302     -24.829  17.216   3.864  1.00  0.00           H  
ATOM   4672 HG11 VAL A 302     -25.606  15.732   5.667  1.00  0.00           H  
ATOM   4673 HG12 VAL A 302     -23.915  15.936   5.759  1.00  0.00           H  
ATOM   4674 HG13 VAL A 302     -24.984  16.973   6.823  1.00  0.00           H  
ATOM   4675 HG21 VAL A 302     -27.058  17.599   5.025  1.00  0.00           H  
ATOM   4676 HG22 VAL A 302     -26.176  18.723   6.010  1.00  0.00           H  
ATOM   4677 HG23 VAL A 302     -26.325  19.030   4.307  1.00  0.00           H  
ATOM   4678  N   THR A 303     -23.829  20.280   6.719  1.00  0.80           N  
ATOM   4679  CA  THR A 303     -24.160  20.597   8.046  1.00  0.80           C  
ATOM   4680  C   THR A 303     -25.695  20.882   8.244  1.00  0.80           C  
ATOM   4681  O   THR A 303     -26.251  20.477   9.254  1.00  0.80           O  
ATOM   4682  CB  THR A 303     -23.321  21.874   8.378  1.00  0.80           C  
ATOM   4683  OG1 THR A 303     -23.491  22.961   7.430  1.00  0.80           O  
ATOM   4684  CG2 THR A 303     -21.819  21.590   8.354  1.00  0.80           C  
ATOM   4685  H   THR A 303     -24.081  21.007   6.064  1.00  0.00           H  
ATOM   4686  HA  THR A 303     -23.858  19.912   8.838  1.00  0.00           H  
ATOM   4687  HB  THR A 303     -23.502  22.179   9.409  1.00  0.00           H  
ATOM   4688  HG1 THR A 303     -24.205  23.439   7.858  1.00  0.00           H  
ATOM   4689 HG21 THR A 303     -21.520  20.719   8.937  1.00  0.00           H  
ATOM   4690 HG22 THR A 303     -21.499  21.536   7.313  1.00  0.00           H  
ATOM   4691 HG23 THR A 303     -21.265  22.385   8.855  1.00  0.00           H  
ATOM   4692  N   GLY A 304     -26.266  21.475   7.239  1.00  0.76           N  
ATOM   4693  CA  GLY A 304     -27.635  21.983   7.387  1.00  0.76           C  
ATOM   4694  C   GLY A 304     -28.675  20.855   7.087  1.00  0.76           C  
ATOM   4695  O   GLY A 304     -28.483  19.644   7.214  1.00  0.76           O  
ATOM   4696  H   GLY A 304     -25.797  21.620   6.356  1.00  0.00           H  
ATOM   4697  HA3 GLY A 304     -27.738  22.810   6.683  1.00  0.00           H  
ATOM   4698  HA2 GLY A 304     -27.827  22.358   8.392  1.00  0.00           H  
ATOM   4699  N   LEU A 305     -29.889  21.302   6.662  1.00  0.68           N  
ATOM   4700  CA  LEU A 305     -30.968  20.469   6.227  1.00  0.68           C  
ATOM   4701  C   LEU A 305     -31.201  20.601   4.718  1.00  0.68           C  
ATOM   4702  O   LEU A 305     -30.601  21.475   4.033  1.00  0.68           O  
ATOM   4703  CB  LEU A 305     -32.282  20.817   6.952  1.00  0.68           C  
ATOM   4704  CG  LEU A 305     -32.193  21.353   8.438  1.00  0.68           C  
ATOM   4705  CD1 LEU A 305     -32.080  22.872   8.644  1.00  0.68           C  
ATOM   4706  CD2 LEU A 305     -33.306  20.631   9.246  1.00  0.68           C  
ATOM   4707  H   LEU A 305     -30.039  22.290   6.515  1.00  0.00           H  
ATOM   4708  HA  LEU A 305     -30.766  19.420   6.444  1.00  0.00           H  
ATOM   4709  HB3 LEU A 305     -32.885  19.924   6.786  1.00  0.00           H  
ATOM   4710  HB2 LEU A 305     -32.830  21.585   6.405  1.00  0.00           H  
ATOM   4711  HG  LEU A 305     -31.199  21.061   8.780  1.00  0.00           H  
ATOM   4712 HD11 LEU A 305     -32.915  23.257   9.229  1.00  0.00           H  
ATOM   4713 HD12 LEU A 305     -31.159  23.247   9.089  1.00  0.00           H  
ATOM   4714 HD13 LEU A 305     -32.157  23.382   7.684  1.00  0.00           H  
ATOM   4715 HD21 LEU A 305     -34.287  20.681   8.774  1.00  0.00           H  
ATOM   4716 HD22 LEU A 305     -33.203  19.557   9.404  1.00  0.00           H  
ATOM   4717 HD23 LEU A 305     -33.460  21.216  10.153  1.00  0.00           H  
ATOM   4718  N   ARG A 306     -31.975  19.696   4.167  1.00  0.70           N  
ATOM   4719  CA  ARG A 306     -32.562  19.816   2.792  1.00  0.70           C  
ATOM   4720  C   ARG A 306     -33.207  21.181   2.568  1.00  0.70           C  
ATOM   4721  O   ARG A 306     -34.141  21.695   3.280  1.00  0.70           O  
ATOM   4722  CB  ARG A 306     -33.615  18.798   2.495  1.00  0.70           C  
ATOM   4723  CG  ARG A 306     -33.169  17.351   2.599  1.00  0.70           C  
ATOM   4724  CD  ARG A 306     -34.238  16.319   2.068  1.00  0.70           C  
ATOM   4725  NE  ARG A 306     -33.741  14.936   2.015  1.00  0.70           N  
ATOM   4726  CZ  ARG A 306     -33.571  13.973   1.083  1.00  0.70           C  
ATOM   4727  NH1 ARG A 306     -33.906  14.272  -0.204  1.00  0.70           N  
ATOM   4728  NH2 ARG A 306     -32.985  12.818   1.361  1.00  0.70           N1+
ATOM   4729  H   ARG A 306     -32.148  18.874   4.727  1.00  0.00           H  
ATOM   4730  HA  ARG A 306     -31.855  19.754   1.964  1.00  0.00           H  
ATOM   4731  HB3 ARG A 306     -34.052  19.040   1.527  1.00  0.00           H  
ATOM   4732  HB2 ARG A 306     -34.400  18.809   3.252  1.00  0.00           H  
ATOM   4733  HG3 ARG A 306     -33.040  17.095   3.651  1.00  0.00           H  
ATOM   4734  HG2 ARG A 306     -32.240  17.238   2.042  1.00  0.00           H  
ATOM   4735  HD3 ARG A 306     -34.664  16.689   1.136  1.00  0.00           H  
ATOM   4736  HD2 ARG A 306     -35.086  16.375   2.750  1.00  0.00           H  
ATOM   4737  HE  ARG A 306     -33.524  14.613   2.948  1.00  0.00           H  
ATOM   4738 HH12 ARG A 306     -33.750  13.643  -0.978  1.00  0.00           H  
ATOM   4739 HH11 ARG A 306     -34.269  15.194  -0.400  1.00  0.00           H  
ATOM   4740 HH22 ARG A 306     -32.894  12.080   0.677  1.00  0.00           H  
ATOM   4741 HH21 ARG A 306     -32.709  12.614   2.311  1.00  0.00           H  
ATOM   4742  N   ASN A 307     -32.580  21.999   1.629  1.00  0.81           N  
ATOM   4743  CA  ASN A 307     -33.152  23.371   1.426  1.00  0.81           C  
ATOM   4744  C   ASN A 307     -34.184  23.113   0.272  1.00  0.81           C  
ATOM   4745  O   ASN A 307     -33.768  22.903  -0.846  1.00  0.81           O  
ATOM   4746  CB  ASN A 307     -32.091  24.416   0.955  1.00  0.81           C  
ATOM   4747  CG  ASN A 307     -32.679  25.844   0.723  1.00  0.81           C  
ATOM   4748  OD1 ASN A 307     -33.754  26.257   1.199  1.00  0.81           O  
ATOM   4749  ND2 ASN A 307     -32.073  26.536  -0.203  1.00  0.81           N  
ATOM   4750  H   ASN A 307     -32.117  21.593   0.828  1.00  0.00           H  
ATOM   4751  HA  ASN A 307     -33.638  23.758   2.322  1.00  0.00           H  
ATOM   4752  HB3 ASN A 307     -31.497  24.149   0.082  1.00  0.00           H  
ATOM   4753  HB2 ASN A 307     -31.346  24.368   1.750  1.00  0.00           H  
ATOM   4754 HD22 ASN A 307     -32.482  27.415  -0.485  1.00  0.00           H  
ATOM   4755 HD21 ASN A 307     -31.182  26.267  -0.596  1.00  0.00           H  
ATOM   4756  N   ILE A 308     -35.454  23.188   0.540  1.00  0.65           N  
ATOM   4757  CA  ILE A 308     -36.624  23.245  -0.353  1.00  0.65           C  
ATOM   4758  C   ILE A 308     -37.433  24.500   0.092  1.00  0.65           C  
ATOM   4759  O   ILE A 308     -38.015  24.446   1.155  1.00  0.65           O  
ATOM   4760  CB  ILE A 308     -37.637  22.043  -0.170  1.00  0.65           C  
ATOM   4761  CG1 ILE A 308     -36.936  20.627  -0.501  1.00  0.65           C  
ATOM   4762  CG2 ILE A 308     -38.911  22.194  -1.077  1.00  0.65           C  
ATOM   4763  CD1 ILE A 308     -36.820  19.690   0.663  1.00  0.65           C  
ATOM   4764  H   ILE A 308     -35.701  23.310   1.512  1.00  0.00           H  
ATOM   4765  HA  ILE A 308     -36.393  23.217  -1.418  1.00  0.00           H  
ATOM   4766  HB  ILE A 308     -38.011  22.058   0.854  1.00  0.00           H  
ATOM   4767 HG13 ILE A 308     -35.958  20.810  -0.947  1.00  0.00           H  
ATOM   4768 HG12 ILE A 308     -37.541  20.120  -1.252  1.00  0.00           H  
ATOM   4769 HG21 ILE A 308     -38.546  22.405  -2.082  1.00  0.00           H  
ATOM   4770 HG22 ILE A 308     -39.519  21.321  -0.840  1.00  0.00           H  
ATOM   4771 HG23 ILE A 308     -39.544  22.985  -0.675  1.00  0.00           H  
ATOM   4772 HD11 ILE A 308     -36.178  18.902   0.271  1.00  0.00           H  
ATOM   4773 HD12 ILE A 308     -36.405  20.045   1.607  1.00  0.00           H  
ATOM   4774 HD13 ILE A 308     -37.792  19.266   0.919  1.00  0.00           H  
ATOM   4775  N   PRO A 309     -37.364  25.673  -0.626  1.00  0.71           N  
ATOM   4776  CA  PRO A 309     -37.901  26.931  -0.160  1.00  0.71           C  
ATOM   4777  C   PRO A 309     -39.409  27.067  -0.077  1.00  0.71           C  
ATOM   4778  O   PRO A 309     -40.046  26.878  -1.075  1.00  0.71           O  
ATOM   4779  CB  PRO A 309     -37.240  27.963  -1.066  1.00  0.71           C  
ATOM   4780  CG  PRO A 309     -36.979  27.303  -2.373  1.00  0.71           C  
ATOM   4781  CD  PRO A 309     -36.540  25.969  -1.812  1.00  0.71           C  
ATOM   4782  HA  PRO A 309     -37.558  27.069   0.865  1.00  0.00           H  
ATOM   4783  HB3 PRO A 309     -36.231  28.139  -0.692  1.00  0.00           H  
ATOM   4784  HB2 PRO A 309     -37.801  28.881  -1.239  1.00  0.00           H  
ATOM   4785  HG3 PRO A 309     -36.263  27.863  -2.974  1.00  0.00           H  
ATOM   4786  HG2 PRO A 309     -37.889  27.201  -2.964  1.00  0.00           H  
ATOM   4787  HD2 PRO A 309     -36.647  25.220  -2.597  1.00  0.00           H  
ATOM   4788  HD3 PRO A 309     -35.522  25.919  -1.426  1.00  0.00           H  
ATOM   4789  N   SER A 310     -39.954  27.570   1.018  1.00  0.60           N  
ATOM   4790  CA  SER A 310     -41.402  27.998   1.086  1.00  0.60           C  
ATOM   4791  C   SER A 310     -41.857  29.166   2.018  1.00  0.60           C  
ATOM   4792  O   SER A 310     -40.927  29.706   2.628  1.00  0.60           O  
ATOM   4793  CB  SER A 310     -42.296  26.790   1.212  1.00  0.60           C  
ATOM   4794  OG  SER A 310     -42.366  26.198   2.466  1.00  0.60           O  
ATOM   4795  OXT SER A 310     -43.079  29.562   1.921  1.00  0.60           O1-
ATOM   4796  H   SER A 310     -39.418  27.725   1.860  1.00  0.00           H  
ATOM   4797  HA  SER A 310     -41.508  28.512   0.131  1.00  0.00           H  
ATOM   4798  HB3 SER A 310     -42.101  26.043   0.443  1.00  0.00           H  
ATOM   4799  HB2 SER A 310     -43.307  27.144   1.015  1.00  0.00           H  
ATOM   4800  HG  SER A 310     -41.505  26.265   2.885  1.00  0.00           H  
ATOM   4801  N   LYS A 311     -28.003  11.866  -5.387  1.00  0.80           N  
ATOM   4802  CA  LYS A 311     -26.910  12.690  -5.786  1.00  0.80           C  
ATOM   4803  C   LYS A 311     -27.459  14.070  -6.217  1.00  0.80           C  
ATOM   4804  O   LYS A 311     -28.608  14.158  -6.652  1.00  0.80           O  
ATOM   4805  CB  LYS A 311     -26.298  11.904  -6.936  1.00  0.80           C  
ATOM   4806  CG  LYS A 311     -27.283  11.615  -8.111  1.00  0.80           C  
ATOM   4807  CD  LYS A 311     -26.655  10.806  -9.187  1.00  0.80           C  
ATOM   4808  CE  LYS A 311     -27.562  10.521 -10.415  1.00  0.80           C  
ATOM   4809  NZ  LYS A 311     -26.880   9.605 -11.430  1.00  0.80           N1+
ATOM   4810  H   LYS A 311     -28.615  11.685  -6.170  1.00  0.00           H  
ATOM   4811  HA  LYS A 311     -26.144  12.801  -5.019  1.00  0.00           H  
ATOM   4812  HB3 LYS A 311     -25.987  10.942  -6.528  1.00  0.00           H  
ATOM   4813  HB2 LYS A 311     -25.369  12.376  -7.254  1.00  0.00           H  
ATOM   4814  HG3 LYS A 311     -27.734  12.486  -8.587  1.00  0.00           H  
ATOM   4815  HG2 LYS A 311     -28.156  11.100  -7.709  1.00  0.00           H  
ATOM   4816  HD3 LYS A 311     -26.470   9.889  -8.626  1.00  0.00           H  
ATOM   4817  HD2 LYS A 311     -25.680  11.168  -9.514  1.00  0.00           H  
ATOM   4818  HE3 LYS A 311     -27.691  11.429 -11.005  1.00  0.00           H  
ATOM   4819  HE2 LYS A 311     -28.554  10.254 -10.050  1.00  0.00           H  
ATOM   4820  HZ1 LYS A 311     -27.641   9.253 -11.992  1.00  0.00           H  
ATOM   4821  HZ2 LYS A 311     -26.172  10.064 -11.985  1.00  0.00           H  
ATOM   4822  HZ3 LYS A 311     -26.572   8.757 -10.976  1.00  0.00           H  
ATOM   4823  N   ASN A 312     -26.667  15.137  -6.015  1.00  0.83           N  
ATOM   4824  CA  ASN A 312     -27.104  16.544  -6.237  1.00  0.83           C  
ATOM   4825  C   ASN A 312     -28.304  17.006  -5.345  1.00  0.83           C  
ATOM   4826  O   ASN A 312     -29.263  17.609  -5.786  1.00  0.83           O  
ATOM   4827  CB  ASN A 312     -27.466  16.808  -7.726  1.00  0.83           C  
ATOM   4828  CG  ASN A 312     -26.299  16.618  -8.669  1.00  0.83           C  
ATOM   4829  OD1 ASN A 312     -25.153  16.851  -8.331  1.00  0.83           O  
ATOM   4830  ND2 ASN A 312     -26.590  16.511  -9.992  1.00  0.83           N  
ATOM   4831  H   ASN A 312     -25.716  15.138  -5.674  1.00  0.00           H  
ATOM   4832  HA  ASN A 312     -26.167  17.049  -6.003  1.00  0.00           H  
ATOM   4833  HB3 ASN A 312     -27.772  17.854  -7.773  1.00  0.00           H  
ATOM   4834  HB2 ASN A 312     -28.358  16.287  -8.071  1.00  0.00           H  
ATOM   4835 HD22 ASN A 312     -25.963  16.549 -10.783  1.00  0.00           H  
ATOM   4836 HD21 ASN A 312     -27.536  16.512 -10.345  1.00  0.00           H  
ATOM   4837  N   VAL A 313     -28.246  16.710  -4.063  1.00  0.84           N  
ATOM   4838  CA  VAL A 313     -29.237  17.164  -3.050  1.00  0.84           C  
ATOM   4839  C   VAL A 313     -28.967  18.611  -2.571  1.00  0.84           C  
ATOM   4840  O   VAL A 313     -27.949  18.766  -1.873  1.00  0.84           O  
ATOM   4841  CB  VAL A 313     -29.294  16.108  -1.869  1.00  0.84           C  
ATOM   4842  CG1 VAL A 313     -30.237  16.514  -0.757  1.00  0.84           C  
ATOM   4843  CG2 VAL A 313     -29.663  14.711  -2.374  1.00  0.84           C  
ATOM   4844  H   VAL A 313     -27.532  16.107  -3.680  1.00  0.00           H  
ATOM   4845  HA  VAL A 313     -30.257  17.081  -3.426  1.00  0.00           H  
ATOM   4846  HB  VAL A 313     -28.358  15.978  -1.327  1.00  0.00           H  
ATOM   4847 HG11 VAL A 313     -29.861  17.334  -0.146  1.00  0.00           H  
ATOM   4848 HG12 VAL A 313     -31.173  16.834  -1.214  1.00  0.00           H  
ATOM   4849 HG13 VAL A 313     -30.443  15.619  -0.169  1.00  0.00           H  
ATOM   4850 HG21 VAL A 313     -30.726  14.710  -2.615  1.00  0.00           H  
ATOM   4851 HG22 VAL A 313     -29.194  14.345  -3.288  1.00  0.00           H  
ATOM   4852 HG23 VAL A 313     -29.457  13.983  -1.590  1.00  0.00           H  
ATOM   4853  N   THR A 314     -29.885  19.529  -2.801  1.00  0.86           N  
ATOM   4854  CA  THR A 314     -29.698  20.919  -2.275  1.00  0.86           C  
ATOM   4855  C   THR A 314     -29.960  21.018  -0.772  1.00  0.86           C  
ATOM   4856  O   THR A 314     -31.018  20.573  -0.284  1.00  0.86           O  
ATOM   4857  CB  THR A 314     -30.609  21.936  -2.922  1.00  0.86           C  
ATOM   4858  OG1 THR A 314     -30.641  21.811  -4.356  1.00  0.86           O  
ATOM   4859  CG2 THR A 314     -30.107  23.377  -2.639  1.00  0.86           C  
ATOM   4860  H   THR A 314     -30.774  19.215  -3.163  1.00  0.00           H  
ATOM   4861  HA  THR A 314     -28.707  21.291  -2.534  1.00  0.00           H
[truncated: 1,447,097 more chars]
