# Supplementary material for: Broad-Spectrum Activity of Small Molecules Acting against Influenza a Virus: Biological and Computational Studies
Source: Pharmaceuticals (Basel). 2022 Feb 28;15(3):301. doi: 10.3390/ph15030301 (PMC8952214; doi:10.3390/ph15030301)
Supplement: Supplementary file 1 [file pharmaceuticals-15-00301-s001.zip › clustered_md_ParmaH1_4/parma-4_stem_3.pdb]

TITLE     T6372397
REMARK   4      COMPLIES WITH FORMAT V. 3.0, 1-DEC-2006
REMARK 888
REMARK 888 WRITTEN BY MAESTRO (A PRODUCT OF SCHRODINGER, LLC)
CRYST1  157.529   96.232   98.086  90.00  90.00  90.00 P 1           1
ATOM      1  CA  SER A   1     -29.208  27.960  -0.861  1.00  0.82           C  
ATOM      2  C   SER A   1     -29.355  26.968  -2.036  1.00  0.82           C  
ATOM      3  O   SER A   1     -30.281  26.187  -2.055  1.00  0.82           O  
ATOM      4  CB  SER A   1     -28.807  27.350   0.489  1.00  0.82           C  
ATOM      5  OG  SER A   1     -27.827  26.305   0.442  1.00  0.82           O  
ATOM      6  N4  SER A   1     -30.374  28.912  -0.796  1.00  0.00           N  
ATOM      7  HA  SER A   1     -28.330  28.537  -1.154  1.00  0.00           H  
ATOM      8  HB3 SER A   1     -29.731  26.972   0.926  1.00  0.00           H  
ATOM      9  HB2 SER A   1     -28.285  28.079   1.111  1.00  0.00           H  
ATOM     10  HG  SER A   1     -28.204  25.472   0.734  1.00  0.00           H  
ATOM     11  H4  SER A   1     -30.925  28.690  -1.613  1.00  0.00           H  
ATOM     12  N   THR A   2     -28.444  27.043  -3.017  1.00  0.83           N  
ATOM     13  CA  THR A   2     -28.254  26.183  -4.172  1.00  0.83           C  
ATOM     14  C   THR A   2     -27.008  25.227  -3.980  1.00  0.83           C  
ATOM     15  O   THR A   2     -26.686  24.411  -4.900  1.00  0.83           O  
ATOM     16  CB  THR A   2     -28.109  26.978  -5.581  1.00  0.83           C  
ATOM     17  OG1 THR A   2     -26.925  27.784  -5.743  1.00  0.83           O  
ATOM     18  CG2 THR A   2     -29.267  27.879  -5.938  1.00  0.83           C  
ATOM     19  H   THR A   2     -27.699  27.720  -2.920  1.00  0.00           H  
ATOM     20  HA  THR A   2     -29.086  25.485  -4.269  1.00  0.00           H  
ATOM     21  HB  THR A   2     -28.062  26.193  -6.335  1.00  0.00           H  
ATOM     22  HG1 THR A   2     -26.155  27.211  -5.720  1.00  0.00           H  
ATOM     23 HG21 THR A   2     -30.136  27.221  -5.948  1.00  0.00           H  
ATOM     24 HG22 THR A   2     -29.506  28.532  -5.099  1.00  0.00           H  
ATOM     25 HG23 THR A   2     -29.127  28.401  -6.884  1.00  0.00           H  
ATOM     26  N   ASP A   3     -26.309  25.214  -2.805  1.00  0.88           N  
ATOM     27  CA  ASP A   3     -25.089  24.414  -2.572  1.00  0.88           C  
ATOM     28  C   ASP A   3     -25.655  23.038  -2.250  1.00  0.88           C  
ATOM     29  O   ASP A   3     -26.348  22.894  -1.217  1.00  0.88           O  
ATOM     30  CB  ASP A   3     -24.224  25.039  -1.367  1.00  0.88           C  
ATOM     31  CG  ASP A   3     -23.687  26.437  -1.621  1.00  0.88           C  
ATOM     32  OD1 ASP A   3     -23.503  27.136  -0.662  1.00  0.88           O  
ATOM     33  OD2 ASP A   3     -23.543  26.891  -2.783  1.00  0.88           O1-
ATOM     34  H   ASP A   3     -26.794  25.666  -2.044  1.00  0.00           H  
ATOM     35  HA  ASP A   3     -24.507  24.446  -3.493  1.00  0.00           H  
ATOM     36  HB3 ASP A   3     -23.399  24.389  -1.074  1.00  0.00           H  
ATOM     37  HB2 ASP A   3     -24.855  25.187  -0.491  1.00  0.00           H  
ATOM     38  N   THR A   4     -25.403  22.120  -3.177  1.00  0.88           N  
ATOM     39  CA  THR A   4     -25.952  20.703  -3.158  1.00  0.88           C  
ATOM     40  C   THR A   4     -24.878  19.818  -2.501  1.00  0.88           C  
ATOM     41  O   THR A   4     -23.725  20.175  -2.553  1.00  0.88           O  
ATOM     42  CB  THR A   4     -26.036  20.178  -4.611  1.00  0.88           C  
ATOM     43  OG1 THR A   4     -24.889  20.413  -5.426  1.00  0.88           O  
ATOM     44  CG2 THR A   4     -27.185  20.839  -5.397  1.00  0.88           C  
ATOM     45  H   THR A   4     -24.832  22.409  -3.958  1.00  0.00           H  
ATOM     46  HA  THR A   4     -26.911  20.645  -2.643  1.00  0.00           H  
ATOM     47  HB  THR A   4     -26.267  19.113  -4.631  1.00  0.00           H  
ATOM     48  HG1 THR A   4     -24.245  19.716  -5.283  1.00  0.00           H  
ATOM     49 HG21 THR A   4     -27.000  21.910  -5.486  1.00  0.00           H  
ATOM     50 HG22 THR A   4     -27.179  20.394  -6.393  1.00  0.00           H  
ATOM     51 HG23 THR A   4     -28.128  20.697  -4.871  1.00  0.00           H  
ATOM     52  N   VAL A   5     -25.350  18.736  -1.844  1.00  0.87           N  
ATOM     53  CA  VAL A   5     -24.515  17.675  -1.295  1.00  0.87           C  
ATOM     54  C   VAL A   5     -25.029  16.364  -1.886  1.00  0.87           C  
ATOM     55  O   VAL A   5     -26.258  16.237  -2.106  1.00  0.87           O  
ATOM     56  CB  VAL A   5     -24.619  17.651   0.293  1.00  0.87           C  
ATOM     57  CG1 VAL A   5     -24.053  18.870   0.947  1.00  0.87           C  
ATOM     58  CG2 VAL A   5     -26.032  17.351   0.870  1.00  0.87           C  
ATOM     59  H   VAL A   5     -26.351  18.602  -1.852  1.00  0.00           H  
ATOM     60  HA  VAL A   5     -23.484  17.857  -1.597  1.00  0.00           H  
ATOM     61  HB  VAL A   5     -24.021  16.831   0.691  1.00  0.00           H  
ATOM     62 HG11 VAL A   5     -24.483  19.778   0.523  1.00  0.00           H  
ATOM     63 HG12 VAL A   5     -24.312  19.027   1.994  1.00  0.00           H  
ATOM     64 HG13 VAL A   5     -22.968  18.929   0.854  1.00  0.00           H  
ATOM     65 HG21 VAL A   5     -26.354  16.333   0.651  1.00  0.00           H  
ATOM     66 HG22 VAL A   5     -26.151  17.614   1.921  1.00  0.00           H  
ATOM     67 HG23 VAL A   5     -26.803  17.888   0.318  1.00  0.00           H  
ATOM     68  N   ASP A   6     -24.099  15.386  -2.083  1.00  0.85           N  
ATOM     69  CA  ASP A   6     -24.427  14.034  -2.368  1.00  0.85           C  
ATOM     70  C   ASP A   6     -24.495  13.186  -1.053  1.00  0.85           C  
ATOM     71  O   ASP A   6     -23.925  13.540  -0.013  1.00  0.85           O  
ATOM     72  CB  ASP A   6     -23.501  13.468  -3.455  1.00  0.85           C  
ATOM     73  CG  ASP A   6     -23.687  14.095  -4.860  1.00  0.85           C  
ATOM     74  OD1 ASP A   6     -24.615  14.885  -5.039  1.00  0.85           O  
ATOM     75  OD2 ASP A   6     -22.840  13.777  -5.668  1.00  0.85           O1-
ATOM     76  H   ASP A   6     -23.199  15.605  -1.681  1.00  0.00           H  
ATOM     77  HA  ASP A   6     -25.445  13.894  -2.732  1.00  0.00           H  
ATOM     78  HB3 ASP A   6     -23.451  12.386  -3.580  1.00  0.00           H  
ATOM     79  HB2 ASP A   6     -22.516  13.724  -3.063  1.00  0.00           H  
ATOM     80  N   THR A   7     -25.247  12.086  -1.126  1.00  0.80           N  
ATOM     81  CA  THR A   7     -25.377  11.038  -0.149  1.00  0.80           C  
ATOM     82  C   THR A   7     -25.038   9.677  -0.831  1.00  0.80           C  
ATOM     83  O   THR A   7     -24.820   9.673  -2.107  1.00  0.80           O  
ATOM     84  CB  THR A   7     -26.821  10.985   0.436  1.00  0.80           C  
ATOM     85  OG1 THR A   7     -27.880  10.464  -0.390  1.00  0.80           O  
ATOM     86  CG2 THR A   7     -27.150  12.310   1.091  1.00  0.80           C  
ATOM     87  H   THR A   7     -25.661  11.850  -2.017  1.00  0.00           H  
ATOM     88  HA  THR A   7     -24.704  11.223   0.688  1.00  0.00           H  
ATOM     89  HB  THR A   7     -26.658  10.314   1.279  1.00  0.00           H  
ATOM     90  HG1 THR A   7     -27.738  10.548  -1.336  1.00  0.00           H  
ATOM     91 HG21 THR A   7     -27.396  13.082   0.363  1.00  0.00           H  
ATOM     92 HG22 THR A   7     -28.013  12.151   1.738  1.00  0.00           H  
ATOM     93 HG23 THR A   7     -26.339  12.591   1.762  1.00  0.00           H  
ATOM     94  N   VAL A   8     -24.994   8.483  -0.164  1.00  0.67           N  
ATOM     95  CA  VAL A   8     -24.556   7.219  -0.787  1.00  0.67           C  
ATOM     96  C   VAL A   8     -25.661   6.631  -1.716  1.00  0.67           C  
ATOM     97  O   VAL A   8     -25.264   6.094  -2.749  1.00  0.67           O  
ATOM     98  CB  VAL A   8     -24.160   6.026   0.163  1.00  0.67           C  
ATOM     99  CG1 VAL A   8     -23.410   4.877  -0.535  1.00  0.67           C  
ATOM    100  CG2 VAL A   8     -23.496   6.396   1.527  1.00  0.67           C  
ATOM    101  H   VAL A   8     -25.234   8.471   0.816  1.00  0.00           H  
ATOM    102  HA  VAL A   8     -23.707   7.484  -1.417  1.00  0.00           H  
ATOM    103  HB  VAL A   8     -25.102   5.575   0.474  1.00  0.00           H  
ATOM    104 HG11 VAL A   8     -23.279   3.990   0.085  1.00  0.00           H  
ATOM    105 HG12 VAL A   8     -23.667   4.759  -1.588  1.00  0.00           H  
ATOM    106 HG13 VAL A   8     -22.342   5.080  -0.621  1.00  0.00           H  
ATOM    107 HG21 VAL A   8     -23.323   5.547   2.187  1.00  0.00           H  
ATOM    108 HG22 VAL A   8     -22.480   6.786   1.466  1.00  0.00           H  
ATOM    109 HG23 VAL A   8     -24.071   7.159   2.052  1.00  0.00           H  
ATOM    110  N   LEU A   9     -26.901   6.829  -1.288  1.00  0.67           N  
ATOM    111  CA  LEU A   9     -28.109   6.523  -2.052  1.00  0.67           C  
ATOM    112  C   LEU A   9     -28.551   7.691  -3.036  1.00  0.67           C  
ATOM    113  O   LEU A   9     -28.349   7.529  -4.209  1.00  0.67           O  
ATOM    114  CB  LEU A   9     -29.168   6.135  -1.024  1.00  0.67           C  
ATOM    115  CG  LEU A   9     -30.641   5.824  -1.417  1.00  0.67           C  
ATOM    116  CD1 LEU A   9     -30.834   4.385  -2.006  1.00  0.67           C  
ATOM    117  CD2 LEU A   9     -31.519   5.980  -0.181  1.00  0.67           C  
ATOM    118  H   LEU A   9     -27.093   7.191  -0.365  1.00  0.00           H  
ATOM    119  HA  LEU A   9     -27.895   5.623  -2.629  1.00  0.00           H  
ATOM    120  HB3 LEU A   9     -29.095   6.882  -0.233  1.00  0.00           H  
ATOM    121  HB2 LEU A   9     -28.894   5.152  -0.642  1.00  0.00           H  
ATOM    122  HG  LEU A   9     -31.028   6.558  -2.123  1.00  0.00           H  
ATOM    123 HD11 LEU A   9     -31.017   3.597  -1.275  1.00  0.00           H  
ATOM    124 HD12 LEU A   9     -31.746   4.357  -2.602  1.00  0.00           H  
ATOM    125 HD13 LEU A   9     -30.003   4.023  -2.611  1.00  0.00           H  
ATOM    126 HD21 LEU A   9     -32.173   5.130   0.018  1.00  0.00           H  
ATOM    127 HD22 LEU A   9     -30.995   6.113   0.766  1.00  0.00           H  
ATOM    128 HD23 LEU A   9     -32.215   6.817  -0.234  1.00  0.00           H  
ATOM    129  N   GLU A  10     -29.004   8.795  -2.494  1.00  0.73           N  
ATOM    130  CA  GLU A  10     -29.610   9.845  -3.348  1.00  0.73           C  
ATOM    131  C   GLU A  10     -28.466  10.866  -3.721  1.00  0.73           C  
ATOM    132  O   GLU A  10     -27.576  11.045  -2.882  1.00  0.73           O  
ATOM    133  CB  GLU A  10     -30.751  10.599  -2.531  1.00  0.73           C  
ATOM    134  CG  GLU A  10     -31.734   9.739  -1.713  1.00  0.73           C  
ATOM    135  CD  GLU A  10     -32.739  10.500  -0.834  1.00  0.73           C  
ATOM    136  OE1 GLU A  10     -33.185  11.593  -1.191  1.00  0.73           O  
ATOM    137  OE2 GLU A  10     -32.849  10.168   0.335  1.00  0.73           O1-
ATOM    138  H   GLU A  10     -28.996   9.085  -1.527  1.00  0.00           H  
ATOM    139  HA  GLU A  10     -29.858   9.468  -4.341  1.00  0.00           H  
ATOM    140  HB3 GLU A  10     -31.225  11.311  -3.205  1.00  0.00           H  
ATOM    141  HB2 GLU A  10     -30.145  11.236  -1.886  1.00  0.00           H  
ATOM    142  HG3 GLU A  10     -31.126   9.150  -1.026  1.00  0.00           H  
ATOM    143  HG2 GLU A  10     -32.340   9.070  -2.324  1.00  0.00           H  
ATOM    144  N   ASP A  11     -57.949  27.553  16.937  1.00111.63           N1+
ANISOU  144  N   ASP A  11    15362  12587  14464   5244  -2066   4465
ATOM    145  CA  ASP A  11     -56.562  27.575  17.542  1.00113.79           C  
ANISOU  145  CA  ASP A  11    15470  13132  14631   5129  -2122   4333
ATOM    146  C   ASP A  11     -55.810  26.296  17.132  1.00111.81           C  
ANISOU  146  C   ASP A  11    15151  12833  14501   5018  -1981   4146
ATOM    147  O   ASP A  11     -56.340  25.168  17.292  1.00115.87           O  
ANISOU  147  O   ASP A  11    15577  13245  15202   5116  -1925   4056
ATOM    148  CB  ASP A  11     -56.344  27.906  19.012  1.00116.10           C  
ANISOU  148  CB  ASP A  11    15522  13674  14919   5268  -2321   4301
ATOM    149  CG  ASP A  11     -56.639  29.244  19.632  1.00120.75           C  
ANISOU  149  CG  ASP A  11    16171  14375  15335   5344  -2488   4468
ATOM    150  OD1 ASP A  11     -57.226  30.090  18.968  1.00122.95           O  
ANISOU  150  OD1 ASP A  11    16677  14493  15546   5351  -2436   4630
ATOM    151  OD2 ASP A  11     -56.256  29.462  20.798  1.00123.11           O1-
ANISOU  151  OD2 ASP A  11    16289  14918  15569   5394  -2673   4436
ATOM    152  H1  ASP A  11     -58.517  26.719  16.973  1.00  0.00           H  
ATOM    153  H2  ASP A  11     -58.540  28.189  17.454  1.00  0.00           H  
ATOM    154  H3  ASP A  11     -57.878  28.003  16.036  1.00  0.00           H  
ATOM    155  HA  ASP A  11     -56.135  28.408  16.983  1.00  0.00           H  
ATOM    156  HB3 ASP A  11     -55.303  27.675  19.239  1.00  0.00           H  
ATOM    157  HB2 ASP A  11     -56.978  27.216  19.569  1.00  0.00           H  
ATOM    158  N   THR A  12     -54.632  26.530  16.581  1.00101.89           N  
ANISOU  158  N   THR A  12    13934  11649  13129   4820  -1920   4088
ATOM    159  CA  THR A  12     -53.786  25.503  15.977  1.00 94.29           C  
ANISOU  159  CA  THR A  12    12932  10637  12257   4698  -1783   3924
ATOM    160  C   THR A  12     -52.306  25.564  16.449  1.00 87.88           C  
ANISOU  160  C   THR A  12    12016  10072  11300   4546  -1823   3831
ATOM    161  O   THR A  12     -51.836  26.581  16.879  1.00 89.62           O  
ANISOU  161  O   THR A  12    12290  10432  11331   4483  -1905   3909
ATOM    162  CB  THR A  12     -53.805  25.565  14.402  1.00 93.62           C  
ANISOU  162  CB  THR A  12    13078  10263  12231   4585  -1609   3959
ATOM    163  OG1 THR A  12     -53.556  26.874  13.773  1.00 90.27           O  
ANISOU  163  OG1 THR A  12    12833   9818  11648   4494  -1608   4117
ATOM    164  CG2 THR A  12     -55.137  25.053  13.913  1.00104.77           C  
ANISOU  164  CG2 THR A  12    14567  11405  13835   4726  -1551   3986
ATOM    165  H   THR A  12     -54.310  27.485  16.509  1.00  0.00           H  
ATOM    166  HA  THR A  12     -54.124  24.526  16.323  1.00  0.00           H  
ATOM    167  HB  THR A  12     -53.003  24.972  13.960  1.00  0.00           H  
ATOM    168  HG1 THR A  12     -52.612  26.980  13.915  1.00  0.00           H  
ATOM    169 HG21 THR A  12     -55.968  25.725  14.124  1.00  0.00           H  
ATOM    170 HG22 THR A  12     -55.016  24.895  12.841  1.00  0.00           H  
ATOM    171 HG23 THR A  12     -55.436  24.106  14.362  1.00  0.00           H  
ATOM    172  N   ILE A  13     -51.649  24.469  16.285  1.00 85.25           N  
ANISOU  172  N   ILE A  13    11544   9791  11057   4490  -1762   3663
ATOM    173  CA  ILE A  13     -50.241  24.328  16.386  1.00 82.49           C  
ANISOU  173  CA  ILE A  13    11109   9635  10598   4329  -1771   3559
ATOM    174  C   ILE A  13     -49.846  23.523  15.171  1.00 79.83           C  
ANISOU  174  C   ILE A  13    10820   9155  10356   4211  -1593   3448
ATOM    175  O   ILE A  13     -50.578  22.554  14.893  1.00 80.00           O  
ANISOU  175  O   ILE A  13    10828   9021  10548   4288  -1502   3385
ATOM    176  CB  ILE A  13     -49.640  23.754  17.707  1.00 82.50           C  
ANISOU  176  CB  ILE A  13    10832   9905  10608   4384  -1921   3460
ATOM    177  CG1 ILE A  13     -48.049  23.878  17.689  1.00 80.17           C  
ANISOU  177  CG1 ILE A  13    10477   9819  10167   4215  -1966   3379
ATOM    178  CG2 ILE A  13     -50.228  22.347  18.150  1.00 82.11           C  
ANISOU  178  CG2 ILE A  13    10608   9823  10766   4468  -1854   3335
ATOM    179  CD1 ILE A  13     -47.444  23.926  19.086  1.00 80.28           C  
ANISOU  179  CD1 ILE A  13    10217  10087  10201   4241  -2124   3278
ATOM    180  H   ILE A  13     -52.188  23.650  16.044  1.00  0.00           H  
ATOM    181  HA  ILE A  13     -49.902  25.328  16.117  1.00  0.00           H  
ATOM    182  HB  ILE A  13     -50.061  24.460  18.424  1.00  0.00           H  
ATOM    183 HG13 ILE A  13     -47.808  24.812  17.181  1.00  0.00           H  
ATOM    184 HG12 ILE A  13     -47.668  22.992  17.181  1.00  0.00           H  
ATOM    185 HG21 ILE A  13     -50.229  21.506  17.456  1.00  0.00           H  
ATOM    186 HG22 ILE A  13     -49.690  22.110  19.067  1.00  0.00           H  
ATOM    187 HG23 ILE A  13     -51.259  22.487  18.475  1.00  0.00           H  
ATOM    188 HD11 ILE A  13     -47.957  23.314  19.827  1.00  0.00           H  
ATOM    189 HD12 ILE A  13     -46.393  23.720  19.286  1.00  0.00           H  
ATOM    190 HD13 ILE A  13     -47.559  24.969  19.383  1.00  0.00           H  
ATOM    191  N   CYS A  14     -48.766  23.907  14.468  1.00 77.54           N  
ANISOU  191  N   CYS A  14    10598   8915   9950   4030  -1541   3422
ATOM    192  CA  CYS A  14     -48.119  23.164  13.382  1.00 85.22           C  
ANISOU  192  CA  CYS A  14    11633   9753  10995   3902  -1381   3327
ATOM    193  C   CYS A  14     -46.628  22.992  13.653  1.00 72.42           C  
ANISOU  193  C   CYS A  14     9875   8345   9296   3778  -1397   3206
ATOM    194  O   CYS A  14     -45.926  23.812  14.182  1.00 72.40           O  
ANISOU  194  O   CYS A  14     9792   8566   9149   3748  -1521   3215
ATOM    195  CB  CYS A  14     -48.258  23.940  12.017  1.00 85.83           C  
ANISOU  195  CB  CYS A  14    11958   9618  11036   3781  -1272   3432
ATOM    196  SG  CYS A  14     -50.011  24.266  11.493  1.00 95.59           S  
ANISOU  196  SG  CYS A  14    13377  10543  12399   3895  -1227   3565
ATOM    197  H   CYS A  14     -48.204  24.697  14.754  1.00  0.00           H  
ATOM    198  HA  CYS A  14     -48.620  22.206  13.236  1.00  0.00           H  
ATOM    199  HB3 CYS A  14     -47.644  23.347  11.340  1.00  0.00           H  
ATOM    200  HB2 CYS A  14     -47.774  24.912  12.117  1.00  0.00           H  
ATOM    201  HG  CYS A  14     -50.272  25.288  12.314  1.00  0.00           H  
ATOM    202  N   ILE A  15     -46.083  21.757  13.420  1.00 70.33           N  
ANISOU  202  N   ILE A  15     9590   8004   9129   3708  -1277   3087
ATOM    203  CA  ILE A  15     -44.623  21.468  13.537  1.00 67.69           C  
ANISOU  203  CA  ILE A  15     9151   7831   8736   3576  -1263   2975
ATOM    204  C   ILE A  15     -43.986  21.259  12.093  1.00 65.89           C  
ANISOU  204  C   ILE A  15     9102   7435   8499   3414  -1121   2972
ATOM    205  O   ILE A  15     -44.631  20.871  11.106  1.00 65.90           O  
ANISOU  205  O   ILE A  15     9210   7201   8629   3419  -1006   2949
ATOM    206  CB  ILE A  15     -44.448  20.176  14.379  1.00 68.24           C  
ANISOU  206  CB  ILE A  15     9006   7988   8936   3640  -1248   2831
ATOM    207  CG1 ILE A  15     -44.798  18.787  13.669  1.00 68.35           C  
ANISOU  207  CG1 ILE A  15     8792   8231   8948   3749  -1410   2824
ATOM    208  CG2 ILE A  15     -45.006  20.361  15.843  1.00 64.04           C  
ANISOU  208  CG2 ILE A  15     8422   7532   8378   3490  -1180   2721
ATOM    209  CD1 ILE A  15     -43.552  17.975  13.146  1.00 71.20           C  
ANISOU  209  CD1 ILE A  15     9137   8511   9404   3937  -1454   2893
ATOM    210  H   ILE A  15     -46.567  20.965  13.022  1.00  0.00           H  
ATOM    211  HA  ILE A  15     -44.064  22.294  13.977  1.00  0.00           H  
ATOM    212  HB  ILE A  15     -43.364  20.093  14.462  1.00  0.00           H  
ATOM    213 HG13 ILE A  15     -45.495  18.956  12.848  1.00  0.00           H  
ATOM    214 HG12 ILE A  15     -45.354  18.122  14.329  1.00  0.00           H  
ATOM    215 HG21 ILE A  15     -46.067  20.594  15.929  1.00  0.00           H  
ATOM    216 HG22 ILE A  15     -44.853  19.417  16.364  1.00  0.00           H  
ATOM    217 HG23 ILE A  15     -44.515  21.274  16.184  1.00  0.00           H  
ATOM    218 HD11 ILE A  15     -43.111  18.414  12.252  1.00  0.00           H  
ATOM    219 HD12 ILE A  15     -42.729  17.930  13.859  1.00  0.00           H  
ATOM    220 HD13 ILE A  15     -43.817  16.940  12.930  1.00  0.00           H  
ATOM    221  N   GLY A  16     -42.666  21.562  12.020  1.00 64.56           N  
ANISOU  221  N   GLY A  16     8968   7383   8178   3272  -1132   2992
ATOM    222  CA  GLY A  16     -41.998  21.649  10.703  1.00 64.32           C  
ANISOU  222  CA  GLY A  16     9087   7213   8139   3107  -1002   2998
ATOM    223  C   GLY A  16     -40.551  22.060  10.834  1.00 66.00           C  
ANISOU  223  C   GLY A  16     9224   7617   8234   2923  -1009   2899
ATOM    224  O   GLY A  16     -39.964  21.800  11.847  1.00 62.88           O  
ANISOU  224  O   GLY A  16     8654   7449   7789   2933  -1113   2809
ATOM    225  H   GLY A  16     -42.140  21.862  12.829  1.00  0.00           H  
ATOM    226  HA3 GLY A  16     -42.527  22.422  10.146  1.00  0.00           H  
ATOM    227  HA2 GLY A  16     -42.032  20.738  10.104  1.00  0.00           H  
ATOM    228  N   TYR A  17     -40.024  22.733   9.803  1.00 60.03           N  
ANISOU  228  N   TYR A  17     8588   6771   7448   2736   -905   2899
ATOM    229  CA  TYR A  17     -38.646  23.240   9.765  1.00 57.49           C  
ANISOU  229  CA  TYR A  17     8199   6610   7033   2543   -895   2779
ATOM    230  C   TYR A  17     -38.521  24.441   8.704  1.00 57.57           C  
ANISOU  230  C   TYR A  17     8359   6595   6920   2430   -832   2898
ATOM    231  O   TYR A  17     -39.561  24.795   8.150  1.00 58.99           O  
ANISOU  231  O   TYR A  17     8697   6594   7123   2464   -766   3060
ATOM    232  CB  TYR A  17     -37.651  22.118   9.402  1.00 55.36           C  
ANISOU  232  CB  TYR A  17     7859   6279   6897   2401   -808   2585
ATOM    233  CG  TYR A  17     -37.632  21.636   8.000  1.00 55.47           C  
ANISOU  233  CG  TYR A  17     8005   6014   7057   2363   -689   2588
ATOM    234  CD1 TYR A  17     -36.549  21.987   7.121  1.00 54.86           C  
ANISOU  234  CD1 TYR A  17     8050   5814   6982   2193   -595   2619
ATOM    235  CD2 TYR A  17     -38.683  20.928   7.425  1.00 56.34           C  
ANISOU  235  CD2 TYR A  17     8113   5983   7311   2498   -675   2553
ATOM    236  CE1 TYR A  17     -36.427  21.552   5.791  1.00 55.16           C  
ANISOU  236  CE1 TYR A  17     8202   5587   7168   2146   -508   2612
ATOM    237  CE2 TYR A  17     -38.646  20.583   6.074  1.00 56.63           C  
ANISOU  237  CE2 TYR A  17     8285   5752   7480   2464   -582   2537
ATOM    238  CZ  TYR A  17     -37.516  20.879   5.264  1.00 56.05           C  
ANISOU  238  CZ  TYR A  17     8329   5553   7413   2281   -507   2564
ATOM    239  OH  TYR A  17     -37.512  20.596   3.941  1.00 75.22           O  
ANISOU  239  OH  TYR A  17    10887   7707   9986   2234   -435   2539
ATOM    240  H   TYR A  17     -40.613  22.886   8.997  1.00  0.00           H  
ATOM    241  HA  TYR A  17     -38.355  23.574  10.761  1.00  0.00           H  
ATOM    242  HB3 TYR A  17     -37.844  21.301  10.097  1.00  0.00           H  
ATOM    243  HB2 TYR A  17     -36.663  22.520   9.626  1.00  0.00           H  
ATOM    244  HD1 TYR A  17     -35.793  22.639   7.533  1.00  0.00           H  
ATOM    245  HD2 TYR A  17     -39.522  20.701   8.067  1.00  0.00           H  
ATOM    246  HE1 TYR A  17     -35.675  21.908   5.104  1.00  0.00           H  
ATOM    247  HE2 TYR A  17     -39.484  20.038   5.664  1.00  0.00           H  
ATOM    248  HH  TYR A  17     -36.599  20.624   3.645  1.00  0.00           H  
ATOM    249  N   HIS A  18     -37.367  25.007   8.438  1.00 56.88           N  
ANISOU  249  N   HIS A  18     8217   6686   6710   2298   -845   2815
ATOM    250  CA  HIS A  18     -37.081  26.143   7.584  1.00 56.37           C  
ANISOU  250  CA  HIS A  18     8267   6663   6488   2215   -794   2920
ATOM    251  C   HIS A  18     -36.776  25.753   6.111  1.00 55.63           C  
ANISOU  251  C   HIS A  18     8273   6370   6496   2051   -630   2943
ATOM    252  O   HIS A  18     -36.056  24.774   5.913  1.00 54.28           O  
ANISOU  252  O   HIS A  18     8059   6078   6486   1954   -573   2814
ATOM    253  CB  HIS A  18     -35.900  26.996   8.207  1.00 55.11           C  
ANISOU  253  CB  HIS A  18     8013   6750   6178   2132   -860   2797
ATOM    254  CG  HIS A  18     -34.425  26.454   8.306  1.00 58.18           C  
ANISOU  254  CG  HIS A  18     8512   7201   6391   2054   -795   2883
ATOM    255  ND1 HIS A  18     -33.735  26.418   9.514  1.00 57.25           N  
ANISOU  255  ND1 HIS A  18     8489   7197   6068   2174   -856   3032
ATOM    256  CD2 HIS A  18     -33.515  26.117   7.395  1.00 53.99           C  
ANISOU  256  CD2 HIS A  18     8010   6644   5858   1880   -669   2844
ATOM    257  CE1 HIS A  18     -32.558  25.972   9.290  1.00 57.85           C  
ANISOU  257  CE1 HIS A  18     8651   7313   6015   2079   -757   3082
ATOM    258  NE2 HIS A  18     -32.317  25.772   8.003  1.00 56.08           N  
ANISOU  258  NE2 HIS A  18     8381   7005   5920   1899   -642   2971
ATOM    259  H   HIS A  18     -36.540  24.662   8.903  1.00  0.00           H  
ATOM    260  HA  HIS A  18     -38.030  26.674   7.656  1.00  0.00           H  
ATOM    261  HB3 HIS A  18     -36.257  27.152   9.225  1.00  0.00           H  
ATOM    262  HB2 HIS A  18     -35.835  28.026   7.854  1.00  0.00           H  
ATOM    263  HD1 HIS A  18     -34.042  26.622  10.454  1.00  0.00           H  
ATOM    264  HD2 HIS A  18     -33.668  26.049   6.328  1.00  0.00           H  
ATOM    265  HE1 HIS A  18     -31.812  25.842  10.060  1.00  0.00           H  
ATOM    266  N   ALA A  19     -37.032  26.622   5.141  1.00 58.40           N  
ANISOU  266  N   ALA A  19     8755   6689   6746   2022   -556   3114
ATOM    267  CA  ALA A  19     -36.414  26.600   3.831  1.00 56.28           C  
ANISOU  267  CA  ALA A  19     8561   6263   6560   1851   -402   3155
ATOM    268  C   ALA A  19     -35.596  27.914   3.746  1.00 56.96           C  
ANISOU  268  C   ALA A  19     8719   6471   6451   1814   -343   3285
ATOM    269  O   ALA A  19     -36.076  28.874   4.370  1.00 58.32           O  
ANISOU  269  O   ALA A  19     8934   6796   6430   1949   -416   3385
ATOM    270  CB  ALA A  19     -37.458  26.381   2.761  1.00 57.78           C  
ANISOU  270  CB  ALA A  19     8867   6160   6929   1878   -333   3284
ATOM    271  H   ALA A  19     -37.415  27.525   5.382  1.00  0.00           H  
ATOM    272  HA  ALA A  19     -35.713  25.773   3.713  1.00  0.00           H  
ATOM    273  HB1 ALA A  19     -38.188  27.184   2.653  1.00  0.00           H  
ATOM    274  HB2 ALA A  19     -36.969  26.271   1.794  1.00  0.00           H  
ATOM    275  HB3 ALA A  19     -37.911  25.438   3.070  1.00  0.00           H  
ATOM    276  N   ASN A  20     -34.512  28.104   3.006  1.00 56.15           N  
ANISOU  276  N   ASN A  20     8630   6309   6397   1635   -210   3283
ATOM    277  CA  ASN A  20     -33.709  29.342   2.934  1.00 56.89           C  
ANISOU  277  CA  ASN A  20     8788   6512   6316   1595   -120   3410
ATOM    278  C   ASN A  20     -33.311  29.476   1.459  1.00 56.69           C  
ANISOU  278  C   ASN A  20     8783   6320   6438   1410     48   3465
ATOM    279  O   ASN A  20     -33.612  28.588   0.637  1.00 59.31           O  
ANISOU  279  O   ASN A  20     9093   6445   6996   1319     73   3407
ATOM    280  CB  ASN A  20     -32.498  29.364   3.984  1.00 57.59           C  
ANISOU  280  CB  ASN A  20     8796   6873   6214   1586   -187   3261
ATOM    281  CG  ASN A  20     -31.310  28.526   3.576  1.00 58.89           C  
ANISOU  281  CG  ASN A  20     8820   7056   6497   1441   -198   3018
ATOM    282  OD1 ASN A  20     -31.420  27.564   2.885  1.00 70.55           O  
ANISOU  282  OD1 ASN A  20    10267   8357   8183   1336   -144   2962
ATOM    283  ND2 ASN A  20     -30.198  28.958   4.147  1.00 57.77           N  
ANISOU  283  ND2 ASN A  20     8603   7127   6221   1438   -275   2872
ATOM    284  H   ASN A  20     -34.274  27.509   2.225  1.00  0.00           H  
ATOM    285  HA  ASN A  20     -34.233  30.298   2.925  1.00  0.00           H  
ATOM    286  HB3 ASN A  20     -32.828  29.017   4.962  1.00  0.00           H  
ATOM    287  HB2 ASN A  20     -32.209  30.406   4.124  1.00  0.00           H  
ATOM    288 HD22 ASN A  20     -29.345  28.449   3.963  1.00  0.00           H  
ATOM    289 HD21 ASN A  20     -30.164  29.826   4.662  1.00  0.00           H  
ATOM    290  N   ASN A  21     -32.723  30.564   1.047  1.00 57.31           N  
ANISOU  290  N   ASN A  21     8900   6493   6383   1358    160   3574
ATOM    291  CA  ASN A  21     -31.997  30.709  -0.213  1.00 65.24           C  
ANISOU  291  CA  ASN A  21     9900   7369   7519   1181    327   3647
ATOM    292  C   ASN A  21     -30.651  29.907   0.031  1.00 59.84           C  
ANISOU  292  C   ASN A  21     9086   6776   6876   1025    347   3438
ATOM    293  O   ASN A  21     -29.867  30.294   0.881  1.00 72.52           O  
ANISOU  293  O   ASN A  21    10668   8363   8523    894    484   3496
ATOM    294  CB  ASN A  21     -31.787  32.198  -0.416  1.00 80.02           C  
ANISOU  294  CB  ASN A  21    11859   9302   9244   1188    449   3838
ATOM    295  CG  ASN A  21     -30.822  32.493  -1.549  1.00 84.90           C  
ANISOU  295  CG  ASN A  21    12477  10210   9571   1268    427   3795
ATOM    296  OD1 ASN A  21     -30.811  31.723  -2.516  1.00 82.86           O  
ANISOU  296  OD1 ASN A  21    12183  10104   9198   1363    289   3665
ATOM    297  ND2 ASN A  21     -29.896  33.364  -1.439  1.00103.68           N  
ANISOU  297  ND2 ASN A  21    14895  12663  11833   1231    560   3896
ATOM    298  H   ASN A  21     -32.615  31.339   1.687  1.00  0.00           H  
ATOM    299  HA  ASN A  21     -32.624  30.304  -1.008  1.00  0.00           H  
ATOM    300  HB3 ASN A  21     -31.362  32.769   0.410  1.00  0.00           H  
ATOM    301  HB2 ASN A  21     -32.757  32.564  -0.752  1.00  0.00           H  
ATOM    302 HD22 ASN A  21     -29.113  33.343  -2.076  1.00  0.00           H  
ATOM    303 HD21 ASN A  21     -29.845  34.056  -0.705  1.00  0.00           H  
ATOM    304  N   LEU A  22     -11.892  20.255   2.326  1.00  0.84           N  
ATOM    305  CA  LEU A  22     -10.755  20.190   1.490  1.00  0.84           C  
ATOM    306  C   LEU A  22     -10.104  21.582   1.272  1.00  0.84           C  
ATOM    307  O   LEU A  22     -10.814  22.553   1.212  1.00  0.84           O  
ATOM    308  CB  LEU A  22     -11.306  19.651   0.106  1.00  0.84           C  
ATOM    309  CG  LEU A  22     -10.372  19.273  -1.050  1.00  0.84           C  
ATOM    310  CD1 LEU A  22      -9.407  18.150  -0.571  1.00  0.84           C  
ATOM    311  CD2 LEU A  22     -10.972  19.004  -2.406  1.00  0.84           C  
ATOM    312  H   LEU A  22     -12.459  21.079   2.184  1.00  0.00           H  
ATOM    313  HA  LEU A  22     -10.067  19.408   1.812  1.00  0.00           H  
ATOM    314  HB3 LEU A  22     -11.970  20.447  -0.231  1.00  0.00           H  
ATOM    315  HB2 LEU A  22     -11.983  18.816   0.291  1.00  0.00           H  
ATOM    316  HG  LEU A  22      -9.689  20.117  -1.144  1.00  0.00           H  
ATOM    317 HD11 LEU A  22      -9.987  17.258  -0.333  1.00  0.00           H  
ATOM    318 HD12 LEU A  22      -8.676  17.942  -1.352  1.00  0.00           H  
ATOM    319 HD13 LEU A  22      -8.791  18.453   0.276  1.00  0.00           H  
ATOM    320 HD21 LEU A  22     -11.096  19.899  -3.016  1.00  0.00           H  
ATOM    321 HD22 LEU A  22     -10.369  18.375  -3.061  1.00  0.00           H  
ATOM    322 HD23 LEU A  22     -11.935  18.521  -2.240  1.00  0.00           H  
ATOM    323  N   GLU A  23      -8.801  21.636   1.162  1.00  0.83           N  
ATOM    324  CA  GLU A  23      -8.136  22.885   0.863  1.00  0.83           C  
ATOM    325  C   GLU A  23      -7.697  22.852  -0.633  1.00  0.83           C  
ATOM    326  O   GLU A  23      -6.819  22.073  -0.998  1.00  0.83           O  
ATOM    327  CB  GLU A  23      -6.950  23.109   1.745  1.00  0.83           C  
ATOM    328  CG  GLU A  23      -6.211  24.466   1.469  1.00  0.83           C  
ATOM    329  CD  GLU A  23      -7.114  25.723   1.485  1.00  0.83           C  
ATOM    330  OE1 GLU A  23      -7.204  26.514   0.508  1.00  0.83           O  
ATOM    331  OE2 GLU A  23      -7.711  26.000   2.553  1.00  0.83           O1-
ATOM    332  H   GLU A  23      -8.249  20.806   1.326  1.00  0.00           H  
ATOM    333  HA  GLU A  23      -8.872  23.649   1.115  1.00  0.00           H  
ATOM    334  HB3 GLU A  23      -6.248  22.276   1.688  1.00  0.00           H  
ATOM    335  HB2 GLU A  23      -7.270  23.164   2.785  1.00  0.00           H  
ATOM    336  HG3 GLU A  23      -5.668  24.328   0.534  1.00  0.00           H  
ATOM    337  HG2 GLU A  23      -5.341  24.565   2.119  1.00  0.00           H  
ATOM    338  N   ASN A  24      -8.270  23.709  -1.467  1.00  0.84           N  
ATOM    339  CA  ASN A  24      -8.169  23.744  -2.915  1.00  0.84           C  
ATOM    340  C   ASN A  24      -7.036  24.761  -3.374  1.00  0.84           C  
ATOM    341  O   ASN A  24      -6.796  24.788  -4.577  1.00  0.84           O  
ATOM    342  CB  ASN A  24      -9.531  24.016  -3.565  1.00  0.84           C  
ATOM    343  CG  ASN A  24     -10.591  22.887  -3.562  1.00  0.84           C  
ATOM    344  OD1 ASN A  24     -11.542  22.741  -2.814  1.00  0.84           O  
ATOM    345  ND2 ASN A  24     -10.540  22.065  -4.629  1.00  0.84           N  
ATOM    346  H   ASN A  24      -8.950  24.394  -1.168  1.00  0.00           H  
ATOM    347  HA  ASN A  24      -7.805  22.748  -3.167  1.00  0.00           H  
ATOM    348  HB3 ASN A  24      -9.301  24.293  -4.593  1.00  0.00           H  
ATOM    349  HB2 ASN A  24      -9.927  24.921  -3.104  1.00  0.00           H  
ATOM    350 HD22 ASN A  24     -11.325  21.431  -4.691  1.00  0.00           H  
ATOM    351 HD21 ASN A  24      -9.906  22.135  -5.412  1.00  0.00           H  
ATOM    352  N   SER A  25      -6.416  25.537  -2.478  1.00  0.86           N  
ATOM    353  CA  SER A  25      -5.647  26.701  -2.773  1.00  0.86           C  
ATOM    354  C   SER A  25      -4.363  26.782  -1.946  1.00  0.86           C  
ATOM    355  O   SER A  25      -4.396  26.262  -0.790  1.00  0.86           O  
ATOM    356  CB  SER A  25      -6.529  28.025  -2.714  1.00  0.86           C  
ATOM    357  OG  SER A  25      -6.697  28.387  -1.360  1.00  0.86           O  
ATOM    358  H   SER A  25      -6.436  25.374  -1.482  1.00  0.00           H  
ATOM    359  HA  SER A  25      -5.237  26.487  -3.760  1.00  0.00           H  
ATOM    360  HB3 SER A  25      -7.369  27.957  -3.406  1.00  0.00           H  
ATOM    361  HB2 SER A  25      -5.938  28.817  -3.173  1.00  0.00           H  
ATOM    362  HG  SER A  25      -6.933  27.609  -0.849  1.00  0.00           H  
ATOM    363  N   HIS A  26      -3.383  27.581  -2.475  1.00  0.83           N  
ATOM    364  CA  HIS A  26      -2.031  27.637  -1.915  1.00  0.83           C  
ATOM    365  C   HIS A  26      -1.519  29.018  -2.358  1.00  0.83           C  
ATOM    366  O   HIS A  26      -2.052  29.593  -3.255  1.00  0.83           O  
ATOM    367  CB  HIS A  26      -1.130  26.519  -2.540  1.00  0.83           C  
ATOM    368  CG  HIS A  26      -1.068  26.320  -4.024  1.00  0.83           C  
ATOM    369  ND1 HIS A  26      -0.105  26.980  -4.737  1.00  0.83           N  
ATOM    370  CD2 HIS A  26      -1.835  25.579  -4.893  1.00  0.83           C  
ATOM    371  CE1 HIS A  26      -0.340  26.780  -5.967  1.00  0.83           C  
ATOM    372  NE2 HIS A  26      -1.375  25.961  -6.101  1.00  0.83           N  
ATOM    373  H   HIS A  26      -3.568  28.187  -3.261  1.00  0.00           H  
ATOM    374  HA  HIS A  26      -2.024  27.447  -0.842  1.00  0.00           H  
ATOM    375  HB3 HIS A  26      -1.296  25.524  -2.126  1.00  0.00           H  
ATOM    376  HB2 HIS A  26      -0.101  26.687  -2.221  1.00  0.00           H  
ATOM    377  HD2 HIS A  26      -2.670  24.897  -4.829  1.00  0.00           H  
ATOM    378  HE1 HIS A  26       0.036  27.191  -6.892  1.00  0.00           H  
ATOM    379  HE2 HIS A  26      -1.737  25.509  -6.928  1.00  0.00           H  
ATOM    380  N   ASN A  27      -0.424  29.478  -1.782  1.00  0.86           N  
ATOM    381  CA  ASN A  27       0.079  30.837  -1.917  1.00  0.86           C  
ATOM    382  C   ASN A  27       1.002  31.158  -3.134  1.00  0.86           C  
ATOM    383  O   ASN A  27       1.439  32.325  -3.262  1.00  0.86           O  
ATOM    384  CB  ASN A  27       0.716  31.235  -0.513  1.00  0.86           C  
ATOM    385  CG  ASN A  27       2.117  30.682  -0.351  1.00  0.86           C  
ATOM    386  OD1 ASN A  27       2.585  29.838  -1.134  1.00  0.86           O  
ATOM    387  ND2 ASN A  27       2.826  31.293   0.597  1.00  0.86           N  
ATOM    388  H   ASN A  27      -0.083  29.027  -0.945  1.00  0.00           H  
ATOM    389  HA  ASN A  27      -0.724  31.513  -2.212  1.00  0.00           H  
ATOM    390  HB3 ASN A  27       0.126  30.865   0.325  1.00  0.00           H  
ATOM    391  HB2 ASN A  27       0.857  32.304  -0.352  1.00  0.00           H  
ATOM    392 HD22 ASN A  27       3.752  30.928   0.769  1.00  0.00           H  
ATOM    393 HD21 ASN A  27       2.422  31.914   1.283  1.00  0.00           H  
ATOM    394  N   GLY A  28       1.203  30.069  -3.923  1.00  0.91           N  
ATOM    395  CA  GLY A  28       2.065  29.955  -5.097  1.00  0.91           C  
ATOM    396  C   GLY A  28       3.533  30.422  -4.748  1.00  0.91           C  
ATOM    397  O   GLY A  28       4.188  30.950  -5.674  1.00  0.91           O  
ATOM    398  H   GLY A  28       0.758  29.240  -3.556  1.00  0.00           H  
ATOM    399  HA3 GLY A  28       1.787  30.653  -5.887  1.00  0.00           H  
ATOM    400  HA2 GLY A  28       2.201  28.922  -5.417  1.00  0.00           H  
ATOM    401  N   LYS A  29       4.059  30.346  -3.515  1.00  0.84           N  
ATOM    402  CA  LYS A  29       5.411  30.739  -3.275  1.00  0.84           C  
ATOM    403  C   LYS A  29       5.927  29.991  -2.089  1.00  0.84           C  
ATOM    404  O   LYS A  29       5.219  29.461  -1.271  1.00  0.84           O  
ATOM    405  CB  LYS A  29       5.534  32.335  -3.109  1.00  0.84           C  
ATOM    406  CG  LYS A  29       4.577  32.898  -2.019  1.00  0.84           C  
ATOM    407  CD  LYS A  29       4.500  34.434  -1.929  1.00  0.84           C  
ATOM    408  CE  LYS A  29       3.749  34.934  -0.671  1.00  0.84           C  
ATOM    409  NZ  LYS A  29       3.320  36.403  -0.658  1.00  0.84           N1+
ATOM    410  H   LYS A  29       3.703  29.961  -2.652  1.00  0.00           H  
ATOM    411  HA  LYS A  29       6.050  30.452  -4.110  1.00  0.00           H  
ATOM    412  HB3 LYS A  29       5.299  32.931  -3.990  1.00  0.00           H  
ATOM    413  HB2 LYS A  29       6.595  32.499  -2.920  1.00  0.00           H  
ATOM    414  HG3 LYS A  29       4.928  32.563  -1.043  1.00  0.00           H  
ATOM    415  HG2 LYS A  29       3.615  32.398  -2.130  1.00  0.00           H  
ATOM    416  HD3 LYS A  29       4.089  34.871  -2.838  1.00  0.00           H  
ATOM    417  HD2 LYS A  29       5.526  34.801  -1.966  1.00  0.00           H  
ATOM    418  HE3 LYS A  29       4.356  34.857   0.230  1.00  0.00           H  
ATOM    419  HE2 LYS A  29       2.857  34.311  -0.605  1.00  0.00           H  
ATOM    420  HZ1 LYS A  29       2.685  36.676  -1.395  1.00  0.00           H  
ATOM    421  HZ2 LYS A  29       2.881  36.548   0.240  1.00  0.00           H  
ATOM    422  HZ3 LYS A  29       4.171  36.946  -0.693  1.00  0.00           H  
ATOM    423  N   LEU A  30       7.247  29.852  -2.103  1.00  0.85           N  
ATOM    424  CA  LEU A  30       7.954  29.033  -1.085  1.00  0.85           C  
ATOM    425  C   LEU A  30       8.329  29.955   0.104  1.00  0.85           C  
ATOM    426  O   LEU A  30       8.887  31.030  -0.109  1.00  0.85           O  
ATOM    427  CB  LEU A  30       9.261  28.493  -1.742  1.00  0.85           C  
ATOM    428  CG  LEU A  30       9.058  27.578  -2.996  1.00  0.85           C  
ATOM    429  CD1 LEU A  30      10.141  27.805  -4.102  1.00  0.85           C  
ATOM    430  CD2 LEU A  30       8.845  26.067  -2.672  1.00  0.85           C  
ATOM    431  H   LEU A  30       7.780  30.375  -2.782  1.00  0.00           H  
ATOM    432  HA  LEU A  30       7.284  28.252  -0.726  1.00  0.00           H  
ATOM    433  HB3 LEU A  30       9.796  27.935  -0.974  1.00  0.00           H  
ATOM    434  HB2 LEU A  30       9.888  29.362  -1.941  1.00  0.00           H  
ATOM    435  HG  LEU A  30       8.096  27.733  -3.484  1.00  0.00           H  
ATOM    436 HD11 LEU A  30      10.333  28.874  -4.199  1.00  0.00           H  
ATOM    437 HD12 LEU A  30      11.107  27.389  -3.816  1.00  0.00           H  
ATOM    438 HD13 LEU A  30       9.918  27.470  -5.115  1.00  0.00           H  
ATOM    439 HD21 LEU A  30       7.781  25.864  -2.549  1.00  0.00           H  
ATOM    440 HD22 LEU A  30       9.348  25.304  -3.266  1.00  0.00           H  
ATOM    441 HD23 LEU A  30       9.214  25.774  -1.690  1.00  0.00           H  
ATOM    442  N   CYS A  31       8.014  29.537   1.309  1.00  0.85           N  
ATOM    443  CA  CYS A  31       7.993  30.242   2.590  1.00  0.85           C  
ATOM    444  C   CYS A  31       9.155  29.733   3.533  1.00  0.85           C  
ATOM    445  O   CYS A  31       9.796  28.734   3.203  1.00  0.85           O  
ATOM    446  CB  CYS A  31       6.654  30.110   3.288  1.00  0.85           C  
ATOM    447  SG  CYS A  31       5.263  31.003   2.559  1.00  0.85           S  
ATOM    448  H   CYS A  31       7.740  28.564   1.318  1.00  0.00           H  
ATOM    449  HA  CYS A  31       8.134  31.305   2.394  1.00  0.00           H  
ATOM    450  HB3 CYS A  31       6.716  30.279   4.363  1.00  0.00           H  
ATOM    451  HB2 CYS A  31       6.344  29.065   3.237  1.00  0.00           H  
ATOM    452  N   LEU A  32       9.329  30.408   4.678  1.00  0.82           N  
ATOM    453  CA  LEU A  32      10.060  30.026   5.820  1.00  0.82           C  
ATOM    454  C   LEU A  32       9.217  28.952   6.569  1.00  0.82           C  
ATOM    455  O   LEU A  32       8.256  29.345   7.218  1.00  0.82           O  
ATOM    456  CB  LEU A  32      10.263  31.256   6.662  1.00  0.82           C  
ATOM    457  CG  LEU A  32      11.318  32.284   6.249  1.00  0.82           C  
ATOM    458  CD1 LEU A  32      10.978  32.977   4.973  1.00  0.82           C  
ATOM    459  CD2 LEU A  32      11.551  33.261   7.458  1.00  0.82           C  
ATOM    460  H   LEU A  32       8.728  31.202   4.846  1.00  0.00           H  
ATOM    461  HA  LEU A  32      11.015  29.576   5.551  1.00  0.00           H  
ATOM    462  HB3 LEU A  32      10.551  30.898   7.650  1.00  0.00           H  
ATOM    463  HB2 LEU A  32       9.300  31.690   6.932  1.00  0.00           H  
ATOM    464  HG  LEU A  32      12.253  31.796   5.974  1.00  0.00           H  
ATOM    465 HD11 LEU A  32      11.563  33.884   4.821  1.00  0.00           H  
ATOM    466 HD12 LEU A  32      11.361  32.384   4.143  1.00  0.00           H  
ATOM    467 HD13 LEU A  32       9.910  32.956   4.753  1.00  0.00           H  
ATOM    468 HD21 LEU A  32      11.024  32.827   8.308  1.00  0.00           H  
ATOM    469 HD22 LEU A  32      12.606  33.443   7.660  1.00  0.00           H  
ATOM    470 HD23 LEU A  32      11.017  34.187   7.246  1.00  0.00           H  
ATOM    471  N   LEU A  33       9.466  27.681   6.300  1.00  0.78           N  
ATOM    472  CA  LEU A  33       8.771  26.639   6.997  1.00  0.78           C  
ATOM    473  C   LEU A  33       9.102  26.716   8.489  1.00  0.78           C  
ATOM    474  O   LEU A  33      10.198  26.885   8.842  1.00  0.78           O  
ATOM    475  CB  LEU A  33       9.037  25.313   6.365  1.00  0.78           C  
ATOM    476  CG  LEU A  33       8.186  24.152   6.791  1.00  0.78           C  
ATOM    477  CD1 LEU A  33       6.685  24.427   6.662  1.00  0.78           C  
ATOM    478  CD2 LEU A  33       8.652  22.802   6.028  1.00  0.78           C  
ATOM    479  H   LEU A  33      10.369  27.537   5.870  1.00  0.00           H  
ATOM    480  HA  LEU A  33       7.720  26.845   6.793  1.00  0.00           H  
ATOM    481  HB3 LEU A  33      10.064  25.127   6.676  1.00  0.00           H  
ATOM    482  HB2 LEU A  33       9.010  25.446   5.284  1.00  0.00           H  
ATOM    483  HG  LEU A  33       8.377  23.988   7.851  1.00  0.00           H  
ATOM    484 HD11 LEU A  33       6.151  23.525   6.361  1.00  0.00           H  
ATOM    485 HD12 LEU A  33       6.192  24.827   7.549  1.00  0.00           H  
ATOM    486 HD13 LEU A  33       6.529  25.132   5.846  1.00  0.00           H  
ATOM    487 HD21 LEU A  33       9.560  22.994   5.456  1.00  0.00           H  
ATOM    488 HD22 LEU A  33       8.744  22.031   6.793  1.00  0.00           H  
ATOM    489 HD23 LEU A  33       7.935  22.401   5.311  1.00  0.00           H  
ATOM    490  N   LYS A  34       8.083  26.788   9.390  1.00  0.71           N  
ATOM    491  CA  LYS A  34       8.157  26.860  10.820  1.00  0.71           C  
ATOM    492  C   LYS A  34       9.107  28.026  11.281  1.00  0.71           C  
ATOM    493  O   LYS A  34       9.809  28.051  12.323  1.00  0.71           O  
ATOM    494  CB  LYS A  34       8.492  25.514  11.551  1.00  0.71           C  
ATOM    495  CG  LYS A  34       7.602  25.159  12.809  1.00  0.71           C  
ATOM    496  CD  LYS A  34       7.846  26.128  14.039  1.00  0.71           C  
ATOM    497  CE  LYS A  34       7.606  25.370  15.371  1.00  0.71           C  
ATOM    498  NZ  LYS A  34       8.019  26.228  16.496  1.00  0.71           N1+
ATOM    499  H   LYS A  34       7.184  27.002   8.982  1.00  0.00           H  
ATOM    500  HA  LYS A  34       7.238  27.319  11.182  1.00  0.00           H  
ATOM    501  HB3 LYS A  34       9.564  25.411  11.722  1.00  0.00           H  
ATOM    502  HB2 LYS A  34       8.229  24.674  10.907  1.00  0.00           H  
ATOM    503  HG3 LYS A  34       7.943  24.198  13.194  1.00  0.00           H  
ATOM    504  HG2 LYS A  34       6.538  25.040  12.607  1.00  0.00           H  
ATOM    505  HD3 LYS A  34       7.121  26.938  13.967  1.00  0.00           H  
ATOM    506  HD2 LYS A  34       8.861  26.523  14.085  1.00  0.00           H  
ATOM    507  HE3 LYS A  34       8.246  24.490  15.304  1.00  0.00           H  
ATOM    508  HE2 LYS A  34       6.559  25.069  15.410  1.00  0.00           H  
ATOM    509  HZ1 LYS A  34       7.341  26.975  16.549  1.00  0.00           H  
ATOM    510  HZ2 LYS A  34       8.041  25.697  17.354  1.00  0.00           H  
ATOM    511  HZ3 LYS A  34       8.980  26.491  16.329  1.00  0.00           H  
ATOM    512  N   GLY A  35       9.060  29.108  10.533  1.00  0.84           N  
ATOM    513  CA  GLY A  35       9.822  30.317  10.712  1.00  0.84           C  
ATOM    514  C   GLY A  35      11.369  30.138  10.514  1.00  0.84           C  
ATOM    515  O   GLY A  35      12.093  30.940  11.100  1.00  0.84           O  
ATOM    516  H   GLY A  35       8.560  29.061   9.657  1.00  0.00           H  
ATOM    517  HA3 GLY A  35       9.567  30.769  11.671  1.00  0.00           H  
ATOM    518  HA2 GLY A  35       9.569  31.049   9.947  1.00  0.00           H  
ATOM    519  N   ILE A  36      11.725  29.059   9.848  1.00  0.76           N  
ATOM    520  CA  ILE A  36      13.096  28.777   9.398  1.00  0.76           C  
ATOM    521  C   ILE A  36      13.233  28.764   7.833  1.00  0.76           C  
ATOM    522  O   ILE A  36      12.341  28.099   7.303  1.00  0.76           O  
ATOM    523  CB  ILE A  36      13.594  27.369   9.939  1.00  0.76           C  
ATOM    524  CG1 ILE A  36      13.665  27.330  11.477  1.00  0.76           C  
ATOM    525  CG2 ILE A  36      14.871  26.771   9.326  1.00  0.76           C  
ATOM    526  CD1 ILE A  36      13.715  25.863  11.953  1.00  0.76           C  
ATOM    527  H   ILE A  36      11.059  28.516   9.316  1.00  0.00           H  
ATOM    528  HA  ILE A  36      13.813  29.504   9.782  1.00  0.00           H  
ATOM    529  HB  ILE A  36      12.925  26.577   9.601  1.00  0.00           H  
ATOM    530 HG13 ILE A  36      12.902  28.016  11.845  1.00  0.00           H  
ATOM    531 HG12 ILE A  36      14.537  27.868  11.848  1.00  0.00           H  
ATOM    532 HG21 ILE A  36      14.971  25.727   9.623  1.00  0.00           H  
ATOM    533 HG22 ILE A  36      14.865  26.900   8.244  1.00  0.00           H  
ATOM    534 HG23 ILE A  36      15.780  27.221   9.725  1.00  0.00           H  
ATOM    535 HD11 ILE A  36      14.706  25.488  11.698  1.00  0.00           H  
ATOM    536 HD12 ILE A  36      13.602  25.774  13.033  1.00  0.00           H  
ATOM    537 HD13 ILE A  36      12.887  25.307  11.512  1.00  0.00           H  
ATOM    538  N   ALA A  37      14.283  29.417   7.359  1.00  0.83           N  
ATOM    539  CA  ALA A  37      14.437  29.640   5.893  1.00  0.83           C  
ATOM    540  C   ALA A  37      15.105  28.477   5.282  1.00  0.83           C  
ATOM    541  O   ALA A  37      16.086  27.966   5.887  1.00  0.83           O  
ATOM    542  CB  ALA A  37      15.329  30.909   5.685  1.00  0.83           C  
ATOM    543  H   ALA A  37      15.019  29.736   7.972  1.00  0.00           H  
ATOM    544  HA  ALA A  37      13.508  30.015   5.463  1.00  0.00           H  
ATOM    545  HB1 ALA A  37      15.475  31.169   4.637  1.00  0.00           H  
ATOM    546  HB2 ALA A  37      14.748  31.685   6.184  1.00  0.00           H  
ATOM    547  HB3 ALA A  37      16.334  30.889   6.108  1.00  0.00           H  
ATOM    548  N   PRO A  38      14.718  28.127   4.065  1.00  0.81           N  
ATOM    549  CA  PRO A  38      15.271  26.903   3.425  1.00  0.81           C  
ATOM    550  C   PRO A  38      16.635  27.217   2.783  1.00  0.81           C  
ATOM    551  O   PRO A  38      17.065  28.380   2.688  1.00  0.81           O  
ATOM    552  CB  PRO A  38      14.338  26.481   2.264  1.00  0.81           C  
ATOM    553  CG  PRO A  38      13.459  27.683   2.128  1.00  0.81           C  
ATOM    554  CD  PRO A  38      13.432  28.427   3.454  1.00  0.81           C  
ATOM    555  HA  PRO A  38      15.312  26.090   4.150  1.00  0.00           H  
ATOM    556  HB3 PRO A  38      13.623  25.701   2.527  1.00  0.00           H  
ATOM    557  HB2 PRO A  38      14.833  26.152   1.351  1.00  0.00           H  
ATOM    558  HG3 PRO A  38      12.467  27.460   1.734  1.00  0.00           H  
ATOM    559  HG2 PRO A  38      13.924  28.373   1.425  1.00  0.00           H  
ATOM    560  HD2 PRO A  38      13.119  29.466   3.350  1.00  0.00           H  
ATOM    561  HD3 PRO A  38      12.703  27.992   4.138  1.00  0.00           H  
ATOM    562  N   LEU A  39      17.251  26.183   2.218  1.00  0.79           N  
ATOM    563  CA  LEU A  39      18.515  26.306   1.471  1.00  0.79           C  
ATOM    564  C   LEU A  39      18.189  26.517  -0.011  1.00  0.79           C  
ATOM    565  O   LEU A  39      17.706  25.634  -0.743  1.00  0.79           O  
ATOM    566  CB  LEU A  39      19.269  25.046   1.747  1.00  0.79           C  
ATOM    567  CG  LEU A  39      20.805  25.120   1.486  1.00  0.79           C  
ATOM    568  CD1 LEU A  39      21.203  25.535   0.131  1.00  0.79           C  
ATOM    569  CD2 LEU A  39      21.568  25.919   2.588  1.00  0.79           C  
ATOM    570  H   LEU A  39      16.794  25.288   2.116  1.00  0.00           H  
ATOM    571  HA  LEU A  39      19.058  27.037   2.071  1.00  0.00           H  
ATOM    572  HB3 LEU A  39      18.783  24.246   1.188  1.00  0.00           H  
ATOM    573  HB2 LEU A  39      19.123  24.684   2.764  1.00  0.00           H  
ATOM    574  HG  LEU A  39      21.171  24.115   1.699  1.00  0.00           H  
ATOM    575 HD11 LEU A  39      21.081  26.562  -0.212  1.00  0.00           H  
ATOM    576 HD12 LEU A  39      22.241  25.304  -0.109  1.00  0.00           H  
ATOM    577 HD13 LEU A  39      20.685  24.928  -0.613  1.00  0.00           H  
ATOM    578 HD21 LEU A  39      22.444  25.352   2.902  1.00  0.00           H  
ATOM    579 HD22 LEU A  39      21.782  26.936   2.260  1.00  0.00           H  
ATOM    580 HD23 LEU A  39      20.991  25.960   3.511  1.00  0.00           H  
ATOM    581  N   GLN A  40      18.554  27.722  -0.423  1.00  0.77           N  
ATOM    582  CA  GLN A  40      18.557  28.121  -1.791  1.00  0.77           C  
ATOM    583  C   GLN A  40      19.948  27.852  -2.424  1.00  0.77           C  
ATOM    584  O   GLN A  40      20.823  28.707  -2.147  1.00  0.77           O  
ATOM    585  CB  GLN A  40      18.216  29.678  -1.822  1.00  0.77           C  
ATOM    586  CG  GLN A  40      18.367  30.444  -3.132  1.00  0.77           C  
ATOM    587  CD  GLN A  40      17.478  29.903  -4.214  1.00  0.77           C  
ATOM    588  OE1 GLN A  40      17.852  28.828  -4.745  1.00  0.77           O  
ATOM    589  NE2 GLN A  40      16.472  30.598  -4.793  1.00  0.77           N  
ATOM    590  H   GLN A  40      18.872  28.385   0.270  1.00  0.00           H  
ATOM    591  HA  GLN A  40      17.836  27.562  -2.388  1.00  0.00           H  
ATOM    592  HB3 GLN A  40      18.771  30.247  -1.076  1.00  0.00           H  
ATOM    593  HB2 GLN A  40      17.186  29.774  -1.478  1.00  0.00           H  
ATOM    594  HG3 GLN A  40      19.342  30.423  -3.618  1.00  0.00           H  
ATOM    595  HG2 GLN A  40      18.110  31.487  -2.946  1.00  0.00           H  
ATOM    596 HE22 GLN A  40      16.119  30.129  -5.615  1.00  0.00           H  
ATOM    597 HE21 GLN A  40      15.895  31.282  -4.324  1.00  0.00           H  
ATOM    598  N   LEU A  41      20.117  26.826  -3.254  1.00  0.78           N  
ATOM    599  CA  LEU A  41      21.314  26.620  -4.011  1.00  0.78           C  
ATOM    600  C   LEU A  41      21.629  27.699  -5.059  1.00  0.78           C  
ATOM    601  O   LEU A  41      22.761  27.667  -5.507  1.00  0.78           O  
ATOM    602  CB  LEU A  41      21.283  25.272  -4.750  1.00  0.78           C  
ATOM    603  CG  LEU A  41      20.987  24.048  -3.956  1.00  0.78           C  
ATOM    604  CD1 LEU A  41      20.783  22.776  -4.814  1.00  0.78           C  
ATOM    605  CD2 LEU A  41      22.187  23.706  -2.998  1.00  0.78           C  
ATOM    606  H   LEU A  41      19.329  26.238  -3.485  1.00  0.00           H  
ATOM    607  HA  LEU A  41      22.116  26.565  -3.275  1.00  0.00           H  
ATOM    608  HB3 LEU A  41      22.270  25.203  -5.205  1.00  0.00           H  
ATOM    609  HB2 LEU A  41      20.590  25.380  -5.584  1.00  0.00           H  
ATOM    610  HG  LEU A  41      20.083  24.054  -3.348  1.00  0.00           H  
ATOM    611 HD11 LEU A  41      20.716  21.825  -4.286  1.00  0.00           H  
ATOM    612 HD12 LEU A  41      19.800  22.996  -5.231  1.00  0.00           H  
ATOM    613 HD13 LEU A  41      21.480  22.724  -5.651  1.00  0.00           H  
ATOM    614 HD21 LEU A  41      22.723  22.794  -3.261  1.00  0.00           H  
ATOM    615 HD22 LEU A  41      22.979  24.455  -2.956  1.00  0.00           H  
ATOM    616 HD23 LEU A  41      21.920  23.662  -1.943  1.00  0.00           H  
ATOM    617  N   GLY A  42      20.749  28.596  -5.400  1.00  0.78           N  
ATOM    618  CA  GLY A  42      20.933  29.501  -6.516  1.00  0.78           C  
ATOM    619  C   GLY A  42      20.841  28.839  -7.863  1.00  0.78           C  
ATOM    620  O   GLY A  42      20.177  27.810  -8.023  1.00  0.78           O  
ATOM    621  H   GLY A  42      19.878  28.444  -4.911  1.00  0.00           H  
ATOM    622  HA3 GLY A  42      21.924  29.949  -6.443  1.00  0.00           H  
ATOM    623  HA2 GLY A  42      20.210  30.314  -6.458  1.00  0.00           H  
ATOM    624  N   ASN A  43      21.580  29.317  -8.900  1.00  0.74           N  
ATOM    625  CA  ASN A  43      21.808  28.590 -10.188  1.00  0.74           C  
ATOM    626  C   ASN A  43      22.696  27.302 -10.059  1.00  0.74           C  
ATOM    627  O   ASN A  43      22.794  26.688 -11.103  1.00  0.74           O  
ATOM    628  CB  ASN A  43      22.292  29.534 -11.366  1.00  0.74           C  
ATOM    629  CG  ASN A  43      21.287  30.637 -11.645  1.00  0.74           C  
ATOM    630  OD1 ASN A  43      20.286  30.496 -12.281  1.00  0.74           O  
ATOM    631  ND2 ASN A  43      21.621  31.810 -11.098  1.00  0.74           N  
ATOM    632  H   ASN A  43      22.203  30.078  -8.667  1.00  0.00           H  
ATOM    633  HA  ASN A  43      20.913  28.098 -10.569  1.00  0.00           H  
ATOM    634  HB3 ASN A  43      22.439  29.001 -12.305  1.00  0.00           H  
ATOM    635  HB2 ASN A  43      23.270  29.932 -11.093  1.00  0.00           H  
ATOM    636 HD22 ASN A  43      21.022  32.599 -11.294  1.00  0.00           H  
ATOM    637 HD21 ASN A  43      22.442  31.849 -10.511  1.00  0.00           H  
ATOM    638  N   CYS A  44      23.154  26.905  -8.877  1.00  0.83           N  
ATOM    639  CA  CYS A  44      24.016  25.797  -8.640  1.00  0.83           C  
ATOM    640  C   CYS A  44      23.216  24.497  -8.404  1.00  0.83           C  
ATOM    641  O   CYS A  44      22.133  24.408  -7.856  1.00  0.83           O  
ATOM    642  CB  CYS A  44      24.867  26.129  -7.386  1.00  0.83           C  
ATOM    643  SG  CYS A  44      26.603  25.563  -7.555  1.00  0.83           S  
ATOM    644  H   CYS A  44      22.867  27.343  -8.014  1.00  0.00           H  
ATOM    645  HA  CYS A  44      24.708  25.713  -9.477  1.00  0.00           H  
ATOM    646  HB3 CYS A  44      24.380  25.687  -6.517  1.00  0.00           H  
ATOM    647  HB2 CYS A  44      24.955  27.212  -7.301  1.00  0.00           H  
ATOM    648  N   SER A  45      23.879  23.410  -8.760  1.00  0.85           N  
ATOM    649  CA  SER A  45      23.417  22.064  -8.407  1.00  0.85           C  
ATOM    650  C   SER A  45      23.757  21.704  -6.938  1.00  0.85           C  
ATOM    651  O   SER A  45      24.675  22.303  -6.346  1.00  0.85           O  
ATOM    652  CB  SER A  45      23.810  21.037  -9.458  1.00  0.85           C  
ATOM    653  OG  SER A  45      25.213  20.634  -9.401  1.00  0.85           O  
ATOM    654  H   SER A  45      24.855  23.506  -9.005  1.00  0.00           H  
ATOM    655  HA  SER A  45      22.334  22.116  -8.516  1.00  0.00           H  
ATOM    656  HB3 SER A  45      23.676  21.255 -10.517  1.00  0.00           H  
ATOM    657  HB2 SER A  45      23.251  20.117  -9.280  1.00  0.00           H  
ATOM    658  HG  SER A  45      25.275  19.864  -9.972  1.00  0.00           H  
ATOM    659  N   VAL A  46      23.129  20.590  -6.536  1.00  0.85           N  
ATOM    660  CA  VAL A  46      23.467  19.829  -5.310  1.00  0.85           C  
ATOM    661  C   VAL A  46      24.977  19.391  -5.427  1.00  0.85           C  
ATOM    662  O   VAL A  46      25.755  19.635  -4.475  1.00  0.85           O  
ATOM    663  CB  VAL A  46      22.538  18.555  -4.989  1.00  0.85           C  
ATOM    664  CG1 VAL A  46      23.031  17.754  -3.798  1.00  0.85           C  
ATOM    665  CG2 VAL A  46      21.244  19.196  -4.458  1.00  0.85           C  
ATOM    666  H   VAL A  46      22.427  20.155  -7.118  1.00  0.00           H  
ATOM    667  HA  VAL A  46      23.483  20.583  -4.523  1.00  0.00           H  
ATOM    668  HB  VAL A  46      22.350  17.845  -5.795  1.00  0.00           H  
ATOM    669 HG11 VAL A  46      22.254  17.037  -3.530  1.00  0.00           H  
ATOM    670 HG12 VAL A  46      23.982  17.317  -4.102  1.00  0.00           H  
ATOM    671 HG13 VAL A  46      23.109  18.416  -2.935  1.00  0.00           H  
ATOM    672 HG21 VAL A  46      21.244  19.902  -3.627  1.00  0.00           H  
ATOM    673 HG22 VAL A  46      20.687  19.755  -5.210  1.00  0.00           H  
ATOM    674 HG23 VAL A  46      20.491  18.464  -4.165  1.00  0.00           H  
ATOM    675  N   ALA A  47      25.332  18.811  -6.607  1.00  0.89           N  
ATOM    676  CA  ALA A  47      26.703  18.508  -6.914  1.00  0.89           C  
ATOM    677  C   ALA A  47      27.660  19.715  -6.823  1.00  0.89           C  
ATOM    678  O   ALA A  47      28.656  19.664  -6.107  1.00  0.89           O  
ATOM    679  CB  ALA A  47      26.894  17.813  -8.279  1.00  0.89           C  
ATOM    680  H   ALA A  47      24.617  18.660  -7.305  1.00  0.00           H  
ATOM    681  HA  ALA A  47      27.075  17.850  -6.129  1.00  0.00           H  
ATOM    682  HB1 ALA A  47      27.937  17.896  -8.587  1.00  0.00           H  
ATOM    683  HB2 ALA A  47      26.750  16.732  -8.284  1.00  0.00           H  
ATOM    684  HB3 ALA A  47      26.298  18.298  -9.052  1.00  0.00           H  
ATOM    685  N   GLY A  48      27.419  20.858  -7.442  1.00  0.90           N  
ATOM    686  CA  GLY A  48      28.360  22.019  -7.435  1.00  0.90           C  
ATOM    687  C   GLY A  48      28.415  22.781  -6.086  1.00  0.90           C  
ATOM    688  O   GLY A  48      29.464  23.380  -5.885  1.00  0.90           O  
ATOM    689  H   GLY A  48      26.581  20.945  -8.000  1.00  0.00           H  
ATOM    690  HA3 GLY A  48      28.065  22.776  -8.162  1.00  0.00           H  
ATOM    691  HA2 GLY A  48      29.350  21.748  -7.802  1.00  0.00           H  
ATOM    692  N   TRP A  49      27.303  22.833  -5.335  1.00  0.83           N  
ATOM    693  CA  TRP A  49      27.212  23.295  -3.898  1.00  0.83           C  
ATOM    694  C   TRP A  49      28.189  22.431  -3.116  1.00  0.83           C  
ATOM    695  O   TRP A  49      29.068  22.969  -2.451  1.00  0.83           O  
ATOM    696  CB  TRP A  49      25.804  23.196  -3.460  1.00  0.83           C  
ATOM    697  CG  TRP A  49      25.482  23.269  -1.998  1.00  0.83           C  
ATOM    698  CD1 TRP A  49      25.512  24.408  -1.289  1.00  0.83           C  
ATOM    699  CD2 TRP A  49      24.714  22.298  -1.202  1.00  0.83           C  
ATOM    700  NE1 TRP A  49      24.858  24.191  -0.100  1.00  0.83           N  
ATOM    701  CE2 TRP A  49      24.272  22.963   0.009  1.00  0.83           C  
ATOM    702  CE3 TRP A  49      24.264  20.987  -1.403  1.00  0.83           C  
ATOM    703  CZ2 TRP A  49      23.410  22.345   0.943  1.00  0.83           C  
ATOM    704  CZ3 TRP A  49      23.358  20.380  -0.507  1.00  0.83           C  
ATOM    705  CH2 TRP A  49      22.893  21.007   0.668  1.00  0.83           C  
ATOM    706  H   TRP A  49      26.551  22.183  -5.513  1.00  0.00           H  
ATOM    707  HA  TRP A  49      27.554  24.330  -3.863  1.00  0.00           H  
ATOM    708  HB3 TRP A  49      25.430  22.182  -3.609  1.00  0.00           H  
ATOM    709  HB2 TRP A  49      25.128  23.831  -4.031  1.00  0.00           H  
ATOM    710  HD1 TRP A  49      26.020  25.314  -1.583  1.00  0.00           H  
ATOM    711  HE1 TRP A  49      24.919  24.970   0.541  1.00  0.00           H  
ATOM    712  HE3 TRP A  49      24.675  20.407  -2.217  1.00  0.00           H  
ATOM    713  HZ2 TRP A  49      22.973  22.963   1.714  1.00  0.00           H  
ATOM    714  HZ3 TRP A  49      23.000  19.361  -0.491  1.00  0.00           H  
ATOM    715  HH2 TRP A  49      22.110  20.572   1.271  1.00  0.00           H  
ATOM    716  N   ILE A  50      28.089  21.099  -3.229  1.00  0.86           N  
ATOM    717  CA  ILE A  50      28.932  20.098  -2.499  1.00  0.86           C  
ATOM    718  C   ILE A  50      30.403  20.137  -3.032  1.00  0.86           C  
ATOM    719  O   ILE A  50      31.312  20.079  -2.237  1.00  0.86           O  
ATOM    720  CB  ILE A  50      28.437  18.623  -2.674  1.00  0.86           C  
ATOM    721  CG1 ILE A  50      27.119  18.436  -1.776  1.00  0.86           C  
ATOM    722  CG2 ILE A  50      29.417  17.415  -2.488  1.00  0.86           C  
ATOM    723  CD1 ILE A  50      27.412  18.498  -0.268  1.00  0.86           C  
ATOM    724  H   ILE A  50      27.484  20.626  -3.886  1.00  0.00           H  
ATOM    725  HA  ILE A  50      28.904  20.400  -1.453  1.00  0.00           H  
ATOM    726  HB  ILE A  50      28.244  18.452  -3.732  1.00  0.00           H  
ATOM    727 HG13 ILE A  50      26.708  17.495  -2.144  1.00  0.00           H  
ATOM    728 HG12 ILE A  50      26.397  19.184  -2.102  1.00  0.00           H  
ATOM    729 HG21 ILE A  50      30.011  17.501  -1.579  1.00  0.00           H  
ATOM    730 HG22 ILE A  50      28.881  16.467  -2.546  1.00  0.00           H  
ATOM    731 HG23 ILE A  50      30.156  17.391  -3.289  1.00  0.00           H  
ATOM    732 HD11 ILE A  50      26.976  19.341   0.269  1.00  0.00           H  
ATOM    733 HD12 ILE A  50      27.102  17.567   0.207  1.00  0.00           H  
ATOM    734 HD13 ILE A  50      28.472  18.614  -0.045  1.00  0.00           H  
ATOM    735  N   LEU A  51      30.620  20.335  -4.341  1.00  0.89           N  
ATOM    736  CA  LEU A  51      31.952  20.551  -4.959  1.00  0.89           C  
ATOM    737  C   LEU A  51      32.566  21.910  -4.574  1.00  0.89           C  
ATOM    738  O   LEU A  51      33.842  21.939  -4.577  1.00  0.89           O  
ATOM    739  CB  LEU A  51      31.953  20.418  -6.501  1.00  0.89           C  
ATOM    740  CG  LEU A  51      31.747  18.965  -6.992  1.00  0.89           C  
ATOM    741  CD1 LEU A  51      31.799  19.032  -8.526  1.00  0.89           C  
ATOM    742  CD2 LEU A  51      32.850  18.031  -6.387  1.00  0.89           C  
ATOM    743  H   LEU A  51      29.826  20.420  -4.959  1.00  0.00           H  
ATOM    744  HA  LEU A  51      32.560  19.785  -4.478  1.00  0.00           H  
ATOM    745  HB3 LEU A  51      32.951  20.650  -6.873  1.00  0.00           H  
ATOM    746  HB2 LEU A  51      31.387  21.137  -7.092  1.00  0.00           H  
ATOM    747  HG  LEU A  51      30.781  18.659  -6.588  1.00  0.00           H  
ATOM    748 HD11 LEU A  51      32.155  19.981  -8.927  1.00  0.00           H  
ATOM    749 HD12 LEU A  51      32.559  18.355  -8.916  1.00  0.00           H  
ATOM    750 HD13 LEU A  51      30.911  18.581  -8.969  1.00  0.00           H  
ATOM    751 HD21 LEU A  51      33.432  17.525  -7.157  1.00  0.00           H  
ATOM    752 HD22 LEU A  51      33.490  18.479  -5.626  1.00  0.00           H  
ATOM    753 HD23 LEU A  51      32.322  17.232  -5.865  1.00  0.00           H  
ATOM    754  N   GLY A  52      31.750  22.963  -4.204  1.00  0.88           N  
ATOM    755  CA  GLY A  52      32.238  24.304  -3.898  1.00  0.88           C  
ATOM    756  C   GLY A  52      32.765  24.951  -5.195  1.00  0.88           C  
ATOM    757  O   GLY A  52      33.922  25.375  -5.346  1.00  0.88           O  
ATOM    758  H   GLY A  52      30.749  22.926  -4.338  1.00  0.00           H  
ATOM    759  HA3 GLY A  52      33.063  24.119  -3.210  1.00  0.00           H  
ATOM    760  HA2 GLY A  52      31.345  24.741  -3.450  1.00  0.00           H  
ATOM    761  N   ASN A  53      31.872  24.907  -6.187  1.00  0.85           N  
ATOM    762  CA  ASN A  53      31.992  25.505  -7.517  1.00  0.85           C  
ATOM    763  C   ASN A  53      32.203  26.996  -7.411  1.00  0.85           C  
ATOM    764  O   ASN A  53      31.252  27.574  -6.944  1.00  0.85           O  
ATOM    765  CB  ASN A  53      30.732  25.167  -8.445  1.00  0.85           C  
ATOM    766  CG  ASN A  53      30.815  25.674  -9.902  1.00  0.85           C  
ATOM    767  OD1 ASN A  53      31.603  26.572 -10.155  1.00  0.85           O  
ATOM    768  ND2 ASN A  53      30.102  25.079 -10.936  1.00  0.85           N  
ATOM    769  H   ASN A  53      30.931  24.572  -6.040  1.00  0.00           H  
ATOM    770  HA  ASN A  53      32.837  25.031  -8.016  1.00  0.00           H  
ATOM    771  HB3 ASN A  53      29.892  25.686  -7.982  1.00  0.00           H  
ATOM    772  HB2 ASN A  53      30.658  24.082  -8.369  1.00  0.00           H  
ATOM    773 HD22 ASN A  53      30.188  25.266 -11.925  1.00  0.00           H  
ATOM    774 HD21 ASN A  53      29.487  24.317 -10.688  1.00  0.00           H  
ATOM    775  N   PRO A  54      33.400  27.531  -7.754  1.00  0.87           N  
ATOM    776  CA  PRO A  54      33.735  28.943  -7.529  1.00  0.87           C  
ATOM    777  C   PRO A  54      32.822  29.867  -8.367  1.00  0.87           C  
ATOM    778  O   PRO A  54      32.742  31.013  -7.966  1.00  0.87           O  
ATOM    779  CB  PRO A  54      35.183  29.080  -7.967  1.00  0.87           C  
ATOM    780  CG  PRO A  54      35.335  27.919  -9.029  1.00  0.87           C  
ATOM    781  CD  PRO A  54      34.468  26.833  -8.458  1.00  0.87           C  
ATOM    782  HA  PRO A  54      33.493  29.154  -6.488  1.00  0.00           H  
ATOM    783  HB3 PRO A  54      35.881  28.919  -7.146  1.00  0.00           H  
ATOM    784  HB2 PRO A  54      35.446  30.031  -8.432  1.00  0.00           H  
ATOM    785  HG3 PRO A  54      36.383  27.724  -9.259  1.00  0.00           H  
ATOM    786  HG2 PRO A  54      34.890  28.144  -9.998  1.00  0.00           H  
ATOM    787  HD2 PRO A  54      34.137  26.137  -9.230  1.00  0.00           H  
ATOM    788  HD3 PRO A  54      34.959  26.278  -7.659  1.00  0.00           H  
ATOM    789  N   GLU A  55      32.226  29.397  -9.441  1.00  0.73           N  
ATOM    790  CA  GLU A  55      31.316  30.171 -10.343  1.00  0.73           C  
ATOM    791  C   GLU A  55      29.958  30.473  -9.684  1.00  0.73           C  
ATOM    792  O   GLU A  55      29.284  31.459 -10.009  1.00  0.73           O  
ATOM    793  CB  GLU A  55      30.980  29.358 -11.607  1.00  0.73           C  
ATOM    794  CG  GLU A  55      32.192  28.896 -12.487  1.00  0.73           C  
ATOM    795  CD  GLU A  55      31.996  28.584 -13.930  1.00  0.73           C  
ATOM    796  OE1 GLU A  55      32.823  29.127 -14.692  1.00  0.73           O  
ATOM    797  OE2 GLU A  55      31.148  27.805 -14.353  1.00  0.73           O1-
ATOM    798  H   GLU A  55      32.268  28.445  -9.777  1.00  0.00           H  
ATOM    799  HA  GLU A  55      31.858  31.077 -10.614  1.00  0.00           H  
ATOM    800  HB3 GLU A  55      30.461  30.003 -12.316  1.00  0.00           H  
ATOM    801  HB2 GLU A  55      30.295  28.525 -11.447  1.00  0.00           H  
ATOM    802  HG3 GLU A  55      32.577  27.976 -12.045  1.00  0.00           H  
ATOM    803  HG2 GLU A  55      33.008  29.599 -12.321  1.00  0.00           H  
ATOM    804  N   CYS A  56      29.410  29.521  -8.940  1.00  0.69           N  
ATOM    805  CA  CYS A  56      28.251  29.702  -8.109  1.00  0.69           C  
ATOM    806  C   CYS A  56      28.460  30.773  -7.032  1.00  0.69           C  
ATOM    807  O   CYS A  56      29.340  30.614  -6.227  1.00  0.69           O  
ATOM    808  CB  CYS A  56      27.871  28.347  -7.494  1.00  0.69           C  
ATOM    809  SG  CYS A  56      27.460  26.972  -8.683  1.00  0.69           S  
ATOM    810  H   CYS A  56      29.970  28.760  -8.583  1.00  0.00           H  
ATOM    811  HA  CYS A  56      27.550  30.025  -8.877  1.00  0.00           H  
ATOM    812  HB3 CYS A  56      27.111  28.450  -6.720  1.00  0.00           H  
ATOM    813  HB2 CYS A  56      28.708  27.901  -6.958  1.00  0.00           H  
ATOM    814  N   GLU A  57      27.652  31.815  -7.127  1.00  0.47           N  
ATOM    815  CA  GLU A  57      27.590  32.864  -6.128  1.00  0.47           C  
ATOM    816  C   GLU A  57      26.545  32.507  -5.028  1.00  0.47           C  
ATOM    817  O   GLU A  57      25.529  32.028  -5.433  1.00  0.47           O  
ATOM    818  CB  GLU A  57      27.404  34.303  -6.705  1.00  0.47           C  
ATOM    819  CG  GLU A  57      28.454  34.633  -7.830  1.00  0.47           C  
ATOM    820  CD  GLU A  57      28.318  36.058  -8.414  1.00  0.47           C  
ATOM    821  OE1 GLU A  57      29.357  36.567  -8.918  1.00  0.47           O  
ATOM    822  OE2 GLU A  57      27.218  36.573  -8.518  1.00  0.47           O1-
ATOM    823  H   GLU A  57      26.860  31.728  -7.748  1.00  0.00           H  
ATOM    824  HA  GLU A  57      28.574  32.752  -5.673  1.00  0.00           H  
ATOM    825  HB3 GLU A  57      27.440  34.970  -5.843  1.00  0.00           H  
ATOM    826  HB2 GLU A  57      26.405  34.392  -7.132  1.00  0.00           H  
ATOM    827  HG3 GLU A  57      28.287  33.917  -8.635  1.00  0.00           H  
ATOM    828  HG2 GLU A  57      29.502  34.513  -7.556  1.00  0.00           H  
ATOM    829  N   LEU A  58      26.821  32.859  -3.780  1.00  0.49           N  
ATOM    830  CA  LEU A  58      25.928  32.701  -2.650  1.00  0.49           C  
ATOM    831  C   LEU A  58      25.662  31.198  -2.405  1.00  0.49           C  
ATOM    832  O   LEU A  58      24.550  30.727  -2.295  1.00  0.49           O  
ATOM    833  CB  LEU A  58      24.647  33.553  -2.826  1.00  0.49           C  
ATOM    834  CG  LEU A  58      23.796  33.745  -1.617  1.00  0.49           C  
ATOM    835  CD1 LEU A  58      24.324  34.625  -0.532  1.00  0.49           C  
ATOM    836  CD2 LEU A  58      22.438  34.247  -2.035  1.00  0.49           C  
ATOM    837  H   LEU A  58      27.747  33.241  -3.645  1.00  0.00           H  
ATOM    838  HA  LEU A  58      26.488  33.105  -1.807  1.00  0.00           H  
ATOM    839  HB3 LEU A  58      24.141  33.214  -3.730  1.00  0.00           H  
ATOM    840  HB2 LEU A  58      24.929  34.558  -3.142  1.00  0.00           H  
ATOM    841  HG  LEU A  58      23.624  32.797  -1.107  1.00  0.00           H  
ATOM    842 HD11 LEU A  58      25.265  35.086  -0.833  1.00  0.00           H  
ATOM    843 HD12 LEU A  58      23.590  35.368  -0.221  1.00  0.00           H  
ATOM    844 HD13 LEU A  58      24.590  34.229   0.448  1.00  0.00           H  
ATOM    845 HD21 LEU A  58      21.812  34.540  -1.192  1.00  0.00           H  
ATOM    846 HD22 LEU A  58      22.405  35.180  -2.596  1.00  0.00           H  
ATOM    847 HD23 LEU A  58      21.884  33.489  -2.590  1.00  0.00           H  
ATOM    848  N   LEU A  59      26.699  30.366  -2.300  1.00  0.43           N  
ATOM    849  CA  LEU A  59      26.632  28.968  -1.850  1.00  0.43           C  
ATOM    850  C   LEU A  59      26.648  29.033  -0.311  1.00  0.43           C  
ATOM    851  O   LEU A  59      27.634  29.355   0.335  1.00  0.43           O  
ATOM    852  CB  LEU A  59      27.736  27.980  -2.307  1.00  0.43           C  
ATOM    853  CG  LEU A  59      27.544  27.441  -3.750  1.00  0.43           C  
ATOM    854  CD1 LEU A  59      28.776  26.648  -4.158  1.00  0.43           C  
ATOM    855  CD2 LEU A  59      26.146  26.897  -4.182  1.00  0.43           C  
ATOM    856  H   LEU A  59      27.635  30.744  -2.350  1.00  0.00           H  
ATOM    857  HA  LEU A  59      25.698  28.448  -2.066  1.00  0.00           H  
ATOM    858  HB3 LEU A  59      27.903  27.115  -1.666  1.00  0.00           H  
ATOM    859  HB2 LEU A  59      28.649  28.576  -2.302  1.00  0.00           H  
ATOM    860  HG  LEU A  59      27.684  28.339  -4.352  1.00  0.00           H  
ATOM    861 HD11 LEU A  59      29.185  26.068  -3.331  1.00  0.00           H  
ATOM    862 HD12 LEU A  59      28.592  25.961  -4.984  1.00  0.00           H  
ATOM    863 HD13 LEU A  59      29.571  27.314  -4.494  1.00  0.00           H  
ATOM    864 HD21 LEU A  59      25.605  26.566  -3.295  1.00  0.00           H  
ATOM    865 HD22 LEU A  59      25.536  27.660  -4.664  1.00  0.00           H  
ATOM    866 HD23 LEU A  59      26.286  26.040  -4.840  1.00  0.00           H  
ATOM    867  N   ILE A  60      25.443  28.776   0.313  1.00  0.40           N  
ATOM    868  CA  ILE A  60      25.112  28.843   1.705  1.00  0.40           C  
ATOM    869  C   ILE A  60      25.300  27.455   2.295  1.00  0.40           C  
ATOM    870  O   ILE A  60      24.925  26.430   1.701  1.00  0.40           O  
ATOM    871  CB  ILE A  60      23.645  29.216   1.737  1.00  0.40           C  
ATOM    872  CG1 ILE A  60      23.310  30.663   1.253  1.00  0.40           C  
ATOM    873  CG2 ILE A  60      23.059  29.246   3.178  1.00  0.40           C  
ATOM    874  CD1 ILE A  60      21.863  30.890   0.746  1.00  0.40           C  
ATOM    875  H   ILE A  60      24.673  28.585  -0.312  1.00  0.00           H  
ATOM    876  HA  ILE A  60      25.688  29.658   2.144  1.00  0.00           H  
ATOM    877  HB  ILE A  60      23.127  28.543   1.053  1.00  0.00           H  
ATOM    878 HG13 ILE A  60      23.885  30.972   0.380  1.00  0.00           H  
ATOM    879 HG12 ILE A  60      23.597  31.383   2.020  1.00  0.00           H  
ATOM    880 HG21 ILE A  60      23.664  29.907   3.799  1.00  0.00           H  
ATOM    881 HG22 ILE A  60      22.044  29.640   3.221  1.00  0.00           H  
ATOM    882 HG23 ILE A  60      23.130  28.232   3.571  1.00  0.00           H  
ATOM    883 HD11 ILE A  60      21.917  31.767   0.101  1.00  0.00           H  
ATOM    884 HD12 ILE A  60      21.413  30.026   0.255  1.00  0.00           H  
ATOM    885 HD13 ILE A  60      21.284  31.183   1.621  1.00  0.00           H  
ATOM    886  N   SER A  61      25.800  27.396   3.561  1.00  0.44           N  
ATOM    887  CA  SER A  61      26.041  26.132   4.211  1.00  0.44           C  
ATOM    888  C   SER A  61      26.089  26.298   5.757  1.00  0.44           C  
ATOM    889  O   SER A  61      26.057  25.178   6.313  1.00  0.44           O  
ATOM    890  CB  SER A  61      27.357  25.557   3.648  1.00  0.44           C  
ATOM    891  OG  SER A  61      28.586  26.056   4.069  1.00  0.44           O  
ATOM    892  H   SER A  61      26.025  28.247   4.057  1.00  0.00           H  
ATOM    893  HA  SER A  61      25.286  25.362   4.048  1.00  0.00           H  
ATOM    894  HB3 SER A  61      27.273  25.579   2.562  1.00  0.00           H  
ATOM    895  HB2 SER A  61      27.296  24.494   3.884  1.00  0.00           H  
ATOM    896  HG  SER A  61      28.774  26.867   3.590  1.00  0.00           H  
ATOM    897  N   LYS A  62      26.180  27.464   6.419  1.00  0.41           N  
ATOM    898  CA  LYS A  62      26.274  27.456   7.920  1.00  0.41           C  
ATOM    899  C   LYS A  62      24.872  27.470   8.588  1.00  0.41           C  
ATOM    900  O   LYS A  62      24.563  26.962   9.613  1.00  0.41           O  
ATOM    901  CB  LYS A  62      27.193  28.611   8.360  1.00  0.41           C  
ATOM    902  CG  LYS A  62      26.520  30.040   8.251  1.00  0.41           C  
ATOM    903  CD  LYS A  62      27.558  31.172   8.485  1.00  0.41           C  
ATOM    904  CE  LYS A  62      27.133  32.619   8.207  1.00  0.41           C  
ATOM    905  NZ  LYS A  62      25.966  33.110   8.890  1.00  0.41           N1+
ATOM    906  H   LYS A  62      26.403  28.378   6.050  1.00  0.00           H  
ATOM    907  HA  LYS A  62      26.807  26.593   8.318  1.00  0.00           H  
ATOM    908  HB3 LYS A  62      28.084  28.630   7.733  1.00  0.00           H  
ATOM    909  HB2 LYS A  62      27.473  28.465   9.403  1.00  0.00           H  
ATOM    910  HG3 LYS A  62      25.818  30.160   9.075  1.00  0.00           H  
ATOM    911  HG2 LYS A  62      25.957  30.175   7.328  1.00  0.00           H  
ATOM    912  HD3 LYS A  62      28.402  30.969   7.825  1.00  0.00           H  
ATOM    913  HD2 LYS A  62      27.861  31.220   9.531  1.00  0.00           H  
ATOM    914  HE3 LYS A  62      27.026  32.626   7.123  1.00  0.00           H  
ATOM    915  HE2 LYS A  62      27.974  33.277   8.427  1.00  0.00           H  
ATOM    916  HZ1 LYS A  62      25.192  32.615   8.471  1.00  0.00           H  
ATOM    917  HZ2 LYS A  62      26.021  32.915   9.879  1.00  0.00           H  
ATOM    918  HZ3 LYS A  62      25.861  34.102   8.732  1.00  0.00           H  
ATOM    919  N   GLU A  63      23.943  27.942   7.816  1.00  0.65           N  
ATOM    920  CA  GLU A  63      22.516  28.022   8.174  1.00  0.65           C  
ATOM    921  C   GLU A  63      21.900  26.637   8.405  1.00  0.65           C  
ATOM    922  O   GLU A  63      22.076  25.748   7.574  1.00  0.65           O  
ATOM    923  CB  GLU A  63      21.905  28.783   6.986  1.00  0.65           C  
ATOM    924  CG  GLU A  63      22.367  30.052   6.569  1.00  0.65           C  
ATOM    925  CD  GLU A  63      22.573  31.194   7.586  1.00  0.65           C  
ATOM    926  OE1 GLU A  63      21.760  31.229   8.565  1.00  0.65           O  
ATOM    927  OE2 GLU A  63      23.380  32.130   7.342  1.00  0.65           O1-
ATOM    928  H   GLU A  63      24.232  28.179   6.878  1.00  0.00           H  
ATOM    929  HA  GLU A  63      22.296  28.716   8.986  1.00  0.00           H  
ATOM    930  HB3 GLU A  63      20.866  28.990   7.245  1.00  0.00           H  
ATOM    931  HB2 GLU A  63      21.770  28.174   6.092  1.00  0.00           H  
ATOM    932  HG3 GLU A  63      21.795  30.397   5.708  1.00  0.00           H  
ATOM    933  HG2 GLU A  63      23.336  29.966   6.078  1.00  0.00           H  
ATOM    934  N   SER A  64      21.083  26.542   9.402  1.00  0.77           N  
ATOM    935  CA  SER A  64      20.052  25.502   9.524  1.00  0.77           C  
ATOM    936  C   SER A  64      18.959  25.630   8.302  1.00  0.77           C  
ATOM    937  O   SER A  64      18.523  26.734   8.039  1.00  0.77           O  
ATOM    938  CB  SER A  64      19.434  25.532  10.923  1.00  0.77           C  
ATOM    939  OG  SER A  64      18.339  24.610  11.024  1.00  0.77           O  
ATOM    940  H   SER A  64      20.993  27.301  10.063  1.00  0.00           H  
ATOM    941  HA  SER A  64      20.564  24.555   9.355  1.00  0.00           H  
ATOM    942  HB3 SER A  64      19.062  26.545  11.078  1.00  0.00           H  
ATOM    943  HB2 SER A  64      20.247  25.224  11.580  1.00  0.00           H  
ATOM    944  HG  SER A  64      17.940  24.799  11.876  1.00  0.00           H  
ATOM    945  N   TRP A  65      18.581  24.526   7.652  1.00  0.75           N  
ATOM    946  CA  TRP A  65      17.496  24.591   6.686  1.00  0.75           C  
ATOM    947  C   TRP A  65      16.366  23.570   6.859  1.00  0.75           C  
ATOM    948  O   TRP A  65      16.634  22.518   7.546  1.00  0.75           O  
ATOM    949  CB  TRP A  65      18.136  24.418   5.261  1.00  0.75           C  
ATOM    950  CG  TRP A  65      18.685  23.038   4.931  1.00  0.75           C  
ATOM    951  CD1 TRP A  65      17.964  21.942   4.579  1.00  0.75           C  
ATOM    952  CD2 TRP A  65      20.085  22.536   4.919  1.00  0.75           C  
ATOM    953  NE1 TRP A  65      18.760  20.859   4.336  1.00  0.75           N  
ATOM    954  CE2 TRP A  65      20.057  21.149   4.625  1.00  0.75           C  
ATOM    955  CE3 TRP A  65      21.304  23.103   5.216  1.00  0.75           C  
ATOM    956  CZ2 TRP A  65      21.233  20.327   4.599  1.00  0.75           C  
ATOM    957  CZ3 TRP A  65      22.486  22.384   5.115  1.00  0.75           C  
ATOM    958  CH2 TRP A  65      22.467  21.006   4.743  1.00  0.75           C  
ATOM    959  H   TRP A  65      18.988  23.608   7.764  1.00  0.00           H  
ATOM    960  HA  TRP A  65      16.957  25.535   6.611  1.00  0.00           H  
ATOM    961  HB3 TRP A  65      18.768  25.301   5.165  1.00  0.00           H  
ATOM    962  HB2 TRP A  65      17.298  24.588   4.586  1.00  0.00           H  
ATOM    963  HD1 TRP A  65      16.887  21.950   4.496  1.00  0.00           H  
ATOM    964  HE1 TRP A  65      18.303  19.996   4.075  1.00  0.00           H  
ATOM    965  HE3 TRP A  65      21.474  24.093   5.613  1.00  0.00           H  
ATOM    966  HZ2 TRP A  65      21.182  19.256   4.468  1.00  0.00           H  
ATOM    967  HZ3 TRP A  65      23.463  22.794   5.327  1.00  0.00           H  
ATOM    968  HH2 TRP A  65      23.341  20.396   4.569  1.00  0.00           H  
ATOM    969  N   SER A  66      15.121  23.977   6.499  1.00  0.77           N  
ATOM    970  CA  SER A  66      13.824  23.400   6.638  1.00  0.77           C  
ATOM    971  C   SER A  66      13.477  22.601   5.409  1.00  0.77           C  
ATOM    972  O   SER A  66      12.698  21.632   5.570  1.00  0.77           O  
ATOM    973  CB  SER A  66      12.974  24.611   6.954  1.00  0.77           C  
ATOM    974  OG  SER A  66      13.227  25.717   5.997  1.00  0.77           O  
ATOM    975  H   SER A  66      15.024  24.872   6.042  1.00  0.00           H  
ATOM    976  HA  SER A  66      13.880  22.669   7.444  1.00  0.00           H  
ATOM    977  HB3 SER A  66      13.071  24.951   7.985  1.00  0.00           H  
ATOM    978  HB2 SER A  66      11.965  24.199   6.939  1.00  0.00           H  
ATOM    979  HG  SER A  66      12.836  26.517   6.357  1.00  0.00           H  
ATOM    980  N   TYR A  67      14.087  22.830   4.233  1.00  0.81           N  
ATOM    981  CA  TYR A  67      14.141  22.051   2.974  1.00  0.81           C  
ATOM    982  C   TYR A  67      15.202  22.678   2.118  1.00  0.81           C  
ATOM    983  O   TYR A  67      15.878  23.624   2.529  1.00  0.81           O  
ATOM    984  CB  TYR A  67      12.732  22.068   2.234  1.00  0.81           C  
ATOM    985  CG  TYR A  67      12.086  23.459   1.977  1.00  0.81           C  
ATOM    986  CD1 TYR A  67      11.312  24.049   2.982  1.00  0.81           C  
ATOM    987  CD2 TYR A  67      12.105  23.906   0.683  1.00  0.81           C  
ATOM    988  CE1 TYR A  67      10.559  25.150   2.627  1.00  0.81           C  
ATOM    989  CE2 TYR A  67      11.350  25.018   0.314  1.00  0.81           C  
ATOM    990  CZ  TYR A  67      10.603  25.658   1.320  1.00  0.81           C  
ATOM    991  OH  TYR A  67      10.092  26.895   1.144  1.00  0.81           O  
ATOM    992  H   TYR A  67      14.667  23.654   4.308  1.00  0.00           H  
ATOM    993  HA  TYR A  67      14.231  21.009   3.282  1.00  0.00           H  
ATOM    994  HB3 TYR A  67      11.959  21.585   2.832  1.00  0.00           H  
ATOM    995  HB2 TYR A  67      12.817  21.533   1.288  1.00  0.00           H  
ATOM    996  HD1 TYR A  67      11.363  23.757   4.020  1.00  0.00           H  
ATOM    997  HD2 TYR A  67      12.782  23.508  -0.059  1.00  0.00           H  
ATOM    998  HE1 TYR A  67       9.858  25.611   3.308  1.00  0.00           H  
ATOM    999  HE2 TYR A  67      11.308  25.439  -0.679  1.00  0.00           H  
ATOM   1000  HH  TYR A  67       9.624  27.200   1.924  1.00  0.00           H  
ATOM   1001  N   ILE A  68      15.525  21.996   0.985  1.00  0.82           N  
ATOM   1002  CA  ILE A  68      16.472  22.460   0.018  1.00  0.82           C  
ATOM   1003  C   ILE A  68      15.676  22.728  -1.290  1.00  0.82           C  
ATOM   1004  O   ILE A  68      14.870  21.930  -1.724  1.00  0.82           O  
ATOM   1005  CB  ILE A  68      17.718  21.478  -0.258  1.00  0.82           C  
ATOM   1006  CG1 ILE A  68      18.419  21.086   1.082  1.00  0.82           C  
ATOM   1007  CG2 ILE A  68      18.785  22.031  -1.131  1.00  0.82           C  
ATOM   1008  CD1 ILE A  68      19.261  19.727   1.146  1.00  0.82           C  
ATOM   1009  H   ILE A  68      15.156  21.076   0.789  1.00  0.00           H  
ATOM   1010  HA  ILE A  68      16.815  23.464   0.271  1.00  0.00           H  
ATOM   1011  HB  ILE A  68      17.504  20.458  -0.580  1.00  0.00           H  
ATOM   1012 HG13 ILE A  68      17.668  21.050   1.871  1.00  0.00           H  
ATOM   1013 HG12 ILE A  68      19.031  21.930   1.402  1.00  0.00           H  
ATOM   1014 HG21 ILE A  68      18.495  22.260  -2.157  1.00  0.00           H  
ATOM   1015 HG22 ILE A  68      19.216  22.915  -0.660  1.00  0.00           H  
ATOM   1016 HG23 ILE A  68      19.652  21.370  -1.164  1.00  0.00           H  
ATOM   1017 HD11 ILE A  68      20.275  19.755   0.746  1.00  0.00           H  
ATOM   1018 HD12 ILE A  68      19.432  19.339   2.149  1.00  0.00           H  
ATOM   1019 HD13 ILE A  68      18.700  19.073   0.477  1.00  0.00           H  
ATOM   1020  N   VAL A  69      15.804  23.919  -1.859  1.00  0.84           N  
ATOM   1021  CA  VAL A  69      15.267  24.340  -3.154  1.00  0.84           C  
ATOM   1022  C   VAL A  69      16.412  24.252  -4.135  1.00  0.84           C  
ATOM   1023  O   VAL A  69      17.462  24.851  -3.992  1.00  0.84           O  
ATOM   1024  CB  VAL A  69      14.740  25.819  -3.101  1.00  0.84           C  
ATOM   1025  CG1 VAL A  69      14.223  26.370  -4.458  1.00  0.84           C  
ATOM   1026  CG2 VAL A  69      13.747  25.909  -1.948  1.00  0.84           C  
ATOM   1027  H   VAL A  69      16.401  24.647  -1.491  1.00  0.00           H  
ATOM   1028  HA  VAL A  69      14.413  23.737  -3.465  1.00  0.00           H  
ATOM   1029  HB  VAL A  69      15.563  26.440  -2.748  1.00  0.00           H  
ATOM   1030 HG11 VAL A  69      14.945  26.127  -5.237  1.00  0.00           H  
ATOM   1031 HG12 VAL A  69      13.275  25.874  -4.671  1.00  0.00           H  
ATOM   1032 HG13 VAL A  69      14.031  27.433  -4.600  1.00  0.00           H  
ATOM   1033 HG21 VAL A  69      12.963  26.621  -2.209  1.00  0.00           H  
ATOM   1034 HG22 VAL A  69      13.219  24.962  -1.837  1.00  0.00           H  
ATOM   1035 HG23 VAL A  69      14.067  26.166  -0.939  1.00  0.00           H  
ATOM   1036  N   GLU A  70      16.225  23.453  -5.143  1.00  0.80           N  
ATOM   1037  CA  GLU A  70      17.015  23.423  -6.364  1.00  0.80           C  
ATOM   1038  C   GLU A  70      16.117  24.090  -7.424  1.00  0.80           C  
ATOM   1039  O   GLU A  70      14.866  24.153  -7.346  1.00  0.80           O  
ATOM   1040  CB  GLU A  70      17.308  21.899  -6.666  1.00  0.80           C  
ATOM   1041  CG  GLU A  70      18.422  21.615  -7.643  1.00  0.80           C  
ATOM   1042  CD  GLU A  70      18.741  20.088  -7.791  1.00  0.80           C  
ATOM   1043  OE1 GLU A  70      19.768  19.782  -8.377  1.00  0.80           O  
ATOM   1044  OE2 GLU A  70      17.928  19.278  -7.318  1.00  0.80           O1-
ATOM   1045  H   GLU A  70      15.377  22.906  -5.164  1.00  0.00           H  
ATOM   1046  HA  GLU A  70      17.868  24.089  -6.230  1.00  0.00           H  
ATOM   1047  HB3 GLU A  70      16.379  21.343  -6.796  1.00  0.00           H  
ATOM   1048  HB2 GLU A  70      17.635  21.559  -5.684  1.00  0.00           H  
ATOM   1049  HG3 GLU A  70      19.306  22.119  -7.252  1.00  0.00           H  
ATOM   1050  HG2 GLU A  70      18.239  22.108  -8.597  1.00  0.00           H  
ATOM   1051  N   LYS A  71      16.684  24.636  -8.534  1.00  0.77           N  
ATOM   1052  CA  LYS A  71      15.917  24.854  -9.764  1.00  0.77           C  
ATOM   1053  C   LYS A  71      15.498  23.484 -10.352  1.00  0.77           C  
ATOM   1054  O   LYS A  71      16.224  22.508 -10.054  1.00  0.77           O  
ATOM   1055  CB  LYS A  71      16.832  25.660 -10.732  1.00  0.77           C  
ATOM   1056  CG  LYS A  71      17.235  27.082 -10.167  1.00  0.77           C  
ATOM   1057  CD  LYS A  71      18.305  27.798 -11.117  1.00  0.77           C  
ATOM   1058  CE  LYS A  71      17.723  28.377 -12.376  1.00  0.77           C  
ATOM   1059  NZ  LYS A  71      16.822  29.561 -12.232  1.00  0.77           N1+
ATOM   1060  H   LYS A  71      17.690  24.582  -8.608  1.00  0.00           H  
ATOM   1061  HA  LYS A  71      15.041  25.473  -9.571  1.00  0.00           H  
ATOM   1062  HB3 LYS A  71      16.452  25.892 -11.727  1.00  0.00           H  
ATOM   1063  HB2 LYS A  71      17.731  25.081 -10.942  1.00  0.00           H  
ATOM   1064  HG3 LYS A  71      17.632  26.918  -9.165  1.00  0.00           H  
ATOM   1065  HG2 LYS A  71      16.307  27.627  -9.998  1.00  0.00           H  
ATOM   1066  HD3 LYS A  71      19.134  27.134 -11.362  1.00  0.00           H  
ATOM   1067  HD2 LYS A  71      18.804  28.528 -10.481  1.00  0.00           H  
ATOM   1068  HE3 LYS A  71      17.215  27.591 -12.934  1.00  0.00           H  
ATOM   1069  HE2 LYS A  71      18.549  28.650 -13.033  1.00  0.00           H  
ATOM   1070  HZ1 LYS A  71      16.726  30.049 -13.111  1.00  0.00           H  
ATOM   1071  HZ2 LYS A  71      15.888  29.267 -11.984  1.00  0.00           H  
ATOM   1072  HZ3 LYS A  71      17.210  30.074 -11.453  1.00  0.00           H  
ATOM   1073  N   PRO A  72      14.490  23.475 -11.235  1.00  0.77           N  
ATOM   1074  CA  PRO A  72      14.305  22.440 -12.287  1.00  0.77           C  
ATOM   1075  C   PRO A  72      15.563  21.996 -13.034  1.00  0.77           C  
ATOM   1076  O   PRO A  72      15.901  20.800 -13.088  1.00  0.77           O  
ATOM   1077  CB  PRO A  72      13.157  23.003 -13.120  1.00  0.77           C  
ATOM   1078  CG  PRO A  72      12.299  23.795 -12.155  1.00  0.77           C  
ATOM   1079  CD  PRO A  72      13.343  24.357 -11.186  1.00  0.77           C  
ATOM   1080  HA  PRO A  72      13.966  21.535 -11.782  1.00  0.00           H  
ATOM   1081  HB3 PRO A  72      12.640  22.261 -13.731  1.00  0.00           H  
ATOM   1082  HB2 PRO A  72      13.690  23.691 -13.776  1.00  0.00           H  
ATOM   1083  HG3 PRO A  72      11.633  23.090 -11.657  1.00  0.00           H  
ATOM   1084  HG2 PRO A  72      11.673  24.594 -12.550  1.00  0.00           H  
ATOM   1085  HD2 PRO A  72      13.714  25.338 -11.484  1.00  0.00           H  
ATOM   1086  HD3 PRO A  72      13.055  24.382 -10.136  1.00  0.00           H  
ATOM   1087  N   ASN A  73      16.165  22.942 -13.676  1.00  0.70           N  
ATOM   1088  CA  ASN A  73      17.436  22.895 -14.394  1.00  0.70           C  
ATOM   1089  C   ASN A  73      18.433  23.924 -13.767  1.00  0.70           C  
ATOM   1090  O   ASN A  73      18.422  25.138 -13.989  1.00  0.70           O  
ATOM   1091  CB  ASN A  73      17.181  23.356 -15.872  1.00  0.70           C  
ATOM   1092  CG  ASN A  73      16.352  22.487 -16.816  1.00  0.70           C  
ATOM   1093  OD1 ASN A  73      15.220  22.167 -16.537  1.00  0.70           O  
ATOM   1094  ND2 ASN A  73      16.864  22.149 -17.966  1.00  0.70           N  
ATOM   1095  H   ASN A  73      15.743  23.854 -13.576  1.00  0.00           H  
ATOM   1096  HA  ASN A  73      17.793  21.868 -14.322  1.00  0.00           H  
ATOM   1097  HB3 ASN A  73      18.108  23.722 -16.315  1.00  0.00           H  
ATOM   1098  HB2 ASN A  73      16.522  24.222 -15.819  1.00  0.00           H  
ATOM   1099 HD22 ASN A  73      16.373  21.594 -18.653  1.00  0.00           H  
ATOM   1100 HD21 ASN A  73      17.805  22.339 -18.279  1.00  0.00           H  
ATOM   1101  N   PRO A  74      19.234  23.342 -12.906  1.00  0.72           N  
ATOM   1102  CA  PRO A  74      20.428  24.066 -12.356  1.00  0.72           C  
ATOM   1103  C   PRO A  74      21.338  24.421 -13.544  1.00  0.72           C  
ATOM   1104  O   PRO A  74      21.346  23.591 -14.500  1.00  0.72           O  
ATOM   1105  CB  PRO A  74      21.134  23.007 -11.475  1.00  0.72           C  
ATOM   1106  CG  PRO A  74      19.978  22.145 -11.071  1.00  0.72           C  
ATOM   1107  CD  PRO A  74      19.071  22.057 -12.238  1.00  0.72           C  
ATOM   1108  HA  PRO A  74      20.083  24.965 -11.846  1.00  0.00           H  
ATOM   1109  HB3 PRO A  74      21.724  23.396 -10.645  1.00  0.00           H  
ATOM   1110  HB2 PRO A  74      21.891  22.443 -12.019  1.00  0.00           H  
ATOM   1111  HG3 PRO A  74      19.427  22.628 -10.264  1.00  0.00           H  
ATOM   1112  HG2 PRO A  74      20.416  21.212 -10.715  1.00  0.00           H  
ATOM   1113  HD2 PRO A  74      19.547  21.314 -12.879  1.00  0.00           H  
ATOM   1114  HD3 PRO A  74      18.026  21.781 -12.092  1.00  0.00           H  
ATOM   1115  N   GLU A  75      21.958  25.602 -13.548  1.00  0.66           N  
ATOM   1116  CA  GLU A  75      22.765  26.036 -14.706  1.00  0.66           C  
ATOM   1117  C   GLU A  75      24.240  25.864 -14.488  1.00  0.66           C  
ATOM   1118  O   GLU A  75      24.956  25.352 -15.326  1.00  0.66           O  
ATOM   1119  CB  GLU A  75      22.384  27.448 -15.219  1.00  0.66           C  
ATOM   1120  CG  GLU A  75      20.818  27.550 -15.387  1.00  0.66           C  
ATOM   1121  CD  GLU A  75      20.277  28.840 -16.048  1.00  0.66           C  
ATOM   1122  OE1 GLU A  75      19.066  29.160 -15.785  1.00  0.66           O  
ATOM   1123  OE2 GLU A  75      20.998  29.571 -16.700  1.00  0.66           O1-
ATOM   1124  H   GLU A  75      22.048  26.106 -12.677  1.00  0.00           H  
ATOM   1125  HA  GLU A  75      22.486  25.322 -15.482  1.00  0.00           H  
ATOM   1126  HB3 GLU A  75      22.827  27.583 -16.205  1.00  0.00           H  
ATOM   1127  HB2 GLU A  75      22.885  28.279 -14.720  1.00  0.00           H  
ATOM   1128  HG3 GLU A  75      20.291  27.328 -14.460  1.00  0.00           H  
ATOM   1129  HG2 GLU A  75      20.540  26.724 -16.043  1.00  0.00           H  
ATOM   1130  N   ASN A  76      24.705  26.161 -13.309  1.00  0.77           N  
ATOM   1131  CA  ASN A  76      26.045  25.924 -12.786  1.00  0.77           C  
ATOM   1132  C   ASN A  76      25.916  24.613 -12.049  1.00  0.77           C  
ATOM   1133  O   ASN A  76      24.852  24.308 -11.432  1.00  0.77           O  
ATOM   1134  CB  ASN A  76      26.356  27.096 -11.803  1.00  0.77           C  
ATOM   1135  CG  ASN A  76      26.271  28.483 -12.478  1.00  0.77           C  
ATOM   1136  OD1 ASN A  76      26.715  28.667 -13.573  1.00  0.77           O  
ATOM   1137  ND2 ASN A  76      25.565  29.387 -11.857  1.00  0.77           N  
ATOM   1138  H   ASN A  76      24.033  26.226 -12.559  1.00  0.00           H  
ATOM   1139  HA  ASN A  76      26.827  25.753 -13.525  1.00  0.00           H  
ATOM   1140  HB3 ASN A  76      27.392  26.948 -11.497  1.00  0.00           H  
ATOM   1141  HB2 ASN A  76      25.656  27.093 -10.968  1.00  0.00           H  
ATOM   1142 HD22 ASN A  76      25.197  30.211 -12.311  1.00  0.00           H  
ATOM   1143 HD21 ASN A  76      25.330  29.204 -10.893  1.00  0.00           H  
ATOM   1144  N   GLY A  77      26.999  23.825 -12.086  1.00  0.85           N  
ATOM   1145  CA  GLY A  77      26.996  22.574 -11.382  1.00  0.85           C  
ATOM   1146  C   GLY A  77      28.455  22.152 -11.364  1.00  0.85           C  
ATOM   1147  O   GLY A  77      29.168  22.502 -10.441  1.00  0.85           O  
ATOM   1148  H   GLY A  77      27.778  24.070 -12.681  1.00  0.00           H  
ATOM   1149  HA3 GLY A  77      26.487  21.865 -12.036  1.00  0.00           H  
ATOM   1150  HA2 GLY A  77      26.441  22.597 -10.445  1.00  0.00           H  
ATOM   1151  N   THR A  78      28.928  21.518 -12.488  1.00  0.86           N  
ATOM   1152  CA  THR A  78      30.377  21.159 -12.597  1.00  0.86           C  
ATOM   1153  C   THR A  78      31.087  22.087 -13.657  1.00  0.86           C  
ATOM   1154  O   THR A  78      30.656  22.110 -14.798  1.00  0.86           O  
ATOM   1155  CB  THR A  78      30.509  19.640 -13.037  1.00  0.86           C  
ATOM   1156  OG1 THR A  78      30.175  19.367 -14.388  1.00  0.86           O  
ATOM   1157  CG2 THR A  78      29.818  18.695 -12.080  1.00  0.86           C  
ATOM   1158  H   THR A  78      28.245  21.239 -13.177  1.00  0.00           H  
ATOM   1159  HA  THR A  78      30.900  21.374 -11.666  1.00  0.00           H  
ATOM   1160  HB  THR A  78      31.583  19.454 -13.045  1.00  0.00           H  
ATOM   1161  HG1 THR A  78      30.299  20.133 -14.953  1.00  0.00           H  
ATOM   1162 HG21 THR A  78      30.037  17.650 -12.298  1.00  0.00           H  
ATOM   1163 HG22 THR A  78      30.198  18.939 -11.087  1.00  0.00           H  
ATOM   1164 HG23 THR A  78      28.764  18.946 -11.958  1.00  0.00           H  
ATOM   1165  N   CYS A  79      32.122  22.832 -13.244  1.00  0.88           N  
ATOM   1166  CA  CYS A  79      32.828  23.751 -14.135  1.00  0.88           C  
ATOM   1167  C   CYS A  79      34.098  23.072 -14.683  1.00  0.88           C  
ATOM   1168  O   CYS A  79      34.971  23.713 -15.325  1.00  0.88           O  
ATOM   1169  CB  CYS A  79      33.130  25.046 -13.335  1.00  0.88           C  
ATOM   1170  SG  CYS A  79      34.106  24.935 -11.878  1.00  0.88           S  
ATOM   1171  H   CYS A  79      32.490  22.837 -12.304  1.00  0.00           H  
ATOM   1172  HA  CYS A  79      32.361  24.057 -15.071  1.00  0.00           H  
ATOM   1173  HB3 CYS A  79      32.221  25.615 -13.138  1.00  0.00           H  
ATOM   1174  HB2 CYS A  79      33.650  25.675 -14.056  1.00  0.00           H  
ATOM   1175  N   TYR A  80      34.162  21.758 -14.500  1.00  0.88           N  
ATOM   1176  CA  TYR A  80      35.117  20.961 -15.282  1.00  0.88           C  
ATOM   1177  C   TYR A  80      34.404  19.666 -15.472  1.00  0.88           C  
ATOM   1178  O   TYR A  80      33.828  19.201 -14.470  1.00  0.88           O  
ATOM   1179  CB  TYR A  80      36.488  20.700 -14.524  1.00  0.88           C  
ATOM   1180  CG  TYR A  80      37.497  19.953 -15.346  1.00  0.88           C  
ATOM   1181  CD1 TYR A  80      38.647  20.587 -15.938  1.00  0.88           C  
ATOM   1182  CD2 TYR A  80      37.423  18.560 -15.502  1.00  0.88           C  
ATOM   1183  CE1 TYR A  80      39.562  19.894 -16.713  1.00  0.88           C  
ATOM   1184  CE2 TYR A  80      38.392  17.833 -16.223  1.00  0.88           C  
ATOM   1185  CZ  TYR A  80      39.377  18.539 -16.846  1.00  0.88           C  
ATOM   1186  OH  TYR A  80      40.289  17.814 -17.609  1.00  0.88           O  
ATOM   1187  H   TYR A  80      33.307  21.373 -14.126  1.00  0.00           H  
ATOM   1188  HA  TYR A  80      35.323  21.372 -16.270  1.00  0.00           H  
ATOM   1189  HB3 TYR A  80      36.313  20.208 -13.568  1.00  0.00           H  
ATOM   1190  HB2 TYR A  80      36.936  21.662 -14.275  1.00  0.00           H  
ATOM   1191  HD1 TYR A  80      38.805  21.641 -15.766  1.00  0.00           H  
ATOM   1192  HD2 TYR A  80      36.662  17.892 -15.126  1.00  0.00           H  
ATOM   1193  HE1 TYR A  80      40.426  20.391 -17.128  1.00  0.00           H  
ATOM   1194  HE2 TYR A  80      38.362  16.756 -16.310  1.00  0.00           H  
ATOM   1195  HH  TYR A  80      40.997  18.276 -18.064  1.00  0.00           H  
ATOM   1196  N   PRO A  81      34.412  19.029 -16.676  1.00  0.87           N  
ATOM   1197  CA  PRO A  81      33.492  17.965 -17.101  1.00  0.87           C  
ATOM   1198  C   PRO A  81      33.747  16.674 -16.433  1.00  0.87           C  
ATOM   1199  O   PRO A  81      34.917  16.288 -16.205  1.00  0.87           O  
ATOM   1200  CB  PRO A  81      33.632  17.859 -18.606  1.00  0.87           C  
ATOM   1201  CG  PRO A  81      34.979  18.369 -18.916  1.00  0.87           C  
ATOM   1202  CD  PRO A  81      35.185  19.403 -17.841  1.00  0.87           C  
ATOM   1203  HA  PRO A  81      32.450  18.130 -16.827  1.00  0.00           H  
ATOM   1204  HB3 PRO A  81      32.809  18.476 -18.966  1.00  0.00           H  
ATOM   1205  HB2 PRO A  81      33.446  16.872 -19.032  1.00  0.00           H  
ATOM   1206  HG3 PRO A  81      35.042  18.821 -19.906  1.00  0.00           H  
ATOM   1207  HG2 PRO A  81      35.701  17.554 -18.862  1.00  0.00           H  
ATOM   1208  HD2 PRO A  81      36.228  19.720 -17.835  1.00  0.00           H  
ATOM   1209  HD3 PRO A  81      34.707  20.309 -18.213  1.00  0.00           H  
ATOM   1210  N   GLY A  82      32.659  16.047 -15.905  1.00  0.89           N  
ATOM   1211  CA  GLY A  82      32.863  14.818 -15.053  1.00  0.89           C  
ATOM   1212  C   GLY A  82      31.630  14.081 -14.686  1.00  0.89           C  
ATOM   1213  O   GLY A  82      30.505  14.578 -14.838  1.00  0.89           O  
ATOM   1214  H   GLY A  82      31.740  16.464 -15.926  1.00  0.00           H  
ATOM   1215  HA3 GLY A  82      33.205  15.241 -14.108  1.00  0.00           H  
ATOM   1216  HA2 GLY A  82      33.608  14.141 -15.472  1.00  0.00           H  
ATOM   1217  N   HIS A  83      31.840  12.950 -14.036  1.00  0.83           N  
ATOM   1218  CA  HIS A  83      30.741  12.131 -13.524  1.00  0.83           C  
ATOM   1219  C   HIS A  83      30.697  12.258 -11.997  1.00  0.83           C  
ATOM   1220  O   HIS A  83      31.737  12.069 -11.340  1.00  0.83           O  
ATOM   1221  CB  HIS A  83      30.960  10.708 -13.985  1.00  0.83           C  
ATOM   1222  CG  HIS A  83      29.989   9.746 -13.369  1.00  0.83           C  
ATOM   1223  ND1 HIS A  83      28.618   9.606 -13.648  1.00  0.83           N  
ATOM   1224  CD2 HIS A  83      30.261   8.781 -12.443  1.00  0.83           C  
ATOM   1225  CE1 HIS A  83      28.193   8.552 -12.922  1.00  0.83           C  
ATOM   1226  NE2 HIS A  83      29.118   8.038 -12.122  1.00  0.83           N  
ATOM   1227  H   HIS A  83      32.786  12.699 -13.786  1.00  0.00           H  
ATOM   1228  HA  HIS A  83      29.792  12.490 -13.922  1.00  0.00           H  
ATOM   1229  HB3 HIS A  83      31.945  10.383 -13.649  1.00  0.00           H  
ATOM   1230  HB2 HIS A  83      30.866  10.668 -15.070  1.00  0.00           H  
ATOM   1231  HD1 HIS A  83      28.106  10.234 -14.250  1.00  0.00           H  
ATOM   1232  HD2 HIS A  83      31.259   8.622 -12.062  1.00  0.00           H  
ATOM   1233  HE1 HIS A  83      27.117   8.471 -12.962  1.00  0.00           H  
ATOM   1234  N   PHE A  84      29.582  12.481 -11.319  1.00  0.87           N  
ATOM   1235  CA  PHE A  84      29.300  12.351  -9.887  1.00  0.87           C  
ATOM   1236  C   PHE A  84      28.881  10.914  -9.661  1.00  0.87           C  
ATOM   1237  O   PHE A  84      27.818  10.480 -10.043  1.00  0.87           O  
ATOM   1238  CB  PHE A  84      28.299  13.395  -9.452  1.00  0.87           C  
ATOM   1239  CG  PHE A  84      28.524  13.769  -7.997  1.00  0.87           C  
ATOM   1240  CD1 PHE A  84      28.064  12.947  -7.004  1.00  0.87           C  
ATOM   1241  CD2 PHE A  84      29.329  14.915  -7.547  1.00  0.87           C  
ATOM   1242  CE1 PHE A  84      28.380  13.082  -5.663  1.00  0.87           C  
ATOM   1243  CE2 PHE A  84      29.627  15.041  -6.204  1.00  0.87           C  
ATOM   1244  CZ  PHE A  84      29.163  14.168  -5.220  1.00  0.87           C  
ATOM   1245  H   PHE A  84      28.770  12.738 -11.862  1.00  0.00           H  
ATOM   1246  HA  PHE A  84      30.239  12.519  -9.360  1.00  0.00           H  
ATOM   1247  HB3 PHE A  84      27.268  13.091  -9.632  1.00  0.00           H  
ATOM   1248  HB2 PHE A  84      28.287  14.323 -10.022  1.00  0.00           H  
ATOM   1249  HD1 PHE A  84      27.450  12.088  -7.229  1.00  0.00           H  
ATOM   1250  HD2 PHE A  84      29.673  15.666  -8.242  1.00  0.00           H  
ATOM   1251  HE1 PHE A  84      28.140  12.321  -4.935  1.00  0.00           H  
ATOM   1252  HE2 PHE A  84      30.232  15.891  -5.920  1.00  0.00           H  
ATOM   1253  HZ  PHE A  84      29.456  14.187  -4.181  1.00  0.00           H  
ATOM   1254  N   ALA A  85      29.740  10.003  -9.115  1.00  0.90           N  
ATOM   1255  CA  ALA A  85      29.426   8.605  -8.709  1.00  0.90           C  
ATOM   1256  C   ALA A  85      28.419   8.554  -7.562  1.00  0.90           C  
ATOM   1257  O   ALA A  85      28.567   9.222  -6.555  1.00  0.90           O  
ATOM   1258  CB  ALA A  85      30.634   7.853  -8.188  1.00  0.90           C  
ATOM   1259  H   ALA A  85      30.657  10.319  -8.832  1.00  0.00           H  
ATOM   1260  HA  ALA A  85      28.859   8.129  -9.509  1.00  0.00           H  
ATOM   1261  HB1 ALA A  85      30.615   6.765  -8.134  1.00  0.00           H  
ATOM   1262  HB2 ALA A  85      31.435   8.089  -8.888  1.00  0.00           H  
ATOM   1263  HB3 ALA A  85      30.991   8.020  -7.172  1.00  0.00           H  
ATOM   1264  N   ASP A  86      27.349   7.817  -7.733  1.00  0.89           N  
ATOM   1265  CA  ASP A  86      26.374   7.473  -6.698  1.00  0.89           C  
ATOM   1266  C   ASP A  86      25.528   8.719  -6.249  1.00  0.89           C  
ATOM   1267  O   ASP A  86      25.090   8.806  -5.128  1.00  0.89           O  
ATOM   1268  CB  ASP A  86      26.947   6.661  -5.396  1.00  0.89           C  
ATOM   1269  CG  ASP A  86      27.982   5.569  -5.702  1.00  0.89           C  
ATOM   1270  OD1 ASP A  86      27.614   4.798  -6.647  1.00  0.89           O  
ATOM   1271  OD2 ASP A  86      29.058   5.526  -5.091  1.00  0.89           O1-
ATOM   1272  H   ASP A  86      27.296   7.230  -8.554  1.00  0.00           H  
ATOM   1273  HA  ASP A  86      25.619   6.927  -7.264  1.00  0.00           H  
ATOM   1274  HB3 ASP A  86      26.208   6.153  -4.776  1.00  0.00           H  
ATOM   1275  HB2 ASP A  86      27.404   7.449  -4.797  1.00  0.00           H  
ATOM   1276  N   TYR A  87      25.185   9.632  -7.225  1.00  0.87           N  
ATOM   1277  CA  TYR A  87      24.566  10.935  -7.094  1.00  0.87           C  
ATOM   1278  C   TYR A  87      23.123  10.913  -6.424  1.00  0.87           C  
ATOM   1279  O   TYR A  87      22.869  11.755  -5.546  1.00  0.87           O  
ATOM   1280  CB  TYR A  87      24.536  11.707  -8.489  1.00  0.87           C  
ATOM   1281  CG  TYR A  87      24.264  13.210  -8.463  1.00  0.87           C  
ATOM   1282  CD1 TYR A  87      24.760  13.936  -7.351  1.00  0.87           C  
ATOM   1283  CD2 TYR A  87      23.492  13.795  -9.459  1.00  0.87           C  
ATOM   1284  CE1 TYR A  87      24.501  15.344  -7.324  1.00  0.87           C  
ATOM   1285  CE2 TYR A  87      23.302  15.216  -9.391  1.00  0.87           C  
ATOM   1286  CZ  TYR A  87      23.781  15.985  -8.317  1.00  0.87           C  
ATOM   1287  OH  TYR A  87      23.533  17.355  -8.192  1.00  0.87           O  
ATOM   1288  H   TYR A  87      25.447   9.359  -8.161  1.00  0.00           H  
ATOM   1289  HA  TYR A  87      25.166  11.559  -6.431  1.00  0.00           H  
ATOM   1290  HB3 TYR A  87      23.754  11.269  -9.111  1.00  0.00           H  
ATOM   1291  HB2 TYR A  87      25.363  11.446  -9.149  1.00  0.00           H  
ATOM   1292  HD1 TYR A  87      25.192  13.547  -6.442  1.00  0.00           H  
ATOM   1293  HD2 TYR A  87      23.135  13.185 -10.276  1.00  0.00           H  
ATOM   1294  HE1 TYR A  87      24.925  15.972  -6.553  1.00  0.00           H  
ATOM   1295  HE2 TYR A  87      22.767  15.746 -10.164  1.00  0.00           H  
ATOM   1296  HH  TYR A  87      22.931  17.659  -8.876  1.00  0.00           H  
ATOM   1297  N   GLU A  88      22.371   9.860  -6.722  1.00  0.81           N  
ATOM   1298  CA  GLU A  88      21.054   9.686  -6.253  1.00  0.81           C  
ATOM   1299  C   GLU A  88      21.061   9.331  -4.757  1.00  0.81           C  
ATOM   1300  O   GLU A  88      20.031   9.606  -4.055  1.00  0.81           O  
ATOM   1301  CB  GLU A  88      20.271   8.581  -7.103  1.00  0.81           C  
ATOM   1302  CG  GLU A  88      20.149   8.887  -8.594  1.00  0.81           C  
ATOM   1303  CD  GLU A  88      19.188  10.053  -8.926  1.00  0.81           C  
ATOM   1304  OE1 GLU A  88      19.366  10.488 -10.091  1.00  0.81           O  
ATOM   1305  OE2 GLU A  88      18.266  10.330  -8.105  1.00  0.81           O1-
ATOM   1306  H   GLU A  88      22.771   9.058  -7.189  1.00  0.00           H  
ATOM   1307  HA  GLU A  88      20.587  10.659  -6.406  1.00  0.00           H  
ATOM   1308  HB3 GLU A  88      19.277   8.432  -6.682  1.00  0.00           H  
ATOM   1309  HB2 GLU A  88      20.835   7.651  -7.031  1.00  0.00           H  
ATOM   1310  HG3 GLU A  88      19.737   7.988  -9.054  1.00  0.00           H  
ATOM   1311  HG2 GLU A  88      21.176   9.049  -8.923  1.00  0.00           H  
ATOM   1312  N   GLU A  89      22.212   8.761  -4.254  1.00  0.79           N  
ATOM   1313  CA  GLU A  89      22.317   8.291  -2.932  1.00  0.79           C  
ATOM   1314  C   GLU A  89      22.687   9.388  -2.008  1.00  0.79           C  
ATOM   1315  O   GLU A  89      22.208   9.547  -0.868  1.00  0.79           O  
ATOM   1316  CB  GLU A  89      23.252   7.000  -2.774  1.00  0.79           C  
ATOM   1317  CG  GLU A  89      23.299   5.967  -3.963  1.00  0.79           C  
ATOM   1318  CD  GLU A  89      21.949   5.540  -4.547  1.00  0.79           C  
ATOM   1319  OE1 GLU A  89      20.979   5.502  -3.741  1.00  0.79           O  
ATOM   1320  OE2 GLU A  89      21.993   5.119  -5.668  1.00  0.79           O1-
ATOM   1321  H   GLU A  89      23.008   8.595  -4.851  1.00  0.00           H  
ATOM   1322  HA  GLU A  89      21.325   7.931  -2.656  1.00  0.00           H  
ATOM   1323  HB3 GLU A  89      22.932   6.443  -1.894  1.00  0.00           H  
ATOM   1324  HB2 GLU A  89      24.298   7.228  -2.566  1.00  0.00           H  
ATOM   1325  HG3 GLU A  89      23.746   5.030  -3.629  1.00  0.00           H  
ATOM   1326  HG2 GLU A  89      23.894   6.415  -4.758  1.00  0.00           H  
ATOM   1327  N   LEU A  90      23.537  10.272  -2.496  1.00  0.88           N  
ATOM   1328  CA  LEU A  90      23.940  11.534  -1.867  1.00  0.88           C  
ATOM   1329  C   LEU A  90      22.738  12.338  -1.552  1.00  0.88           C  
ATOM   1330  O   LEU A  90      22.599  12.902  -0.468  1.00  0.88           O  
ATOM   1331  CB  LEU A  90      24.900  12.374  -2.808  1.00  0.88           C  
ATOM   1332  CG  LEU A  90      25.880  13.367  -2.165  1.00  0.88           C  
ATOM   1333  CD1 LEU A  90      27.009  12.917  -1.351  1.00  0.88           C  
ATOM   1334  CD2 LEU A  90      26.107  14.526  -3.152  1.00  0.88           C  
ATOM   1335  H   LEU A  90      23.863  10.066  -3.429  1.00  0.00           H  
ATOM   1336  HA  LEU A  90      24.382  11.285  -0.903  1.00  0.00           H  
ATOM   1337  HB3 LEU A  90      24.283  12.886  -3.545  1.00  0.00           H  
ATOM   1338  HB2 LEU A  90      25.498  11.713  -3.436  1.00  0.00           H  
ATOM   1339  HG  LEU A  90      25.165  13.858  -1.506  1.00  0.00           H  
ATOM   1340 HD11 LEU A  90      27.054  13.461  -0.407  1.00  0.00           H  
ATOM   1341 HD12 LEU A  90      26.798  11.863  -1.166  1.00  0.00           H  
ATOM   1342 HD13 LEU A  90      28.045  13.058  -1.657  1.00  0.00           H  
ATOM   1343 HD21 LEU A  90      27.133  14.888  -3.087  1.00  0.00           H  
ATOM   1344 HD22 LEU A  90      25.959  14.309  -4.209  1.00  0.00           H  
ATOM   1345 HD23 LEU A  90      25.535  15.405  -2.851  1.00  0.00           H  
ATOM   1346  N   ARG A  91      21.896  12.632  -2.622  1.00  0.76           N  
ATOM   1347  CA  ARG A  91      20.668  13.393  -2.529  1.00  0.76           C  
ATOM   1348  C   ARG A  91      19.682  12.843  -1.515  1.00  0.76           C  
ATOM   1349  O   ARG A  91      18.837  13.558  -0.991  1.00  0.76           O  
ATOM   1350  CB  ARG A  91      20.016  13.407  -3.909  1.00  0.76           C  
ATOM   1351  CG  ARG A  91      20.876  14.149  -4.902  1.00  0.76           C  
ATOM   1352  CD  ARG A  91      20.467  14.023  -6.355  1.00  0.76           C  
ATOM   1353  NE  ARG A  91      19.139  14.628  -6.690  1.00  0.76           N  
ATOM   1354  CZ  ARG A  91      18.869  15.858  -7.034  1.00  0.76           C  
ATOM   1355  NH1 ARG A  91      19.883  16.746  -7.200  1.00  0.76           N  
ATOM   1356  NH2 ARG A  91      17.599  16.314  -7.079  1.00  0.76           N1+
ATOM   1357  H   ARG A  91      21.945  12.328  -3.584  1.00  0.00           H  
ATOM   1358  HA  ARG A  91      20.890  14.425  -2.258  1.00  0.00           H  
ATOM   1359  HB3 ARG A  91      18.971  13.717  -3.893  1.00  0.00           H  
ATOM   1360  HB2 ARG A  91      19.922  12.421  -4.364  1.00  0.00           H  
ATOM   1361  HG3 ARG A  91      21.951  13.985  -4.827  1.00  0.00           H  
ATOM   1362  HG2 ARG A  91      20.779  15.202  -4.635  1.00  0.00           H  
ATOM   1363  HD3 ARG A  91      20.470  12.933  -6.386  1.00  0.00           H  
ATOM   1364  HD2 ARG A  91      21.201  14.456  -7.033  1.00  0.00           H  
ATOM   1365  HE  ARG A  91      18.400  13.942  -6.635  1.00  0.00           H  
ATOM   1366 HH12 ARG A  91      19.741  17.725  -7.406  1.00  0.00           H  
ATOM   1367 HH11 ARG A  91      20.708  16.336  -7.613  1.00  0.00           H  
ATOM   1368 HH22 ARG A  91      17.425  17.308  -7.138  1.00  0.00           H  
ATOM   1369 HH21 ARG A  91      16.786  15.732  -6.939  1.00  0.00           H  
ATOM   1370  N   GLU A  92      19.837  11.550  -1.106  1.00  0.70           N  
ATOM   1371  CA  GLU A  92      19.057  10.893  -0.039  1.00  0.70           C  
ATOM   1372  C   GLU A  92      19.629  11.091   1.334  1.00  0.70           C  
ATOM   1373  O   GLU A  92      18.857  11.201   2.263  1.00  0.70           O  
ATOM   1374  CB  GLU A  92      19.071   9.325  -0.344  1.00  0.70           C  
ATOM   1375  CG  GLU A  92      17.861   8.577   0.314  1.00  0.70           C  
ATOM   1376  CD  GLU A  92      16.465   8.851  -0.209  1.00  0.70           C  
ATOM   1377  OE1 GLU A  92      16.245   9.765  -1.033  1.00  0.70           O  
ATOM   1378  OE2 GLU A  92      15.531   8.189   0.234  1.00  0.70           O1-
ATOM   1379  H   GLU A  92      20.493  10.946  -1.579  1.00  0.00           H  
ATOM   1380  HA  GLU A  92      18.034  11.268  -0.027  1.00  0.00           H  
ATOM   1381  HB3 GLU A  92      19.947   8.744  -0.058  1.00  0.00           H  
ATOM   1382  HB2 GLU A  92      19.087   9.192  -1.426  1.00  0.00           H  
ATOM   1383  HG3 GLU A  92      17.812   8.747   1.389  1.00  0.00           H  
ATOM   1384  HG2 GLU A  92      18.005   7.526   0.063  1.00  0.00           H  
ATOM   1385  N   GLN A  93      20.956  11.156   1.453  1.00  0.76           N  
ATOM   1386  CA  GLN A  93      21.531  11.534   2.733  1.00  0.76           C  
ATOM   1387  C   GLN A  93      21.194  13.024   3.054  1.00  0.76           C  
ATOM   1388  O   GLN A  93      20.996  13.356   4.220  1.00  0.76           O  
ATOM   1389  CB  GLN A  93      23.097  11.375   2.612  1.00  0.76           C  
ATOM   1390  CG  GLN A  93      23.449   9.852   2.369  1.00  0.76           C  
ATOM   1391  CD  GLN A  93      23.288   9.051   3.663  1.00  0.76           C  
ATOM   1392  OE1 GLN A  93      22.630   9.454   4.600  1.00  0.76           O  
ATOM   1393  NE2 GLN A  93      23.965   7.893   3.758  1.00  0.76           N  
ATOM   1394  H   GLN A  93      21.546  10.851   0.692  1.00  0.00           H  
ATOM   1395  HA  GLN A  93      21.044  10.926   3.495  1.00  0.00           H  
ATOM   1396  HB3 GLN A  93      23.441  11.659   3.606  1.00  0.00           H  
ATOM   1397  HB2 GLN A  93      23.537  12.057   1.886  1.00  0.00           H  
ATOM   1398  HG3 GLN A  93      24.456   9.701   1.981  1.00  0.00           H  
ATOM   1399  HG2 GLN A  93      22.748   9.437   1.644  1.00  0.00           H  
ATOM   1400 HE22 GLN A  93      23.921   7.388   4.630  1.00  0.00           H  
ATOM   1401 HE21 GLN A  93      24.403   7.399   2.994  1.00  0.00           H  
ATOM   1402  N   LEU A  94      21.292  13.929   2.052  1.00  0.81           N  
ATOM   1403  CA  LEU A  94      21.267  15.321   2.266  1.00  0.81           C  
ATOM   1404  C   LEU A  94      19.874  15.895   2.575  1.00  0.81           C  
ATOM   1405  O   LEU A  94      19.819  16.863   3.341  1.00  0.81           O  
ATOM   1406  CB  LEU A  94      21.957  16.068   1.108  1.00  0.81           C  
ATOM   1407  CG  LEU A  94      23.513  16.053   1.233  1.00  0.81           C  
ATOM   1408  CD1 LEU A  94      24.065  16.474  -0.217  1.00  0.81           C  
ATOM   1409  CD2 LEU A  94      24.004  16.808   2.415  1.00  0.81           C  
ATOM   1410  H   LEU A  94      21.502  13.659   1.101  1.00  0.00           H  
ATOM   1411  HA  LEU A  94      21.784  15.542   3.200  1.00  0.00           H  
ATOM   1412  HB3 LEU A  94      21.501  17.052   0.992  1.00  0.00           H  
ATOM   1413  HB2 LEU A  94      21.591  15.544   0.224  1.00  0.00           H  
ATOM   1414  HG  LEU A  94      23.758  15.004   1.395  1.00  0.00           H  
ATOM   1415 HD11 LEU A  94      25.091  16.133  -0.360  1.00  0.00           H  
ATOM   1416 HD12 LEU A  94      23.361  16.183  -0.997  1.00  0.00           H  
ATOM   1417 HD13 LEU A  94      24.127  17.562  -0.244  1.00  0.00           H  
ATOM   1418 HD21 LEU A  94      24.509  17.740   2.158  1.00  0.00           H  
ATOM   1419 HD22 LEU A  94      23.204  17.128   3.081  1.00  0.00           H  
ATOM   1420 HD23 LEU A  94      24.621  16.157   3.034  1.00  0.00           H  
ATOM   1421  N   SER A  95      18.754  15.172   2.223  1.00  0.74           N  
ATOM   1422  CA  SER A  95      17.406  15.519   2.610  1.00  0.74           C  
ATOM   1423  C   SER A  95      17.003  15.079   4.027  1.00  0.74           C  
ATOM   1424  O   SER A  95      16.136  15.706   4.692  1.00  0.74           O  
ATOM   1425  CB  SER A  95      16.519  14.929   1.520  1.00  0.74           C  
ATOM   1426  OG  SER A  95      16.993  13.627   1.171  1.00  0.74           O  
ATOM   1427  H   SER A  95      18.810  14.387   1.590  1.00  0.00           H  
ATOM   1428  HA  SER A  95      17.282  16.602   2.649  1.00  0.00           H  
ATOM   1429  HB3 SER A  95      16.531  15.658   0.710  1.00  0.00           H  
ATOM   1430  HB2 SER A  95      15.520  14.795   1.936  1.00  0.00           H  
ATOM   1431  HG  SER A  95      17.586  13.789   0.434  1.00  0.00           H  
ATOM   1432  N   SER A  96      17.807  14.065   4.589  1.00  0.68           N  
ATOM   1433  CA  SER A  96      17.752  13.696   6.016  1.00  0.68           C  
ATOM   1434  C   SER A  96      18.782  14.481   6.933  1.00  0.68           C  
ATOM   1435  O   SER A  96      18.691  14.425   8.145  1.00  0.68           O  
ATOM   1436  CB  SER A  96      17.943  12.180   6.087  1.00  0.68           C  
ATOM   1437  OG  SER A  96      18.955  11.580   5.270  1.00  0.68           O  
ATOM   1438  H   SER A  96      18.548  13.714   3.999  1.00  0.00           H  
ATOM   1439  HA  SER A  96      16.777  13.916   6.450  1.00  0.00           H  
ATOM   1440  HB3 SER A  96      17.074  11.535   5.948  1.00  0.00           H  
ATOM   1441  HB2 SER A  96      18.234  11.842   7.081  1.00  0.00           H  
ATOM   1442  HG  SER A  96      18.773  11.500   4.331  1.00  0.00           H  
ATOM   1443  N   VAL A  97      19.518  15.391   6.315  1.00  0.74           N  
ATOM   1444  CA  VAL A  97      20.396  16.358   7.028  1.00  0.74           C  
ATOM   1445  C   VAL A  97      19.657  17.704   7.084  1.00  0.74           C  
ATOM   1446  O   VAL A  97      18.690  17.870   6.321  1.00  0.74           O  
ATOM   1447  CB  VAL A  97      21.772  16.464   6.198  1.00  0.74           C  
ATOM   1448  CG1 VAL A  97      22.686  17.652   6.607  1.00  0.74           C  
ATOM   1449  CG2 VAL A  97      22.591  15.176   6.493  1.00  0.74           C  
ATOM   1450  H   VAL A  97      19.495  15.651   5.340  1.00  0.00           H  
ATOM   1451  HA  VAL A  97      20.625  15.941   8.008  1.00  0.00           H  
ATOM   1452  HB  VAL A  97      21.592  16.367   5.128  1.00  0.00           H  
ATOM   1453 HG11 VAL A  97      23.461  17.875   5.875  1.00  0.00           H  
ATOM   1454 HG12 VAL A  97      22.125  18.578   6.738  1.00  0.00           H  
ATOM   1455 HG13 VAL A  97      23.139  17.427   7.573  1.00  0.00           H  
ATOM   1456 HG21 VAL A  97      23.425  15.087   5.797  1.00  0.00           H  
ATOM   1457 HG22 VAL A  97      23.075  15.268   7.465  1.00  0.00           H  
ATOM   1458 HG23 VAL A  97      22.143  14.188   6.383  1.00  0.00           H  
ATOM   1459  N   SER A  98      19.902  18.468   8.150  1.00  0.75           N  
ATOM   1460  CA  SER A  98      19.289  19.743   8.394  1.00  0.75           C  
ATOM   1461  C   SER A  98      20.253  20.902   8.757  1.00  0.75           C  
ATOM   1462  O   SER A  98      19.756  22.053   8.840  1.00  0.75           O  
ATOM   1463  CB  SER A  98      18.134  19.608   9.421  1.00  0.75           C  
ATOM   1464  OG  SER A  98      18.707  18.880  10.473  1.00  0.75           O  
ATOM   1465  H   SER A  98      20.496  18.235   8.933  1.00  0.00           H  
ATOM   1466  HA  SER A  98      18.941  20.074   7.416  1.00  0.00           H  
ATOM   1467  HB3 SER A  98      17.218  19.115   9.095  1.00  0.00           H  
ATOM   1468  HB2 SER A  98      17.779  20.559   9.818  1.00  0.00           H  
ATOM   1469  HG  SER A  98      18.607  17.942  10.293  1.00  0.00           H  
ATOM   1470  N   SER A  99      21.537  20.604   8.958  1.00  0.75           N  
ATOM   1471  CA  SER A  99      22.658  21.595   9.050  1.00  0.75           C  
ATOM   1472  C   SER A  99      23.932  20.747   8.957  1.00  0.75           C  
ATOM   1473  O   SER A  99      23.878  19.529   9.319  1.00  0.75           O  
ATOM   1474  CB  SER A  99      22.538  22.296  10.409  1.00  0.75           C  
ATOM   1475  OG  SER A  99      23.510  23.310  10.617  1.00  0.75           O  
ATOM   1476  H   SER A  99      21.896  19.660   8.994  1.00  0.00           H  
ATOM   1477  HA  SER A  99      22.536  22.347   8.272  1.00  0.00           H  
ATOM   1478  HB3 SER A  99      22.627  21.531  11.179  1.00  0.00           H  
ATOM   1479  HB2 SER A  99      21.541  22.713  10.557  1.00  0.00           H  
ATOM   1480  HG  SER A  99      23.509  23.743   9.760  1.00  0.00           H  
ATOM   1481  N   PHE A 100      25.050  21.375   8.563  1.00  0.77           N  
ATOM   1482  CA  PHE A 100      26.341  20.704   8.594  1.00  0.77           C  
ATOM   1483  C   PHE A 100      27.502  21.748   8.733  1.00  0.77           C  
ATOM   1484  O   PHE A 100      27.400  22.858   8.246  1.00  0.77           O  
ATOM   1485  CB  PHE A 100      26.449  19.735   7.356  1.00  0.77           C  
ATOM   1486  CG  PHE A 100      26.441  20.198   5.914  1.00  0.77           C  
ATOM   1487  CD1 PHE A 100      25.967  21.551   5.650  1.00  0.77           C  
ATOM   1488  CD2 PHE A 100      26.539  19.364   4.800  1.00  0.77           C  
ATOM   1489  CE1 PHE A 100      25.939  22.028   4.312  1.00  0.77           C  
ATOM   1490  CE2 PHE A 100      26.371  19.814   3.502  1.00  0.77           C  
ATOM   1491  CZ  PHE A 100      26.117  21.131   3.212  1.00  0.77           C  
ATOM   1492  H   PHE A 100      24.974  22.357   8.340  1.00  0.00           H  
ATOM   1493  HA  PHE A 100      26.349  20.097   9.499  1.00  0.00           H  
ATOM   1494  HB3 PHE A 100      25.720  18.970   7.623  1.00  0.00           H  
ATOM   1495  HB2 PHE A 100      27.427  19.264   7.455  1.00  0.00           H  
ATOM   1496  HD1 PHE A 100      25.767  22.284   6.417  1.00  0.00           H  
ATOM   1497  HD2 PHE A 100      26.705  18.303   4.914  1.00  0.00           H  
ATOM   1498  HE1 PHE A 100      25.732  23.063   4.082  1.00  0.00           H  
ATOM   1499  HE2 PHE A 100      26.349  19.071   2.719  1.00  0.00           H  
ATOM   1500  HZ  PHE A 100      25.985  21.502   2.207  1.00  0.00           H  
ATOM   1501  N   GLU A 101      28.574  21.248   9.438  1.00  0.77           N  
ATOM   1502  CA  GLU A 101      29.773  21.990   9.745  1.00  0.77           C  
ATOM   1503  C   GLU A 101      30.895  21.603   8.692  1.00  0.77           C  
ATOM   1504  O   GLU A 101      31.403  20.484   8.751  1.00  0.77           O  
ATOM   1505  CB  GLU A 101      30.336  21.664  11.205  1.00  0.77           C  
ATOM   1506  CG  GLU A 101      29.390  22.129  12.315  1.00  0.77           C  
ATOM   1507  CD  GLU A 101      29.692  21.597  13.762  1.00  0.77           C  
ATOM   1508  OE1 GLU A 101      30.033  20.419  13.965  1.00  0.77           O  
ATOM   1509  OE2 GLU A 101      29.693  22.467  14.682  1.00  0.77           O1-
ATOM   1510  H   GLU A 101      28.477  20.312   9.805  1.00  0.00           H  
ATOM   1511  HA  GLU A 101      29.472  23.026   9.587  1.00  0.00           H  
ATOM   1512  HB3 GLU A 101      31.287  22.167  11.382  1.00  0.00           H  
ATOM   1513  HB2 GLU A 101      30.517  20.589  11.236  1.00  0.00           H  
ATOM   1514  HG3 GLU A 101      28.352  21.976  12.019  1.00  0.00           H  
ATOM   1515  HG2 GLU A 101      29.483  23.215  12.321  1.00  0.00           H  
ATOM   1516  N   ARG A 102      31.046  22.458   7.691  1.00  0.75           N  
ATOM   1517  CA  ARG A 102      32.040  22.417   6.728  1.00  0.75           C  
ATOM   1518  C   ARG A 102      33.461  22.733   7.431  1.00  0.75           C  
ATOM   1519  O   ARG A 102      33.605  23.817   7.949  1.00  0.75           O  
ATOM   1520  CB  ARG A 102      31.757  23.417   5.515  1.00  0.75           C  
ATOM   1521  CG  ARG A 102      32.862  23.516   4.481  1.00  0.75           C  
ATOM   1522  CD  ARG A 102      32.435  24.478   3.333  1.00  0.75           C  
ATOM   1523  NE  ARG A 102      33.491  24.759   2.311  1.00  0.75           N  
ATOM   1524  CZ  ARG A 102      34.329  25.863   2.187  1.00  0.75           C  
ATOM   1525  NH1 ARG A 102      34.339  26.771   3.137  1.00  0.75           N  
ATOM   1526  NH2 ARG A 102      35.091  25.973   1.060  1.00  0.75           N1+
ATOM   1527  H   ARG A 102      30.415  23.247   7.669  1.00  0.00           H  
ATOM   1528  HA  ARG A 102      32.040  21.463   6.201  1.00  0.00           H  
ATOM   1529  HB3 ARG A 102      31.602  24.408   5.942  1.00  0.00           H  
ATOM   1530  HB2 ARG A 102      30.859  23.180   4.942  1.00  0.00           H  
ATOM   1531  HG3 ARG A 102      32.975  22.624   3.864  1.00  0.00           H  
ATOM   1532  HG2 ARG A 102      33.851  23.759   4.870  1.00  0.00           H  
ATOM   1533  HD3 ARG A 102      31.993  25.435   3.611  1.00  0.00           H  
ATOM   1534  HD2 ARG A 102      31.754  23.891   2.717  1.00  0.00           H  
ATOM   1535  HE  ARG A 102      33.544  24.158   1.501  1.00  0.00           H  
ATOM   1536 HH12 ARG A 102      35.016  27.521   3.165  1.00  0.00           H  
ATOM   1537 HH11 ARG A 102      33.818  26.656   3.994  1.00  0.00           H  
ATOM   1538 HH22 ARG A 102      35.586  26.850   0.971  1.00  0.00           H  
ATOM   1539 HH21 ARG A 102      34.993  25.289   0.323  1.00  0.00           H  
ATOM   1540  N   PHE A 103      34.368  21.792   7.362  1.00  0.84           N  
ATOM   1541  CA  PHE A 103      35.652  21.835   8.133  1.00  0.84           C  
ATOM   1542  C   PHE A 103      36.773  21.398   7.185  1.00  0.84           C  
ATOM   1543  O   PHE A 103      36.421  20.676   6.201  1.00  0.84           O  
ATOM   1544  CB  PHE A 103      35.567  20.899   9.340  1.00  0.84           C  
ATOM   1545  CG  PHE A 103      35.539  19.399   9.082  1.00  0.84           C  
ATOM   1546  CD1 PHE A 103      34.353  18.706   8.827  1.00  0.84           C  
ATOM   1547  CD2 PHE A 103      36.733  18.670   9.103  1.00  0.84           C  
ATOM   1548  CE1 PHE A 103      34.364  17.342   8.697  1.00  0.84           C  
ATOM   1549  CE2 PHE A 103      36.758  17.309   8.893  1.00  0.84           C  
ATOM   1550  CZ  PHE A 103      35.584  16.583   8.728  1.00  0.84           C  
ATOM   1551  H   PHE A 103      34.095  20.973   6.837  1.00  0.00           H  
ATOM   1552  HA  PHE A 103      35.881  22.884   8.325  1.00  0.00           H  
ATOM   1553  HB3 PHE A 103      34.654  20.978   9.928  1.00  0.00           H  
ATOM   1554  HB2 PHE A 103      36.408  21.072  10.012  1.00  0.00           H  
ATOM   1555  HD1 PHE A 103      33.380  19.168   8.906  1.00  0.00           H  
ATOM   1556  HD2 PHE A 103      37.739  19.018   9.287  1.00  0.00           H  
ATOM   1557  HE1 PHE A 103      33.456  16.759   8.651  1.00  0.00           H  
ATOM   1558  HE2 PHE A 103      37.715  16.809   8.911  1.00  0.00           H  
ATOM   1559  HZ  PHE A 103      35.580  15.506   8.636  1.00  0.00           H  
ATOM   1560  N   GLU A 104      37.950  21.968   7.441  1.00  0.84           N  
ATOM   1561  CA  GLU A 104      39.110  21.965   6.577  1.00  0.84           C  
ATOM   1562  C   GLU A 104      39.950  20.690   6.933  1.00  0.84           C  
ATOM   1563  O   GLU A 104      40.939  20.757   7.623  1.00  0.84           O  
ATOM   1564  CB  GLU A 104      39.832  23.273   6.603  1.00  0.84           C  
ATOM   1565  CG  GLU A 104      40.907  23.612   5.573  1.00  0.84           C  
ATOM   1566  CD  GLU A 104      41.551  24.987   5.662  1.00  0.84           C  
ATOM   1567  OE1 GLU A 104      41.700  25.463   6.821  1.00  0.84           O  
ATOM   1568  OE2 GLU A 104      42.131  25.474   4.639  1.00  0.84           O1-
ATOM   1569  H   GLU A 104      38.059  22.539   8.266  1.00  0.00           H  
ATOM   1570  HA  GLU A 104      38.862  21.849   5.522  1.00  0.00           H  
ATOM   1571  HB3 GLU A 104      40.327  23.314   7.573  1.00  0.00           H  
ATOM   1572  HB2 GLU A 104      39.152  24.125   6.621  1.00  0.00           H  
ATOM   1573  HG3 GLU A 104      40.360  23.523   4.635  1.00  0.00           H  
ATOM   1574  HG2 GLU A 104      41.558  22.742   5.488  1.00  0.00           H  
ATOM   1575  N   ILE A 105      39.486  19.496   6.510  1.00  0.90           N  
ATOM   1576  CA  ILE A 105      39.913  18.067   6.843  1.00  0.90           C  
ATOM   1577  C   ILE A 105      41.423  17.935   6.678  1.00  0.90           C  
ATOM   1578  O   ILE A 105      42.088  17.429   7.584  1.00  0.90           O  
ATOM   1579  CB  ILE A 105      39.133  16.959   5.983  1.00  0.90           C  
ATOM   1580  CG1 ILE A 105      39.587  15.494   6.295  1.00  0.90           C  
ATOM   1581  CG2 ILE A 105      39.031  17.221   4.496  1.00  0.90           C  
ATOM   1582  CD1 ILE A 105      38.664  14.398   5.709  1.00  0.90           C  
ATOM   1583  H   ILE A 105      38.622  19.525   5.986  1.00  0.00           H  
ATOM   1584  HA  ILE A 105      39.678  17.760   7.861  1.00  0.00           H  
ATOM   1585  HB  ILE A 105      38.079  17.050   6.247  1.00  0.00           H  
ATOM   1586 HG13 ILE A 105      39.692  15.344   7.370  1.00  0.00           H  
ATOM   1587 HG12 ILE A 105      40.610  15.389   5.934  1.00  0.00           H  
ATOM   1588 HG21 ILE A 105      39.995  16.845   4.155  1.00  0.00           H  
ATOM   1589 HG22 ILE A 105      38.204  16.726   3.986  1.00  0.00           H  
ATOM   1590 HG23 ILE A 105      38.925  18.243   4.133  1.00  0.00           H  
ATOM   1591 HD11 ILE A 105      37.964  14.611   4.902  1.00  0.00           H  
ATOM   1592 HD12 ILE A 105      39.251  13.493   5.550  1.00  0.00           H  
ATOM   1593 HD13 ILE A 105      38.110  14.067   6.587  1.00  0.00           H  
ATOM   1594  N   PHE A 106      41.920  18.466   5.537  1.00  0.91           N  
ATOM   1595  CA  PHE A 106      43.348  18.393   5.160  1.00  0.91           C  
ATOM   1596  C   PHE A 106      43.904  19.820   4.726  1.00  0.91           C  
ATOM   1597  O   PHE A 106      43.699  20.105   3.532  1.00  0.91           O  
ATOM   1598  CB  PHE A 106      43.527  17.348   4.044  1.00  0.91           C  
ATOM   1599  CG  PHE A 106      43.155  15.877   4.328  1.00  0.91           C  
ATOM   1600  CD1 PHE A 106      43.698  15.113   5.344  1.00  0.91           C  
ATOM   1601  CD2 PHE A 106      42.367  15.214   3.352  1.00  0.91           C  
ATOM   1602  CE1 PHE A 106      43.420  13.755   5.514  1.00  0.91           C  
ATOM   1603  CE2 PHE A 106      42.092  13.880   3.535  1.00  0.91           C  
ATOM   1604  CZ  PHE A 106      42.549  13.124   4.587  1.00  0.91           C  
ATOM   1605  H   PHE A 106      41.386  18.968   4.842  1.00  0.00           H  
ATOM   1606  HA  PHE A 106      43.883  17.926   5.986  1.00  0.00           H  
ATOM   1607  HB3 PHE A 106      44.576  17.386   3.749  1.00  0.00           H  
ATOM   1608  HB2 PHE A 106      42.976  17.693   3.170  1.00  0.00           H  
ATOM   1609  HD1 PHE A 106      44.222  15.702   6.082  1.00  0.00           H  
ATOM   1610  HD2 PHE A 106      41.876  15.674   2.508  1.00  0.00           H  
ATOM   1611  HE1 PHE A 106      43.902  13.162   6.277  1.00  0.00           H  
ATOM   1612  HE2 PHE A 106      41.394  13.383   2.879  1.00  0.00           H  
ATOM   1613  HZ  PHE A 106      42.265  12.091   4.725  1.00  0.00           H  
ATOM   1614  N   PRO A 107      44.408  20.669   5.635  1.00  0.92           N  
ATOM   1615  CA  PRO A 107      44.576  22.136   5.328  1.00  0.92           C  
ATOM   1616  C   PRO A 107      45.922  22.273   4.653  1.00  0.92           C  
ATOM   1617  O   PRO A 107      46.924  22.802   5.181  1.00  0.92           O  
ATOM   1618  CB  PRO A 107      44.467  22.813   6.692  1.00  0.92           C  
ATOM   1619  CG  PRO A 107      45.029  21.795   7.602  1.00  0.92           C  
ATOM   1620  CD  PRO A 107      44.444  20.481   7.075  1.00  0.92           C  
ATOM   1621  HA  PRO A 107      43.735  22.387   4.681  1.00  0.00           H  
ATOM   1622  HB3 PRO A 107      43.415  22.928   6.955  1.00  0.00           H  
ATOM   1623  HB2 PRO A 107      44.907  23.801   6.829  1.00  0.00           H  
ATOM   1624  HG3 PRO A 107      44.848  22.125   8.626  1.00  0.00           H  
ATOM   1625  HG2 PRO A 107      46.114  21.723   7.530  1.00  0.00           H  
ATOM   1626  HD2 PRO A 107      45.011  19.592   7.352  1.00  0.00           H  
ATOM   1627  HD3 PRO A 107      43.467  20.418   7.553  1.00  0.00           H  
ATOM   1628  N   LYS A 108      45.858  22.103   3.324  1.00  0.85           N  
ATOM   1629  CA  LYS A 108      46.975  22.569   2.416  1.00  0.85           C  
ATOM   1630  C   LYS A 108      48.324  21.882   2.424  1.00  0.85           C  
ATOM   1631  O   LYS A 108      48.359  20.749   2.777  1.00  0.85           O  
ATOM   1632  CB  LYS A 108      47.046  24.152   2.385  1.00  0.85           C  
ATOM   1633  CG  LYS A 108      45.695  24.786   2.022  1.00  0.85           C  
ATOM   1634  CD  LYS A 108      45.936  26.225   1.529  1.00  0.85           C  
ATOM   1635  CE  LYS A 108      46.060  27.249   2.622  1.00  0.85           C  
ATOM   1636  NZ  LYS A 108      46.575  28.563   2.241  1.00  0.85           N1+
ATOM   1637  H   LYS A 108      45.174  21.523   2.858  1.00  0.00           H  
ATOM   1638  HA  LYS A 108      46.605  22.261   1.438  1.00  0.00           H  
ATOM   1639  HB3 LYS A 108      47.770  24.566   1.683  1.00  0.00           H  
ATOM   1640  HB2 LYS A 108      47.382  24.482   3.368  1.00  0.00           H  
ATOM   1641  HG3 LYS A 108      45.133  24.757   2.955  1.00  0.00           H  
ATOM   1642  HG2 LYS A 108      45.142  24.168   1.314  1.00  0.00           H  
ATOM   1643  HD3 LYS A 108      45.152  26.459   0.810  1.00  0.00           H  
ATOM   1644  HD2 LYS A 108      46.872  26.275   0.973  1.00  0.00           H  
ATOM   1645  HE3 LYS A 108      46.757  26.839   3.353  1.00  0.00           H  
ATOM   1646  HE2 LYS A 108      45.183  27.269   3.269  1.00  0.00           H  
ATOM   1647  HZ1 LYS A 108      47.411  28.495   1.678  1.00  0.00           H  
ATOM   1648  HZ2 LYS A 108      45.909  29.093   1.698  1.00  0.00           H  
ATOM   1649  HZ3 LYS A 108      46.790  29.063   3.092  1.00  0.00           H  
ATOM   1650  N   GLU A 109      49.424  22.613   2.106  1.00  0.77           N  
ATOM   1651  CA  GLU A 109      50.785  22.046   1.928  1.00  0.77           C  
ATOM   1652  C   GLU A 109      51.357  21.459   3.288  1.00  0.77           C  
ATOM   1653  O   GLU A 109      52.230  20.620   3.218  1.00  0.77           O  
ATOM   1654  CB  GLU A 109      51.745  23.100   1.350  1.00  0.77           C  
ATOM   1655  CG  GLU A 109      51.317  23.564  -0.047  1.00  0.77           C  
ATOM   1656  CD  GLU A 109      52.298  24.405  -0.783  1.00  0.77           C  
ATOM   1657  OE1 GLU A 109      53.301  24.894  -0.230  1.00  0.77           O  
ATOM   1658  OE2 GLU A 109      51.968  24.754  -2.006  1.00  0.77           O1-
ATOM   1659  H   GLU A 109      49.325  23.583   1.841  1.00  0.00           H  
ATOM   1660  HA  GLU A 109      50.651  21.235   1.212  1.00  0.00           H  
ATOM   1661  HB3 GLU A 109      52.738  22.689   1.165  1.00  0.00           H  
ATOM   1662  HB2 GLU A 109      51.888  23.881   2.098  1.00  0.00           H  
ATOM   1663  HG3 GLU A 109      50.328  24.018   0.020  1.00  0.00           H  
ATOM   1664  HG2 GLU A 109      51.168  22.640  -0.607  1.00  0.00           H  
ATOM   1665  N   SER A 110      50.833  21.881   4.453  1.00  0.85           N  
ATOM   1666  CA  SER A 110      51.153  21.294   5.848  1.00  0.85           C  
ATOM   1667  C   SER A 110      50.684  19.860   5.902  1.00  0.85           C  
ATOM   1668  O   SER A 110      51.355  19.128   6.563  1.00  0.85           O  
ATOM   1669  CB  SER A 110      50.687  22.199   6.959  1.00  0.85           C  
ATOM   1670  OG  SER A 110      49.271  22.389   6.935  1.00  0.85           O  
ATOM   1671  H   SER A 110      50.079  22.552   4.433  1.00  0.00           H  
ATOM   1672  HA  SER A 110      52.227  21.411   5.991  1.00  0.00           H  
ATOM   1673  HB3 SER A 110      51.156  23.183   6.972  1.00  0.00           H  
ATOM   1674  HB2 SER A 110      51.054  21.911   7.944  1.00  0.00           H  
ATOM   1675  HG  SER A 110      48.857  21.567   7.208  1.00  0.00           H  
ATOM   1676  N   SER A 111      49.574  19.526   5.300  1.00  0.86           N  
ATOM   1677  CA  SER A 111      48.941  18.234   5.306  1.00  0.86           C  
ATOM   1678  C   SER A 111      49.519  17.330   4.184  1.00  0.86           C  
ATOM   1679  O   SER A 111      49.545  16.121   4.438  1.00  0.86           O  
ATOM   1680  CB  SER A 111      47.414  18.356   5.146  1.00  0.86           C  
ATOM   1681  OG  SER A 111      46.695  17.304   5.829  1.00  0.86           O  
ATOM   1682  H   SER A 111      49.167  20.244   4.719  1.00  0.00           H  
ATOM   1683  HA  SER A 111      49.337  17.733   6.189  1.00  0.00           H  
ATOM   1684  HB3 SER A 111      47.102  18.232   4.109  1.00  0.00           H  
ATOM   1685  HB2 SER A 111      47.137  19.322   5.567  1.00  0.00           H  
ATOM   1686  HG  SER A 111      46.616  17.662   6.716  1.00  0.00           H  
ATOM   1687  N   TRP A 112      50.084  17.745   3.079  1.00  0.79           N  
ATOM   1688  CA  TRP A 112      50.744  17.006   1.967  1.00  0.79           C  
ATOM   1689  C   TRP A 112      52.021  17.688   1.645  1.00  0.79           C  
ATOM   1690  O   TRP A 112      52.117  18.672   0.899  1.00  0.79           O  
ATOM   1691  CB  TRP A 112      49.824  16.989   0.701  1.00  0.79           C  
ATOM   1692  CG  TRP A 112      48.359  16.595   0.865  1.00  0.79           C  
ATOM   1693  CD1 TRP A 112      47.387  17.406   1.308  1.00  0.79           C  
ATOM   1694  CD2 TRP A 112      47.759  15.201   0.754  1.00  0.79           C  
ATOM   1695  NE1 TRP A 112      46.203  16.697   1.276  1.00  0.79           N  
ATOM   1696  CE2 TRP A 112      46.353  15.374   1.030  1.00  0.79           C  
ATOM   1697  CE3 TRP A 112      48.143  13.842   0.514  1.00  0.79           C  
ATOM   1698  CZ2 TRP A 112      45.468  14.303   1.026  1.00  0.79           C  
ATOM   1699  CZ3 TRP A 112      47.258  12.763   0.377  1.00  0.79           C  
ATOM   1700  CH2 TRP A 112      45.880  13.019   0.663  1.00  0.79           C  
ATOM   1701  H   TRP A 112      50.140  18.745   2.952  1.00  0.00           H  
ATOM   1702  HA  TRP A 112      51.073  16.001   2.233  1.00  0.00           H  
ATOM   1703  HB3 TRP A 112      50.338  16.321   0.009  1.00  0.00           H  
ATOM   1704  HB2 TRP A 112      49.844  17.975   0.237  1.00  0.00           H  
ATOM   1705  HD1 TRP A 112      47.372  18.447   1.598  1.00  0.00           H  
ATOM   1706  HE1 TRP A 112      45.336  17.149   1.533  1.00  0.00           H  
ATOM   1707  HE3 TRP A 112      49.191  13.692   0.296  1.00  0.00           H  
ATOM   1708  HZ2 TRP A 112      44.419  14.515   1.168  1.00  0.00           H  
ATOM   1709  HZ3 TRP A 112      47.485  11.806  -0.070  1.00  0.00           H  
ATOM   1710  HH2 TRP A 112      45.195  12.184   0.694  1.00  0.00           H  
ATOM   1711  N   PRO A 113      53.073  17.319   2.389  1.00  0.77           N  
ATOM   1712  CA  PRO A 113      54.411  17.797   2.058  1.00  0.77           C  
ATOM   1713  C   PRO A 113      54.993  17.249   0.701  1.00  0.77           C  
ATOM   1714  O   PRO A 113      55.039  16.050   0.350  1.00  0.77           O  
ATOM   1715  CB  PRO A 113      55.221  17.461   3.258  1.00  0.77           C  
ATOM   1716  CG  PRO A 113      54.532  16.288   3.940  1.00  0.77           C  
ATOM   1717  CD  PRO A 113      53.138  16.547   3.663  1.00  0.77           C  
ATOM   1718  HA  PRO A 113      54.347  18.871   1.883  1.00  0.00           H  
ATOM   1719  HB3 PRO A 113      55.136  18.269   3.985  1.00  0.00           H  
ATOM   1720  HB2 PRO A 113      56.293  17.279   3.172  1.00  0.00           H  
ATOM   1721  HG3 PRO A 113      54.852  16.370   4.979  1.00  0.00           H  
ATOM   1722  HG2 PRO A 113      54.856  15.374   3.443  1.00  0.00           H  
ATOM   1723  HD2 PRO A 113      52.663  15.568   3.597  1.00  0.00           H  
ATOM   1724  HD3 PRO A 113      52.671  16.972   4.551  1.00  0.00           H  
ATOM   1725  N   ASN A 114      55.561  18.209  -0.071  1.00  0.78           N  
ATOM   1726  CA  ASN A 114      56.170  18.107  -1.414  1.00  0.78           C  
ATOM   1727  C   ASN A 114      55.151  17.725  -2.475  1.00  0.78           C  
ATOM   1728  O   ASN A 114      55.323  16.896  -3.315  1.00  0.78           O  
ATOM   1729  CB  ASN A 114      57.414  17.160  -1.412  1.00  0.78           C  
ATOM   1730  CG  ASN A 114      58.490  17.638  -0.423  1.00  0.78           C  
ATOM   1731  OD1 ASN A 114      59.011  18.710  -0.745  1.00  0.78           O  
ATOM   1732  ND2 ASN A 114      58.905  16.810   0.555  1.00  0.78           N  
ATOM   1733  H   ASN A 114      55.497  19.093   0.414  1.00  0.00           H  
ATOM   1734  HA  ASN A 114      56.365  19.151  -1.659  1.00  0.00           H  
ATOM   1735  HB3 ASN A 114      57.970  17.141  -2.349  1.00  0.00           H  
ATOM   1736  HB2 ASN A 114      57.077  16.160  -1.138  1.00  0.00           H  
ATOM   1737 HD22 ASN A 114      59.814  16.956   0.971  1.00  0.00           H  
ATOM   1738 HD21 ASN A 114      58.361  16.026   0.887  1.00  0.00           H  
ATOM   1739  N   HIS A 115      54.024  18.407  -2.227  1.00  0.86           N  
ATOM   1740  CA  HIS A 115      52.943  18.541  -3.165  1.00  0.86           C  
ATOM   1741  C   HIS A 115      52.560  19.995  -3.260  1.00  0.86           C  
ATOM   1742  O   HIS A 115      52.424  20.614  -2.184  1.00  0.86           O  
ATOM   1743  CB  HIS A 115      51.717  17.656  -2.855  1.00  0.86           C  
ATOM   1744  CG  HIS A 115      52.010  16.169  -3.093  1.00  0.86           C  
ATOM   1745  ND1 HIS A 115      52.030  15.330  -1.976  1.00  0.86           N  
ATOM   1746  CD2 HIS A 115      52.237  15.402  -4.206  1.00  0.86           C  
ATOM   1747  CE1 HIS A 115      52.141  14.130  -2.460  1.00  0.86           C  
ATOM   1748  NE2 HIS A 115      52.253  14.100  -3.774  1.00  0.86           N  
ATOM   1749  H   HIS A 115      53.896  18.995  -1.416  1.00  0.00           H  
ATOM   1750  HA  HIS A 115      53.260  18.079  -4.099  1.00  0.00           H  
ATOM   1751  HB3 HIS A 115      51.038  17.950  -3.655  1.00  0.00           H  
ATOM   1752  HB2 HIS A 115      51.244  17.780  -1.881  1.00  0.00           H  
ATOM   1753  HD2 HIS A 115      52.218  15.709  -5.240  1.00  0.00           H  
ATOM   1754  HE1 HIS A 115      52.254  13.218  -1.893  1.00  0.00           H  
ATOM   1755  HE2 HIS A 115      52.447  13.285  -4.339  1.00  0.00           H  
ATOM   1756  N   THR A 116      52.363  20.511  -4.454  1.00  0.86           N  
ATOM   1757  CA  THR A 116      51.533  21.680  -4.781  1.00  0.86           C  
ATOM   1758  C   THR A 116      50.028  21.251  -4.883  1.00  0.86           C  
ATOM   1759  O   THR A 116      49.597  20.482  -5.782  1.00  0.86           O  
ATOM   1760  CB  THR A 116      51.927  22.371  -6.115  1.00  0.86           C  
ATOM   1761  OG1 THR A 116      53.296  22.674  -6.027  1.00  0.86           O  
ATOM   1762  CG2 THR A 116      51.190  23.663  -6.372  1.00  0.86           C  
ATOM   1763  H   THR A 116      52.568  19.957  -5.274  1.00  0.00           H  
ATOM   1764  HA  THR A 116      51.574  22.383  -3.949  1.00  0.00           H  
ATOM   1765  HB  THR A 116      51.745  21.708  -6.961  1.00  0.00           H  
ATOM   1766  HG1 THR A 116      53.827  21.883  -6.154  1.00  0.00           H  
ATOM   1767 HG21 THR A 116      50.107  23.548  -6.416  1.00  0.00           H  
ATOM   1768 HG22 THR A 116      51.248  24.337  -5.517  1.00  0.00           H  
ATOM   1769 HG23 THR A 116      51.705  24.193  -7.173  1.00  0.00           H  
ATOM   1770  N   VAL A 117      49.234  21.797  -3.966  1.00  0.79           N  
ATOM   1771  CA  VAL A 117      47.859  21.503  -3.787  1.00  0.79           C  
ATOM   1772  C   VAL A 117      46.824  22.451  -4.348  1.00  0.79           C  
ATOM   1773  O   VAL A 117      45.651  22.038  -4.323  1.00  0.79           O  
ATOM   1774  CB  VAL A 117      47.597  21.228  -2.257  1.00  0.79           C  
ATOM   1775  CG1 VAL A 117      48.734  20.140  -1.797  1.00  0.79           C  
ATOM   1776  CG2 VAL A 117      47.477  22.410  -1.357  1.00  0.79           C  
ATOM   1777  H   VAL A 117      49.572  22.504  -3.328  1.00  0.00           H  
ATOM   1778  HA  VAL A 117      47.598  20.572  -4.291  1.00  0.00           H  
ATOM   1779  HB  VAL A 117      46.671  20.660  -2.165  1.00  0.00           H  
ATOM   1780 HG11 VAL A 117      49.678  20.556  -1.446  1.00  0.00           H  
ATOM   1781 HG12 VAL A 117      48.349  19.463  -1.035  1.00  0.00           H  
ATOM   1782 HG13 VAL A 117      48.928  19.522  -2.673  1.00  0.00           H  
ATOM   1783 HG21 VAL A 117      47.287  21.995  -0.368  1.00  0.00           H  
ATOM   1784 HG22 VAL A 117      48.437  22.926  -1.329  1.00  0.00           H  
ATOM   1785 HG23 VAL A 117      46.691  23.151  -1.498  1.00  0.00           H  
ATOM   1786  N   THR A 118      47.246  23.567  -4.886  1.00  0.69           N  
ATOM   1787  CA  THR A 118      46.339  24.528  -5.523  1.00  0.69           C  
ATOM   1788  C   THR A 118      46.576  24.452  -6.986  1.00  0.69           C  
ATOM   1789  O   THR A 118      47.674  24.075  -7.382  1.00  0.69           O  
ATOM   1790  CB  THR A 118      46.537  25.993  -5.054  1.00  0.69           C  
ATOM   1791  OG1 THR A 118      47.653  26.666  -5.325  1.00  0.69           O  
ATOM   1792  CG2 THR A 118      46.208  25.998  -3.632  1.00  0.69           C  
ATOM   1793  H   THR A 118      48.231  23.790  -4.852  1.00  0.00           H  
ATOM   1794  HA  THR A 118      45.317  24.222  -5.300  1.00  0.00           H  
ATOM   1795  HB  THR A 118      45.712  26.543  -5.505  1.00  0.00           H  
ATOM   1796  HG1 THR A 118      47.367  27.339  -5.947  1.00  0.00           H  
ATOM   1797 HG21 THR A 118      46.958  25.456  -3.057  1.00  0.00           H  
ATOM   1798 HG22 THR A 118      46.187  26.935  -3.075  1.00  0.00           H  
ATOM   1799 HG23 THR A 118      45.296  25.415  -3.500  1.00  0.00           H  
ATOM   1800  N   GLY A 119      45.563  24.801  -7.800  1.00  0.86           N  
ATOM   1801  CA  GLY A 119      45.650  24.702  -9.283  1.00  0.86           C  
ATOM   1802  C   GLY A 119      44.576  25.616  -9.912  1.00  0.86           C  
ATOM   1803  O   GLY A 119      43.456  25.823  -9.382  1.00  0.86           O  
ATOM   1804  H   GLY A 119      44.683  25.197  -7.501  1.00  0.00           H  
ATOM   1805  HA3 GLY A 119      45.492  23.666  -9.583  1.00  0.00           H  
ATOM   1806  HA2 GLY A 119      46.647  24.972  -9.632  1.00  0.00           H  
ATOM   1807  N   VAL A 120      44.940  26.164 -11.083  1.00  0.89           N  
ATOM   1808  CA  VAL A 120      43.954  26.778 -11.903  1.00  0.89           C  
ATOM   1809  C   VAL A 120      43.197  25.667 -12.770  1.00  0.89           C  
ATOM   1810  O   VAL A 120      43.730  24.558 -12.953  1.00  0.89           O  
ATOM   1811  CB  VAL A 120      44.596  27.818 -12.841  1.00  0.89           C  
ATOM   1812  CG1 VAL A 120      45.219  29.074 -12.135  1.00  0.89           C  
ATOM   1813  CG2 VAL A 120      45.526  27.240 -13.942  1.00  0.89           C  
ATOM   1814  H   VAL A 120      45.821  25.945 -11.525  1.00  0.00           H  
ATOM   1815  HA  VAL A 120      43.283  27.303 -11.222  1.00  0.00           H  
ATOM   1816  HB  VAL A 120      43.829  28.223 -13.501  1.00  0.00           H  
ATOM   1817 HG11 VAL A 120      45.538  29.906 -12.763  1.00  0.00           H  
ATOM   1818 HG12 VAL A 120      44.520  29.515 -11.423  1.00  0.00           H  
ATOM   1819 HG13 VAL A 120      46.006  28.733 -11.462  1.00  0.00           H  
ATOM   1820 HG21 VAL A 120      44.982  26.752 -14.751  1.00  0.00           H  
ATOM   1821 HG22 VAL A 120      46.115  28.032 -14.403  1.00  0.00           H  
ATOM   1822 HG23 VAL A 120      46.323  26.578 -13.602  1.00  0.00           H  
ATOM   1823  N   SER A 121      42.043  26.135 -13.326  1.00  0.87           N  
ATOM   1824  CA  SER A 121      41.330  25.246 -14.221  1.00  0.87           C  
ATOM   1825  C   SER A 121      40.481  26.035 -15.290  1.00  0.87           C  
ATOM   1826  O   SER A 121      40.713  27.238 -15.466  1.00  0.87           O  
ATOM   1827  CB  SER A 121      40.523  24.227 -13.362  1.00  0.87           C  
ATOM   1828  OG  SER A 121      39.466  24.912 -12.646  1.00  0.87           O  
ATOM   1829  H   SER A 121      41.677  27.076 -13.311  1.00  0.00           H  
ATOM   1830  HA  SER A 121      42.020  24.559 -14.711  1.00  0.00           H  
ATOM   1831  HB3 SER A 121      41.144  23.571 -12.753  1.00  0.00           H  
ATOM   1832  HB2 SER A 121      40.146  23.542 -14.122  1.00  0.00           H  
ATOM   1833  HG  SER A 121      39.879  25.559 -12.069  1.00  0.00           H  
ATOM   1834  N   SER A 122      39.541  25.289 -15.960  1.00  0.74           N  
ATOM   1835  CA  SER A 122      38.546  25.714 -16.929  1.00  0.74           C  
ATOM   1836  C   SER A 122      37.331  26.383 -16.253  1.00  0.74           C  
ATOM   1837  O   SER A 122      36.470  26.893 -16.928  1.00  0.74           O  
ATOM   1838  CB  SER A 122      38.113  24.509 -17.748  1.00  0.74           C  
ATOM   1839  OG  SER A 122      37.544  23.536 -16.889  1.00  0.74           O  
ATOM   1840  H   SER A 122      39.482  24.321 -15.678  1.00  0.00           H  
ATOM   1841  HA  SER A 122      38.965  26.471 -17.592  1.00  0.00           H  
ATOM   1842  HB3 SER A 122      38.963  24.200 -18.356  1.00  0.00           H  
ATOM   1843  HB2 SER A 122      37.395  24.876 -18.482  1.00  0.00           H  
ATOM   1844  HG  SER A 122      36.596  23.671 -16.830  1.00  0.00           H  
ATOM   1845  N   CYS A 123      37.281  26.304 -14.933  1.00  0.89           N  
ATOM   1846  CA  CYS A 123      36.434  27.122 -14.183  1.00  0.89           C  
ATOM   1847  C   CYS A 123      36.947  28.592 -14.264  1.00  0.89           C  
ATOM   1848  O   CYS A 123      38.148  28.753 -14.003  1.00  0.89           O  
ATOM   1849  CB  CYS A 123      36.538  26.581 -12.769  1.00  0.89           C  
ATOM   1850  SG  CYS A 123      36.070  24.864 -12.432  1.00  0.89           S  
ATOM   1851  H   CYS A 123      38.002  25.718 -14.536  1.00  0.00           H  
ATOM   1852  HA  CYS A 123      35.379  27.073 -14.452  1.00  0.00           H  
ATOM   1853  HB3 CYS A 123      35.992  27.151 -12.017  1.00  0.00           H  
ATOM   1854  HB2 CYS A 123      37.557  26.652 -12.388  1.00  0.00           H  
ATOM   1855  N   SER A 124      36.136  29.552 -14.632  1.00  0.86           N  
ATOM   1856  CA  SER A 124      36.684  30.803 -15.176  1.00  0.86           C  
ATOM   1857  C   SER A 124      35.807  32.048 -14.969  1.00  0.86           C  
ATOM   1858  O   SER A 124      36.071  33.118 -15.521  1.00  0.86           O  
ATOM   1859  CB  SER A 124      37.032  30.705 -16.683  1.00  0.86           C  
ATOM   1860  OG  SER A 124      35.887  30.276 -17.426  1.00  0.86           O  
ATOM   1861  H   SER A 124      35.150  29.369 -14.755  1.00  0.00           H  
ATOM   1862  HA  SER A 124      37.622  31.008 -14.660  1.00  0.00           H  
ATOM   1863  HB3 SER A 124      37.891  30.038 -16.749  1.00  0.00           H  
ATOM   1864  HB2 SER A 124      37.414  31.663 -17.037  1.00  0.00           H  
ATOM   1865  HG  SER A 124      36.162  29.588 -18.036  1.00  0.00           H  
ATOM   1866  N   HIS A 125      34.687  31.845 -14.223  1.00  0.81           N  
ATOM   1867  CA  HIS A 125      33.677  32.870 -13.929  1.00  0.81           C  
ATOM   1868  C   HIS A 125      34.376  34.337 -13.639  1.00  0.81           C  
ATOM   1869  O   HIS A 125      35.118  34.566 -12.658  1.00  0.81           O  
ATOM   1870  CB  HIS A 125      32.858  32.481 -12.695  1.00  0.81           C  
ATOM   1871  CG  HIS A 125      31.773  33.391 -12.129  1.00  0.81           C  
ATOM   1872  ND1 HIS A 125      30.657  33.718 -12.845  1.00  0.81           N1+
ATOM   1873  CD2 HIS A 125      31.784  34.187 -11.040  1.00  0.81           C  
ATOM   1874  CE1 HIS A 125      29.960  34.618 -12.113  1.00  0.81           C  
ATOM   1875  NE2 HIS A 125      30.593  34.888 -11.002  1.00  0.81           N  
ATOM   1876  H   HIS A 125      34.620  31.005 -13.665  1.00  0.00           H  
ATOM   1877  HA  HIS A 125      33.020  32.924 -14.797  1.00  0.00           H  
ATOM   1878  HB3 HIS A 125      33.640  32.309 -11.955  1.00  0.00           H  
ATOM   1879  HB2 HIS A 125      32.334  31.532 -12.809  1.00  0.00           H  
ATOM   1880  HD1 HIS A 125      30.400  33.375 -13.760  1.00  0.00           H  
ATOM   1881  HD2 HIS A 125      32.559  34.382 -10.313  1.00  0.00           H  
ATOM   1882  HE1 HIS A 125      29.079  35.102 -12.510  1.00  0.00           H  
ATOM   1883  HE2 HIS A 125      30.266  35.615 -10.383  1.00  0.00           H  
ATOM   1884  N   ASN A 126      33.908  35.265 -14.453  1.00  0.82           N  
ATOM   1885  CA  ASN A 126      34.187  36.725 -14.336  1.00  0.82           C  
ATOM   1886  C   ASN A 126      35.691  37.107 -14.758  1.00  0.82           C  
ATOM   1887  O   ASN A 126      36.225  38.066 -14.265  1.00  0.82           O  
ATOM   1888  CB  ASN A 126      33.596  37.420 -13.092  1.00  0.82           C  
ATOM   1889  CG  ASN A 126      33.640  38.936 -13.052  1.00  0.82           C  
ATOM   1890  OD1 ASN A 126      33.107  39.626 -13.883  1.00  0.82           O  
ATOM   1891  ND2 ASN A 126      34.432  39.469 -12.093  1.00  0.82           N  
ATOM   1892  H   ASN A 126      33.309  35.021 -15.228  1.00  0.00           H  
ATOM   1893  HA  ASN A 126      33.703  37.238 -15.166  1.00  0.00           H  
ATOM   1894  HB3 ASN A 126      34.085  37.052 -12.190  1.00  0.00           H  
ATOM   1895  HB2 ASN A 126      32.530  37.240 -12.952  1.00  0.00           H  
ATOM   1896 HD22 ASN A 126      34.663  40.452 -12.078  1.00  0.00           H  
ATOM   1897 HD21 ASN A 126      34.849  38.931 -11.347  1.00  0.00           H  
ATOM   1898  N   GLY A 127      36.297  36.251 -15.570  1.00  0.88           N  
ATOM   1899  CA  GLY A 127      37.737  36.297 -15.912  1.00  0.88           C  
ATOM   1900  C   GLY A 127      38.655  35.792 -14.793  1.00  0.88           C  
ATOM   1901  O   GLY A 127      39.865  36.037 -14.877  1.00  0.88           O  
ATOM   1902  H   GLY A 127      35.887  35.350 -15.775  1.00  0.00           H  
ATOM   1903  HA3 GLY A 127      38.147  37.287 -16.112  1.00  0.00           H  
ATOM   1904  HA2 GLY A 127      37.973  35.788 -16.847  1.00  0.00           H  
ATOM   1905  N   GLU A 128      38.091  35.048 -13.840  1.00  0.83           N  
ATOM   1906  CA  GLU A 128      38.859  34.453 -12.824  1.00  0.83           C  
ATOM   1907  C   GLU A 128      39.086  32.918 -12.879  1.00  0.83           C  
ATOM   1908  O   GLU A 128      38.157  32.160 -12.514  1.00  0.83           O  
ATOM   1909  CB  GLU A 128      38.166  34.797 -11.445  1.00  0.83           C  
ATOM   1910  CG  GLU A 128      37.680  36.257 -11.278  1.00  0.83           C  
ATOM   1911  CD  GLU A 128      37.052  36.490  -9.870  1.00  0.83           C  
ATOM   1912  OE1 GLU A 128      37.109  35.557  -9.069  1.00  0.83           O  
ATOM   1913  OE2 GLU A 128      36.601  37.629  -9.666  1.00  0.83           O1-
ATOM   1914  H   GLU A 128      37.148  34.691 -13.902  1.00  0.00           H  
ATOM   1915  HA  GLU A 128      39.856  34.885 -12.739  1.00  0.00           H  
ATOM   1916  HB3 GLU A 128      38.816  34.442 -10.646  1.00  0.00           H  
ATOM   1917  HB2 GLU A 128      37.271  34.181 -11.355  1.00  0.00           H  
ATOM   1918  HG3 GLU A 128      36.844  36.477 -11.942  1.00  0.00           H  
ATOM   1919  HG2 GLU A 128      38.464  37.013 -11.309  1.00  0.00           H  
ATOM   1920  N   ASN A 129      40.221  32.467 -13.426  1.00  0.85           N  
ATOM   1921  CA  ASN A 129      40.554  31.065 -13.441  1.00  0.85           C  
ATOM   1922  C   ASN A 129      40.722  30.544 -12.038  1.00  0.85           C  
ATOM   1923  O   ASN A 129      41.824  30.629 -11.465  1.00  0.85           O  
ATOM   1924  CB  ASN A 129      41.701  30.654 -14.351  1.00  0.85           C  
ATOM   1925  CG  ASN A 129      41.428  30.732 -15.840  1.00  0.85           C  
ATOM   1926  OD1 ASN A 129      41.592  31.743 -16.453  1.00  0.85           O  
ATOM   1927  ND2 ASN A 129      40.918  29.683 -16.435  1.00  0.85           N  
ATOM   1928  H   ASN A 129      40.872  33.150 -13.786  1.00  0.00           H  
ATOM   1929  HA  ASN A 129      39.734  30.604 -13.991  1.00  0.00           H  
ATOM   1930  HB3 ASN A 129      41.910  29.593 -14.208  1.00  0.00           H  
ATOM   1931  HB2 ASN A 129      42.539  31.327 -14.167  1.00  0.00           H  
ATOM   1932 HD22 ASN A 129      40.731  29.835 -17.416  1.00  0.00           H  
ATOM   1933 HD21 ASN A 129      40.724  28.815 -15.957  1.00  0.00           H  
ATOM   1934  N   SER A 130      39.701  29.862 -11.475  1.00  0.88           N  
ATOM   1935  CA  SER A 130      39.815  29.220 -10.175  1.00  0.88           C  
ATOM   1936  C   SER A 130      39.567  27.735 -10.423  1.00  0.88           C  
ATOM   1937  O   SER A 130      39.896  27.224 -11.505  1.00  0.88           O  
ATOM   1938  CB  SER A 130      38.823  29.811  -9.216  1.00  0.88           C  
ATOM   1939  OG  SER A 130      38.972  29.391  -7.846  1.00  0.88           O  
ATOM   1940  H   SER A 130      38.832  29.811 -11.988  1.00  0.00           H  
ATOM   1941  HA  SER A 130      40.865  29.241  -9.883  1.00  0.00           H  
ATOM   1942  HB3 SER A 130      37.772  29.677  -9.476  1.00  0.00           H  
ATOM   1943  HB2 SER A 130      39.043  30.878  -9.250  1.00  0.00           H  
ATOM   1944  HG  SER A 130      39.146  30.193  -7.347  1.00  0.00           H  
ATOM   1945  N   PHE A 131      39.214  27.010  -9.414  1.00  0.89           N  
ATOM   1946  CA  PHE A 131      38.852  25.582  -9.326  1.00  0.89           C  
ATOM   1947  C   PHE A 131      37.926  25.339  -8.138  1.00  0.89           C  
ATOM   1948  O   PHE A 131      37.601  26.366  -7.482  1.00  0.89           O  
ATOM   1949  CB  PHE A 131      40.119  24.641  -9.371  1.00  0.89           C  
ATOM   1950  CG  PHE A 131      39.845  23.137  -9.357  1.00  0.89           C  
ATOM   1951  CD1 PHE A 131      39.462  22.327 -10.427  1.00  0.89           C  
ATOM   1952  CD2 PHE A 131      40.035  22.503  -8.101  1.00  0.89           C  
ATOM   1953  CE1 PHE A 131      39.228  20.989 -10.266  1.00  0.89           C  
ATOM   1954  CE2 PHE A 131      39.901  21.138  -7.964  1.00  0.89           C  
ATOM   1955  CZ  PHE A 131      39.485  20.394  -9.030  1.00  0.89           C  
ATOM   1956  H   PHE A 131      38.878  27.522  -8.611  1.00  0.00           H  
ATOM   1957  HA  PHE A 131      38.244  25.335 -10.196  1.00  0.00           H  
ATOM   1958  HB3 PHE A 131      40.878  24.936  -8.647  1.00  0.00           H  
ATOM   1959  HB2 PHE A 131      40.673  24.770 -10.300  1.00  0.00           H  
ATOM   1960  HD1 PHE A 131      39.270  22.777 -11.389  1.00  0.00           H  
ATOM   1961  HD2 PHE A 131      40.467  23.085  -7.300  1.00  0.00           H  
ATOM   1962  HE1 PHE A 131      38.854  20.454 -11.127  1.00  0.00           H  
ATOM   1963  HE2 PHE A 131      40.131  20.659  -7.024  1.00  0.00           H  
ATOM   1964  HZ  PHE A 131      39.382  19.320  -8.974  1.00  0.00           H  
ATOM   1965  N   TYR A 132      37.382  24.095  -8.032  1.00  0.89           N  
ATOM   1966  CA  TYR A 132      36.606  23.470  -6.982  1.00  0.89           C  
ATOM   1967  C   TYR A 132      37.302  23.772  -5.609  1.00  0.89           C  
ATOM   1968  O   TYR A 132      38.379  23.235  -5.396  1.00  0.89           O  
ATOM   1969  CB  TYR A 132      36.274  21.990  -7.209  1.00  0.89           C  
ATOM   1970  CG  TYR A 132      35.343  21.646  -8.411  1.00  0.89           C  
ATOM   1971  CD1 TYR A 132      34.122  22.216  -8.677  1.00  0.89           C  
ATOM   1972  CD2 TYR A 132      35.876  20.745  -9.283  1.00  0.89           C  
ATOM   1973  CE1 TYR A 132      33.376  21.905  -9.825  1.00  0.89           C  
ATOM   1974  CE2 TYR A 132      35.257  20.446 -10.504  1.00  0.89           C  
ATOM   1975  CZ  TYR A 132      34.003  21.030 -10.750  1.00  0.89           C  
ATOM   1976  OH  TYR A 132      33.267  20.520 -11.827  1.00  0.89           O  
ATOM   1977  H   TYR A 132      37.553  23.443  -8.785  1.00  0.00           H  
ATOM   1978  HA  TYR A 132      35.602  23.887  -6.906  1.00  0.00           H  
ATOM   1979  HB3 TYR A 132      35.756  21.478  -6.399  1.00  0.00           H  
ATOM   1980  HB2 TYR A 132      37.155  21.353  -7.291  1.00  0.00           H  
ATOM   1981  HD1 TYR A 132      33.805  23.016  -8.024  1.00  0.00           H  
ATOM   1982  HD2 TYR A 132      36.836  20.260  -9.184  1.00  0.00           H  
ATOM   1983  HE1 TYR A 132      32.396  22.331  -9.979  1.00  0.00           H  
ATOM   1984  HE2 TYR A 132      35.767  19.793 -11.196  1.00  0.00           H  
ATOM   1985  HH  TYR A 132      33.801  19.872 -12.292  1.00  0.00           H  
ATOM   1986  N   ARG A 133      36.710  24.706  -4.791  1.00  0.82           N  
ATOM   1987  CA  ARG A 133      37.259  25.258  -3.545  1.00  0.82           C  
ATOM   1988  C   ARG A 133      37.347  24.217  -2.429  1.00  0.82           C  
ATOM   1989  O   ARG A 133      38.227  24.256  -1.551  1.00  0.82           O  
ATOM   1990  CB  ARG A 133      36.641  26.544  -3.132  1.00  0.82           C  
ATOM   1991  CG  ARG A 133      36.821  27.657  -4.186  1.00  0.82           C  
ATOM   1992  CD  ARG A 133      37.026  29.074  -3.606  1.00  0.82           C  
ATOM   1993  NE  ARG A 133      37.184  30.060  -4.653  1.00  0.82           N  
ATOM   1994  CZ  ARG A 133      36.256  30.996  -5.016  1.00  0.82           C  
ATOM   1995  NH1 ARG A 133      35.019  31.002  -4.592  1.00  0.82           N  
ATOM   1996  NH2 ARG A 133      36.511  31.862  -5.970  1.00  0.82           N1+
ATOM   1997  H   ARG A 133      35.960  25.219  -5.232  1.00  0.00           H  
ATOM   1998  HA  ARG A 133      38.288  25.558  -3.748  1.00  0.00           H  
ATOM   1999  HB3 ARG A 133      37.114  26.905  -2.218  1.00  0.00           H  
ATOM   2000  HB2 ARG A 133      35.567  26.483  -2.954  1.00  0.00           H  
ATOM   2001  HG3 ARG A 133      36.179  27.541  -5.060  1.00  0.00           H  
ATOM   2002  HG2 ARG A 133      37.720  27.436  -4.762  1.00  0.00           H  
ATOM   2003  HD3 ARG A 133      38.050  28.987  -3.242  1.00  0.00           H  
ATOM   2004  HD2 ARG A 133      36.376  29.492  -2.836  1.00  0.00           H  
ATOM   2005  HE  ARG A 133      37.961  29.973  -5.292  1.00  0.00           H  
ATOM   2006 HH12 ARG A 133      34.352  31.728  -4.810  1.00  0.00           H  
ATOM   2007 HH11 ARG A 133      34.676  30.266  -3.993  1.00  0.00           H  
ATOM   2008 HH22 ARG A 133      35.955  32.670  -6.211  1.00  0.00           H  
ATOM   2009 HH21 ARG A 133      37.459  31.961  -6.303  1.00  0.00           H  
ATOM   2010  N   ASN A 134      36.431  23.263  -2.497  1.00  0.87           N  
ATOM   2011  CA  ASN A 134      36.481  22.094  -1.554  1.00  0.87           C  
ATOM   2012  C   ASN A 134      37.546  21.048  -1.825  1.00  0.87           C  
ATOM   2013  O   ASN A 134      37.740  20.187  -0.937  1.00  0.87           O  
ATOM   2014  CB  ASN A 134      35.110  21.391  -1.277  1.00  0.87           C  
ATOM   2015  CG  ASN A 134      34.069  22.316  -0.604  1.00  0.87           C  
ATOM   2016  OD1 ASN A 134      34.374  23.293  -0.003  1.00  0.87           O  
ATOM   2017  ND2 ASN A 134      32.822  21.947  -0.656  1.00  0.87           N  
ATOM   2018  H   ASN A 134      35.708  23.394  -3.190  1.00  0.00           H  
ATOM   2019  HA  ASN A 134      36.851  22.555  -0.638  1.00  0.00           H  
ATOM   2020  HB3 ASN A 134      35.174  20.590  -0.541  1.00  0.00           H  
ATOM   2021  HB2 ASN A 134      34.729  20.916  -2.181  1.00  0.00           H  
ATOM   2022 HD22 ASN A 134      32.250  22.616  -0.160  1.00  0.00           H  
ATOM   2023 HD21 ASN A 134      32.405  21.175  -1.157  1.00  0.00           H  
ATOM   2024  N   LEU A 135      38.173  21.027  -2.969  1.00  0.91           N  
ATOM   2025  CA  LEU A 135      39.066  19.942  -3.451  1.00  0.91           C  
ATOM   2026  C   LEU A 135      40.398  20.542  -3.777  1.00  0.91           C  
ATOM   2027  O   LEU A 135      40.610  21.721  -3.918  1.00  0.91           O  
ATOM   2028  CB  LEU A 135      38.418  19.472  -4.826  1.00  0.91           C  
ATOM   2029  CG  LEU A 135      37.142  18.493  -4.692  1.00  0.91           C  
ATOM   2030  CD1 LEU A 135      36.467  18.129  -6.039  1.00  0.91           C  
ATOM   2031  CD2 LEU A 135      37.451  17.209  -3.869  1.00  0.91           C  
ATOM   2032  H   LEU A 135      38.015  21.845  -3.539  1.00  0.00           H  
ATOM   2033  HA  LEU A 135      39.269  19.275  -2.614  1.00  0.00           H  
ATOM   2034  HB3 LEU A 135      39.124  18.966  -5.484  1.00  0.00           H  
ATOM   2035  HB2 LEU A 135      38.123  20.347  -5.405  1.00  0.00           H  
ATOM   2036  HG  LEU A 135      36.418  18.995  -4.051  1.00  0.00           H  
ATOM   2037 HD11 LEU A 135      36.232  17.070  -6.147  1.00  0.00           H  
ATOM   2038 HD12 LEU A 135      35.641  18.785  -6.316  1.00  0.00           H  
ATOM   2039 HD13 LEU A 135      37.071  18.320  -6.926  1.00  0.00           H  
ATOM   2040 HD21 LEU A 135      37.172  16.271  -4.349  1.00  0.00           H  
ATOM   2041 HD22 LEU A 135      38.440  17.105  -3.421  1.00  0.00           H  
ATOM   2042 HD23 LEU A 135      36.762  17.186  -3.025  1.00  0.00           H  
ATOM   2043  N   LEU A 136      41.389  19.645  -3.642  1.00  0.92           N  
ATOM   2044  CA  LEU A 136      42.864  19.880  -3.760  1.00  0.92           C  
ATOM   2045  C   LEU A 136      43.259  19.040  -4.981  1.00  0.92           C  
ATOM   2046  O   LEU A 136      43.299  17.824  -4.966  1.00  0.92           O  
ATOM   2047  CB  LEU A 136      43.717  19.472  -2.536  1.00  0.92           C  
ATOM   2048  CG  LEU A 136      43.497  20.317  -1.248  1.00  0.92           C  
ATOM   2049  CD1 LEU A 136      44.276  19.912   0.009  1.00  0.92           C  
ATOM   2050  CD2 LEU A 136      43.697  21.819  -1.403  1.00  0.92           C  
ATOM   2051  H   LEU A 136      41.076  18.690  -3.539  1.00  0.00           H  
ATOM   2052  HA  LEU A 136      43.094  20.902  -4.061  1.00  0.00           H  
ATOM   2053  HB3 LEU A 136      44.756  19.581  -2.849  1.00  0.00           H  
ATOM   2054  HB2 LEU A 136      43.548  18.428  -2.275  1.00  0.00           H  
ATOM   2055  HG  LEU A 136      42.421  20.255  -1.088  1.00  0.00           H  
ATOM   2056 HD11 LEU A 136      45.274  20.309   0.199  1.00  0.00           H  
ATOM   2057 HD12 LEU A 136      43.774  20.235   0.920  1.00  0.00           H  
ATOM   2058 HD13 LEU A 136      44.556  18.864   0.117  1.00  0.00           H  
ATOM   2059 HD21 LEU A 136      42.936  22.252  -2.052  1.00  0.00           H  
ATOM   2060 HD22 LEU A 136      43.568  22.383  -0.480  1.00  0.00           H  
ATOM   2061 HD23 LEU A 136      44.670  22.042  -1.841  1.00  0.00           H  
ATOM   2062  N   TRP A 137      43.533  19.577  -6.195  1.00  0.90           N  
ATOM   2063  CA  TRP A 137      44.223  18.863  -7.287  1.00  0.90           C  
ATOM   2064  C   TRP A 137      45.695  18.616  -6.832  1.00  0.90           C  
ATOM   2065  O   TRP A 137      46.558  19.456  -6.787  1.00  0.90           O  
ATOM   2066  CB  TRP A 137      44.132  19.708  -8.581  1.00  0.90           C  
ATOM   2067  CG  TRP A 137      44.148  18.969  -9.917  1.00  0.90           C  
ATOM   2068  CD1 TRP A 137      45.095  18.069 -10.248  1.00  0.90           C  
ATOM   2069  CD2 TRP A 137      43.325  19.133 -11.136  1.00  0.90           C  
ATOM   2070  NE1 TRP A 137      44.801  17.541 -11.480  1.00  0.90           N  
ATOM   2071  CE2 TRP A 137      43.753  18.187 -12.106  1.00  0.90           C  
ATOM   2072  CE3 TRP A 137      42.219  19.925 -11.450  1.00  0.90           C  
ATOM   2073  CZ2 TRP A 137      43.164  18.003 -13.333  1.00  0.90           C  
ATOM   2074  CZ3 TRP A 137      41.563  19.724 -12.701  1.00  0.90           C  
ATOM   2075  CH2 TRP A 137      42.065  18.801 -13.643  1.00  0.90           C  
ATOM   2076  H   TRP A 137      43.445  20.581  -6.272  1.00  0.00           H  
ATOM   2077  HA  TRP A 137      43.764  17.885  -7.433  1.00  0.00           H  
ATOM   2078  HB3 TRP A 137      44.894  20.477  -8.707  1.00  0.00           H  
ATOM   2079  HB2 TRP A 137      43.219  20.280  -8.748  1.00  0.00           H  
ATOM   2080  HD1 TRP A 137      45.796  17.561  -9.603  1.00  0.00           H  
ATOM   2081  HE1 TRP A 137      45.311  16.795 -11.931  1.00  0.00           H  
ATOM   2082  HE3 TRP A 137      41.903  20.675 -10.740  1.00  0.00           H  
ATOM   2083  HZ2 TRP A 137      43.536  17.238 -13.999  1.00  0.00           H  
ATOM   2084  HZ3 TRP A 137      40.731  20.389 -12.877  1.00  0.00           H  
ATOM   2085  HH2 TRP A 137      41.608  18.655 -14.611  1.00  0.00           H  
ATOM   2086  N   LEU A 138      46.013  17.382  -6.361  1.00  0.92           N  
ATOM   2087  CA  LEU A 138      47.333  16.969  -5.886  1.00  0.92           C  
ATOM   2088  C   LEU A 138      48.407  16.845  -6.930  1.00  0.92           C  
ATOM   2089  O   LEU A 138      48.634  15.730  -7.381  1.00  0.92           O  
ATOM   2090  CB  LEU A 138      47.241  15.658  -4.941  1.00  0.92           C  
ATOM   2091  CG  LEU A 138      46.415  15.932  -3.677  1.00  0.92           C  
ATOM   2092  CD1 LEU A 138      46.191  14.595  -2.953  1.00  0.92           C  
ATOM   2093  CD2 LEU A 138      47.022  17.001  -2.637  1.00  0.92           C  
ATOM   2094  H   LEU A 138      45.377  16.598  -6.406  1.00  0.00           H  
ATOM   2095  HA  LEU A 138      47.781  17.788  -5.323  1.00  0.00           H  
ATOM   2096  HB3 LEU A 138      48.250  15.281  -4.774  1.00  0.00           H  
ATOM   2097  HB2 LEU A 138      46.779  14.837  -5.491  1.00  0.00           H  
ATOM   2098  HG  LEU A 138      45.464  16.292  -4.069  1.00  0.00           H  
ATOM   2099 HD11 LEU A 138      46.891  13.794  -3.192  1.00  0.00           H  
ATOM   2100 HD12 LEU A 138      46.149  14.702  -1.870  1.00  0.00           H  
ATOM   2101 HD13 LEU A 138      45.296  14.054  -3.259  1.00  0.00           H  
ATOM   2102 HD21 LEU A 138      46.146  17.456  -2.175  1.00  0.00           H  
ATOM   2103 HD22 LEU A 138      47.791  16.628  -1.960  1.00  0.00           H  
ATOM   2104 HD23 LEU A 138      47.424  17.879  -3.141  1.00  0.00           H  
ATOM   2105  N   THR A 139      49.143  17.939  -7.134  1.00  0.89           N  
ATOM   2106  CA  THR A 139      50.245  17.902  -8.073  1.00  0.89           C  
ATOM   2107  C   THR A 139      51.590  18.114  -7.258  1.00  0.89           C  
ATOM   2108  O   THR A 139      51.555  18.612  -6.149  1.00  0.89           O  
ATOM   2109  CB  THR A 139      50.145  18.976  -9.138  1.00  0.89           C  
ATOM   2110  OG1 THR A 139      49.989  20.276  -8.608  1.00  0.89           O  
ATOM   2111  CG2 THR A 139      48.884  18.583  -9.961  1.00  0.89           C  
ATOM   2112  H   THR A 139      48.867  18.866  -6.843  1.00  0.00           H  
ATOM   2113  HA  THR A 139      50.319  16.934  -8.568  1.00  0.00           H  
ATOM   2114  HB  THR A 139      51.071  18.909  -9.709  1.00  0.00           H  
ATOM   2115  HG1 THR A 139      49.129  20.471  -8.227  1.00  0.00           H  
ATOM   2116 HG21 THR A 139      48.867  18.918 -10.998  1.00  0.00           H  
ATOM   2117 HG22 THR A 139      48.856  17.503 -10.107  1.00  0.00           H  
ATOM   2118 HG23 THR A 139      47.966  19.014  -9.560  1.00  0.00           H  
ATOM   2119  N   GLY A 140      52.756  17.753  -7.836  1.00  0.88           N  
ATOM   2120  CA  GLY A 140      54.051  17.637  -7.281  1.00  0.88           C  
ATOM   2121  C   GLY A 140      54.570  18.973  -6.796  1.00  0.88           C  
ATOM   2122  O   GLY A 140      53.989  19.990  -7.028  1.00  0.88           O  
ATOM   2123  H   GLY A 140      52.717  17.448  -8.798  1.00  0.00           H  
ATOM   2124  HA3 GLY A 140      54.805  17.158  -7.905  1.00  0.00           H  
ATOM   2125  HA2 GLY A 140      53.870  17.054  -6.379  1.00  0.00           H  
ATOM   2126  N   LYS A 141      55.720  18.983  -6.152  1.00  0.81           N  
ATOM   2127  CA  LYS A 141      56.447  20.188  -5.802  1.00  0.81           C  
ATOM   2128  C   LYS A 141      57.977  19.988  -5.732  1.00  0.81           C  
ATOM   2129  O   LYS A 141      58.366  19.004  -5.078  1.00  0.81           O  
ATOM   2130  CB  LYS A 141      55.944  20.812  -4.465  1.00  0.81           C  
ATOM   2131  CG  LYS A 141      56.632  22.014  -3.861  1.00  0.81           C  
ATOM   2132  CD  LYS A 141      55.893  22.435  -2.554  1.00  0.81           C  
ATOM   2133  CE  LYS A 141      56.508  23.500  -1.712  1.00  0.81           C  
ATOM   2134  NZ  LYS A 141      55.879  23.465  -0.372  1.00  0.81           N1+
ATOM   2135  H   LYS A 141      56.169  18.091  -5.997  1.00  0.00           H  
ATOM   2136  HA  LYS A 141      56.132  20.961  -6.502  1.00  0.00           H  
ATOM   2137  HB3 LYS A 141      56.081  20.018  -3.731  1.00  0.00           H  
ATOM   2138  HB2 LYS A 141      54.862  20.941  -4.499  1.00  0.00           H  
ATOM   2139  HG3 LYS A 141      56.510  22.795  -4.611  1.00  0.00           H  
ATOM   2140  HG2 LYS A 141      57.687  21.788  -3.702  1.00  0.00           H  
ATOM   2141  HD3 LYS A 141      55.593  21.584  -1.943  1.00  0.00           H  
ATOM   2142  HD2 LYS A 141      54.917  22.828  -2.842  1.00  0.00           H  
ATOM   2143  HE3 LYS A 141      56.374  24.483  -2.162  1.00  0.00           H  
ATOM   2144  HE2 LYS A 141      57.579  23.303  -1.764  1.00  0.00           H  
ATOM   2145  HZ1 LYS A 141      54.956  23.876  -0.361  1.00  0.00           H  
ATOM   2146  HZ2 LYS A 141      55.965  22.608   0.156  1.00  0.00           H  
ATOM   2147  HZ3 LYS A 141      56.388  24.167   0.147  1.00  0.00           H  
ATOM   2148  N   ASN A 142      58.723  20.955  -6.239  1.00  0.74           N  
ATOM   2149  CA  ASN A 142      60.263  21.000  -6.232  1.00  0.74           C  
ATOM   2150  C   ASN A 142      60.913  19.685  -6.748  1.00  0.74           C  
ATOM   2151  O   ASN A 142      61.674  19.013  -6.063  1.00  0.74           O  
ATOM   2152  CB  ASN A 142      60.864  21.342  -4.798  1.00  0.74           C  
ATOM   2153  CG  ASN A 142      60.421  22.661  -4.254  1.00  0.74           C  
ATOM   2154  OD1 ASN A 142      59.858  23.505  -4.975  1.00  0.74           O  
ATOM   2155  ND2 ASN A 142      60.577  22.950  -2.980  1.00  0.74           N  
ATOM   2156  H   ASN A 142      58.299  21.700  -6.773  1.00  0.00           H  
ATOM   2157  HA  ASN A 142      60.569  21.799  -6.908  1.00  0.00           H  
ATOM   2158  HB3 ASN A 142      61.953  21.390  -4.803  1.00  0.00           H  
ATOM   2159  HB2 ASN A 142      60.544  20.627  -4.041  1.00  0.00           H  
ATOM   2160 HD22 ASN A 142      60.359  23.851  -2.579  1.00  0.00           H  
ATOM   2161 HD21 ASN A 142      60.985  22.235  -2.394  1.00  0.00           H  
ATOM   2162  N   GLY A 143      60.468  19.288  -7.923  1.00  0.82           N  
ATOM   2163  CA  GLY A 143      60.885  18.010  -8.603  1.00  0.82           C  
ATOM   2164  C   GLY A 143      60.281  16.709  -7.983  1.00  0.82           C  
ATOM   2165  O   GLY A 143      60.492  15.710  -8.631  1.00  0.82           O  
ATOM   2166  H   GLY A 143      59.858  19.909  -8.435  1.00  0.00           H  
ATOM   2167  HA3 GLY A 143      61.968  17.902  -8.548  1.00  0.00           H  
ATOM   2168  HA2 GLY A 143      60.560  18.209  -9.624  1.00  0.00           H  
ATOM   2169  N   LEU A 144      59.599  16.695  -6.884  1.00  0.83           N  
ATOM   2170  CA  LEU A 144      59.214  15.566  -6.088  1.00  0.83           C  
ATOM   2171  C   LEU A 144      57.654  15.414  -6.258  1.00  0.83           C  
ATOM   2172  O   LEU A 144      56.914  16.388  -6.396  1.00  0.83           O  
ATOM   2173  CB  LEU A 144      59.595  15.656  -4.583  1.00  0.83           C  
ATOM   2174  CG  LEU A 144      61.097  15.778  -4.142  1.00  0.83           C  
ATOM   2175  CD1 LEU A 144      61.225  16.296  -2.727  1.00  0.83           C  
ATOM   2176  CD2 LEU A 144      61.904  14.475  -4.215  1.00  0.83           C  
ATOM   2177  H   LEU A 144      59.665  17.546  -6.343  1.00  0.00           H  
ATOM   2178  HA  LEU A 144      59.773  14.704  -6.450  1.00  0.00           H  
ATOM   2179  HB3 LEU A 144      59.305  14.718  -4.111  1.00  0.00           H  
ATOM   2180  HB2 LEU A 144      58.902  16.397  -4.185  1.00  0.00           H  
ATOM   2181  HG  LEU A 144      61.538  16.579  -4.736  1.00  0.00           H  
ATOM   2182 HD11 LEU A 144      60.503  17.089  -2.529  1.00  0.00           H  
ATOM   2183 HD12 LEU A 144      61.044  15.597  -1.911  1.00  0.00           H  
ATOM   2184 HD13 LEU A 144      62.172  16.821  -2.603  1.00  0.00           H  
ATOM   2185 HD21 LEU A 144      62.433  14.253  -3.288  1.00  0.00           H  
ATOM   2186 HD22 LEU A 144      61.283  13.601  -4.415  1.00  0.00           H  
ATOM   2187 HD23 LEU A 144      62.621  14.586  -5.028  1.00  0.00           H  
ATOM   2188  N   TYR A 145      57.326  14.124  -6.140  1.00  0.85           N  
ATOM   2189  CA  TYR A 145      55.930  13.710  -5.940  1.00  0.85           C  
ATOM   2190  C   TYR A 145      56.005  12.409  -5.063  1.00  0.85           C  
ATOM   2191  O   TYR A 145      56.230  11.398  -5.583  1.00  0.85           O  
ATOM   2192  CB  TYR A 145      55.220  13.601  -7.390  1.00  0.85           C  
ATOM   2193  CG  TYR A 145      53.736  13.417  -7.407  1.00  0.85           C  
ATOM   2194  CD1 TYR A 145      53.077  12.402  -6.666  1.00  0.85           C  
ATOM   2195  CD2 TYR A 145      53.040  14.297  -8.210  1.00  0.85           C  
ATOM   2196  CE1 TYR A 145      51.659  12.322  -6.777  1.00  0.85           C  
ATOM   2197  CE2 TYR A 145      51.613  14.291  -8.187  1.00  0.85           C  
ATOM   2198  CZ  TYR A 145      50.930  13.277  -7.479  1.00  0.85           C  
ATOM   2199  OH  TYR A 145      49.599  13.189  -7.538  1.00  0.85           O  
ATOM   2200  H   TYR A 145      58.107  13.545  -5.869  1.00  0.00           H  
ATOM   2201  HA  TYR A 145      55.442  14.545  -5.437  1.00  0.00           H  
ATOM   2202  HB3 TYR A 145      55.608  12.709  -7.880  1.00  0.00           H  
ATOM   2203  HB2 TYR A 145      55.504  14.470  -7.984  1.00  0.00           H  
ATOM   2204  HD1 TYR A 145      53.567  11.577  -6.170  1.00  0.00           H  
ATOM   2205  HD2 TYR A 145      53.666  14.970  -8.775  1.00  0.00           H  
ATOM   2206  HE1 TYR A 145      51.189  11.501  -6.257  1.00  0.00           H  
ATOM   2207  HE2 TYR A 145      50.987  14.997  -8.712  1.00  0.00           H  
ATOM   2208  HH  TYR A 145      49.244  14.081  -7.565  1.00  0.00           H  
ATOM   2209  N   PRO A 146      55.958  12.412  -3.727  1.00  0.88           N  
ATOM   2210  CA  PRO A 146      55.480  11.262  -2.929  1.00  0.88           C  
ATOM   2211  C   PRO A 146      54.083  10.707  -3.211  1.00  0.88           C  
ATOM   2212  O   PRO A 146      53.190  11.380  -3.627  1.00  0.88           O  
ATOM   2213  CB  PRO A 146      55.718  11.729  -1.457  1.00  0.88           C  
ATOM   2214  CG  PRO A 146      56.664  12.915  -1.623  1.00  0.88           C  
ATOM   2215  CD  PRO A 146      56.288  13.551  -2.878  1.00  0.88           C  
ATOM   2216  HA  PRO A 146      56.246  10.516  -3.141  1.00  0.00           H  
ATOM   2217  HB3 PRO A 146      56.223  10.894  -0.971  1.00  0.00           H  
ATOM   2218  HB2 PRO A 146      54.844  12.133  -0.945  1.00  0.00           H  
ATOM   2219  HG3 PRO A 146      57.630  12.426  -1.747  1.00  0.00           H  
ATOM   2220  HG2 PRO A 146      56.616  13.503  -0.706  1.00  0.00           H  
ATOM   2221  HD2 PRO A 146      55.346  14.074  -2.709  1.00  0.00           H  
ATOM   2222  HD3 PRO A 146      57.034  14.243  -3.269  1.00  0.00           H  
ATOM   2223  N   ASN A 147      53.922   9.463  -2.809  1.00  0.86           N  
ATOM   2224  CA  ASN A 147      52.693   8.625  -2.795  1.00  0.86           C  
ATOM   2225  C   ASN A 147      51.703   9.283  -1.849  1.00  0.86           C  
ATOM   2226  O   ASN A 147      52.129   9.825  -0.855  1.00  0.86           O  
ATOM   2227  CB  ASN A 147      52.915   7.112  -2.506  1.00  0.86           C  
ATOM   2228  CG  ASN A 147      53.381   6.314  -3.679  1.00  0.86           C  
ATOM   2229  OD1 ASN A 147      54.068   6.775  -4.591  1.00  0.86           O  
ATOM   2230  ND2 ASN A 147      53.222   5.005  -3.574  1.00  0.86           N  
ATOM   2231  H   ASN A 147      54.696   8.846  -2.606  1.00  0.00           H  
ATOM   2232  HA  ASN A 147      52.271   8.761  -3.791  1.00  0.00           H  
ATOM   2233  HB3 ASN A 147      51.912   6.707  -2.375  1.00  0.00           H  
ATOM   2234  HB2 ASN A 147      53.581   6.832  -1.690  1.00  0.00           H  
ATOM   2235 HD22 ASN A 147      53.447   4.405  -4.355  1.00  0.00           H  
ATOM   2236 HD21 ASN A 147      52.668   4.570  -2.851  1.00  0.00           H  
ATOM   2237  N   LEU A 148      50.393   9.111  -2.113  1.00  0.85           N  
ATOM   2238  CA  LEU A 148      49.348   9.849  -1.405  1.00  0.85           C  
ATOM   2239  C   LEU A 148      48.853   9.124  -0.157  1.00  0.85           C  
ATOM   2240  O   LEU A 148      47.617   9.131   0.133  1.00  0.85           O  
ATOM   2241  CB  LEU A 148      48.256  10.099  -2.498  1.00  0.85           C  
ATOM   2242  CG  LEU A 148      48.749  10.887  -3.738  1.00  0.85           C  
ATOM   2243  CD1 LEU A 148      47.661  11.096  -4.718  1.00  0.85           C  
ATOM   2244  CD2 LEU A 148      49.416  12.208  -3.509  1.00  0.85           C  
ATOM   2245  H   LEU A 148      50.128   8.513  -2.883  1.00  0.00           H  
ATOM   2246  HA  LEU A 148      49.669  10.795  -0.969  1.00  0.00           H  
ATOM   2247  HB3 LEU A 148      47.431  10.614  -2.006  1.00  0.00           H  
ATOM   2248  HB2 LEU A 148      47.842   9.130  -2.778  1.00  0.00           H  
ATOM   2249  HG  LEU A 148      49.402  10.225  -4.306  1.00  0.00           H  
ATOM   2250 HD11 LEU A 148      47.170  12.066  -4.646  1.00  0.00           H  
ATOM   2251 HD12 LEU A 148      48.021  10.910  -5.730  1.00  0.00           H  
ATOM   2252 HD13 LEU A 148      46.830  10.436  -4.470  1.00  0.00           H  
ATOM   2253 HD21 LEU A 148      49.008  13.043  -4.078  1.00  0.00           H  
ATOM   2254 HD22 LEU A 148      49.229  12.407  -2.454  1.00  0.00           H  
ATOM   2255 HD23 LEU A 148      50.500  12.181  -3.620  1.00  0.00           H  
ATOM   2256  N   SER A 149      49.772   8.378   0.529  1.00  0.88           N  
ATOM   2257  CA  SER A 149      49.372   7.769   1.782  1.00  0.88           C  
ATOM   2258  C   SER A 149      49.055   8.799   2.857  1.00  0.88           C  
ATOM   2259  O   SER A 149      49.970   9.292   3.536  1.00  0.88           O  
ATOM   2260  CB  SER A 149      50.611   6.909   2.183  1.00  0.88           C  
ATOM   2261  OG  SER A 149      50.778   5.871   1.224  1.00  0.88           O  
ATOM   2262  H   SER A 149      50.770   8.323   0.381  1.00  0.00           H  
ATOM   2263  HA  SER A 149      48.523   7.102   1.635  1.00  0.00           H  
ATOM   2264  HB3 SER A 149      50.540   6.578   3.218  1.00  0.00           H  
ATOM   2265  HB2 SER A 149      51.562   7.430   2.065  1.00  0.00           H  
ATOM   2266  HG  SER A 149      50.634   5.055   1.708  1.00  0.00           H  
ATOM   2267  N   LYS A 150      47.732   9.001   3.093  1.00  0.84           N  
ATOM   2268  CA  LYS A 150      47.289   9.829   4.198  1.00  0.84           C  
ATOM   2269  C   LYS A 150      46.003   9.112   4.695  1.00  0.84           C  
ATOM   2270  O   LYS A 150      45.025   8.921   3.990  1.00  0.84           O  
ATOM   2271  CB  LYS A 150      46.898  11.187   3.523  1.00  0.84           C  
ATOM   2272  CG  LYS A 150      46.510  12.316   4.379  1.00  0.84           C  
ATOM   2273  CD  LYS A 150      47.564  12.689   5.479  1.00  0.84           C  
ATOM   2274  CE  LYS A 150      47.274  14.076   6.051  1.00  0.84           C  
ATOM   2275  NZ  LYS A 150      48.242  14.435   7.146  1.00  0.84           N1+
ATOM   2276  H   LYS A 150      47.033   8.487   2.575  1.00  0.00           H  
ATOM   2277  HA  LYS A 150      47.960   9.956   5.047  1.00  0.00           H  
ATOM   2278  HB3 LYS A 150      46.048  11.019   2.861  1.00  0.00           H  
ATOM   2279  HB2 LYS A 150      47.760  11.445   2.909  1.00  0.00           H  
ATOM   2280  HG3 LYS A 150      45.584  12.038   4.883  1.00  0.00           H  
ATOM   2281  HG2 LYS A 150      46.399  13.140   3.674  1.00  0.00           H  
ATOM   2282  HD3 LYS A 150      48.514  12.532   4.968  1.00  0.00           H  
ATOM   2283  HD2 LYS A 150      47.516  11.958   6.287  1.00  0.00           H  
ATOM   2284  HE3 LYS A 150      46.298  14.198   6.520  1.00  0.00           H  
ATOM   2285  HE2 LYS A 150      47.387  14.819   5.262  1.00  0.00           H  
ATOM   2286  HZ1 LYS A 150      48.163  13.890   7.992  1.00  0.00           H  
ATOM   2287  HZ2 LYS A 150      49.151  14.161   6.801  1.00  0.00           H  
ATOM   2288  HZ3 LYS A 150      48.206  15.392   7.468  1.00  0.00           H  
ATOM   2289  N   SER A 151      46.043   8.604   5.902  1.00  0.88           N  
ATOM   2290  CA  SER A 151      44.848   8.067   6.565  1.00  0.88           C  
ATOM   2291  C   SER A 151      44.462   9.164   7.603  1.00  0.88           C  
ATOM   2292  O   SER A 151      45.271  10.081   7.871  1.00  0.88           O  
ATOM   2293  CB  SER A 151      45.111   6.634   7.153  1.00  0.88           C  
ATOM   2294  OG  SER A 151      46.201   6.675   8.144  1.00  0.88           O  
ATOM   2295  H   SER A 151      46.805   8.779   6.542  1.00  0.00           H  
ATOM   2296  HA  SER A 151      44.009   8.064   5.869  1.00  0.00           H  
ATOM   2297  HB3 SER A 151      45.178   5.855   6.393  1.00  0.00           H  
ATOM   2298  HB2 SER A 151      44.259   6.383   7.784  1.00  0.00           H  
ATOM   2299  HG  SER A 151      46.846   5.979   7.997  1.00  0.00           H  
ATOM   2300  N   TYR A 152      43.241   9.106   8.101  1.00  0.89           N  
ATOM   2301  CA  TYR A 152      42.644  10.058   8.988  1.00  0.89           C  
ATOM   2302  C   TYR A 152      41.701   9.172   9.834  1.00  0.89           C  
ATOM   2303  O   TYR A 152      40.747   8.565   9.253  1.00  0.89           O  
ATOM   2304  CB  TYR A 152      41.936  11.153   8.207  1.00  0.89           C  
ATOM   2305  CG  TYR A 152      41.296  12.253   8.951  1.00  0.89           C  
ATOM   2306  CD1 TYR A 152      41.989  13.484   9.049  1.00  0.89           C  
ATOM   2307  CD2 TYR A 152      39.994  12.147   9.497  1.00  0.89           C  
ATOM   2308  CE1 TYR A 152      41.435  14.561   9.763  1.00  0.89           C  
ATOM   2309  CE2 TYR A 152      39.438  13.166  10.242  1.00  0.89           C  
ATOM   2310  CZ  TYR A 152      40.172  14.399  10.362  1.00  0.89           C  
ATOM   2311  OH  TYR A 152      39.581  15.444  10.962  1.00  0.89           O  
ATOM   2312  H   TYR A 152      42.595   8.412   7.753  1.00  0.00           H  
ATOM   2313  HA  TYR A 152      43.374  10.485   9.675  1.00  0.00           H  
ATOM   2314  HB3 TYR A 152      41.155  10.771   7.549  1.00  0.00           H  
ATOM   2315  HB2 TYR A 152      42.641  11.628   7.525  1.00  0.00           H  
ATOM   2316  HD1 TYR A 152      42.979  13.639   8.644  1.00  0.00           H  
ATOM   2317  HD2 TYR A 152      39.423  11.237   9.381  1.00  0.00           H  
ATOM   2318  HE1 TYR A 152      42.017  15.471   9.793  1.00  0.00           H  
ATOM   2319  HE2 TYR A 152      38.483  13.172  10.746  1.00  0.00           H  
ATOM   2320  HH  TYR A 152      40.070  16.263  10.858  1.00  0.00           H  
ATOM   2321  N   ALA A 153      41.770   9.248  11.202  1.00  0.91           N  
ATOM   2322  CA  ALA A 153      40.741   8.716  12.123  1.00  0.91           C  
ATOM   2323  C   ALA A 153      39.783   9.921  12.398  1.00  0.91           C  
ATOM   2324  O   ALA A 153      40.245  11.003  12.629  1.00  0.91           O  
ATOM   2325  CB  ALA A 153      41.441   8.450  13.444  1.00  0.91           C  
ATOM   2326  H   ALA A 153      42.566   9.730  11.596  1.00  0.00           H  
ATOM   2327  HA  ALA A 153      40.186   7.853  11.753  1.00  0.00           H  
ATOM   2328  HB1 ALA A 153      40.804   8.126  14.267  1.00  0.00           H  
ATOM   2329  HB2 ALA A 153      42.037   7.557  13.254  1.00  0.00           H  
ATOM   2330  HB3 ALA A 153      42.019   9.330  13.729  1.00  0.00           H  
ATOM   2331  N   ASN A 154      38.406   9.617  12.380  1.00  0.87           N  
ATOM   2332  CA  ASN A 154      37.252  10.432  12.831  1.00  0.87           C  
ATOM   2333  C   ASN A 154      37.239  10.422  14.421  1.00  0.87           C  
ATOM   2334  O   ASN A 154      36.231   9.978  15.026  1.00  0.87           O  
ATOM   2335  CB  ASN A 154      35.952   9.925  12.195  1.00  0.87           C  
ATOM   2336  CG  ASN A 154      34.730  10.793  12.416  1.00  0.87           C  
ATOM   2337  OD1 ASN A 154      34.604  11.716  13.221  1.00  0.87           O  
ATOM   2338  ND2 ASN A 154      33.688  10.469  11.576  1.00  0.87           N  
ATOM   2339  H   ASN A 154      38.110   8.742  11.971  1.00  0.00           H  
ATOM   2340  HA  ASN A 154      37.463  11.484  12.636  1.00  0.00           H  
ATOM   2341  HB3 ASN A 154      35.669   8.964  12.626  1.00  0.00           H  
ATOM   2342  HB2 ASN A 154      36.104   9.602  11.165  1.00  0.00           H  
ATOM   2343 HD22 ASN A 154      32.885  11.080  11.623  1.00  0.00           H  
ATOM   2344 HD21 ASN A 154      33.826   9.769  10.861  1.00  0.00           H  
ATOM   2345  N   ASN A 155      38.243  11.063  14.948  1.00  0.84           N  
ATOM   2346  CA  ASN A 155      38.388  11.387  16.369  1.00  0.84           C  
ATOM   2347  C   ASN A 155      37.568  12.694  16.634  1.00  0.84           C  
ATOM   2348  O   ASN A 155      37.627  13.137  17.778  1.00  0.84           O  
ATOM   2349  CB  ASN A 155      39.830  11.623  16.800  1.00  0.84           C  
ATOM   2350  CG  ASN A 155      40.846  10.674  16.195  1.00  0.84           C  
ATOM   2351  OD1 ASN A 155      40.847   9.433  16.469  1.00  0.84           O  
ATOM   2352  ND2 ASN A 155      41.893  11.250  15.544  1.00  0.84           N  
ATOM   2353  H   ASN A 155      38.954  11.239  14.252  1.00  0.00           H  
ATOM   2354  HA  ASN A 155      37.744  10.806  17.028  1.00  0.00           H  
ATOM   2355  HB3 ASN A 155      39.960  11.451  17.868  1.00  0.00           H  
ATOM   2356  HB2 ASN A 155      40.159  12.605  16.459  1.00  0.00           H  
ATOM   2357 HD22 ASN A 155      42.564  10.690  15.038  1.00  0.00           H  
ATOM   2358 HD21 ASN A 155      42.104  12.237  15.577  1.00  0.00           H  
ATOM   2359  N   LYS A 156      36.774  13.182  15.660  1.00  0.81           N  
ATOM   2360  CA  LYS A 156      35.792  14.294  15.868  1.00  0.81           C  
ATOM   2361  C   LYS A 156      34.495  13.748  16.422  1.00  0.81           C  
ATOM   2362  O   LYS A 156      33.709  14.434  17.007  1.00  0.81           O  
ATOM   2363  CB  LYS A 156      35.640  15.085  14.522  1.00  0.81           C  
ATOM   2364  CG  LYS A 156      34.430  16.031  14.363  1.00  0.81           C  
ATOM   2365  CD  LYS A 156      34.463  16.656  12.983  1.00  0.81           C  
ATOM   2366  CE  LYS A 156      35.696  17.564  12.734  1.00  0.81           C  
ATOM   2367  NZ  LYS A 156      35.744  18.690  13.611  1.00  0.81           N1+
ATOM   2368  H   LYS A 156      36.949  12.801  14.741  1.00  0.00           H  
ATOM   2369  HA  LYS A 156      36.231  14.969  16.602  1.00  0.00           H  
ATOM   2370  HB3 LYS A 156      35.413  14.336  13.762  1.00  0.00           H  
ATOM   2371  HB2 LYS A 156      36.560  15.600  14.244  1.00  0.00           H  
ATOM   2372  HG3 LYS A 156      34.366  16.653  15.255  1.00  0.00           H  
ATOM   2373  HG2 LYS A 156      33.510  15.449  14.410  1.00  0.00           H  
ATOM   2374  HD3 LYS A 156      33.528  17.121  12.671  1.00  0.00           H  
ATOM   2375  HD2 LYS A 156      34.615  15.872  12.240  1.00  0.00           H  
ATOM   2376  HE3 LYS A 156      35.679  17.967  11.722  1.00  0.00           H  
ATOM   2377  HE2 LYS A 156      36.635  17.010  12.744  1.00  0.00           H  
ATOM   2378  HZ1 LYS A 156      35.823  18.494  14.599  1.00  0.00           H  
ATOM   2379  HZ2 LYS A 156      36.578  19.184  13.328  1.00  0.00           H  
ATOM   2380  HZ3 LYS A 156      34.996  19.364  13.534  1.00  0.00           H  
ATOM   2381  N   GLU A 157      34.294  12.462  16.095  1.00  0.79           N  
ATOM   2382  CA  GLU A 157      33.184  11.584  16.497  1.00  0.79           C  
ATOM   2383  C   GLU A 157      31.771  12.031  16.059  1.00  0.79           C  
ATOM   2384  O   GLU A 157      30.796  12.023  16.813  1.00  0.79           O  
ATOM   2385  CB  GLU A 157      33.287  11.274  17.953  1.00  0.79           C  
ATOM   2386  CG  GLU A 157      34.591  10.460  18.336  1.00  0.79           C  
ATOM   2387  CD  GLU A 157      34.640  10.114  19.825  1.00  0.79           C  
ATOM   2388  OE1 GLU A 157      35.438   9.338  20.324  1.00  0.79           O  
ATOM   2389  OE2 GLU A 157      33.838  10.706  20.602  1.00  0.79           O1-
ATOM   2390  H   GLU A 157      34.926  11.975  15.475  1.00  0.00           H  
ATOM   2391  HA  GLU A 157      33.311  10.660  15.933  1.00  0.00           H  
ATOM   2392  HB3 GLU A 157      32.393  10.845  18.405  1.00  0.00           H  
ATOM   2393  HB2 GLU A 157      33.337  12.194  18.536  1.00  0.00           H  
ATOM   2394  HG3 GLU A 157      35.414  11.134  18.102  1.00  0.00           H  
ATOM   2395  HG2 GLU A 157      34.571   9.570  17.706  1.00  0.00           H  
ATOM   2396  N   LYS A 158      31.719  12.522  14.804  1.00  0.81           N  
ATOM   2397  CA  LYS A 158      30.481  12.952  14.057  1.00  0.81           C  
ATOM   2398  C   LYS A 158      30.475  12.209  12.668  1.00  0.81           C  
ATOM   2399  O   LYS A 158      31.510  11.735  12.309  1.00  0.81           O  
ATOM   2400  CB  LYS A 158      30.481  14.531  13.854  1.00  0.81           C  
ATOM   2401  CG  LYS A 158      30.320  15.285  15.171  1.00  0.81           C  
ATOM   2402  CD  LYS A 158      30.641  16.772  15.172  1.00  0.81           C  
ATOM   2403  CE  LYS A 158      30.372  17.491  16.474  1.00  0.81           C  
ATOM   2404  NZ  LYS A 158      30.584  18.920  16.548  1.00  0.81           N1+
ATOM   2405  H   LYS A 158      32.601  12.374  14.335  1.00  0.00           H  
ATOM   2406  HA  LYS A 158      29.637  12.631  14.668  1.00  0.00           H  
ATOM   2407  HB3 LYS A 158      29.660  14.815  13.195  1.00  0.00           H  
ATOM   2408  HB2 LYS A 158      31.348  14.935  13.332  1.00  0.00           H  
ATOM   2409  HG3 LYS A 158      30.938  14.825  15.943  1.00  0.00           H  
ATOM   2410  HG2 LYS A 158      29.328  15.149  15.601  1.00  0.00           H  
ATOM   2411  HD3 LYS A 158      30.124  17.306  14.375  1.00  0.00           H  
ATOM   2412  HD2 LYS A 158      31.721  16.876  15.065  1.00  0.00           H  
ATOM   2413  HE3 LYS A 158      30.933  17.044  17.294  1.00  0.00           H  
ATOM   2414  HE2 LYS A 158      29.337  17.273  16.737  1.00  0.00           H  
ATOM   2415  HZ1 LYS A 158      30.116  19.309  15.743  1.00  0.00           H  
ATOM   2416  HZ2 LYS A 158      30.153  19.400  17.326  1.00  0.00           H  
ATOM   2417  HZ3 LYS A 158      31.589  19.012  16.560  1.00  0.00           H  
ATOM   2418  N   GLU A 159      29.314  12.090  12.023  1.00  0.85           N  
ATOM   2419  CA  GLU A 159      29.147  11.490  10.738  1.00  0.85           C  
ATOM   2420  C   GLU A 159      29.643  12.423   9.657  1.00  0.85           C  
ATOM   2421  O   GLU A 159      29.092  13.526   9.430  1.00  0.85           O  
ATOM   2422  CB  GLU A 159      27.675  11.179  10.432  1.00  0.85           C  
ATOM   2423  CG  GLU A 159      26.894  10.362  11.485  1.00  0.85           C  
ATOM   2424  CD  GLU A 159      25.423  10.206  11.305  1.00  0.85           C  
ATOM   2425  OE1 GLU A 159      24.856   9.280  11.922  1.00  0.85           O  
ATOM   2426  OE2 GLU A 159      24.815  10.959  10.485  1.00  0.85           O1-
ATOM   2427  H   GLU A 159      28.511  12.536  12.443  1.00  0.00           H  
ATOM   2428  HA  GLU A 159      29.727  10.567  10.709  1.00  0.00           H  
ATOM   2429  HB3 GLU A 159      27.685  10.738   9.435  1.00  0.00           H  
ATOM   2430  HB2 GLU A 159      27.044  12.063  10.347  1.00  0.00           H  
ATOM   2431  HG3 GLU A 159      26.964  10.622  12.542  1.00  0.00           H  
ATOM   2432  HG2 GLU A 159      27.354   9.376  11.559  1.00  0.00           H  
ATOM   2433  N   VAL A 160      30.808  12.096   9.107  1.00  0.92           N  
ATOM   2434  CA  VAL A 160      31.550  13.038   8.171  1.00  0.92           C  
ATOM   2435  C   VAL A 160      31.124  12.577   6.799  1.00  0.92           C  
ATOM   2436  O   VAL A 160      31.282  11.422   6.502  1.00  0.92           O  
ATOM   2437  CB  VAL A 160      33.084  12.916   8.276  1.00  0.92           C  
ATOM   2438  CG1 VAL A 160      33.854  13.530   7.086  1.00  0.92           C  
ATOM   2439  CG2 VAL A 160      33.459  13.630   9.530  1.00  0.92           C  
ATOM   2440  H   VAL A 160      31.173  11.167   9.263  1.00  0.00           H  
ATOM   2441  HA  VAL A 160      31.386  14.098   8.368  1.00  0.00           H  
ATOM   2442  HB  VAL A 160      33.352  11.882   8.493  1.00  0.00           H  
ATOM   2443 HG11 VAL A 160      33.622  14.568   6.849  1.00  0.00           H  
ATOM   2444 HG12 VAL A 160      34.944  13.498   7.112  1.00  0.00           H  
ATOM   2445 HG13 VAL A 160      33.711  12.895   6.212  1.00  0.00           H  
ATOM   2446 HG21 VAL A 160      32.974  13.247  10.427  1.00  0.00           H  
ATOM   2447 HG22 VAL A 160      34.500  13.461   9.805  1.00  0.00           H  
ATOM   2448 HG23 VAL A 160      33.361  14.716   9.535  1.00  0.00           H  
ATOM   2449  N   LEU A 161      30.487  13.489   6.044  1.00  0.91           N  
ATOM   2450  CA  LEU A 161      30.447  13.315   4.633  1.00  0.91           C  
ATOM   2451  C   LEU A 161      31.725  13.986   4.025  1.00  0.91           C  
ATOM   2452  O   LEU A 161      31.780  15.200   3.950  1.00  0.91           O  
ATOM   2453  CB  LEU A 161      29.132  13.990   4.120  1.00  0.91           C  
ATOM   2454  CG  LEU A 161      28.413  13.250   2.990  1.00  0.91           C  
ATOM   2455  CD1 LEU A 161      27.058  13.835   2.771  1.00  0.91           C  
ATOM   2456  CD2 LEU A 161      29.246  13.073   1.659  1.00  0.91           C  
ATOM   2457  H   LEU A 161      30.371  14.440   6.366  1.00  0.00           H  
ATOM   2458  HA  LEU A 161      30.381  12.275   4.313  1.00  0.00           H  
ATOM   2459  HB3 LEU A 161      29.271  15.035   3.840  1.00  0.00           H  
ATOM   2460  HB2 LEU A 161      28.419  13.981   4.945  1.00  0.00           H  
ATOM   2461  HG  LEU A 161      28.274  12.203   3.260  1.00  0.00           H  
ATOM   2462 HD11 LEU A 161      26.774  14.509   3.579  1.00  0.00           H  
ATOM   2463 HD12 LEU A 161      27.046  14.441   1.866  1.00  0.00           H  
ATOM   2464 HD13 LEU A 161      26.273  13.096   2.608  1.00  0.00           H  
ATOM   2465 HD21 LEU A 161      30.159  12.504   1.837  1.00  0.00           H  
ATOM   2466 HD22 LEU A 161      28.604  12.526   0.969  1.00  0.00           H  
ATOM   2467 HD23 LEU A 161      29.564  14.010   1.204  1.00  0.00           H  
ATOM   2468  N   VAL A 162      32.685  13.204   3.728  1.00  0.94           N  
ATOM   2469  CA  VAL A 162      33.872  13.591   2.996  1.00  0.94           C  
ATOM   2470  C   VAL A 162      33.666  13.183   1.511  1.00  0.94           C  
ATOM   2471  O   VAL A 162      32.847  12.297   1.179  1.00  0.94           O  
ATOM   2472  CB  VAL A 162      35.128  12.885   3.570  1.00  0.94           C  
ATOM   2473  CG1 VAL A 162      35.028  11.356   3.511  1.00  0.94           C  
ATOM   2474  CG2 VAL A 162      36.431  13.479   3.003  1.00  0.94           C  
ATOM   2475  H   VAL A 162      32.566  12.204   3.798  1.00  0.00           H  
ATOM   2476  HA  VAL A 162      34.103  14.656   2.971  1.00  0.00           H  
ATOM   2477  HB  VAL A 162      35.119  13.221   4.607  1.00  0.00           H  
ATOM   2478 HG11 VAL A 162      34.099  10.942   3.904  1.00  0.00           H  
ATOM   2479 HG12 VAL A 162      35.236  10.962   2.517  1.00  0.00           H  
ATOM   2480 HG13 VAL A 162      35.765  10.993   4.228  1.00  0.00           H  
ATOM   2481 HG21 VAL A 162      37.271  13.028   3.532  1.00  0.00           H  
ATOM   2482 HG22 VAL A 162      36.526  13.037   2.012  1.00  0.00           H  
ATOM   2483 HG23 VAL A 162      36.406  14.565   2.916  1.00  0.00           H  
ATOM   2484  N   LEU A 163      34.446  13.812   0.587  1.00  0.93           N  
ATOM   2485  CA  LEU A 163      34.304  13.798  -0.880  1.00  0.93           C  
ATOM   2486  C   LEU A 163      35.757  13.792  -1.417  1.00  0.93           C  
ATOM   2487  O   LEU A 163      36.728  14.181  -0.787  1.00  0.93           O  
ATOM   2488  CB  LEU A 163      33.429  14.932  -1.451  1.00  0.93           C  
ATOM   2489  CG  LEU A 163      33.806  16.422  -1.017  1.00  0.93           C  
ATOM   2490  CD1 LEU A 163      33.491  17.479  -2.139  1.00  0.93           C  
ATOM   2491  CD2 LEU A 163      33.263  16.903   0.388  1.00  0.93           C  
ATOM   2492  H   LEU A 163      35.073  14.556   0.859  1.00  0.00           H  
ATOM   2493  HA  LEU A 163      33.712  12.940  -1.200  1.00  0.00           H  
ATOM   2494  HB3 LEU A 163      32.373  14.804  -1.214  1.00  0.00           H  
ATOM   2495  HB2 LEU A 163      33.556  14.836  -2.529  1.00  0.00           H  
ATOM   2496  HG  LEU A 163      34.883  16.590  -1.018  1.00  0.00           H  
ATOM   2497 HD11 LEU A 163      33.965  18.442  -1.944  1.00  0.00           H  
ATOM   2498 HD12 LEU A 163      33.705  17.122  -3.146  1.00  0.00           H  
ATOM   2499 HD13 LEU A 163      32.406  17.562  -2.202  1.00  0.00           H  
ATOM   2500 HD21 LEU A 163      32.732  17.843   0.239  1.00  0.00           H  
ATOM   2501 HD22 LEU A 163      32.680  16.127   0.884  1.00  0.00           H  
ATOM   2502 HD23 LEU A 163      34.039  17.241   1.075  1.00  0.00           H  
ATOM   2503  N   TRP A 164      36.045  13.326  -2.657  1.00  0.93           N  
ATOM   2504  CA  TRP A 164      37.368  13.445  -3.406  1.00  0.93           C  
ATOM   2505  C   TRP A 164      37.049  13.258  -4.863  1.00  0.93           C  
ATOM   2506  O   TRP A 164      35.865  13.379  -5.177  1.00  0.93           O  
ATOM   2507  CB  TRP A 164      38.392  12.333  -2.856  1.00  0.93           C  
ATOM   2508  CG  TRP A 164      37.978  10.907  -2.971  1.00  0.93           C  
ATOM   2509  CD1 TRP A 164      38.266  10.085  -4.009  1.00  0.93           C  
ATOM   2510  CD2 TRP A 164      37.144  10.102  -2.041  1.00  0.93           C  
ATOM   2511  NE1 TRP A 164      37.692   8.869  -3.810  1.00  0.93           N  
ATOM   2512  CE2 TRP A 164      36.929   8.816  -2.658  1.00  0.93           C  
ATOM   2513  CE3 TRP A 164      36.611  10.279  -0.766  1.00  0.93           C  
ATOM   2514  CZ2 TRP A 164      36.249   7.756  -2.038  1.00  0.93           C  
ATOM   2515  CZ3 TRP A 164      35.845   9.262  -0.128  1.00  0.93           C  
ATOM   2516  CH2 TRP A 164      35.669   8.025  -0.718  1.00  0.93           C  
ATOM   2517  H   TRP A 164      35.257  12.997  -3.197  1.00  0.00           H  
ATOM   2518  HA  TRP A 164      37.827  14.434  -3.411  1.00  0.00           H  
ATOM   2519  HB3 TRP A 164      38.579  12.544  -1.803  1.00  0.00           H  
ATOM   2520  HB2 TRP A 164      39.381  12.350  -3.314  1.00  0.00           H  
ATOM   2521  HD1 TRP A 164      38.883  10.392  -4.840  1.00  0.00           H  
ATOM   2522  HE1 TRP A 164      37.585   8.153  -4.514  1.00  0.00           H  
ATOM   2523  HE3 TRP A 164      36.877  11.192  -0.254  1.00  0.00           H  
ATOM   2524  HZ2 TRP A 164      36.115   6.791  -2.506  1.00  0.00           H  
ATOM   2525  HZ3 TRP A 164      35.494   9.408   0.883  1.00  0.00           H  
ATOM   2526  HH2 TRP A 164      34.982   7.389  -0.179  1.00  0.00           H  
ATOM   2527  N   GLY A 165      38.061  12.992  -5.719  1.00  0.96           N  
ATOM   2528  CA  GLY A 165      37.870  12.756  -7.193  1.00  0.96           C  
ATOM   2529  C   GLY A 165      39.024  11.928  -7.653  1.00  0.96           C  
ATOM   2530  O   GLY A 165      40.009  11.785  -6.920  1.00  0.96           O  
ATOM   2531  H   GLY A 165      39.001  12.829  -5.389  1.00  0.00           H  
ATOM   2532  HA3 GLY A 165      37.855  13.680  -7.771  1.00  0.00           H  
ATOM   2533  HA2 GLY A 165      36.956  12.205  -7.420  1.00  0.00           H  
ATOM   2534  N   VAL A 166      38.935  11.397  -8.944  1.00  0.93           N  
ATOM   2535  CA  VAL A 166      40.071  10.699  -9.560  1.00  0.93           C  
ATOM   2536  C   VAL A 166      40.165  11.269 -10.983  1.00  0.93           C  
ATOM   2537  O   VAL A 166      39.144  11.307 -11.660  1.00  0.93           O  
ATOM   2538  CB  VAL A 166      39.864   9.164  -9.582  1.00  0.93           C  
ATOM   2539  CG1 VAL A 166      40.884   8.334 -10.420  1.00  0.93           C  
ATOM   2540  CG2 VAL A 166      39.887   8.555  -8.187  1.00  0.93           C  
ATOM   2541  H   VAL A 166      38.085  11.536  -9.472  1.00  0.00           H  
ATOM   2542  HA  VAL A 166      40.984  10.994  -9.043  1.00  0.00           H  
ATOM   2543  HB  VAL A 166      38.848   8.958  -9.920  1.00  0.00           H  
ATOM   2544 HG11 VAL A 166      40.812   8.550 -11.486  1.00  0.00           H  
ATOM   2545 HG12 VAL A 166      41.884   8.554 -10.045  1.00  0.00           H  
ATOM   2546 HG13 VAL A 166      40.840   7.246 -10.377  1.00  0.00           H  
ATOM   2547 HG21 VAL A 166      38.969   8.641  -7.606  1.00  0.00           H  
ATOM   2548 HG22 VAL A 166      39.979   7.491  -8.409  1.00  0.00           H  
ATOM   2549 HG23 VAL A 166      40.749   8.901  -7.615  1.00  0.00           H  
ATOM   2550  N   HIS A 167      41.270  11.932 -11.379  1.00  0.91           N  
ATOM   2551  CA  HIS A 167      41.394  12.507 -12.719  1.00  0.91           C  
ATOM   2552  C   HIS A 167      41.618  11.332 -13.718  1.00  0.91           C  
ATOM   2553  O   HIS A 167      42.487  10.463 -13.564  1.00  0.91           O  
ATOM   2554  CB  HIS A 167      42.514  13.587 -12.765  1.00  0.91           C  
ATOM   2555  CG  HIS A 167      42.696  14.276 -14.037  1.00  0.91           C  
ATOM   2556  ND1 HIS A 167      43.974  14.500 -14.500  1.00  0.91           N  
ATOM   2557  CD2 HIS A 167      41.787  14.848 -14.903  1.00  0.91           C  
ATOM   2558  CE1 HIS A 167      43.793  15.141 -15.654  1.00  0.91           C  
ATOM   2559  NE2 HIS A 167      42.536  15.438 -15.954  1.00  0.91           N  
ATOM   2560  H   HIS A 167      41.994  12.142 -10.707  1.00  0.00           H  
ATOM   2561  HA  HIS A 167      40.461  13.039 -12.902  1.00  0.00           H  
ATOM   2562  HB3 HIS A 167      43.442  13.134 -12.418  1.00  0.00           H  
ATOM   2563  HB2 HIS A 167      42.343  14.343 -11.998  1.00  0.00           H  
ATOM   2564  HD2 HIS A 167      40.723  14.991 -14.794  1.00  0.00           H  
ATOM   2565  HE1 HIS A 167      44.582  15.460 -16.318  1.00  0.00           H  
ATOM   2566  HE2 HIS A 167      42.322  16.021 -16.750  1.00  0.00           H  
ATOM   2567  N   HIS A 168      40.865  11.461 -14.842  1.00  0.87           N  
ATOM   2568  CA  HIS A 168      41.098  10.675 -16.049  1.00  0.87           C  
ATOM   2569  C   HIS A 168      41.633  11.732 -17.125  1.00  0.87           C  
ATOM   2570  O   HIS A 168      40.850  12.291 -17.865  1.00  0.87           O  
ATOM   2571  CB  HIS A 168      39.783  10.123 -16.527  1.00  0.87           C  
ATOM   2572  CG  HIS A 168      39.274   9.033 -15.560  1.00  0.87           C  
ATOM   2573  ND1 HIS A 168      38.994   7.711 -15.980  1.00  0.87           N  
ATOM   2574  CD2 HIS A 168      38.732   9.077 -14.320  1.00  0.87           C  
ATOM   2575  CE1 HIS A 168      38.338   7.069 -15.045  1.00  0.87           C  
ATOM   2576  NE2 HIS A 168      38.212   7.782 -13.971  1.00  0.87           N  
ATOM   2577  H   HIS A 168      40.285  12.283 -14.927  1.00  0.00           H  
ATOM   2578  HA  HIS A 168      41.772   9.819 -16.004  1.00  0.00           H  
ATOM   2579  HB3 HIS A 168      39.932   9.777 -17.549  1.00  0.00           H  
ATOM   2580  HB2 HIS A 168      39.007  10.873 -16.684  1.00  0.00           H  
ATOM   2581  HD2 HIS A 168      38.602   9.930 -13.670  1.00  0.00           H  
ATOM   2582  HE1 HIS A 168      37.903   6.080 -15.060  1.00  0.00           H  
ATOM   2583  HE2 HIS A 168      37.683   7.646 -13.122  1.00  0.00           H  
ATOM   2584  N   PRO A 169      42.950  11.963 -17.170  1.00  0.89           N  
ATOM   2585  CA  PRO A 169      43.510  12.736 -18.277  1.00  0.89           C  
ATOM   2586  C   PRO A 169      43.297  12.106 -19.738  1.00  0.89           C  
ATOM   2587  O   PRO A 169      42.870  10.929 -19.774  1.00  0.89           O  
ATOM   2588  CB  PRO A 169      45.017  12.789 -17.961  1.00  0.89           C  
ATOM   2589  CG  PRO A 169      45.229  11.544 -17.120  1.00  0.89           C  
ATOM   2590  CD  PRO A 169      43.995  11.375 -16.341  1.00  0.89           C  
ATOM   2591  HA  PRO A 169      43.113  13.751 -18.256  1.00  0.00           H  
ATOM   2592  HB3 PRO A 169      45.127  13.747 -17.451  1.00  0.00           H  
ATOM   2593  HB2 PRO A 169      45.617  12.865 -18.867  1.00  0.00           H  
ATOM   2594  HG3 PRO A 169      46.238  11.642 -16.719  1.00  0.00           H  
ATOM   2595  HG2 PRO A 169      45.228  10.825 -17.939  1.00  0.00           H  
ATOM   2596  HD2 PRO A 169      43.909  10.288 -16.342  1.00  0.00           H  
ATOM   2597  HD3 PRO A 169      44.026  11.892 -15.382  1.00  0.00           H  
ATOM   2598  N   PRO A 170      43.651  12.867 -20.817  1.00  0.85           N  
ATOM   2599  CA  PRO A 170      43.494  12.411 -22.197  1.00  0.85           C  
ATOM   2600  C   PRO A 170      44.744  11.772 -22.772  1.00  0.85           C  
ATOM   2601  O   PRO A 170      44.588  10.868 -23.553  1.00  0.85           O  
ATOM   2602  CB  PRO A 170      43.078  13.769 -22.913  1.00  0.85           C  
ATOM   2603  CG  PRO A 170      43.766  14.867 -22.232  1.00  0.85           C  
ATOM   2604  CD  PRO A 170      43.824  14.309 -20.795  1.00  0.85           C  
ATOM   2605  HA  PRO A 170      42.694  11.674 -22.265  1.00  0.00           H  
ATOM   2606  HB3 PRO A 170      42.034  14.064 -22.810  1.00  0.00           H  
ATOM   2607  HB2 PRO A 170      43.479  13.792 -23.926  1.00  0.00           H  
ATOM   2608  HG3 PRO A 170      43.378  15.851 -22.498  1.00  0.00           H  
ATOM   2609  HG2 PRO A 170      44.777  14.915 -22.635  1.00  0.00           H  
ATOM   2610  HD2 PRO A 170      44.666  14.623 -20.178  1.00  0.00           H  
ATOM   2611  HD3 PRO A 170      43.000  14.678 -20.185  1.00  0.00           H  
ATOM   2612  N   ASN A 171      45.933  12.214 -22.381  1.00  0.82           N  
ATOM   2613  CA  ASN A 171      47.186  11.747 -22.890  1.00  0.82           C  
ATOM   2614  C   ASN A 171      47.962  11.090 -21.751  1.00  0.82           C  
ATOM   2615  O   ASN A 171      47.964  11.616 -20.611  1.00  0.82           O  
ATOM   2616  CB  ASN A 171      48.029  12.912 -23.481  1.00  0.82           C  
ATOM   2617  CG  ASN A 171      47.343  13.532 -24.703  1.00  0.82           C  
ATOM   2618  OD1 ASN A 171      47.095  12.901 -25.720  1.00  0.82           O  
ATOM   2619  ND2 ASN A 171      47.151  14.783 -24.631  1.00  0.82           N  
ATOM   2620  H   ASN A 171      46.216  12.870 -21.666  1.00  0.00           H  
ATOM   2621  HA  ASN A 171      46.997  10.966 -23.627  1.00  0.00           H  
ATOM   2622  HB3 ASN A 171      49.087  12.669 -23.580  1.00  0.00           H  
ATOM   2623  HB2 ASN A 171      48.241  13.623 -22.682  1.00  0.00           H  
ATOM   2624 HD22 ASN A 171      46.584  15.188 -25.362  1.00  0.00           H  
ATOM   2625 HD21 ASN A 171      47.299  15.189 -23.718  1.00  0.00           H  
ATOM   2626  N   ILE A 172      48.800  10.114 -22.181  1.00  0.84           N  
ATOM   2627  CA  ILE A 172      49.736   9.427 -21.235  1.00  0.84           C  
ATOM   2628  C   ILE A 172      50.916  10.413 -20.825  1.00  0.84           C  
ATOM   2629  O   ILE A 172      51.417  10.317 -19.708  1.00  0.84           O  
ATOM   2630  CB  ILE A 172      50.187   8.001 -21.654  1.00  0.84           C  
ATOM   2631  CG1 ILE A 172      50.945   7.310 -20.463  1.00  0.84           C  
ATOM   2632  CG2 ILE A 172      51.024   7.928 -22.939  1.00  0.84           C  
ATOM   2633  CD1 ILE A 172      51.194   5.798 -20.659  1.00  0.84           C  
ATOM   2634  H   ILE A 172      48.667   9.602 -23.042  1.00  0.00           H  
ATOM   2635  HA  ILE A 172      49.179   9.137 -20.344  1.00  0.00           H  
ATOM   2636  HB  ILE A 172      49.231   7.482 -21.716  1.00  0.00           H  
ATOM   2637 HG13 ILE A 172      50.340   7.384 -19.560  1.00  0.00           H  
ATOM   2638 HG12 ILE A 172      51.873   7.832 -20.230  1.00  0.00           H  
ATOM   2639 HG21 ILE A 172      52.050   8.295 -22.922  1.00  0.00           H  
ATOM   2640 HG22 ILE A 172      51.083   6.848 -23.071  1.00  0.00           H  
ATOM   2641 HG23 ILE A 172      50.555   8.381 -23.812  1.00  0.00           H  
ATOM   2642 HD11 ILE A 172      50.868   5.219 -19.796  1.00  0.00           H  
ATOM   2643 HD12 ILE A 172      50.527   5.368 -21.407  1.00  0.00           H  
ATOM   2644 HD13 ILE A 172      52.192   5.374 -20.770  1.00  0.00           H  
ATOM   2645  N   ALA A 173      51.363  11.283 -21.759  1.00  0.87           N  
ATOM   2646  CA  ALA A 173      52.310  12.372 -21.473  1.00  0.87           C  
ATOM   2647  C   ALA A 173      51.751  13.368 -20.428  1.00  0.87           C  
ATOM   2648  O   ALA A 173      52.450  13.821 -19.531  1.00  0.87           O  
ATOM   2649  CB  ALA A 173      52.927  13.053 -22.761  1.00  0.87           C  
ATOM   2650  H   ALA A 173      51.130  11.063 -22.717  1.00  0.00           H  
ATOM   2651  HA  ALA A 173      53.254  12.025 -21.052  1.00  0.00           H  
ATOM   2652  HB1 ALA A 173      53.369  14.005 -22.467  1.00  0.00           H  
ATOM   2653  HB2 ALA A 173      53.616  12.325 -23.188  1.00  0.00           H  
ATOM   2654  HB3 ALA A 173      52.198  13.343 -23.517  1.00  0.00           H  
ATOM   2655  N   ASP A 174      50.457  13.652 -20.433  1.00  0.83           N  
ATOM   2656  CA  ASP A 174      49.756  14.558 -19.482  1.00  0.83           C  
ATOM   2657  C   ASP A 174      49.599  13.876 -18.160  1.00  0.83           C  
ATOM   2658  O   ASP A 174      50.095  14.506 -17.233  1.00  0.83           O  
ATOM   2659  CB  ASP A 174      48.305  14.940 -19.972  1.00  0.83           C  
ATOM   2660  CG  ASP A 174      48.262  15.817 -21.259  1.00  0.83           C  
ATOM   2661  OD1 ASP A 174      47.188  15.933 -21.881  1.00  0.83           O  
ATOM   2662  OD2 ASP A 174      49.240  16.604 -21.497  1.00  0.83           O1-
ATOM   2663  H   ASP A 174      49.793  13.197 -21.043  1.00  0.00           H  
ATOM   2664  HA  ASP A 174      50.342  15.462 -19.313  1.00  0.00           H  
ATOM   2665  HB3 ASP A 174      47.761  15.523 -19.229  1.00  0.00           H  
ATOM   2666  HB2 ASP A 174      47.650  14.081 -20.122  1.00  0.00           H  
ATOM   2667  N   GLN A 175      49.077  12.629 -18.077  1.00  0.82           N  
ATOM   2668  CA  GLN A 175      49.230  11.746 -16.923  1.00  0.82           C  
ATOM   2669  C   GLN A 175      50.634  11.668 -16.304  1.00  0.82           C  
ATOM   2670  O   GLN A 175      50.751  11.773 -15.101  1.00  0.82           O  
ATOM   2671  CB  GLN A 175      48.797  10.277 -17.384  1.00  0.82           C  
ATOM   2672  CG  GLN A 175      48.954   9.117 -16.466  1.00  0.82           C  
ATOM   2673  CD  GLN A 175      48.104   9.192 -15.252  1.00  0.82           C  
ATOM   2674  OE1 GLN A 175      46.975   9.695 -15.302  1.00  0.82           O  
ATOM   2675  NE2 GLN A 175      48.640   8.756 -14.108  1.00  0.82           N  
ATOM   2676  H   GLN A 175      48.782  12.262 -18.970  1.00  0.00           H  
ATOM   2677  HA  GLN A 175      48.690  12.163 -16.073  1.00  0.00           H  
ATOM   2678  HB3 GLN A 175      49.192   9.926 -18.337  1.00  0.00           H  
ATOM   2679  HB2 GLN A 175      47.719  10.250 -17.545  1.00  0.00           H  
ATOM   2680  HG3 GLN A 175      49.999   9.022 -16.171  1.00  0.00           H  
ATOM   2681  HG2 GLN A 175      48.662   8.234 -17.036  1.00  0.00           H  
ATOM   2682 HE22 GLN A 175      48.114   8.891 -13.257  1.00  0.00           H  
ATOM   2683 HE21 GLN A 175      49.535   8.295 -14.188  1.00  0.00           H  
ATOM   2684  N   LYS A 176      51.697  11.656 -17.127  1.00  0.79           N  
ATOM   2685  CA  LYS A 176      53.034  11.625 -16.580  1.00  0.79           C  
ATOM   2686  C   LYS A 176      53.681  12.907 -15.948  1.00  0.79           C  
ATOM   2687  O   LYS A 176      54.266  12.939 -14.896  1.00  0.79           O  
ATOM   2688  CB  LYS A 176      53.947  11.081 -17.690  1.00  0.79           C  
ATOM   2689  CG  LYS A 176      53.970   9.589 -17.988  1.00  0.79           C  
ATOM   2690  CD  LYS A 176      55.073   9.276 -18.955  1.00  0.79           C  
ATOM   2691  CE  LYS A 176      54.798   9.491 -20.426  1.00  0.79           C  
ATOM   2692  NZ  LYS A 176      55.944   8.882 -21.251  1.00  0.79           N1+
ATOM   2693  H   LYS A 176      51.617  11.639 -18.134  1.00  0.00           H  
ATOM   2694  HA  LYS A 176      53.131  10.837 -15.833  1.00  0.00           H  
ATOM   2695  HB3 LYS A 176      54.898  11.292 -17.199  1.00  0.00           H  
ATOM   2696  HB2 LYS A 176      53.928  11.667 -18.608  1.00  0.00           H  
ATOM   2697  HG3 LYS A 176      53.003   9.292 -18.393  1.00  0.00           H  
ATOM   2698  HG2 LYS A 176      54.037   9.022 -17.060  1.00  0.00           H  
ATOM   2699  HD3 LYS A 176      55.311   8.220 -18.825  1.00  0.00           H  
ATOM   2700  HD2 LYS A 176      56.015   9.656 -18.559  1.00  0.00           H  
ATOM   2701  HE3 LYS A 176      54.724  10.565 -20.599  1.00  0.00           H  
ATOM   2702  HE2 LYS A 176      53.939   8.914 -20.769  1.00  0.00           H  
ATOM   2703  HZ1 LYS A 176      55.910   7.896 -21.034  1.00  0.00           H  
ATOM   2704  HZ2 LYS A 176      55.731   9.044 -22.224  1.00  0.00           H  
ATOM   2705  HZ3 LYS A 176      56.791   9.324 -20.921  1.00  0.00           H  
ATOM   2706  N   THR A 177      53.520  13.979 -16.769  1.00  0.80           N  
ATOM   2707  CA  THR A 177      53.946  15.318 -16.391  1.00  0.80           C  
ATOM   2708  C   THR A 177      53.067  15.844 -15.274  1.00  0.80           C  
ATOM   2709  O   THR A 177      53.462  16.690 -14.431  1.00  0.80           O  
ATOM   2710  CB  THR A 177      53.877  16.318 -17.550  1.00  0.80           C  
ATOM   2711  OG1 THR A 177      52.647  16.270 -18.232  1.00  0.80           O  
ATOM   2712  CG2 THR A 177      54.898  15.910 -18.617  1.00  0.80           C  
ATOM   2713  H   THR A 177      53.045  13.840 -17.649  1.00  0.00           H  
ATOM   2714  HA  THR A 177      54.920  15.323 -15.902  1.00  0.00           H  
ATOM   2715  HB  THR A 177      54.127  17.301 -17.149  1.00  0.00           H  
ATOM   2716  HG1 THR A 177      52.638  15.494 -18.798  1.00  0.00           H  
ATOM   2717 HG21 THR A 177      54.956  16.674 -19.392  1.00  0.00           H  
ATOM   2718 HG22 THR A 177      55.958  15.789 -18.391  1.00  0.00           H  
ATOM   2719 HG23 THR A 177      54.627  14.979 -19.115  1.00  0.00           H  
ATOM   2720  N   LEU A 178      51.861  15.302 -15.192  1.00  0.84           N  
ATOM   2721  CA  LEU A 178      50.975  15.534 -14.044  1.00  0.84           C  
ATOM   2722  C   LEU A 178      51.492  14.763 -12.804  1.00  0.84           C  
ATOM   2723  O   LEU A 178      51.810  15.408 -11.824  1.00  0.84           O  
ATOM   2724  CB  LEU A 178      49.372  15.322 -14.285  1.00  0.84           C  
ATOM   2725  CG  LEU A 178      48.815  16.572 -15.025  1.00  0.84           C  
ATOM   2726  CD1 LEU A 178      47.511  16.086 -15.737  1.00  0.84           C  
ATOM   2727  CD2 LEU A 178      48.605  17.764 -14.048  1.00  0.84           C  
ATOM   2728  H   LEU A 178      51.490  14.641 -15.860  1.00  0.00           H  
ATOM   2729  HA  LEU A 178      51.011  16.617 -13.922  1.00  0.00           H  
ATOM   2730  HB3 LEU A 178      48.874  15.097 -13.343  1.00  0.00           H  
ATOM   2731  HB2 LEU A 178      49.313  14.332 -14.739  1.00  0.00           H  
ATOM   2732  HG  LEU A 178      49.456  16.855 -15.859  1.00  0.00           H  
ATOM   2733 HD11 LEU A 178      47.755  15.373 -16.525  1.00  0.00           H  
ATOM   2734 HD12 LEU A 178      46.811  15.608 -15.052  1.00  0.00           H  
ATOM   2735 HD13 LEU A 178      47.003  16.972 -16.118  1.00  0.00           H  
ATOM   2736 HD21 LEU A 178      49.334  18.518 -14.347  1.00  0.00           H  
ATOM   2737 HD22 LEU A 178      47.629  18.247 -14.086  1.00  0.00           H  
ATOM   2738 HD23 LEU A 178      48.799  17.385 -13.046  1.00  0.00           H  
ATOM   2739  N   TYR A 179      51.441  13.435 -12.836  1.00  0.86           N  
ATOM   2740  CA  TYR A 179      51.458  12.635 -11.556  1.00  0.86           C  
ATOM   2741  C   TYR A 179      52.768  11.808 -11.332  1.00  0.86           C  
ATOM   2742  O   TYR A 179      52.896  11.142 -10.281  1.00  0.86           O  
ATOM   2743  CB  TYR A 179      50.250  11.733 -11.414  1.00  0.86           C  
ATOM   2744  CG  TYR A 179      48.941  12.508 -11.630  1.00  0.86           C  
ATOM   2745  CD1 TYR A 179      48.521  13.504 -10.794  1.00  0.86           C  
ATOM   2746  CD2 TYR A 179      48.134  12.365 -12.802  1.00  0.86           C  
ATOM   2747  CE1 TYR A 179      47.353  14.343 -10.979  1.00  0.86           C  
ATOM   2748  CE2 TYR A 179      47.001  13.154 -13.001  1.00  0.86           C  
ATOM   2749  CZ  TYR A 179      46.564  14.130 -12.107  1.00  0.86           C  
ATOM   2750  OH  TYR A 179      45.423  14.816 -12.354  1.00  0.86           O  
ATOM   2751  H   TYR A 179      51.004  13.005 -13.639  1.00  0.00           H  
ATOM   2752  HA  TYR A 179      51.525  13.239 -10.651  1.00  0.00           H  
ATOM   2753  HB3 TYR A 179      50.172  11.373 -10.389  1.00  0.00           H  
ATOM   2754  HB2 TYR A 179      50.133  10.844 -12.034  1.00  0.00           H  
ATOM   2755  HD1 TYR A 179      49.207  13.724  -9.989  1.00  0.00           H  
ATOM   2756  HD2 TYR A 179      48.351  11.620 -13.554  1.00  0.00           H  
ATOM   2757  HE1 TYR A 179      47.068  15.056 -10.219  1.00  0.00           H  
ATOM   2758  HE2 TYR A 179      46.443  12.916 -13.894  1.00  0.00           H  
ATOM   2759  HH  TYR A 179      44.905  14.558 -13.121  1.00  0.00           H  
ATOM   2760  N   HIS A 180      53.668  11.827 -12.376  1.00  0.81           N  
ATOM   2761  CA  HIS A 180      54.976  11.144 -12.268  1.00  0.81           C  
ATOM   2762  C   HIS A 180      54.947   9.647 -12.388  1.00  0.81           C  
ATOM   2763  O   HIS A 180      55.986   8.969 -12.444  1.00  0.81           O  
ATOM   2764  CB  HIS A 180      55.971  11.765 -11.246  1.00  0.81           C  
ATOM   2765  CG  HIS A 180      56.093  13.272 -11.229  1.00  0.81           C  
ATOM   2766  ND1 HIS A 180      57.177  13.889 -10.639  1.00  0.81           N  
ATOM   2767  CD2 HIS A 180      55.374  14.373 -11.728  1.00  0.81           C  
ATOM   2768  CE1 HIS A 180      57.123  15.189 -10.822  1.00  0.81           C  
ATOM   2769  NE2 HIS A 180      56.072  15.619 -11.470  1.00  0.81           N  
ATOM   2770  H   HIS A 180      53.533  12.363 -13.221  1.00  0.00           H  
ATOM   2771  HA  HIS A 180      55.296  11.407 -13.276  1.00  0.00           H  
ATOM   2772  HB3 HIS A 180      56.981  11.410 -11.450  1.00  0.00           H  
ATOM   2773  HB2 HIS A 180      55.808  11.257 -10.296  1.00  0.00           H  
ATOM   2774  HD1 HIS A 180      57.987  13.494 -10.182  1.00  0.00           H  
ATOM   2775  HD2 HIS A 180      54.468  14.286 -12.310  1.00  0.00           H  
ATOM   2776  HE1 HIS A 180      57.923  15.750 -10.359  1.00  0.00           H  
ATOM   2777  N   THR A 181      53.725   9.127 -12.590  1.00  0.81           N  
ATOM   2778  CA  THR A 181      53.347   7.712 -12.582  1.00  0.81           C  
ATOM   2779  C   THR A 181      52.558   7.502 -13.888  1.00  0.81           C  
ATOM   2780  O   THR A 181      51.820   8.369 -14.362  1.00  0.81           O  
ATOM   2781  CB  THR A 181      52.576   7.223 -11.291  1.00  0.81           C  
ATOM   2782  OG1 THR A 181      52.141   5.940 -11.388  1.00  0.81           O  
ATOM   2783  CG2 THR A 181      51.306   7.922 -11.019  1.00  0.81           C  
ATOM   2784  H   THR A 181      53.022   9.832 -12.763  1.00  0.00           H  
ATOM   2785  HA  THR A 181      54.303   7.198 -12.688  1.00  0.00           H  
ATOM   2786  HB  THR A 181      53.183   7.202 -10.386  1.00  0.00           H  
ATOM   2787  HG1 THR A 181      52.892   5.455 -11.739  1.00  0.00           H  
ATOM   2788 HG21 THR A 181      50.841   7.735 -10.051  1.00  0.00           H  
ATOM   2789 HG22 THR A 181      51.416   9.006 -11.016  1.00  0.00           H  
ATOM   2790 HG23 THR A 181      50.698   7.919 -11.923  1.00  0.00           H  
ATOM   2791  N   GLU A 182      52.630   6.254 -14.384  1.00  0.76           N  
ATOM   2792  CA  GLU A 182      51.936   5.726 -15.565  1.00  0.76           C  
ATOM   2793  C   GLU A 182      50.690   4.967 -15.124  1.00  0.76           C  
ATOM   2794  O   GLU A 182      49.555   5.504 -15.177  1.00  0.76           O  
ATOM   2795  CB  GLU A 182      52.809   4.885 -16.475  1.00  0.76           C  
ATOM   2796  CG  GLU A 182      53.834   5.767 -17.160  1.00  0.76           C  
ATOM   2797  CD  GLU A 182      54.828   5.036 -18.174  1.00  0.76           C  
ATOM   2798  OE1 GLU A 182      56.057   5.091 -17.939  1.00  0.76           O  
ATOM   2799  OE2 GLU A 182      54.286   4.299 -19.011  1.00  0.76           O1-
ATOM   2800  H   GLU A 182      53.116   5.569 -13.823  1.00  0.00           H  
ATOM   2801  HA  GLU A 182      51.627   6.549 -16.210  1.00  0.00           H  
ATOM   2802  HB3 GLU A 182      52.212   4.348 -17.212  1.00  0.00           H  
ATOM   2803  HB2 GLU A 182      53.241   4.058 -15.912  1.00  0.00           H  
ATOM   2804  HG3 GLU A 182      54.430   6.268 -16.396  1.00  0.00           H  
ATOM   2805  HG2 GLU A 182      53.403   6.613 -17.695  1.00  0.00           H  
ATOM   2806  N   ASN A 183      50.894   3.733 -14.679  1.00  0.78           N  
ATOM   2807  CA  ASN A 183      49.842   2.984 -13.949  1.00  0.78           C  
ATOM   2808  C   ASN A 183      49.586   3.599 -12.498  1.00  0.78           C  
ATOM   2809  O   ASN A 183      50.128   3.106 -11.518  1.00  0.78           O  
ATOM   2810  CB  ASN A 183      50.132   1.525 -13.884  1.00  0.78           C  
ATOM   2811  CG  ASN A 183      49.529   0.766 -15.113  1.00  0.78           C  
ATOM   2812  OD1 ASN A 183      50.286   0.219 -15.818  1.00  0.78           O  
ATOM   2813  ND2 ASN A 183      48.251   0.885 -15.385  1.00  0.78           N  
ATOM   2814  H   ASN A 183      51.807   3.307 -14.615  1.00  0.00           H  
ATOM   2815  HA  ASN A 183      48.907   3.087 -14.499  1.00  0.00           H  
ATOM   2816  HB3 ASN A 183      49.604   1.048 -13.058  1.00  0.00           H  
ATOM   2817  HB2 ASN A 183      51.203   1.364 -13.767  1.00  0.00           H  
ATOM   2818 HD22 ASN A 183      47.761   0.307 -16.053  1.00  0.00           H  
ATOM   2819 HD21 ASN A 183      47.691   1.255 -14.631  1.00  0.00           H  
ATOM   2820  N   ALA A 184      48.786   4.636 -12.461  1.00  0.88           N  
ATOM   2821  CA  ALA A 184      48.269   5.268 -11.326  1.00  0.88           C  
ATOM   2822  C   ALA A 184      47.181   4.381 -10.780  1.00  0.88           C  
ATOM   2823  O   ALA A 184      46.149   4.444 -11.398  1.00  0.88           O  
ATOM   2824  CB  ALA A 184      47.759   6.682 -11.696  1.00  0.88           C  
ATOM   2825  H   ALA A 184      48.303   4.958 -13.287  1.00  0.00           H  
ATOM   2826  HA  ALA A 184      49.113   5.394 -10.648  1.00  0.00           H  
ATOM   2827  HB1 ALA A 184      46.954   6.684 -12.432  1.00  0.00           H  
ATOM   2828  HB2 ALA A 184      47.353   7.182 -10.817  1.00  0.00           H  
ATOM   2829  HB3 ALA A 184      48.575   7.333 -12.012  1.00  0.00           H  
ATOM   2830  N   TYR A 185      47.435   3.805  -9.631  1.00  0.87           N  
ATOM   2831  CA  TYR A 185      46.375   3.251  -8.854  1.00  0.87           C  
ATOM   2832  C   TYR A 185      46.006   4.142  -7.713  1.00  0.87           C  
ATOM   2833  O   TYR A 185      46.867   4.821  -7.168  1.00  0.87           O  
ATOM   2834  CB  TYR A 185      46.902   1.947  -8.254  1.00  0.87           C  
ATOM   2835  CG  TYR A 185      47.428   0.975  -9.343  1.00  0.87           C  
ATOM   2836  CD1 TYR A 185      46.617   0.646 -10.454  1.00  0.87           C  
ATOM   2837  CD2 TYR A 185      48.691   0.328  -9.202  1.00  0.87           C  
ATOM   2838  CE1 TYR A 185      47.089  -0.308 -11.498  1.00  0.87           C  
ATOM   2839  CE2 TYR A 185      49.115  -0.504 -10.230  1.00  0.87           C  
ATOM   2840  CZ  TYR A 185      48.324  -0.928 -11.297  1.00  0.87           C  
ATOM   2841  OH  TYR A 185      48.763  -1.919 -12.108  1.00  0.87           O  
ATOM   2842  H   TYR A 185      48.389   3.623  -9.354  1.00  0.00           H  
ATOM   2843  HA  TYR A 185      45.531   2.833  -9.403  1.00  0.00           H  
ATOM   2844  HB3 TYR A 185      46.115   1.398  -7.737  1.00  0.00           H  
ATOM   2845  HB2 TYR A 185      47.709   2.121  -7.541  1.00  0.00           H  
ATOM   2846  HD1 TYR A 185      45.606   1.008 -10.568  1.00  0.00           H  
ATOM   2847  HD2 TYR A 185      49.365   0.649  -8.422  1.00  0.00           H  
ATOM   2848  HE1 TYR A 185      46.541  -0.543 -12.399  1.00  0.00           H  
ATOM   2849  HE2 TYR A 185      50.135  -0.851 -10.154  1.00  0.00           H  
ATOM   2850  HH  TYR A 185      48.120  -1.992 -12.817  1.00  0.00           H  
ATOM   2851  N   VAL A 186      44.735   4.186  -7.388  1.00  0.91           N  
ATOM   2852  CA  VAL A 186      44.203   4.921  -6.222  1.00  0.91           C  
ATOM   2853  C   VAL A 186      43.256   3.925  -5.478  1.00  0.91           C  
ATOM   2854  O   VAL A 186      42.540   3.107  -6.141  1.00  0.91           O  
ATOM   2855  CB  VAL A 186      43.243   6.021  -6.625  1.00  0.91           C  
ATOM   2856  CG1 VAL A 186      42.525   6.813  -5.535  1.00  0.91           C  
ATOM   2857  CG2 VAL A 186      43.934   7.100  -7.505  1.00  0.91           C  
ATOM   2858  H   VAL A 186      44.050   3.564  -7.793  1.00  0.00           H  
ATOM   2859  HA  VAL A 186      45.001   5.249  -5.556  1.00  0.00           H  
ATOM   2860  HB  VAL A 186      42.507   5.518  -7.252  1.00  0.00           H  
ATOM   2861 HG11 VAL A 186      41.923   7.655  -5.878  1.00  0.00           H  
ATOM   2862 HG12 VAL A 186      41.862   6.279  -4.854  1.00  0.00           H  
ATOM   2863 HG13 VAL A 186      43.250   7.363  -4.935  1.00  0.00           H  
ATOM   2864 HG21 VAL A 186      43.241   7.844  -7.897  1.00  0.00           H  
ATOM   2865 HG22 VAL A 186      44.568   7.784  -6.939  1.00  0.00           H  
ATOM   2866 HG23 VAL A 186      44.570   6.601  -8.236  1.00  0.00           H  
ATOM   2867  N   SER A 187      43.250   4.010  -4.182  1.00  0.89           N  
ATOM   2868  CA  SER A 187      42.316   3.228  -3.371  1.00  0.89           C  
ATOM   2869  C   SER A 187      41.835   4.205  -2.243  1.00  0.89           C  
ATOM   2870  O   SER A 187      42.592   5.115  -1.932  1.00  0.89           O  
ATOM   2871  CB  SER A 187      43.034   2.038  -2.918  1.00  0.89           C  
ATOM   2872  OG  SER A 187      42.603   1.358  -1.774  1.00  0.89           O  
ATOM   2873  H   SER A 187      43.807   4.668  -3.655  1.00  0.00           H  
ATOM   2874  HA  SER A 187      41.405   2.888  -3.864  1.00  0.00           H  
ATOM   2875  HB3 SER A 187      44.110   2.190  -2.833  1.00  0.00           H  
ATOM   2876  HB2 SER A 187      42.970   1.329  -3.743  1.00  0.00           H  
ATOM   2877  HG  SER A 187      42.945   1.887  -1.049  1.00  0.00           H  
ATOM   2878  N   VAL A 188      40.657   3.984  -1.699  1.00  0.88           N  
ATOM   2879  CA  VAL A 188      40.137   4.479  -0.470  1.00  0.88           C  
ATOM   2880  C   VAL A 188      39.469   3.273   0.317  1.00  0.88           C  
ATOM   2881  O   VAL A 188      38.615   2.561  -0.113  1.00  0.88           O  
ATOM   2882  CB  VAL A 188      38.969   5.524  -0.651  1.00  0.88           C  
ATOM   2883  CG1 VAL A 188      38.254   5.915   0.648  1.00  0.88           C  
ATOM   2884  CG2 VAL A 188      39.629   6.769  -1.256  1.00  0.88           C  
ATOM   2885  H   VAL A 188      40.172   3.179  -2.069  1.00  0.00           H  
ATOM   2886  HA  VAL A 188      40.864   4.969   0.179  1.00  0.00           H  
ATOM   2887  HB  VAL A 188      38.325   5.212  -1.472  1.00  0.00           H  
ATOM   2888 HG11 VAL A 188      38.851   6.555   1.299  1.00  0.00           H  
ATOM   2889 HG12 VAL A 188      37.454   6.565   0.294  1.00  0.00           H  
ATOM   2890 HG13 VAL A 188      37.958   4.972   1.107  1.00  0.00           H  
ATOM   2891 HG21 VAL A 188      40.444   7.118  -0.621  1.00  0.00           H  
ATOM   2892 HG22 VAL A 188      40.130   6.527  -2.193  1.00  0.00           H  
ATOM   2893 HG23 VAL A 188      38.956   7.626  -1.220  1.00  0.00           H  
ATOM   2894  N   VAL A 189      39.859   3.103   1.621  1.00  0.86           N  
ATOM   2895  CA  VAL A 189      39.456   2.018   2.508  1.00  0.86           C  
ATOM   2896  C   VAL A 189      38.948   2.604   3.729  1.00  0.86           C  
ATOM   2897  O   VAL A 189      39.409   3.636   4.164  1.00  0.86           O  
ATOM   2898  CB  VAL A 189      40.695   1.043   2.811  1.00  0.86           C  
ATOM   2899  CG1 VAL A 189      40.503   0.040   3.961  1.00  0.86           C  
ATOM   2900  CG2 VAL A 189      41.109   0.206   1.566  1.00  0.86           C  
ATOM   2901  H   VAL A 189      40.388   3.836   2.070  1.00  0.00           H  
ATOM   2902  HA  VAL A 189      38.604   1.452   2.130  1.00  0.00           H  
ATOM   2903  HB  VAL A 189      41.537   1.674   3.096  1.00  0.00           H  
ATOM   2904 HG11 VAL A 189      40.544   0.626   4.880  1.00  0.00           H  
ATOM   2905 HG12 VAL A 189      39.507  -0.382   3.830  1.00  0.00           H  
ATOM   2906 HG13 VAL A 189      41.346  -0.651   3.954  1.00  0.00           H  
ATOM   2907 HG21 VAL A 189      42.088  -0.215   1.796  1.00  0.00           H  
ATOM   2908 HG22 VAL A 189      40.516  -0.705   1.475  1.00  0.00           H  
ATOM   2909 HG23 VAL A 189      41.005   0.682   0.592  1.00  0.00           H  
ATOM   2910  N   SER A 190      37.916   1.975   4.400  1.00  0.85           N  
ATOM   2911  CA  SER A 190      37.321   2.251   5.707  1.00  0.85           C  
ATOM   2912  C   SER A 190      36.833   0.843   6.334  1.00  0.85           C  
ATOM   2913  O   SER A 190      37.600  -0.121   6.287  1.00  0.85           O  
ATOM   2914  CB  SER A 190      36.295   3.459   5.733  1.00  0.85           C  
ATOM   2915  OG  SER A 190      35.709   3.721   7.003  1.00  0.85           O  
ATOM   2916  H   SER A 190      37.486   1.249   3.844  1.00  0.00           H  
ATOM   2917  HA  SER A 190      38.121   2.414   6.429  1.00  0.00           H  
ATOM   2918  HB3 SER A 190      35.467   3.427   5.025  1.00  0.00           H  
ATOM   2919  HB2 SER A 190      36.881   4.308   5.383  1.00  0.00           H  
ATOM   2920  HG  SER A 190      36.446   4.104   7.486  1.00  0.00           H  
ATOM   2921  N   SER A 191      35.711   0.876   6.972  1.00  0.83           N  
ATOM   2922  CA  SER A 191      35.166  -0.211   7.815  1.00  0.83           C  
ATOM   2923  C   SER A 191      34.533  -1.321   6.970  1.00  0.83           C  
ATOM   2924  O   SER A 191      34.627  -2.476   7.289  1.00  0.83           O  
ATOM   2925  CB  SER A 191      34.142   0.504   8.801  1.00  0.83           C  
ATOM   2926  OG  SER A 191      33.002   0.908   8.251  1.00  0.83           O  
ATOM   2927  H   SER A 191      35.256   1.778   6.989  1.00  0.00           H  
ATOM   2928  HA  SER A 191      35.925  -0.663   8.453  1.00  0.00           H  
ATOM   2929  HB3 SER A 191      34.672   1.339   9.260  1.00  0.00           H  
ATOM   2930  HB2 SER A 191      33.780  -0.230   9.521  1.00  0.00           H  
ATOM   2931  HG  SER A 191      32.497   1.276   8.980  1.00  0.00           H  
ATOM   2932  N   HIS A 192      33.938  -1.001   5.810  1.00  0.74           N  
ATOM   2933  CA  HIS A 192      33.516  -1.937   4.771  1.00  0.74           C  
ATOM   2934  C   HIS A 192      33.708  -1.385   3.361  1.00  0.74           C  
ATOM   2935  O   HIS A 192      34.038  -2.184   2.463  1.00  0.74           O  
ATOM   2936  CB  HIS A 192      32.028  -2.502   4.981  1.00  0.74           C  
ATOM   2937  CG  HIS A 192      30.990  -1.468   5.121  1.00  0.74           C  
ATOM   2938  ND1 HIS A 192      30.353  -0.806   4.095  1.00  0.74           N  
ATOM   2939  CD2 HIS A 192      30.539  -0.875   6.281  1.00  0.74           C  
ATOM   2940  CE1 HIS A 192      29.465   0.041   4.665  1.00  0.74           C  
ATOM   2941  NE2 HIS A 192      29.549   0.089   5.983  1.00  0.74           N  
ATOM   2942  H   HIS A 192      33.792  -0.025   5.596  1.00  0.00           H  
ATOM   2943  HA  HIS A 192      34.247  -2.746   4.779  1.00  0.00           H  
ATOM   2944  HB3 HIS A 192      31.954  -3.123   5.874  1.00  0.00           H  
ATOM   2945  HB2 HIS A 192      31.818  -3.096   4.092  1.00  0.00           H  
ATOM   2946  HD1 HIS A 192      30.422  -1.004   3.107  1.00  0.00           H  
ATOM   2947  HD2 HIS A 192      30.809  -1.058   7.310  1.00  0.00           H  
ATOM   2948  HE1 HIS A 192      28.804   0.662   4.079  1.00  0.00           H  
ATOM   2949  N   TYR A 193      33.554  -0.063   3.216  1.00  0.80           N  
ATOM   2950  CA  TYR A 193      33.962   0.745   2.070  1.00  0.80           C  
ATOM   2951  C   TYR A 193      35.395   0.495   1.679  1.00  0.80           C  
ATOM   2952  O   TYR A 193      36.285   0.663   2.633  1.00  0.80           O  
ATOM   2953  CB  TYR A 193      33.648   2.253   2.344  1.00  0.80           C  
ATOM   2954  CG  TYR A 193      33.789   2.986   1.052  1.00  0.80           C  
ATOM   2955  CD1 TYR A 193      35.019   3.713   0.739  1.00  0.80           C  
ATOM   2956  CD2 TYR A 193      32.663   3.110   0.282  1.00  0.80           C  
ATOM   2957  CE1 TYR A 193      35.074   4.553  -0.371  1.00  0.80           C  
ATOM   2958  CE2 TYR A 193      32.775   3.892  -0.891  1.00  0.80           C  
ATOM   2959  CZ  TYR A 193      33.939   4.607  -1.155  1.00  0.80           C  
ATOM   2960  OH  TYR A 193      34.015   5.190  -2.395  1.00  0.80           O  
ATOM   2961  H   TYR A 193      33.390   0.457   4.066  1.00  0.00           H  
ATOM   2962  HA  TYR A 193      33.381   0.283   1.271  1.00  0.00           H  
ATOM   2963  HB3 TYR A 193      34.250   2.775   3.088  1.00  0.00           H  
ATOM   2964  HB2 TYR A 193      32.660   2.279   2.803  1.00  0.00           H  
ATOM   2965  HD1 TYR A 193      35.870   3.648   1.400  1.00  0.00           H  
ATOM   2966  HD2 TYR A 193      31.758   2.531   0.390  1.00  0.00           H  
ATOM   2967  HE1 TYR A 193      35.981   5.048  -0.685  1.00  0.00           H  
ATOM   2968  HE2 TYR A 193      31.924   3.937  -1.554  1.00  0.00           H  
ATOM   2969  HH  TYR A 193      33.164   5.311  -2.822  1.00  0.00           H  
ATOM   2970  N   SER A 194      35.706   0.048   0.449  1.00  0.80           N  
ATOM   2971  CA  SER A 194      37.067  -0.321   0.131  1.00  0.80           C  
ATOM   2972  C   SER A 194      37.476  -0.244  -1.376  1.00  0.80           C  
ATOM   2973  O   SER A 194      38.297  -1.031  -1.766  1.00  0.80           O  
ATOM   2974  CB  SER A 194      37.439  -1.655   0.953  1.00  0.80           C  
ATOM   2975  OG  SER A 194      36.676  -2.798   0.614  1.00  0.80           O  
ATOM   2976  H   SER A 194      34.935  -0.126  -0.180  1.00  0.00           H  
ATOM   2977  HA  SER A 194      37.760   0.407   0.553  1.00  0.00           H  
ATOM   2978  HB3 SER A 194      37.250  -1.540   2.020  1.00  0.00           H  
ATOM   2979  HB2 SER A 194      38.495  -1.905   0.852  1.00  0.00           H  
ATOM   2980  HG  SER A 194      35.767  -2.597   0.849  1.00  0.00           H  
ATOM   2981  N   ARG A 195      36.866   0.672  -2.103  1.00  0.74           N  
ATOM   2982  CA  ARG A 195      37.023   0.690  -3.549  1.00  0.74           C  
ATOM   2983  C   ARG A 195      38.456   1.099  -3.917  1.00  0.74           C  
ATOM   2984  O   ARG A 195      38.908   2.115  -3.384  1.00  0.74           O  
ATOM   2985  CB  ARG A 195      36.023   1.718  -4.217  1.00  0.74           C  
ATOM   2986  CG  ARG A 195      34.558   1.504  -3.766  1.00  0.74           C  
ATOM   2987  CD  ARG A 195      33.549   2.227  -4.657  1.00  0.74           C  
ATOM   2988  NE  ARG A 195      33.373   1.820  -6.075  1.00  0.74           N  
ATOM   2989  CZ  ARG A 195      32.552   2.368  -6.937  1.00  0.74           C  
ATOM   2990  NH1 ARG A 195      32.129   3.607  -6.688  1.00  0.74           N  
ATOM   2991  NH2 ARG A 195      32.167   1.759  -8.041  1.00  0.74           N1+
ATOM   2992  H   ARG A 195      36.271   1.401  -1.736  1.00  0.00           H  
ATOM   2993  HA  ARG A 195      36.847  -0.318  -3.924  1.00  0.00           H  
ATOM   2994  HB3 ARG A 195      36.151   1.678  -5.299  1.00  0.00           H  
ATOM   2995  HB2 ARG A 195      36.326   2.726  -3.932  1.00  0.00           H  
ATOM   2996  HG3 ARG A 195      34.314   1.647  -2.714  1.00  0.00           H  
ATOM   2997  HG2 ARG A 195      34.385   0.439  -3.924  1.00  0.00           H  
ATOM   2998  HD3 ARG A 195      33.744   3.299  -4.675  1.00  0.00           H  
ATOM   2999  HD2 ARG A 195      32.597   2.309  -4.132  1.00  0.00           H  
ATOM   3000  HE  ARG A 195      33.818   0.967  -6.385  1.00  0.00           H  
ATOM   3001 HH12 ARG A 195      31.434   3.930  -7.346  1.00  0.00           H  
ATOM   3002 HH11 ARG A 195      32.395   4.124  -5.862  1.00  0.00           H  
ATOM   3003 HH22 ARG A 195      31.548   2.193  -8.711  1.00  0.00           H  
ATOM   3004 HH21 ARG A 195      32.545   0.898  -8.408  1.00  0.00           H  
ATOM   3005  N   LYS A 196      39.102   0.336  -4.776  1.00  0.81           N  
ATOM   3006  CA  LYS A 196      40.144   0.723  -5.649  1.00  0.81           C  
ATOM   3007  C   LYS A 196      39.546   1.360  -6.956  1.00  0.81           C  
ATOM   3008  O   LYS A 196      38.556   0.769  -7.417  1.00  0.81           O  
ATOM   3009  CB  LYS A 196      41.045  -0.533  -5.971  1.00  0.81           C  
ATOM   3010  CG  LYS A 196      40.464  -1.536  -6.993  1.00  0.81           C  
ATOM   3011  CD  LYS A 196      41.525  -2.513  -7.452  1.00  0.81           C  
ATOM   3012  CE  LYS A 196      41.607  -3.843  -6.662  1.00  0.81           C  
ATOM   3013  NZ  LYS A 196      40.504  -4.792  -6.822  1.00  0.81           N1+
ATOM   3014  H   LYS A 196      38.661  -0.517  -5.091  1.00  0.00           H  
ATOM   3015  HA  LYS A 196      40.704   1.459  -5.072  1.00  0.00           H  
ATOM   3016  HB3 LYS A 196      41.434  -0.991  -5.062  1.00  0.00           H  
ATOM   3017  HB2 LYS A 196      41.961  -0.118  -6.393  1.00  0.00           H  
ATOM   3018  HG3 LYS A 196      40.082  -1.074  -7.903  1.00  0.00           H  
ATOM   3019  HG2 LYS A 196      39.513  -1.903  -6.606  1.00  0.00           H  
ATOM   3020  HD3 LYS A 196      42.540  -2.119  -7.511  1.00  0.00           H  
ATOM   3021  HD2 LYS A 196      41.357  -2.869  -8.469  1.00  0.00           H  
ATOM   3022  HE3 LYS A 196      41.669  -3.715  -5.582  1.00  0.00           H  
ATOM   3023  HE2 LYS A 196      42.506  -4.360  -6.998  1.00  0.00           H  
ATOM   3024  HZ1 LYS A 196      39.713  -4.523  -6.255  1.00  0.00           H  
ATOM   3025  HZ2 LYS A 196      40.179  -4.982  -7.759  1.00  0.00           H  
ATOM   3026  HZ3 LYS A 196      40.925  -5.665  -6.538  1.00  0.00           H  
ATOM   3027  N   PHE A 197      40.099   2.465  -7.421  1.00  0.86           N  
ATOM   3028  CA  PHE A 197      39.659   3.299  -8.547  1.00  0.86           C  
ATOM   3029  C   PHE A 197      40.646   3.300  -9.749  1.00  0.86           C  
ATOM   3030  O   PHE A 197      41.830   3.357  -9.527  1.00  0.86           O  
ATOM   3031  CB  PHE A 197      39.363   4.744  -8.152  1.00  0.86           C  
ATOM   3032  CG  PHE A 197      38.452   5.034  -6.955  1.00  0.86           C  
ATOM   3033  CD1 PHE A 197      37.160   5.245  -7.192  1.00  0.86           C  
ATOM   3034  CD2 PHE A 197      38.933   4.963  -5.672  1.00  0.86           C  
ATOM   3035  CE1 PHE A 197      36.263   5.327  -6.151  1.00  0.86           C  
ATOM   3036  CE2 PHE A 197      38.043   5.241  -4.600  1.00  0.86           C  
ATOM   3037  CZ  PHE A 197      36.673   5.403  -4.806  1.00  0.86           C  
ATOM   3038  H   PHE A 197      40.948   2.839  -7.021  1.00  0.00           H  
ATOM   3039  HA  PHE A 197      38.738   2.842  -8.911  1.00  0.00           H  
ATOM   3040  HB3 PHE A 197      38.963   5.214  -9.051  1.00  0.00           H  
ATOM   3041  HB2 PHE A 197      40.358   5.097  -7.881  1.00  0.00           H  
ATOM   3042  HD1 PHE A 197      36.822   5.273  -8.217  1.00  0.00           H  
ATOM   3043  HD2 PHE A 197      39.977   4.751  -5.490  1.00  0.00           H  
ATOM   3044  HE1 PHE A 197      35.210   5.476  -6.340  1.00  0.00           H  
ATOM   3045  HE2 PHE A 197      38.379   5.075  -3.587  1.00  0.00           H  
ATOM   3046  HZ  PHE A 197      35.881   5.437  -4.072  1.00  0.00           H  
ATOM   3047  N   THR A 198      40.102   3.145 -10.972  1.00  0.84           N  
ATOM   3048  CA  THR A 198      40.834   3.025 -12.213  1.00  0.84           C  
ATOM   3049  C   THR A 198      40.754   4.333 -13.102  1.00  0.84           C  
ATOM   3050  O   THR A 198      39.688   4.734 -13.534  1.00  0.84           O  
ATOM   3051  CB  THR A 198      40.214   1.901 -13.064  1.00  0.84           C  
ATOM   3052  OG1 THR A 198      40.342   0.717 -12.263  1.00  0.84           O  
ATOM   3053  CG2 THR A 198      40.820   1.660 -14.380  1.00  0.84           C  
ATOM   3054  H   THR A 198      39.098   3.188 -11.074  1.00  0.00           H  
ATOM   3055  HA  THR A 198      41.859   2.675 -12.086  1.00  0.00           H  
ATOM   3056  HB  THR A 198      39.140   2.007 -13.211  1.00  0.00           H  
ATOM   3057  HG1 THR A 198      39.589   0.713 -11.668  1.00  0.00           H  
ATOM   3058 HG21 THR A 198      40.552   2.349 -15.180  1.00  0.00           H  
ATOM   3059 HG22 THR A 198      41.898   1.572 -14.514  1.00  0.00           H  
ATOM   3060 HG23 THR A 198      40.375   0.724 -14.722  1.00  0.00           H  
ATOM   3061  N   PRO A 199      41.957   4.978 -13.324  1.00  0.86           N  
ATOM   3062  CA  PRO A 199      42.014   6.254 -14.121  1.00  0.86           C  
ATOM   3063  C   PRO A 199      42.256   6.003 -15.664  1.00  0.86           C  
ATOM   3064  O   PRO A 199      43.421   5.683 -16.094  1.00  0.86           O  
ATOM   3065  CB  PRO A 199      43.173   7.050 -13.502  1.00  0.86           C  
ATOM   3066  CG  PRO A 199      44.052   6.048 -12.781  1.00  0.86           C  
ATOM   3067  CD  PRO A 199      43.190   4.781 -12.539  1.00  0.86           C  
ATOM   3068  HA  PRO A 199      41.114   6.861 -14.024  1.00  0.00           H  
ATOM   3069  HB3 PRO A 199      42.826   7.780 -12.771  1.00  0.00           H  
ATOM   3070  HB2 PRO A 199      43.818   7.647 -14.146  1.00  0.00           H  
ATOM   3071  HG3 PRO A 199      44.379   6.594 -11.896  1.00  0.00           H  
ATOM   3072  HG2 PRO A 199      44.860   5.672 -13.409  1.00  0.00           H  
ATOM   3073  HD2 PRO A 199      43.796   3.925 -12.837  1.00  0.00           H  
ATOM   3074  HD3 PRO A 199      42.928   4.708 -11.484  1.00  0.00           H  
ATOM   3075  N   GLU A 200      41.237   6.113 -16.424  1.00  0.79           N  
ATOM   3076  CA  GLU A 200      41.196   5.618 -17.786  1.00  0.79           C  
ATOM   3077  C   GLU A 200      41.713   6.786 -18.651  1.00  0.79           C  
ATOM   3078  O   GLU A 200      41.002   7.810 -18.625  1.00  0.79           O  
ATOM   3079  CB  GLU A 200      39.752   5.245 -18.169  1.00  0.79           C  
ATOM   3080  CG  GLU A 200      39.235   4.088 -17.318  1.00  0.79           C  
ATOM   3081  CD  GLU A 200      37.793   3.686 -17.684  1.00  0.79           C  
ATOM   3082  OE1 GLU A 200      37.382   4.036 -18.879  1.00  0.79           O  
ATOM   3083  OE2 GLU A 200      37.090   2.934 -16.972  1.00  0.79           O1-
ATOM   3084  H   GLU A 200      40.423   6.603 -16.080  1.00  0.00           H  
ATOM   3085  HA  GLU A 200      41.819   4.751 -18.009  1.00  0.00           H  
ATOM   3086  HB3 GLU A 200      39.698   4.866 -19.190  1.00  0.00           H  
ATOM   3087  HB2 GLU A 200      39.017   6.036 -18.019  1.00  0.00           H  
ATOM   3088  HG3 GLU A 200      39.337   4.343 -16.264  1.00  0.00           H  
ATOM   3089  HG2 GLU A 200      39.659   3.099 -17.493  1.00  0.00           H  
ATOM   3090  N   ILE A 201      42.823   6.669 -19.345  1.00  0.80           N  
ATOM   3091  CA  ILE A 201      43.453   7.646 -20.223  1.00  0.80           C  
ATOM   3092  C   ILE A 201      42.974   7.483 -21.602  1.00  0.80           C  
ATOM   3093  O   ILE A 201      43.412   6.574 -22.271  1.00  0.80           O  
ATOM   3094  CB  ILE A 201      45.000   7.498 -20.120  1.00  0.80           C  
ATOM   3095  CG1 ILE A 201      45.483   7.648 -18.627  1.00  0.80           C  
ATOM   3096  CG2 ILE A 201      45.879   8.415 -21.058  1.00  0.80           C  
ATOM   3097  CD1 ILE A 201      46.788   6.841 -18.237  1.00  0.80           C  
ATOM   3098  H   ILE A 201      43.409   5.873 -19.137  1.00  0.00           H  
ATOM   3099  HA  ILE A 201      43.114   8.602 -19.823  1.00  0.00           H  
ATOM   3100  HB  ILE A 201      45.173   6.471 -20.444  1.00  0.00           H  
ATOM   3101 HG13 ILE A 201      44.724   7.318 -17.919  1.00  0.00           H  
ATOM   3102 HG12 ILE A 201      45.786   8.663 -18.368  1.00  0.00           H  
ATOM   3103 HG21 ILE A 201      45.613   8.139 -22.078  1.00  0.00           H  
ATOM   3104 HG22 ILE A 201      45.521   9.442 -20.986  1.00  0.00           H  
ATOM   3105 HG23 ILE A 201      46.911   8.201 -20.782  1.00  0.00           H  
ATOM   3106 HD11 ILE A 201      46.925   5.860 -18.692  1.00  0.00           H  
ATOM   3107 HD12 ILE A 201      47.697   7.328 -18.591  1.00  0.00           H  
ATOM   3108 HD13 ILE A 201      46.813   6.645 -17.165  1.00  0.00           H  
ATOM   3109  N   ALA A 202      42.033   8.363 -21.951  1.00  0.79           N  
ATOM   3110  CA  ALA A 202      41.422   8.397 -23.263  1.00  0.79           C  
ATOM   3111  C   ALA A 202      40.866   9.846 -23.485  1.00  0.79           C  
ATOM   3112  O   ALA A 202      40.480  10.518 -22.563  1.00  0.79           O  
ATOM   3113  CB  ALA A 202      40.174   7.459 -23.413  1.00  0.79           C  
ATOM   3114  H   ALA A 202      41.758   9.061 -21.275  1.00  0.00           H  
ATOM   3115  HA  ALA A 202      42.166   8.158 -24.023  1.00  0.00           H  
ATOM   3116  HB1 ALA A 202      40.386   6.427 -23.130  1.00  0.00           H  
ATOM   3117  HB2 ALA A 202      39.282   7.722 -22.845  1.00  0.00           H  
ATOM   3118  HB3 ALA A 202      39.884   7.362 -24.458  1.00  0.00           H  
ATOM   3119  N   LYS A 203      40.881  10.299 -24.717  1.00  0.73           N  
ATOM   3120  CA  LYS A 203      40.229  11.600 -25.069  1.00  0.73           C  
ATOM   3121  C   LYS A 203      38.730  11.436 -25.181  1.00  0.73           C  
ATOM   3122  O   LYS A 203      38.297  10.548 -25.966  1.00  0.73           O  
ATOM   3123  CB  LYS A 203      40.912  12.155 -26.388  1.00  0.73           C  
ATOM   3124  CG  LYS A 203      42.299  12.570 -26.136  1.00  0.73           C  
ATOM   3125  CD  LYS A 203      43.033  12.565 -27.454  1.00  0.73           C  
ATOM   3126  CE  LYS A 203      44.295  13.448 -27.386  1.00  0.73           C  
ATOM   3127  NZ  LYS A 203      44.115  14.721 -28.193  1.00  0.73           N1+
ATOM   3128  H   LYS A 203      41.382   9.867 -25.480  1.00  0.00           H  
ATOM   3129  HA  LYS A 203      40.505  12.374 -24.353  1.00  0.00           H  
ATOM   3130  HB3 LYS A 203      40.342  12.982 -26.811  1.00  0.00           H  
ATOM   3131  HB2 LYS A 203      40.790  11.304 -27.058  1.00  0.00           H  
ATOM   3132  HG3 LYS A 203      42.787  11.854 -25.475  1.00  0.00           H  
ATOM   3133  HG2 LYS A 203      42.393  13.575 -25.723  1.00  0.00           H  
ATOM   3134  HD3 LYS A 203      42.378  12.961 -28.230  1.00  0.00           H  
ATOM   3135  HD2 LYS A 203      43.366  11.557 -27.703  1.00  0.00           H  
ATOM   3136  HE3 LYS A 203      45.153  12.927 -27.811  1.00  0.00           H  
ATOM   3137  HE2 LYS A 203      44.554  13.635 -26.344  1.00  0.00           H  
ATOM   3138  HZ1 LYS A 203      43.965  14.543 -29.176  1.00  0.00           H  
ATOM   3139  HZ2 LYS A 203      43.329  15.199 -27.777  1.00  0.00           H  
ATOM   3140  HZ3 LYS A 203      44.969  15.218 -27.985  1.00  0.00           H  
ATOM   3141  N   ARG A 204      37.950  12.106 -24.306  1.00  0.71           N  
ATOM   3142  CA  ARG A 204      36.486  12.294 -24.589  1.00  0.71           C  
ATOM   3143  C   ARG A 204      36.353  13.530 -25.557  1.00  0.71           C  
ATOM   3144  O   ARG A 204      37.384  14.240 -25.680  1.00  0.71           O  
ATOM   3145  CB  ARG A 204      35.715  12.556 -23.270  1.00  0.71           C  
ATOM   3146  CG  ARG A 204      35.654  11.344 -22.296  1.00  0.71           C  
ATOM   3147  CD  ARG A 204      37.000  10.792 -21.838  1.00  0.71           C  
ATOM   3148  NE  ARG A 204      36.885   9.829 -20.693  1.00  0.71           N  
ATOM   3149  CZ  ARG A 204      37.839   9.200 -19.991  1.00  0.71           C  
ATOM   3150  NH1 ARG A 204      39.130   9.366 -20.272  1.00  0.71           N  
ATOM   3151  NH2 ARG A 204      37.467   8.568 -18.924  1.00  0.71           N1+
ATOM   3152  H   ARG A 204      38.293  12.834 -23.695  1.00  0.00           H  
ATOM   3153  HA  ARG A 204      36.157  11.363 -25.052  1.00  0.00           H  
ATOM   3154  HB3 ARG A 204      34.657  12.637 -23.518  1.00  0.00           H  
ATOM   3155  HB2 ARG A 204      36.093  13.429 -22.736  1.00  0.00           H  
ATOM   3156  HG3 ARG A 204      35.309  10.561 -22.972  1.00  0.00           H  
ATOM   3157  HG2 ARG A 204      34.854  11.417 -21.560  1.00  0.00           H  
ATOM   3158  HD3 ARG A 204      37.724  11.573 -21.604  1.00  0.00           H  
ATOM   3159  HD2 ARG A 204      37.330  10.260 -22.731  1.00  0.00           H  
ATOM   3160  HE  ARG A 204      35.924   9.783 -20.384  1.00  0.00           H  
ATOM   3161 HH12 ARG A 204      39.882   8.799 -19.908  1.00  0.00           H  
ATOM   3162 HH11 ARG A 204      39.420   9.888 -21.086  1.00  0.00           H  
ATOM   3163 HH22 ARG A 204      38.127   8.297 -18.209  1.00  0.00           H  
ATOM   3164 HH21 ARG A 204      36.498   8.358 -18.731  1.00  0.00           H  
ATOM   3165  N   PRO A 205      35.183  13.909 -26.144  1.00  0.85           N  
ATOM   3166  CA  PRO A 205      34.904  15.172 -26.864  1.00  0.85           C  
ATOM   3167  C   PRO A 205      34.891  16.398 -25.938  1.00  0.85           C  
ATOM   3168  O   PRO A 205      34.318  16.420 -24.867  1.00  0.85           O  
ATOM   3169  CB  PRO A 205      33.530  14.852 -27.495  1.00  0.85           C  
ATOM   3170  CG  PRO A 205      33.357  13.347 -27.650  1.00  0.85           C  
ATOM   3171  CD  PRO A 205      34.093  12.871 -26.360  1.00  0.85           C  
ATOM   3172  HA  PRO A 205      35.701  15.296 -27.597  1.00  0.00           H  
ATOM   3173  HB3 PRO A 205      33.460  15.358 -28.458  1.00  0.00           H  
ATOM   3174  HB2 PRO A 205      32.839  15.367 -26.827  1.00  0.00           H  
ATOM   3175  HG3 PRO A 205      33.896  13.003 -28.533  1.00  0.00           H  
ATOM   3176  HG2 PRO A 205      32.306  13.060 -27.618  1.00  0.00           H  
ATOM   3177  HD2 PRO A 205      33.441  12.851 -25.487  1.00  0.00           H  
ATOM   3178  HD3 PRO A 205      34.498  11.861 -26.409  1.00  0.00           H  
ATOM   3179  N   LYS A 206      35.583  17.428 -26.352  1.00  0.76           N  
ATOM   3180  CA  LYS A 206      35.797  18.736 -25.794  1.00  0.76           C  
ATOM   3181  C   LYS A 206      34.523  19.407 -25.177  1.00  0.76           C  
ATOM   3182  O   LYS A 206      33.514  19.661 -25.907  1.00  0.76           O  
ATOM   3183  CB  LYS A 206      36.399  19.639 -26.867  1.00  0.76           C  
ATOM   3184  CG  LYS A 206      37.729  19.146 -27.456  1.00  0.76           C  
ATOM   3185  CD  LYS A 206      38.133  19.968 -28.585  1.00  0.76           C  
ATOM   3186  CE  LYS A 206      39.562  19.559 -29.105  1.00  0.76           C  
ATOM   3187  NZ  LYS A 206      39.883  19.975 -30.500  1.00  0.76           N1+
ATOM   3188  H   LYS A 206      35.714  17.316 -27.347  1.00  0.00           H  
ATOM   3189  HA  LYS A 206      36.493  18.615 -24.964  1.00  0.00           H  
ATOM   3190  HB3 LYS A 206      36.565  20.645 -26.480  1.00  0.00           H  
ATOM   3191  HB2 LYS A 206      35.708  19.727 -27.706  1.00  0.00           H  
ATOM   3192  HG3 LYS A 206      37.666  18.130 -27.845  1.00  0.00           H  
ATOM   3193  HG2 LYS A 206      38.464  19.156 -26.651  1.00  0.00           H  
ATOM   3194  HD3 LYS A 206      38.243  21.036 -28.393  1.00  0.00           H  
ATOM   3195  HD2 LYS A 206      37.353  19.896 -29.343  1.00  0.00           H  
ATOM   3196  HE3 LYS A 206      39.548  18.473 -29.012  1.00  0.00           H  
ATOM   3197  HE2 LYS A 206      40.316  19.991 -28.446  1.00  0.00           H  
ATOM   3198  HZ1 LYS A 206      40.595  19.383 -30.902  1.00  0.00           H  
ATOM   3199  HZ2 LYS A 206      39.024  19.971 -31.030  1.00  0.00           H  
ATOM   3200  HZ3 LYS A 206      40.230  20.917 -30.615  1.00  0.00           H  
ATOM   3201  N   VAL A 207      34.506  19.690 -23.910  1.00  0.81           N  
ATOM   3202  CA  VAL A 207      33.611  20.621 -23.163  1.00  0.81           C  
ATOM   3203  C   VAL A 207      34.512  21.623 -22.472  1.00  0.81           C  
ATOM   3204  O   VAL A 207      35.247  21.227 -21.574  1.00  0.81           O  
ATOM   3205  CB  VAL A 207      32.748  19.773 -22.174  1.00  0.81           C  
ATOM   3206  CG1 VAL A 207      32.081  20.531 -20.989  1.00  0.81           C  
ATOM   3207  CG2 VAL A 207      31.617  18.935 -22.857  1.00  0.81           C  
ATOM   3208  H   VAL A 207      35.294  19.407 -23.344  1.00  0.00           H  
ATOM   3209  HA  VAL A 207      32.883  21.119 -23.804  1.00  0.00           H  
ATOM   3210  HB  VAL A 207      33.430  19.093 -21.663  1.00  0.00           H  
ATOM   3211 HG11 VAL A 207      31.838  21.567 -21.226  1.00  0.00           H  
ATOM   3212 HG12 VAL A 207      31.231  20.020 -20.537  1.00  0.00           H  
ATOM   3213 HG13 VAL A 207      32.835  20.608 -20.205  1.00  0.00           H  
ATOM   3214 HG21 VAL A 207      32.089  18.101 -23.377  1.00  0.00           H  
ATOM   3215 HG22 VAL A 207      30.803  18.595 -22.217  1.00  0.00           H  
ATOM   3216 HG23 VAL A 207      31.086  19.544 -23.589  1.00  0.00           H  
ATOM   3217  N   ARG A 208      34.395  22.873 -22.824  1.00  0.72           N  
ATOM   3218  CA  ARG A 208      35.331  23.993 -22.444  1.00  0.72           C  
ATOM   3219  C   ARG A 208      36.848  23.728 -22.886  1.00  0.72           C  
ATOM   3220  O   ARG A 208      37.768  24.123 -22.183  1.00  0.72           O  
ATOM   3221  CB  ARG A 208      35.303  24.270 -20.922  1.00  0.72           C  
ATOM   3222  CG  ARG A 208      34.020  24.497 -20.187  1.00  0.72           C  
ATOM   3223  CD  ARG A 208      34.188  25.167 -18.820  1.00  0.72           C  
ATOM   3224  NE  ARG A 208      32.839  25.314 -18.204  1.00  0.72           N  
ATOM   3225  CZ  ARG A 208      32.546  26.244 -17.261  1.00  0.72           C  
ATOM   3226  NH1 ARG A 208      33.414  27.149 -16.814  1.00  0.72           N  
ATOM   3227  NH2 ARG A 208      31.358  26.354 -16.762  1.00  0.72           N1+
ATOM   3228  H   ARG A 208      33.681  23.094 -23.503  1.00  0.00           H  
ATOM   3229  HA  ARG A 208      35.087  24.910 -22.980  1.00  0.00           H  
ATOM   3230  HB3 ARG A 208      35.936  25.157 -20.895  1.00  0.00           H  
ATOM   3231  HB2 ARG A 208      35.743  23.429 -20.385  1.00  0.00           H  
ATOM   3232  HG3 ARG A 208      33.565  23.521 -20.015  1.00  0.00           H  
ATOM   3233  HG2 ARG A 208      33.321  25.099 -20.768  1.00  0.00           H  
ATOM   3234  HD3 ARG A 208      34.690  26.130 -18.904  1.00  0.00           H  
ATOM   3235  HD2 ARG A 208      34.712  24.413 -18.233  1.00  0.00           H  
ATOM   3236  HE  ARG A 208      32.090  24.703 -18.500  1.00  0.00           H  
ATOM   3237 HH12 ARG A 208      33.186  27.922 -16.205  1.00  0.00           H  
ATOM   3238 HH11 ARG A 208      34.413  27.075 -16.943  1.00  0.00           H  
ATOM   3239 HH22 ARG A 208      31.154  26.962 -15.982  1.00  0.00           H  
ATOM   3240 HH21 ARG A 208      30.625  25.723 -17.054  1.00  0.00           H  
ATOM   3241  N   ASP A 209      37.022  23.086 -24.085  1.00  0.81           N  
ATOM   3242  CA  ASP A 209      38.356  22.684 -24.638  1.00  0.81           C  
ATOM   3243  C   ASP A 209      38.995  21.531 -23.805  1.00  0.81           C  
ATOM   3244  O   ASP A 209      40.177  21.372 -23.997  1.00  0.81           O  
ATOM   3245  CB  ASP A 209      39.415  23.831 -24.794  1.00  0.81           C  
ATOM   3246  CG  ASP A 209      39.003  25.243 -25.287  1.00  0.81           C  
ATOM   3247  OD1 ASP A 209      39.826  26.184 -25.123  1.00  0.81           O  
ATOM   3248  OD2 ASP A 209      38.004  25.335 -26.071  1.00  0.81           O1-
ATOM   3249  H   ASP A 209      36.211  22.938 -24.670  1.00  0.00           H  
ATOM   3250  HA  ASP A 209      38.042  22.240 -25.583  1.00  0.00           H  
ATOM   3251  HB3 ASP A 209      40.193  23.485 -25.475  1.00  0.00           H  
ATOM   3252  HB2 ASP A 209      39.893  23.916 -23.818  1.00  0.00           H  
ATOM   3253  N   GLN A 210      38.327  20.834 -22.852  1.00  0.80           N  
ATOM   3254  CA  GLN A 210      38.856  19.775 -21.865  1.00  0.80           C  
ATOM   3255  C   GLN A 210      38.469  18.428 -22.525  1.00  0.80           C  
ATOM   3256  O   GLN A 210      37.278  18.191 -22.670  1.00  0.80           O  
ATOM   3257  CB  GLN A 210      38.220  20.062 -20.499  1.00  0.80           C  
ATOM   3258  CG  GLN A 210      38.424  21.522 -19.955  1.00  0.80           C  
ATOM   3259  CD  GLN A 210      39.851  22.055 -20.070  1.00  0.80           C  
ATOM   3260  OE1 GLN A 210      40.911  21.597 -19.526  1.00  0.80           O  
ATOM   3261  NE2 GLN A 210      39.932  23.264 -20.510  1.00  0.80           N  
ATOM   3262  H   GLN A 210      37.372  21.153 -22.772  1.00  0.00           H  
ATOM   3263  HA  GLN A 210      39.927  19.881 -21.694  1.00  0.00           H  
ATOM   3264  HB3 GLN A 210      38.719  19.408 -19.784  1.00  0.00           H  
ATOM   3265  HB2 GLN A 210      37.153  19.839 -20.466  1.00  0.00           H  
ATOM   3266  HG3 GLN A 210      38.208  21.534 -18.887  1.00  0.00           H  
ATOM   3267  HG2 GLN A 210      37.686  22.198 -20.386  1.00  0.00           H  
ATOM   3268 HE22 GLN A 210      40.877  23.616 -20.575  1.00  0.00           H  
ATOM   3269 HE21 GLN A 210      39.128  23.582 -21.033  1.00  0.00           H  
ATOM   3270  N   GLU A 211      39.418  17.624 -22.978  1.00  0.80           N  
ATOM   3271  CA  GLU A 211      39.188  16.171 -23.454  1.00  0.80           C  
ATOM   3272  C   GLU A 211      39.346  15.207 -22.247  1.00  0.80           C  
ATOM   3273  O   GLU A 211      38.886  14.063 -22.448  1.00  0.80           O  
ATOM   3274  CB  GLU A 211      40.030  15.830 -24.682  1.00  0.80           C  
ATOM   3275  CG  GLU A 211      39.692  16.708 -25.927  1.00  0.80           C  
ATOM   3276  CD  GLU A 211      40.583  16.558 -27.136  1.00  0.80           C  
ATOM   3277  OE1 GLU A 211      40.485  15.487 -27.789  1.00  0.80           O  
ATOM   3278  OE2 GLU A 211      41.420  17.442 -27.290  1.00  0.80           O1-
ATOM   3279  H   GLU A 211      40.345  17.752 -22.599  1.00  0.00           H  
ATOM   3280  HA  GLU A 211      38.105  16.138 -23.579  1.00  0.00           H  
ATOM   3281  HB3 GLU A 211      39.906  14.771 -24.910  1.00  0.00           H  
ATOM   3282  HB2 GLU A 211      41.062  15.840 -24.331  1.00  0.00           H  
ATOM   3283  HG3 GLU A 211      39.717  17.769 -25.679  1.00  0.00           H  
ATOM   3284  HG2 GLU A 211      38.655  16.618 -26.251  1.00  0.00           H  
ATOM   3285  N   GLY A 212      39.985  15.656 -21.137  1.00  0.89           N  
ATOM   3286  CA  GLY A 212      40.070  14.792 -19.978  1.00  0.89           C  
ATOM   3287  C   GLY A 212      38.874  14.998 -19.120  1.00  0.89           C  
ATOM   3288  O   GLY A 212      37.938  15.721 -19.391  1.00  0.89           O  
ATOM   3289  H   GLY A 212      40.287  16.620 -21.142  1.00  0.00           H  
ATOM   3290  HA3 GLY A 212      40.893  15.109 -19.336  1.00  0.00           H  
ATOM   3291  HA2 GLY A 212      40.089  13.737 -20.254  1.00  0.00           H  
ATOM   3292  N   ARG A 213      38.720  14.223 -18.052  1.00  0.80           N  
ATOM   3293  CA  ARG A 213      37.541  14.122 -17.272  1.00  0.80           C  
ATOM   3294  C   ARG A 213      37.934  13.975 -15.779  1.00  0.80           C  
ATOM   3295  O   ARG A 213      38.990  13.446 -15.431  1.00  0.80           O  
ATOM   3296  CB  ARG A 213      36.759  12.928 -17.813  1.00  0.80           C  
ATOM   3297  CG  ARG A 213      36.036  13.095 -19.156  1.00  0.80           C  
ATOM   3298  CD  ARG A 213      34.998  14.276 -19.065  1.00  0.80           C  
ATOM   3299  NE  ARG A 213      34.366  14.529 -20.392  1.00  0.80           N  
ATOM   3300  CZ  ARG A 213      34.772  15.386 -21.333  1.00  0.80           C  
ATOM   3301  NH1 ARG A 213      35.928  16.081 -21.288  1.00  0.80           N  
ATOM   3302  NH2 ARG A 213      33.943  15.511 -22.298  1.00  0.80           N1+
ATOM   3303  H   ARG A 213      39.438  13.642 -17.644  1.00  0.00           H  
ATOM   3304  HA  ARG A 213      36.867  14.978 -17.274  1.00  0.00           H  
ATOM   3305  HB3 ARG A 213      35.975  12.694 -17.092  1.00  0.00           H  
ATOM   3306  HB2 ARG A 213      37.214  11.937 -17.810  1.00  0.00           H  
ATOM   3307  HG3 ARG A 213      35.445  12.216 -19.411  1.00  0.00           H  
ATOM   3308  HG2 ARG A 213      36.753  13.093 -19.977  1.00  0.00           H  
ATOM   3309  HD3 ARG A 213      35.270  15.172 -18.507  1.00  0.00           H  
ATOM   3310  HD2 ARG A 213      34.131  13.854 -18.558  1.00  0.00           H  
ATOM   3311  HE  ARG A 213      33.512  14.022 -20.572  1.00  0.00           H  
ATOM   3312 HH12 ARG A 213      36.158  16.648 -22.091  1.00  0.00           H  
ATOM   3313 HH11 ARG A 213      36.598  15.962 -20.542  1.00  0.00           H  
ATOM   3314 HH22 ARG A 213      34.167  15.976 -23.166  1.00  0.00           H  
ATOM   3315 HH21 ARG A 213      33.009  15.128 -22.319  1.00  0.00           H  
ATOM   3316  N   ILE A 214      37.032  14.435 -14.833  1.00  0.88           N  
ATOM   3317  CA  ILE A 214      37.272  14.071 -13.413  1.00  0.88           C  
ATOM   3318  C   ILE A 214      36.021  13.264 -13.045  1.00  0.88           C  
ATOM   3319  O   ILE A 214      34.916  13.687 -13.317  1.00  0.88           O  
ATOM   3320  CB  ILE A 214      37.370  15.274 -12.377  1.00  0.88           C  
ATOM   3321  CG1 ILE A 214      38.469  16.366 -12.782  1.00  0.88           C  
ATOM   3322  CG2 ILE A 214      37.686  14.781 -10.916  1.00  0.88           C  
ATOM   3323  CD1 ILE A 214      38.305  17.677 -12.033  1.00  0.88           C  
ATOM   3324  H   ILE A 214      36.151  14.838 -15.117  1.00  0.00           H  
ATOM   3325  HA  ILE A 214      38.089  13.350 -13.399  1.00  0.00           H  
ATOM   3326  HB  ILE A 214      36.447  15.852 -12.416  1.00  0.00           H  
ATOM   3327 HG13 ILE A 214      38.303  16.506 -13.850  1.00  0.00           H  
ATOM   3328 HG12 ILE A 214      39.523  16.086 -12.769  1.00  0.00           H  
ATOM   3329 HG21 ILE A 214      37.914  15.514 -10.143  1.00  0.00           H  
ATOM   3330 HG22 ILE A 214      36.859  14.187 -10.527  1.00  0.00           H  
ATOM   3331 HG23 ILE A 214      38.510  14.068 -10.917  1.00  0.00           H  
ATOM   3332 HD11 ILE A 214      39.141  17.915 -11.375  1.00  0.00           H  
ATOM   3333 HD12 ILE A 214      38.156  18.531 -12.694  1.00  0.00           H  
ATOM   3334 HD13 ILE A 214      37.378  17.755 -11.466  1.00  0.00           H  
ATOM   3335  N   ASN A 215      36.198  12.133 -12.403  1.00  0.88           N  
ATOM   3336  CA  ASN A 215      35.193  11.354 -11.674  1.00  0.88           C  
ATOM   3337  C   ASN A 215      35.213  11.797 -10.155  1.00  0.88           C  
ATOM   3338  O   ASN A 215      36.243  11.650  -9.563  1.00  0.88           O  
ATOM   3339  CB  ASN A 215      35.577   9.799 -11.744  1.00  0.88           C  
ATOM   3340  CG  ASN A 215      35.384   9.031 -13.107  1.00  0.88           C  
ATOM   3341  OD1 ASN A 215      35.093   9.662 -14.103  1.00  0.88           O  
ATOM   3342  ND2 ASN A 215      35.464   7.672 -13.076  1.00  0.88           N  
ATOM   3343  H   ASN A 215      37.144  11.791 -12.316  1.00  0.00           H  
ATOM   3344  HA  ASN A 215      34.226  11.445 -12.168  1.00  0.00           H  
ATOM   3345  HB3 ASN A 215      34.859   9.311 -11.085  1.00  0.00           H  
ATOM   3346  HB2 ASN A 215      36.563   9.661 -11.300  1.00  0.00           H  
ATOM   3347 HD22 ASN A 215      35.387   7.168 -13.948  1.00  0.00           H  
ATOM   3348 HD21 ASN A 215      35.629   7.211 -12.193  1.00  0.00           H  
ATOM   3349  N   TYR A 216      34.036  12.340  -9.683  1.00  0.90           N  
ATOM   3350  CA  TYR A 216      33.819  12.682  -8.238  1.00  0.90           C  
ATOM   3351  C   TYR A 216      33.176  11.578  -7.368  1.00  0.90           C  
ATOM   3352  O   TYR A 216      32.130  11.099  -7.750  1.00  0.90           O  
ATOM   3353  CB  TYR A 216      33.017  13.965  -8.149  1.00  0.90           C  
ATOM   3354  CG  TYR A 216      33.407  14.995  -9.148  1.00  0.90           C  
ATOM   3355  CD1 TYR A 216      34.538  15.751  -9.056  1.00  0.90           C  
ATOM   3356  CD2 TYR A 216      32.523  15.200 -10.255  1.00  0.90           C  
ATOM   3357  CE1 TYR A 216      34.945  16.654 -10.112  1.00  0.90           C  
ATOM   3358  CE2 TYR A 216      32.984  16.054 -11.335  1.00  0.90           C  
ATOM   3359  CZ  TYR A 216      34.185  16.814 -11.265  1.00  0.90           C  
ATOM   3360  OH  TYR A 216      34.646  17.563 -12.293  1.00  0.90           O  
ATOM   3361  H   TYR A 216      33.214  12.315 -10.269  1.00  0.00           H  
ATOM   3362  HA  TYR A 216      34.791  12.846  -7.773  1.00  0.00           H  
ATOM   3363  HB3 TYR A 216      33.212  14.495  -7.217  1.00  0.00           H  
ATOM   3364  HB2 TYR A 216      31.972  13.665  -8.232  1.00  0.00           H  
ATOM   3365  HD1 TYR A 216      35.159  15.632  -8.181  1.00  0.00           H  
ATOM   3366  HD2 TYR A 216      31.611  14.643 -10.411  1.00  0.00           H  
ATOM   3367  HE1 TYR A 216      35.928  17.071  -9.950  1.00  0.00           H  
ATOM   3368  HE2 TYR A 216      32.324  16.120 -12.187  1.00  0.00           H  
ATOM   3369  HH  TYR A 216      34.126  17.644 -13.095  1.00  0.00           H  
ATOM   3370  N   TYR A 217      33.855  11.189  -6.290  1.00  0.91           N  
ATOM   3371  CA  TYR A 217      33.580  10.160  -5.318  1.00  0.91           C  
ATOM   3372  C   TYR A 217      33.517  10.707  -3.832  1.00  0.91           C  
ATOM   3373  O   TYR A 217      33.917  11.824  -3.602  1.00  0.91           O  
ATOM   3374  CB  TYR A 217      34.682   9.091  -5.338  1.00  0.91           C  
ATOM   3375  CG  TYR A 217      34.861   8.435  -6.708  1.00  0.91           C  
ATOM   3376  CD1 TYR A 217      35.985   8.832  -7.515  1.00  0.91           C  
ATOM   3377  CD2 TYR A 217      33.885   7.504  -7.172  1.00  0.91           C  
ATOM   3378  CE1 TYR A 217      36.176   8.229  -8.774  1.00  0.91           C  
ATOM   3379  CE2 TYR A 217      34.023   6.947  -8.421  1.00  0.91           C  
ATOM   3380  CZ  TYR A 217      35.215   7.251  -9.175  1.00  0.91           C  
ATOM   3381  OH  TYR A 217      35.282   6.620 -10.379  1.00  0.91           O  
ATOM   3382  H   TYR A 217      34.625  11.780  -6.008  1.00  0.00           H  
ATOM   3383  HA  TYR A 217      32.573   9.788  -5.506  1.00  0.00           H  
ATOM   3384  HB3 TYR A 217      34.533   8.230  -4.687  1.00  0.00           H  
ATOM   3385  HB2 TYR A 217      35.600   9.606  -5.053  1.00  0.00           H  
ATOM   3386  HD1 TYR A 217      36.719   9.566  -7.215  1.00  0.00           H  
ATOM   3387  HD2 TYR A 217      33.085   7.305  -6.474  1.00  0.00           H  
ATOM   3388  HE1 TYR A 217      37.099   8.388  -9.311  1.00  0.00           H  
ATOM   3389  HE2 TYR A 217      33.269   6.283  -8.817  1.00  0.00           H  
ATOM   3390  HH  TYR A 217      34.592   5.976 -10.552  1.00  0.00           H  
ATOM   3391  N   TRP A 218      32.871  10.008  -2.964  1.00  0.90           N  
ATOM   3392  CA  TRP A 218      32.495  10.361  -1.613  1.00  0.90           C  
ATOM   3393  C   TRP A 218      32.169   9.104  -0.781  1.00  0.90           C  
ATOM   3394  O   TRP A 218      32.045   7.956  -1.254  1.00  0.90           O  
ATOM   3395  CB  TRP A 218      31.303  11.403  -1.698  1.00  0.90           C  
ATOM   3396  CG  TRP A 218      29.956  10.887  -2.180  1.00  0.90           C  
ATOM   3397  CD1 TRP A 218      29.660  10.696  -3.454  1.00  0.90           C  
ATOM   3398  CD2 TRP A 218      28.929  10.114  -1.445  1.00  0.90           C  
ATOM   3399  NE1 TRP A 218      28.452   9.977  -3.635  1.00  0.90           N  
ATOM   3400  CE2 TRP A 218      27.976   9.542  -2.426  1.00  0.90           C  
ATOM   3401  CE3 TRP A 218      28.664   9.853  -0.156  1.00  0.90           C  
ATOM   3402  CZ2 TRP A 218      26.825   8.776  -2.090  1.00  0.90           C  
ATOM   3403  CZ3 TRP A 218      27.556   9.079   0.141  1.00  0.90           C  
ATOM   3404  CH2 TRP A 218      26.715   8.442  -0.789  1.00  0.90           C  
ATOM   3405  H   TRP A 218      32.536   9.081  -3.186  1.00  0.00           H  
ATOM   3406  HA  TRP A 218      33.359  10.775  -1.093  1.00  0.00           H  
ATOM   3407  HB3 TRP A 218      31.636  12.297  -2.225  1.00  0.00           H  
ATOM   3408  HB2 TRP A 218      31.081  11.721  -0.680  1.00  0.00           H  
ATOM   3409  HD1 TRP A 218      30.378  11.014  -4.195  1.00  0.00           H  
ATOM   3410  HE1 TRP A 218      28.039   9.785  -4.537  1.00  0.00           H  
ATOM   3411  HE3 TRP A 218      29.306  10.267   0.607  1.00  0.00           H  
ATOM   3412  HZ2 TRP A 218      26.086   8.535  -2.839  1.00  0.00           H  
ATOM   3413  HZ3 TRP A 218      27.485   8.928   1.208  1.00  0.00           H  
ATOM   3414  HH2 TRP A 218      25.851   7.888  -0.452  1.00  0.00           H  
ATOM   3415  N   THR A 219      32.064   9.288   0.516  1.00  0.90           N  
ATOM   3416  CA  THR A 219      31.513   8.252   1.393  1.00  0.90           C  
ATOM   3417  C   THR A 219      31.096   9.027   2.678  1.00  0.90           C  
ATOM   3418  O   THR A 219      31.634  10.094   2.998  1.00  0.90           O  
ATOM   3419  CB  THR A 219      32.577   7.086   1.771  1.00  0.90           C  
ATOM   3420  OG1 THR A 219      31.968   5.907   2.261  1.00  0.90           O  
ATOM   3421  CG2 THR A 219      33.659   7.421   2.829  1.00  0.90           C  
ATOM   3422  H   THR A 219      32.112  10.181   0.986  1.00  0.00           H  
ATOM   3423  HA  THR A 219      30.605   7.830   0.961  1.00  0.00           H  
ATOM   3424  HB  THR A 219      33.092   6.915   0.826  1.00  0.00           H  
ATOM   3425  HG1 THR A 219      31.290   5.702   1.613  1.00  0.00           H  
ATOM   3426 HG21 THR A 219      34.248   8.315   2.619  1.00  0.00           H  
ATOM   3427 HG22 THR A 219      33.134   7.528   3.778  1.00  0.00           H  
ATOM   3428 HG23 THR A 219      34.361   6.588   2.874  1.00  0.00           H  
ATOM   3429  N   LEU A 220      30.094   8.493   3.302  1.00  0.88           N  
ATOM   3430  CA  LEU A 220      29.781   8.881   4.667  1.00  0.88           C  
ATOM   3431  C   LEU A 220      30.612   8.064   5.647  1.00  0.88           C  
ATOM   3432  O   LEU A 220      30.551   6.858   5.732  1.00  0.88           O  
ATOM   3433  CB  LEU A 220      28.353   8.724   4.943  1.00  0.88           C  
ATOM   3434  CG  LEU A 220      27.844   9.557   6.170  1.00  0.88           C  
ATOM   3435  CD1 LEU A 220      26.381  10.079   5.973  1.00  0.88           C  
ATOM   3436  CD2 LEU A 220      27.828   8.654   7.460  1.00  0.88           C  
ATOM   3437  H   LEU A 220      29.846   7.604   2.892  1.00  0.00           H  
ATOM   3438  HA  LEU A 220      30.025   9.940   4.763  1.00  0.00           H  
ATOM   3439  HB3 LEU A 220      28.138   7.655   4.972  1.00  0.00           H  
ATOM   3440  HB2 LEU A 220      27.828   9.033   4.040  1.00  0.00           H  
ATOM   3441  HG  LEU A 220      28.378  10.503   6.264  1.00  0.00           H  
ATOM   3442 HD11 LEU A 220      26.266  10.489   4.970  1.00  0.00           H  
ATOM   3443 HD12 LEU A 220      25.631   9.288   5.998  1.00  0.00           H  
ATOM   3444 HD13 LEU A 220      26.127  10.882   6.666  1.00  0.00           H  
ATOM   3445 HD21 LEU A 220      28.699   8.881   8.074  1.00  0.00           H  
ATOM   3446 HD22 LEU A 220      26.879   8.614   7.996  1.00  0.00           H  
ATOM   3447 HD23 LEU A 220      28.047   7.634   7.143  1.00  0.00           H  
ATOM   3448  N   LEU A 221      31.410   8.747   6.482  1.00  0.88           N  
ATOM   3449  CA  LEU A 221      32.433   8.171   7.396  1.00  0.88           C  
ATOM   3450  C   LEU A 221      31.883   8.371   8.805  1.00  0.88           C  
ATOM   3451  O   LEU A 221      31.793   9.507   9.250  1.00  0.88           O  
ATOM   3452  CB  LEU A 221      33.732   8.960   7.136  1.00  0.88           C  
ATOM   3453  CG  LEU A 221      34.861   8.695   8.135  1.00  0.88           C  
ATOM   3454  CD1 LEU A 221      35.273   7.243   8.177  1.00  0.88           C  
ATOM   3455  CD2 LEU A 221      36.016   9.652   7.939  1.00  0.88           C  
ATOM   3456  H   LEU A 221      31.512   9.753   6.494  1.00  0.00           H  
ATOM   3457  HA  LEU A 221      32.462   7.098   7.206  1.00  0.00           H  
ATOM   3458  HB3 LEU A 221      33.518  10.025   7.043  1.00  0.00           H  
ATOM   3459  HB2 LEU A 221      34.012   8.720   6.111  1.00  0.00           H  
ATOM   3460  HG  LEU A 221      34.587   9.095   9.111  1.00  0.00           H  
ATOM   3461 HD11 LEU A 221      35.826   7.019   7.265  1.00  0.00           H  
ATOM   3462 HD12 LEU A 221      35.992   6.937   8.937  1.00  0.00           H  
ATOM   3463 HD13 LEU A 221      34.434   6.546   8.165  1.00  0.00           H  
ATOM   3464 HD21 LEU A 221      35.939  10.259   7.037  1.00  0.00           H  
ATOM   3465 HD22 LEU A 221      36.128  10.318   8.794  1.00  0.00           H  
ATOM   3466 HD23 LEU A 221      36.995   9.174   7.955  1.00  0.00           H  
ATOM   3467  N   GLU A 222      31.491   7.262   9.380  1.00  0.85           N  
ATOM   3468  CA  GLU A 222      30.909   7.193  10.640  1.00  0.85           C  
ATOM   3469  C   GLU A 222      31.877   7.412  11.845  1.00  0.85           C  
ATOM   3470  O   GLU A 222      33.092   7.265  11.618  1.00  0.85           O  
ATOM   3471  CB  GLU A 222      30.071   5.888  10.584  1.00  0.85           C  
ATOM   3472  CG  GLU A 222      28.838   5.871   9.677  1.00  0.85           C  
ATOM   3473  CD  GLU A 222      28.071   4.578   9.642  1.00  0.85           C  
ATOM   3474  OE1 GLU A 222      28.480   3.641  10.389  1.00  0.85           O  
ATOM   3475  OE2 GLU A 222      27.105   4.396   8.843  1.00  0.85           O1-
ATOM   3476  H   GLU A 222      31.826   6.431   8.912  1.00  0.00           H  
ATOM   3477  HA  GLU A 222      30.164   7.987  10.686  1.00  0.00           H  
ATOM   3478  HB3 GLU A 222      29.825   5.553  11.591  1.00  0.00           H  
ATOM   3479  HB2 GLU A 222      30.743   5.105  10.233  1.00  0.00           H  
ATOM   3480  HG3 GLU A 222      29.201   6.032   8.663  1.00  0.00           H  
ATOM   3481  HG2 GLU A 222      28.171   6.723   9.806  1.00  0.00           H  
ATOM   3482  N   PRO A 223      31.268   7.716  13.009  1.00  0.89           N  
ATOM   3483  CA  PRO A 223      32.071   8.233  14.117  1.00  0.89           C  
ATOM   3484  C   PRO A 223      33.035   7.193  14.650  1.00  0.89           C  
ATOM   3485  O   PRO A 223      32.751   6.007  14.744  1.00  0.89           O  
ATOM   3486  CB  PRO A 223      30.954   8.550  15.211  1.00  0.89           C  
ATOM   3487  CG  PRO A 223      29.680   8.771  14.422  1.00  0.89           C  
ATOM   3488  CD  PRO A 223      29.807   7.740  13.309  1.00  0.89           C  
ATOM   3489  HA  PRO A 223      32.526   9.182  13.832  1.00  0.00           H  
ATOM   3490  HB3 PRO A 223      31.244   9.367  15.872  1.00  0.00           H  
ATOM   3491  HB2 PRO A 223      30.744   7.689  15.846  1.00  0.00           H  
ATOM   3492  HG3 PRO A 223      29.666   9.776  13.999  1.00  0.00           H  
ATOM   3493  HG2 PRO A 223      28.766   8.601  14.992  1.00  0.00           H  
ATOM   3494  HD2 PRO A 223      29.550   6.717  13.584  1.00  0.00           H  
ATOM   3495  HD3 PRO A 223      29.165   8.020  12.474  1.00  0.00           H  
ATOM   3496  N   GLY A 224      34.235   7.758  14.935  1.00  0.90           N  
ATOM   3497  CA  GLY A 224      35.408   7.110  15.458  1.00  0.90           C  
ATOM   3498  C   GLY A 224      36.170   6.202  14.471  1.00  0.90           C  
ATOM   3499  O   GLY A 224      37.226   5.622  14.801  1.00  0.90           O  
ATOM   3500  H   GLY A 224      34.217   8.764  14.846  1.00  0.00           H  
ATOM   3501  HA3 GLY A 224      35.143   6.482  16.308  1.00  0.00           H  
ATOM   3502  HA2 GLY A 224      36.041   7.830  15.977  1.00  0.00           H  
ATOM   3503  N   ASP A 225      35.581   5.951  13.315  1.00  0.89           N  
ATOM   3504  CA  ASP A 225      36.199   5.167  12.221  1.00  0.89           C  
ATOM   3505  C   ASP A 225      37.322   5.857  11.499  1.00  0.89           C  
ATOM   3506  O   ASP A 225      37.431   7.095  11.435  1.00  0.89           O  
ATOM   3507  CB  ASP A 225      35.189   4.598  11.128  1.00  0.89           C  
ATOM   3508  CG  ASP A 225      34.255   3.513  11.611  1.00  0.89           C  
ATOM   3509  OD1 ASP A 225      34.721   2.689  12.420  1.00  0.89           O  
ATOM   3510  OD2 ASP A 225      33.146   3.344  11.068  1.00  0.89           O1-
ATOM   3511  H   ASP A 225      34.637   6.243  13.105  1.00  0.00           H  
ATOM   3512  HA  ASP A 225      36.441   4.275  12.797  1.00  0.00           H  
ATOM   3513  HB3 ASP A 225      35.790   4.090  10.374  1.00  0.00           H  
ATOM   3514  HB2 ASP A 225      34.668   5.405  10.616  1.00  0.00           H  
ATOM   3515  N   THR A 226      38.216   5.028  10.841  1.00  0.89           N  
ATOM   3516  CA  THR A 226      39.222   5.599   9.968  1.00  0.89           C  
ATOM   3517  C   THR A 226      38.701   5.665   8.586  1.00  0.89           C  
ATOM   3518  O   THR A 226      37.942   4.781   8.200  1.00  0.89           O  
ATOM   3519  CB  THR A 226      40.479   4.628   9.926  1.00  0.89           C  
ATOM   3520  OG1 THR A 226      40.805   4.270  11.220  1.00  0.89           O  
ATOM   3521  CG2 THR A 226      41.733   5.292   9.353  1.00  0.89           C  
ATOM   3522  H   THR A 226      37.941   4.056  10.800  1.00  0.00           H  
ATOM   3523  HA  THR A 226      39.603   6.535  10.378  1.00  0.00           H  
ATOM   3524  HB  THR A 226      40.158   3.749   9.366  1.00  0.00           H  
ATOM   3525  HG1 THR A 226      40.111   4.583  11.804  1.00  0.00           H  
ATOM   3526 HG21 THR A 226      42.138   5.951  10.122  1.00  0.00           H  
ATOM   3527 HG22 THR A 226      42.512   4.572   9.103  1.00  0.00           H  
ATOM   3528 HG23 THR A 226      41.585   5.846   8.427  1.00  0.00           H  
ATOM   3529  N   ILE A 227      39.293   6.605   7.796  1.00  0.89           N  
ATOM   3530  CA  ILE A 227      39.345   6.499   6.341  1.00  0.89           C  
ATOM   3531  C   ILE A 227      40.834   6.576   5.903  1.00  0.89           C  
ATOM   3532  O   ILE A 227      41.642   7.398   6.314  1.00  0.89           O  
ATOM   3533  CB  ILE A 227      38.491   7.548   5.572  1.00  0.89           C  
ATOM   3534  CG1 ILE A 227      38.430   7.393   4.010  1.00  0.89           C  
ATOM   3535  CG2 ILE A 227      38.938   9.008   5.878  1.00  0.89           C  
ATOM   3536  CD1 ILE A 227      37.497   8.446   3.256  1.00  0.89           C  
ATOM   3537  H   ILE A 227      39.738   7.386   8.259  1.00  0.00           H  
ATOM   3538  HA  ILE A 227      38.999   5.502   6.068  1.00  0.00           H  
ATOM   3539  HB  ILE A 227      37.520   7.444   6.056  1.00  0.00           H  
ATOM   3540 HG13 ILE A 227      38.269   6.394   3.604  1.00  0.00           H  
ATOM   3541 HG12 ILE A 227      39.429   7.707   3.707  1.00  0.00           H  
ATOM   3542 HG21 ILE A 227      39.746   9.367   5.240  1.00  0.00           H  
ATOM   3543 HG22 ILE A 227      38.202   9.738   5.539  1.00  0.00           H  
ATOM   3544 HG23 ILE A 227      39.079   9.239   6.934  1.00  0.00           H  
ATOM   3545 HD11 ILE A 227      36.854   7.922   2.548  1.00  0.00           H  
ATOM   3546 HD12 ILE A 227      36.806   8.924   3.950  1.00  0.00           H  
ATOM   3547 HD13 ILE A 227      38.067   9.242   2.777  1.00  0.00           H  
ATOM   3548  N   ILE A 228      41.215   5.727   4.977  1.00  0.87           N  
ATOM   3549  CA  ILE A 228      42.640   5.492   4.633  1.00  0.87           C  
ATOM   3550  C   ILE A 228      42.811   5.642   3.057  1.00  0.87           C  
ATOM   3551  O   ILE A 228      42.252   4.811   2.279  1.00  0.87           O  
ATOM   3552  CB  ILE A 228      42.967   3.984   4.860  1.00  0.87           C  
ATOM   3553  CG1 ILE A 228      42.746   3.652   6.365  1.00  0.87           C  
ATOM   3554  CG2 ILE A 228      44.473   3.656   4.456  1.00  0.87           C  
ATOM   3555  CD1 ILE A 228      42.922   2.172   6.857  1.00  0.87           C  
ATOM   3556  H   ILE A 228      40.504   5.180   4.512  1.00  0.00           H  
ATOM   3557  HA  ILE A 228      43.371   6.167   5.078  1.00  0.00           H  
ATOM   3558  HB  ILE A 228      42.319   3.333   4.273  1.00  0.00           H  
ATOM   3559 HG13 ILE A 228      41.800   4.010   6.772  1.00  0.00           H  
ATOM   3560 HG12 ILE A 228      43.448   4.193   7.000  1.00  0.00           H  
ATOM   3561 HG21 ILE A 228      44.995   3.350   5.362  1.00  0.00           H  
ATOM   3562 HG22 ILE A 228      44.490   2.708   3.918  1.00  0.00           H  
ATOM   3563 HG23 ILE A 228      45.078   4.463   4.044  1.00  0.00           H  
ATOM   3564 HD11 ILE A 228      43.865   2.025   7.385  1.00  0.00           H  
ATOM   3565 HD12 ILE A 228      42.221   1.747   7.574  1.00  0.00           H  
ATOM   3566 HD13 ILE A 228      42.893   1.456   6.036  1.00  0.00           H  
ATOM   3567  N   PHE A 229      43.323   6.819   2.671  1.00  0.89           N  
ATOM   3568  CA  PHE A 229      43.624   7.039   1.259  1.00  0.89           C  
ATOM   3569  C   PHE A 229      45.044   6.505   0.913  1.00  0.89           C  
ATOM   3570  O   PHE A 229      45.935   6.594   1.766  1.00  0.89           O  
ATOM   3571  CB  PHE A 229      43.787   8.551   0.945  1.00  0.89           C  
ATOM   3572  CG  PHE A 229      42.498   9.384   1.157  1.00  0.89           C  
ATOM   3573  CD1 PHE A 229      41.673   9.608  -0.001  1.00  0.89           C  
ATOM   3574  CD2 PHE A 229      42.068   9.782   2.424  1.00  0.89           C  
ATOM   3575  CE1 PHE A 229      40.464  10.300   0.173  1.00  0.89           C  
ATOM   3576  CE2 PHE A 229      40.933  10.591   2.577  1.00  0.89           C  
ATOM   3577  CZ  PHE A 229      40.087  10.779   1.417  1.00  0.89           C  
ATOM   3578  H   PHE A 229      43.716   7.412   3.389  1.00  0.00           H  
ATOM   3579  HA  PHE A 229      42.990   6.478   0.572  1.00  0.00           H  
ATOM   3580  HB3 PHE A 229      44.088   8.680  -0.094  1.00  0.00           H  
ATOM   3581  HB2 PHE A 229      44.530   9.086   1.538  1.00  0.00           H  
ATOM   3582  HD1 PHE A 229      41.947   9.297  -0.998  1.00  0.00           H  
ATOM   3583  HD2 PHE A 229      42.575   9.454   3.319  1.00  0.00           H  
ATOM   3584  HE1 PHE A 229      39.816  10.379  -0.688  1.00  0.00           H  
ATOM   3585  HE2 PHE A 229      40.558  10.920   3.535  1.00  0.00           H  
ATOM   3586  HZ  PHE A 229      39.208  11.405   1.367  1.00  0.00           H  
ATOM   3587  N   GLU A 230      45.257   6.061  -0.331  1.00  0.84           N  
ATOM   3588  CA  GLU A 230      46.513   5.734  -0.844  1.00  0.84           C  
ATOM   3589  C   GLU A 230      46.364   6.009  -2.333  1.00  0.84           C  
ATOM   3590  O   GLU A 230      45.349   5.777  -2.957  1.00  0.84           O  
ATOM   3591  CB  GLU A 230      46.764   4.223  -0.700  1.00  0.84           C  
ATOM   3592  CG  GLU A 230      47.189   3.816   0.728  1.00  0.84           C  
ATOM   3593  CD  GLU A 230      47.481   2.365   0.878  1.00  0.84           C  
ATOM   3594  OE1 GLU A 230      48.487   2.082   1.444  1.00  0.84           O  
ATOM   3595  OE2 GLU A 230      46.682   1.489   0.360  1.00  0.84           O1-
ATOM   3596  H   GLU A 230      44.531   6.036  -1.032  1.00  0.00           H  
ATOM   3597  HA  GLU A 230      47.364   6.242  -0.390  1.00  0.00           H  
ATOM   3598  HB3 GLU A 230      47.552   3.931  -1.394  1.00  0.00           H  
ATOM   3599  HB2 GLU A 230      45.878   3.730  -1.102  1.00  0.00           H  
ATOM   3600  HG3 GLU A 230      46.381   4.123   1.392  1.00  0.00           H  
ATOM   3601  HG2 GLU A 230      48.109   4.333   1.000  1.00  0.00           H  
ATOM   3602  N   ALA A 231      47.519   6.285  -2.914  1.00  0.92           N  
ATOM   3603  CA  ALA A 231      47.718   6.280  -4.377  1.00  0.92           C  
ATOM   3604  C   ALA A 231      49.172   6.446  -4.865  1.00  0.92           C  
ATOM   3605  O   ALA A 231      50.060   6.971  -4.164  1.00  0.92           O  
ATOM   3606  CB  ALA A 231      46.791   7.300  -5.119  1.00  0.92           C  
ATOM   3607  H   ALA A 231      48.347   6.244  -2.337  1.00  0.00           H  
ATOM   3608  HA  ALA A 231      47.430   5.268  -4.662  1.00  0.00           H  
ATOM   3609  HB1 ALA A 231      46.411   6.837  -6.030  1.00  0.00           H  
ATOM   3610  HB2 ALA A 231      45.955   7.671  -4.528  1.00  0.00           H  
ATOM   3611  HB3 ALA A 231      47.344   8.188  -5.427  1.00  0.00           H  
ATOM   3612  N   ASN A 232      49.280   6.112  -6.145  1.00  0.86           N  
ATOM   3613  CA  ASN A 232      50.501   6.494  -6.923  1.00  0.86           C  
ATOM   3614  C   ASN A 232      50.309   7.992  -7.335  1.00  0.86           C  
ATOM   3615  O   ASN A 232      51.372   8.643  -7.228  1.00  0.86           O  
ATOM   3616  CB  ASN A 232      50.497   5.608  -8.173  1.00  0.86           C  
ATOM   3617  CG  ASN A 232      50.865   4.171  -8.024  1.00  0.86           C  
ATOM   3618  OD1 ASN A 232      50.232   3.510  -7.213  1.00  0.86           O  
ATOM   3619  ND2 ASN A 232      51.723   3.713  -8.959  1.00  0.86           N  
ATOM   3620  H   ASN A 232      48.483   5.586  -6.473  1.00  0.00           H  
ATOM   3621  HA  ASN A 232      51.324   6.266  -6.245  1.00  0.00           H  
ATOM   3622  HB3 ASN A 232      51.170   6.001  -8.934  1.00  0.00           H  
ATOM   3623  HB2 ASN A 232      49.519   5.749  -8.633  1.00  0.00           H  
ATOM   3624 HD22 ASN A 232      52.166   2.806  -8.933  1.00  0.00           H  
ATOM   3625 HD21 ASN A 232      51.954   4.300  -9.748  1.00  0.00           H  
ATOM   3626  N   GLY A 233      49.112   8.436  -7.703  1.00  0.93           N  
ATOM   3627  CA  GLY A 233      48.815   9.754  -8.322  1.00  0.93           C  
ATOM   3628  C   GLY A 233      47.322   9.814  -8.500  1.00  0.93           C  
ATOM   3629  O   GLY A 233      46.530   9.114  -7.875  1.00  0.93           O  
ATOM   3630  H   GLY A 233      48.287   7.882  -7.523  1.00  0.00           H  
ATOM   3631  HA3 GLY A 233      49.305   9.832  -9.292  1.00  0.00           H  
ATOM   3632  HA2 GLY A 233      49.116  10.616  -7.726  1.00  0.00           H  
ATOM   3633  N   ASN A 234      46.848  10.759  -9.339  1.00  0.91           N  
ATOM   3634  CA  ASN A 234      45.491  11.099  -9.846  1.00  0.91           C  
ATOM   3635  C   ASN A 234      44.427  11.575  -8.884  1.00  0.91           C  
ATOM   3636  O   ASN A 234      43.458  12.228  -9.320  1.00  0.91           O  
ATOM   3637  CB  ASN A 234      45.040   9.834 -10.684  1.00  0.91           C  
ATOM   3638  CG  ASN A 234      45.763   9.720 -12.030  1.00  0.91           C  
ATOM   3639  OD1 ASN A 234      46.946   9.454 -12.038  1.00  0.91           O  
ATOM   3640  ND2 ASN A 234      45.137   9.909 -13.192  1.00  0.91           N  
ATOM   3641  H   ASN A 234      47.554  11.410  -9.649  1.00  0.00           H  
ATOM   3642  HA  ASN A 234      45.738  11.909 -10.532  1.00  0.00           H  
ATOM   3643  HB3 ASN A 234      43.978  10.019 -10.842  1.00  0.00           H  
ATOM   3644  HB2 ASN A 234      45.019   8.914 -10.101  1.00  0.00           H  
ATOM   3645 HD22 ASN A 234      45.594   9.826 -14.088  1.00  0.00           H  
ATOM   3646 HD21 ASN A 234      44.157  10.142 -13.274  1.00  0.00           H  
ATOM   3647  N   LEU A 235      44.537  11.274  -7.635  1.00  0.93           N  
ATOM   3648  CA  LEU A 235      43.663  11.755  -6.549  1.00  0.93           C  
ATOM   3649  C   LEU A 235      43.521  13.306  -6.499  1.00  0.93           C  
ATOM   3650  O   LEU A 235      44.527  13.931  -6.341  1.00  0.93           O  
ATOM   3651  CB  LEU A 235      44.052  11.133  -5.198  1.00  0.93           C  
ATOM   3652  CG  LEU A 235      43.306  11.524  -3.880  1.00  0.93           C  
ATOM   3653  CD1 LEU A 235      41.805  11.079  -3.886  1.00  0.93           C  
ATOM   3654  CD2 LEU A 235      44.067  11.095  -2.554  1.00  0.93           C  
ATOM   3655  H   LEU A 235      45.182  10.540  -7.379  1.00  0.00           H  
ATOM   3656  HA  LEU A 235      42.723  11.361  -6.936  1.00  0.00           H  
ATOM   3657  HB3 LEU A 235      45.061  11.413  -4.896  1.00  0.00           H  
ATOM   3658  HB2 LEU A 235      43.977  10.047  -5.254  1.00  0.00           H  
ATOM   3659  HG  LEU A 235      43.353  12.611  -3.802  1.00  0.00           H  
ATOM   3660 HD11 LEU A 235      41.145  11.793  -4.378  1.00  0.00           H  
ATOM   3661 HD12 LEU A 235      41.742  10.022  -4.148  1.00  0.00           H  
ATOM   3662 HD13 LEU A 235      41.433  11.145  -2.864  1.00  0.00           H  
ATOM   3663 HD21 LEU A 235      45.148  11.234  -2.574  1.00  0.00           H  
ATOM   3664 HD22 LEU A 235      43.613  11.632  -1.720  1.00  0.00           H  
ATOM   3665 HD23 LEU A 235      43.871  10.035  -2.395  1.00  0.00           H  
ATOM   3666  N   ILE A 236      42.260  13.747  -6.521  1.00  0.92           N  
ATOM   3667  CA  ILE A 236      41.857  15.084  -6.109  1.00  0.92           C  
ATOM   3668  C   ILE A 236      41.328  14.965  -4.652  1.00  0.92           C  
ATOM   3669  O   ILE A 236      40.160  14.553  -4.461  1.00  0.92           O  
ATOM   3670  CB  ILE A 236      40.665  15.548  -7.004  1.00  0.92           C  
ATOM   3671  CG1 ILE A 236      40.821  15.237  -8.497  1.00  0.92           C  
ATOM   3672  CG2 ILE A 236      40.378  17.044  -6.781  1.00  0.92           C  
ATOM   3673  CD1 ILE A 236      42.024  15.915  -9.297  1.00  0.92           C  
ATOM   3674  H   ILE A 236      41.495  13.166  -6.837  1.00  0.00           H  
ATOM   3675  HA  ILE A 236      42.687  15.787  -6.187  1.00  0.00           H  
ATOM   3676  HB  ILE A 236      39.744  15.027  -6.738  1.00  0.00           H  
ATOM   3677 HG13 ILE A 236      39.894  15.477  -9.019  1.00  0.00           H  
ATOM   3678 HG12 ILE A 236      41.091  14.196  -8.678  1.00  0.00           H  
ATOM   3679 HG21 ILE A 236      39.888  17.069  -5.808  1.00  0.00           H  
ATOM   3680 HG22 ILE A 236      41.227  17.727  -6.747  1.00  0.00           H  
ATOM   3681 HG23 ILE A 236      39.676  17.479  -7.491  1.00  0.00           H  
ATOM   3682 HD11 ILE A 236      42.574  15.168  -9.870  1.00  0.00           H  
ATOM   3683 HD12 ILE A 236      41.627  16.693  -9.948  1.00  0.00           H  
ATOM   3684 HD13 ILE A 236      42.784  16.342  -8.642  1.00  0.00           H  
ATOM   3685  N   ALA A 237      42.131  15.349  -3.677  1.00  0.95           N  
ATOM   3686  CA  ALA A 237      41.876  15.196  -2.276  1.00  0.95           C  
ATOM   3687  C   ALA A 237      40.961  16.308  -1.713  1.00  0.95           C  
ATOM   3688  O   ALA A 237      40.870  17.417  -2.212  1.00  0.95           O  
ATOM   3689  CB  ALA A 237      43.197  15.225  -1.476  1.00  0.95           C  
ATOM   3690  H   ALA A 237      42.969  15.840  -3.954  1.00  0.00           H  
ATOM   3691  HA  ALA A 237      41.517  14.170  -2.180  1.00  0.00           H  
ATOM   3692  HB1 ALA A 237      42.972  15.228  -0.410  1.00  0.00           H  
ATOM   3693  HB2 ALA A 237      43.828  14.357  -1.666  1.00  0.00           H  
ATOM   3694  HB3 ALA A 237      43.664  16.209  -1.528  1.00  0.00           H  
ATOM   3695  N   PRO A 238      40.288  15.937  -0.590  1.00  0.95           N  
ATOM   3696  CA  PRO A 238      39.454  16.959   0.038  1.00  0.95           C  
ATOM   3697  C   PRO A 238      40.206  18.035   0.901  1.00  0.95           C  
ATOM   3698  O   PRO A 238      40.984  17.687   1.774  1.00  0.95           O  
ATOM   3699  CB  PRO A 238      38.409  16.146   0.920  1.00  0.95           C  
ATOM   3700  CG  PRO A 238      39.191  14.858   1.231  1.00  0.95           C  
ATOM   3701  CD  PRO A 238      40.212  14.629   0.079  1.00  0.95           C  
ATOM   3702  HA  PRO A 238      38.824  17.392  -0.739  1.00  0.00           H  
ATOM   3703  HB3 PRO A 238      37.525  16.165   0.282  1.00  0.00           H  
ATOM   3704  HB2 PRO A 238      38.117  16.693   1.816  1.00  0.00           H  
ATOM   3705  HG3 PRO A 238      38.549  13.976   1.200  1.00  0.00           H  
ATOM   3706  HG2 PRO A 238      39.722  14.970   2.176  1.00  0.00           H  
ATOM   3707  HD2 PRO A 238      41.199  14.416   0.491  1.00  0.00           H  
ATOM   3708  HD3 PRO A 238      39.958  13.795  -0.576  1.00  0.00           H  
ATOM   3709  N   ARG A 239      40.030  19.330   0.567  1.00  0.86           N  
ATOM   3710  CA  ARG A 239      40.514  20.449   1.465  1.00  0.86           C  
ATOM   3711  C   ARG A 239      39.575  20.661   2.664  1.00  0.86           C  
ATOM   3712  O   ARG A 239      39.987  20.609   3.796  1.00  0.86           O  
ATOM   3713  CB  ARG A 239      40.679  21.819   0.678  1.00  0.86           C  
ATOM   3714  CG  ARG A 239      41.050  23.001   1.624  1.00  0.86           C  
ATOM   3715  CD  ARG A 239      41.201  24.334   0.876  1.00  0.86           C  
ATOM   3716  NE  ARG A 239      41.652  25.450   1.758  1.00  0.86           N  
ATOM   3717  CZ  ARG A 239      41.893  26.701   1.401  1.00  0.86           C  
ATOM   3718  NH1 ARG A 239      41.962  27.594   2.366  1.00  0.86           N  
ATOM   3719  NH2 ARG A 239      42.060  27.118   0.121  1.00  0.86           N1+
ATOM   3720  H   ARG A 239      39.312  19.523  -0.117  1.00  0.00           H  
ATOM   3721  HA  ARG A 239      41.517  20.196   1.811  1.00  0.00           H  
ATOM   3722  HB3 ARG A 239      39.698  22.094   0.291  1.00  0.00           H  
ATOM   3723  HB2 ARG A 239      41.283  21.770  -0.227  1.00  0.00           H  
ATOM   3724  HG3 ARG A 239      41.791  22.659   2.346  1.00  0.00           H  
ATOM   3725  HG2 ARG A 239      40.152  23.145   2.225  1.00  0.00           H  
ATOM   3726  HD3 ARG A 239      40.211  24.664   0.561  1.00  0.00           H  
ATOM   3727  HD2 ARG A 239      41.672  24.185  -0.096  1.00  0.00           H  
ATOM   3728  HE  ARG A 239      41.680  25.281   2.753  1.00  0.00           H  
ATOM   3729 HH12 ARG A 239      41.939  28.601   2.279  1.00  0.00           H  
ATOM   3730 HH11 ARG A 239      41.740  27.176   3.257  1.00  0.00           H  
ATOM   3731 HH22 ARG A 239      42.149  28.099  -0.102  1.00  0.00           H  
ATOM   3732 HH21 ARG A 239      41.894  26.455  -0.622  1.00  0.00           H  
ATOM   3733  N   TYR A 240      38.298  20.633   2.318  1.00  0.89           N  
ATOM   3734  CA  TYR A 240      37.165  20.678   3.205  1.00  0.89           C  
ATOM   3735  C   TYR A 240      36.432  19.323   3.099  1.00  0.89           C  
ATOM   3736  O   TYR A 240      36.476  18.787   2.013  1.00  0.89           O  
ATOM   3737  CB  TYR A 240      36.218  21.921   3.074  1.00  0.89           C  
ATOM   3738  CG  TYR A 240      36.879  23.295   3.366  1.00  0.89           C  
ATOM   3739  CD1 TYR A 240      37.374  23.958   2.182  1.00  0.89           C  
ATOM   3740  CD2 TYR A 240      36.918  23.913   4.636  1.00  0.89           C  
ATOM   3741  CE1 TYR A 240      37.921  25.272   2.370  1.00  0.89           C  
ATOM   3742  CE2 TYR A 240      37.403  25.250   4.769  1.00  0.89           C  
ATOM   3743  CZ  TYR A 240      37.996  25.882   3.714  1.00  0.89           C  
ATOM   3744  OH  TYR A 240      38.625  27.083   3.913  1.00  0.89           O  
ATOM   3745  H   TYR A 240      38.083  20.376   1.365  1.00  0.00           H  
ATOM   3746  HA  TYR A 240      37.526  20.673   4.233  1.00  0.00           H  
ATOM   3747  HB3 TYR A 240      35.326  21.954   3.700  1.00  0.00           H  
ATOM   3748  HB2 TYR A 240      35.771  21.858   2.082  1.00  0.00           H  
ATOM   3749  HD1 TYR A 240      37.389  23.506   1.202  1.00  0.00           H  
ATOM   3750  HD2 TYR A 240      36.428  23.476   5.494  1.00  0.00           H  
ATOM   3751  HE1 TYR A 240      38.248  25.811   1.493  1.00  0.00           H  
ATOM   3752  HE2 TYR A 240      37.428  25.670   5.763  1.00  0.00           H  
ATOM   3753  HH  TYR A 240      38.658  27.373   4.827  1.00  0.00           H  
ATOM   3754  N   ALA A 241      35.592  19.105   4.095  1.00  0.92           N  
ATOM   3755  CA  ALA A 241      34.501  18.132   4.175  1.00  0.92           C  
ATOM   3756  C   ALA A 241      33.384  18.593   5.057  1.00  0.92           C  
ATOM   3757  O   ALA A 241      33.579  19.548   5.788  1.00  0.92           O  
ATOM   3758  CB  ALA A 241      35.037  16.802   4.557  1.00  0.92           C  
ATOM   3759  H   ALA A 241      35.628  19.808   4.820  1.00  0.00           H  
ATOM   3760  HA  ALA A 241      34.025  17.990   3.205  1.00  0.00           H  
ATOM   3761  HB1 ALA A 241      34.243  16.092   4.322  1.00  0.00           H  
ATOM   3762  HB2 ALA A 241      35.865  16.490   3.921  1.00  0.00           H  
ATOM   3763  HB3 ALA A 241      35.332  16.873   5.604  1.00  0.00           H  
ATOM   3764  N   PHE A 242      32.276  17.827   5.146  1.00  0.87           N  
ATOM   3765  CA  PHE A 242      31.175  18.205   5.987  1.00  0.87           C  
ATOM   3766  C   PHE A 242      31.007  17.217   7.128  1.00  0.87           C  
ATOM   3767  O   PHE A 242      31.128  15.999   6.852  1.00  0.87           O  
ATOM   3768  CB  PHE A 242      29.921  18.322   5.029  1.00  0.87           C  
ATOM   3769  CG  PHE A 242      30.093  19.315   3.917  1.00  0.87           C  
ATOM   3770  CD1 PHE A 242      29.847  20.641   4.203  1.00  0.87           C  
ATOM   3771  CD2 PHE A 242      30.774  18.937   2.690  1.00  0.87           C  
ATOM   3772  CE1 PHE A 242      30.001  21.622   3.155  1.00  0.87           C  
ATOM   3773  CE2 PHE A 242      30.887  19.867   1.664  1.00  0.87           C  
ATOM   3774  CZ  PHE A 242      30.502  21.197   1.900  1.00  0.87           C  
ATOM   3775  H   PHE A 242      32.183  16.870   4.838  1.00  0.00           H  
ATOM   3776  HA  PHE A 242      31.269  19.171   6.483  1.00  0.00           H  
ATOM   3777  HB3 PHE A 242      28.989  18.491   5.569  1.00  0.00           H  
ATOM   3778  HB2 PHE A 242      29.665  17.356   4.592  1.00  0.00           H  
ATOM   3779  HD1 PHE A 242      29.341  20.956   5.104  1.00  0.00           H  
ATOM   3780  HD2 PHE A 242      30.979  17.889   2.526  1.00  0.00           H  
ATOM   3781  HE1 PHE A 242      29.571  22.612   3.200  1.00  0.00           H  
ATOM   3782  HE2 PHE A 242      31.196  19.541   0.682  1.00  0.00           H  
ATOM   3783  HZ  PHE A 242      30.588  21.931   1.113  1.00  0.00           H  
ATOM   3784  N   ALA A 243      30.632  17.723   8.333  1.00  0.90           N  
ATOM   3785  CA  ALA A 243      30.159  16.892   9.455  1.00  0.90           C  
ATOM   3786  C   ALA A 243      28.655  17.124   9.573  1.00  0.90           C  
ATOM   3787  O   ALA A 243      28.208  18.261   9.814  1.00  0.90           O  
ATOM   3788  CB  ALA A 243      30.868  17.270  10.727  1.00  0.90           C  
ATOM   3789  H   ALA A 243      30.593  18.721   8.489  1.00  0.00           H  
ATOM   3790  HA  ALA A 243      30.160  15.814   9.293  1.00  0.00           H  
ATOM   3791  HB1 ALA A 243      30.577  16.629  11.559  1.00  0.00           H  
ATOM   3792  HB2 ALA A 243      31.941  17.145  10.577  1.00  0.00           H  
ATOM   3793  HB3 ALA A 243      30.846  18.342  10.922  1.00  0.00           H  
ATOM   3794  N   LEU A 244      27.834  16.143   9.373  1.00  0.86           N  
ATOM   3795  CA  LEU A 244      26.363  16.134   9.396  1.00  0.86           C  
ATOM   3796  C   LEU A 244      25.635  16.248  10.783  1.00  0.86           C  
ATOM   3797  O   LEU A 244      26.267  16.186  11.832  1.00  0.86           O  
ATOM   3798  CB  LEU A 244      25.956  14.884   8.678  1.00  0.86           C  
ATOM   3799  CG  LEU A 244      26.427  14.874   7.166  1.00  0.86           C  
ATOM   3800  CD1 LEU A 244      26.057  13.551   6.410  1.00  0.86           C  
ATOM   3801  CD2 LEU A 244      26.066  16.095   6.369  1.00  0.86           C  
ATOM   3802  H   LEU A 244      28.272  15.284   9.070  1.00  0.00           H  
ATOM   3803  HA  LEU A 244      26.066  16.970   8.764  1.00  0.00           H  
ATOM   3804  HB3 LEU A 244      24.889  14.758   8.498  1.00  0.00           H  
ATOM   3805  HB2 LEU A 244      26.135  13.984   9.266  1.00  0.00           H  
ATOM   3806  HG  LEU A 244      27.517  14.860   7.163  1.00  0.00           H  
ATOM   3807 HD11 LEU A 244      25.426  12.864   6.973  1.00  0.00           H  
ATOM   3808 HD12 LEU A 244      25.589  13.703   5.438  1.00  0.00           H  
ATOM   3809 HD13 LEU A 244      26.968  12.976   6.238  1.00  0.00           H  
ATOM   3810 HD21 LEU A 244      25.264  16.754   6.700  1.00  0.00           H  
ATOM   3811 HD22 LEU A 244      26.945  16.737   6.439  1.00  0.00           H  
ATOM   3812 HD23 LEU A 244      25.827  15.850   5.334  1.00  0.00           H  
ATOM   3813  N   SER A 245      24.332  16.529  10.714  1.00  0.85           N  
ATOM   3814  CA  SER A 245      23.468  16.722  11.852  1.00  0.85           C  
ATOM   3815  C   SER A 245      22.078  16.473  11.242  1.00  0.85           C  
ATOM   3816  O   SER A 245      21.669  17.322  10.429  1.00  0.85           O  
ATOM   3817  CB  SER A 245      23.673  18.143  12.444  1.00  0.85           C  
ATOM   3818  OG  SER A 245      22.674  18.558  13.357  1.00  0.85           O  
ATOM   3819  H   SER A 245      23.924  16.657   9.799  1.00  0.00           H  
ATOM   3820  HA  SER A 245      23.784  16.031  12.633  1.00  0.00           H  
ATOM   3821  HB3 SER A 245      23.750  18.837  11.608  1.00  0.00           H  
ATOM   3822  HB2 SER A 245      24.669  18.220  12.882  1.00  0.00           H  
ATOM   3823  HG  SER A 245      22.738  17.950  14.097  1.00  0.00           H  
ATOM   3824  N   ARG A 246      21.441  15.382  11.592  1.00  0.71           N  
ATOM   3825  CA  ARG A 246      20.186  14.930  11.046  1.00  0.71           C  
ATOM   3826  C   ARG A 246      18.932  15.645  11.553  1.00  0.71           C  
ATOM   3827  O   ARG A 246      18.225  16.234  10.716  1.00  0.71           O  
ATOM   3828  CB  ARG A 246      20.015  13.439  11.284  1.00  0.71           C  
ATOM   3829  CG  ARG A 246      21.217  12.552  10.779  1.00  0.71           C  
ATOM   3830  CD  ARG A 246      21.536  12.722   9.306  1.00  0.71           C  
ATOM   3831  NE  ARG A 246      22.448  11.697   8.847  1.00  0.71           N  
ATOM   3832  CZ  ARG A 246      22.387  10.869   7.816  1.00  0.71           C  
ATOM   3833  NH1 ARG A 246      21.519  11.031   6.839  1.00  0.71           N  
ATOM   3834  NH2 ARG A 246      23.230   9.833   7.817  1.00  0.71           N1+
ATOM   3835  H   ARG A 246      21.923  14.701  12.161  1.00  0.00           H  
ATOM   3836  HA  ARG A 246      20.190  15.245  10.003  1.00  0.00           H  
ATOM   3837  HB3 ARG A 246      19.040  13.036  11.008  1.00  0.00           H  
ATOM   3838  HB2 ARG A 246      19.882  13.156  12.327  1.00  0.00           H  
ATOM   3839  HG3 ARG A 246      21.030  11.500  10.993  1.00  0.00           H  
ATOM   3840  HG2 ARG A 246      22.105  12.612  11.408  1.00  0.00           H  
ATOM   3841  HD3 ARG A 246      22.058  13.679   9.282  1.00  0.00           H  
ATOM   3842  HD2 ARG A 246      20.548  12.765   8.847  1.00  0.00           H  
ATOM   3843  HE  ARG A 246      23.243  11.520   9.444  1.00  0.00           H  
ATOM   3844 HH12 ARG A 246      21.568  10.380   6.068  1.00  0.00           H  
ATOM   3845 HH11 ARG A 246      20.973  11.874   6.734  1.00  0.00           H  
ATOM   3846 HH22 ARG A 246      23.143   9.055   7.179  1.00  0.00           H  
ATOM   3847 HH21 ARG A 246      23.924   9.760   8.547  1.00  0.00           H  
ATOM   3848  N   GLY A 247      18.624  15.617  12.849  1.00  0.80           N  
ATOM   3849  CA  GLY A 247      17.434  16.307  13.464  1.00  0.80           C  
ATOM   3850  C   GLY A 247      16.133  15.847  12.817  1.00  0.80           C  
ATOM   3851  O   GLY A 247      15.797  14.628  12.623  1.00  0.80           O  
ATOM   3852  H   GLY A 247      19.305  15.233  13.489  1.00  0.00           H  
ATOM   3853  HA3 GLY A 247      17.611  17.381  13.390  1.00  0.00           H  
ATOM   3854  HA2 GLY A 247      17.421  16.144  14.541  1.00  0.00           H  
ATOM   3855  N   PHE A 248      15.297  16.840  12.519  1.00  0.58           N  
ATOM   3856  CA  PHE A 248      13.960  16.692  12.144  1.00  0.58           C  
ATOM   3857  C   PHE A 248      13.664  16.430  10.648  1.00  0.58           C  
ATOM   3858  O   PHE A 248      12.507  16.596  10.239  1.00  0.58           O  
ATOM   3859  CB  PHE A 248      13.179  17.946  12.555  1.00  0.58           C  
ATOM   3860  CG  PHE A 248      12.970  18.121  14.081  1.00  0.58           C  
ATOM   3861  CD1 PHE A 248      12.795  19.410  14.654  1.00  0.58           C  
ATOM   3862  CD2 PHE A 248      12.720  16.998  14.942  1.00  0.58           C  
ATOM   3863  CE1 PHE A 248      12.570  19.579  16.014  1.00  0.58           C  
ATOM   3864  CE2 PHE A 248      12.372  17.178  16.294  1.00  0.58           C  
ATOM   3865  CZ  PHE A 248      12.332  18.473  16.829  1.00  0.58           C  
ATOM   3866  H   PHE A 248      15.704  17.765  12.527  1.00  0.00           H  
ATOM   3867  HA  PHE A 248      13.512  15.810  12.601  1.00  0.00           H  
ATOM   3868  HB3 PHE A 248      12.204  18.073  12.084  1.00  0.00           H  
ATOM   3869  HB2 PHE A 248      13.732  18.842  12.275  1.00  0.00           H  
ATOM   3870  HD1 PHE A 248      12.975  20.282  14.044  1.00  0.00           H  
ATOM   3871  HD2 PHE A 248      12.807  15.961  14.650  1.00  0.00           H  
ATOM   3872  HE1 PHE A 248      12.475  20.557  16.462  1.00  0.00           H  
ATOM   3873  HE2 PHE A 248      12.125  16.342  16.931  1.00  0.00           H  
ATOM   3874  HZ  PHE A 248      12.210  18.584  17.896  1.00  0.00           H  
ATOM   3875  N   GLY A 249      14.674  16.080   9.850  1.00  0.56           N  
ATOM   3876  CA  GLY A 249      14.493  15.897   8.387  1.00  0.56           C  
ATOM   3877  C   GLY A 249      14.484  17.263   7.615  1.00  0.56           C  
ATOM   3878  O   GLY A 249      14.415  18.312   8.227  1.00  0.56           O  
ATOM   3879  H   GLY A 249      15.575  15.897  10.269  1.00  0.00           H  
ATOM   3880  HA3 GLY A 249      13.613  15.271   8.235  1.00  0.00           H  
ATOM   3881  HA2 GLY A 249      15.309  15.291   7.992  1.00  0.00           H  
ATOM   3882  N   SER A 250      14.525  17.225   6.344  1.00  0.76           N  
ATOM   3883  CA  SER A 250      14.336  18.372   5.481  1.00  0.76           C  
ATOM   3884  C   SER A 250      13.601  17.820   4.220  1.00  0.76           C  
ATOM   3885  O   SER A 250      12.385  17.657   4.257  1.00  0.76           O  
ATOM   3886  CB  SER A 250      15.679  19.161   5.357  1.00  0.76           C  
ATOM   3887  OG  SER A 250      16.600  18.598   4.420  1.00  0.76           O  
ATOM   3888  H   SER A 250      14.723  16.390   5.811  1.00  0.00           H  
ATOM   3889  HA  SER A 250      13.582  19.072   5.840  1.00  0.00           H  
ATOM   3890  HB3 SER A 250      16.189  19.233   6.318  1.00  0.00           H  
ATOM   3891  HB2 SER A 250      15.483  20.182   5.029  1.00  0.00           H  
ATOM   3892  HG  SER A 250      17.286  18.156   4.926  1.00  0.00           H  
ATOM   3893  N   GLY A 251      14.327  17.654   3.159  1.00  0.84           N  
ATOM   3894  CA  GLY A 251      13.735  17.336   1.866  1.00  0.84           C  
ATOM   3895  C   GLY A 251      14.401  18.170   0.750  1.00  0.84           C  
ATOM   3896  O   GLY A 251      14.649  19.328   1.079  1.00  0.84           O  
ATOM   3897  H   GLY A 251      15.320  17.809   3.253  1.00  0.00           H  
ATOM   3898  HA3 GLY A 251      12.661  17.508   1.786  1.00  0.00           H  
ATOM   3899  HA2 GLY A 251      13.789  16.260   1.697  1.00  0.00           H  
ATOM   3900  N   ILE A 252      14.755  17.606  -0.401  1.00  0.84           N  
ATOM   3901  CA  ILE A 252      15.153  18.424  -1.580  1.00  0.84           C  
ATOM   3902  C   ILE A 252      13.906  18.581  -2.419  1.00  0.84           C  
ATOM   3903  O   ILE A 252      13.219  17.587  -2.538  1.00  0.84           O  
ATOM   3904  CB  ILE A 252      16.243  17.748  -2.437  1.00  0.84           C  
ATOM   3905  CG1 ILE A 252      17.558  17.620  -1.627  1.00  0.84           C  
ATOM   3906  CG2 ILE A 252      16.488  18.247  -3.883  1.00  0.84           C  
ATOM   3907  CD1 ILE A 252      18.530  16.505  -2.148  1.00  0.84           C  
ATOM   3908  H   ILE A 252      14.437  16.681  -0.656  1.00  0.00           H  
ATOM   3909  HA  ILE A 252      15.448  19.400  -1.192  1.00  0.00           H  
ATOM   3910  HB  ILE A 252      16.133  16.682  -2.641  1.00  0.00           H  
ATOM   3911 HG13 ILE A 252      17.404  17.604  -0.549  1.00  0.00           H  
ATOM   3912 HG12 ILE A 252      18.067  18.584  -1.588  1.00  0.00           H  
ATOM   3913 HG21 ILE A 252      17.349  17.691  -4.254  1.00  0.00           H  
ATOM   3914 HG22 ILE A 252      15.631  18.089  -4.539  1.00  0.00           H  
ATOM   3915 HG23 ILE A 252      16.714  19.313  -3.848  1.00  0.00           H  
ATOM   3916 HD11 ILE A 252      18.198  15.612  -2.679  1.00  0.00           H  
ATOM   3917 HD12 ILE A 252      19.153  17.048  -2.857  1.00  0.00           H  
ATOM   3918 HD13 ILE A 252      19.290  16.197  -1.430  1.00  0.00           H  
ATOM   3919  N   ILE A 253      13.588  19.734  -2.964  1.00  0.81           N  
ATOM   3920  CA  ILE A 253      12.505  19.933  -3.897  1.00  0.81           C  
ATOM   3921  C   ILE A 253      13.066  20.745  -5.132  1.00  0.81           C  
ATOM   3922  O   ILE A 253      13.841  21.708  -4.949  1.00  0.81           O  
ATOM   3923  CB  ILE A 253      11.345  20.716  -3.236  1.00  0.81           C  
ATOM   3924  CG1 ILE A 253      11.727  21.935  -2.269  1.00  0.81           C  
ATOM   3925  CG2 ILE A 253      10.227  19.820  -2.551  1.00  0.81           C  
ATOM   3926  CD1 ILE A 253      10.583  22.860  -2.127  1.00  0.81           C  
ATOM   3927  H   ILE A 253      14.216  20.523  -2.904  1.00  0.00           H  
ATOM   3928  HA  ILE A 253      12.207  18.923  -4.182  1.00  0.00           H  
ATOM   3929  HB  ILE A 253      10.916  21.244  -4.087  1.00  0.00           H  
ATOM   3930 HG13 ILE A 253      12.571  22.464  -2.712  1.00  0.00           H  
ATOM   3931 HG12 ILE A 253      12.101  21.465  -1.360  1.00  0.00           H  
ATOM   3932 HG21 ILE A 253       9.801  19.156  -3.303  1.00  0.00           H  
ATOM   3933 HG22 ILE A 253      10.617  19.340  -1.655  1.00  0.00           H  
ATOM   3934 HG23 ILE A 253       9.394  20.399  -2.152  1.00  0.00           H  
ATOM   3935 HD11 ILE A 253      10.312  22.954  -1.076  1.00  0.00           H  
ATOM   3936 HD12 ILE A 253      10.875  23.877  -2.388  1.00  0.00           H  
ATOM   3937 HD13 ILE A 253       9.706  22.619  -2.728  1.00  0.00           H  
ATOM   3938  N   ASN A 254      12.513  20.464  -6.297  1.00  0.81           N  
ATOM   3939  CA  ASN A 254      12.741  21.206  -7.571  1.00  0.81           C  
ATOM   3940  C   ASN A 254      11.550  22.180  -7.776  1.00  0.81           C  
ATOM   3941  O   ASN A 254      10.441  21.644  -7.807  1.00  0.81           O  
ATOM   3942  CB  ASN A 254      12.924  20.228  -8.740  1.00  0.81           C  
ATOM   3943  CG  ASN A 254      14.194  19.435  -8.532  1.00  0.81           C  
ATOM   3944  OD1 ASN A 254      14.150  18.372  -7.885  1.00  0.81           O  
ATOM   3945  ND2 ASN A 254      15.373  19.862  -8.954  1.00  0.81           N  
ATOM   3946  H   ASN A 254      11.921  19.646  -6.309  1.00  0.00           H  
ATOM   3947  HA  ASN A 254      13.653  21.793  -7.461  1.00  0.00           H  
ATOM   3948  HB3 ASN A 254      12.875  20.865  -9.622  1.00  0.00           H  
ATOM   3949  HB2 ASN A 254      12.097  19.517  -8.759  1.00  0.00           H  
ATOM   3950 HD22 ASN A 254      16.212  19.425  -8.602  1.00  0.00           H  
ATOM   3951 HD21 ASN A 254      15.522  20.730  -9.450  1.00  0.00           H  
ATOM   3952  N   SER A 255      11.860  23.441  -7.909  1.00  0.81           N  
ATOM   3953  CA  SER A 255      10.855  24.452  -8.222  1.00  0.81           C  
ATOM   3954  C   SER A 255      11.565  25.811  -8.574  1.00  0.81           C  
ATOM   3955  O   SER A 255      12.625  26.142  -7.990  1.00  0.81           O  
ATOM   3956  CB  SER A 255       9.817  24.509  -7.095  1.00  0.81           C  
ATOM   3957  OG  SER A 255       8.949  25.613  -7.230  1.00  0.81           O  
ATOM   3958  H   SER A 255      12.760  23.819  -7.648  1.00  0.00           H  
ATOM   3959  HA  SER A 255      10.387  24.191  -9.171  1.00  0.00           H  
ATOM   3960  HB3 SER A 255      10.394  24.671  -6.184  1.00  0.00           H  
ATOM   3961  HB2 SER A 255       9.142  23.660  -6.978  1.00  0.00           H  
ATOM   3962  HG  SER A 255       8.530  25.897  -6.415  1.00  0.00           H  
ATOM   3963  N   ASN A 256      11.006  26.576  -9.531  1.00  0.76           N  
ATOM   3964  CA  ASN A 256      11.542  27.837  -9.940  1.00  0.76           C  
ATOM   3965  C   ASN A 256      10.563  28.934  -9.643  1.00  0.76           C  
ATOM   3966  O   ASN A 256      10.772  30.019 -10.220  1.00  0.76           O  
ATOM   3967  CB  ASN A 256      11.917  27.786 -11.465  1.00  0.76           C  
ATOM   3968  CG  ASN A 256      13.248  28.487 -11.774  1.00  0.76           C  
ATOM   3969  OD1 ASN A 256      14.260  27.914 -12.051  1.00  0.76           O  
ATOM   3970  ND2 ASN A 256      13.101  29.840 -11.782  1.00  0.76           N  
ATOM   3971  H   ASN A 256      10.086  26.449  -9.930  1.00  0.00           H  
ATOM   3972  HA  ASN A 256      12.361  28.220  -9.330  1.00  0.00           H  
ATOM   3973  HB3 ASN A 256      11.211  28.188 -12.191  1.00  0.00           H  
ATOM   3974  HB2 ASN A 256      12.080  26.736 -11.711  1.00  0.00           H  
ATOM   3975 HD22 ASN A 256      13.839  30.476 -12.046  1.00  0.00           H  
ATOM   3976 HD21 ASN A 256      12.248  30.320 -11.535  1.00  0.00           H  
ATOM   3977  N   ALA A 257       9.496  28.600  -8.927  1.00  0.87           N  
ATOM   3978  CA  ALA A 257       8.560  29.536  -8.326  1.00  0.87           C  
ATOM   3979  C   ALA A 257       9.210  30.349  -7.170  1.00  0.87           C  
ATOM   3980  O   ALA A 257      10.240  29.900  -6.636  1.00  0.87           O  
ATOM   3981  CB  ALA A 257       7.341  28.707  -7.848  1.00  0.87           C  
ATOM   3982  H   ALA A 257       9.355  27.672  -8.555  1.00  0.00           H  
ATOM   3983  HA  ALA A 257       8.325  30.191  -9.164  1.00  0.00           H  
ATOM   3984  HB1 ALA A 257       6.449  29.324  -7.737  1.00  0.00           H  
ATOM   3985  HB2 ALA A 257       7.089  28.019  -8.655  1.00  0.00           H  
ATOM   3986  HB3 ALA A 257       7.518  28.229  -6.885  1.00  0.00           H  
ATOM   3987  N   PRO A 258       8.647  31.561  -6.889  1.00  0.85           N  
ATOM   3988  CA  PRO A 258       9.155  32.488  -5.931  1.00  0.85           C  
ATOM   3989  C   PRO A 258       9.509  32.041  -4.508  1.00  0.85           C  
ATOM   3990  O   PRO A 258       8.832  31.206  -3.913  1.00  0.85           O  
ATOM   3991  CB  PRO A 258       8.137  33.625  -5.943  1.00  0.85           C  
ATOM   3992  CG  PRO A 258       7.609  33.606  -7.352  1.00  0.85           C  
ATOM   3993  CD  PRO A 258       7.656  32.140  -7.740  1.00  0.85           C  
ATOM   3994  HA  PRO A 258      10.053  32.860  -6.424  1.00  0.00           H  
ATOM   3995  HB3 PRO A 258       8.595  34.536  -5.556  1.00  0.00           H  
ATOM   3996  HB2 PRO A 258       7.304  33.392  -5.280  1.00  0.00           H  
ATOM   3997  HG3 PRO A 258       8.212  34.268  -7.974  1.00  0.00           H  
ATOM   3998  HG2 PRO A 258       6.591  33.997  -7.345  1.00  0.00           H  
ATOM   3999  HD2 PRO A 258       6.696  31.639  -7.607  1.00  0.00           H  
ATOM   4000  HD3 PRO A 258       7.837  32.162  -8.814  1.00  0.00           H  
ATOM   4001  N   MET A 259      10.531  32.649  -3.883  1.00  0.78           N  
ATOM   4002  CA  MET A 259      10.763  32.504  -2.432  1.00  0.78           C  
ATOM   4003  C   MET A 259      10.538  33.874  -1.806  1.00  0.78           C  
ATOM   4004  O   MET A 259      11.073  34.852  -2.386  1.00  0.78           O  
ATOM   4005  CB  MET A 259      12.194  31.987  -2.215  1.00  0.78           C  
ATOM   4006  CG  MET A 259      12.519  30.660  -2.999  1.00  0.78           C  
ATOM   4007  SD  MET A 259      14.069  30.001  -2.448  1.00  0.78           S  
ATOM   4008  CE  MET A 259      13.577  29.494  -0.769  1.00  0.78           C  
ATOM   4009  H   MET A 259      11.152  33.194  -4.464  1.00  0.00           H  
ATOM   4010  HA  MET A 259      10.019  31.882  -1.935  1.00  0.00           H  
ATOM   4011  HB3 MET A 259      12.315  31.840  -1.142  1.00  0.00           H  
ATOM   4012  HB2 MET A 259      12.852  32.789  -2.551  1.00  0.00           H  
ATOM   4013  HG3 MET A 259      12.423  30.755  -4.080  1.00  0.00           H  
ATOM   4014  HG2 MET A 259      11.654  30.028  -2.795  1.00  0.00           H  
ATOM   4015  HE1 MET A 259      12.745  28.790  -0.780  1.00  0.00           H  
ATOM   4016  HE2 MET A 259      14.461  28.970  -0.406  1.00  0.00           H  
ATOM   4017  HE3 MET A 259      13.435  30.352  -0.111  1.00  0.00           H  
ATOM   4018  N   ASP A 260       9.842  33.965  -0.655  1.00  0.78           N  
ATOM   4019  CA  ASP A 260       9.498  35.182   0.057  1.00  0.78           C  
ATOM   4020  C   ASP A 260       9.715  35.044   1.597  1.00  0.78           C  
ATOM   4021  O   ASP A 260       9.937  33.948   2.016  1.00  0.78           O  
ATOM   4022  CB  ASP A 260       7.981  35.553  -0.345  1.00  0.78           C  
ATOM   4023  CG  ASP A 260       7.292  36.858   0.255  1.00  0.78           C  
ATOM   4024  OD1 ASP A 260       8.058  37.754   0.594  1.00  0.78           O  
ATOM   4025  OD2 ASP A 260       6.072  36.927   0.077  1.00  0.78           O1-
ATOM   4026  H   ASP A 260       9.643  33.116  -0.145  1.00  0.00           H  
ATOM   4027  HA  ASP A 260      10.077  36.047  -0.264  1.00  0.00           H  
ATOM   4028  HB3 ASP A 260       7.348  34.665  -0.337  1.00  0.00           H  
ATOM   4029  HB2 ASP A 260       7.988  35.781  -1.411  1.00  0.00           H  
ATOM   4030  N   LYS A 261       9.580  36.189   2.310  1.00  0.67           N  
ATOM   4031  CA  LYS A 261       9.546  36.407   3.792  1.00  0.67           C  
ATOM   4032  C   LYS A 261       8.405  35.676   4.544  1.00  0.67           C  
ATOM   4033  O   LYS A 261       8.221  36.054   5.715  1.00  0.67           O  
ATOM   4034  CB  LYS A 261       9.692  37.883   4.077  1.00  0.67           C  
ATOM   4035  CG  LYS A 261      10.963  38.468   3.555  1.00  0.67           C  
ATOM   4036  CD  LYS A 261      11.161  40.011   3.826  1.00  0.67           C  
ATOM   4037  CE  LYS A 261      10.294  40.911   2.941  1.00  0.67           C  
ATOM   4038  NZ  LYS A 261      10.623  42.309   3.089  1.00  0.67           N1+
ATOM   4039  H   LYS A 261       9.145  36.932   1.783  1.00  0.00           H  
ATOM   4040  HA  LYS A 261      10.523  36.008   4.064  1.00  0.00           H  
ATOM   4041  HB3 LYS A 261       9.335  38.140   5.074  1.00  0.00           H  
ATOM   4042  HB2 LYS A 261       8.877  38.367   3.539  1.00  0.00           H  
ATOM   4043  HG3 LYS A 261      11.089  38.335   2.480  1.00  0.00           H  
ATOM   4044  HG2 LYS A 261      11.857  38.029   3.996  1.00  0.00           H  
ATOM   4045  HD3 LYS A 261      12.216  40.224   3.649  1.00  0.00           H  
ATOM   4046  HD2 LYS A 261      11.046  40.315   4.866  1.00  0.00           H  
ATOM   4047  HE3 LYS A 261       9.260  40.675   3.196  1.00  0.00           H  
ATOM   4048  HE2 LYS A 261      10.467  40.661   1.895  1.00  0.00           H  
ATOM   4049  HZ1 LYS A 261      11.559  42.472   2.747  1.00  0.00           H  
ATOM   4050  HZ2 LYS A 261      10.047  42.812   2.429  1.00  0.00           H  
ATOM   4051  HZ3 LYS A 261      10.431  42.724   3.990  1.00  0.00           H  
ATOM   4052  N   CYS A 262       7.558  34.866   3.880  1.00  0.86           N  
ATOM   4053  CA  CYS A 262       6.360  34.362   4.642  1.00  0.86           C  
ATOM   4054  C   CYS A 262       6.683  33.203   5.604  1.00  0.86           C  
ATOM   4055  O   CYS A 262       7.570  32.437   5.299  1.00  0.86           O  
ATOM   4056  CB  CYS A 262       5.360  33.957   3.532  1.00  0.86           C  
ATOM   4057  SG  CYS A 262       5.780  32.957   2.107  1.00  0.86           S  
ATOM   4058  H   CYS A 262       7.787  34.382   3.024  1.00  0.00           H  
ATOM   4059  HA  CYS A 262       5.947  35.174   5.241  1.00  0.00           H  
ATOM   4060  HB3 CYS A 262       4.956  34.859   3.074  1.00  0.00           H  
ATOM   4061  HB2 CYS A 262       4.554  33.468   4.080  1.00  0.00           H  
ATOM   4062  N   ASP A 263       5.902  33.187   6.700  1.00  0.84           N  
ATOM   4063  CA  ASP A 263       5.941  31.953   7.508  1.00  0.84           C  
ATOM   4064  C   ASP A 263       4.947  30.899   6.959  1.00  0.84           C  
ATOM   4065  O   ASP A 263       4.002  31.301   6.281  1.00  0.84           O  
ATOM   4066  CB  ASP A 263       5.474  32.222   8.925  1.00  0.84           C  
ATOM   4067  CG  ASP A 263       6.462  32.918   9.869  1.00  0.84           C  
ATOM   4068  OD1 ASP A 263       6.019  33.620  10.848  1.00  0.84           O  
ATOM   4069  OD2 ASP A 263       7.636  32.652   9.716  1.00  0.84           O1-
ATOM   4070  H   ASP A 263       5.096  33.790   6.778  1.00  0.00           H  
ATOM   4071  HA  ASP A 263       6.933  31.504   7.479  1.00  0.00           H  
ATOM   4072  HB3 ASP A 263       5.167  31.344   9.493  1.00  0.00           H  
ATOM   4073  HB2 ASP A 263       4.507  32.699   8.762  1.00  0.00           H  
ATOM   4074  N   ALA A 264       5.197  29.668   7.268  1.00  0.87           N  
ATOM   4075  CA  ALA A 264       4.418  28.575   6.816  1.00  0.87           C  
ATOM   4076  C   ALA A 264       4.359  27.432   7.785  1.00  0.87           C  
ATOM   4077  O   ALA A 264       5.328  27.240   8.505  1.00  0.87           O  
ATOM   4078  CB  ALA A 264       4.903  28.186   5.429  1.00  0.87           C  
ATOM   4079  H   ALA A 264       6.012  29.539   7.851  1.00  0.00           H  
ATOM   4080  HA  ALA A 264       3.360  28.790   6.670  1.00  0.00           H  
ATOM   4081  HB1 ALA A 264       5.947  27.947   5.230  1.00  0.00           H  
ATOM   4082  HB2 ALA A 264       4.292  27.343   5.103  1.00  0.00           H  
ATOM   4083  HB3 ALA A 264       4.606  28.885   4.646  1.00  0.00           H  
ATOM   4084  N   LYS A 265       3.257  26.648   7.863  1.00  0.78           N  
ATOM   4085  CA  LYS A 265       3.171  25.360   8.493  1.00  0.78           C  
ATOM   4086  C   LYS A 265       3.448  24.110   7.652  1.00  0.78           C  
ATOM   4087  O   LYS A 265       3.864  23.032   8.105  1.00  0.78           O  
ATOM   4088  CB  LYS A 265       1.765  25.342   9.166  1.00  0.78           C  
ATOM   4089  CG  LYS A 265       1.388  24.297  10.202  1.00  0.78           C  
ATOM   4090  CD  LYS A 265       0.113  24.708  11.023  1.00  0.78           C  
ATOM   4091  CE  LYS A 265      -0.295  23.662  12.045  1.00  0.78           C  
ATOM   4092  NZ  LYS A 265      -1.608  24.018  12.596  1.00  0.78           N1+
ATOM   4093  H   LYS A 265       2.505  26.854   7.221  1.00  0.00           H  
ATOM   4094  HA  LYS A 265       3.918  25.296   9.284  1.00  0.00           H  
ATOM   4095  HB3 LYS A 265       1.050  25.577   8.378  1.00  0.00           H  
ATOM   4096  HB2 LYS A 265       1.709  26.242   9.780  1.00  0.00           H  
ATOM   4097  HG3 LYS A 265       2.212  24.178  10.905  1.00  0.00           H  
ATOM   4098  HG2 LYS A 265       1.259  23.349   9.679  1.00  0.00           H  
ATOM   4099  HD3 LYS A 265      -0.671  24.893  10.289  1.00  0.00           H  
ATOM   4100  HD2 LYS A 265       0.265  25.630  11.585  1.00  0.00           H  
ATOM   4101  HE3 LYS A 265       0.383  23.576  12.894  1.00  0.00           H  
ATOM   4102  HE2 LYS A 265      -0.420  22.681  11.584  1.00  0.00           H  
ATOM   4103  HZ1 LYS A 265      -2.292  24.217  11.881  1.00  0.00           H  
ATOM   4104  HZ2 LYS A 265      -1.892  23.231  13.161  1.00  0.00           H  
ATOM   4105  HZ3 LYS A 265      -1.480  24.815  13.203  1.00  0.00           H  
ATOM   4106  N   CYS A 266       3.298  24.298   6.308  1.00  0.86           N  
ATOM   4107  CA  CYS A 266       3.104  23.200   5.330  1.00  0.86           C  
ATOM   4108  C   CYS A 266       3.498  23.716   3.995  1.00  0.86           C  
ATOM   4109  O   CYS A 266       2.977  24.770   3.619  1.00  0.86           O  
ATOM   4110  CB  CYS A 266       1.668  22.655   5.387  1.00  0.86           C  
ATOM   4111  SG  CYS A 266       0.998  21.551   4.002  1.00  0.86           S  
ATOM   4112  H   CYS A 266       3.185  25.248   5.983  1.00  0.00           H  
ATOM   4113  HA  CYS A 266       3.865  22.471   5.608  1.00  0.00           H  
ATOM   4114  HB3 CYS A 266       0.939  23.462   5.458  1.00  0.00           H  
ATOM   4115  HB2 CYS A 266       1.426  22.155   6.325  1.00  0.00           H  
ATOM   4116  N   GLN A 267       4.368  23.061   3.268  1.00  0.85           N  
ATOM   4117  CA  GLN A 267       4.999  23.615   2.121  1.00  0.85           C  
ATOM   4118  C   GLN A 267       5.007  22.559   0.979  1.00  0.85           C  
ATOM   4119  O   GLN A 267       5.545  21.416   1.205  1.00  0.85           O  
ATOM   4120  CB  GLN A 267       6.437  23.966   2.518  1.00  0.85           C  
ATOM   4121  CG  GLN A 267       7.325  24.661   1.486  1.00  0.85           C  
ATOM   4122  CD  GLN A 267       6.857  25.976   0.900  1.00  0.85           C  
ATOM   4123  OE1 GLN A 267       7.006  27.038   1.510  1.00  0.85           O  
ATOM   4124  NE2 GLN A 267       6.261  25.896  -0.267  1.00  0.85           N  
ATOM   4125  H   GLN A 267       4.768  22.184   3.569  1.00  0.00           H  
ATOM   4126  HA  GLN A 267       4.496  24.485   1.698  1.00  0.00           H  
ATOM   4127  HB3 GLN A 267       6.923  23.081   2.929  1.00  0.00           H  
ATOM   4128  HB2 GLN A 267       6.382  24.642   3.371  1.00  0.00           H  
ATOM   4129  HG3 GLN A 267       7.562  23.986   0.663  1.00  0.00           H  
ATOM   4130  HG2 GLN A 267       8.250  24.930   1.996  1.00  0.00           H  
ATOM   4131 HE22 GLN A 267       5.728  26.669  -0.640  1.00  0.00           H  
ATOM   4132 HE21 GLN A 267       6.205  24.991  -0.713  1.00  0.00           H  
ATOM   4133  N   THR A 268       4.498  22.885  -0.226  1.00  0.88           N  
ATOM   4134  CA  THR A 268       4.604  22.042  -1.369  1.00  0.88           C  
ATOM   4135  C   THR A 268       5.595  22.673  -2.355  1.00  0.88           C  
ATOM   4136  O   THR A 268       5.959  23.853  -2.201  1.00  0.88           O  
ATOM   4137  CB  THR A 268       3.229  21.856  -2.074  1.00  0.88           C  
ATOM   4138  OG1 THR A 268       2.766  22.940  -2.853  1.00  0.88           O  
ATOM   4139  CG2 THR A 268       2.096  21.079  -1.237  1.00  0.88           C  
ATOM   4140  H   THR A 268       4.051  23.779  -0.377  1.00  0.00           H  
ATOM   4141  HA  THR A 268       5.056  21.095  -1.072  1.00  0.00           H  
ATOM   4142  HB  THR A 268       3.372  21.091  -2.837  1.00  0.00           H  
ATOM   4143  HG1 THR A 268       2.493  23.652  -2.269  1.00  0.00           H  
ATOM   4144 HG21 THR A 268       1.286  20.852  -1.930  1.00  0.00           H  
ATOM   4145 HG22 THR A 268       2.337  20.150  -0.720  1.00  0.00           H  
ATOM   4146 HG23 THR A 268       1.743  21.723  -0.432  1.00  0.00           H  
ATOM   4147  N   PRO A 269       6.072  21.895  -3.369  1.00  0.89           N  
ATOM   4148  CA  PRO A 269       6.713  22.514  -4.574  1.00  0.89           C  
ATOM   4149  C   PRO A 269       5.948  23.606  -5.273  1.00  0.89           C  
ATOM   4150  O   PRO A 269       6.540  24.503  -5.922  1.00  0.89           O  
ATOM   4151  CB  PRO A 269       6.887  21.420  -5.571  1.00  0.89           C  
ATOM   4152  CG  PRO A 269       6.070  20.294  -5.040  1.00  0.89           C  
ATOM   4153  CD  PRO A 269       5.977  20.477  -3.518  1.00  0.89           C  
ATOM   4154  HA  PRO A 269       7.641  22.982  -4.244  1.00  0.00           H  
ATOM   4155  HB3 PRO A 269       7.918  21.081  -5.666  1.00  0.00           H  
ATOM   4156  HB2 PRO A 269       6.710  21.773  -6.586  1.00  0.00           H  
ATOM   4157  HG3 PRO A 269       6.507  19.345  -5.353  1.00  0.00           H  
ATOM   4158  HG2 PRO A 269       5.083  20.307  -5.501  1.00  0.00           H  
ATOM   4159  HD2 PRO A 269       5.025  20.019  -3.247  1.00  0.00           H  
ATOM   4160  HD3 PRO A 269       6.884  20.012  -3.133  1.00  0.00           H  
ATOM   4161  N   GLN A 270       4.599  23.599  -5.019  1.00  0.84           N  
ATOM   4162  CA  GLN A 270       3.688  24.588  -5.601  1.00  0.84           C  
ATOM   4163  C   GLN A 270       3.722  25.929  -4.870  1.00  0.84           C  
ATOM   4164  O   GLN A 270       3.685  26.997  -5.501  1.00  0.84           O  
ATOM   4165  CB  GLN A 270       2.278  23.931  -5.734  1.00  0.84           C  
ATOM   4166  CG  GLN A 270       2.134  22.558  -6.377  1.00  0.84           C  
ATOM   4167  CD  GLN A 270       3.142  22.422  -7.644  1.00  0.84           C  
ATOM   4168  OE1 GLN A 270       4.210  21.910  -7.555  1.00  0.84           O  
ATOM   4169  NE2 GLN A 270       2.808  22.927  -8.805  1.00  0.84           N  
ATOM   4170  H   GLN A 270       4.120  22.960  -4.401  1.00  0.00           H  
ATOM   4171  HA  GLN A 270       3.990  24.704  -6.641  1.00  0.00           H  
ATOM   4172  HB3 GLN A 270       1.631  24.596  -6.307  1.00  0.00           H  
ATOM   4173  HB2 GLN A 270       1.741  23.797  -4.795  1.00  0.00           H  
ATOM   4174  HG3 GLN A 270       1.099  22.374  -6.663  1.00  0.00           H  
ATOM   4175  HG2 GLN A 270       2.608  21.735  -5.842  1.00  0.00           H  
ATOM   4176 HE22 GLN A 270       3.432  22.703  -9.566  1.00  0.00           H  
ATOM   4177 HE21 GLN A 270       1.901  23.368  -8.854  1.00  0.00           H  
ATOM   4178  N   GLY A 271       3.753  25.798  -3.562  1.00  0.91           N  
ATOM   4179  CA  GLY A 271       3.546  26.924  -2.688  1.00  0.91           C  
ATOM   4180  C   GLY A 271       3.133  26.305  -1.339  1.00  0.91           C  
ATOM   4181  O   GLY A 271       3.024  25.056  -1.158  1.00  0.91           O  
ATOM   4182  H   GLY A 271       3.899  24.844  -3.266  1.00  0.00           H  
ATOM   4183  HA3 GLY A 271       2.788  27.649  -2.983  1.00  0.00           H  
ATOM   4184  HA2 GLY A 271       4.468  27.490  -2.550  1.00  0.00           H  
ATOM   4185  N   ALA A 272       2.988  27.200  -0.338  1.00  0.90           N  
ATOM   4186  CA  ALA A 272       2.574  26.894   0.999  1.00  0.90           C  
ATOM   4187  C   ALA A 272       1.034  26.706   1.021  1.00  0.90           C  
ATOM   4188  O   ALA A 272       0.318  27.396   0.337  1.00  0.90           O  
ATOM   4189  CB  ALA A 272       3.067  27.991   1.935  1.00  0.90           C  
ATOM   4190  H   ALA A 272       3.042  28.180  -0.578  1.00  0.00           H  
ATOM   4191  HA  ALA A 272       2.988  25.909   1.216  1.00  0.00           H  
ATOM   4192  HB1 ALA A 272       4.099  28.317   1.805  1.00  0.00           H  
ATOM   4193  HB2 ALA A 272       2.473  28.887   1.755  1.00  0.00           H  
ATOM   4194  HB3 ALA A 272       3.017  27.632   2.963  1.00  0.00           H  
ATOM   4195  N   ILE A 273       0.572  25.854   1.921  1.00  0.86           N  
ATOM   4196  CA  ILE A 273      -0.825  25.539   2.103  1.00  0.86           C  
ATOM   4197  C   ILE A 273      -1.085  25.981   3.580  1.00  0.86           C  
ATOM   4198  O   ILE A 273      -0.337  25.550   4.488  1.00  0.86           O  
ATOM   4199  CB  ILE A 273      -1.233  24.002   2.084  1.00  0.86           C  
ATOM   4200  CG1 ILE A 273      -0.514  23.323   0.940  1.00  0.86           C  
ATOM   4201  CG2 ILE A 273      -2.732  23.796   1.855  1.00  0.86           C  
ATOM   4202  CD1 ILE A 273      -0.651  21.821   0.852  1.00  0.86           C  
ATOM   4203  H   ILE A 273       1.249  25.469   2.564  1.00  0.00           H  
ATOM   4204  HA  ILE A 273      -1.440  26.129   1.424  1.00  0.00           H  
ATOM   4205  HB  ILE A 273      -1.011  23.511   3.031  1.00  0.00           H  
ATOM   4206 HG13 ILE A 273       0.550  23.558   0.919  1.00  0.00           H  
ATOM   4207 HG12 ILE A 273      -0.794  23.710  -0.039  1.00  0.00           H  
ATOM   4208 HG21 ILE A 273      -2.974  24.132   0.847  1.00  0.00           H  
ATOM   4209 HG22 ILE A 273      -3.167  22.800   1.762  1.00  0.00           H  
ATOM   4210 HG23 ILE A 273      -3.361  24.352   2.551  1.00  0.00           H  
ATOM   4211 HD11 ILE A 273      -1.206  21.418   1.699  1.00  0.00           H  
ATOM   4212 HD12 ILE A 273      -1.195  21.599  -0.065  1.00  0.00           H  
ATOM   4213 HD13 ILE A 273       0.267  21.233   0.839  1.00  0.00           H  
ATOM   4214  N   ASN A 274      -2.121  26.902   3.700  1.00  0.76           N  
ATOM   4215  CA  ASN A 274      -2.364  27.778   4.856  1.00  0.76           C  
ATOM   4216  C   ASN A 274      -3.793  27.511   5.262  1.00  0.76           C  
ATOM   4217  O   ASN A 274      -4.677  28.331   5.020  1.00  0.76           O  
ATOM   4218  CB  ASN A 274      -2.017  29.260   4.406  1.00  0.76           C  
ATOM   4219  CG  ASN A 274      -0.567  29.580   4.070  1.00  0.76           C  
ATOM   4220  OD1 ASN A 274       0.343  29.549   4.881  1.00  0.76           O  
ATOM   4221  ND2 ASN A 274      -0.308  29.702   2.785  1.00  0.76           N  
ATOM   4222  H   ASN A 274      -2.602  27.243   2.880  1.00  0.00           H  
ATOM   4223  HA  ASN A 274      -1.686  27.520   5.669  1.00  0.00           H  
ATOM   4224  HB3 ASN A 274      -2.322  29.963   5.182  1.00  0.00           H  
ATOM   4225  HB2 ASN A 274      -2.539  29.380   3.457  1.00  0.00           H  
ATOM   4226 HD22 ASN A 274       0.577  30.128   2.551  1.00  0.00           H  
ATOM   4227 HD21 ASN A 274      -1.068  29.675   2.120  1.00  0.00           H  
ATOM   4228  N   SER A 275      -4.021  26.410   5.970  1.00  0.72           N  
ATOM   4229  CA  SER A 275      -5.383  25.899   6.273  1.00  0.72           C  
ATOM   4230  C   SER A 275      -5.266  25.166   7.604  1.00  0.72           C  
ATOM   4231  O   SER A 275      -4.188  24.685   7.966  1.00  0.72           O  
ATOM   4232  CB  SER A 275      -5.780  24.981   5.094  1.00  0.72           C  
ATOM   4233  OG  SER A 275      -7.128  24.582   5.208  1.00  0.72           O  
ATOM   4234  H   SER A 275      -3.341  25.863   6.478  1.00  0.00           H  
ATOM   4235  HA  SER A 275      -6.167  26.650   6.375  1.00  0.00           H  
ATOM   4236  HB3 SER A 275      -5.131  24.109   5.007  1.00  0.00           H  
ATOM   4237  HB2 SER A 275      -5.631  25.495   4.145  1.00  0.00           H  
ATOM   4238  HG  SER A 275      -7.543  24.973   4.436  1.00  0.00           H  
ATOM   4239  N   SER A 276      -6.419  24.866   8.202  1.00  0.84           N  
ATOM   4240  CA  SER A 276      -6.545  23.909   9.345  1.00  0.84           C  
ATOM   4241  C   SER A 276      -7.632  22.867   8.991  1.00  0.84           C  
ATOM   4242  O   SER A 276      -8.255  22.315   9.918  1.00  0.84           O  
ATOM   4243  CB  SER A 276      -7.007  24.755  10.511  1.00  0.84           C  
ATOM   4244  OG  SER A 276      -5.915  25.547  11.006  1.00  0.84           O  
ATOM   4245  H   SER A 276      -7.264  25.232   7.787  1.00  0.00           H  
ATOM   4246  HA  SER A 276      -5.644  23.395   9.681  1.00  0.00           H  
ATOM   4247  HB3 SER A 276      -7.357  24.093  11.303  1.00  0.00           H  
ATOM   4248  HB2 SER A 276      -7.781  25.487  10.282  1.00  0.00           H  
ATOM   4249  HG  SER A 276      -6.327  26.394  11.195  1.00  0.00           H  
ATOM   4250  N   LEU A 277      -7.837  22.517   7.684  1.00  0.84           N  
ATOM   4251  CA  LEU A 277      -8.637  21.397   7.227  1.00  0.84           C  
ATOM   4252  C   LEU A 277      -7.940  19.976   7.149  1.00  0.84           C  
ATOM   4253  O   LEU A 277      -6.667  19.997   7.158  1.00  0.84           O  
ATOM   4254  CB  LEU A 277      -9.090  21.801   5.761  1.00  0.84           C  
ATOM   4255  CG  LEU A 277     -10.257  22.851   5.905  1.00  0.84           C  
ATOM   4256  CD1 LEU A 277     -10.666  23.592   4.568  1.00  0.84           C  
ATOM   4257  CD2 LEU A 277     -11.540  22.534   6.710  1.00  0.84           C  
ATOM   4258  H   LEU A 277      -7.210  22.946   7.019  1.00  0.00           H  
ATOM   4259  HA  LEU A 277      -9.455  21.355   7.947  1.00  0.00           H  
ATOM   4260  HB3 LEU A 277      -9.450  20.892   5.278  1.00  0.00           H  
ATOM   4261  HB2 LEU A 277      -8.305  22.115   5.074  1.00  0.00           H  
ATOM   4262  HG  LEU A 277      -9.810  23.637   6.515  1.00  0.00           H  
ATOM   4263 HD11 LEU A 277     -11.732  23.408   4.434  1.00  0.00           H  
ATOM   4264 HD12 LEU A 277     -10.560  24.673   4.673  1.00  0.00           H  
ATOM   4265 HD13 LEU A 277     -10.156  23.296   3.652  1.00  0.00           H  
ATOM   4266 HD21 LEU A 277     -12.488  22.723   6.206  1.00  0.00           H  
ATOM   4267 HD22 LEU A 277     -11.469  21.498   7.039  1.00  0.00           H  
ATOM   4268 HD23 LEU A 277     -11.423  23.123   7.620  1.00  0.00           H  
ATOM   4269  N   PRO A 278      -8.681  18.819   7.107  1.00  0.85           N  
ATOM   4270  CA  PRO A 278      -8.165  17.449   7.041  1.00  0.85           C  
ATOM   4271  C   PRO A 278      -7.511  16.994   5.711  1.00  0.85           C  
ATOM   4272  O   PRO A 278      -6.528  16.282   5.800  1.00  0.85           O  
ATOM   4273  CB  PRO A 278      -9.281  16.563   7.470  1.00  0.85           C  
ATOM   4274  CG  PRO A 278     -10.551  17.324   7.155  1.00  0.85           C  
ATOM   4275  CD  PRO A 278     -10.127  18.819   7.143  1.00  0.85           C  
ATOM   4276  HA  PRO A 278      -7.364  17.316   7.768  1.00  0.00           H  
ATOM   4277  HB3 PRO A 278      -9.191  16.498   8.554  1.00  0.00           H  
ATOM   4278  HB2 PRO A 278      -9.143  15.609   6.961  1.00  0.00           H  
ATOM   4279  HG3 PRO A 278     -11.350  17.166   7.879  1.00  0.00           H  
ATOM   4280  HG2 PRO A 278     -10.682  17.009   6.119  1.00  0.00           H  
ATOM   4281  HD2 PRO A 278     -10.528  19.282   6.242  1.00  0.00           H  
ATOM   4282  HD3 PRO A 278     -10.454  19.332   8.047  1.00  0.00           H  
ATOM   4283  N   PHE A 279      -8.018  17.537   4.624  1.00  0.82           N  
ATOM   4284  CA  PHE A 279      -7.543  17.262   3.313  1.00  0.82           C  
ATOM   4285  C   PHE A 279      -7.134  18.532   2.508  1.00  0.82           C  
ATOM   4286  O   PHE A 279      -7.656  19.634   2.710  1.00  0.82           O  
ATOM   4287  CB  PHE A 279      -8.804  16.597   2.632  1.00  0.82           C  
ATOM   4288  CG  PHE A 279      -9.322  15.401   3.302  1.00  0.82           C  
ATOM   4289  CD1 PHE A 279      -8.641  14.190   3.337  1.00  0.82           C  
ATOM   4290  CD2 PHE A 279     -10.674  15.471   3.884  1.00  0.82           C  
ATOM   4291  CE1 PHE A 279      -9.282  13.078   3.834  1.00  0.82           C  
ATOM   4292  CE2 PHE A 279     -11.340  14.328   4.290  1.00  0.82           C  
ATOM   4293  CZ  PHE A 279     -10.615  13.105   4.290  1.00  0.82           C  
ATOM   4294  H   PHE A 279      -8.853  18.091   4.752  1.00  0.00           H  
ATOM   4295  HA  PHE A 279      -6.653  16.632   3.314  1.00  0.00           H  
ATOM   4296  HB3 PHE A 279      -8.384  16.327   1.663  1.00  0.00           H  
ATOM   4297  HB2 PHE A 279      -9.562  17.347   2.406  1.00  0.00           H  
ATOM   4298  HD1 PHE A 279      -7.656  14.113   2.900  1.00  0.00           H  
ATOM   4299  HD2 PHE A 279     -11.294  16.317   3.624  1.00  0.00           H  
ATOM   4300  HE1 PHE A 279      -8.750  12.146   3.715  1.00  0.00           H  
ATOM   4301  HE2 PHE A 279     -12.358  14.380   4.646  1.00  0.00           H  
ATOM   4302  HZ  PHE A 279     -11.061  12.189   4.648  1.00  0.00           H  
ATOM   4303  N   GLN A 280      -6.200  18.267   1.570  1.00  0.81           N  
ATOM   4304  CA  GLN A 280      -5.776  19.237   0.582  1.00  0.81           C  
ATOM   4305  C   GLN A 280      -5.627  18.488  -0.802  1.00  0.81           C  
ATOM   4306  O   GLN A 280      -5.573  17.289  -0.789  1.00  0.81           O  
ATOM   4307  CB  GLN A 280      -4.402  19.803   1.054  1.00  0.81           C  
ATOM   4308  CG  GLN A 280      -3.219  18.785   1.171  1.00  0.81           C  
ATOM   4309  CD  GLN A 280      -2.262  18.647  -0.034  1.00  0.81           C  
ATOM   4310  OE1 GLN A 280      -2.392  19.351  -1.048  1.00  0.81           O  
ATOM   4311  NE2 GLN A 280      -1.431  17.627   0.063  1.00  0.81           N  
ATOM   4312  H   GLN A 280      -5.913  17.304   1.471  1.00  0.00           H  
ATOM   4313  HA  GLN A 280      -6.471  20.044   0.350  1.00  0.00           H  
ATOM   4314  HB3 GLN A 280      -4.494  20.287   2.027  1.00  0.00           H  
ATOM   4315  HB2 GLN A 280      -4.267  20.590   0.313  1.00  0.00           H  
ATOM   4316  HG3 GLN A 280      -3.606  17.790   1.391  1.00  0.00           H  
ATOM   4317  HG2 GLN A 280      -2.757  19.043   2.124  1.00  0.00           H  
ATOM   4318 HE22 GLN A 280      -0.813  17.405  -0.704  1.00  0.00           H  
ATOM   4319 HE21 GLN A 280      -1.378  17.131   0.941  1.00  0.00           H  
ATOM   4320  N   ASN A 281      -5.583  19.123  -1.976  1.00  0.85           N  
ATOM   4321  CA  ASN A 281      -5.474  18.465  -3.260  1.00  0.85           C  
ATOM   4322  C   ASN A 281      -4.336  19.047  -4.145  1.00  0.85           C  
ATOM   4323  O   ASN A 281      -4.389  18.932  -5.416  1.00  0.85           O  
ATOM   4324  CB  ASN A 281      -6.873  18.458  -3.950  1.00  0.85           C  
ATOM   4325  CG  ASN A 281      -7.425  19.673  -4.495  1.00  0.85           C  
ATOM   4326  OD1 ASN A 281      -6.841  20.739  -4.310  1.00  0.85           O  
ATOM   4327  ND2 ASN A 281      -8.626  19.632  -5.042  1.00  0.85           N  
ATOM   4328  H   ASN A 281      -5.775  20.114  -2.022  1.00  0.00           H  
ATOM   4329  HA  ASN A 281      -5.057  17.458  -3.271  1.00  0.00           H  
ATOM   4330  HB3 ASN A 281      -7.606  18.079  -3.238  1.00  0.00           H  
ATOM   4331  HB2 ASN A 281      -6.870  17.804  -4.822  1.00  0.00           H  
ATOM   4332 HD22 ASN A 281      -8.885  20.491  -5.506  1.00  0.00           H  
ATOM   4333 HD21 ASN A 281      -9.140  18.770  -5.155  1.00  0.00           H  
ATOM   4334  N   VAL A 282      -3.345  19.645  -3.498  1.00  0.89           N  
ATOM   4335  CA  VAL A 282      -2.468  20.541  -4.225  1.00  0.89           C  
ATOM   4336  C   VAL A 282      -1.143  19.847  -4.754  1.00  0.89           C  
ATOM   4337  O   VAL A 282      -0.769  20.088  -5.884  1.00  0.89           O  
ATOM   4338  CB  VAL A 282      -2.087  21.665  -3.289  1.00  0.89           C  
ATOM   4339  CG1 VAL A 282      -0.970  22.608  -3.690  1.00  0.89           C  
ATOM   4340  CG2 VAL A 282      -3.298  22.490  -2.940  1.00  0.89           C  
ATOM   4341  H   VAL A 282      -3.296  19.717  -2.492  1.00  0.00           H  
ATOM   4342  HA  VAL A 282      -2.960  20.935  -5.113  1.00  0.00           H  
ATOM   4343  HB  VAL A 282      -1.680  21.200  -2.391  1.00  0.00           H  
ATOM   4344 HG11 VAL A 282      -0.017  22.080  -3.691  1.00  0.00           H  
ATOM   4345 HG12 VAL A 282      -1.068  22.916  -4.730  1.00  0.00           H  
ATOM   4346 HG13 VAL A 282      -0.686  23.471  -3.088  1.00  0.00           H  
ATOM   4347 HG21 VAL A 282      -3.119  23.413  -2.387  1.00  0.00           H  
ATOM   4348 HG22 VAL A 282      -3.802  22.808  -3.852  1.00  0.00           H  
ATOM   4349 HG23 VAL A 282      -3.914  21.857  -2.302  1.00  0.00           H  
ATOM   4350  N   HIS A 283      -0.516  18.926  -3.969  1.00  0.84           N  
ATOM   4351  CA  HIS A 283       0.575  18.171  -4.512  1.00  0.84           C  
ATOM   4352  C   HIS A 283       0.841  16.970  -3.509  1.00  0.84           C  
ATOM   4353  O   HIS A 283       0.554  17.112  -2.344  1.00  0.84           O  
ATOM   4354  CB  HIS A 283       1.806  19.076  -4.634  1.00  0.84           C  
ATOM   4355  CG  HIS A 283       2.894  18.623  -5.624  1.00  0.84           C  
ATOM   4356  ND1 HIS A 283       3.874  17.677  -5.258  1.00  0.84           N  
ATOM   4357  CD2 HIS A 283       3.042  18.864  -7.034  1.00  0.84           C  
ATOM   4358  CE1 HIS A 283       4.535  17.366  -6.373  1.00  0.84           C  
ATOM   4359  NE2 HIS A 283       4.134  18.171  -7.391  1.00  0.84           N  
ATOM   4360  H   HIS A 283      -0.711  18.617  -3.028  1.00  0.00           H  
ATOM   4361  HA  HIS A 283       0.297  17.829  -5.509  1.00  0.00           H  
ATOM   4362  HB3 HIS A 283       2.294  19.066  -3.659  1.00  0.00           H  
ATOM   4363  HB2 HIS A 283       1.501  20.117  -4.742  1.00  0.00           H  
ATOM   4364  HD2 HIS A 283       2.441  19.447  -7.716  1.00  0.00           H  
ATOM   4365  HE1 HIS A 283       5.234  16.543  -6.402  1.00  0.00           H  
ATOM   4366  HE2 HIS A 283       4.545  18.273  -8.307  1.00  0.00           H  
ATOM   4367  N   PRO A 284       1.289  15.757  -3.935  1.00  0.86           N  
ATOM   4368  CA  PRO A 284       1.700  14.677  -3.009  1.00  0.86           C  
ATOM   4369  C   PRO A 284       3.039  15.030  -2.283  1.00  0.86           C  
ATOM   4370  O   PRO A 284       3.185  14.384  -1.221  1.00  0.86           O  
ATOM   4371  CB  PRO A 284       1.767  13.462  -3.911  1.00  0.86           C  
ATOM   4372  CG  PRO A 284       2.055  14.089  -5.270  1.00  0.86           C  
ATOM   4373  CD  PRO A 284       1.191  15.305  -5.314  1.00  0.86           C  
ATOM   4374  HA  PRO A 284       0.938  14.605  -2.233  1.00  0.00           H  
ATOM   4375  HB3 PRO A 284       0.807  12.954  -3.813  1.00  0.00           H  
ATOM   4376  HB2 PRO A 284       2.557  12.822  -3.520  1.00  0.00           H  
ATOM   4377  HG3 PRO A 284       1.711  13.398  -6.040  1.00  0.00           H  
ATOM   4378  HG2 PRO A 284       3.077  14.379  -5.512  1.00  0.00           H  
ATOM   4379  HD2 PRO A 284       1.399  16.055  -6.077  1.00  0.00           H  
ATOM   4380  HD3 PRO A 284       0.150  15.097  -5.561  1.00  0.00           H  
ATOM   4381  N   VAL A 285       3.939  15.870  -2.676  1.00  0.85           N  
ATOM   4382  CA  VAL A 285       5.143  16.225  -1.965  1.00  0.85           C  
ATOM   4383  C   VAL A 285       4.758  17.365  -0.988  1.00  0.85           C  
ATOM   4384  O   VAL A 285       4.288  18.400  -1.385  1.00  0.85           O  
ATOM   4385  CB  VAL A 285       6.152  16.763  -2.971  1.00  0.85           C  
ATOM   4386  CG1 VAL A 285       7.591  17.056  -2.357  1.00  0.85           C  
ATOM   4387  CG2 VAL A 285       6.363  15.583  -4.023  1.00  0.85           C  
ATOM   4388  H   VAL A 285       3.702  16.599  -3.333  1.00  0.00           H  
ATOM   4389  HA  VAL A 285       5.508  15.415  -1.334  1.00  0.00           H  
ATOM   4390  HB  VAL A 285       5.802  17.679  -3.447  1.00  0.00           H  
ATOM   4391 HG11 VAL A 285       7.674  17.998  -1.815  1.00  0.00           H  
ATOM   4392 HG12 VAL A 285       7.817  16.283  -1.623  1.00  0.00           H  
ATOM   4393 HG13 VAL A 285       8.337  17.065  -3.152  1.00  0.00           H  
ATOM   4394 HG21 VAL A 285       7.079  15.592  -4.845  1.00  0.00           H  
ATOM   4395 HG22 VAL A 285       6.527  14.637  -3.509  1.00  0.00           H  
ATOM   4396 HG23 VAL A 285       5.451  15.512  -4.617  1.00  0.00           H  
ATOM   4397  N   THR A 286       4.825  17.089   0.300  1.00  0.86           N  
ATOM   4398  CA  THR A 286       4.459  17.877   1.455  1.00  0.86           C  
ATOM   4399  C   THR A 286       5.657  17.823   2.449  1.00  0.86           C  
ATOM   4400  O   THR A 286       5.988  16.687   2.881  1.00  0.86           O  
ATOM   4401  CB  THR A 286       3.207  17.199   2.054  1.00  0.86           C  
ATOM   4402  OG1 THR A 286       3.261  15.800   2.223  1.00  0.86           O  
ATOM   4403  CG2 THR A 286       1.895  17.343   1.320  1.00  0.86           C  
ATOM   4404  H   THR A 286       5.123  16.173   0.605  1.00  0.00           H  
ATOM   4405  HA  THR A 286       4.283  18.908   1.147  1.00  0.00           H  
ATOM   4406  HB  THR A 286       3.093  17.585   3.067  1.00  0.00           H  
ATOM   4407  HG1 THR A 286       4.057  15.665   2.743  1.00  0.00           H  
ATOM   4408 HG21 THR A 286       2.047  16.747   0.420  1.00  0.00           H  
ATOM   4409 HG22 THR A 286       1.099  16.806   1.835  1.00  0.00           H  
ATOM   4410 HG23 THR A 286       1.573  18.363   1.110  1.00  0.00           H  
ATOM   4411  N   ILE A 287       6.291  19.035   2.655  1.00  0.84           N  
ATOM   4412  CA  ILE A 287       7.253  19.054   3.718  1.00  0.84           C  
ATOM   4413  C   ILE A 287       6.553  19.974   4.749  1.00  0.84           C  
ATOM   4414  O   ILE A 287       6.060  21.016   4.388  1.00  0.84           O  
ATOM   4415  CB  ILE A 287       8.617  19.669   3.284  1.00  0.84           C  
ATOM   4416  CG1 ILE A 287       9.222  18.943   2.072  1.00  0.84           C  
ATOM   4417  CG2 ILE A 287       9.658  19.696   4.420  1.00  0.84           C  
ATOM   4418  CD1 ILE A 287      10.541  19.503   1.626  1.00  0.84           C  
ATOM   4419  H   ILE A 287       6.019  19.880   2.173  1.00  0.00           H  
ATOM   4420  HA  ILE A 287       7.472  18.065   4.119  1.00  0.00           H  
ATOM   4421  HB  ILE A 287       8.474  20.719   3.030  1.00  0.00           H  
ATOM   4422 HG13 ILE A 287       8.531  18.954   1.229  1.00  0.00           H  
ATOM   4423 HG12 ILE A 287       9.541  17.909   2.204  1.00  0.00           H  
ATOM   4424 HG21 ILE A 287      10.061  18.730   4.722  1.00  0.00           H  
ATOM   4425 HG22 ILE A 287      10.579  20.264   4.290  1.00  0.00           H  
ATOM   4426 HG23 ILE A 287       9.219  20.228   5.264  1.00  0.00           H  
ATOM   4427 HD11 ILE A 287      10.894  19.072   0.690  1.00  0.00           H  
ATOM   4428 HD12 ILE A 287      10.474  20.590   1.575  1.00  0.00           H  
ATOM   4429 HD13 ILE A 287      11.292  19.206   2.359  1.00  0.00           H  
ATOM   4430  N   GLY A 288       6.495  19.465   6.015  1.00  0.85           N  
ATOM   4431  CA  GLY A 288       5.956  20.215   7.189  1.00  0.85           C  
ATOM   4432  C   GLY A 288       4.606  19.432   7.460  1.00  0.85           C  
ATOM   4433  O   GLY A 288       4.363  18.339   6.927  1.00  0.85           O  
ATOM   4434  H   GLY A 288       7.100  18.678   6.201  1.00  0.00           H  
ATOM   4435  HA3 GLY A 288       5.799  21.287   7.068  1.00  0.00           H  
ATOM   4436  HA2 GLY A 288       6.544  20.112   8.100  1.00  0.00           H  
ATOM   4437  N   GLU A 289       3.898  20.013   8.477  1.00  0.79           N  
ATOM   4438  CA  GLU A 289       2.630  19.457   8.975  1.00  0.79           C  
ATOM   4439  C   GLU A 289       1.398  19.686   8.050  1.00  0.79           C  
ATOM   4440  O   GLU A 289       0.620  20.641   8.359  1.00  0.79           O  
ATOM   4441  CB  GLU A 289       2.456  20.120  10.342  1.00  0.79           C  
ATOM   4442  CG  GLU A 289       1.378  19.535  11.228  1.00  0.79           C  
ATOM   4443  CD  GLU A 289       1.316  20.118  12.601  1.00  0.79           C  
ATOM   4444  OE1 GLU A 289       0.299  20.076  13.288  1.00  0.79           O  
ATOM   4445  OE2 GLU A 289       2.312  20.786  13.008  1.00  0.79           O1-
ATOM   4446  H   GLU A 289       3.954  21.004   8.663  1.00  0.00           H  
ATOM   4447  HA  GLU A 289       2.857  18.412   9.185  1.00  0.00           H  
ATOM   4448  HB3 GLU A 289       2.403  21.204  10.249  1.00  0.00           H  
ATOM   4449  HB2 GLU A 289       3.410  20.097  10.869  1.00  0.00           H  
ATOM   4450  HG3 GLU A 289       1.604  18.539  11.610  1.00  0.00           H  
ATOM   4451  HG2 GLU A 289       0.362  19.529  10.832  1.00  0.00           H  
ATOM   4452  N   CYS A 290       1.302  18.798   7.037  1.00  0.84           N  
ATOM   4453  CA  CYS A 290       0.306  18.975   6.061  1.00  0.84           C  
ATOM   4454  C   CYS A 290      -0.907  18.030   6.192  1.00  0.84           C  
ATOM   4455  O   CYS A 290      -0.774  16.922   6.648  1.00  0.84           O  
ATOM   4456  CB  CYS A 290       1.014  18.636   4.721  1.00  0.84           C  
ATOM   4457  SG  CYS A 290       2.198  19.841   4.133  1.00  0.84           S  
ATOM   4458  H   CYS A 290       1.894  17.983   7.100  1.00  0.00           H  
ATOM   4459  HA  CYS A 290      -0.091  19.987   5.971  1.00  0.00           H  
ATOM   4460  HB3 CYS A 290       0.227  18.432   3.995  1.00  0.00           H  
ATOM   4461  HB2 CYS A 290       1.609  17.738   4.890  1.00  0.00           H  
ATOM   4462  N   PRO A 291      -2.034  18.548   5.631  1.00  0.86           N  
ATOM   4463  CA  PRO A 291      -3.106  17.657   5.272  1.00  0.86           C  
ATOM   4464  C   PRO A 291      -2.764  16.601   4.182  1.00  0.86           C  
ATOM   4465  O   PRO A 291      -1.827  16.685   3.398  1.00  0.86           O  
ATOM   4466  CB  PRO A 291      -4.203  18.621   4.806  1.00  0.86           C  
ATOM   4467  CG  PRO A 291      -3.896  19.806   5.593  1.00  0.86           C  
ATOM   4468  CD  PRO A 291      -2.418  19.991   5.337  1.00  0.86           C  
ATOM   4469  HA  PRO A 291      -3.475  17.077   6.117  1.00  0.00           H  
ATOM   4470  HB3 PRO A 291      -5.184  18.147   4.773  1.00  0.00           H  
ATOM   4471  HB2 PRO A 291      -4.033  18.939   3.778  1.00  0.00           H  
ATOM   4472  HG3 PRO A 291      -4.212  19.733   6.633  1.00  0.00           H  
ATOM   4473  HG2 PRO A 291      -4.312  20.707   5.142  1.00  0.00           H  
ATOM   4474  HD2 PRO A 291      -2.082  20.480   4.423  1.00  0.00           H  
ATOM   4475  HD3 PRO A 291      -2.056  20.756   6.026  1.00  0.00           H  
ATOM   4476  N   LYS A 292      -3.587  15.594   4.204  1.00  0.78           N  
ATOM   4477  CA  LYS A 292      -3.512  14.454   3.324  1.00  0.78           C  
ATOM   4478  C   LYS A 292      -3.824  14.824   1.883  1.00  0.78           C  
ATOM   4479  O   LYS A 292      -4.789  15.596   1.690  1.00  0.78           O  
ATOM   4480  CB  LYS A 292      -4.472  13.357   3.909  1.00  0.78           C  
ATOM   4481  CG  LYS A 292      -4.203  13.118   5.425  1.00  0.78           C  
ATOM   4482  CD  LYS A 292      -5.128  12.036   6.037  1.00  0.78           C  
ATOM   4483  CE  LYS A 292      -4.537  10.572   6.110  1.00  0.78           C  
ATOM   4484  NZ  LYS A 292      -3.259  10.469   6.789  1.00  0.78           N1+
ATOM   4485  H   LYS A 292      -4.411  15.712   4.776  1.00  0.00           H  
ATOM   4486  HA  LYS A 292      -2.472  14.142   3.426  1.00  0.00           H  
ATOM   4487  HB3 LYS A 292      -4.381  12.447   3.316  1.00  0.00           H  
ATOM   4488  HB2 LYS A 292      -5.497  13.668   3.706  1.00  0.00           H  
ATOM   4489  HG3 LYS A 292      -4.438  14.026   5.982  1.00  0.00           H  
ATOM   4490  HG2 LYS A 292      -3.143  12.958   5.625  1.00  0.00           H  
ATOM   4491  HD3 LYS A 292      -6.023  12.021   5.414  1.00  0.00           H  
ATOM   4492  HD2 LYS A 292      -5.410  12.176   7.080  1.00  0.00           H  
ATOM   4493  HE3 LYS A 292      -4.401  10.375   5.047  1.00  0.00           H  
ATOM   4494  HE2 LYS A 292      -5.316   9.916   6.497  1.00  0.00           H  
ATOM   4495  HZ1 LYS A 292      -2.462  10.507   6.169  1.00  0.00           H  
ATOM   4496  HZ2 LYS A 292      -3.281  11.259   7.417  1.00  0.00           H  
ATOM   4497  HZ3 LYS A 292      -3.110   9.676   7.396  1.00  0.00           H  
ATOM   4498  N   TYR A 293      -3.036  14.325   0.948  1.00  0.81           N  
ATOM   4499  CA  TYR A 293      -3.332  14.569  -0.449  1.00  0.81           C  
ATOM   4500  C   TYR A 293      -4.447  13.667  -0.823  1.00  0.81           C  
ATOM   4501  O   TYR A 293      -4.345  12.459  -0.610  1.00  0.81           O  
ATOM   4502  CB  TYR A 293      -2.042  14.319  -1.325  1.00  0.81           C  
ATOM   4503  CG  TYR A 293      -2.269  14.594  -2.800  1.00  0.81           C  
ATOM   4504  CD1 TYR A 293      -2.245  15.858  -3.411  1.00  0.81           C  
ATOM   4505  CD2 TYR A 293      -2.439  13.470  -3.647  1.00  0.81           C  
ATOM   4506  CE1 TYR A 293      -2.484  15.965  -4.790  1.00  0.81           C  
ATOM   4507  CE2 TYR A 293      -2.556  13.530  -5.025  1.00  0.81           C  
ATOM   4508  CZ  TYR A 293      -2.570  14.858  -5.605  1.00  0.81           C  
ATOM   4509  OH  TYR A 293      -2.711  14.994  -6.923  1.00  0.81           O  
ATOM   4510  H   TYR A 293      -2.248  13.731   1.161  1.00  0.00           H  
ATOM   4511  HA  TYR A 293      -3.612  15.611  -0.607  1.00  0.00           H  
ATOM   4512  HB3 TYR A 293      -1.745  13.274  -1.234  1.00  0.00           H  
ATOM   4513  HB2 TYR A 293      -1.110  14.791  -1.015  1.00  0.00           H  
ATOM   4514  HD1 TYR A 293      -2.250  16.764  -2.824  1.00  0.00           H  
ATOM   4515  HD2 TYR A 293      -2.520  12.555  -3.079  1.00  0.00           H  
ATOM   4516  HE1 TYR A 293      -2.580  16.889  -5.341  1.00  0.00           H  
ATOM   4517  HE2 TYR A 293      -2.586  12.648  -5.648  1.00  0.00           H  
ATOM   4518  HH  TYR A 293      -2.654  14.147  -7.373  1.00  0.00           H  
ATOM   4519  N   VAL A 294      -5.539  14.211  -1.296  1.00  0.85           N  
ATOM   4520  CA  VAL A 294      -6.661  13.498  -1.957  1.00  0.85           C  
ATOM   4521  C   VAL A 294      -6.989  14.207  -3.273  1.00  0.85           C  
ATOM   4522  O   VAL A 294      -6.852  15.448  -3.335  1.00  0.85           O  
ATOM   4523  CB  VAL A 294      -7.878  13.434  -1.011  1.00  0.85           C  
ATOM   4524  CG1 VAL A 294      -7.499  12.490   0.164  1.00  0.85           C  
ATOM   4525  CG2 VAL A 294      -8.497  14.773  -0.546  1.00  0.85           C  
ATOM   4526  H   VAL A 294      -5.625  15.217  -1.324  1.00  0.00           H  
ATOM   4527  HA  VAL A 294      -6.319  12.484  -2.162  1.00  0.00           H  
ATOM   4528  HB  VAL A 294      -8.689  12.910  -1.517  1.00  0.00           H  
ATOM   4529 HG11 VAL A 294      -6.714  12.994   0.728  1.00  0.00           H  
ATOM   4530 HG12 VAL A 294      -8.290  12.326   0.895  1.00  0.00           H  
ATOM   4531 HG13 VAL A 294      -7.040  11.532  -0.081  1.00  0.00           H  
ATOM   4532 HG21 VAL A 294      -9.037  15.363  -1.287  1.00  0.00           H  
ATOM   4533 HG22 VAL A 294      -9.283  14.593   0.188  1.00  0.00           H  
ATOM   4534 HG23 VAL A 294      -7.683  15.356  -0.115  1.00  0.00           H  
ATOM   4535  N   ARG A 295      -7.408  13.426  -4.228  1.00  0.77           N  
ATOM   4536  CA  ARG A 295      -7.738  13.942  -5.590  1.00  0.77           C  
ATOM   4537  C   ARG A 295      -9.158  14.414  -5.790  1.00  0.77           C  
ATOM   4538  O   ARG A 295      -9.646  14.387  -6.915  1.00  0.77           O  
ATOM   4539  CB  ARG A 295      -7.324  12.744  -6.526  1.00  0.77           C  
ATOM   4540  CG  ARG A 295      -5.897  12.167  -6.429  1.00  0.77           C  
ATOM   4541  CD  ARG A 295      -5.481  11.252  -7.585  1.00  0.77           C  
ATOM   4542  NE  ARG A 295      -5.191  12.020  -8.840  1.00  0.77           N  
ATOM   4543  CZ  ARG A 295      -5.966  12.388  -9.849  1.00  0.77           C  
ATOM   4544  NH1 ARG A 295      -7.265  12.013  -9.909  1.00  0.77           N  
ATOM   4545  NH2 ARG A 295      -5.550  13.143 -10.826  1.00  0.77           N1+
ATOM   4546  H   ARG A 295      -7.459  12.433  -4.049  1.00  0.00           H  
ATOM   4547  HA  ARG A 295      -6.967  14.696  -5.750  1.00  0.00           H  
ATOM   4548  HB3 ARG A 295      -7.397  13.171  -7.526  1.00  0.00           H  
ATOM   4549  HB2 ARG A 295      -8.051  11.932  -6.511  1.00  0.00           H  
ATOM   4550  HG3 ARG A 295      -5.723  11.712  -5.454  1.00  0.00           H  
ATOM   4551  HG2 ARG A 295      -5.182  12.990  -6.442  1.00  0.00           H  
ATOM   4552  HD3 ARG A 295      -6.248  10.527  -7.861  1.00  0.00           H  
ATOM   4553  HD2 ARG A 295      -4.631  10.738  -7.136  1.00  0.00           H  
ATOM   4554  HE  ARG A 295      -4.197  12.191  -8.900  1.00  0.00           H  
ATOM   4555 HH12 ARG A 295      -7.823  12.558 -10.550  1.00  0.00           H  
ATOM   4556 HH11 ARG A 295      -7.647  11.245  -9.376  1.00  0.00           H  
ATOM   4557 HH22 ARG A 295      -6.330  13.462 -11.384  1.00  0.00           H  
ATOM   4558 HH21 ARG A 295      -4.632  13.563 -10.865  1.00  0.00           H  
ATOM   4559  N   SER A 296      -9.891  14.930  -4.763  1.00  0.84           N  
ATOM   4560  CA  SER A 296     -11.269  15.443  -4.998  1.00  0.84           C  
ATOM   4561  C   SER A 296     -11.329  16.903  -5.599  1.00  0.84           C  
ATOM   4562  O   SER A 296     -10.460  17.730  -5.568  1.00  0.84           O  
ATOM   4563  CB  SER A 296     -11.960  15.512  -3.632  1.00  0.84           C  
ATOM   4564  OG  SER A 296     -11.891  14.249  -3.013  1.00  0.84           O  
ATOM   4565  H   SER A 296      -9.607  14.755  -3.810  1.00  0.00           H  
ATOM   4566  HA  SER A 296     -11.845  14.781  -5.645  1.00  0.00           H  
ATOM   4567  HB3 SER A 296     -13.037  15.672  -3.682  1.00  0.00           H  
ATOM   4568  HB2 SER A 296     -11.567  16.289  -2.976  1.00  0.00           H  
ATOM   4569  HG  SER A 296     -12.432  13.601  -3.472  1.00  0.00           H  
ATOM   4570  N   ALA A 297     -12.423  17.140  -6.323  1.00  0.84           N  
ATOM   4571  CA  ALA A 297     -12.704  18.509  -6.786  1.00  0.84           C  
ATOM   4572  C   ALA A 297     -13.232  19.343  -5.543  1.00  0.84           C  
ATOM   4573  O   ALA A 297     -12.906  20.558  -5.541  1.00  0.84           O  
ATOM   4574  CB  ALA A 297     -13.645  18.468  -7.995  1.00  0.84           C  
ATOM   4575  H   ALA A 297     -13.222  16.523  -6.287  1.00  0.00           H  
ATOM   4576  HA  ALA A 297     -11.773  18.948  -7.146  1.00  0.00           H  
ATOM   4577  HB1 ALA A 297     -14.418  19.236  -7.972  1.00  0.00           H  
ATOM   4578  HB2 ALA A 297     -13.090  18.499  -8.932  1.00  0.00           H  
ATOM   4579  HB3 ALA A 297     -14.034  17.456  -8.109  1.00  0.00           H  
ATOM   4580  N   LYS A 298     -14.007  18.639  -4.678  1.00  0.80           N  
ATOM   4581  CA  LYS A 298     -14.421  19.175  -3.436  1.00  0.80           C  
ATOM   4582  C   LYS A 298     -14.929  18.050  -2.533  1.00  0.80           C  
ATOM   4583  O   LYS A 298     -15.176  16.955  -3.116  1.00  0.80           O  
ATOM   4584  CB  LYS A 298     -15.486  20.285  -3.604  1.00  0.80           C  
ATOM   4585  CG  LYS A 298     -16.429  20.049  -4.789  1.00  0.80           C  
ATOM   4586  CD  LYS A 298     -17.532  21.080  -5.066  1.00  0.80           C  
ATOM   4587  CE  LYS A 298     -18.433  20.762  -6.279  1.00  0.80           C  
ATOM   4588  NZ  LYS A 298     -19.560  19.798  -5.922  1.00  0.80           N1+
ATOM   4589  H   LYS A 298     -14.232  17.669  -4.849  1.00  0.00           H  
ATOM   4590  HA  LYS A 298     -13.547  19.610  -2.951  1.00  0.00           H  
ATOM   4591  HB3 LYS A 298     -14.979  21.237  -3.758  1.00  0.00           H  
ATOM   4592  HB2 LYS A 298     -15.974  20.517  -2.657  1.00  0.00           H  
ATOM   4593  HG3 LYS A 298     -16.781  19.020  -4.721  1.00  0.00           H  
ATOM   4594  HG2 LYS A 298     -15.839  20.122  -5.703  1.00  0.00           H  
ATOM   4595  HD3 LYS A 298     -17.021  22.011  -5.314  1.00  0.00           H  
ATOM   4596  HD2 LYS A 298     -18.228  21.228  -4.240  1.00  0.00           H  
ATOM   4597  HE3 LYS A 298     -17.849  20.267  -7.054  1.00  0.00           H  
ATOM   4598  HE2 LYS A 298     -19.006  21.543  -6.779  1.00  0.00           H  
ATOM   4599  HZ1 LYS A 298     -19.042  18.974  -5.651  1.00  0.00           H  
ATOM   4600  HZ2 LYS A 298     -20.162  20.153  -5.193  1.00  0.00           H  
ATOM   4601  HZ3 LYS A 298     -19.958  19.566  -6.820  1.00  0.00           H  
ATOM   4602  N   LEU A 299     -15.185  18.318  -1.278  1.00  0.85           N  
ATOM   4603  CA  LEU A 299     -15.644  17.430  -0.280  1.00  0.85           C  
ATOM   4604  C   LEU A 299     -16.595  18.205   0.563  1.00  0.85           C  
ATOM   4605  O   LEU A 299     -16.390  18.450   1.768  1.00  0.85           O  
ATOM   4606  CB  LEU A 299     -14.484  16.920   0.541  1.00  0.85           C  
ATOM   4607  CG  LEU A 299     -13.476  16.002  -0.208  1.00  0.85           C  
ATOM   4608  CD1 LEU A 299     -12.152  15.686   0.591  1.00  0.85           C  
ATOM   4609  CD2 LEU A 299     -14.113  14.688  -0.685  1.00  0.85           C  
ATOM   4610  H   LEU A 299     -15.146  19.273  -0.950  1.00  0.00           H  
ATOM   4611  HA  LEU A 299     -16.018  16.528  -0.766  1.00  0.00           H  
ATOM   4612  HB3 LEU A 299     -14.882  16.383   1.402  1.00  0.00           H  
ATOM   4613  HB2 LEU A 299     -13.939  17.783   0.926  1.00  0.00           H  
ATOM   4614  HG  LEU A 299     -13.255  16.577  -1.107  1.00  0.00           H  
ATOM   4615 HD11 LEU A 299     -12.214  14.843   1.279  1.00  0.00           H  
ATOM   4616 HD12 LEU A 299     -11.307  15.533  -0.081  1.00  0.00           H  
ATOM   4617 HD13 LEU A 299     -11.748  16.508   1.181  1.00  0.00           H  
ATOM   4618 HD21 LEU A 299     -15.148  14.534  -0.378  1.00  0.00           H  
ATOM   4619 HD22 LEU A 299     -14.197  14.566  -1.764  1.00  0.00           H  
ATOM   4620 HD23 LEU A 299     -13.502  13.822  -0.431  1.00  0.00           H  
ATOM   4621  N   ARG A 300     -17.774  18.597   0.010  1.00  0.79           N  
ATOM   4622  CA  ARG A 300     -18.754  19.371   0.740  1.00  0.79           C  
ATOM   4623  C   ARG A 300     -19.670  18.414   1.523  1.00  0.79           C  
ATOM   4624  O   ARG A 300     -20.222  17.473   1.007  1.00  0.79           O  
ATOM   4625  CB  ARG A 300     -19.574  20.168  -0.332  1.00  0.79           C  
ATOM   4626  CG  ARG A 300     -20.664  21.055   0.267  1.00  0.79           C  
ATOM   4627  CD  ARG A 300     -21.362  21.941  -0.747  1.00  0.79           C  
ATOM   4628  NE  ARG A 300     -20.652  23.145  -1.055  1.00  0.79           N  
ATOM   4629  CZ  ARG A 300     -20.468  24.298  -0.451  1.00  0.79           C  
ATOM   4630  NH1 ARG A 300     -21.058  24.467   0.777  1.00  0.79           N  
ATOM   4631  NH2 ARG A 300     -19.642  25.165  -1.027  1.00  0.79           N1+
ATOM   4632  H   ARG A 300     -18.009  18.424  -0.957  1.00  0.00           H  
ATOM   4633  HA  ARG A 300     -18.350  20.100   1.442  1.00  0.00           H  
ATOM   4634  HB3 ARG A 300     -20.032  19.551  -1.105  1.00  0.00           H  
ATOM   4635  HB2 ARG A 300     -18.865  20.852  -0.797  1.00  0.00           H  
ATOM   4636  HG3 ARG A 300     -20.163  21.664   1.021  1.00  0.00           H  
ATOM   4637  HG2 ARG A 300     -21.356  20.478   0.880  1.00  0.00           H  
ATOM   4638  HD3 ARG A 300     -22.372  22.245  -0.472  1.00  0.00           H  
ATOM   4639  HD2 ARG A 300     -21.498  21.417  -1.693  1.00  0.00           H  
ATOM   4640  HE  ARG A 300     -20.228  23.081  -1.969  1.00  0.00           H  
ATOM   4641 HH12 ARG A 300     -20.975  25.250   1.410  1.00  0.00           H  
ATOM   4642 HH11 ARG A 300     -21.882  23.921   0.985  1.00  0.00           H  
ATOM   4643 HH22 ARG A 300     -19.536  26.094  -0.643  1.00  0.00           H  
ATOM   4644 HH21 ARG A 300     -19.094  24.896  -1.832  1.00  0.00           H  
ATOM   4645  N   MET A 301     -19.822  18.665   2.791  1.00  0.84           N  
ATOM   4646  CA  MET A 301     -20.510  18.011   3.883  1.00  0.84           C  
ATOM   4647  C   MET A 301     -21.586  18.901   4.385  1.00  0.84           C  
ATOM   4648  O   MET A 301     -21.410  20.114   4.552  1.00  0.84           O  
ATOM   4649  CB  MET A 301     -19.461  17.616   4.928  1.00  0.84           C  
ATOM   4650  CG  MET A 301     -20.122  16.923   6.089  1.00  0.84           C  
ATOM   4651  SD  MET A 301     -18.861  16.535   7.401  1.00  0.84           S  
ATOM   4652  CE  MET A 301     -20.068  15.825   8.563  1.00  0.84           C  
ATOM   4653  H   MET A 301     -19.222  19.380   3.180  1.00  0.00           H  
ATOM   4654  HA  MET A 301     -20.936  17.116   3.429  1.00  0.00           H  
ATOM   4655  HB3 MET A 301     -18.927  18.526   5.205  1.00  0.00           H  
ATOM   4656  HB2 MET A 301     -18.728  16.903   4.550  1.00  0.00           H  
ATOM   4657  HG3 MET A 301     -20.739  16.075   5.789  1.00  0.00           H  
ATOM   4658  HG2 MET A 301     -20.734  17.610   6.673  1.00  0.00           H  
ATOM   4659  HE1 MET A 301     -21.078  16.016   8.199  1.00  0.00           H  
ATOM   4660  HE2 MET A 301     -19.977  14.740   8.620  1.00  0.00           H  
ATOM   4661  HE3 MET A 301     -20.060  16.273   9.556  1.00  0.00           H  
ATOM   4662  N   VAL A 302     -22.801  18.311   4.640  1.00  0.83           N  
ATOM   4663  CA  VAL A 302     -24.000  18.991   5.038  1.00  0.83           C  
ATOM   4664  C   VAL A 302     -23.914  19.353   6.548  1.00  0.83           C  
ATOM   4665  O   VAL A 302     -23.223  18.662   7.323  1.00  0.83           O  
ATOM   4666  CB  VAL A 302     -25.253  17.997   4.868  1.00  0.83           C  
ATOM   4667  CG1 VAL A 302     -25.294  16.796   5.750  1.00  0.83           C  
ATOM   4668  CG2 VAL A 302     -26.554  18.746   5.023  1.00  0.83           C  
ATOM   4669  H   VAL A 302     -22.804  17.338   4.910  1.00  0.00           H  
ATOM   4670  HA  VAL A 302     -24.067  19.910   4.455  1.00  0.00           H  
ATOM   4671  HB  VAL A 302     -25.154  17.591   3.861  1.00  0.00           H  
ATOM   4672 HG11 VAL A 302     -25.861  15.977   5.308  1.00  0.00           H  
ATOM   4673 HG12 VAL A 302     -24.372  16.296   6.048  1.00  0.00           H  
ATOM   4674 HG13 VAL A 302     -25.683  17.156   6.702  1.00  0.00           H  
ATOM   4675 HG21 VAL A 302     -27.345  18.049   4.745  1.00  0.00           H  
ATOM   4676 HG22 VAL A 302     -26.817  19.015   6.046  1.00  0.00           H  
ATOM   4677 HG23 VAL A 302     -26.678  19.630   4.397  1.00  0.00           H  
ATOM   4678  N   THR A 303     -24.734  20.342   7.001  1.00  0.80           N  
ATOM   4679  CA  THR A 303     -25.030  20.616   8.388  1.00  0.80           C  
ATOM   4680  C   THR A 303     -26.591  20.866   8.580  1.00  0.80           C  
ATOM   4681  O   THR A 303     -27.032  20.635   9.649  1.00  0.80           O  
ATOM   4682  CB  THR A 303     -24.310  21.824   8.900  1.00  0.80           C  
ATOM   4683  OG1 THR A 303     -24.635  23.028   8.332  1.00  0.80           O  
ATOM   4684  CG2 THR A 303     -22.822  21.632   8.872  1.00  0.80           C  
ATOM   4685  H   THR A 303     -25.224  20.958   6.369  1.00  0.00           H  
ATOM   4686  HA  THR A 303     -24.638  19.751   8.924  1.00  0.00           H  
ATOM   4687  HB  THR A 303     -24.487  21.706   9.968  1.00  0.00           H  
ATOM   4688  HG1 THR A 303     -24.659  23.704   9.013  1.00  0.00           H  
ATOM   4689 HG21 THR A 303     -22.369  22.504   9.345  1.00  0.00           H  
ATOM   4690 HG22 THR A 303     -22.565  20.653   9.275  1.00  0.00           H  
ATOM   4691 HG23 THR A 303     -22.449  21.703   7.851  1.00  0.00           H  
ATOM   4692  N   GLY A 304     -27.271  21.303   7.540  1.00  0.76           N  
ATOM   4693  CA  GLY A 304     -28.540  21.914   7.561  1.00  0.76           C  
ATOM   4694  C   GLY A 304     -29.494  20.861   7.062  1.00  0.76           C  
ATOM   4695  O   GLY A 304     -29.156  19.709   6.818  1.00  0.76           O  
ATOM   4696  H   GLY A 304     -26.758  21.395   6.676  1.00  0.00           H  
ATOM   4697  HA3 GLY A 304     -28.536  22.866   7.031  1.00  0.00           H  
ATOM   4698  HA2 GLY A 304     -28.798  22.161   8.590  1.00  0.00           H  
ATOM   4699  N   LEU A 305     -30.746  21.174   6.997  1.00  0.68           N  
ATOM   4700  CA  LEU A 305     -31.914  20.298   6.543  1.00  0.68           C  
ATOM   4701  C   LEU A 305     -31.938  20.258   4.942  1.00  0.68           C  
ATOM   4702  O   LEU A 305     -31.233  21.033   4.334  1.00  0.68           O  
ATOM   4703  CB  LEU A 305     -33.261  20.858   7.047  1.00  0.68           C  
ATOM   4704  CG  LEU A 305     -33.260  21.073   8.579  1.00  0.68           C  
ATOM   4705  CD1 LEU A 305     -33.428  22.503   9.056  1.00  0.68           C  
ATOM   4706  CD2 LEU A 305     -34.172  20.178   9.398  1.00  0.68           C  
ATOM   4707  H   LEU A 305     -30.976  22.106   7.311  1.00  0.00           H  
ATOM   4708  HA  LEU A 305     -31.821  19.268   6.887  1.00  0.00           H  
ATOM   4709  HB3 LEU A 305     -34.122  20.262   6.743  1.00  0.00           H  
ATOM   4710  HB2 LEU A 305     -33.371  21.832   6.570  1.00  0.00           H  
ATOM   4711  HG  LEU A 305     -32.241  20.848   8.896  1.00  0.00           H  
ATOM   4712 HD11 LEU A 305     -34.343  22.589   9.643  1.00  0.00           H  
ATOM   4713 HD12 LEU A 305     -32.635  22.948   9.657  1.00  0.00           H  
ATOM   4714 HD13 LEU A 305     -33.615  23.237   8.273  1.00  0.00           H  
ATOM   4715 HD21 LEU A 305     -33.816  19.929  10.397  1.00  0.00           H  
ATOM   4716 HD22 LEU A 305     -35.123  20.706   9.465  1.00  0.00           H  
ATOM   4717 HD23 LEU A 305     -34.356  19.191   8.972  1.00  0.00           H  
ATOM   4718  N   ARG A 306     -32.905  19.557   4.318  1.00  0.70           N  
ATOM   4719  CA  ARG A 306     -33.066  19.593   2.814  1.00  0.70           C  
ATOM   4720  C   ARG A 306     -33.837  20.818   2.470  1.00  0.70           C  
ATOM   4721  O   ARG A 306     -34.988  20.903   2.970  1.00  0.70           O  
ATOM   4722  CB  ARG A 306     -33.933  18.381   2.491  1.00  0.70           C  
ATOM   4723  CG  ARG A 306     -33.389  17.005   2.892  1.00  0.70           C  
ATOM   4724  CD  ARG A 306     -34.435  15.974   2.625  1.00  0.70           C  
ATOM   4725  NE  ARG A 306     -33.870  14.618   2.738  1.00  0.70           N  
ATOM   4726  CZ  ARG A 306     -33.578  13.761   1.795  1.00  0.70           C  
ATOM   4727  NH1 ARG A 306     -33.801  13.962   0.506  1.00  0.70           N  
ATOM   4728  NH2 ARG A 306     -33.199  12.584   2.197  1.00  0.70           N1+
ATOM   4729  H   ARG A 306     -33.504  18.969   4.880  1.00  0.00           H  
ATOM   4730  HA  ARG A 306     -32.130  19.693   2.265  1.00  0.00           H  
ATOM   4731  HB3 ARG A 306     -34.067  18.317   1.412  1.00  0.00           H  
ATOM   4732  HB2 ARG A 306     -34.965  18.384   2.843  1.00  0.00           H  
ATOM   4733  HG3 ARG A 306     -33.048  17.098   3.923  1.00  0.00           H  
ATOM   4734  HG2 ARG A 306     -32.456  16.862   2.347  1.00  0.00           H  
ATOM   4735  HD3 ARG A 306     -34.946  16.068   1.667  1.00  0.00           H  
ATOM   4736  HD2 ARG A 306     -35.087  16.061   3.493  1.00  0.00           H  
ATOM   4737  HE  ARG A 306     -33.570  14.385   3.673  1.00  0.00           H  
ATOM   4738 HH12 ARG A 306     -33.545  13.302  -0.215  1.00  0.00           H  
ATOM   4739 HH11 ARG A 306     -34.045  14.883   0.173  1.00  0.00           H  
ATOM   4740 HH22 ARG A 306     -33.212  11.789   1.574  1.00  0.00           H  
ATOM   4741 HH21 ARG A 306     -33.188  12.479   3.201  1.00  0.00           H  
ATOM   4742  N   ASN A 307     -33.281  21.770   1.723  1.00  0.81           N  
ATOM   4743  CA  ASN A 307     -33.995  23.011   1.331  1.00  0.81           C  
ATOM   4744  C   ASN A 307     -35.045  22.703   0.292  1.00  0.81           C  
ATOM   4745  O   ASN A 307     -34.844  22.652  -0.935  1.00  0.81           O  
ATOM   4746  CB  ASN A 307     -32.858  23.893   0.696  1.00  0.81           C  
ATOM   4747  CG  ASN A 307     -33.281  25.356   0.376  1.00  0.81           C  
ATOM   4748  OD1 ASN A 307     -34.194  25.921   0.887  1.00  0.81           O  
ATOM   4749  ND2 ASN A 307     -32.464  26.139  -0.320  1.00  0.81           N  
ATOM   4750  H   ASN A 307     -32.627  21.478   1.011  1.00  0.00           H  
ATOM   4751  HA  ASN A 307     -34.308  23.436   2.284  1.00  0.00           H  
ATOM   4752  HB3 ASN A 307     -32.340  23.410  -0.132  1.00  0.00           H  
ATOM   4753  HB2 ASN A 307     -32.053  23.975   1.427  1.00  0.00           H  
ATOM   4754 HD22 ASN A 307     -32.749  27.104  -0.238  1.00  0.00           H  
ATOM   4755 HD21 ASN A 307     -31.649  25.924  -0.876  1.00  0.00           H  
ATOM   4756  N   ILE A 308     -36.287  22.581   0.792  1.00  0.65           N  
ATOM   4757  CA  ILE A 308     -37.499  22.414   0.001  1.00  0.65           C  
ATOM   4758  C   ILE A 308     -38.511  23.355   0.700  1.00  0.65           C  
ATOM   4759  O   ILE A 308     -38.741  23.151   1.887  1.00  0.65           O  
ATOM   4760  CB  ILE A 308     -38.093  20.964   0.156  1.00  0.65           C  
ATOM   4761  CG1 ILE A 308     -37.064  19.934  -0.094  1.00  0.65           C  
ATOM   4762  CG2 ILE A 308     -39.438  20.825  -0.621  1.00  0.65           C  
ATOM   4763  CD1 ILE A 308     -37.511  18.416  -0.124  1.00  0.65           C  
ATOM   4764  H   ILE A 308     -36.437  22.630   1.789  1.00  0.00           H  
ATOM   4765  HA  ILE A 308     -37.276  22.424  -1.065  1.00  0.00           H  
ATOM   4766  HB  ILE A 308     -38.335  20.824   1.209  1.00  0.00           H  
ATOM   4767 HG13 ILE A 308     -36.269  20.073   0.638  1.00  0.00           H  
ATOM   4768 HG12 ILE A 308     -36.630  20.257  -1.040  1.00  0.00           H  
ATOM   4769 HG21 ILE A 308     -40.179  21.566  -0.318  1.00  0.00           H  
ATOM   4770 HG22 ILE A 308     -39.238  20.821  -1.693  1.00  0.00           H  
ATOM   4771 HG23 ILE A 308     -40.004  19.896  -0.544  1.00  0.00           H  
ATOM   4772 HD11 ILE A 308     -36.683  17.707  -0.100  1.00  0.00           H  
ATOM   4773 HD12 ILE A 308     -38.186  18.232   0.711  1.00  0.00           H  
ATOM   4774 HD13 ILE A 308     -38.144  18.166  -0.975  1.00  0.00           H  
ATOM   4775  N   PRO A 309     -39.058  24.400   0.026  1.00  0.71           N  
ATOM   4776  CA  PRO A 309     -40.100  25.341   0.645  1.00  0.71           C  
ATOM   4777  C   PRO A 309     -41.448  24.802   0.376  1.00  0.71           C  
ATOM   4778  O   PRO A 309     -41.843  24.647  -0.790  1.00  0.71           O  
ATOM   4779  CB  PRO A 309     -39.748  26.604  -0.057  1.00  0.71           C  
ATOM   4780  CG  PRO A 309     -39.341  26.159  -1.520  1.00  0.71           C  
ATOM   4781  CD  PRO A 309     -38.690  24.758  -1.289  1.00  0.71           C  
ATOM   4782  HA  PRO A 309     -39.916  25.365   1.719  1.00  0.00           H  
ATOM   4783  HB3 PRO A 309     -38.845  27.002   0.406  1.00  0.00           H  
ATOM   4784  HB2 PRO A 309     -40.561  27.322  -0.158  1.00  0.00           H  
ATOM   4785  HG3 PRO A 309     -38.560  26.838  -1.863  1.00  0.00           H  
ATOM   4786  HG2 PRO A 309     -40.183  26.223  -2.210  1.00  0.00           H  
ATOM   4787  HD2 PRO A 309     -39.179  24.046  -1.954  1.00  0.00           H  
ATOM   4788  HD3 PRO A 309     -37.622  24.770  -1.507  1.00  0.00           H  
ATOM   4789  N   SER A 310     -42.245  24.501   1.359  1.00  0.60           N  
ATOM   4790  CA  SER A 310     -43.723  24.253   1.228  1.00  0.60           C  
ATOM   4791  C   SER A 310     -44.580  25.491   0.815  1.00  0.60           C  
ATOM   4792  O   SER A 310     -44.068  26.641   0.795  1.00  0.60           O  
ATOM   4793  CB  SER A 310     -44.176  23.650   2.587  1.00  0.60           C  
ATOM   4794  OG  SER A 310     -44.109  24.415   3.784  1.00  0.60           O  
ATOM   4795  OXT SER A 310     -45.712  25.198   0.475  1.00  0.60           O1-
ATOM   4796  H   SER A 310     -41.894  24.648   2.294  1.00  0.00           H  
ATOM   4797  HA  SER A 310     -43.936  23.465   0.504  1.00  0.00           H  
ATOM   4798  HB3 SER A 310     -43.580  22.760   2.791  1.00  0.00           H  
ATOM   4799  HB2 SER A 310     -45.213  23.312   2.572  1.00  0.00           H  
ATOM   4800  HG  SER A 310     -43.203  24.395   4.100  1.00  0.00           H  
ATOM   4801  N   LYS A 311     -28.479  11.561  -4.830  1.00  0.80           N  
ATOM   4802  CA  LYS A 311     -27.538  12.636  -5.227  1.00  0.80           C  
ATOM   4803  C   LYS A 311     -28.321  13.904  -5.449  1.00  0.80           C  
ATOM   4804  O   LYS A 311     -29.522  13.858  -5.664  1.00  0.80           O  
ATOM   4805  CB  LYS A 311     -26.807  12.281  -6.472  1.00  0.80           C  
ATOM   4806  CG  LYS A 311     -27.633  11.626  -7.539  1.00  0.80           C  
ATOM   4807  CD  LYS A 311     -26.911  11.310  -8.797  1.00  0.80           C  
ATOM   4808  CE  LYS A 311     -27.763  10.530  -9.729  1.00  0.80           C  
ATOM   4809  NZ  LYS A 311     -27.050   9.914 -10.878  1.00  0.80           N1+
ATOM   4810  H   LYS A 311     -29.340  11.512  -5.357  1.00  0.00           H  
ATOM   4811  HA  LYS A 311     -26.779  12.706  -4.448  1.00  0.00           H  
ATOM   4812  HB3 LYS A 311     -26.071  11.529  -6.186  1.00  0.00           H  
ATOM   4813  HB2 LYS A 311     -26.329  13.151  -6.922  1.00  0.00           H  
ATOM   4814  HG3 LYS A 311     -28.459  12.256  -7.867  1.00  0.00           H  
ATOM   4815  HG2 LYS A 311     -28.090  10.701  -7.185  1.00  0.00           H  
ATOM   4816  HD3 LYS A 311     -25.979  10.833  -8.495  1.00  0.00           H  
ATOM   4817  HD2 LYS A 311     -26.573  12.258  -9.216  1.00  0.00           H  
ATOM   4818  HE3 LYS A 311     -28.578  11.132 -10.130  1.00  0.00           H  
ATOM   4819  HE2 LYS A 311     -28.150   9.697  -9.142  1.00  0.00           H  
ATOM   4820  HZ1 LYS A 311     -26.233   9.431 -10.532  1.00  0.00           H  
ATOM   4821  HZ2 LYS A 311     -27.589   9.198 -11.344  1.00  0.00           H  
ATOM   4822  HZ3 LYS A 311     -26.793  10.605 -11.568  1.00  0.00           H  
ATOM   4823  N   ASN A 312     -27.472  14.926  -5.588  1.00  0.83           N  
ATOM   4824  CA  ASN A 312     -27.781  16.288  -5.929  1.00  0.83           C  
ATOM   4825  C   ASN A 312     -28.819  16.939  -4.950  1.00  0.83           C  
ATOM   4826  O   ASN A 312     -29.768  17.530  -5.436  1.00  0.83           O  
ATOM   4827  CB  ASN A 312     -28.239  16.451  -7.411  1.00  0.83           C  
ATOM   4828  CG  ASN A 312     -27.148  16.246  -8.492  1.00  0.83           C  
ATOM   4829  OD1 ASN A 312     -25.959  16.399  -8.237  1.00  0.83           O  
ATOM   4830  ND2 ASN A 312     -27.580  15.903  -9.692  1.00  0.83           N  
ATOM   4831  H   ASN A 312     -26.484  14.776  -5.440  1.00  0.00           H  
ATOM   4832  HA  ASN A 312     -26.875  16.876  -5.783  1.00  0.00           H  
ATOM   4833  HB3 ASN A 312     -28.545  17.474  -7.632  1.00  0.00           H  
ATOM   4834  HB2 ASN A 312     -29.185  15.939  -7.587  1.00  0.00           H  
ATOM   4835 HD22 ASN A 312     -26.883  15.602 -10.358  1.00  0.00           H  
ATOM   4836 HD21 ASN A 312     -28.505  15.657 -10.015  1.00  0.00           H  
ATOM   4837  N   VAL A 313     -28.644  16.761  -3.624  1.00  0.84           N  
ATOM   4838  CA  VAL A 313     -29.586  17.252  -2.656  1.00  0.84           C  
ATOM   4839  C   VAL A 313     -29.108  18.646  -2.150  1.00  0.84           C  
ATOM   4840  O   VAL A 313     -28.035  18.820  -1.665  1.00  0.84           O  
ATOM   4841  CB  VAL A 313     -29.694  16.286  -1.378  1.00  0.84           C  
ATOM   4842  CG1 VAL A 313     -30.665  16.779  -0.278  1.00  0.84           C  
ATOM   4843  CG2 VAL A 313     -30.015  14.875  -1.588  1.00  0.84           C  
ATOM   4844  H   VAL A 313     -27.820  16.315  -3.248  1.00  0.00           H  
ATOM   4845  HA  VAL A 313     -30.601  17.288  -3.051  1.00  0.00           H  
ATOM   4846  HB  VAL A 313     -28.729  16.274  -0.871  1.00  0.00           H  
ATOM   4847 HG11 VAL A 313     -30.705  16.047   0.528  1.00  0.00           H  
ATOM   4848 HG12 VAL A 313     -30.313  17.664   0.253  1.00  0.00           H  
ATOM   4849 HG13 VAL A 313     -31.673  16.908  -0.673  1.00  0.00           H  
ATOM   4850 HG21 VAL A 313     -31.064  14.631  -1.753  1.00  0.00           H  
ATOM   4851 HG22 VAL A 313     -29.399  14.408  -2.357  1.00  0.00           H  
ATOM   4852 HG23 VAL A 313     -29.703  14.460  -0.630  1.00  0.00           H  
ATOM   4853  N   THR A 314     -29.953  19.662  -2.327  1.00  0.86           N  
ATOM   4854  CA  THR A 314     -29.910  21.100  -1.991  1.00  0.86           C  
ATOM   4855  C   THR A 314     -30.378  21.213  -0.552  1.00  0.86           C  
ATOM   4856  O   THR A 314     -31.451  20.817  -0.166  1.00  0.86           O  
ATOM   4857  CB  THR A 314     -30.876  21.821  -2.902  1.00  0.86           C  
ATOM   4858  OG1 THR A 314     -30.704  21.454  -4.283  1.00  0.86           O  
ATOM   4859  CG2 THR A 314     -30.684  23.278  -2.765  1.00  0.86           C  
ATOM   4860  H   THR A 314     -30.672  19.455  -3.007  1.00  0.00           H  
ATOM   4861  HA  THR A 314     -28.959  21.633  -2.006  1.00  0.00           H
[truncated: 1,447,097 more chars]
