# Supplementary material for: Broad-Spectrum Activity of Small Molecules Acting against Influenza a Virus: Biological and Computational Studies
Source: Pharmaceuticals (Basel). 2022 Feb 28;15(3):301. doi: 10.3390/ph15030301 (PMC8952214; doi:10.3390/ph15030301)
Supplement: Supplementary file 1 [file pharmaceuticals-15-00301-s001.zip › clustered_md_ParmaH1_4/parma-4_stem_4.pdb]

TITLE     T6372397
REMARK   4      COMPLIES WITH FORMAT V. 3.0, 1-DEC-2006
REMARK 888
REMARK 888 WRITTEN BY MAESTRO (A PRODUCT OF SCHRODINGER, LLC)
CRYST1  157.431   96.172   98.026  90.00  90.00  90.00 P 1           1
ATOM      1  CA  SER A   1     -35.653 -21.637  -2.972  1.00  0.82           C  
ATOM      2  C   SER A   1     -34.760 -22.124  -1.873  1.00  0.82           C  
ATOM      3  O   SER A   1     -35.101 -22.019  -0.715  1.00  0.82           O  
ATOM      4  CB  SER A   1     -35.587 -20.100  -3.010  1.00  0.82           C  
ATOM      5  OG  SER A   1     -34.297 -19.734  -3.286  1.00  0.82           O  
ATOM      6  N4  SER A   1     -37.061 -22.012  -2.893  1.00  0.00           N  
ATOM      7  HA  SER A   1     -35.311 -22.086  -3.905  1.00  0.00           H  
ATOM      8  HB3 SER A   1     -35.883 -19.705  -2.037  1.00  0.00           H  
ATOM      9  HB2 SER A   1     -36.305 -19.679  -3.714  1.00  0.00           H  
ATOM     10  HG  SER A   1     -34.313 -18.870  -3.702  1.00  0.00           H  
ATOM     11  H4  SER A   1     -37.785 -21.309  -2.936  1.00  0.00           H  
ATOM     12  N   THR A   2     -33.608 -22.655  -2.305  1.00  0.83           N  
ATOM     13  CA  THR A   2     -32.553 -23.119  -1.326  1.00  0.83           C  
ATOM     14  C   THR A   2     -31.369 -22.182  -1.160  1.00  0.83           C  
ATOM     15  O   THR A   2     -30.670 -22.387  -0.199  1.00  0.83           O  
ATOM     16  CB  THR A   2     -31.965 -24.458  -1.920  1.00  0.83           C  
ATOM     17  OG1 THR A   2     -31.562 -24.371  -3.256  1.00  0.83           O  
ATOM     18  CG2 THR A   2     -32.960 -25.677  -1.895  1.00  0.83           C  
ATOM     19  H   THR A   2     -33.441 -22.812  -3.289  1.00  0.00           H  
ATOM     20  HA  THR A   2     -32.953 -23.316  -0.331  1.00  0.00           H  
ATOM     21  HB  THR A   2     -31.087 -24.867  -1.419  1.00  0.00           H  
ATOM     22  HG1 THR A   2     -31.086 -25.186  -3.432  1.00  0.00           H  
ATOM     23 HG21 THR A   2     -33.264 -25.827  -0.859  1.00  0.00           H  
ATOM     24 HG22 THR A   2     -33.792 -25.512  -2.581  1.00  0.00           H  
ATOM     25 HG23 THR A   2     -32.623 -26.684  -2.140  1.00  0.00           H  
ATOM     26  N   ASP A   3     -31.328 -21.074  -1.943  1.00  0.88           N  
ATOM     27  CA  ASP A   3     -30.412 -19.939  -1.800  1.00  0.88           C  
ATOM     28  C   ASP A   3     -30.266 -19.484  -0.337  1.00  0.88           C  
ATOM     29  O   ASP A   3     -31.263 -19.370   0.357  1.00  0.88           O  
ATOM     30  CB  ASP A   3     -30.782 -18.730  -2.609  1.00  0.88           C  
ATOM     31  CG  ASP A   3     -30.997 -18.851  -4.142  1.00  0.88           C  
ATOM     32  OD1 ASP A   3     -31.605 -17.936  -4.704  1.00  0.88           O  
ATOM     33  OD2 ASP A   3     -30.526 -19.805  -4.800  1.00  0.88           O1-
ATOM     34  H   ASP A   3     -32.192 -20.889  -2.434  1.00  0.00           H  
ATOM     35  HA  ASP A   3     -29.435 -20.271  -2.155  1.00  0.00           H  
ATOM     36  HB3 ASP A   3     -30.026 -17.972  -2.402  1.00  0.00           H  
ATOM     37  HB2 ASP A   3     -31.728 -18.331  -2.240  1.00  0.00           H  
ATOM     38  N   THR A   4     -28.994 -19.300   0.049  1.00  0.88           N  
ATOM     39  CA  THR A   4     -28.714 -18.881   1.449  1.00  0.88           C  
ATOM     40  C   THR A   4     -27.633 -17.787   1.544  1.00  0.88           C  
ATOM     41  O   THR A   4     -26.804 -17.651   0.623  1.00  0.88           O  
ATOM     42  CB  THR A   4     -28.300 -20.189   2.175  1.00  0.88           C  
ATOM     43  OG1 THR A   4     -29.542 -20.997   2.264  1.00  0.88           O  
ATOM     44  CG2 THR A   4     -27.951 -19.982   3.695  1.00  0.88           C  
ATOM     45  H   THR A   4     -28.287 -19.562  -0.624  1.00  0.00           H  
ATOM     46  HA  THR A   4     -29.615 -18.307   1.668  1.00  0.00           H  
ATOM     47  HB  THR A   4     -27.460 -20.717   1.722  1.00  0.00           H  
ATOM     48  HG1 THR A   4     -29.934 -21.168   1.405  1.00  0.00           H  
ATOM     49 HG21 THR A   4     -27.209 -19.186   3.768  1.00  0.00           H  
ATOM     50 HG22 THR A   4     -28.787 -19.664   4.319  1.00  0.00           H  
ATOM     51 HG23 THR A   4     -27.632 -20.926   4.136  1.00  0.00           H  
ATOM     52  N   VAL A   5     -27.708 -17.005   2.649  1.00  0.87           N  
ATOM     53  CA  VAL A   5     -26.816 -15.918   2.901  1.00  0.87           C  
ATOM     54  C   VAL A   5     -26.440 -15.878   4.393  1.00  0.87           C  
ATOM     55  O   VAL A   5     -27.259 -16.299   5.194  1.00  0.87           O  
ATOM     56  CB  VAL A   5     -27.445 -14.551   2.457  1.00  0.87           C  
ATOM     57  CG1 VAL A   5     -27.528 -14.419   0.922  1.00  0.87           C  
ATOM     58  CG2 VAL A   5     -28.801 -14.225   3.131  1.00  0.87           C  
ATOM     59  H   VAL A   5     -28.564 -16.813   3.151  1.00  0.00           H  
ATOM     60  HA  VAL A   5     -25.897 -16.079   2.337  1.00  0.00           H  
ATOM     61  HB  VAL A   5     -26.780 -13.752   2.784  1.00  0.00           H  
ATOM     62 HG11 VAL A   5     -26.646 -14.844   0.440  1.00  0.00           H  
ATOM     63 HG12 VAL A   5     -28.322 -15.055   0.528  1.00  0.00           H  
ATOM     64 HG13 VAL A   5     -27.680 -13.381   0.628  1.00  0.00           H  
ATOM     65 HG21 VAL A   5     -29.124 -13.227   2.834  1.00  0.00           H  
ATOM     66 HG22 VAL A   5     -29.568 -14.937   2.826  1.00  0.00           H  
ATOM     67 HG23 VAL A   5     -28.769 -14.262   4.220  1.00  0.00           H  
ATOM     68  N   ASP A   6     -25.172 -15.383   4.663  1.00  0.85           N  
ATOM     69  CA  ASP A   6     -24.577 -15.113   5.970  1.00  0.85           C  
ATOM     70  C   ASP A   6     -24.571 -13.607   6.141  1.00  0.85           C  
ATOM     71  O   ASP A   6     -24.228 -12.972   5.169  1.00  0.85           O  
ATOM     72  CB  ASP A   6     -23.152 -15.693   6.206  1.00  0.85           C  
ATOM     73  CG  ASP A   6     -23.027 -17.180   6.212  1.00  0.85           C  
ATOM     74  OD1 ASP A   6     -23.995 -17.907   6.470  1.00  0.85           O  
ATOM     75  OD2 ASP A   6     -21.893 -17.727   6.193  1.00  0.85           O1-
ATOM     76  H   ASP A   6     -24.836 -14.908   3.838  1.00  0.00           H  
ATOM     77  HA  ASP A   6     -25.329 -15.521   6.646  1.00  0.00           H  
ATOM     78  HB3 ASP A   6     -22.698 -15.196   7.063  1.00  0.00           H  
ATOM     79  HB2 ASP A   6     -22.560 -15.237   5.412  1.00  0.00           H  
ATOM     80  N   THR A   7     -25.027 -13.100   7.238  1.00  0.80           N  
ATOM     81  CA  THR A   7     -24.911 -11.679   7.647  1.00  0.80           C  
ATOM     82  C   THR A   7     -23.686 -11.548   8.625  1.00  0.80           C  
ATOM     83  O   THR A   7     -22.929 -12.501   8.756  1.00  0.80           O  
ATOM     84  CB  THR A   7     -26.240 -11.176   8.370  1.00  0.80           C  
ATOM     85  OG1 THR A   7     -26.642 -11.964   9.422  1.00  0.80           O  
ATOM     86  CG2 THR A   7     -27.432 -11.043   7.397  1.00  0.80           C  
ATOM     87  H   THR A   7     -25.233 -13.693   8.029  1.00  0.00           H  
ATOM     88  HA  THR A   7     -24.750 -10.988   6.820  1.00  0.00           H  
ATOM     89  HB  THR A   7     -25.883 -10.277   8.872  1.00  0.00           H  
ATOM     90  HG1 THR A   7     -26.376 -12.868   9.242  1.00  0.00           H  
ATOM     91 HG21 THR A   7     -27.722 -12.007   6.980  1.00  0.00           H  
ATOM     92 HG22 THR A   7     -28.231 -10.634   8.016  1.00  0.00           H  
ATOM     93 HG23 THR A   7     -27.233 -10.384   6.551  1.00  0.00           H  
ATOM     94  N   VAL A   8     -23.430 -10.336   9.286  1.00  0.67           N  
ATOM     95  CA  VAL A   8     -22.506 -10.308  10.461  1.00  0.67           C  
ATOM     96  C   VAL A   8     -23.123 -11.096  11.640  1.00  0.67           C  
ATOM     97  O   VAL A   8     -22.484 -11.996  12.109  1.00  0.67           O  
ATOM     98  CB  VAL A   8     -22.110  -8.846  10.905  1.00  0.67           C  
ATOM     99  CG1 VAL A   8     -20.885  -8.873  11.855  1.00  0.67           C  
ATOM    100  CG2 VAL A   8     -21.676  -7.909   9.748  1.00  0.67           C  
ATOM    101  H   VAL A   8     -24.141  -9.618   9.290  1.00  0.00           H  
ATOM    102  HA  VAL A   8     -21.612 -10.797  10.072  1.00  0.00           H  
ATOM    103  HB  VAL A   8     -22.907  -8.450  11.534  1.00  0.00           H  
ATOM    104 HG11 VAL A   8     -20.139  -9.618  11.576  1.00  0.00           H  
ATOM    105 HG12 VAL A   8     -20.383  -7.909  11.941  1.00  0.00           H  
ATOM    106 HG13 VAL A   8     -21.284  -9.174  12.824  1.00  0.00           H  
ATOM    107 HG21 VAL A   8     -20.771  -8.301   9.283  1.00  0.00           H  
ATOM    108 HG22 VAL A   8     -22.519  -7.835   9.060  1.00  0.00           H  
ATOM    109 HG23 VAL A   8     -21.503  -6.895  10.109  1.00  0.00           H  
ATOM    110  N   LEU A   9     -24.347 -10.709  12.024  1.00  0.67           N  
ATOM    111  CA  LEU A   9     -25.160 -11.257  13.118  1.00  0.67           C  
ATOM    112  C   LEU A   9     -25.318 -12.788  13.153  1.00  0.67           C  
ATOM    113  O   LEU A   9     -24.989 -13.545  14.113  1.00  0.67           O  
ATOM    114  CB  LEU A   9     -26.472 -10.525  13.261  1.00  0.67           C  
ATOM    115  CG  LEU A   9     -26.999 -10.391  14.723  1.00  0.67           C  
ATOM    116  CD1 LEU A   9     -26.235  -9.351  15.640  1.00  0.67           C  
ATOM    117  CD2 LEU A   9     -28.536 -10.183  14.731  1.00  0.67           C  
ATOM    118  H   LEU A   9     -24.793  -9.964  11.508  1.00  0.00           H  
ATOM    119  HA  LEU A   9     -24.471 -11.036  13.934  1.00  0.00           H  
ATOM    120  HB3 LEU A   9     -27.273 -10.894  12.619  1.00  0.00           H  
ATOM    121  HB2 LEU A   9     -26.319  -9.472  13.029  1.00  0.00           H  
ATOM    122  HG  LEU A   9     -26.837 -11.392  15.122  1.00  0.00           H  
ATOM    123 HD11 LEU A   9     -25.485  -9.775  16.308  1.00  0.00           H  
ATOM    124 HD12 LEU A   9     -25.793  -8.526  15.082  1.00  0.00           H  
ATOM    125 HD13 LEU A   9     -26.933  -8.858  16.317  1.00  0.00           H  
ATOM    126 HD21 LEU A   9     -28.999 -10.807  15.496  1.00  0.00           H  
ATOM    127 HD22 LEU A   9     -28.658  -9.140  15.023  1.00  0.00           H  
ATOM    128 HD23 LEU A   9     -29.000 -10.358  13.760  1.00  0.00           H  
ATOM    129  N   GLU A  10     -25.945 -13.180  12.010  1.00  0.73           N  
ATOM    130  CA  GLU A  10     -26.376 -14.584  11.798  1.00  0.73           C  
ATOM    131  C   GLU A  10     -25.827 -15.244  10.532  1.00  0.73           C  
ATOM    132  O   GLU A  10     -25.672 -14.546   9.515  1.00  0.73           O  
ATOM    133  CB  GLU A  10     -27.957 -14.656  11.632  1.00  0.73           C  
ATOM    134  CG  GLU A  10     -28.764 -14.029  12.789  1.00  0.73           C  
ATOM    135  CD  GLU A  10     -30.247 -13.632  12.369  1.00  0.73           C  
ATOM    136  OE1 GLU A  10     -31.051 -14.548  12.095  1.00  0.73           O  
ATOM    137  OE2 GLU A  10     -30.471 -12.402  12.221  1.00  0.73           O1-
ATOM    138  H   GLU A  10     -26.155 -12.556  11.244  1.00  0.00           H  
ATOM    139  HA  GLU A  10     -26.122 -15.141  12.700  1.00  0.00           H  
ATOM    140  HB3 GLU A  10     -28.205 -15.708  11.491  1.00  0.00           H  
ATOM    141  HB2 GLU A  10     -28.216 -14.247  10.655  1.00  0.00           H  
ATOM    142  HG3 GLU A  10     -28.242 -13.172  13.213  1.00  0.00           H  
ATOM    143  HG2 GLU A  10     -28.773 -14.762  13.596  1.00  0.00           H  
ATOM    144  N   ASP A  11     -65.011 -11.248   7.738  1.00111.63           N1+
ANISOU  144  N   ASP A  11    15362  12587  14464   5244  -2066   4465
ATOM    145  CA  ASP A  11     -64.051 -11.409   6.519  1.00113.79           C  
ANISOU  145  CA  ASP A  11    15470  13132  14631   5129  -2122   4333
ATOM    146  C   ASP A  11     -62.689 -10.761   7.042  1.00111.81           C  
ANISOU  146  C   ASP A  11    15151  12833  14501   5018  -1981   4146
ATOM    147  O   ASP A  11     -62.760  -9.770   7.770  1.00115.87           O  
ANISOU  147  O   ASP A  11    15577  13245  15202   5116  -1925   4056
ATOM    148  CB  ASP A  11     -64.536 -10.739   5.268  1.00116.10           C  
ANISOU  148  CB  ASP A  11    15522  13674  14919   5268  -2321   4301
ATOM    149  CG  ASP A  11     -65.925 -11.224   4.698  1.00120.75           C  
ANISOU  149  CG  ASP A  11    16171  14375  15335   5344  -2488   4468
ATOM    150  OD1 ASP A  11     -66.289 -12.399   4.920  1.00122.95           O  
ANISOU  150  OD1 ASP A  11    16677  14493  15546   5351  -2436   4630
ATOM    151  OD2 ASP A  11     -66.598 -10.514   3.972  1.00123.11           O1-
ANISOU  151  OD2 ASP A  11    16289  14918  15569   5394  -2673   4436
ATOM    152  H1  ASP A  11     -64.596 -11.496   8.625  1.00  0.00           H  
ATOM    153  H2  ASP A  11     -65.356 -10.302   7.661  1.00  0.00           H  
ATOM    154  H3  ASP A  11     -65.778 -11.874   7.540  1.00  0.00           H  
ATOM    155  HA  ASP A  11     -64.058 -12.494   6.416  1.00  0.00           H  
ATOM    156  HB3 ASP A  11     -63.794 -10.820   4.474  1.00  0.00           H  
ATOM    157  HB2 ASP A  11     -64.612  -9.659   5.389  1.00  0.00           H  
ATOM    158  N   THR A  12     -61.564 -11.498   6.868  1.00101.89           N  
ANISOU  158  N   THR A  12    13934  11649  13129   4820  -1920   4088
ATOM    159  CA  THR A  12     -60.230 -11.163   7.445  1.00 94.29           C  
ANISOU  159  CA  THR A  12    12932  10637  12257   4698  -1783   3924
ATOM    160  C   THR A  12     -59.330 -10.490   6.294  1.00 87.88           C  
ANISOU  160  C   THR A  12    12016  10072  11300   4546  -1823   3831
ATOM    161  O   THR A  12     -59.371 -10.797   5.097  1.00 89.62           O  
ANISOU  161  O   THR A  12    12290  10432  11331   4483  -1905   3909
ATOM    162  CB  THR A  12     -59.537 -12.402   7.976  1.00 93.62           C  
ANISOU  162  CB  THR A  12    13078  10263  12231   4585  -1609   3959
ATOM    163  OG1 THR A  12     -60.175 -13.077   9.084  1.00 90.27           O  
ANISOU  163  OG1 THR A  12    12833   9818  11648   4494  -1608   4117
ATOM    164  CG2 THR A  12     -57.997 -12.367   8.316  1.00104.77           C  
ANISOU  164  CG2 THR A  12    14567  11405  13835   4726  -1551   3986
ATOM    165  H   THR A  12     -61.596 -12.396   6.408  1.00  0.00           H  
ATOM    166  HA  THR A  12     -60.401 -10.552   8.331  1.00  0.00           H  
ATOM    167  HB  THR A  12     -59.519 -13.182   7.215  1.00  0.00           H  
ATOM    168  HG1 THR A  12     -60.668 -12.426   9.589  1.00  0.00           H  
ATOM    169 HG21 THR A  12     -57.672 -13.218   8.914  1.00  0.00           H  
ATOM    170 HG22 THR A  12     -57.364 -12.522   7.441  1.00  0.00           H  
ATOM    171 HG23 THR A  12     -57.618 -11.500   8.858  1.00  0.00           H  
ATOM    172  N   ILE A  13     -58.445  -9.643   6.792  1.00 85.25           N  
ANISOU  172  N   ILE A  13    11544   9791  11057   4490  -1762   3663
ATOM    173  CA  ILE A  13     -57.350  -9.083   5.993  1.00 82.49           C  
ANISOU  173  CA  ILE A  13    11109   9635  10598   4329  -1771   3559
ATOM    174  C   ILE A  13     -56.053  -9.293   6.864  1.00 79.83           C  
ANISOU  174  C   ILE A  13    10820   9155  10356   4211  -1593   3448
ATOM    175  O   ILE A  13     -56.073  -9.100   8.098  1.00 80.00           O  
ANISOU  175  O   ILE A  13    10828   9021  10548   4288  -1502   3385
ATOM    176  CB  ILE A  13     -57.659  -7.634   5.538  1.00 82.50           C  
ANISOU  176  CB  ILE A  13    10832   9905  10608   4384  -1921   3460
ATOM    177  CG1 ILE A  13     -56.782  -7.192   4.394  1.00 80.17           C  
ANISOU  177  CG1 ILE A  13    10477   9819  10167   4215  -1966   3379
ATOM    178  CG2 ILE A  13     -57.517  -6.681   6.755  1.00 82.11           C  
ANISOU  178  CG2 ILE A  13    10608   9823  10766   4468  -1854   3335
ATOM    179  CD1 ILE A  13     -57.089  -5.740   3.875  1.00 80.28           C  
ANISOU  179  CD1 ILE A  13    10217  10087  10201   4241  -2124   3278
ATOM    180  H   ILE A  13     -58.382  -9.362   7.760  1.00  0.00           H  
ATOM    181  HA  ILE A  13     -57.221  -9.677   5.088  1.00  0.00           H  
ATOM    182  HB  ILE A  13     -58.684  -7.632   5.165  1.00  0.00           H  
ATOM    183 HG13 ILE A  13     -56.701  -7.888   3.559  1.00  0.00           H  
ATOM    184 HG12 ILE A  13     -55.785  -7.100   4.826  1.00  0.00           H  
ATOM    185 HG21 ILE A  13     -58.026  -7.083   7.631  1.00  0.00           H  
ATOM    186 HG22 ILE A  13     -56.524  -6.236   6.832  1.00  0.00           H  
ATOM    187 HG23 ILE A  13     -58.111  -5.835   6.412  1.00  0.00           H  
ATOM    188 HD11 ILE A  13     -57.974  -5.710   3.237  1.00  0.00           H  
ATOM    189 HD12 ILE A  13     -57.286  -4.929   4.576  1.00  0.00           H  
ATOM    190 HD13 ILE A  13     -56.200  -5.366   3.367  1.00  0.00           H  
ATOM    191  N   CYS A  14     -55.027  -9.956   6.292  1.00 77.54           N  
ANISOU  191  N   CYS A  14    10598   8915   9950   4030  -1541   3422
ATOM    192  CA  CYS A  14     -53.732 -10.119   6.919  1.00 85.22           C  
ANISOU  192  CA  CYS A  14    11633   9753  10995   3902  -1381   3327
ATOM    193  C   CYS A  14     -52.607  -9.471   6.049  1.00 72.42           C  
ANISOU  193  C   CYS A  14     9875   8345   9296   3778  -1397   3206
ATOM    194  O   CYS A  14     -52.812  -9.520   4.806  1.00 72.40           O  
ANISOU  194  O   CYS A  14     9792   8566   9149   3748  -1521   3215
ATOM    195  CB  CYS A  14     -53.259 -11.594   7.078  1.00 85.83           C  
ANISOU  195  CB  CYS A  14    11958   9618  11036   3781  -1272   3432
ATOM    196  SG  CYS A  14     -54.484 -12.630   7.838  1.00 95.59           S  
ANISOU  196  SG  CYS A  14    13377  10543  12399   3895  -1227   3565
ATOM    197  H   CYS A  14     -55.075 -10.118   5.296  1.00  0.00           H  
ATOM    198  HA  CYS A  14     -53.702  -9.692   7.921  1.00  0.00           H  
ATOM    199  HB3 CYS A  14     -52.278 -11.719   7.539  1.00  0.00           H  
ATOM    200  HB2 CYS A  14     -53.082 -12.042   6.100  1.00  0.00           H  
ATOM    201  HG  CYS A  14     -53.801 -12.760   8.980  1.00  0.00           H  
ATOM    202  N   ILE A  15     -51.540  -8.942   6.565  1.00 70.33           N  
ANISOU  202  N   ILE A  15     9590   8004   9129   3708  -1277   3087
ATOM    203  CA  ILE A  15     -50.327  -8.419   5.923  1.00 67.69           C  
ANISOU  203  CA  ILE A  15     9151   7831   8736   3576  -1263   2975
ATOM    204  C   ILE A  15     -49.209  -9.479   6.126  1.00 65.89           C  
ANISOU  204  C   ILE A  15     9102   7435   8499   3414  -1121   2972
ATOM    205  O   ILE A  15     -49.180 -10.181   7.162  1.00 65.90           O  
ANISOU  205  O   ILE A  15     9210   7201   8629   3419  -1006   2949
ATOM    206  CB  ILE A  15     -49.898  -7.071   6.611  1.00 68.24           C  
ANISOU  206  CB  ILE A  15     9006   7988   8936   3640  -1248   2831
ATOM    207  CG1 ILE A  15     -49.708  -7.213   8.171  1.00 68.35           C  
ANISOU  207  CG1 ILE A  15     8792   8231   8948   3749  -1410   2824
ATOM    208  CG2 ILE A  15     -50.890  -5.914   6.364  1.00 64.04           C  
ANISOU  208  CG2 ILE A  15     8422   7532   8378   3490  -1180   2721
ATOM    209  CD1 ILE A  15     -48.231  -7.610   8.526  1.00 71.20           C  
ANISOU  209  CD1 ILE A  15     9137   8511   9404   3937  -1454   2893
ATOM    210  H   ILE A  15     -51.411  -8.962   7.567  1.00  0.00           H  
ATOM    211  HA  ILE A  15     -50.548  -8.190   4.880  1.00  0.00           H  
ATOM    212  HB  ILE A  15     -48.921  -6.757   6.243  1.00  0.00           H  
ATOM    213 HG13 ILE A  15     -50.369  -7.836   8.772  1.00  0.00           H  
ATOM    214 HG12 ILE A  15     -49.801  -6.256   8.685  1.00  0.00           H  
ATOM    215 HG21 ILE A  15     -50.773  -5.162   7.145  1.00  0.00           H  
ATOM    216 HG22 ILE A  15     -50.702  -5.399   5.422  1.00  0.00           H  
ATOM    217 HG23 ILE A  15     -51.945  -6.183   6.309  1.00  0.00           H  
ATOM    218 HD11 ILE A  15     -48.017  -8.679   8.525  1.00  0.00           H  
ATOM    219 HD12 ILE A  15     -47.447  -7.051   8.016  1.00  0.00           H  
ATOM    220 HD13 ILE A  15     -48.039  -7.384   9.575  1.00  0.00           H  
ATOM    221  N   GLY A  16     -48.385  -9.526   5.142  1.00 64.56           N  
ANISOU  221  N   GLY A  16     8968   7383   8178   3272  -1132   2992
ATOM    222  CA  GLY A  16     -47.282 -10.489   5.025  1.00 64.32           C  
ANISOU  222  CA  GLY A  16     9087   7213   8139   3107  -1002   2998
ATOM    223  C   GLY A  16     -46.393 -10.139   3.814  1.00 66.00           C  
ANISOU  223  C   GLY A  16     9224   7617   8234   2923  -1009   2899
ATOM    224  O   GLY A  16     -46.202  -8.975   3.391  1.00 62.88           O  
ANISOU  224  O   GLY A  16     8654   7449   7789   2933  -1113   2809
ATOM    225  H   GLY A  16     -48.423  -8.927   4.330  1.00  0.00           H  
ATOM    226  HA3 GLY A  16     -47.566 -11.540   4.974  1.00  0.00           H  
ATOM    227  HA2 GLY A  16     -46.714 -10.343   5.944  1.00  0.00           H  
ATOM    228  N   TYR A  17     -45.795 -11.294   3.425  1.00 60.03           N  
ANISOU  228  N   TYR A  17     8588   6771   7448   2736   -905   2899
ATOM    229  CA  TYR A  17     -44.738 -11.410   2.439  1.00 57.49           C  
ANISOU  229  CA  TYR A  17     8199   6610   7033   2543   -895   2779
ATOM    230  C   TYR A  17     -44.632 -12.833   1.804  1.00 57.57           C  
ANISOU  230  C   TYR A  17     8359   6595   6920   2430   -832   2898
ATOM    231  O   TYR A  17     -45.200 -13.812   2.376  1.00 58.99           O  
ANISOU  231  O   TYR A  17     8697   6594   7123   2464   -766   3060
ATOM    232  CB  TYR A  17     -43.434 -11.033   3.121  1.00 55.36           C  
ANISOU  232  CB  TYR A  17     7859   6279   6897   2401   -808   2585
ATOM    233  CG  TYR A  17     -42.690 -12.092   3.899  1.00 55.47           C  
ANISOU  233  CG  TYR A  17     8005   6014   7057   2363   -689   2588
ATOM    234  CD1 TYR A  17     -41.650 -12.806   3.251  1.00 54.86           C  
ANISOU  234  CD1 TYR A  17     8050   5814   6982   2193   -595   2619
ATOM    235  CD2 TYR A  17     -42.977 -12.344   5.286  1.00 56.34           C  
ANISOU  235  CD2 TYR A  17     8113   5983   7311   2498   -675   2553
ATOM    236  CE1 TYR A  17     -40.934 -13.801   3.960  1.00 55.16           C  
ANISOU  236  CE1 TYR A  17     8202   5587   7168   2146   -508   2612
ATOM    237  CE2 TYR A  17     -42.172 -13.253   6.014  1.00 56.63           C  
ANISOU  237  CE2 TYR A  17     8285   5752   7480   2464   -582   2537
ATOM    238  CZ  TYR A  17     -41.144 -13.965   5.360  1.00 56.05           C  
ANISOU  238  CZ  TYR A  17     8329   5553   7413   2281   -507   2564
ATOM    239  OH  TYR A  17     -40.316 -14.832   6.050  1.00 75.22           O  
ANISOU  239  OH  TYR A  17    10887   7707   9986   2234   -435   2539
ATOM    240  H   TYR A  17     -46.037 -12.179   3.845  1.00  0.00           H  
ATOM    241  HA  TYR A  17     -45.021 -10.749   1.620  1.00  0.00           H  
ATOM    242  HB3 TYR A  17     -43.655 -10.169   3.747  1.00  0.00           H  
ATOM    243  HB2 TYR A  17     -42.731 -10.666   2.374  1.00  0.00           H  
ATOM    244  HD1 TYR A  17     -41.465 -12.613   2.204  1.00  0.00           H  
ATOM    245  HD2 TYR A  17     -43.757 -11.745   5.734  1.00  0.00           H  
ATOM    246  HE1 TYR A  17     -40.097 -14.234   3.431  1.00  0.00           H  
ATOM    247  HE2 TYR A  17     -42.415 -13.350   7.062  1.00  0.00           H  
ATOM    248  HH  TYR A  17     -39.680 -15.216   5.443  1.00  0.00           H  
ATOM    249  N   HIS A  18     -44.066 -12.970   0.544  1.00 56.88           N  
ANISOU  249  N   HIS A  18     8217   6686   6710   2298   -845   2815
ATOM    250  CA  HIS A  18     -44.098 -14.262  -0.110  1.00 56.37           C  
ANISOU  250  CA  HIS A  18     8267   6663   6488   2215   -794   2920
ATOM    251  C   HIS A  18     -42.979 -15.185   0.412  1.00 55.63           C  
ANISOU  251  C   HIS A  18     8273   6370   6496   2051   -630   2943
ATOM    252  O   HIS A  18     -41.955 -14.809   0.996  1.00 54.28           O  
ANISOU  252  O   HIS A  18     8059   6078   6486   1954   -573   2814
ATOM    253  CB  HIS A  18     -44.071 -14.049  -1.685  1.00 55.11           C  
ANISOU  253  CB  HIS A  18     8013   6750   6178   2132   -860   2797
ATOM    254  CG  HIS A  18     -42.705 -13.696  -2.365  1.00 58.18           C  
ANISOU  254  CG  HIS A  18     8512   7201   6391   2054   -795   2883
ATOM    255  ND1 HIS A  18     -42.415 -12.511  -3.075  1.00 57.25           N  
ANISOU  255  ND1 HIS A  18     8489   7197   6068   2174   -856   3032
ATOM    256  CD2 HIS A  18     -41.596 -14.446  -2.504  1.00 53.99           C  
ANISOU  256  CD2 HIS A  18     8010   6644   5858   1880   -669   2844
ATOM    257  CE1 HIS A  18     -41.143 -12.555  -3.515  1.00 57.85           C  
ANISOU  257  CE1 HIS A  18     8651   7313   6015   2079   -757   3082
ATOM    258  NE2 HIS A  18     -40.574 -13.744  -3.263  1.00 56.08           N  
ANISOU  258  NE2 HIS A  18     8381   7005   5920   1899   -642   2971
ATOM    259  H   HIS A  18     -43.728 -12.197  -0.011  1.00  0.00           H  
ATOM    260  HA  HIS A  18     -45.041 -14.761   0.115  1.00  0.00           H  
ATOM    261  HB3 HIS A  18     -44.791 -13.413  -2.200  1.00  0.00           H  
ATOM    262  HB2 HIS A  18     -44.200 -15.068  -2.051  1.00  0.00           H  
ATOM    263  HD1 HIS A  18     -43.085 -11.775  -3.249  1.00  0.00           H  
ATOM    264  HD2 HIS A  18     -41.508 -15.505  -2.314  1.00  0.00           H  
ATOM    265  HE1 HIS A  18     -40.743 -11.844  -4.222  1.00  0.00           H  
ATOM    266  N   ALA A  19     -43.224 -16.496   0.142  1.00 58.40           N  
ANISOU  266  N   ALA A  19     8755   6689   6746   2022   -556   3114
ATOM    267  CA  ALA A  19     -42.210 -17.540   0.126  1.00 56.28           C  
ANISOU  267  CA  ALA A  19     8561   6263   6560   1851   -402   3155
ATOM    268  C   ALA A  19     -42.250 -18.375  -1.115  1.00 56.96           C  
ANISOU  268  C   ALA A  19     8719   6471   6451   1814   -343   3285
ATOM    269  O   ALA A  19     -43.149 -18.062  -1.912  1.00 58.32           O  
ANISOU  269  O   ALA A  19     8934   6796   6430   1949   -416   3385
ATOM    270  CB  ALA A  19     -42.496 -18.469   1.364  1.00 57.78           C  
ANISOU  270  CB  ALA A  19     8867   6160   6929   1878   -333   3284
ATOM    271  H   ALA A  19     -44.077 -16.843  -0.274  1.00  0.00           H  
ATOM    272  HA  ALA A  19     -41.186 -17.168   0.172  1.00  0.00           H  
ATOM    273  HB1 ALA A  19     -43.577 -18.601   1.422  1.00  0.00           H  
ATOM    274  HB2 ALA A  19     -41.985 -19.429   1.291  1.00  0.00           H  
ATOM    275  HB3 ALA A  19     -42.139 -17.956   2.258  1.00  0.00           H  
ATOM    276  N   ASN A  20     -41.342 -19.364  -1.298  1.00 56.15           N  
ANISOU  276  N   ASN A  20     8630   6309   6397   1635   -210   3283
ATOM    277  CA  ASN A  20     -41.209 -20.269  -2.493  1.00 56.89           C  
ANISOU  277  CA  ASN A  20     8788   6512   6316   1595   -120   3410
ATOM    278  C   ASN A  20     -40.332 -21.519  -2.123  1.00 56.69           C  
ANISOU  278  C   ASN A  20     8783   6320   6438   1410     48   3465
ATOM    279  O   ASN A  20     -40.312 -21.878  -0.984  1.00 59.31           O  
ANISOU  279  O   ASN A  20     9093   6445   6996   1319     73   3407
ATOM    280  CB  ASN A  20     -40.632 -19.456  -3.682  1.00 57.59           C  
ANISOU  280  CB  ASN A  20     8796   6873   6214   1586   -187   3261
ATOM    281  CG  ASN A  20     -39.286 -18.820  -3.412  1.00 58.89           C  
ANISOU  281  CG  ASN A  20     8820   7056   6497   1441   -198   3018
ATOM    282  OD1 ASN A  20     -38.651 -18.991  -2.369  1.00 70.55           O  
ANISOU  282  OD1 ASN A  20    10267   8357   8183   1336   -144   2962
ATOM    283  ND2 ASN A  20     -38.921 -18.020  -4.360  1.00 57.77           N  
ANISOU  283  ND2 ASN A  20     8603   7127   6221   1438   -275   2872
ATOM    284  H   ASN A  20     -40.754 -19.554  -0.499  1.00  0.00           H  
ATOM    285  HA  ASN A  20     -42.177 -20.636  -2.838  1.00  0.00           H  
ATOM    286  HB3 ASN A  20     -41.372 -18.665  -3.810  1.00  0.00           H  
ATOM    287  HB2 ASN A  20     -40.540 -19.988  -4.629  1.00  0.00           H  
ATOM    288 HD22 ASN A  20     -38.072 -17.480  -4.273  1.00  0.00           H  
ATOM    289 HD21 ASN A  20     -39.454 -18.030  -5.219  1.00  0.00           H  
ATOM    290  N   ASN A  21     -39.673 -22.198  -3.088  1.00 57.31           N  
ANISOU  290  N   ASN A  21     8900   6493   6383   1358    160   3574
ATOM    291  CA  ASN A  21     -39.078 -23.536  -2.867  1.00 65.24           C  
ANISOU  291  CA  ASN A  21     9900   7369   7519   1181    327   3647
ATOM    292  C   ASN A  21     -37.532 -23.296  -2.828  1.00 59.84           C  
ANISOU  292  C   ASN A  21     9086   6776   6876   1025    347   3438
ATOM    293  O   ASN A  21     -36.802 -24.312  -2.692  1.00 72.52           O  
ANISOU  293  O   ASN A  21    10668   8363   8523    894    484   3496
ATOM    294  CB  ASN A  21     -39.516 -24.582  -3.950  1.00 80.02           C  
ANISOU  294  CB  ASN A  21    11859   9302   9244   1188    449   3838
ATOM    295  CG  ASN A  21     -40.966 -24.926  -3.768  1.00 84.90           C  
ANISOU  295  CG  ASN A  21    12477  10210   9571   1268    427   3795
ATOM    296  OD1 ASN A  21     -41.495 -25.056  -2.684  1.00 82.86           O  
ANISOU  296  OD1 ASN A  21    12183  10104   9198   1363    289   3665
ATOM    297  ND2 ASN A  21     -41.742 -24.915  -4.811  1.00103.68           N  
ANISOU  297  ND2 ASN A  21    14895  12663  11833   1231    560   3896
ATOM    298  H   ASN A  21     -39.670 -21.897  -4.052  1.00  0.00           H  
ATOM    299  HA  ASN A  21     -39.380 -24.003  -1.930  1.00  0.00           H  
ATOM    300  HB3 ASN A  21     -38.955 -25.516  -3.906  1.00  0.00           H  
ATOM    301  HB2 ASN A  21     -39.277 -24.148  -4.921  1.00  0.00           H  
ATOM    302 HD22 ASN A  21     -42.686 -25.158  -4.545  1.00  0.00           H  
ATOM    303 HD21 ASN A  21     -41.349 -24.689  -5.714  1.00  0.00           H  
ATOM    304  N   LEU A  22     -19.482 -12.437  -8.125  1.00  0.84           N  
ATOM    305  CA  LEU A  22     -18.166 -13.048  -8.299  1.00  0.84           C  
ATOM    306  C   LEU A  22     -18.322 -13.854  -9.603  1.00  0.84           C  
ATOM    307  O   LEU A  22     -19.349 -14.542  -9.762  1.00  0.84           O  
ATOM    308  CB  LEU A  22     -17.672 -13.873  -7.030  1.00  0.84           C  
ATOM    309  CG  LEU A  22     -16.240 -14.480  -7.155  1.00  0.84           C  
ATOM    310  CD1 LEU A  22     -15.176 -13.377  -7.178  1.00  0.84           C  
ATOM    311  CD2 LEU A  22     -15.960 -15.309  -5.869  1.00  0.84           C  
ATOM    312  H   LEU A  22     -20.314 -12.999  -8.237  1.00  0.00           H  
ATOM    313  HA  LEU A  22     -17.421 -12.284  -8.522  1.00  0.00           H  
ATOM    314  HB3 LEU A  22     -18.397 -14.671  -6.868  1.00  0.00           H  
ATOM    315  HB2 LEU A  22     -17.739 -13.202  -6.174  1.00  0.00           H  
ATOM    316  HG  LEU A  22     -16.134 -15.185  -7.980  1.00  0.00           H  
ATOM    317 HD11 LEU A  22     -14.295 -13.474  -6.544  1.00  0.00           H  
ATOM    318 HD12 LEU A  22     -14.957 -13.196  -8.231  1.00  0.00           H  
ATOM    319 HD13 LEU A  22     -15.685 -12.476  -6.835  1.00  0.00           H  
ATOM    320 HD21 LEU A  22     -16.828 -15.293  -5.209  1.00  0.00           H  
ATOM    321 HD22 LEU A  22     -15.722 -16.327  -6.174  1.00  0.00           H  
ATOM    322 HD23 LEU A  22     -15.186 -14.819  -5.277  1.00  0.00           H  
ATOM    323  N   GLU A  23     -17.353 -13.657 -10.547  1.00  0.83           N  
ATOM    324  CA  GLU A  23     -17.153 -14.452 -11.720  1.00  0.83           C  
ATOM    325  C   GLU A  23     -16.033 -15.463 -11.376  1.00  0.83           C  
ATOM    326  O   GLU A  23     -14.994 -15.093 -10.873  1.00  0.83           O  
ATOM    327  CB  GLU A  23     -16.844 -13.568 -12.945  1.00  0.83           C  
ATOM    328  CG  GLU A  23     -16.724 -14.075 -14.411  1.00  0.83           C  
ATOM    329  CD  GLU A  23     -18.001 -14.627 -14.951  1.00  0.83           C  
ATOM    330  OE1 GLU A  23     -19.095 -14.603 -14.383  1.00  0.83           O  
ATOM    331  OE2 GLU A  23     -17.911 -15.155 -16.045  1.00  0.83           O1-
ATOM    332  H   GLU A  23     -16.607 -13.033 -10.274  1.00  0.00           H  
ATOM    333  HA  GLU A  23     -18.038 -15.048 -11.945  1.00  0.00           H  
ATOM    334  HB3 GLU A  23     -15.863 -13.135 -12.747  1.00  0.00           H  
ATOM    335  HB2 GLU A  23     -17.491 -12.691 -12.927  1.00  0.00           H  
ATOM    336  HG3 GLU A  23     -15.923 -14.811 -14.487  1.00  0.00           H  
ATOM    337  HG2 GLU A  23     -16.430 -13.318 -15.137  1.00  0.00           H  
ATOM    338  N   ASN A  24     -16.203 -16.720 -11.883  1.00  0.84           N  
ATOM    339  CA  ASN A  24     -15.214 -17.762 -11.661  1.00  0.84           C  
ATOM    340  C   ASN A  24     -14.591 -18.254 -13.010  1.00  0.84           C  
ATOM    341  O   ASN A  24     -13.598 -19.020 -13.060  1.00  0.84           O  
ATOM    342  CB  ASN A  24     -15.861 -19.009 -11.013  1.00  0.84           C  
ATOM    343  CG  ASN A  24     -16.423 -18.803  -9.606  1.00  0.84           C  
ATOM    344  OD1 ASN A  24     -17.640 -18.586  -9.402  1.00  0.84           O  
ATOM    345  ND2 ASN A  24     -15.622 -19.295  -8.658  1.00  0.84           N  
ATOM    346  H   ASN A  24     -17.114 -16.960 -12.248  1.00  0.00           H  
ATOM    347  HA  ASN A  24     -14.380 -17.462 -11.026  1.00  0.00           H  
ATOM    348  HB3 ASN A  24     -15.083 -19.772 -11.015  1.00  0.00           H  
ATOM    349  HB2 ASN A  24     -16.642 -19.358 -11.690  1.00  0.00           H  
ATOM    350 HD22 ASN A  24     -15.896 -19.527  -7.714  1.00  0.00           H  
ATOM    351 HD21 ASN A  24     -14.836 -19.874  -8.919  1.00  0.00           H  
ATOM    352  N   SER A  25     -15.254 -17.930 -14.135  1.00  0.86           N  
ATOM    353  CA  SER A  25     -15.067 -18.521 -15.492  1.00  0.86           C  
ATOM    354  C   SER A  25     -14.461 -17.463 -16.410  1.00  0.86           C  
ATOM    355  O   SER A  25     -14.301 -16.305 -16.086  1.00  0.86           O  
ATOM    356  CB  SER A  25     -16.422 -18.984 -15.956  1.00  0.86           C  
ATOM    357  OG  SER A  25     -16.334 -19.912 -17.003  1.00  0.86           O  
ATOM    358  H   SER A  25     -16.045 -17.323 -13.970  1.00  0.00           H  
ATOM    359  HA  SER A  25     -14.293 -19.286 -15.416  1.00  0.00           H  
ATOM    360  HB3 SER A  25     -17.107 -18.164 -16.173  1.00  0.00           H  
ATOM    361  HB2 SER A  25     -16.872 -19.362 -15.039  1.00  0.00           H  
ATOM    362  HG  SER A  25     -17.142 -19.960 -17.519  1.00  0.00           H  
ATOM    363  N   HIS A  26     -13.997 -17.958 -17.519  1.00  0.83           N  
ATOM    364  CA  HIS A  26     -13.187 -17.300 -18.567  1.00  0.83           C  
ATOM    365  C   HIS A  26     -13.231 -18.269 -19.797  1.00  0.83           C  
ATOM    366  O   HIS A  26     -13.408 -19.489 -19.543  1.00  0.83           O  
ATOM    367  CB  HIS A  26     -11.716 -17.054 -18.154  1.00  0.83           C  
ATOM    368  CG  HIS A  26     -10.883 -18.285 -17.899  1.00  0.83           C  
ATOM    369  ND1 HIS A  26     -10.095 -18.790 -18.900  1.00  0.83           N  
ATOM    370  CD2 HIS A  26     -10.886 -19.206 -16.843  1.00  0.83           C  
ATOM    371  CE1 HIS A  26      -9.431 -19.772 -18.371  1.00  0.83           C  
ATOM    372  NE2 HIS A  26      -9.800 -20.067 -17.150  1.00  0.83           N  
ATOM    373  H   HIS A  26     -14.243 -18.913 -17.735  1.00  0.00           H  
ATOM    374  HA  HIS A  26     -13.569 -16.290 -18.712  1.00  0.00           H  
ATOM    375  HB3 HIS A  26     -11.634 -16.432 -17.263  1.00  0.00           H  
ATOM    376  HB2 HIS A  26     -11.295 -16.579 -19.040  1.00  0.00           H  
ATOM    377  HD2 HIS A  26     -11.487 -19.179 -15.945  1.00  0.00           H  
ATOM    378  HE1 HIS A  26      -8.591 -20.304 -18.795  1.00  0.00           H  
ATOM    379  HE2 HIS A  26      -9.345 -20.783 -16.602  1.00  0.00           H  
ATOM    380  N   ASN A  27     -13.234 -17.741 -21.058  1.00  0.86           N  
ATOM    381  CA  ASN A  27     -13.451 -18.537 -22.276  1.00  0.86           C  
ATOM    382  C   ASN A  27     -12.206 -19.467 -22.631  1.00  0.86           C  
ATOM    383  O   ASN A  27     -12.412 -20.323 -23.496  1.00  0.86           O  
ATOM    384  CB  ASN A  27     -13.882 -17.528 -23.366  1.00  0.86           C  
ATOM    385  CG  ASN A  27     -12.749 -16.684 -23.911  1.00  0.86           C  
ATOM    386  OD1 ASN A  27     -11.580 -16.690 -23.428  1.00  0.86           O  
ATOM    387  ND2 ASN A  27     -13.049 -15.897 -24.923  1.00  0.86           N  
ATOM    388  H   ASN A  27     -13.094 -16.750 -21.189  1.00  0.00           H  
ATOM    389  HA  ASN A  27     -14.319 -19.188 -22.172  1.00  0.00           H  
ATOM    390  HB3 ASN A  27     -14.616 -16.845 -22.937  1.00  0.00           H  
ATOM    391  HB2 ASN A  27     -14.244 -18.058 -24.247  1.00  0.00           H  
ATOM    392 HD22 ASN A  27     -12.342 -15.267 -25.275  1.00  0.00           H  
ATOM    393 HD21 ASN A  27     -14.009 -15.891 -25.239  1.00  0.00           H  
ATOM    394  N   GLY A  28     -11.050 -19.300 -21.958  1.00  0.91           N  
ATOM    395  CA  GLY A  28      -9.995 -20.201 -21.970  1.00  0.91           C  
ATOM    396  C   GLY A  28      -9.123 -19.852 -23.217  1.00  0.91           C  
ATOM    397  O   GLY A  28      -8.245 -20.658 -23.489  1.00  0.91           O  
ATOM    398  H   GLY A  28     -11.056 -18.639 -21.195  1.00  0.00           H  
ATOM    399  HA3 GLY A  28     -10.454 -21.177 -22.123  1.00  0.00           H  
ATOM    400  HA2 GLY A  28      -9.362 -20.244 -21.083  1.00  0.00           H  
ATOM    401  N   LYS A  29      -9.342 -18.731 -23.897  1.00  0.84           N  
ATOM    402  CA  LYS A  29      -8.601 -18.314 -25.055  1.00  0.84           C  
ATOM    403  C   LYS A  29      -7.798 -17.044 -24.863  1.00  0.84           C  
ATOM    404  O   LYS A  29      -8.121 -16.266 -24.009  1.00  0.84           O  
ATOM    405  CB  LYS A  29      -9.735 -18.008 -26.092  1.00  0.84           C  
ATOM    406  CG  LYS A  29     -10.376 -19.219 -26.639  1.00  0.84           C  
ATOM    407  CD  LYS A  29     -11.998 -19.182 -26.597  1.00  0.84           C  
ATOM    408  CE  LYS A  29     -12.700 -20.487 -26.991  1.00  0.84           C  
ATOM    409  NZ  LYS A  29     -12.405 -20.977 -28.356  1.00  0.84           N1+
ATOM    410  H   LYS A  29     -10.232 -18.280 -23.737  1.00  0.00           H  
ATOM    411  HA  LYS A  29      -7.888 -19.067 -25.392  1.00  0.00           H  
ATOM    412  HB3 LYS A  29      -9.291 -17.504 -26.951  1.00  0.00           H  
ATOM    413  HB2 LYS A  29     -10.537 -17.379 -25.706  1.00  0.00           H  
ATOM    414  HG3 LYS A  29      -9.896 -20.099 -26.211  1.00  0.00           H  
ATOM    415  HG2 LYS A  29     -10.101 -19.296 -27.691  1.00  0.00           H  
ATOM    416  HD3 LYS A  29     -12.364 -18.342 -27.187  1.00  0.00           H  
ATOM    417  HD2 LYS A  29     -12.403 -18.884 -25.629  1.00  0.00           H  
ATOM    418  HE3 LYS A  29     -13.755 -20.288 -26.798  1.00  0.00           H  
ATOM    419  HE2 LYS A  29     -12.358 -21.314 -26.369  1.00  0.00           H  
ATOM    420  HZ1 LYS A  29     -12.301 -20.208 -29.002  1.00  0.00           H  
ATOM    421  HZ2 LYS A  29     -11.545 -21.495 -28.473  1.00  0.00           H  
ATOM    422  HZ3 LYS A  29     -13.163 -21.548 -28.705  1.00  0.00           H  
ATOM    423  N   LEU A  30      -6.864 -16.934 -25.787  1.00  0.85           N  
ATOM    424  CA  LEU A  30      -6.009 -15.780 -26.113  1.00  0.85           C  
ATOM    425  C   LEU A  30      -6.767 -15.127 -27.310  1.00  0.85           C  
ATOM    426  O   LEU A  30      -6.662 -15.587 -28.442  1.00  0.85           O  
ATOM    427  CB  LEU A  30      -4.536 -16.152 -26.397  1.00  0.85           C  
ATOM    428  CG  LEU A  30      -3.568 -16.808 -25.229  1.00  0.85           C  
ATOM    429  CD1 LEU A  30      -2.051 -16.932 -25.560  1.00  0.85           C  
ATOM    430  CD2 LEU A  30      -3.775 -16.103 -23.870  1.00  0.85           C  
ATOM    431  H   LEU A  30      -6.673 -17.720 -26.391  1.00  0.00           H  
ATOM    432  HA  LEU A  30      -6.042 -15.161 -25.216  1.00  0.00           H  
ATOM    433  HB3 LEU A  30      -4.045 -15.205 -26.620  1.00  0.00           H  
ATOM    434  HB2 LEU A  30      -4.553 -16.754 -27.305  1.00  0.00           H  
ATOM    435  HG  LEU A  30      -3.990 -17.795 -25.037  1.00  0.00           H  
ATOM    436 HD11 LEU A  30      -2.002 -16.694 -26.623  1.00  0.00           H  
ATOM    437 HD12 LEU A  30      -1.445 -16.255 -24.957  1.00  0.00           H  
ATOM    438 HD13 LEU A  30      -1.736 -17.953 -25.349  1.00  0.00           H  
ATOM    439 HD21 LEU A  30      -4.427 -16.688 -23.222  1.00  0.00           H  
ATOM    440 HD22 LEU A  30      -2.827 -16.035 -23.335  1.00  0.00           H  
ATOM    441 HD23 LEU A  30      -4.232 -15.115 -23.930  1.00  0.00           H  
ATOM    442  N   CYS A  31      -7.429 -13.994 -26.958  1.00  0.85           N  
ATOM    443  CA  CYS A  31      -8.430 -13.275 -27.833  1.00  0.85           C  
ATOM    444  C   CYS A  31      -7.789 -11.956 -28.301  1.00  0.85           C  
ATOM    445  O   CYS A  31      -6.759 -11.591 -27.764  1.00  0.85           O  
ATOM    446  CB  CYS A  31      -9.735 -13.025 -27.078  1.00  0.85           C  
ATOM    447  SG  CYS A  31     -10.583 -14.534 -26.604  1.00  0.85           S  
ATOM    448  H   CYS A  31      -7.352 -13.686 -25.999  1.00  0.00           H  
ATOM    449  HA  CYS A  31      -8.690 -13.840 -28.728  1.00  0.00           H  
ATOM    450  HB3 CYS A  31     -10.462 -12.313 -27.470  1.00  0.00           H  
ATOM    451  HB2 CYS A  31      -9.464 -12.532 -26.145  1.00  0.00           H  
ATOM    452  N   LEU A  32      -8.469 -11.246 -29.237  1.00  0.82           N  
ATOM    453  CA  LEU A  32      -8.147  -9.907 -29.695  1.00  0.82           C  
ATOM    454  C   LEU A  32      -8.581  -8.878 -28.676  1.00  0.82           C  
ATOM    455  O   LEU A  32      -9.535  -8.189 -28.779  1.00  0.82           O  
ATOM    456  CB  LEU A  32      -8.724  -9.694 -31.143  1.00  0.82           C  
ATOM    457  CG  LEU A  32      -7.968 -10.349 -32.308  1.00  0.82           C  
ATOM    458  CD1 LEU A  32      -8.394 -11.842 -32.376  1.00  0.82           C  
ATOM    459  CD2 LEU A  32      -8.064  -9.709 -33.656  1.00  0.82           C  
ATOM    460  H   LEU A  32      -9.174 -11.752 -29.753  1.00  0.00           H  
ATOM    461  HA  LEU A  32      -7.080  -9.681 -29.675  1.00  0.00           H  
ATOM    462  HB3 LEU A  32      -8.761  -8.631 -31.381  1.00  0.00           H  
ATOM    463  HB2 LEU A  32      -9.794  -9.902 -31.109  1.00  0.00           H  
ATOM    464  HG  LEU A  32      -6.899 -10.441 -32.110  1.00  0.00           H  
ATOM    465 HD11 LEU A  32      -8.091 -12.336 -33.299  1.00  0.00           H  
ATOM    466 HD12 LEU A  32      -7.814 -12.287 -31.568  1.00  0.00           H  
ATOM    467 HD13 LEU A  32      -9.479 -11.925 -32.296  1.00  0.00           H  
ATOM    468 HD21 LEU A  32      -9.114  -9.616 -33.938  1.00  0.00           H  
ATOM    469 HD22 LEU A  32      -7.702  -8.687 -33.553  1.00  0.00           H  
ATOM    470 HD23 LEU A  32      -7.613 -10.324 -34.436  1.00  0.00           H  
ATOM    471  N   LEU A  33      -7.763  -8.709 -27.616  1.00  0.78           N  
ATOM    472  CA  LEU A  33      -7.851  -7.648 -26.615  1.00  0.78           C  
ATOM    473  C   LEU A  33      -7.949  -6.146 -27.153  1.00  0.78           C  
ATOM    474  O   LEU A  33      -7.003  -5.638 -27.670  1.00  0.78           O  
ATOM    475  CB  LEU A  33      -6.576  -7.920 -25.690  1.00  0.78           C  
ATOM    476  CG  LEU A  33      -6.412  -6.892 -24.450  1.00  0.78           C  
ATOM    477  CD1 LEU A  33      -7.566  -7.059 -23.459  1.00  0.78           C  
ATOM    478  CD2 LEU A  33      -5.038  -7.042 -23.691  1.00  0.78           C  
ATOM    479  H   LEU A  33      -7.241  -9.538 -27.373  1.00  0.00           H  
ATOM    480  HA  LEU A  33      -8.761  -7.876 -26.061  1.00  0.00           H  
ATOM    481  HB3 LEU A  33      -5.673  -7.979 -26.300  1.00  0.00           H  
ATOM    482  HB2 LEU A  33      -6.725  -8.949 -25.367  1.00  0.00           H  
ATOM    483  HG  LEU A  33      -6.423  -5.885 -24.866  1.00  0.00           H  
ATOM    484 HD11 LEU A  33      -8.107  -6.128 -23.287  1.00  0.00           H  
ATOM    485 HD12 LEU A  33      -8.194  -7.874 -23.818  1.00  0.00           H  
ATOM    486 HD13 LEU A  33      -7.232  -7.426 -22.489  1.00  0.00           H  
ATOM    487 HD21 LEU A  33      -4.920  -6.328 -22.876  1.00  0.00           H  
ATOM    488 HD22 LEU A  33      -4.944  -8.058 -23.307  1.00  0.00           H  
ATOM    489 HD23 LEU A  33      -4.217  -6.911 -24.395  1.00  0.00           H  
ATOM    490  N   LYS A  34      -9.195  -5.596 -27.039  1.00  0.71           N  
ATOM    491  CA  LYS A  34      -9.503  -4.209 -27.518  1.00  0.71           C  
ATOM    492  C   LYS A  34      -9.626  -4.084 -29.082  1.00  0.71           C  
ATOM    493  O   LYS A  34      -9.735  -2.929 -29.527  1.00  0.71           O  
ATOM    494  CB  LYS A  34      -8.582  -3.107 -26.986  1.00  0.71           C  
ATOM    495  CG  LYS A  34      -8.237  -3.133 -25.509  1.00  0.71           C  
ATOM    496  CD  LYS A  34      -9.400  -3.220 -24.507  1.00  0.71           C  
ATOM    497  CE  LYS A  34     -10.502  -2.156 -24.633  1.00  0.71           C  
ATOM    498  NZ  LYS A  34     -10.114  -0.815 -24.403  1.00  0.71           N1+
ATOM    499  H   LYS A  34      -9.913  -6.117 -26.557  1.00  0.00           H  
ATOM    500  HA  LYS A  34     -10.546  -3.952 -27.330  1.00  0.00           H  
ATOM    501  HB3 LYS A  34      -8.994  -2.128 -27.231  1.00  0.00           H  
ATOM    502  HB2 LYS A  34      -7.592  -3.212 -27.431  1.00  0.00           H  
ATOM    503  HG3 LYS A  34      -7.620  -2.249 -25.348  1.00  0.00           H  
ATOM    504  HG2 LYS A  34      -7.533  -3.957 -25.399  1.00  0.00           H  
ATOM    505  HD3 LYS A  34      -8.960  -3.041 -23.526  1.00  0.00           H  
ATOM    506  HD2 LYS A  34      -9.754  -4.246 -24.602  1.00  0.00           H  
ATOM    507  HE3 LYS A  34     -11.245  -2.464 -23.897  1.00  0.00           H  
ATOM    508  HE2 LYS A  34     -11.016  -2.183 -25.594  1.00  0.00           H  
ATOM    509  HZ1 LYS A  34      -9.643  -0.591 -23.537  1.00  0.00           H  
ATOM    510  HZ2 LYS A  34      -9.433  -0.516 -25.087  1.00  0.00           H  
ATOM    511  HZ3 LYS A  34     -10.839  -0.144 -24.611  1.00  0.00           H  
ATOM    512  N   GLY A  35      -9.531  -5.271 -29.771  1.00  0.84           N  
ATOM    513  CA  GLY A  35      -9.716  -5.316 -31.242  1.00  0.84           C  
ATOM    514  C   GLY A  35      -8.439  -5.353 -32.046  1.00  0.84           C  
ATOM    515  O   GLY A  35      -8.530  -5.084 -33.229  1.00  0.84           O  
ATOM    516  H   GLY A  35      -9.665  -6.132 -29.260  1.00  0.00           H  
ATOM    517  HA3 GLY A  35     -10.397  -4.536 -31.583  1.00  0.00           H  
ATOM    518  HA2 GLY A  35     -10.280  -6.241 -31.367  1.00  0.00           H  
ATOM    519  N   ILE A  36      -7.288  -5.527 -31.364  1.00  0.76           N  
ATOM    520  CA  ILE A  36      -5.959  -5.464 -32.024  1.00  0.76           C  
ATOM    521  C   ILE A  36      -5.436  -6.867 -31.811  1.00  0.76           C  
ATOM    522  O   ILE A  36      -5.763  -7.523 -30.797  1.00  0.76           O  
ATOM    523  CB  ILE A  36      -4.992  -4.355 -31.503  1.00  0.76           C  
ATOM    524  CG1 ILE A  36      -5.498  -2.878 -31.954  1.00  0.76           C  
ATOM    525  CG2 ILE A  36      -3.522  -4.541 -31.804  1.00  0.76           C  
ATOM    526  CD1 ILE A  36      -5.166  -1.811 -30.850  1.00  0.76           C  
ATOM    527  H   ILE A  36      -7.302  -5.577 -30.355  1.00  0.00           H  
ATOM    528  HA  ILE A  36      -5.984  -5.185 -33.077  1.00  0.00           H  
ATOM    529  HB  ILE A  36      -5.058  -4.414 -30.416  1.00  0.00           H  
ATOM    530 HG13 ILE A  36      -6.574  -2.825 -32.122  1.00  0.00           H  
ATOM    531 HG12 ILE A  36      -4.975  -2.547 -32.851  1.00  0.00           H  
ATOM    532 HG21 ILE A  36      -3.127  -5.436 -31.323  1.00  0.00           H  
ATOM    533 HG22 ILE A  36      -3.357  -4.738 -32.864  1.00  0.00           H  
ATOM    534 HG23 ILE A  36      -2.933  -3.707 -31.423  1.00  0.00           H  
ATOM    535 HD11 ILE A  36      -4.110  -1.543 -30.879  1.00  0.00           H  
ATOM    536 HD12 ILE A  36      -5.833  -0.977 -31.068  1.00  0.00           H  
ATOM    537 HD13 ILE A  36      -5.248  -2.209 -29.839  1.00  0.00           H  
ATOM    538  N   ALA A  37      -4.754  -7.437 -32.869  1.00  0.83           N  
ATOM    539  CA  ALA A  37      -4.167  -8.753 -32.736  1.00  0.83           C  
ATOM    540  C   ALA A  37      -3.067  -8.810 -31.708  1.00  0.83           C  
ATOM    541  O   ALA A  37      -2.183  -7.917 -31.576  1.00  0.83           O  
ATOM    542  CB  ALA A  37      -3.586  -9.097 -34.070  1.00  0.83           C  
ATOM    543  H   ALA A  37      -4.651  -6.984 -33.766  1.00  0.00           H  
ATOM    544  HA  ALA A  37      -4.952  -9.499 -32.612  1.00  0.00           H  
ATOM    545  HB1 ALA A  37      -2.873  -9.917 -33.980  1.00  0.00           H  
ATOM    546  HB2 ALA A  37      -4.396  -9.493 -34.683  1.00  0.00           H  
ATOM    547  HB3 ALA A  37      -3.138  -8.226 -34.548  1.00  0.00           H  
ATOM    548  N   PRO A  38      -3.045  -9.909 -30.909  1.00  0.81           N  
ATOM    549  CA  PRO A  38      -1.803 -10.302 -30.207  1.00  0.81           C  
ATOM    550  C   PRO A  38      -0.540 -10.454 -31.101  1.00  0.81           C  
ATOM    551  O   PRO A  38      -0.625 -10.921 -32.337  1.00  0.81           O  
ATOM    552  CB  PRO A  38      -2.210 -11.655 -29.564  1.00  0.81           C  
ATOM    553  CG  PRO A  38      -3.739 -11.681 -29.650  1.00  0.81           C  
ATOM    554  CD  PRO A  38      -4.114 -10.915 -30.865  1.00  0.81           C  
ATOM    555  HA  PRO A  38      -1.522  -9.593 -29.428  1.00  0.00           H  
ATOM    556  HB3 PRO A  38      -1.767 -11.880 -28.593  1.00  0.00           H  
ATOM    557  HB2 PRO A  38      -1.842 -12.505 -30.137  1.00  0.00           H  
ATOM    558  HG3 PRO A  38      -4.233 -11.238 -28.785  1.00  0.00           H  
ATOM    559  HG2 PRO A  38      -4.203 -12.665 -29.594  1.00  0.00           H  
ATOM    560  HD2 PRO A  38      -4.090 -11.547 -31.752  1.00  0.00           H  
ATOM    561  HD3 PRO A  38      -5.097 -10.501 -30.639  1.00  0.00           H  
ATOM    562  N   LEU A  39       0.627 -10.298 -30.410  1.00  0.79           N  
ATOM    563  CA  LEU A  39       1.879 -10.619 -31.050  1.00  0.79           C  
ATOM    564  C   LEU A  39       2.156 -12.071 -30.554  1.00  0.79           C  
ATOM    565  O   LEU A  39       2.239 -12.275 -29.325  1.00  0.79           O  
ATOM    566  CB  LEU A  39       3.011  -9.654 -30.694  1.00  0.79           C  
ATOM    567  CG  LEU A  39       4.305 -10.036 -31.380  1.00  0.79           C  
ATOM    568  CD1 LEU A  39       4.300 -10.078 -32.881  1.00  0.79           C  
ATOM    569  CD2 LEU A  39       5.482  -9.039 -30.989  1.00  0.79           C  
ATOM    570  H   LEU A  39       0.669 -10.062 -29.429  1.00  0.00           H  
ATOM    571  HA  LEU A  39       1.756 -10.677 -32.131  1.00  0.00           H  
ATOM    572  HB3 LEU A  39       3.012  -9.554 -29.608  1.00  0.00           H  
ATOM    573  HB2 LEU A  39       2.668  -8.637 -30.883  1.00  0.00           H  
ATOM    574  HG  LEU A  39       4.697 -10.958 -30.953  1.00  0.00           H  
ATOM    575 HD11 LEU A  39       3.774 -10.924 -33.324  1.00  0.00           H  
ATOM    576 HD12 LEU A  39       3.837  -9.149 -33.212  1.00  0.00           H  
ATOM    577 HD13 LEU A  39       5.316 -10.045 -33.277  1.00  0.00           H  
ATOM    578 HD21 LEU A  39       5.579  -8.124 -31.573  1.00  0.00           H  
ATOM    579 HD22 LEU A  39       5.219  -8.665 -29.999  1.00  0.00           H  
ATOM    580 HD23 LEU A  39       6.499  -9.432 -31.016  1.00  0.00           H  
ATOM    581  N   GLN A  40       2.348 -12.979 -31.453  1.00  0.77           N  
ATOM    582  CA  GLN A  40       2.608 -14.437 -31.195  1.00  0.77           C  
ATOM    583  C   GLN A  40       3.953 -14.724 -31.866  1.00  0.77           C  
ATOM    584  O   GLN A  40       4.029 -14.791 -33.113  1.00  0.77           O  
ATOM    585  CB  GLN A  40       1.476 -15.383 -31.844  1.00  0.77           C  
ATOM    586  CG  GLN A  40       1.508 -16.899 -31.464  1.00  0.77           C  
ATOM    587  CD  GLN A  40       0.509 -17.862 -32.209  1.00  0.77           C  
ATOM    588  OE1 GLN A  40      -0.086 -17.599 -33.277  1.00  0.77           O  
ATOM    589  NE2 GLN A  40       0.244 -19.005 -31.520  1.00  0.77           N  
ATOM    590  H   GLN A  40       2.430 -12.702 -32.421  1.00  0.00           H  
ATOM    591  HA  GLN A  40       2.705 -14.653 -30.131  1.00  0.00           H  
ATOM    592  HB3 GLN A  40       1.545 -15.301 -32.928  1.00  0.00           H  
ATOM    593  HB2 GLN A  40       0.453 -15.180 -31.523  1.00  0.00           H  
ATOM    594  HG3 GLN A  40       1.197 -16.978 -30.422  1.00  0.00           H  
ATOM    595  HG2 GLN A  40       2.526 -17.260 -31.614  1.00  0.00           H  
ATOM    596 HE22 GLN A  40      -0.413 -19.735 -31.754  1.00  0.00           H  
ATOM    597 HE21 GLN A  40       0.644 -19.142 -30.603  1.00  0.00           H  
ATOM    598  N   LEU A  41       4.970 -14.791 -30.949  1.00  0.78           N  
ATOM    599  CA  LEU A  41       6.392 -14.970 -31.403  1.00  0.78           C  
ATOM    600  C   LEU A  41       6.667 -16.314 -32.042  1.00  0.78           C  
ATOM    601  O   LEU A  41       7.561 -16.382 -32.916  1.00  0.78           O  
ATOM    602  CB  LEU A  41       7.389 -14.784 -30.228  1.00  0.78           C  
ATOM    603  CG  LEU A  41       7.116 -13.539 -29.312  1.00  0.78           C  
ATOM    604  CD1 LEU A  41       7.866 -13.674 -28.032  1.00  0.78           C  
ATOM    605  CD2 LEU A  41       7.428 -12.224 -30.032  1.00  0.78           C  
ATOM    606  H   LEU A  41       4.738 -14.683 -29.972  1.00  0.00           H  
ATOM    607  HA  LEU A  41       6.682 -14.159 -32.071  1.00  0.00           H  
ATOM    608  HB3 LEU A  41       8.431 -14.830 -30.546  1.00  0.00           H  
ATOM    609  HB2 LEU A  41       7.305 -15.704 -29.650  1.00  0.00           H  
ATOM    610  HG  LEU A  41       6.060 -13.485 -29.047  1.00  0.00           H  
ATOM    611 HD11 LEU A  41       8.426 -12.808 -27.679  1.00  0.00           H  
ATOM    612 HD12 LEU A  41       7.117 -13.950 -27.289  1.00  0.00           H  
ATOM    613 HD13 LEU A  41       8.524 -14.540 -27.946  1.00  0.00           H  
ATOM    614 HD21 LEU A  41       8.286 -11.791 -29.516  1.00  0.00           H  
ATOM    615 HD22 LEU A  41       7.619 -12.392 -31.092  1.00  0.00           H  
ATOM    616 HD23 LEU A  41       6.590 -11.542 -29.885  1.00  0.00           H  
ATOM    617  N   GLY A  42       5.852 -17.323 -31.761  1.00  0.78           N  
ATOM    618  CA  GLY A  42       5.892 -18.680 -32.316  1.00  0.78           C  
ATOM    619  C   GLY A  42       6.530 -19.611 -31.274  1.00  0.78           C  
ATOM    620  O   GLY A  42       6.270 -19.445 -30.101  1.00  0.78           O  
ATOM    621  H   GLY A  42       5.048 -17.120 -31.184  1.00  0.00           H  
ATOM    622  HA3 GLY A  42       6.527 -18.634 -33.201  1.00  0.00           H  
ATOM    623  HA2 GLY A  42       4.962 -19.005 -32.783  1.00  0.00           H  
ATOM    624  N   ASN A  43       7.368 -20.504 -31.741  1.00  0.74           N  
ATOM    625  CA  ASN A  43       8.381 -21.188 -31.002  1.00  0.74           C  
ATOM    626  C   ASN A  43       9.340 -20.191 -30.263  1.00  0.74           C  
ATOM    627  O   ASN A  43       9.685 -20.469 -29.150  1.00  0.74           O  
ATOM    628  CB  ASN A  43       9.260 -22.061 -31.991  1.00  0.74           C  
ATOM    629  CG  ASN A  43       8.641 -23.465 -32.377  1.00  0.74           C  
ATOM    630  OD1 ASN A  43       7.708 -23.994 -31.726  1.00  0.74           O  
ATOM    631  ND2 ASN A  43       9.195 -23.932 -33.515  1.00  0.74           N  
ATOM    632  H   ASN A  43       7.452 -20.624 -32.741  1.00  0.00           H  
ATOM    633  HA  ASN A  43       7.879 -21.831 -30.279  1.00  0.00           H  
ATOM    634  HB3 ASN A  43      10.208 -22.299 -31.507  1.00  0.00           H  
ATOM    635  HB2 ASN A  43       9.461 -21.425 -32.853  1.00  0.00           H  
ATOM    636 HD22 ASN A  43       8.833 -24.813 -33.853  1.00  0.00           H  
ATOM    637 HD21 ASN A  43       9.876 -23.432 -34.068  1.00  0.00           H  
ATOM    638  N   CYS A  44       9.695 -19.061 -30.956  1.00  0.83           N  
ATOM    639  CA  CYS A  44      10.682 -18.093 -30.621  1.00  0.83           C  
ATOM    640  C   CYS A  44      10.291 -17.228 -29.440  1.00  0.83           C  
ATOM    641  O   CYS A  44       9.097 -17.095 -29.134  1.00  0.83           O  
ATOM    642  CB  CYS A  44      10.825 -17.142 -31.889  1.00  0.83           C  
ATOM    643  SG  CYS A  44      12.176 -17.533 -33.040  1.00  0.83           S  
ATOM    644  H   CYS A  44       9.184 -18.823 -31.794  1.00  0.00           H  
ATOM    645  HA  CYS A  44      11.637 -18.583 -30.427  1.00  0.00           H  
ATOM    646  HB3 CYS A  44      11.117 -16.114 -31.673  1.00  0.00           H  
ATOM    647  HB2 CYS A  44       9.810 -17.031 -32.271  1.00  0.00           H  
ATOM    648  N   SER A  45      11.327 -16.691 -28.703  1.00  0.85           N  
ATOM    649  CA  SER A  45      11.198 -15.880 -27.526  1.00  0.85           C  
ATOM    650  C   SER A  45      11.073 -14.397 -27.983  1.00  0.85           C  
ATOM    651  O   SER A  45      11.113 -14.111 -29.226  1.00  0.85           O  
ATOM    652  CB  SER A  45      12.487 -16.184 -26.657  1.00  0.85           C  
ATOM    653  OG  SER A  45      13.650 -15.869 -27.423  1.00  0.85           O  
ATOM    654  H   SER A  45      12.311 -16.806 -28.905  1.00  0.00           H  
ATOM    655  HA  SER A  45      10.267 -16.131 -27.017  1.00  0.00           H  
ATOM    656  HB3 SER A  45      12.563 -17.208 -26.291  1.00  0.00           H  
ATOM    657  HB2 SER A  45      12.434 -15.661 -25.702  1.00  0.00           H  
ATOM    658  HG  SER A  45      14.401 -16.097 -26.868  1.00  0.00           H  
ATOM    659  N   VAL A  46      10.965 -13.537 -26.985  1.00  0.85           N  
ATOM    660  CA  VAL A  46      11.237 -12.073 -27.005  1.00  0.85           C  
ATOM    661  C   VAL A  46      12.625 -11.794 -27.720  1.00  0.85           C  
ATOM    662  O   VAL A  46      12.633 -10.970 -28.686  1.00  0.85           O  
ATOM    663  CB  VAL A  46      11.158 -11.447 -25.543  1.00  0.85           C  
ATOM    664  CG1 VAL A  46      11.785 -10.083 -25.367  1.00  0.85           C  
ATOM    665  CG2 VAL A  46       9.650 -11.467 -25.048  1.00  0.85           C  
ATOM    666  H   VAL A  46      10.764 -13.781 -26.026  1.00  0.00           H  
ATOM    667  HA  VAL A  46      10.427 -11.628 -27.583  1.00  0.00           H  
ATOM    668  HB  VAL A  46      11.724 -12.124 -24.903  1.00  0.00           H  
ATOM    669 HG11 VAL A  46      11.608  -9.444 -26.232  1.00  0.00           H  
ATOM    670 HG12 VAL A  46      11.467  -9.530 -24.483  1.00  0.00           H  
ATOM    671 HG13 VAL A  46      12.871 -10.169 -25.410  1.00  0.00           H  
ATOM    672 HG21 VAL A  46       9.089 -12.376 -25.267  1.00  0.00           H  
ATOM    673 HG22 VAL A  46       9.501 -11.500 -23.968  1.00  0.00           H  
ATOM    674 HG23 VAL A  46       9.174 -10.570 -25.444  1.00  0.00           H  
ATOM    675  N   ALA A  47      13.718 -12.468 -27.285  1.00  0.89           N  
ATOM    676  CA  ALA A  47      15.090 -12.347 -27.915  1.00  0.89           C  
ATOM    677  C   ALA A  47      15.168 -12.861 -29.313  1.00  0.89           C  
ATOM    678  O   ALA A  47      15.782 -12.212 -30.200  1.00  0.89           O  
ATOM    679  CB  ALA A  47      16.145 -13.099 -27.104  1.00  0.89           C  
ATOM    680  H   ALA A  47      13.661 -12.893 -26.371  1.00  0.00           H  
ATOM    681  HA  ALA A  47      15.379 -11.299 -27.994  1.00  0.00           H  
ATOM    682  HB1 ALA A  47      17.083 -13.390 -27.579  1.00  0.00           H  
ATOM    683  HB2 ALA A  47      16.423 -12.405 -26.311  1.00  0.00           H  
ATOM    684  HB3 ALA A  47      15.760 -13.948 -26.539  1.00  0.00           H  
ATOM    685  N   GLY A  48      14.495 -14.029 -29.632  1.00  0.90           N  
ATOM    686  CA  GLY A  48      14.551 -14.467 -31.005  1.00  0.90           C  
ATOM    687  C   GLY A  48      13.818 -13.608 -32.014  1.00  0.90           C  
ATOM    688  O   GLY A  48      14.158 -13.457 -33.220  1.00  0.90           O  
ATOM    689  H   GLY A  48      13.944 -14.440 -28.892  1.00  0.00           H  
ATOM    690  HA3 GLY A  48      14.126 -15.469 -31.038  1.00  0.00           H  
ATOM    691  HA2 GLY A  48      15.513 -14.805 -31.394  1.00  0.00           H  
ATOM    692  N   TRP A  49      12.789 -12.930 -31.437  1.00  0.83           N  
ATOM    693  CA  TRP A  49      11.973 -11.961 -32.196  1.00  0.83           C  
ATOM    694  C   TRP A  49      12.745 -10.688 -32.570  1.00  0.83           C  
ATOM    695  O   TRP A  49      12.878 -10.277 -33.790  1.00  0.83           O  
ATOM    696  CB  TRP A  49      10.722 -11.536 -31.324  1.00  0.83           C  
ATOM    697  CG  TRP A  49      10.004 -10.291 -31.690  1.00  0.83           C  
ATOM    698  CD1 TRP A  49       9.534  -9.989 -32.908  1.00  0.83           C  
ATOM    699  CD2 TRP A  49       9.633  -9.145 -30.835  1.00  0.83           C  
ATOM    700  NE1 TRP A  49       8.835  -8.821 -32.842  1.00  0.83           N  
ATOM    701  CE2 TRP A  49       8.894  -8.224 -31.577  1.00  0.83           C  
ATOM    702  CE3 TRP A  49       9.779  -8.855 -29.440  1.00  0.83           C  
ATOM    703  CZ2 TRP A  49       8.323  -7.090 -30.977  1.00  0.83           C  
ATOM    704  CZ3 TRP A  49       9.219  -7.725 -28.854  1.00  0.83           C  
ATOM    705  CH2 TRP A  49       8.416  -6.844 -29.653  1.00  0.83           C  
ATOM    706  H   TRP A  49      12.540 -13.198 -30.496  1.00  0.00           H  
ATOM    707  HA  TRP A  49      11.502 -12.364 -33.092  1.00  0.00           H  
ATOM    708  HB3 TRP A  49      11.055 -11.411 -30.293  1.00  0.00           H  
ATOM    709  HB2 TRP A  49       9.998 -12.351 -31.336  1.00  0.00           H  
ATOM    710  HD1 TRP A  49       9.516 -10.703 -33.718  1.00  0.00           H  
ATOM    711  HE1 TRP A  49       8.397  -8.408 -33.653  1.00  0.00           H  
ATOM    712  HE3 TRP A  49      10.272  -9.529 -28.755  1.00  0.00           H  
ATOM    713  HZ2 TRP A  49       7.611  -6.440 -31.464  1.00  0.00           H  
ATOM    714  HZ3 TRP A  49       9.392  -7.576 -27.799  1.00  0.00           H  
ATOM    715  HH2 TRP A  49       7.762  -6.061 -29.298  1.00  0.00           H  
ATOM    716  N   ILE A  50      13.352 -10.081 -31.562  1.00  0.86           N  
ATOM    717  CA  ILE A  50      14.296  -8.967 -31.586  1.00  0.86           C  
ATOM    718  C   ILE A  50      15.509  -9.185 -32.566  1.00  0.86           C  
ATOM    719  O   ILE A  50      15.786  -8.243 -33.381  1.00  0.86           O  
ATOM    720  CB  ILE A  50      14.786  -8.669 -30.121  1.00  0.86           C  
ATOM    721  CG1 ILE A  50      13.559  -8.211 -29.236  1.00  0.86           C  
ATOM    722  CG2 ILE A  50      15.985  -7.773 -29.927  1.00  0.86           C  
ATOM    723  CD1 ILE A  50      13.501  -6.704 -29.079  1.00  0.86           C  
ATOM    724  H   ILE A  50      13.329 -10.473 -30.631  1.00  0.00           H  
ATOM    725  HA  ILE A  50      13.670  -8.161 -31.971  1.00  0.00           H  
ATOM    726  HB  ILE A  50      15.111  -9.646 -29.763  1.00  0.00           H  
ATOM    727 HG13 ILE A  50      13.464  -8.631 -28.235  1.00  0.00           H  
ATOM    728 HG12 ILE A  50      12.632  -8.445 -29.760  1.00  0.00           H  
ATOM    729 HG21 ILE A  50      16.220  -7.368 -28.943  1.00  0.00           H  
ATOM    730 HG22 ILE A  50      16.845  -8.436 -30.028  1.00  0.00           H  
ATOM    731 HG23 ILE A  50      16.088  -7.001 -30.690  1.00  0.00           H  
ATOM    732 HD11 ILE A  50      14.304  -6.350 -28.432  1.00  0.00           H  
ATOM    733 HD12 ILE A  50      13.608  -6.232 -30.056  1.00  0.00           H  
ATOM    734 HD13 ILE A  50      12.671  -6.440 -28.423  1.00  0.00           H  
ATOM    735  N   LEU A  51      16.155 -10.394 -32.552  1.00  0.89           N  
ATOM    736  CA  LEU A  51      17.324 -10.644 -33.371  1.00  0.89           C  
ATOM    737  C   LEU A  51      16.925 -11.012 -34.831  1.00  0.89           C  
ATOM    738  O   LEU A  51      17.712 -10.794 -35.738  1.00  0.89           O  
ATOM    739  CB  LEU A  51      18.314 -11.713 -32.823  1.00  0.89           C  
ATOM    740  CG  LEU A  51      18.953 -11.506 -31.478  1.00  0.89           C  
ATOM    741  CD1 LEU A  51      19.529 -12.789 -30.805  1.00  0.89           C  
ATOM    742  CD2 LEU A  51      19.954 -10.369 -31.543  1.00  0.89           C  
ATOM    743  H   LEU A  51      15.761 -11.065 -31.908  1.00  0.00           H  
ATOM    744  HA  LEU A  51      17.912  -9.734 -33.486  1.00  0.00           H  
ATOM    745  HB3 LEU A  51      19.116 -11.909 -33.535  1.00  0.00           H  
ATOM    746  HB2 LEU A  51      17.784 -12.659 -32.713  1.00  0.00           H  
ATOM    747  HG  LEU A  51      18.124 -11.137 -30.873  1.00  0.00           H  
ATOM    748 HD11 LEU A  51      19.955 -13.480 -31.533  1.00  0.00           H  
ATOM    749 HD12 LEU A  51      20.234 -12.466 -30.039  1.00  0.00           H  
ATOM    750 HD13 LEU A  51      18.779 -13.413 -30.318  1.00  0.00           H  
ATOM    751 HD21 LEU A  51      20.968 -10.748 -31.674  1.00  0.00           H  
ATOM    752 HD22 LEU A  51      19.900  -9.667 -32.375  1.00  0.00           H  
ATOM    753 HD23 LEU A  51      19.890  -9.918 -30.553  1.00  0.00           H  
ATOM    754  N   GLY A  52      15.749 -11.673 -34.962  1.00  0.88           N  
ATOM    755  CA  GLY A  52      15.263 -12.035 -36.248  1.00  0.88           C  
ATOM    756  C   GLY A  52      15.828 -13.441 -36.505  1.00  0.88           C  
ATOM    757  O   GLY A  52      16.412 -13.592 -37.570  1.00  0.88           O  
ATOM    758  H   GLY A  52      15.046 -11.534 -34.249  1.00  0.00           H  
ATOM    759  HA3 GLY A  52      15.522 -11.312 -37.022  1.00  0.00           H  
ATOM    760  HA2 GLY A  52      14.218 -12.311 -36.387  1.00  0.00           H  
ATOM    761  N   ASN A  53      15.660 -14.464 -35.729  1.00  0.85           N  
ATOM    762  CA  ASN A  53      15.924 -15.896 -36.046  1.00  0.85           C  
ATOM    763  C   ASN A  53      15.229 -16.301 -37.377  1.00  0.85           C  
ATOM    764  O   ASN A  53      14.096 -16.071 -37.559  1.00  0.85           O  
ATOM    765  CB  ASN A  53      15.278 -16.675 -34.839  1.00  0.85           C  
ATOM    766  CG  ASN A  53      15.679 -18.125 -34.956  1.00  0.85           C  
ATOM    767  OD1 ASN A  53      15.739 -18.749 -36.020  1.00  0.85           O  
ATOM    768  ND2 ASN A  53      15.822 -18.783 -33.788  1.00  0.85           N  
ATOM    769  H   ASN A  53      15.118 -14.236 -34.906  1.00  0.00           H  
ATOM    770  HA  ASN A  53      17.007 -16.011 -36.119  1.00  0.00           H  
ATOM    771  HB3 ASN A  53      14.190 -16.743 -34.801  1.00  0.00           H  
ATOM    772  HB2 ASN A  53      15.590 -16.262 -33.880  1.00  0.00           H  
ATOM    773 HD22 ASN A  53      15.954 -19.783 -33.830  1.00  0.00           H  
ATOM    774 HD21 ASN A  53      15.946 -18.311 -32.903  1.00  0.00           H  
ATOM    775  N   PRO A  54      15.929 -16.862 -38.369  1.00  0.87           N  
ATOM    776  CA  PRO A  54      15.307 -17.083 -39.692  1.00  0.87           C  
ATOM    777  C   PRO A  54      14.402 -18.327 -39.737  1.00  0.87           C  
ATOM    778  O   PRO A  54      13.574 -18.533 -40.657  1.00  0.87           O  
ATOM    779  CB  PRO A  54      16.605 -17.227 -40.548  1.00  0.87           C  
ATOM    780  CG  PRO A  54      17.683 -17.943 -39.595  1.00  0.87           C  
ATOM    781  CD  PRO A  54      17.304 -17.329 -38.277  1.00  0.87           C  
ATOM    782  HA  PRO A  54      14.780 -16.247 -40.153  1.00  0.00           H  
ATOM    783  HB3 PRO A  54      16.855 -16.202 -40.820  1.00  0.00           H  
ATOM    784  HB2 PRO A  54      16.364 -17.823 -41.428  1.00  0.00           H  
ATOM    785  HG3 PRO A  54      18.717 -17.756 -39.886  1.00  0.00           H  
ATOM    786  HG2 PRO A  54      17.436 -18.997 -39.478  1.00  0.00           H  
ATOM    787  HD2 PRO A  54      17.545 -17.873 -37.364  1.00  0.00           H  
ATOM    788  HD3 PRO A  54      18.009 -16.500 -38.224  1.00  0.00           H  
ATOM    789  N   GLU A  55      14.530 -19.185 -38.759  1.00  0.73           N  
ATOM    790  CA  GLU A  55      13.721 -20.387 -38.459  1.00  0.73           C  
ATOM    791  C   GLU A  55      12.266 -20.086 -37.962  1.00  0.73           C  
ATOM    792  O   GLU A  55      11.455 -21.011 -38.148  1.00  0.73           O  
ATOM    793  CB  GLU A  55      14.386 -21.232 -37.407  1.00  0.73           C  
ATOM    794  CG  GLU A  55      15.920 -21.525 -37.637  1.00  0.73           C  
ATOM    795  CD  GLU A  55      16.587 -22.384 -36.585  1.00  0.73           C  
ATOM    796  OE1 GLU A  55      17.705 -22.870 -36.820  1.00  0.73           O  
ATOM    797  OE2 GLU A  55      16.039 -22.732 -35.521  1.00  0.73           O1-
ATOM    798  H   GLU A  55      15.268 -19.027 -38.087  1.00  0.00           H  
ATOM    799  HA  GLU A  55      13.694 -20.922 -39.408  1.00  0.00           H  
ATOM    800  HB3 GLU A  55      13.788 -22.142 -37.379  1.00  0.00           H  
ATOM    801  HB2 GLU A  55      14.295 -20.682 -36.470  1.00  0.00           H  
ATOM    802  HG3 GLU A  55      16.430 -20.562 -37.651  1.00  0.00           H  
ATOM    803  HG2 GLU A  55      16.133 -21.921 -38.630  1.00  0.00           H  
ATOM    804  N   CYS A  56      11.971 -18.808 -37.617  1.00  0.69           N  
ATOM    805  CA  CYS A  56      10.619 -18.487 -37.158  1.00  0.69           C  
ATOM    806  C   CYS A  56       9.982 -17.471 -38.126  1.00  0.69           C  
ATOM    807  O   CYS A  56      10.609 -16.391 -38.275  1.00  0.69           O  
ATOM    808  CB  CYS A  56      10.600 -17.993 -35.665  1.00  0.69           C  
ATOM    809  SG  CYS A  56      11.398 -18.925 -34.376  1.00  0.69           S  
ATOM    810  H   CYS A  56      12.663 -18.085 -37.476  1.00  0.00           H  
ATOM    811  HA  CYS A  56       9.912 -19.316 -37.149  1.00  0.00           H  
ATOM    812  HB3 CYS A  56       9.524 -17.995 -35.487  1.00  0.00           H  
ATOM    813  HB2 CYS A  56      11.091 -17.021 -35.616  1.00  0.00           H  
ATOM    814  N   GLU A  57       8.770 -17.720 -38.628  1.00  0.47           N  
ATOM    815  CA  GLU A  57       7.997 -16.795 -39.381  1.00  0.47           C  
ATOM    816  C   GLU A  57       7.159 -15.890 -38.420  1.00  0.47           C  
ATOM    817  O   GLU A  57       6.849 -16.309 -37.330  1.00  0.47           O  
ATOM    818  CB  GLU A  57       7.019 -17.508 -40.343  1.00  0.47           C  
ATOM    819  CG  GLU A  57       7.630 -18.576 -41.186  1.00  0.47           C  
ATOM    820  CD  GLU A  57       8.672 -18.147 -42.237  1.00  0.47           C  
ATOM    821  OE1 GLU A  57       8.900 -16.971 -42.544  1.00  0.47           O  
ATOM    822  OE2 GLU A  57       9.181 -19.124 -42.885  1.00  0.47           O1-
ATOM    823  H   GLU A  57       8.286 -18.595 -38.489  1.00  0.00           H  
ATOM    824  HA  GLU A  57       8.680 -16.052 -39.792  1.00  0.00           H  
ATOM    825  HB3 GLU A  57       6.513 -16.840 -41.040  1.00  0.00           H  
ATOM    826  HB2 GLU A  57       6.212 -17.929 -39.744  1.00  0.00           H  
ATOM    827  HG3 GLU A  57       6.837 -19.137 -41.682  1.00  0.00           H  
ATOM    828  HG2 GLU A  57       8.203 -19.312 -40.623  1.00  0.00           H  
ATOM    829  N   LEU A  58       6.705 -14.768 -38.989  1.00  0.49           N  
ATOM    830  CA  LEU A  58       5.744 -13.848 -38.394  1.00  0.49           C  
ATOM    831  C   LEU A  58       6.295 -13.016 -37.257  1.00  0.49           C  
ATOM    832  O   LEU A  58       5.558 -12.298 -36.553  1.00  0.49           O  
ATOM    833  CB  LEU A  58       4.393 -14.486 -38.039  1.00  0.49           C  
ATOM    834  CG  LEU A  58       3.744 -15.340 -39.111  1.00  0.49           C  
ATOM    835  CD1 LEU A  58       2.406 -15.778 -38.537  1.00  0.49           C  
ATOM    836  CD2 LEU A  58       3.557 -14.499 -40.446  1.00  0.49           C  
ATOM    837  H   LEU A  58       7.084 -14.520 -39.892  1.00  0.00           H  
ATOM    838  HA  LEU A  58       5.596 -13.064 -39.136  1.00  0.00           H  
ATOM    839  HB3 LEU A  58       3.722 -13.639 -37.897  1.00  0.00           H  
ATOM    840  HB2 LEU A  58       4.470 -14.938 -37.050  1.00  0.00           H  
ATOM    841  HG  LEU A  58       4.352 -16.201 -39.390  1.00  0.00           H  
ATOM    842 HD11 LEU A  58       1.629 -15.760 -39.302  1.00  0.00           H  
ATOM    843 HD12 LEU A  58       2.365 -16.821 -38.224  1.00  0.00           H  
ATOM    844 HD13 LEU A  58       1.991 -15.226 -37.694  1.00  0.00           H  
ATOM    845 HD21 LEU A  58       2.734 -14.807 -41.092  1.00  0.00           H  
ATOM    846 HD22 LEU A  58       3.338 -13.448 -40.261  1.00  0.00           H  
ATOM    847 HD23 LEU A  58       4.483 -14.458 -41.021  1.00  0.00           H  
ATOM    848  N   LEU A  59       7.614 -12.990 -37.096  1.00  0.43           N  
ATOM    849  CA  LEU A  59       8.330 -12.101 -36.176  1.00  0.43           C  
ATOM    850  C   LEU A  59       8.218 -10.614 -36.587  1.00  0.43           C  
ATOM    851  O   LEU A  59       8.733  -9.760 -35.836  1.00  0.43           O  
ATOM    852  CB  LEU A  59       9.829 -12.465 -36.157  1.00  0.43           C  
ATOM    853  CG  LEU A  59      10.050 -13.912 -35.705  1.00  0.43           C  
ATOM    854  CD1 LEU A  59      11.525 -14.203 -35.708  1.00  0.43           C  
ATOM    855  CD2 LEU A  59       9.365 -14.302 -34.426  1.00  0.43           C  
ATOM    856  H   LEU A  59       8.192 -13.506 -37.744  1.00  0.00           H  
ATOM    857  HA  LEU A  59       7.881 -12.261 -35.196  1.00  0.00           H  
ATOM    858  HB3 LEU A  59      10.363 -11.734 -35.551  1.00  0.00           H  
ATOM    859  HB2 LEU A  59      10.131 -12.446 -37.205  1.00  0.00           H  
ATOM    860  HG  LEU A  59       9.708 -14.551 -36.520  1.00  0.00           H  
ATOM    861 HD11 LEU A  59      11.804 -14.794 -36.581  1.00  0.00           H  
ATOM    862 HD12 LEU A  59      12.104 -13.293 -35.862  1.00  0.00           H  
ATOM    863 HD13 LEU A  59      11.845 -14.810 -34.862  1.00  0.00           H  
ATOM    864 HD21 LEU A  59       8.504 -14.930 -34.658  1.00  0.00           H  
ATOM    865 HD22 LEU A  59      10.072 -15.003 -33.983  1.00  0.00           H  
ATOM    866 HD23 LEU A  59       9.120 -13.500 -33.730  1.00  0.00           H  
ATOM    867  N   ILE A  60       7.753 -10.295 -37.780  1.00  0.40           N  
ATOM    868  CA  ILE A  60       7.711  -8.942 -38.334  1.00  0.40           C  
ATOM    869  C   ILE A  60       6.422  -8.233 -37.868  1.00  0.40           C  
ATOM    870  O   ILE A  60       5.370  -8.179 -38.512  1.00  0.40           O  
ATOM    871  CB  ILE A  60       7.887  -8.999 -39.876  1.00  0.40           C  
ATOM    872  CG1 ILE A  60       9.141  -9.773 -40.344  1.00  0.40           C  
ATOM    873  CG2 ILE A  60       7.895  -7.633 -40.596  1.00  0.40           C  
ATOM    874  CD1 ILE A  60      10.450  -9.003 -40.093  1.00  0.40           C  
ATOM    875  H   ILE A  60       7.404 -11.035 -38.373  1.00  0.00           H  
ATOM    876  HA  ILE A  60       8.486  -8.301 -37.914  1.00  0.00           H  
ATOM    877  HB  ILE A  60       7.020  -9.520 -40.283  1.00  0.00           H  
ATOM    878 HG13 ILE A  60       9.060  -9.942 -41.418  1.00  0.00           H  
ATOM    879 HG12 ILE A  60       9.089 -10.789 -39.954  1.00  0.00           H  
ATOM    880 HG21 ILE A  60       8.227  -6.999 -39.775  1.00  0.00           H  
ATOM    881 HG22 ILE A  60       8.583  -7.679 -41.441  1.00  0.00           H  
ATOM    882 HG23 ILE A  60       6.893  -7.230 -40.749  1.00  0.00           H  
ATOM    883 HD11 ILE A  60      11.237  -9.296 -40.789  1.00  0.00           H  
ATOM    884 HD12 ILE A  60      10.523  -7.917 -40.135  1.00  0.00           H  
ATOM    885 HD13 ILE A  60      10.837  -9.348 -39.134  1.00  0.00           H  
ATOM    886  N   SER A  61       6.462  -7.673 -36.670  1.00  0.44           N  
ATOM    887  CA  SER A  61       5.495  -6.853 -36.023  1.00  0.44           C  
ATOM    888  C   SER A  61       5.499  -5.447 -36.631  1.00  0.44           C  
ATOM    889  O   SER A  61       5.999  -4.476 -36.071  1.00  0.44           O  
ATOM    890  CB  SER A  61       5.810  -6.831 -34.509  1.00  0.44           C  
ATOM    891  OG  SER A  61       7.170  -6.801 -34.264  1.00  0.44           O  
ATOM    892  H   SER A  61       7.259  -7.970 -36.124  1.00  0.00           H  
ATOM    893  HA  SER A  61       4.534  -7.368 -36.063  1.00  0.00           H  
ATOM    894  HB3 SER A  61       5.360  -7.758 -34.155  1.00  0.00           H  
ATOM    895  HB2 SER A  61       5.246  -6.035 -34.023  1.00  0.00           H  
ATOM    896  HG  SER A  61       7.498  -5.904 -34.357  1.00  0.00           H  
ATOM    897  N   LYS A  62       4.989  -5.419 -37.894  1.00  0.41           N  
ATOM    898  CA  LYS A  62       4.848  -4.299 -38.829  1.00  0.41           C  
ATOM    899  C   LYS A  62       3.663  -3.493 -38.255  1.00  0.41           C  
ATOM    900  O   LYS A  62       3.809  -2.267 -38.283  1.00  0.41           O  
ATOM    901  CB  LYS A  62       4.613  -4.815 -40.280  1.00  0.41           C  
ATOM    902  CG  LYS A  62       4.565  -3.697 -41.311  1.00  0.41           C  
ATOM    903  CD  LYS A  62       4.602  -4.184 -42.776  1.00  0.41           C  
ATOM    904  CE  LYS A  62       3.257  -4.766 -43.158  1.00  0.41           C  
ATOM    905  NZ  LYS A  62       3.166  -5.206 -44.515  1.00  0.41           N1+
ATOM    906  H   LYS A  62       4.673  -6.325 -38.210  1.00  0.00           H  
ATOM    907  HA  LYS A  62       5.696  -3.626 -38.703  1.00  0.00           H  
ATOM    908  HB3 LYS A  62       3.684  -5.385 -40.250  1.00  0.00           H  
ATOM    909  HB2 LYS A  62       5.403  -5.521 -40.538  1.00  0.00           H  
ATOM    910  HG3 LYS A  62       5.380  -2.990 -41.155  1.00  0.00           H  
ATOM    911  HG2 LYS A  62       3.618  -3.197 -41.105  1.00  0.00           H  
ATOM    912  HD3 LYS A  62       5.358  -4.960 -42.897  1.00  0.00           H  
ATOM    913  HD2 LYS A  62       4.872  -3.410 -43.494  1.00  0.00           H  
ATOM    914  HE3 LYS A  62       2.580  -3.933 -42.974  1.00  0.00           H  
ATOM    915  HE2 LYS A  62       2.901  -5.629 -42.596  1.00  0.00           H  
ATOM    916  HZ1 LYS A  62       3.333  -4.383 -45.077  1.00  0.00           H  
ATOM    917  HZ2 LYS A  62       3.863  -5.899 -44.751  1.00  0.00           H  
ATOM    918  HZ3 LYS A  62       2.227  -5.501 -44.743  1.00  0.00           H  
ATOM    919  N   GLU A  63       2.629  -4.179 -37.738  1.00  0.65           N  
ATOM    920  CA  GLU A  63       1.449  -3.664 -37.003  1.00  0.65           C  
ATOM    921  C   GLU A  63       1.824  -3.527 -35.548  1.00  0.65           C  
ATOM    922  O   GLU A  63       2.821  -4.042 -35.061  1.00  0.65           O  
ATOM    923  CB  GLU A  63       0.142  -4.437 -37.146  1.00  0.65           C  
ATOM    924  CG  GLU A  63      -0.444  -4.320 -38.571  1.00  0.65           C  
ATOM    925  CD  GLU A  63      -1.790  -5.111 -38.723  1.00  0.65           C  
ATOM    926  OE1 GLU A  63      -1.982  -5.562 -39.855  1.00  0.65           O  
ATOM    927  OE2 GLU A  63      -2.587  -5.306 -37.805  1.00  0.65           O1-
ATOM    928  H   GLU A  63       2.677  -5.187 -37.739  1.00  0.00           H  
ATOM    929  HA  GLU A  63       1.225  -2.684 -37.423  1.00  0.00           H  
ATOM    930  HB3 GLU A  63      -0.615  -4.107 -36.435  1.00  0.00           H  
ATOM    931  HB2 GLU A  63       0.466  -5.457 -36.942  1.00  0.00           H  
ATOM    932  HG3 GLU A  63       0.262  -4.888 -39.177  1.00  0.00           H  
ATOM    933  HG2 GLU A  63      -0.400  -3.343 -39.052  1.00  0.00           H  
ATOM    934  N   SER A  64       1.048  -2.674 -34.878  1.00  0.77           N  
ATOM    935  CA  SER A  64       0.989  -2.550 -33.461  1.00  0.77           C  
ATOM    936  C   SER A  64       0.470  -3.843 -32.744  1.00  0.77           C  
ATOM    937  O   SER A  64      -0.050  -4.719 -33.474  1.00  0.77           O  
ATOM    938  CB  SER A  64       0.227  -1.261 -33.148  1.00  0.77           C  
ATOM    939  OG  SER A  64      -1.168  -1.450 -33.347  1.00  0.77           O  
ATOM    940  H   SER A  64       0.380  -2.206 -35.474  1.00  0.00           H  
ATOM    941  HA  SER A  64       2.048  -2.428 -33.232  1.00  0.00           H  
ATOM    942  HB3 SER A  64       0.418  -0.327 -33.677  1.00  0.00           H  
ATOM    943  HB2 SER A  64       0.493  -1.050 -32.112  1.00  0.00           H  
ATOM    944  HG  SER A  64      -1.360  -1.175 -34.247  1.00  0.00           H  
ATOM    945  N   TRP A  65       0.715  -4.038 -31.470  1.00  0.75           N  
ATOM    946  CA  TRP A  65       0.315  -5.233 -30.774  1.00  0.75           C  
ATOM    947  C   TRP A  65      -0.425  -4.811 -29.468  1.00  0.75           C  
ATOM    948  O   TRP A  65      -0.272  -3.685 -29.042  1.00  0.75           O  
ATOM    949  CB  TRP A  65       1.590  -6.061 -30.413  1.00  0.75           C  
ATOM    950  CG  TRP A  65       2.639  -5.365 -29.539  1.00  0.75           C  
ATOM    951  CD1 TRP A  65       2.678  -5.354 -28.188  1.00  0.75           C  
ATOM    952  CD2 TRP A  65       3.892  -4.664 -29.924  1.00  0.75           C  
ATOM    953  NE1 TRP A  65       3.781  -4.730 -27.676  1.00  0.75           N  
ATOM    954  CE2 TRP A  65       4.571  -4.321 -28.729  1.00  0.75           C  
ATOM    955  CE3 TRP A  65       4.490  -4.419 -31.167  1.00  0.75           C  
ATOM    956  CZ2 TRP A  65       5.847  -3.739 -28.819  1.00  0.75           C  
ATOM    957  CZ3 TRP A  65       5.762  -3.835 -31.257  1.00  0.75           C  
ATOM    958  CH2 TRP A  65       6.443  -3.490 -30.078  1.00  0.75           C  
ATOM    959  H   TRP A  65       1.222  -3.419 -30.854  1.00  0.00           H  
ATOM    960  HA  TRP A  65      -0.385  -5.801 -31.387  1.00  0.00           H  
ATOM    961  HB3 TRP A  65       1.989  -6.462 -31.345  1.00  0.00           H  
ATOM    962  HB2 TRP A  65       1.220  -6.914 -29.844  1.00  0.00           H  
ATOM    963  HD1 TRP A  65       1.979  -5.836 -27.520  1.00  0.00           H  
ATOM    964  HE1 TRP A  65       3.821  -4.545 -26.684  1.00  0.00           H  
ATOM    965  HE3 TRP A  65       3.938  -4.724 -32.044  1.00  0.00           H  
ATOM    966  HZ2 TRP A  65       6.384  -3.397 -27.947  1.00  0.00           H  
ATOM    967  HZ3 TRP A  65       6.104  -3.637 -32.262  1.00  0.00           H  
ATOM    968  HH2 TRP A  65       7.405  -3.004 -30.156  1.00  0.00           H  
ATOM    969  N   SER A  66      -1.381  -5.620 -29.118  1.00  0.77           N  
ATOM    970  CA  SER A  66      -2.139  -5.594 -27.877  1.00  0.77           C  
ATOM    971  C   SER A  66      -1.274  -6.184 -26.742  1.00  0.77           C  
ATOM    972  O   SER A  66      -1.239  -5.458 -25.712  1.00  0.77           O  
ATOM    973  CB  SER A  66      -3.518  -6.367 -28.018  1.00  0.77           C  
ATOM    974  OG  SER A  66      -3.247  -7.614 -28.590  1.00  0.77           O  
ATOM    975  H   SER A  66      -1.481  -6.464 -29.664  1.00  0.00           H  
ATOM    976  HA  SER A  66      -2.307  -4.559 -27.581  1.00  0.00           H  
ATOM    977  HB3 SER A  66      -4.137  -5.870 -28.766  1.00  0.00           H  
ATOM    978  HB2 SER A  66      -4.110  -6.500 -27.113  1.00  0.00           H  
ATOM    979  HG  SER A  66      -4.055  -7.824 -29.066  1.00  0.00           H  
ATOM    980  N   TYR A  67      -0.640  -7.301 -26.864  1.00  0.81           N  
ATOM    981  CA  TYR A  67       0.255  -7.977 -25.845  1.00  0.81           C  
ATOM    982  C   TYR A  67       1.184  -8.932 -26.614  1.00  0.81           C  
ATOM    983  O   TYR A  67       0.883  -9.272 -27.748  1.00  0.81           O  
ATOM    984  CB  TYR A  67      -0.704  -8.722 -24.819  1.00  0.81           C  
ATOM    985  CG  TYR A  67      -1.719  -9.746 -25.430  1.00  0.81           C  
ATOM    986  CD1 TYR A  67      -2.997  -9.362 -25.921  1.00  0.81           C  
ATOM    987  CD2 TYR A  67      -1.377 -11.121 -25.432  1.00  0.81           C  
ATOM    988  CE1 TYR A  67      -3.913 -10.395 -26.289  1.00  0.81           C  
ATOM    989  CE2 TYR A  67      -2.345 -12.137 -25.761  1.00  0.81           C  
ATOM    990  CZ  TYR A  67      -3.680 -11.771 -26.191  1.00  0.81           C  
ATOM    991  OH  TYR A  67      -4.635 -12.788 -26.489  1.00  0.81           O  
ATOM    992  H   TYR A  67      -0.723  -7.861 -27.700  1.00  0.00           H  
ATOM    993  HA  TYR A  67       0.860  -7.224 -25.339  1.00  0.00           H  
ATOM    994  HB3 TYR A  67      -1.194  -7.847 -24.393  1.00  0.00           H  
ATOM    995  HB2 TYR A  67      -0.111  -9.200 -24.039  1.00  0.00           H  
ATOM    996  HD1 TYR A  67      -3.329  -8.337 -25.991  1.00  0.00           H  
ATOM    997  HD2 TYR A  67      -0.408 -11.523 -25.175  1.00  0.00           H  
ATOM    998  HE1 TYR A  67      -4.894 -10.072 -26.608  1.00  0.00           H  
ATOM    999  HE2 TYR A  67      -2.087 -13.183 -25.829  1.00  0.00           H  
ATOM   1000  HH  TYR A  67      -5.479 -12.431 -26.775  1.00  0.00           H  
ATOM   1001  N   ILE A  68       2.226  -9.461 -25.946  1.00  0.82           N  
ATOM   1002  CA  ILE A  68       3.377 -10.247 -26.410  1.00  0.82           C  
ATOM   1003  C   ILE A  68       3.135 -11.654 -25.768  1.00  0.82           C  
ATOM   1004  O   ILE A  68       3.267 -11.741 -24.581  1.00  0.82           O  
ATOM   1005  CB  ILE A  68       4.771  -9.624 -26.061  1.00  0.82           C  
ATOM   1006  CG1 ILE A  68       4.824  -8.234 -26.725  1.00  0.82           C  
ATOM   1007  CG2 ILE A  68       5.938 -10.494 -26.546  1.00  0.82           C  
ATOM   1008  CD1 ILE A  68       5.936  -7.283 -26.382  1.00  0.82           C  
ATOM   1009  H   ILE A  68       2.266  -9.305 -24.948  1.00  0.00           H  
ATOM   1010  HA  ILE A  68       3.252 -10.353 -27.488  1.00  0.00           H  
ATOM   1011  HB  ILE A  68       4.907  -9.457 -24.992  1.00  0.00           H  
ATOM   1012 HG13 ILE A  68       3.933  -7.651 -26.488  1.00  0.00           H  
ATOM   1013 HG12 ILE A  68       4.746  -8.415 -27.798  1.00  0.00           H  
ATOM   1014 HG21 ILE A  68       6.928 -10.043 -26.620  1.00  0.00           H  
ATOM   1015 HG22 ILE A  68       6.176 -11.390 -25.973  1.00  0.00           H  
ATOM   1016 HG23 ILE A  68       5.786 -10.675 -27.610  1.00  0.00           H  
ATOM   1017 HD11 ILE A  68       5.766  -6.743 -25.450  1.00  0.00           H  
ATOM   1018 HD12 ILE A  68       6.903  -7.786 -26.330  1.00  0.00           H  
ATOM   1019 HD13 ILE A  68       6.065  -6.537 -27.166  1.00  0.00           H  
ATOM   1020  N   VAL A  69       2.876 -12.672 -26.581  1.00  0.84           N  
ATOM   1021  CA  VAL A  69       2.864 -14.005 -26.043  1.00  0.84           C  
ATOM   1022  C   VAL A  69       4.192 -14.709 -26.378  1.00  0.84           C  
ATOM   1023  O   VAL A  69       4.375 -15.038 -27.540  1.00  0.84           O  
ATOM   1024  CB  VAL A  69       1.768 -14.742 -26.718  1.00  0.84           C  
ATOM   1025  CG1 VAL A  69       1.631 -16.203 -26.286  1.00  0.84           C  
ATOM   1026  CG2 VAL A  69       0.307 -14.128 -26.570  1.00  0.84           C  
ATOM   1027  H   VAL A  69       2.789 -12.623 -27.586  1.00  0.00           H  
ATOM   1028  HA  VAL A  69       2.694 -13.990 -24.966  1.00  0.00           H  
ATOM   1029  HB  VAL A  69       1.980 -14.659 -27.784  1.00  0.00           H  
ATOM   1030 HG11 VAL A  69       2.541 -16.713 -26.605  1.00  0.00           H  
ATOM   1031 HG12 VAL A  69       1.521 -16.432 -25.226  1.00  0.00           H  
ATOM   1032 HG13 VAL A  69       0.865 -16.670 -26.906  1.00  0.00           H  
ATOM   1033 HG21 VAL A  69      -0.422 -14.823 -26.987  1.00  0.00           H  
ATOM   1034 HG22 VAL A  69       0.163 -13.845 -25.527  1.00  0.00           H  
ATOM   1035 HG23 VAL A  69       0.263 -13.126 -26.998  1.00  0.00           H  
ATOM   1036  N   GLU A  70       4.965 -15.004 -25.383  1.00  0.80           N  
ATOM   1037  CA  GLU A  70       5.799 -16.187 -25.354  1.00  0.80           C  
ATOM   1038  C   GLU A  70       4.930 -17.462 -24.982  1.00  0.80           C  
ATOM   1039  O   GLU A  70       3.802 -17.475 -24.437  1.00  0.80           O  
ATOM   1040  CB  GLU A  70       6.909 -15.983 -24.411  1.00  0.80           C  
ATOM   1041  CG  GLU A  70       8.204 -15.403 -24.944  1.00  0.80           C  
ATOM   1042  CD  GLU A  70       9.441 -15.372 -24.020  1.00  0.80           C  
ATOM   1043  OE1 GLU A  70       9.333 -15.791 -22.864  1.00  0.80           O  
ATOM   1044  OE2 GLU A  70      10.446 -14.767 -24.450  1.00  0.80           O1-
ATOM   1045  H   GLU A  70       4.581 -14.857 -24.460  1.00  0.00           H  
ATOM   1046  HA  GLU A  70       6.222 -16.470 -26.318  1.00  0.00           H  
ATOM   1047  HB3 GLU A  70       7.133 -16.971 -24.007  1.00  0.00           H  
ATOM   1048  HB2 GLU A  70       6.647 -15.368 -23.550  1.00  0.00           H  
ATOM   1049  HG3 GLU A  70       7.927 -14.358 -25.083  1.00  0.00           H  
ATOM   1050  HG2 GLU A  70       8.544 -15.866 -25.871  1.00  0.00           H  
ATOM   1051  N   LYS A  71       5.561 -18.593 -25.402  1.00  0.77           N  
ATOM   1052  CA  LYS A  71       5.221 -19.943 -24.909  1.00  0.77           C  
ATOM   1053  C   LYS A  71       5.718 -20.248 -23.463  1.00  0.77           C  
ATOM   1054  O   LYS A  71       6.498 -19.383 -22.943  1.00  0.77           O  
ATOM   1055  CB  LYS A  71       5.849 -20.934 -25.825  1.00  0.77           C  
ATOM   1056  CG  LYS A  71       5.141 -21.060 -27.158  1.00  0.77           C  
ATOM   1057  CD  LYS A  71       5.668 -22.271 -27.930  1.00  0.77           C  
ATOM   1058  CE  LYS A  71       4.701 -22.776 -28.959  1.00  0.77           C  
ATOM   1059  NZ  LYS A  71       5.347 -23.836 -29.799  1.00  0.77           N1+
ATOM   1060  H   LYS A  71       6.368 -18.505 -26.003  1.00  0.00           H  
ATOM   1061  HA  LYS A  71       4.132 -19.999 -24.933  1.00  0.00           H  
ATOM   1062  HB3 LYS A  71       5.781 -21.890 -25.307  1.00  0.00           H  
ATOM   1063  HB2 LYS A  71       6.875 -20.791 -26.165  1.00  0.00           H  
ATOM   1064  HG3 LYS A  71       5.238 -20.156 -27.758  1.00  0.00           H  
ATOM   1065  HG2 LYS A  71       4.064 -21.097 -26.993  1.00  0.00           H  
ATOM   1066  HD3 LYS A  71       5.774 -23.013 -27.138  1.00  0.00           H  
ATOM   1067  HD2 LYS A  71       6.695 -22.159 -28.279  1.00  0.00           H  
ATOM   1068  HE3 LYS A  71       4.570 -21.911 -29.609  1.00  0.00           H  
ATOM   1069  HE2 LYS A  71       3.706 -23.096 -28.648  1.00  0.00           H  
ATOM   1070  HZ1 LYS A  71       6.109 -23.485 -30.362  1.00  0.00           H  
ATOM   1071  HZ2 LYS A  71       5.534 -24.725 -29.359  1.00  0.00           H  
ATOM   1072  HZ3 LYS A  71       4.687 -24.134 -30.504  1.00  0.00           H  
ATOM   1073  N   PRO A  72       5.308 -21.398 -22.869  1.00  0.77           N  
ATOM   1074  CA  PRO A  72       5.893 -21.639 -21.512  1.00  0.77           C  
ATOM   1075  C   PRO A  72       7.400 -22.128 -21.534  1.00  0.77           C  
ATOM   1076  O   PRO A  72       8.108 -21.837 -20.618  1.00  0.77           O  
ATOM   1077  CB  PRO A  72       4.961 -22.740 -20.968  1.00  0.77           C  
ATOM   1078  CG  PRO A  72       3.714 -22.681 -21.841  1.00  0.77           C  
ATOM   1079  CD  PRO A  72       4.146 -22.217 -23.175  1.00  0.77           C  
ATOM   1080  HA  PRO A  72       5.854 -20.767 -20.859  1.00  0.00           H  
ATOM   1081  HB3 PRO A  72       4.625 -22.696 -19.932  1.00  0.00           H  
ATOM   1082  HB2 PRO A  72       5.466 -23.704 -21.034  1.00  0.00           H  
ATOM   1083  HG3 PRO A  72       3.053 -21.935 -21.398  1.00  0.00           H  
ATOM   1084  HG2 PRO A  72       3.173 -23.619 -21.966  1.00  0.00           H  
ATOM   1085  HD2 PRO A  72       4.473 -23.061 -23.783  1.00  0.00           H  
ATOM   1086  HD3 PRO A  72       3.295 -21.769 -23.688  1.00  0.00           H  
ATOM   1087  N   ASN A  73       7.811 -22.916 -22.529  1.00  0.70           N  
ATOM   1088  CA  ASN A  73       9.216 -22.966 -22.958  1.00  0.70           C  
ATOM   1089  C   ASN A  73       9.220 -22.389 -24.430  1.00  0.70           C  
ATOM   1090  O   ASN A  73       8.600 -23.048 -25.255  1.00  0.70           O  
ATOM   1091  CB  ASN A  73       9.707 -24.365 -22.879  1.00  0.70           C  
ATOM   1092  CG  ASN A  73      11.068 -24.454 -23.528  1.00  0.70           C  
ATOM   1093  OD1 ASN A  73      11.793 -23.512 -23.531  1.00  0.70           O  
ATOM   1094  ND2 ASN A  73      11.266 -25.597 -24.205  1.00  0.70           N  
ATOM   1095  H   ASN A  73       7.215 -23.082 -23.328  1.00  0.00           H  
ATOM   1096  HA  ASN A  73       9.895 -22.457 -22.273  1.00  0.00           H  
ATOM   1097  HB3 ASN A  73       9.071 -25.081 -23.400  1.00  0.00           H  
ATOM   1098  HB2 ASN A  73       9.788 -24.622 -21.823  1.00  0.00           H  
ATOM   1099 HD22 ASN A  73      12.082 -25.742 -24.784  1.00  0.00           H  
ATOM   1100 HD21 ASN A  73      10.703 -26.408 -23.994  1.00  0.00           H  
ATOM   1101  N   PRO A  74       9.934 -21.272 -24.680  1.00  0.72           N  
ATOM   1102  CA  PRO A  74      10.154 -20.821 -26.030  1.00  0.72           C  
ATOM   1103  C   PRO A  74      11.035 -21.892 -26.699  1.00  0.72           C  
ATOM   1104  O   PRO A  74      12.271 -21.868 -26.543  1.00  0.72           O  
ATOM   1105  CB  PRO A  74      10.774 -19.430 -25.892  1.00  0.72           C  
ATOM   1106  CG  PRO A  74      10.487 -18.980 -24.426  1.00  0.72           C  
ATOM   1107  CD  PRO A  74      10.520 -20.326 -23.732  1.00  0.72           C  
ATOM   1108  HA  PRO A  74       9.149 -20.620 -26.403  1.00  0.00           H  
ATOM   1109  HB3 PRO A  74      10.241 -18.767 -26.574  1.00  0.00           H  
ATOM   1110  HB2 PRO A  74      11.847 -19.308 -26.042  1.00  0.00           H  
ATOM   1111  HG3 PRO A  74       9.504 -18.515 -24.343  1.00  0.00           H  
ATOM   1112  HG2 PRO A  74      11.204 -18.278 -23.999  1.00  0.00           H  
ATOM   1113  HD2 PRO A  74      11.517 -20.706 -23.504  1.00  0.00           H  
ATOM   1114  HD3 PRO A  74      10.018 -20.215 -22.770  1.00  0.00           H  
ATOM   1115  N   GLU A  75      10.460 -22.783 -27.497  1.00  0.66           N  
ATOM   1116  CA  GLU A  75      11.195 -23.871 -28.188  1.00  0.66           C  
ATOM   1117  C   GLU A  75      12.267 -23.458 -29.142  1.00  0.66           C  
ATOM   1118  O   GLU A  75      13.040 -24.332 -29.520  1.00  0.66           O  
ATOM   1119  CB  GLU A  75      10.173 -24.731 -28.934  1.00  0.66           C  
ATOM   1120  CG  GLU A  75       8.864 -25.013 -28.049  1.00  0.66           C  
ATOM   1121  CD  GLU A  75       7.905 -26.005 -28.784  1.00  0.66           C  
ATOM   1122  OE1 GLU A  75       6.718 -26.009 -28.388  1.00  0.66           O  
ATOM   1123  OE2 GLU A  75       8.399 -26.876 -29.514  1.00  0.66           O1-
ATOM   1124  H   GLU A  75       9.479 -22.636 -27.688  1.00  0.00           H  
ATOM   1125  HA  GLU A  75      11.681 -24.512 -27.452  1.00  0.00           H  
ATOM   1126  HB3 GLU A  75      10.745 -25.638 -29.129  1.00  0.00           H  
ATOM   1127  HB2 GLU A  75       9.927 -24.290 -29.900  1.00  0.00           H  
ATOM   1128  HG3 GLU A  75       8.268 -24.108 -27.931  1.00  0.00           H  
ATOM   1129  HG2 GLU A  75       9.106 -25.328 -27.034  1.00  0.00           H  
ATOM   1130  N   ASN A  76      12.309 -22.192 -29.531  1.00  0.77           N  
ATOM   1131  CA  ASN A  76      13.338 -21.512 -30.317  1.00  0.77           C  
ATOM   1132  C   ASN A  76      13.566 -20.199 -29.631  1.00  0.77           C  
ATOM   1133  O   ASN A  76      12.774 -19.767 -28.799  1.00  0.77           O  
ATOM   1134  CB  ASN A  76      12.946 -21.223 -31.730  1.00  0.77           C  
ATOM   1135  CG  ASN A  76      14.093 -21.421 -32.715  1.00  0.77           C  
ATOM   1136  OD1 ASN A  76      15.289 -21.265 -32.428  1.00  0.77           O  
ATOM   1137  ND2 ASN A  76      13.845 -21.888 -33.884  1.00  0.77           N  
ATOM   1138  H   ASN A  76      11.696 -21.596 -28.992  1.00  0.00           H  
ATOM   1139  HA  ASN A  76      14.223 -22.144 -30.236  1.00  0.00           H  
ATOM   1140  HB3 ASN A  76      12.220 -20.427 -31.898  1.00  0.00           H  
ATOM   1141  HB2 ASN A  76      12.316 -22.013 -32.140  1.00  0.00           H  
ATOM   1142 HD22 ASN A  76      14.651 -21.979 -34.486  1.00  0.00           H  
ATOM   1143 HD21 ASN A  76      12.861 -21.944 -34.110  1.00  0.00           H  
ATOM   1144  N   GLY A  77      14.736 -19.670 -29.993  1.00  0.85           N  
ATOM   1145  CA  GLY A  77      15.144 -18.408 -29.483  1.00  0.85           C  
ATOM   1146  C   GLY A  77      16.298 -17.893 -30.302  1.00  0.85           C  
ATOM   1147  O   GLY A  77      16.100 -17.445 -31.446  1.00  0.85           O  
ATOM   1148  H   GLY A  77      15.254 -20.005 -30.793  1.00  0.00           H  
ATOM   1149  HA3 GLY A  77      15.614 -18.647 -28.529  1.00  0.00           H  
ATOM   1150  HA2 GLY A  77      14.432 -17.626 -29.218  1.00  0.00           H  
ATOM   1151  N   THR A  78      17.514 -18.120 -29.739  1.00  0.86           N  
ATOM   1152  CA  THR A  78      18.811 -18.003 -30.512  1.00  0.86           C  
ATOM   1153  C   THR A  78      18.985 -19.276 -31.437  1.00  0.86           C  
ATOM   1154  O   THR A  78      18.349 -20.312 -31.232  1.00  0.86           O  
ATOM   1155  CB  THR A  78      19.977 -18.027 -29.496  1.00  0.86           C  
ATOM   1156  OG1 THR A  78      19.889 -19.092 -28.573  1.00  0.86           O  
ATOM   1157  CG2 THR A  78      20.089 -16.736 -28.679  1.00  0.86           C  
ATOM   1158  H   THR A  78      17.711 -18.335 -28.772  1.00  0.00           H  
ATOM   1159  HA  THR A  78      18.856 -17.081 -31.092  1.00  0.00           H  
ATOM   1160  HB  THR A  78      20.944 -18.159 -29.984  1.00  0.00           H  
ATOM   1161  HG1 THR A  78      20.023 -19.913 -29.052  1.00  0.00           H  
ATOM   1162 HG21 THR A  78      19.108 -16.645 -28.211  1.00  0.00           H  
ATOM   1163 HG22 THR A  78      20.912 -16.677 -27.966  1.00  0.00           H  
ATOM   1164 HG23 THR A  78      20.089 -15.869 -29.338  1.00  0.00           H  
ATOM   1165  N   CYS A  79      19.806 -19.126 -32.427  1.00  0.88           N  
ATOM   1166  CA  CYS A  79      20.084 -20.219 -33.371  1.00  0.88           C  
ATOM   1167  C   CYS A  79      21.633 -20.281 -33.545  1.00  0.88           C  
ATOM   1168  O   CYS A  79      22.127 -21.342 -33.990  1.00  0.88           O  
ATOM   1169  CB  CYS A  79      19.469 -19.946 -34.735  1.00  0.88           C  
ATOM   1170  SG  CYS A  79      19.871 -18.373 -35.578  1.00  0.88           S  
ATOM   1171  H   CYS A  79      20.171 -18.206 -32.623  1.00  0.00           H  
ATOM   1172  HA  CYS A  79      19.877 -21.213 -32.974  1.00  0.00           H  
ATOM   1173  HB3 CYS A  79      18.385 -19.932 -34.621  1.00  0.00           H  
ATOM   1174  HB2 CYS A  79      19.639 -20.764 -35.435  1.00  0.00           H  
ATOM   1175  N   TYR A  80      22.442 -19.279 -33.103  1.00  0.88           N  
ATOM   1176  CA  TYR A  80      23.811 -19.642 -32.605  1.00  0.88           C  
ATOM   1177  C   TYR A  80      23.744 -19.159 -31.146  1.00  0.88           C  
ATOM   1178  O   TYR A  80      23.149 -18.080 -30.853  1.00  0.88           O  
ATOM   1179  CB  TYR A  80      24.867 -18.954 -33.533  1.00  0.88           C  
ATOM   1180  CG  TYR A  80      26.364 -19.132 -33.106  1.00  0.88           C  
ATOM   1181  CD1 TYR A  80      27.184 -19.886 -33.942  1.00  0.88           C  
ATOM   1182  CD2 TYR A  80      26.922 -18.619 -31.930  1.00  0.88           C  
ATOM   1183  CE1 TYR A  80      28.538 -19.954 -33.746  1.00  0.88           C  
ATOM   1184  CE2 TYR A  80      28.342 -18.696 -31.677  1.00  0.88           C  
ATOM   1185  CZ  TYR A  80      29.167 -19.367 -32.635  1.00  0.88           C  
ATOM   1186  OH  TYR A  80      30.524 -19.493 -32.368  1.00  0.88           O  
ATOM   1187  H   TYR A  80      22.159 -18.373 -32.757  1.00  0.00           H  
ATOM   1188  HA  TYR A  80      24.045 -20.706 -32.613  1.00  0.00           H  
ATOM   1189  HB3 TYR A  80      24.692 -17.878 -33.514  1.00  0.00           H  
ATOM   1190  HB2 TYR A  80      24.603 -19.305 -34.531  1.00  0.00           H  
ATOM   1191  HD1 TYR A  80      26.804 -20.378 -34.825  1.00  0.00           H  
ATOM   1192  HD2 TYR A  80      26.196 -18.192 -31.253  1.00  0.00           H  
ATOM   1193  HE1 TYR A  80      29.129 -20.532 -34.441  1.00  0.00           H  
ATOM   1194  HE2 TYR A  80      28.730 -18.341 -30.733  1.00  0.00           H  
ATOM   1195  HH  TYR A  80      30.930 -20.248 -32.799  1.00  0.00           H  
ATOM   1196  N   PRO A  81      24.341 -20.006 -30.215  1.00  0.87           N  
ATOM   1197  CA  PRO A  81      24.091 -19.726 -28.804  1.00  0.87           C  
ATOM   1198  C   PRO A  81      24.726 -18.454 -28.221  1.00  0.87           C  
ATOM   1199  O   PRO A  81      25.599 -17.778 -28.806  1.00  0.87           O  
ATOM   1200  CB  PRO A  81      24.559 -20.971 -28.177  1.00  0.87           C  
ATOM   1201  CG  PRO A  81      25.685 -21.432 -28.974  1.00  0.87           C  
ATOM   1202  CD  PRO A  81      25.230 -21.159 -30.347  1.00  0.87           C  
ATOM   1203  HA  PRO A  81      23.017 -19.799 -28.628  1.00  0.00           H  
ATOM   1204  HB3 PRO A  81      23.787 -21.734 -28.281  1.00  0.00           H  
ATOM   1205  HB2 PRO A  81      24.757 -21.042 -27.107  1.00  0.00           H  
ATOM   1206  HG3 PRO A  81      26.055 -22.446 -28.824  1.00  0.00           H  
ATOM   1207  HG2 PRO A  81      26.605 -20.859 -28.857  1.00  0.00           H  
ATOM   1208  HD2 PRO A  81      26.066 -21.096 -31.045  1.00  0.00           H  
ATOM   1209  HD3 PRO A  81      24.653 -22.025 -30.671  1.00  0.00           H  
ATOM   1210  N   GLY A  82      24.137 -17.985 -27.095  1.00  0.89           N  
ATOM   1211  CA  GLY A  82      24.469 -16.680 -26.445  1.00  0.89           C  
ATOM   1212  C   GLY A  82      23.308 -16.153 -25.598  1.00  0.89           C  
ATOM   1213  O   GLY A  82      22.255 -16.733 -25.513  1.00  0.89           O  
ATOM   1214  H   GLY A  82      23.347 -18.467 -26.689  1.00  0.00           H  
ATOM   1215  HA3 GLY A  82      24.616 -15.984 -27.270  1.00  0.00           H  
ATOM   1216  HA2 GLY A  82      25.418 -16.852 -25.936  1.00  0.00           H  
ATOM   1217  N   HIS A  83      23.540 -15.036 -24.890  1.00  0.83           N  
ATOM   1218  CA  HIS A  83      22.730 -14.520 -23.796  1.00  0.83           C  
ATOM   1219  C   HIS A  83      22.776 -12.915 -23.873  1.00  0.83           C  
ATOM   1220  O   HIS A  83      23.812 -12.398 -24.271  1.00  0.83           O  
ATOM   1221  CB  HIS A  83      23.214 -14.949 -22.409  1.00  0.83           C  
ATOM   1222  CG  HIS A  83      24.604 -14.528 -21.964  1.00  0.83           C  
ATOM   1223  ND1 HIS A  83      24.824 -13.698 -20.934  1.00  0.83           N  
ATOM   1224  CD2 HIS A  83      25.801 -15.075 -22.325  1.00  0.83           C  
ATOM   1225  CE1 HIS A  83      26.122 -13.605 -20.725  1.00  0.83           C  
ATOM   1226  NE2 HIS A  83      26.788 -14.492 -21.436  1.00  0.83           N  
ATOM   1227  H   HIS A  83      24.299 -14.440 -25.187  1.00  0.00           H  
ATOM   1228  HA  HIS A  83      21.682 -14.784 -23.941  1.00  0.00           H  
ATOM   1229  HB3 HIS A  83      23.100 -16.031 -22.343  1.00  0.00           H  
ATOM   1230  HB2 HIS A  83      22.497 -14.608 -21.663  1.00  0.00           H  
ATOM   1231  HD1 HIS A  83      24.101 -13.292 -20.357  1.00  0.00           H  
ATOM   1232  HD2 HIS A  83      25.927 -15.804 -23.112  1.00  0.00           H  
ATOM   1233  HE1 HIS A  83      26.559 -12.904 -20.031  1.00  0.00           H  
ATOM   1234  N   PHE A  84      21.602 -12.291 -23.605  1.00  0.87           N  
ATOM   1235  CA  PHE A  84      21.394 -10.902 -23.670  1.00  0.87           C  
ATOM   1236  C   PHE A  84      22.064 -10.273 -22.393  1.00  0.87           C  
ATOM   1237  O   PHE A  84      21.778 -10.816 -21.339  1.00  0.87           O  
ATOM   1238  CB  PHE A  84      19.905 -10.533 -23.855  1.00  0.87           C  
ATOM   1239  CG  PHE A  84      19.616 -10.151 -25.300  1.00  0.87           C  
ATOM   1240  CD1 PHE A  84      19.968  -8.867 -25.743  1.00  0.87           C  
ATOM   1241  CD2 PHE A  84      18.930 -11.050 -26.188  1.00  0.87           C  
ATOM   1242  CE1 PHE A  84      19.660  -8.437 -27.015  1.00  0.87           C  
ATOM   1243  CE2 PHE A  84      18.663 -10.607 -27.442  1.00  0.87           C  
ATOM   1244  CZ  PHE A  84      19.084  -9.319 -27.942  1.00  0.87           C  
ATOM   1245  H   PHE A  84      20.822 -12.821 -23.243  1.00  0.00           H  
ATOM   1246  HA  PHE A  84      21.885 -10.588 -24.591  1.00  0.00           H  
ATOM   1247  HB3 PHE A  84      19.694  -9.677 -23.215  1.00  0.00           H  
ATOM   1248  HB2 PHE A  84      19.153 -11.314 -23.747  1.00  0.00           H  
ATOM   1249  HD1 PHE A  84      20.298  -8.148 -25.008  1.00  0.00           H  
ATOM   1250  HD2 PHE A  84      18.566 -11.986 -25.791  1.00  0.00           H  
ATOM   1251  HE1 PHE A  84      19.950  -7.422 -27.241  1.00  0.00           H  
ATOM   1252  HE2 PHE A  84      18.148 -11.234 -28.155  1.00  0.00           H  
ATOM   1253  HZ  PHE A  84      18.839  -9.091 -28.969  1.00  0.00           H  
ATOM   1254  N   ALA A  85      22.708  -9.096 -22.559  1.00  0.90           N  
ATOM   1255  CA  ALA A  85      22.879  -8.233 -21.476  1.00  0.90           C  
ATOM   1256  C   ALA A  85      21.554  -7.502 -21.112  1.00  0.90           C  
ATOM   1257  O   ALA A  85      20.907  -7.027 -22.074  1.00  0.90           O  
ATOM   1258  CB  ALA A  85      23.941  -7.214 -21.823  1.00  0.90           C  
ATOM   1259  H   ALA A  85      22.854  -8.726 -23.487  1.00  0.00           H  
ATOM   1260  HA  ALA A  85      23.212  -8.824 -20.624  1.00  0.00           H  
ATOM   1261  HB1 ALA A  85      23.808  -6.673 -22.759  1.00  0.00           H  
ATOM   1262  HB2 ALA A  85      24.126  -6.517 -21.005  1.00  0.00           H  
ATOM   1263  HB3 ALA A  85      24.884  -7.739 -21.980  1.00  0.00           H  
ATOM   1264  N   ASP A  86      21.253  -7.361 -19.834  1.00  0.89           N  
ATOM   1265  CA  ASP A  86      20.137  -6.484 -19.323  1.00  0.89           C  
ATOM   1266  C   ASP A  86      18.748  -6.917 -19.693  1.00  0.89           C  
ATOM   1267  O   ASP A  86      17.894  -6.016 -19.851  1.00  0.89           O  
ATOM   1268  CB  ASP A  86      20.342  -5.014 -19.701  1.00  0.89           C  
ATOM   1269  CG  ASP A  86      21.670  -4.407 -19.423  1.00  0.89           C  
ATOM   1270  OD1 ASP A  86      22.154  -3.679 -20.331  1.00  0.89           O  
ATOM   1271  OD2 ASP A  86      22.224  -4.483 -18.274  1.00  0.89           O1-
ATOM   1272  H   ASP A  86      21.724  -7.866 -19.097  1.00  0.00           H  
ATOM   1273  HA  ASP A  86      20.190  -6.618 -18.242  1.00  0.00           H  
ATOM   1274  HB3 ASP A  86      19.584  -4.464 -19.144  1.00  0.00           H  
ATOM   1275  HB2 ASP A  86      20.022  -4.986 -20.743  1.00  0.00           H  
ATOM   1276  N   TYR A  87      18.603  -8.223 -19.829  1.00  0.87           N  
ATOM   1277  CA  TYR A  87      17.551  -8.839 -20.442  1.00  0.87           C  
ATOM   1278  C   TYR A  87      16.190  -8.641 -19.763  1.00  0.87           C  
ATOM   1279  O   TYR A  87      15.158  -8.675 -20.388  1.00  0.87           O  
ATOM   1280  CB  TYR A  87      17.931 -10.367 -20.611  1.00  0.87           C  
ATOM   1281  CG  TYR A  87      16.962 -11.175 -21.472  1.00  0.87           C  
ATOM   1282  CD1 TYR A  87      16.660 -10.721 -22.778  1.00  0.87           C  
ATOM   1283  CD2 TYR A  87      16.573 -12.482 -21.059  1.00  0.87           C  
ATOM   1284  CE1 TYR A  87      15.831 -11.481 -23.610  1.00  0.87           C  
ATOM   1285  CE2 TYR A  87      15.819 -13.305 -21.901  1.00  0.87           C  
ATOM   1286  CZ  TYR A  87      15.371 -12.749 -23.140  1.00  0.87           C  
ATOM   1287  OH  TYR A  87      14.692 -13.565 -24.093  1.00  0.87           O  
ATOM   1288  H   TYR A  87      19.423  -8.802 -19.715  1.00  0.00           H  
ATOM   1289  HA  TYR A  87      17.483  -8.451 -21.459  1.00  0.00           H  
ATOM   1290  HB3 TYR A  87      18.156 -10.809 -19.641  1.00  0.00           H  
ATOM   1291  HB2 TYR A  87      18.902 -10.424 -21.104  1.00  0.00           H  
ATOM   1292  HD1 TYR A  87      17.066  -9.843 -23.258  1.00  0.00           H  
ATOM   1293  HD2 TYR A  87      16.893 -13.035 -20.188  1.00  0.00           H  
ATOM   1294  HE1 TYR A  87      15.648 -11.183 -24.632  1.00  0.00           H  
ATOM   1295  HE2 TYR A  87      15.558 -14.318 -21.632  1.00  0.00           H  
ATOM   1296  HH  TYR A  87      14.278 -14.307 -23.647  1.00  0.00           H  
ATOM   1297  N   GLU A  88      16.204  -8.441 -18.393  1.00  0.81           N  
ATOM   1298  CA  GLU A  88      15.095  -8.096 -17.558  1.00  0.81           C  
ATOM   1299  C   GLU A  88      14.426  -6.671 -17.888  1.00  0.81           C  
ATOM   1300  O   GLU A  88      13.178  -6.528 -17.939  1.00  0.81           O  
ATOM   1301  CB  GLU A  88      15.508  -8.108 -16.130  1.00  0.81           C  
ATOM   1302  CG  GLU A  88      16.338  -9.362 -15.611  1.00  0.81           C  
ATOM   1303  CD  GLU A  88      17.836  -9.253 -15.932  1.00  0.81           C  
ATOM   1304  OE1 GLU A  88      18.374  -8.236 -16.424  1.00  0.81           O  
ATOM   1305  OE2 GLU A  88      18.537 -10.212 -15.629  1.00  0.81           O1-
ATOM   1306  H   GLU A  88      17.120  -8.252 -18.008  1.00  0.00           H  
ATOM   1307  HA  GLU A  88      14.293  -8.833 -17.615  1.00  0.00           H  
ATOM   1308  HB3 GLU A  88      14.538  -8.090 -15.633  1.00  0.00           H  
ATOM   1309  HB2 GLU A  88      15.950  -7.165 -15.808  1.00  0.00           H  
ATOM   1310  HG3 GLU A  88      15.969 -10.328 -15.955  1.00  0.00           H  
ATOM   1311  HG2 GLU A  88      16.234  -9.448 -14.529  1.00  0.00           H  
ATOM   1312  N   GLU A  89      15.342  -5.743 -18.161  1.00  0.79           N  
ATOM   1313  CA  GLU A  89      15.137  -4.333 -18.510  1.00  0.79           C  
ATOM   1314  C   GLU A  89      14.529  -4.092 -19.860  1.00  0.79           C  
ATOM   1315  O   GLU A  89      13.476  -3.401 -20.027  1.00  0.79           O  
ATOM   1316  CB  GLU A  89      16.345  -3.431 -18.160  1.00  0.79           C  
ATOM   1317  CG  GLU A  89      16.438  -3.098 -16.722  1.00  0.79           C  
ATOM   1318  CD  GLU A  89      15.307  -2.326 -16.128  1.00  0.79           C  
ATOM   1319  OE1 GLU A  89      14.776  -1.385 -16.815  1.00  0.79           O  
ATOM   1320  OE2 GLU A  89      15.199  -2.380 -14.897  1.00  0.79           O1-
ATOM   1321  H   GLU A  89      16.298  -6.042 -18.296  1.00  0.00           H  
ATOM   1322  HA  GLU A  89      14.362  -3.942 -17.850  1.00  0.00           H  
ATOM   1323  HB3 GLU A  89      16.189  -2.506 -18.714  1.00  0.00           H  
ATOM   1324  HB2 GLU A  89      17.237  -3.946 -18.518  1.00  0.00           H  
ATOM   1325  HG3 GLU A  89      17.382  -2.621 -16.459  1.00  0.00           H  
ATOM   1326  HG2 GLU A  89      16.549  -4.125 -16.375  1.00  0.00           H  
ATOM   1327  N   LEU A  90      15.120  -4.777 -20.827  1.00  0.88           N  
ATOM   1328  CA  LEU A  90      14.603  -4.986 -22.122  1.00  0.88           C  
ATOM   1329  C   LEU A  90      13.135  -5.465 -22.170  1.00  0.88           C  
ATOM   1330  O   LEU A  90      12.328  -4.915 -22.927  1.00  0.88           O  
ATOM   1331  CB  LEU A  90      15.562  -5.926 -22.874  1.00  0.88           C  
ATOM   1332  CG  LEU A  90      15.086  -6.240 -24.360  1.00  0.88           C  
ATOM   1333  CD1 LEU A  90      15.175  -5.043 -25.365  1.00  0.88           C  
ATOM   1334  CD2 LEU A  90      15.950  -7.452 -24.824  1.00  0.88           C  
ATOM   1335  H   LEU A  90      15.689  -5.539 -20.488  1.00  0.00           H  
ATOM   1336  HA  LEU A  90      14.645  -3.969 -22.510  1.00  0.00           H  
ATOM   1337  HB3 LEU A  90      15.527  -6.894 -22.375  1.00  0.00           H  
ATOM   1338  HB2 LEU A  90      16.560  -5.489 -22.815  1.00  0.00           H  
ATOM   1339  HG  LEU A  90      14.081  -6.643 -24.237  1.00  0.00           H  
ATOM   1340 HD11 LEU A  90      15.642  -5.416 -26.277  1.00  0.00           H  
ATOM   1341 HD12 LEU A  90      14.194  -4.652 -25.638  1.00  0.00           H  
ATOM   1342 HD13 LEU A  90      15.887  -4.288 -25.032  1.00  0.00           H  
ATOM   1343 HD21 LEU A  90      16.578  -7.861 -24.032  1.00  0.00           H  
ATOM   1344 HD22 LEU A  90      15.381  -8.307 -25.189  1.00  0.00           H  
ATOM   1345 HD23 LEU A  90      16.693  -7.295 -25.606  1.00  0.00           H  
ATOM   1346  N   ARG A  91      12.742  -6.486 -21.367  1.00  0.76           N  
ATOM   1347  CA  ARG A  91      11.376  -6.980 -21.282  1.00  0.76           C  
ATOM   1348  C   ARG A  91      10.482  -5.865 -20.666  1.00  0.76           C  
ATOM   1349  O   ARG A  91       9.344  -5.778 -21.133  1.00  0.76           O  
ATOM   1350  CB  ARG A  91      11.376  -8.276 -20.489  1.00  0.76           C  
ATOM   1351  CG  ARG A  91      12.198  -9.372 -21.167  1.00  0.76           C  
ATOM   1352  CD  ARG A  91      12.445 -10.659 -20.341  1.00  0.76           C  
ATOM   1353  NE  ARG A  91      11.245 -11.537 -20.265  1.00  0.76           N  
ATOM   1354  CZ  ARG A  91      10.884 -12.619 -20.957  1.00  0.76           C  
ATOM   1355  NH1 ARG A  91      11.712 -13.024 -21.930  1.00  0.76           N  
ATOM   1356  NH2 ARG A  91       9.882 -13.390 -20.641  1.00  0.76           N1+
ATOM   1357  H   ARG A  91      13.433  -6.981 -20.820  1.00  0.00           H  
ATOM   1358  HA  ARG A  91      11.145  -7.203 -22.324  1.00  0.00           H  
ATOM   1359  HB3 ARG A  91      10.358  -8.659 -20.410  1.00  0.00           H  
ATOM   1360  HB2 ARG A  91      11.682  -8.129 -19.453  1.00  0.00           H  
ATOM   1361  HG3 ARG A  91      13.170  -9.099 -21.579  1.00  0.00           H  
ATOM   1362  HG2 ARG A  91      11.641  -9.664 -22.057  1.00  0.00           H  
ATOM   1363  HD3 ARG A  91      12.532 -10.377 -19.291  1.00  0.00           H  
ATOM   1364  HD2 ARG A  91      13.310 -11.221 -20.695  1.00  0.00           H  
ATOM   1365  HE  ARG A  91      10.561 -11.130 -19.642  1.00  0.00           H  
ATOM   1366 HH12 ARG A  91      11.283 -13.561 -22.670  1.00  0.00           H  
ATOM   1367 HH11 ARG A  91      12.554 -12.519 -22.171  1.00  0.00           H  
ATOM   1368 HH22 ARG A  91       9.854 -14.192 -21.254  1.00  0.00           H  
ATOM   1369 HH21 ARG A  91       9.215 -13.236 -19.898  1.00  0.00           H  
ATOM   1370  N   GLU A  92      10.992  -5.134 -19.656  1.00  0.70           N  
ATOM   1371  CA  GLU A  92      10.231  -4.033 -19.068  1.00  0.70           C  
ATOM   1372  C   GLU A  92      10.005  -2.812 -20.013  1.00  0.70           C  
ATOM   1373  O   GLU A  92       8.853  -2.350 -19.975  1.00  0.70           O  
ATOM   1374  CB  GLU A  92      10.853  -3.480 -17.771  1.00  0.70           C  
ATOM   1375  CG  GLU A  92       9.965  -2.840 -16.626  1.00  0.70           C  
ATOM   1376  CD  GLU A  92       8.834  -3.758 -16.041  1.00  0.70           C  
ATOM   1377  OE1 GLU A  92       8.184  -3.304 -15.098  1.00  0.70           O  
ATOM   1378  OE2 GLU A  92       8.677  -4.960 -16.399  1.00  0.70           O1-
ATOM   1379  H   GLU A  92      11.837  -5.497 -19.238  1.00  0.00           H  
ATOM   1380  HA  GLU A  92       9.255  -4.381 -18.729  1.00  0.00           H  
ATOM   1381  HB3 GLU A  92      11.620  -2.750 -18.030  1.00  0.00           H  
ATOM   1382  HB2 GLU A  92      11.460  -4.273 -17.333  1.00  0.00           H  
ATOM   1383  HG3 GLU A  92       9.458  -1.917 -16.907  1.00  0.00           H  
ATOM   1384  HG2 GLU A  92      10.590  -2.591 -15.768  1.00  0.00           H  
ATOM   1385  N   GLN A  93      11.013  -2.400 -20.810  1.00  0.76           N  
ATOM   1386  CA  GLN A  93      10.876  -1.439 -21.890  1.00  0.76           C  
ATOM   1387  C   GLN A  93       9.835  -1.801 -22.888  1.00  0.76           C  
ATOM   1388  O   GLN A  93       8.898  -1.024 -23.034  1.00  0.76           O  
ATOM   1389  CB  GLN A  93      12.303  -1.147 -22.424  1.00  0.76           C  
ATOM   1390  CG  GLN A  93      13.228  -0.317 -21.531  1.00  0.76           C  
ATOM   1391  CD  GLN A  93      12.644   1.092 -21.441  1.00  0.76           C  
ATOM   1392  OE1 GLN A  93      11.877   1.655 -22.244  1.00  0.76           O  
ATOM   1393  NE2 GLN A  93      13.014   1.769 -20.375  1.00  0.76           N  
ATOM   1394  H   GLN A  93      11.914  -2.834 -20.665  1.00  0.00           H  
ATOM   1395  HA  GLN A  93      10.574  -0.518 -21.391  1.00  0.00           H  
ATOM   1396  HB3 GLN A  93      12.218  -0.644 -23.388  1.00  0.00           H  
ATOM   1397  HB2 GLN A  93      12.764  -2.116 -22.611  1.00  0.00           H  
ATOM   1398  HG3 GLN A  93      14.248  -0.307 -21.917  1.00  0.00           H  
ATOM   1399  HG2 GLN A  93      13.430  -0.807 -20.579  1.00  0.00           H  
ATOM   1400 HE22 GLN A  93      12.757   2.725 -20.176  1.00  0.00           H  
ATOM   1401 HE21 GLN A  93      13.697   1.373 -19.745  1.00  0.00           H  
ATOM   1402  N   LEU A  94       9.978  -2.988 -23.479  1.00  0.81           N  
ATOM   1403  CA  LEU A  94       8.923  -3.560 -24.356  1.00  0.81           C  
ATOM   1404  C   LEU A  94       7.458  -3.487 -23.903  1.00  0.81           C  
ATOM   1405  O   LEU A  94       6.642  -3.229 -24.763  1.00  0.81           O  
ATOM   1406  CB  LEU A  94       9.228  -5.074 -24.644  1.00  0.81           C  
ATOM   1407  CG  LEU A  94      10.504  -5.287 -25.548  1.00  0.81           C  
ATOM   1408  CD1 LEU A  94      11.109  -6.624 -25.492  1.00  0.81           C  
ATOM   1409  CD2 LEU A  94      10.144  -4.922 -26.999  1.00  0.81           C  
ATOM   1410  H   LEU A  94      10.736  -3.566 -23.144  1.00  0.00           H  
ATOM   1411  HA  LEU A  94       8.955  -2.951 -25.259  1.00  0.00           H  
ATOM   1412  HB3 LEU A  94       8.371  -5.411 -25.229  1.00  0.00           H  
ATOM   1413  HB2 LEU A  94       9.384  -5.543 -23.672  1.00  0.00           H  
ATOM   1414  HG  LEU A  94      11.350  -4.636 -25.323  1.00  0.00           H  
ATOM   1415 HD11 LEU A  94      12.159  -6.588 -25.200  1.00  0.00           H  
ATOM   1416 HD12 LEU A  94      10.637  -7.239 -24.726  1.00  0.00           H  
ATOM   1417 HD13 LEU A  94      11.186  -7.259 -26.375  1.00  0.00           H  
ATOM   1418 HD21 LEU A  94      10.665  -5.529 -27.740  1.00  0.00           H  
ATOM   1419 HD22 LEU A  94       9.070  -4.822 -27.156  1.00  0.00           H  
ATOM   1420 HD23 LEU A  94      10.631  -3.949 -27.067  1.00  0.00           H  
ATOM   1421  N   SER A  95       7.186  -3.673 -22.555  1.00  0.74           N  
ATOM   1422  CA  SER A  95       5.815  -3.564 -22.091  1.00  0.74           C  
ATOM   1423  C   SER A  95       5.268  -2.152 -22.176  1.00  0.74           C  
ATOM   1424  O   SER A  95       4.046  -2.060 -22.112  1.00  0.74           O  
ATOM   1425  CB  SER A  95       5.817  -4.083 -20.560  1.00  0.74           C  
ATOM   1426  OG  SER A  95       6.333  -5.326 -20.596  1.00  0.74           O  
ATOM   1427  H   SER A  95       7.883  -3.969 -21.886  1.00  0.00           H  
ATOM   1428  HA  SER A  95       5.225  -4.254 -22.693  1.00  0.00           H  
ATOM   1429  HB3 SER A  95       4.778  -4.154 -20.235  1.00  0.00           H  
ATOM   1430  HB2 SER A  95       6.529  -3.479 -19.997  1.00  0.00           H  
ATOM   1431  HG  SER A  95       7.293  -5.300 -20.599  1.00  0.00           H  
ATOM   1432  N   SER A  96       6.090  -1.118 -22.338  1.00  0.68           N  
ATOM   1433  CA  SER A  96       5.642   0.272 -22.388  1.00  0.68           C  
ATOM   1434  C   SER A  96       5.617   0.792 -23.851  1.00  0.68           C  
ATOM   1435  O   SER A  96       5.336   1.972 -24.175  1.00  0.68           O  
ATOM   1436  CB  SER A  96       6.531   1.257 -21.432  1.00  0.68           C  
ATOM   1437  OG  SER A  96       7.879   1.257 -21.774  1.00  0.68           O  
ATOM   1438  H   SER A  96       7.051  -1.327 -22.569  1.00  0.00           H  
ATOM   1439  HA  SER A  96       4.596   0.292 -22.080  1.00  0.00           H  
ATOM   1440  HB3 SER A  96       6.397   0.911 -20.407  1.00  0.00           H  
ATOM   1441  HB2 SER A  96       6.239   2.307 -21.444  1.00  0.00           H  
ATOM   1442  HG  SER A  96       8.147   0.347 -21.916  1.00  0.00           H  
ATOM   1443  N   VAL A  97       6.020  -0.084 -24.834  1.00  0.74           N  
ATOM   1444  CA  VAL A  97       5.878   0.136 -26.288  1.00  0.74           C  
ATOM   1445  C   VAL A  97       4.677  -0.695 -26.737  1.00  0.74           C  
ATOM   1446  O   VAL A  97       4.155  -1.522 -25.984  1.00  0.74           O  
ATOM   1447  CB  VAL A  97       7.202  -0.440 -26.932  1.00  0.74           C  
ATOM   1448  CG1 VAL A  97       7.434  -0.066 -28.392  1.00  0.74           C  
ATOM   1449  CG2 VAL A  97       8.443   0.120 -26.226  1.00  0.74           C  
ATOM   1450  H   VAL A  97       6.271  -1.038 -24.619  1.00  0.00           H  
ATOM   1451  HA  VAL A  97       5.691   1.192 -26.482  1.00  0.00           H  
ATOM   1452  HB  VAL A  97       7.271  -1.510 -26.740  1.00  0.00           H  
ATOM   1453 HG11 VAL A  97       7.576   1.000 -28.570  1.00  0.00           H  
ATOM   1454 HG12 VAL A  97       8.186  -0.661 -28.910  1.00  0.00           H  
ATOM   1455 HG13 VAL A  97       6.537  -0.113 -29.010  1.00  0.00           H  
ATOM   1456 HG21 VAL A  97       8.539   1.168 -26.509  1.00  0.00           H  
ATOM   1457 HG22 VAL A  97       8.566   0.104 -25.143  1.00  0.00           H  
ATOM   1458 HG23 VAL A  97       9.401  -0.223 -26.618  1.00  0.00           H  
ATOM   1459  N   SER A  98       4.291  -0.462 -27.979  1.00  0.75           N  
ATOM   1460  CA  SER A  98       3.119  -1.065 -28.666  1.00  0.75           C  
ATOM   1461  C   SER A  98       3.316  -1.144 -30.178  1.00  0.75           C  
ATOM   1462  O   SER A  98       2.621  -1.933 -30.780  1.00  0.75           O  
ATOM   1463  CB  SER A  98       1.812  -0.321 -28.254  1.00  0.75           C  
ATOM   1464  OG  SER A  98       1.836   1.017 -28.335  1.00  0.75           O  
ATOM   1465  H   SER A  98       4.723   0.335 -28.423  1.00  0.00           H  
ATOM   1466  HA  SER A  98       3.148  -2.089 -28.296  1.00  0.00           H  
ATOM   1467  HB3 SER A  98       1.679  -0.497 -27.186  1.00  0.00           H  
ATOM   1468  HB2 SER A  98       0.865  -0.644 -28.687  1.00  0.00           H  
ATOM   1469  HG  SER A  98       2.576   1.367 -27.833  1.00  0.00           H  
ATOM   1470  N   SER A  99       4.275  -0.340 -30.769  1.00  0.75           N  
ATOM   1471  CA  SER A  99       4.489  -0.250 -32.261  1.00  0.75           C  
ATOM   1472  C   SER A  99       5.901   0.246 -32.550  1.00  0.75           C  
ATOM   1473  O   SER A  99       6.430   1.051 -31.736  1.00  0.75           O  
ATOM   1474  CB  SER A  99       3.400   0.467 -33.014  1.00  0.75           C  
ATOM   1475  OG  SER A  99       3.565   0.463 -34.394  1.00  0.75           O  
ATOM   1476  H   SER A  99       4.950   0.154 -30.202  1.00  0.00           H  
ATOM   1477  HA  SER A  99       4.392  -1.284 -32.592  1.00  0.00           H  
ATOM   1478  HB3 SER A  99       3.557   1.518 -32.775  1.00  0.00           H  
ATOM   1479  HB2 SER A  99       2.422   0.131 -32.666  1.00  0.00           H  
ATOM   1480  HG  SER A  99       3.791  -0.433 -34.652  1.00  0.00           H  
ATOM   1481  N   PHE A 100       6.508  -0.153 -33.685  1.00  0.77           N  
ATOM   1482  CA  PHE A 100       7.875   0.150 -34.069  1.00  0.77           C  
ATOM   1483  C   PHE A 100       7.917   0.256 -35.616  1.00  0.77           C  
ATOM   1484  O   PHE A 100       7.169  -0.360 -36.343  1.00  0.77           O  
ATOM   1485  CB  PHE A 100       8.936  -0.658 -33.289  1.00  0.77           C  
ATOM   1486  CG  PHE A 100       9.006  -2.149 -33.382  1.00  0.77           C  
ATOM   1487  CD1 PHE A 100       9.214  -2.900 -34.605  1.00  0.77           C  
ATOM   1488  CD2 PHE A 100       9.149  -2.837 -32.136  1.00  0.77           C  
ATOM   1489  CE1 PHE A 100       9.528  -4.245 -34.565  1.00  0.77           C  
ATOM   1490  CE2 PHE A 100       9.364  -4.193 -32.115  1.00  0.77           C  
ATOM   1491  CZ  PHE A 100       9.487  -4.890 -33.348  1.00  0.77           C  
ATOM   1492  H   PHE A 100       6.033  -0.613 -34.448  1.00  0.00           H  
ATOM   1493  HA  PHE A 100       8.030   1.161 -33.692  1.00  0.00           H  
ATOM   1494  HB3 PHE A 100       8.826  -0.376 -32.241  1.00  0.00           H  
ATOM   1495  HB2 PHE A 100       9.880  -0.294 -33.696  1.00  0.00           H  
ATOM   1496  HD1 PHE A 100       9.070  -2.369 -35.534  1.00  0.00           H  
ATOM   1497  HD2 PHE A 100       9.012  -2.281 -31.220  1.00  0.00           H  
ATOM   1498  HE1 PHE A 100       9.709  -4.774 -35.489  1.00  0.00           H  
ATOM   1499  HE2 PHE A 100       9.237  -4.658 -31.149  1.00  0.00           H  
ATOM   1500  HZ  PHE A 100       9.558  -5.955 -33.183  1.00  0.00           H  
ATOM   1501  N   GLU A 101       8.954   0.919 -36.112  1.00  0.77           N  
ATOM   1502  CA  GLU A 101       9.405   0.866 -37.462  1.00  0.77           C  
ATOM   1503  C   GLU A 101      10.800   0.254 -37.303  1.00  0.77           C  
ATOM   1504  O   GLU A 101      11.700   0.829 -36.655  1.00  0.77           O  
ATOM   1505  CB  GLU A 101       9.382   2.285 -38.077  1.00  0.77           C  
ATOM   1506  CG  GLU A 101       9.927   2.319 -39.567  1.00  0.77           C  
ATOM   1507  CD  GLU A 101      10.329   3.675 -40.041  1.00  0.77           C  
ATOM   1508  OE1 GLU A 101      10.143   4.730 -39.344  1.00  0.77           O  
ATOM   1509  OE2 GLU A 101      10.770   3.621 -41.157  1.00  0.77           O1-
ATOM   1510  H   GLU A 101       9.602   1.227 -35.400  1.00  0.00           H  
ATOM   1511  HA  GLU A 101       8.790   0.181 -38.047  1.00  0.00           H  
ATOM   1512  HB3 GLU A 101       9.810   2.967 -37.341  1.00  0.00           H  
ATOM   1513  HB2 GLU A 101       8.359   2.655 -38.159  1.00  0.00           H  
ATOM   1514  HG3 GLU A 101       9.152   1.882 -40.198  1.00  0.00           H  
ATOM   1515  HG2 GLU A 101      10.797   1.662 -39.565  1.00  0.00           H  
ATOM   1516  N   ARG A 102      10.881  -1.000 -37.771  1.00  0.75           N  
ATOM   1517  CA  ARG A 102      12.094  -1.794 -37.974  1.00  0.75           C  
ATOM   1518  C   ARG A 102      12.742  -1.227 -39.219  1.00  0.75           C  
ATOM   1519  O   ARG A 102      12.436  -1.735 -40.321  1.00  0.75           O  
ATOM   1520  CB  ARG A 102      11.736  -3.266 -37.879  1.00  0.75           C  
ATOM   1521  CG  ARG A 102      12.861  -4.276 -38.386  1.00  0.75           C  
ATOM   1522  CD  ARG A 102      12.428  -5.710 -38.531  1.00  0.75           C  
ATOM   1523  NE  ARG A 102      13.036  -6.414 -39.678  1.00  0.75           N  
ATOM   1524  CZ  ARG A 102      12.691  -6.198 -40.978  1.00  0.75           C  
ATOM   1525  NH1 ARG A 102      11.654  -5.417 -41.362  1.00  0.75           N  
ATOM   1526  NH2 ARG A 102      13.302  -6.871 -41.949  1.00  0.75           N1+
ATOM   1527  H   ARG A 102      10.097  -1.190 -38.379  1.00  0.00           H  
ATOM   1528  HA  ARG A 102      12.764  -1.666 -37.123  1.00  0.00           H  
ATOM   1529  HB3 ARG A 102      10.884  -3.477 -38.526  1.00  0.00           H  
ATOM   1530  HB2 ARG A 102      11.359  -3.457 -36.874  1.00  0.00           H  
ATOM   1531  HG3 ARG A 102      13.763  -4.286 -37.773  1.00  0.00           H  
ATOM   1532  HG2 ARG A 102      13.241  -3.891 -39.332  1.00  0.00           H  
ATOM   1533  HD3 ARG A 102      11.353  -5.873 -38.623  1.00  0.00           H  
ATOM   1534  HD2 ARG A 102      12.746  -6.195 -37.608  1.00  0.00           H  
ATOM   1535  HE  ARG A 102      13.758  -7.058 -39.388  1.00  0.00           H  
ATOM   1536 HH12 ARG A 102      11.367  -5.465 -42.329  1.00  0.00           H  
ATOM   1537 HH11 ARG A 102      11.213  -4.769 -40.724  1.00  0.00           H  
ATOM   1538 HH22 ARG A 102      13.082  -6.854 -42.934  1.00  0.00           H  
ATOM   1539 HH21 ARG A 102      14.125  -7.406 -41.710  1.00  0.00           H  
ATOM   1540  N   PHE A 103      13.709  -0.317 -39.005  1.00  0.84           N  
ATOM   1541  CA  PHE A 103      14.216   0.485 -40.120  1.00  0.84           C  
ATOM   1542  C   PHE A 103      15.708   0.190 -40.273  1.00  0.84           C  
ATOM   1543  O   PHE A 103      16.403  -0.119 -39.271  1.00  0.84           O  
ATOM   1544  CB  PHE A 103      13.873   1.981 -39.846  1.00  0.84           C  
ATOM   1545  CG  PHE A 103      14.859   2.844 -39.001  1.00  0.84           C  
ATOM   1546  CD1 PHE A 103      14.858   2.713 -37.587  1.00  0.84           C  
ATOM   1547  CD2 PHE A 103      15.971   3.589 -39.603  1.00  0.84           C  
ATOM   1548  CE1 PHE A 103      15.795   3.281 -36.804  1.00  0.84           C  
ATOM   1549  CE2 PHE A 103      16.967   4.160 -38.736  1.00  0.84           C  
ATOM   1550  CZ  PHE A 103      16.887   3.937 -37.342  1.00  0.84           C  
ATOM   1551  H   PHE A 103      13.996   0.057 -38.112  1.00  0.00           H  
ATOM   1552  HA  PHE A 103      13.664   0.192 -41.013  1.00  0.00           H  
ATOM   1553  HB3 PHE A 103      12.910   2.108 -39.351  1.00  0.00           H  
ATOM   1554  HB2 PHE A 103      13.902   2.391 -40.855  1.00  0.00           H  
ATOM   1555  HD1 PHE A 103      14.088   2.156 -37.074  1.00  0.00           H  
ATOM   1556  HD2 PHE A 103      16.065   3.624 -40.678  1.00  0.00           H  
ATOM   1557  HE1 PHE A 103      15.605   3.224 -35.742  1.00  0.00           H  
ATOM   1558  HE2 PHE A 103      17.752   4.821 -39.073  1.00  0.00           H  
ATOM   1559  HZ  PHE A 103      17.585   4.371 -36.640  1.00  0.00           H  
ATOM   1560  N   GLU A 104      16.253   0.302 -41.516  1.00  0.84           N  
ATOM   1561  CA  GLU A 104      17.636  -0.092 -41.894  1.00  0.84           C  
ATOM   1562  C   GLU A 104      18.597   1.038 -41.329  1.00  0.84           C  
ATOM   1563  O   GLU A 104      19.017   1.936 -42.066  1.00  0.84           O  
ATOM   1564  CB  GLU A 104      17.719  -0.294 -43.461  1.00  0.84           C  
ATOM   1565  CG  GLU A 104      18.980  -1.115 -43.963  1.00  0.84           C  
ATOM   1566  CD  GLU A 104      18.877  -1.445 -45.495  1.00  0.84           C  
ATOM   1567  OE1 GLU A 104      19.326  -2.504 -45.922  1.00  0.84           O  
ATOM   1568  OE2 GLU A 104      18.366  -0.584 -46.303  1.00  0.84           O1-
ATOM   1569  H   GLU A 104      15.602   0.517 -42.258  1.00  0.00           H  
ATOM   1570  HA  GLU A 104      17.807  -1.090 -41.493  1.00  0.00           H  
ATOM   1571  HB3 GLU A 104      17.771   0.652 -43.998  1.00  0.00           H  
ATOM   1572  HB2 GLU A 104      16.970  -1.001 -43.818  1.00  0.00           H  
ATOM   1573  HG3 GLU A 104      18.925  -2.129 -43.568  1.00  0.00           H  
ATOM   1574  HG2 GLU A 104      19.941  -0.702 -43.653  1.00  0.00           H  
ATOM   1575  N   ILE A 105      19.010   0.991 -40.057  1.00  0.90           N  
ATOM   1576  CA  ILE A 105      19.917   1.937 -39.499  1.00  0.90           C  
ATOM   1577  C   ILE A 105      21.361   1.949 -40.113  1.00  0.90           C  
ATOM   1578  O   ILE A 105      22.058   3.020 -40.036  1.00  0.90           O  
ATOM   1579  CB  ILE A 105      19.969   1.604 -37.992  1.00  0.90           C  
ATOM   1580  CG1 ILE A 105      20.800   2.627 -37.221  1.00  0.90           C  
ATOM   1581  CG2 ILE A 105      20.507   0.181 -37.689  1.00  0.90           C  
ATOM   1582  CD1 ILE A 105      20.683   2.622 -35.661  1.00  0.90           C  
ATOM   1583  H   ILE A 105      18.709   0.249 -39.442  1.00  0.00           H  
ATOM   1584  HA  ILE A 105      19.499   2.941 -39.575  1.00  0.00           H  
ATOM   1585  HB  ILE A 105      18.941   1.712 -37.644  1.00  0.00           H  
ATOM   1586 HG13 ILE A 105      20.398   3.590 -37.536  1.00  0.00           H  
ATOM   1587 HG12 ILE A 105      21.880   2.622 -37.370  1.00  0.00           H  
ATOM   1588 HG21 ILE A 105      19.887  -0.512 -38.258  1.00  0.00           H  
ATOM   1589 HG22 ILE A 105      21.588   0.100 -37.810  1.00  0.00           H  
ATOM   1590 HG23 ILE A 105      20.434  -0.099 -36.638  1.00  0.00           H  
ATOM   1591 HD11 ILE A 105      20.878   1.612 -35.302  1.00  0.00           H  
ATOM   1592 HD12 ILE A 105      21.435   3.300 -35.256  1.00  0.00           H  
ATOM   1593 HD13 ILE A 105      19.689   2.904 -35.311  1.00  0.00           H  
ATOM   1594  N   PHE A 106      21.774   0.847 -40.831  1.00  0.91           N  
ATOM   1595  CA  PHE A 106      23.158   0.641 -41.385  1.00  0.91           C  
ATOM   1596  C   PHE A 106      23.022  -0.186 -42.710  1.00  0.91           C  
ATOM   1597  O   PHE A 106      22.889  -1.403 -42.598  1.00  0.91           O  
ATOM   1598  CB  PHE A 106      24.019  -0.102 -40.366  1.00  0.91           C  
ATOM   1599  CG  PHE A 106      24.613   0.648 -39.265  1.00  0.91           C  
ATOM   1600  CD1 PHE A 106      25.208   1.861 -39.520  1.00  0.91           C  
ATOM   1601  CD2 PHE A 106      24.779   0.095 -37.965  1.00  0.91           C  
ATOM   1602  CE1 PHE A 106      25.665   2.659 -38.496  1.00  0.91           C  
ATOM   1603  CE2 PHE A 106      25.342   0.879 -36.971  1.00  0.91           C  
ATOM   1604  CZ  PHE A 106      25.735   2.181 -37.229  1.00  0.91           C  
ATOM   1605  H   PHE A 106      21.089   0.123 -40.990  1.00  0.00           H  
ATOM   1606  HA  PHE A 106      23.607   1.596 -41.657  1.00  0.00           H  
ATOM   1607  HB3 PHE A 106      24.891  -0.524 -40.866  1.00  0.00           H  
ATOM   1608  HB2 PHE A 106      23.436  -0.935 -39.971  1.00  0.00           H  
ATOM   1609  HD1 PHE A 106      25.039   2.271 -40.505  1.00  0.00           H  
ATOM   1610  HD2 PHE A 106      24.485  -0.906 -37.690  1.00  0.00           H  
ATOM   1611  HE1 PHE A 106      26.062   3.603 -38.838  1.00  0.00           H  
ATOM   1612  HE2 PHE A 106      25.409   0.598 -35.930  1.00  0.00           H  
ATOM   1613  HZ  PHE A 106      26.000   2.855 -36.428  1.00  0.00           H  
ATOM   1614  N   PRO A 107      22.977   0.497 -43.908  1.00  0.92           N  
ATOM   1615  CA  PRO A 107      22.995  -0.145 -45.277  1.00  0.92           C  
ATOM   1616  C   PRO A 107      24.316  -0.937 -45.393  1.00  0.92           C  
ATOM   1617  O   PRO A 107      25.412  -0.339 -45.303  1.00  0.92           O  
ATOM   1618  CB  PRO A 107      22.974   1.016 -46.243  1.00  0.92           C  
ATOM   1619  CG  PRO A 107      22.406   2.174 -45.471  1.00  0.92           C  
ATOM   1620  CD  PRO A 107      22.836   1.974 -44.032  1.00  0.92           C  
ATOM   1621  HA  PRO A 107      22.113  -0.775 -45.397  1.00  0.00           H  
ATOM   1622  HB3 PRO A 107      22.534   0.802 -47.217  1.00  0.00           H  
ATOM   1623  HB2 PRO A 107      23.994   1.376 -46.380  1.00  0.00           H  
ATOM   1624  HG3 PRO A 107      21.322   2.061 -45.509  1.00  0.00           H  
ATOM   1625  HG2 PRO A 107      22.554   3.166 -45.897  1.00  0.00           H  
ATOM   1626  HD2 PRO A 107      23.759   2.449 -43.697  1.00  0.00           H  
ATOM   1627  HD3 PRO A 107      22.021   2.401 -43.446  1.00  0.00           H  
ATOM   1628  N   LYS A 108      24.062  -2.286 -45.669  1.00  0.85           N  
ATOM   1629  CA  LYS A 108      24.997  -3.313 -45.252  1.00  0.85           C  
ATOM   1630  C   LYS A 108      26.404  -3.140 -45.908  1.00  0.85           C  
ATOM   1631  O   LYS A 108      27.344  -3.416 -45.201  1.00  0.85           O  
ATOM   1632  CB  LYS A 108      24.517  -4.789 -45.515  1.00  0.85           C  
ATOM   1633  CG  LYS A 108      24.101  -5.079 -47.006  1.00  0.85           C  
ATOM   1634  CD  LYS A 108      23.566  -6.548 -46.967  1.00  0.85           C  
ATOM   1635  CE  LYS A 108      23.017  -6.904 -48.336  1.00  0.85           C  
ATOM   1636  NZ  LYS A 108      24.052  -7.624 -49.114  1.00  0.85           N1+
ATOM   1637  H   LYS A 108      23.090  -2.522 -45.818  1.00  0.00           H  
ATOM   1638  HA  LYS A 108      25.167  -3.349 -44.176  1.00  0.00           H  
ATOM   1639  HB3 LYS A 108      23.656  -4.911 -44.856  1.00  0.00           H  
ATOM   1640  HB2 LYS A 108      25.282  -5.417 -45.057  1.00  0.00           H  
ATOM   1641  HG3 LYS A 108      24.981  -5.032 -47.649  1.00  0.00           H  
ATOM   1642  HG2 LYS A 108      23.295  -4.370 -47.196  1.00  0.00           H  
ATOM   1643  HD3 LYS A 108      22.749  -6.762 -46.276  1.00  0.00           H  
ATOM   1644  HD2 LYS A 108      24.249  -7.316 -46.605  1.00  0.00           H  
ATOM   1645  HE3 LYS A 108      22.770  -5.995 -48.883  1.00  0.00           H  
ATOM   1646  HE2 LYS A 108      22.114  -7.499 -48.198  1.00  0.00           H  
ATOM   1647  HZ1 LYS A 108      24.859  -7.107 -49.433  1.00  0.00           H  
ATOM   1648  HZ2 LYS A 108      24.271  -8.475 -48.616  1.00  0.00           H  
ATOM   1649  HZ3 LYS A 108      23.507  -7.880 -49.924  1.00  0.00           H  
ATOM   1650  N   GLU A 109      26.512  -2.743 -47.177  1.00  0.77           N  
ATOM   1651  CA  GLU A 109      27.851  -2.616 -47.773  1.00  0.77           C  
ATOM   1652  C   GLU A 109      28.629  -1.373 -47.371  1.00  0.77           C  
ATOM   1653  O   GLU A 109      29.837  -1.400 -47.095  1.00  0.77           O  
ATOM   1654  CB  GLU A 109      27.860  -2.765 -49.315  1.00  0.77           C  
ATOM   1655  CG  GLU A 109      27.072  -3.984 -49.933  1.00  0.77           C  
ATOM   1656  CD  GLU A 109      27.498  -5.342 -49.511  1.00  0.77           C  
ATOM   1657  OE1 GLU A 109      28.705  -5.571 -49.176  1.00  0.77           O  
ATOM   1658  OE2 GLU A 109      26.738  -6.315 -49.579  1.00  0.77           O1-
ATOM   1659  H   GLU A 109      25.735  -2.646 -47.815  1.00  0.00           H  
ATOM   1660  HA  GLU A 109      28.545  -3.411 -47.501  1.00  0.00           H  
ATOM   1661  HB3 GLU A 109      28.910  -2.771 -49.611  1.00  0.00           H  
ATOM   1662  HB2 GLU A 109      27.597  -1.878 -49.891  1.00  0.00           H  
ATOM   1663  HG3 GLU A 109      26.994  -3.942 -51.020  1.00  0.00           H  
ATOM   1664  HG2 GLU A 109      26.002  -4.012 -49.724  1.00  0.00           H  
ATOM   1665  N   SER A 110      27.888  -0.223 -47.436  1.00  0.85           N  
ATOM   1666  CA  SER A 110      28.439   1.090 -47.206  1.00  0.85           C  
ATOM   1667  C   SER A 110      28.706   1.456 -45.742  1.00  0.85           C  
ATOM   1668  O   SER A 110      29.364   2.461 -45.583  1.00  0.85           O  
ATOM   1669  CB  SER A 110      27.728   2.155 -48.092  1.00  0.85           C  
ATOM   1670  OG  SER A 110      26.327   2.194 -47.797  1.00  0.85           O  
ATOM   1671  H   SER A 110      26.899  -0.318 -47.621  1.00  0.00           H  
ATOM   1672  HA  SER A 110      29.488   1.050 -47.500  1.00  0.00           H  
ATOM   1673  HB3 SER A 110      27.750   1.801 -49.123  1.00  0.00           H  
ATOM   1674  HB2 SER A 110      28.173   3.142 -47.965  1.00  0.00           H  
ATOM   1675  HG  SER A 110      25.929   1.539 -48.374  1.00  0.00           H  
ATOM   1676  N   SER A 111      28.131   0.688 -44.793  1.00  0.86           N  
ATOM   1677  CA  SER A 111      28.449   0.812 -43.430  1.00  0.86           C  
ATOM   1678  C   SER A 111      29.758   0.129 -43.052  1.00  0.86           C  
ATOM   1679  O   SER A 111      30.400   0.439 -42.031  1.00  0.86           O  
ATOM   1680  CB  SER A 111      27.189   0.191 -42.701  1.00  0.86           C  
ATOM   1681  OG  SER A 111      26.008   0.937 -43.024  1.00  0.86           O  
ATOM   1682  H   SER A 111      27.429   0.009 -45.049  1.00  0.00           H  
ATOM   1683  HA  SER A 111      28.493   1.855 -43.118  1.00  0.00           H  
ATOM   1684  HB3 SER A 111      27.288   0.166 -41.616  1.00  0.00           H  
ATOM   1685  HB2 SER A 111      26.863  -0.788 -43.053  1.00  0.00           H  
ATOM   1686  HG  SER A 111      25.988   0.845 -43.980  1.00  0.00           H  
ATOM   1687  N   TRP A 112      30.161  -0.811 -43.889  1.00  0.79           N  
ATOM   1688  CA  TRP A 112      31.229  -1.870 -43.656  1.00  0.79           C  
ATOM   1689  C   TRP A 112      32.032  -2.286 -44.940  1.00  0.79           C  
ATOM   1690  O   TRP A 112      32.016  -3.453 -45.432  1.00  0.79           O  
ATOM   1691  CB  TRP A 112      30.539  -3.095 -42.841  1.00  0.79           C  
ATOM   1692  CG  TRP A 112      29.487  -2.924 -41.818  1.00  0.79           C  
ATOM   1693  CD1 TRP A 112      28.196  -3.214 -41.958  1.00  0.79           C  
ATOM   1694  CD2 TRP A 112      29.616  -2.340 -40.495  1.00  0.79           C  
ATOM   1695  NE1 TRP A 112      27.513  -2.826 -40.850  1.00  0.79           N  
ATOM   1696  CE2 TRP A 112      28.319  -2.291 -39.847  1.00  0.79           C  
ATOM   1697  CE3 TRP A 112      30.709  -1.935 -39.685  1.00  0.79           C  
ATOM   1698  CZ2 TRP A 112      28.073  -1.711 -38.556  1.00  0.79           C  
ATOM   1699  CZ3 TRP A 112      30.486  -1.422 -38.330  1.00  0.79           C  
ATOM   1700  CH2 TRP A 112      29.191  -1.270 -37.826  1.00  0.79           C  
ATOM   1701  H   TRP A 112      29.607  -0.933 -44.725  1.00  0.00           H  
ATOM   1702  HA  TRP A 112      31.994  -1.361 -43.068  1.00  0.00           H  
ATOM   1703  HB3 TRP A 112      31.369  -3.700 -42.476  1.00  0.00           H  
ATOM   1704  HB2 TRP A 112      30.165  -3.696 -43.670  1.00  0.00           H  
ATOM   1705  HD1 TRP A 112      27.789  -3.603 -42.880  1.00  0.00           H  
ATOM   1706  HE1 TRP A 112      26.517  -2.759 -40.690  1.00  0.00           H  
ATOM   1707  HE3 TRP A 112      31.696  -1.975 -40.124  1.00  0.00           H  
ATOM   1708  HZ2 TRP A 112      27.065  -1.718 -38.166  1.00  0.00           H  
ATOM   1709  HZ3 TRP A 112      31.329  -1.161 -37.706  1.00  0.00           H  
ATOM   1710  HH2 TRP A 112      29.050  -0.873 -36.831  1.00  0.00           H  
ATOM   1711  N   PRO A 113      32.592  -1.347 -45.728  1.00  0.77           N  
ATOM   1712  CA  PRO A 113      33.279  -1.587 -47.062  1.00  0.77           C  
ATOM   1713  C   PRO A 113      34.555  -2.446 -46.904  1.00  0.77           C  
ATOM   1714  O   PRO A 113      35.416  -2.094 -46.156  1.00  0.77           O  
ATOM   1715  CB  PRO A 113      33.533  -0.149 -47.617  1.00  0.77           C  
ATOM   1716  CG  PRO A 113      33.412   0.731 -46.423  1.00  0.77           C  
ATOM   1717  CD  PRO A 113      32.447   0.099 -45.432  1.00  0.77           C  
ATOM   1718  HA  PRO A 113      32.543  -1.973 -47.768  1.00  0.00           H  
ATOM   1719  HB3 PRO A 113      32.696   0.135 -48.256  1.00  0.00           H  
ATOM   1720  HB2 PRO A 113      34.423   0.114 -48.191  1.00  0.00           H  
ATOM   1721  HG3 PRO A 113      33.010   1.714 -46.665  1.00  0.00           H  
ATOM   1722  HG2 PRO A 113      34.391   0.948 -45.994  1.00  0.00           H  
ATOM   1723  HD2 PRO A 113      32.414   0.358 -44.373  1.00  0.00           H  
ATOM   1724  HD3 PRO A 113      31.429   0.278 -45.779  1.00  0.00           H  
ATOM   1725  N   ASN A 114      34.602  -3.588 -47.638  1.00  0.78           N  
ATOM   1726  CA  ASN A 114      35.661  -4.565 -47.740  1.00  0.78           C  
ATOM   1727  C   ASN A 114      35.581  -5.569 -46.577  1.00  0.78           C  
ATOM   1728  O   ASN A 114      36.603  -6.159 -46.180  1.00  0.78           O  
ATOM   1729  CB  ASN A 114      37.092  -3.884 -47.904  1.00  0.78           C  
ATOM   1730  CG  ASN A 114      37.449  -3.136 -49.190  1.00  0.78           C  
ATOM   1731  OD1 ASN A 114      37.145  -3.671 -50.301  1.00  0.78           O  
ATOM   1732  ND2 ASN A 114      38.204  -2.037 -49.133  1.00  0.78           N  
ATOM   1733  H   ASN A 114      33.726  -3.812 -48.090  1.00  0.00           H  
ATOM   1734  HA  ASN A 114      35.363  -5.287 -48.500  1.00  0.00           H  
ATOM   1735  HB3 ASN A 114      37.815  -4.693 -48.009  1.00  0.00           H  
ATOM   1736  HB2 ASN A 114      37.446  -3.374 -47.008  1.00  0.00           H  
ATOM   1737 HD22 ASN A 114      38.404  -1.518 -49.976  1.00  0.00           H  
ATOM   1738 HD21 ASN A 114      38.320  -1.606 -48.227  1.00  0.00           H  
ATOM   1739  N   HIS A 115      34.347  -5.842 -46.042  1.00  0.86           N  
ATOM   1740  CA  HIS A 115      34.141  -7.064 -45.213  1.00  0.86           C  
ATOM   1741  C   HIS A 115      33.264  -8.111 -45.943  1.00  0.86           C  
ATOM   1742  O   HIS A 115      32.639  -7.890 -46.927  1.00  0.86           O  
ATOM   1743  CB  HIS A 115      33.345  -6.590 -44.027  1.00  0.86           C  
ATOM   1744  CG  HIS A 115      34.120  -5.827 -42.971  1.00  0.86           C  
ATOM   1745  ND1 HIS A 115      34.240  -4.416 -42.955  1.00  0.86           N  
ATOM   1746  CD2 HIS A 115      34.923  -6.303 -41.985  1.00  0.86           C  
ATOM   1747  CE1 HIS A 115      35.039  -4.160 -41.976  1.00  0.86           C  
ATOM   1748  NE2 HIS A 115      35.468  -5.219 -41.343  1.00  0.86           N  
ATOM   1749  H   HIS A 115      33.562  -5.220 -46.169  1.00  0.00           H  
ATOM   1750  HA  HIS A 115      35.057  -7.601 -44.964  1.00  0.00           H  
ATOM   1751  HB3 HIS A 115      32.820  -7.431 -43.575  1.00  0.00           H  
ATOM   1752  HB2 HIS A 115      32.534  -5.900 -44.260  1.00  0.00           H  
ATOM   1753  HD2 HIS A 115      35.089  -7.287 -41.572  1.00  0.00           H  
ATOM   1754  HE1 HIS A 115      35.325  -3.130 -41.824  1.00  0.00           H  
ATOM   1755  HE2 HIS A 115      36.019  -5.253 -40.497  1.00  0.00           H  
ATOM   1756  N   THR A 116      33.027  -9.260 -45.204  1.00  0.86           N  
ATOM   1757  CA  THR A 116      32.027 -10.279 -45.570  1.00  0.86           C  
ATOM   1758  C   THR A 116      30.946 -10.225 -44.429  1.00  0.86           C  
ATOM   1759  O   THR A 116      31.147 -10.655 -43.271  1.00  0.86           O  
ATOM   1760  CB  THR A 116      32.732 -11.600 -45.809  1.00  0.86           C  
ATOM   1761  OG1 THR A 116      33.818 -11.431 -46.761  1.00  0.86           O  
ATOM   1762  CG2 THR A 116      31.869 -12.774 -46.249  1.00  0.86           C  
ATOM   1763  H   THR A 116      33.628  -9.518 -44.433  1.00  0.00           H  
ATOM   1764  HA  THR A 116      31.518 -10.108 -46.519  1.00  0.00           H  
ATOM   1765  HB  THR A 116      33.242 -11.823 -44.871  1.00  0.00           H  
ATOM   1766  HG1 THR A 116      34.636 -11.261 -46.288  1.00  0.00           H  
ATOM   1767 HG21 THR A 116      31.452 -12.517 -47.224  1.00  0.00           H  
ATOM   1768 HG22 THR A 116      32.492 -13.667 -46.292  1.00  0.00           H  
ATOM   1769 HG23 THR A 116      31.053 -12.974 -45.555  1.00  0.00           H  
ATOM   1770  N   VAL A 117      29.894  -9.429 -44.746  1.00  0.79           N  
ATOM   1771  CA  VAL A 117      28.841  -9.035 -43.850  1.00  0.79           C  
ATOM   1772  C   VAL A 117      27.684 -10.024 -43.772  1.00  0.79           C  
ATOM   1773  O   VAL A 117      26.959 -10.026 -42.727  1.00  0.79           O  
ATOM   1774  CB  VAL A 117      28.237  -7.760 -44.394  1.00  0.79           C  
ATOM   1775  CG1 VAL A 117      29.179  -6.552 -44.533  1.00  0.79           C  
ATOM   1776  CG2 VAL A 117      27.278  -7.840 -45.612  1.00  0.79           C  
ATOM   1777  H   VAL A 117      30.099  -8.831 -45.534  1.00  0.00           H  
ATOM   1778  HA  VAL A 117      29.221  -8.988 -42.829  1.00  0.00           H  
ATOM   1779  HB  VAL A 117      27.615  -7.433 -43.560  1.00  0.00           H  
ATOM   1780 HG11 VAL A 117      30.144  -6.793 -44.085  1.00  0.00           H  
ATOM   1781 HG12 VAL A 117      29.318  -6.145 -45.535  1.00  0.00           H  
ATOM   1782 HG13 VAL A 117      28.723  -5.712 -44.010  1.00  0.00           H  
ATOM   1783 HG21 VAL A 117      27.044  -6.893 -46.098  1.00  0.00           H  
ATOM   1784 HG22 VAL A 117      27.812  -8.299 -46.445  1.00  0.00           H  
ATOM   1785 HG23 VAL A 117      26.284  -8.223 -45.381  1.00  0.00           H  
ATOM   1786  N   THR A 118      27.493 -10.826 -44.857  1.00  0.69           N  
ATOM   1787  CA  THR A 118      26.516 -11.897 -44.804  1.00  0.69           C  
ATOM   1788  C   THR A 118      27.051 -13.067 -43.994  1.00  0.69           C  
ATOM   1789  O   THR A 118      27.857 -13.870 -44.523  1.00  0.69           O  
ATOM   1790  CB  THR A 118      26.292 -12.485 -46.229  1.00  0.69           C  
ATOM   1791  OG1 THR A 118      26.342 -11.510 -47.219  1.00  0.69           O  
ATOM   1792  CG2 THR A 118      24.846 -13.081 -46.341  1.00  0.69           C  
ATOM   1793  H   THR A 118      27.859 -10.522 -45.748  1.00  0.00           H  
ATOM   1794  HA  THR A 118      25.572 -11.487 -44.443  1.00  0.00           H  
ATOM   1795  HB  THR A 118      26.979 -13.298 -46.464  1.00  0.00           H  
ATOM   1796  HG1 THR A 118      27.229 -11.147 -47.149  1.00  0.00           H  
ATOM   1797 HG21 THR A 118      24.114 -12.360 -45.978  1.00  0.00           H  
ATOM   1798 HG22 THR A 118      24.458 -13.424 -47.301  1.00  0.00           H  
ATOM   1799 HG23 THR A 118      24.784 -13.910 -45.636  1.00  0.00           H  
ATOM   1800  N   GLY A 119      26.730 -13.106 -42.717  1.00  0.86           N  
ATOM   1801  CA  GLY A 119      26.999 -14.301 -41.899  1.00  0.86           C  
ATOM   1802  C   GLY A 119      26.115 -15.554 -42.321  1.00  0.86           C  
ATOM   1803  O   GLY A 119      24.889 -15.413 -42.400  1.00  0.86           O  
ATOM   1804  H   GLY A 119      25.991 -12.495 -42.398  1.00  0.00           H  
ATOM   1805  HA3 GLY A 119      26.530 -14.019 -40.956  1.00  0.00           H  
ATOM   1806  HA2 GLY A 119      28.036 -14.631 -41.829  1.00  0.00           H  
ATOM   1807  N   VAL A 120      26.720 -16.756 -42.537  1.00  0.89           N  
ATOM   1808  CA  VAL A 120      25.897 -17.931 -42.780  1.00  0.89           C  
ATOM   1809  C   VAL A 120      26.306 -18.857 -41.609  1.00  0.89           C  
ATOM   1810  O   VAL A 120      27.470 -19.007 -41.338  1.00  0.89           O  
ATOM   1811  CB  VAL A 120      26.357 -18.616 -44.111  1.00  0.89           C  
ATOM   1812  CG1 VAL A 120      27.806 -19.237 -44.165  1.00  0.89           C  
ATOM   1813  CG2 VAL A 120      25.381 -19.719 -44.539  1.00  0.89           C  
ATOM   1814  H   VAL A 120      27.623 -16.958 -42.130  1.00  0.00           H  
ATOM   1815  HA  VAL A 120      24.826 -17.741 -42.687  1.00  0.00           H  
ATOM   1816  HB  VAL A 120      26.255 -17.882 -44.910  1.00  0.00           H  
ATOM   1817 HG11 VAL A 120      28.661 -18.594 -43.954  1.00  0.00           H  
ATOM   1818 HG12 VAL A 120      27.808 -20.140 -43.555  1.00  0.00           H  
ATOM   1819 HG13 VAL A 120      27.826 -19.450 -45.234  1.00  0.00           H  
ATOM   1820 HG21 VAL A 120      25.746 -20.337 -45.360  1.00  0.00           H  
ATOM   1821 HG22 VAL A 120      25.177 -20.427 -43.737  1.00  0.00           H  
ATOM   1822 HG23 VAL A 120      24.403 -19.307 -44.791  1.00  0.00           H  
ATOM   1823  N   SER A 121      25.285 -19.288 -40.860  1.00  0.87           N  
ATOM   1824  CA  SER A 121      25.552 -20.090 -39.665  1.00  0.87           C  
ATOM   1825  C   SER A 121      24.530 -21.280 -39.462  1.00  0.87           C  
ATOM   1826  O   SER A 121      23.869 -21.791 -40.325  1.00  0.87           O  
ATOM   1827  CB  SER A 121      25.691 -18.997 -38.529  1.00  0.87           C  
ATOM   1828  OG  SER A 121      26.041 -19.484 -37.248  1.00  0.87           O  
ATOM   1829  H   SER A 121      24.354 -19.096 -41.204  1.00  0.00           H  
ATOM   1830  HA  SER A 121      26.543 -20.542 -39.716  1.00  0.00           H  
ATOM   1831  HB3 SER A 121      24.656 -18.713 -38.336  1.00  0.00           H  
ATOM   1832  HB2 SER A 121      26.341 -18.146 -38.730  1.00  0.00           H  
ATOM   1833  HG  SER A 121      26.966 -19.370 -37.015  1.00  0.00           H  
ATOM   1834  N   SER A 122      24.562 -21.790 -38.258  1.00  0.74           N  
ATOM   1835  CA  SER A 122      23.782 -22.964 -37.860  1.00  0.74           C  
ATOM   1836  C   SER A 122      22.289 -22.632 -37.722  1.00  0.74           C  
ATOM   1837  O   SER A 122      21.665 -23.086 -36.779  1.00  0.74           O  
ATOM   1838  CB  SER A 122      24.342 -23.489 -36.574  1.00  0.74           C  
ATOM   1839  OG  SER A 122      24.612 -22.495 -35.494  1.00  0.74           O  
ATOM   1840  H   SER A 122      25.211 -21.390 -37.596  1.00  0.00           H  
ATOM   1841  HA  SER A 122      23.834 -23.700 -38.662  1.00  0.00           H  
ATOM   1842  HB3 SER A 122      25.248 -24.069 -36.751  1.00  0.00           H  
ATOM   1843  HB2 SER A 122      23.673 -24.276 -36.226  1.00  0.00           H  
ATOM   1844  HG  SER A 122      23.728 -22.367 -35.139  1.00  0.00           H  
ATOM   1845  N   CYS A 123      21.736 -21.708 -38.550  1.00  0.89           N  
ATOM   1846  CA  CYS A 123      20.330 -21.249 -38.492  1.00  0.89           C  
ATOM   1847  C   CYS A 123      19.506 -21.655 -39.738  1.00  0.89           C  
ATOM   1848  O   CYS A 123      19.295 -20.806 -40.624  1.00  0.89           O  
ATOM   1849  CB  CYS A 123      20.335 -19.713 -38.283  1.00  0.89           C  
ATOM   1850  SG  CYS A 123      21.284 -19.038 -36.844  1.00  0.89           S  
ATOM   1851  H   CYS A 123      22.309 -21.613 -39.377  1.00  0.00           H  
ATOM   1852  HA  CYS A 123      19.885 -21.802 -37.664  1.00  0.00           H  
ATOM   1853  HB3 CYS A 123      19.327 -19.302 -38.217  1.00  0.00           H  
ATOM   1854  HB2 CYS A 123      20.707 -19.144 -39.135  1.00  0.00           H  
ATOM   1855  N   SER A 124      19.236 -22.946 -39.840  1.00  0.86           N  
ATOM   1856  CA  SER A 124      18.932 -23.575 -41.099  1.00  0.86           C  
ATOM   1857  C   SER A 124      17.411 -23.610 -41.293  1.00  0.86           C  
ATOM   1858  O   SER A 124      16.721 -24.083 -40.407  1.00  0.86           O  
ATOM   1859  CB  SER A 124      19.403 -25.037 -41.054  1.00  0.86           C  
ATOM   1860  OG  SER A 124      20.745 -25.048 -40.623  1.00  0.86           O  
ATOM   1861  H   SER A 124      19.400 -23.584 -39.074  1.00  0.00           H  
ATOM   1862  HA  SER A 124      19.365 -23.068 -41.961  1.00  0.00           H  
ATOM   1863  HB3 SER A 124      19.346 -25.500 -42.039  1.00  0.00           H  
ATOM   1864  HB2 SER A 124      18.753 -25.678 -40.458  1.00  0.00           H  
ATOM   1865  HG  SER A 124      21.365 -24.810 -41.316  1.00  0.00           H  
ATOM   1866  N   HIS A 125      16.923 -23.084 -42.454  1.00  0.81           N  
ATOM   1867  CA  HIS A 125      15.437 -22.951 -42.669  1.00  0.81           C  
ATOM   1868  C   HIS A 125      15.117 -22.962 -44.153  1.00  0.81           C  
ATOM   1869  O   HIS A 125      15.669 -22.137 -44.838  1.00  0.81           O  
ATOM   1870  CB  HIS A 125      14.918 -21.656 -42.055  1.00  0.81           C  
ATOM   1871  CG  HIS A 125      13.340 -21.534 -42.069  1.00  0.81           C  
ATOM   1872  ND1 HIS A 125      12.549 -22.290 -41.211  1.00  0.81           N1+
ATOM   1873  CD2 HIS A 125      12.492 -20.851 -42.856  1.00  0.81           C  
ATOM   1874  CE1 HIS A 125      11.296 -21.934 -41.410  1.00  0.81           C  
ATOM   1875  NE2 HIS A 125      11.221 -20.947 -42.326  1.00  0.81           N  
ATOM   1876  H   HIS A 125      17.501 -22.635 -43.150  1.00  0.00           H  
ATOM   1877  HA  HIS A 125      15.066 -23.806 -42.103  1.00  0.00           H  
ATOM   1878  HB3 HIS A 125      15.268 -20.850 -42.699  1.00  0.00           H  
ATOM   1879  HB2 HIS A 125      15.436 -21.489 -41.110  1.00  0.00           H  
ATOM   1880  HD1 HIS A 125      12.842 -22.886 -40.451  1.00  0.00           H  
ATOM   1881  HD2 HIS A 125      12.635 -20.199 -43.705  1.00  0.00           H  
ATOM   1882  HE1 HIS A 125      10.477 -22.394 -40.876  1.00  0.00           H  
ATOM   1883  HE2 HIS A 125      10.359 -20.468 -42.545  1.00  0.00           H  
ATOM   1884  N   ASN A 126      14.311 -23.884 -44.683  1.00  0.82           N  
ATOM   1885  CA  ASN A 126      13.992 -23.987 -46.114  1.00  0.82           C  
ATOM   1886  C   ASN A 126      15.108 -24.858 -46.818  1.00  0.82           C  
ATOM   1887  O   ASN A 126      15.183 -24.774 -48.044  1.00  0.82           O  
ATOM   1888  CB  ASN A 126      13.585 -22.715 -46.951  1.00  0.82           C  
ATOM   1889  CG  ASN A 126      12.460 -21.898 -46.326  1.00  0.82           C  
ATOM   1890  OD1 ASN A 126      11.619 -22.393 -45.552  1.00  0.82           O  
ATOM   1891  ND2 ASN A 126      12.335 -20.600 -46.696  1.00  0.82           N  
ATOM   1892  H   ASN A 126      13.962 -24.675 -44.160  1.00  0.00           H  
ATOM   1893  HA  ASN A 126      13.039 -24.506 -46.218  1.00  0.00           H  
ATOM   1894  HB3 ASN A 126      13.219 -23.060 -47.919  1.00  0.00           H  
ATOM   1895  HB2 ASN A 126      14.397 -21.993 -47.030  1.00  0.00           H  
ATOM   1896 HD22 ASN A 126      11.665 -19.957 -46.297  1.00  0.00           H  
ATOM   1897 HD21 ASN A 126      12.974 -20.258 -47.399  1.00  0.00           H  
ATOM   1898  N   GLY A 127      15.962 -25.561 -46.148  1.00  0.88           N  
ATOM   1899  CA  GLY A 127      17.098 -26.288 -46.796  1.00  0.88           C  
ATOM   1900  C   GLY A 127      18.378 -25.456 -47.039  1.00  0.88           C  
ATOM   1901  O   GLY A 127      19.476 -26.004 -47.191  1.00  0.88           O  
ATOM   1902  H   GLY A 127      16.002 -25.301 -45.173  1.00  0.00           H  
ATOM   1903  HA3 GLY A 127      16.762 -26.783 -47.707  1.00  0.00           H  
ATOM   1904  HA2 GLY A 127      17.409 -27.163 -46.225  1.00  0.00           H  
ATOM   1905  N   GLU A 128      18.198 -24.131 -46.951  1.00  0.83           N  
ATOM   1906  CA  GLU A 128      19.263 -23.148 -46.981  1.00  0.83           C  
ATOM   1907  C   GLU A 128      19.637 -22.848 -45.526  1.00  0.83           C  
ATOM   1908  O   GLU A 128      18.841 -22.637 -44.636  1.00  0.83           O  
ATOM   1909  CB  GLU A 128      18.902 -21.912 -47.745  1.00  0.83           C  
ATOM   1910  CG  GLU A 128      18.570 -22.189 -49.245  1.00  0.83           C  
ATOM   1911  CD  GLU A 128      18.090 -20.936 -49.892  1.00  0.83           C  
ATOM   1912  OE1 GLU A 128      17.174 -21.042 -50.726  1.00  0.83           O  
ATOM   1913  OE2 GLU A 128      18.538 -19.821 -49.502  1.00  0.83           O1-
ATOM   1914  H   GLU A 128      17.279 -23.721 -46.861  1.00  0.00           H  
ATOM   1915  HA  GLU A 128      20.122 -23.574 -47.501  1.00  0.00           H  
ATOM   1916  HB3 GLU A 128      19.682 -21.154 -47.686  1.00  0.00           H  
ATOM   1917  HB2 GLU A 128      17.996 -21.566 -47.245  1.00  0.00           H  
ATOM   1918  HG3 GLU A 128      17.798 -22.957 -49.288  1.00  0.00           H  
ATOM   1919  HG2 GLU A 128      19.513 -22.524 -49.678  1.00  0.00           H  
ATOM   1920  N   ASN A 129      20.957 -22.603 -45.357  1.00  0.85           N  
ATOM   1921  CA  ASN A 129      21.582 -22.039 -44.168  1.00  0.85           C  
ATOM   1922  C   ASN A 129      21.535 -20.510 -44.214  1.00  0.85           C  
ATOM   1923  O   ASN A 129      21.658 -19.907 -45.279  1.00  0.85           O  
ATOM   1924  CB  ASN A 129      23.052 -22.549 -44.083  1.00  0.85           C  
ATOM   1925  CG  ASN A 129      23.245 -24.000 -43.669  1.00  0.85           C  
ATOM   1926  OD1 ASN A 129      22.527 -24.493 -42.841  1.00  0.85           O  
ATOM   1927  ND2 ASN A 129      24.336 -24.610 -44.153  1.00  0.85           N  
ATOM   1928  H   ASN A 129      21.554 -22.708 -46.166  1.00  0.00           H  
ATOM   1929  HA  ASN A 129      20.891 -22.297 -43.365  1.00  0.00           H  
ATOM   1930  HB3 ASN A 129      23.635 -22.006 -43.338  1.00  0.00           H  
ATOM   1931  HB2 ASN A 129      23.347 -22.266 -45.093  1.00  0.00           H  
ATOM   1932 HD22 ASN A 129      24.429 -25.555 -43.810  1.00  0.00           H  
ATOM   1933 HD21 ASN A 129      25.010 -24.121 -44.724  1.00  0.00           H  
ATOM   1934  N   SER A 130      21.126 -19.979 -43.045  1.00  0.88           N  
ATOM   1935  CA  SER A 130      21.038 -18.486 -42.869  1.00  0.88           C  
ATOM   1936  C   SER A 130      21.729 -18.023 -41.523  1.00  0.88           C  
ATOM   1937  O   SER A 130      22.625 -18.698 -40.988  1.00  0.88           O  
ATOM   1938  CB  SER A 130      19.543 -18.013 -43.038  1.00  0.88           C  
ATOM   1939  OG  SER A 130      19.418 -16.592 -43.155  1.00  0.88           O  
ATOM   1940  H   SER A 130      21.015 -20.528 -42.205  1.00  0.00           H  
ATOM   1941  HA  SER A 130      21.651 -18.032 -43.648  1.00  0.00           H  
ATOM   1942  HB3 SER A 130      18.799 -18.375 -42.328  1.00  0.00           H  
ATOM   1943  HB2 SER A 130      19.246 -18.526 -43.953  1.00  0.00           H  
ATOM   1944  HG  SER A 130      18.797 -16.560 -43.887  1.00  0.00           H  
ATOM   1945  N   PHE A 131      21.180 -16.878 -41.064  1.00  0.89           N  
ATOM   1946  CA  PHE A 131      21.536 -16.276 -39.848  1.00  0.89           C  
ATOM   1947  C   PHE A 131      20.420 -15.258 -39.409  1.00  0.89           C  
ATOM   1948  O   PHE A 131      19.382 -15.111 -40.021  1.00  0.89           O  
ATOM   1949  CB  PHE A 131      22.947 -15.671 -40.089  1.00  0.89           C  
ATOM   1950  CG  PHE A 131      23.520 -14.899 -38.870  1.00  0.89           C  
ATOM   1951  CD1 PHE A 131      23.778 -15.544 -37.620  1.00  0.89           C  
ATOM   1952  CD2 PHE A 131      23.886 -13.531 -38.962  1.00  0.89           C  
ATOM   1953  CE1 PHE A 131      24.296 -14.859 -36.506  1.00  0.89           C  
ATOM   1954  CE2 PHE A 131      24.407 -12.822 -37.876  1.00  0.89           C  
ATOM   1955  CZ  PHE A 131      24.582 -13.530 -36.660  1.00  0.89           C  
ATOM   1956  H   PHE A 131      20.397 -16.372 -41.455  1.00  0.00           H  
ATOM   1957  HA  PHE A 131      21.672 -17.013 -39.057  1.00  0.00           H  
ATOM   1958  HB3 PHE A 131      22.957 -15.024 -40.967  1.00  0.00           H  
ATOM   1959  HB2 PHE A 131      23.629 -16.440 -40.453  1.00  0.00           H  
ATOM   1960  HD1 PHE A 131      23.690 -16.619 -37.568  1.00  0.00           H  
ATOM   1961  HD2 PHE A 131      23.822 -12.910 -39.843  1.00  0.00           H  
ATOM   1962  HE1 PHE A 131      24.461 -15.304 -35.536  1.00  0.00           H  
ATOM   1963  HE2 PHE A 131      24.742 -11.816 -38.082  1.00  0.00           H  
ATOM   1964  HZ  PHE A 131      25.048 -13.007 -35.838  1.00  0.00           H  
ATOM   1965  N   TYR A 132      20.687 -14.580 -38.345  1.00  0.89           N  
ATOM   1966  CA  TYR A 132      19.785 -13.584 -37.791  1.00  0.89           C  
ATOM   1967  C   TYR A 132      19.535 -12.506 -38.731  1.00  0.89           C  
ATOM   1968  O   TYR A 132      20.473 -11.877 -39.188  1.00  0.89           O  
ATOM   1969  CB  TYR A 132      20.233 -13.062 -36.449  1.00  0.89           C  
ATOM   1970  CG  TYR A 132      20.445 -13.986 -35.234  1.00  0.89           C  
ATOM   1971  CD1 TYR A 132      19.295 -14.575 -34.631  1.00  0.89           C  
ATOM   1972  CD2 TYR A 132      21.715 -14.136 -34.624  1.00  0.89           C  
ATOM   1973  CE1 TYR A 132      19.471 -15.463 -33.502  1.00  0.89           C  
ATOM   1974  CE2 TYR A 132      21.846 -14.879 -33.417  1.00  0.89           C  
ATOM   1975  CZ  TYR A 132      20.743 -15.528 -32.911  1.00  0.89           C  
ATOM   1976  OH  TYR A 132      20.920 -16.396 -31.916  1.00  0.89           O  
ATOM   1977  H   TYR A 132      21.598 -14.587 -37.906  1.00  0.00           H  
ATOM   1978  HA  TYR A 132      18.876 -14.165 -37.636  1.00  0.00           H  
ATOM   1979  HB3 TYR A 132      19.541 -12.243 -36.254  1.00  0.00           H  
ATOM   1980  HB2 TYR A 132      21.199 -12.596 -36.642  1.00  0.00           H  
ATOM   1981  HD1 TYR A 132      18.311 -14.436 -35.054  1.00  0.00           H  
ATOM   1982  HD2 TYR A 132      22.593 -13.545 -34.842  1.00  0.00           H  
ATOM   1983  HE1 TYR A 132      18.610 -15.942 -33.061  1.00  0.00           H  
ATOM   1984  HE2 TYR A 132      22.818 -14.961 -32.953  1.00  0.00           H  
ATOM   1985  HH  TYR A 132      21.660 -16.202 -31.334  1.00  0.00           H  
ATOM   1986  N   ARG A 133      18.243 -12.144 -38.967  1.00  0.82           N  
ATOM   1987  CA  ARG A 133      17.978 -11.379 -40.190  1.00  0.82           C  
ATOM   1988  C   ARG A 133      18.122  -9.890 -39.993  1.00  0.82           C  
ATOM   1989  O   ARG A 133      18.226  -9.046 -40.909  1.00  0.82           O  
ATOM   1990  CB  ARG A 133      16.529 -11.773 -40.677  1.00  0.82           C  
ATOM   1991  CG  ARG A 133      16.353 -13.215 -41.067  1.00  0.82           C  
ATOM   1992  CD  ARG A 133      15.213 -13.533 -42.041  1.00  0.82           C  
ATOM   1993  NE  ARG A 133      15.470 -13.008 -43.435  1.00  0.82           N  
ATOM   1994  CZ  ARG A 133      16.078 -13.670 -44.426  1.00  0.82           C  
ATOM   1995  NH1 ARG A 133      16.385 -14.953 -44.377  1.00  0.82           N  
ATOM   1996  NH2 ARG A 133      16.269 -12.934 -45.542  1.00  0.82           N1+
ATOM   1997  H   ARG A 133      17.499 -12.628 -38.484  1.00  0.00           H  
ATOM   1998  HA  ARG A 133      18.685 -11.676 -40.964  1.00  0.00           H  
ATOM   1999  HB3 ARG A 133      16.146 -11.005 -41.348  1.00  0.00           H  
ATOM   2000  HB2 ARG A 133      15.820 -11.608 -39.865  1.00  0.00           H  
ATOM   2001  HG3 ARG A 133      16.214 -13.857 -40.197  1.00  0.00           H  
ATOM   2002  HG2 ARG A 133      17.258 -13.543 -41.580  1.00  0.00           H  
ATOM   2003  HD3 ARG A 133      14.247 -13.051 -41.885  1.00  0.00           H  
ATOM   2004  HD2 ARG A 133      15.046 -14.610 -42.040  1.00  0.00           H  
ATOM   2005  HE  ARG A 133      15.036 -12.108 -43.581  1.00  0.00           H  
ATOM   2006 HH12 ARG A 133      16.974 -15.502 -44.987  1.00  0.00           H  
ATOM   2007 HH11 ARG A 133      15.828 -15.535 -43.767  1.00  0.00           H  
ATOM   2008 HH22 ARG A 133      16.906 -13.215 -46.276  1.00  0.00           H  
ATOM   2009 HH21 ARG A 133      16.072 -11.944 -45.539  1.00  0.00           H  
ATOM   2010  N   ASN A 134      18.067  -9.471 -38.736  1.00  0.87           N  
ATOM   2011  CA  ASN A 134      18.223  -8.012 -38.377  1.00  0.87           C  
ATOM   2012  C   ASN A 134      19.692  -7.625 -38.249  1.00  0.87           C  
ATOM   2013  O   ASN A 134      20.048  -6.475 -37.994  1.00  0.87           O  
ATOM   2014  CB  ASN A 134      17.432  -7.780 -37.072  1.00  0.87           C  
ATOM   2015  CG  ASN A 134      15.896  -7.994 -37.261  1.00  0.87           C  
ATOM   2016  OD1 ASN A 134      15.261  -7.779 -38.268  1.00  0.87           O  
ATOM   2017  ND2 ASN A 134      15.299  -8.182 -36.085  1.00  0.87           N  
ATOM   2018  H   ASN A 134      17.868 -10.113 -37.982  1.00  0.00           H  
ATOM   2019  HA  ASN A 134      17.890  -7.445 -39.246  1.00  0.00           H  
ATOM   2020  HB3 ASN A 134      17.464  -6.713 -36.854  1.00  0.00           H  
ATOM   2021  HB2 ASN A 134      17.797  -8.261 -36.164  1.00  0.00           H  
ATOM   2022 HD22 ASN A 134      14.325  -8.428 -35.979  1.00  0.00           H  
ATOM   2023 HD21 ASN A 134      15.816  -8.170 -35.216  1.00  0.00           H  
ATOM   2024  N   LEU A 135      20.547  -8.656 -38.253  1.00  0.91           N  
ATOM   2025  CA  LEU A 135      21.969  -8.664 -37.993  1.00  0.91           C  
ATOM   2026  C   LEU A 135      22.748  -8.865 -39.329  1.00  0.91           C  
ATOM   2027  O   LEU A 135      22.150  -9.255 -40.341  1.00  0.91           O  
ATOM   2028  CB  LEU A 135      22.338  -9.746 -36.945  1.00  0.91           C  
ATOM   2029  CG  LEU A 135      21.672  -9.679 -35.498  1.00  0.91           C  
ATOM   2030  CD1 LEU A 135      22.403 -10.665 -34.534  1.00  0.91           C  
ATOM   2031  CD2 LEU A 135      21.764  -8.237 -34.871  1.00  0.91           C  
ATOM   2032  H   LEU A 135      20.201  -9.585 -38.446  1.00  0.00           H  
ATOM   2033  HA  LEU A 135      22.267  -7.715 -37.548  1.00  0.00           H  
ATOM   2034  HB3 LEU A 135      23.407  -9.680 -36.739  1.00  0.00           H  
ATOM   2035  HB2 LEU A 135      22.360 -10.735 -37.403  1.00  0.00           H  
ATOM   2036  HG  LEU A 135      20.594  -9.817 -35.596  1.00  0.00           H  
ATOM   2037 HD11 LEU A 135      22.913 -10.218 -33.680  1.00  0.00           H  
ATOM   2038 HD12 LEU A 135      21.616 -11.289 -34.110  1.00  0.00           H  
ATOM   2039 HD13 LEU A 135      23.054 -11.375 -35.045  1.00  0.00           H  
ATOM   2040 HD21 LEU A 135      22.684  -7.669 -35.011  1.00  0.00           H  
ATOM   2041 HD22 LEU A 135      20.996  -7.582 -35.283  1.00  0.00           H  
ATOM   2042 HD23 LEU A 135      21.590  -8.242 -33.794  1.00  0.00           H  
ATOM   2043  N   LEU A 136      24.043  -8.615 -39.307  1.00  0.92           N  
ATOM   2044  CA  LEU A 136      25.076  -8.889 -40.209  1.00  0.92           C  
ATOM   2045  C   LEU A 136      26.220  -9.456 -39.347  1.00  0.92           C  
ATOM   2046  O   LEU A 136      26.102  -9.254 -38.152  1.00  0.92           O  
ATOM   2047  CB  LEU A 136      25.618  -7.623 -40.942  1.00  0.92           C  
ATOM   2048  CG  LEU A 136      24.578  -6.946 -41.911  1.00  0.92           C  
ATOM   2049  CD1 LEU A 136      25.065  -5.546 -42.238  1.00  0.92           C  
ATOM   2050  CD2 LEU A 136      24.231  -7.784 -43.113  1.00  0.92           C  
ATOM   2051  H   LEU A 136      24.371  -8.073 -38.520  1.00  0.00           H  
ATOM   2052  HA  LEU A 136      24.733  -9.603 -40.958  1.00  0.00           H  
ATOM   2053  HB3 LEU A 136      26.567  -7.817 -41.444  1.00  0.00           H  
ATOM   2054  HB2 LEU A 136      25.889  -6.930 -40.146  1.00  0.00           H  
ATOM   2055  HG  LEU A 136      23.690  -6.758 -41.306  1.00  0.00           H  
ATOM   2056 HD11 LEU A 136      25.176  -5.061 -41.268  1.00  0.00           H  
ATOM   2057 HD12 LEU A 136      26.042  -5.554 -42.722  1.00  0.00           H  
ATOM   2058 HD13 LEU A 136      24.326  -4.998 -42.823  1.00  0.00           H  
ATOM   2059 HD21 LEU A 136      24.492  -8.841 -43.151  1.00  0.00           H  
ATOM   2060 HD22 LEU A 136      23.195  -7.773 -43.452  1.00  0.00           H  
ATOM   2061 HD23 LEU A 136      24.713  -7.323 -43.976  1.00  0.00           H  
ATOM   2062  N   TRP A 137      27.189 -10.191 -39.871  1.00  0.90           N  
ATOM   2063  CA  TRP A 137      28.315 -10.674 -39.093  1.00  0.90           C  
ATOM   2064  C   TRP A 137      29.529 -10.300 -39.917  1.00  0.90           C  
ATOM   2065  O   TRP A 137      29.662 -10.915 -41.030  1.00  0.90           O  
ATOM   2066  CB  TRP A 137      28.158 -12.208 -38.893  1.00  0.90           C  
ATOM   2067  CG  TRP A 137      29.228 -12.892 -38.051  1.00  0.90           C  
ATOM   2068  CD1 TRP A 137      30.451 -12.406 -37.753  1.00  0.90           C  
ATOM   2069  CD2 TRP A 137      29.100 -14.175 -37.323  1.00  0.90           C  
ATOM   2070  NE1 TRP A 137      31.147 -13.307 -36.908  1.00  0.90           N  
ATOM   2071  CE2 TRP A 137      30.321 -14.400 -36.670  1.00  0.90           C  
ATOM   2072  CE3 TRP A 137      28.067 -15.159 -37.259  1.00  0.90           C  
ATOM   2073  CZ2 TRP A 137      30.440 -15.546 -35.888  1.00  0.90           C  
ATOM   2074  CZ3 TRP A 137      28.221 -16.302 -36.424  1.00  0.90           C  
ATOM   2075  CH2 TRP A 137      29.459 -16.531 -35.830  1.00  0.90           C  
ATOM   2076  H   TRP A 137      27.300 -10.036 -40.863  1.00  0.00           H  
ATOM   2077  HA  TRP A 137      28.461 -10.258 -38.096  1.00  0.00           H  
ATOM   2078  HB3 TRP A 137      28.130 -12.720 -39.855  1.00  0.00           H  
ATOM   2079  HB2 TRP A 137      27.203 -12.465 -38.434  1.00  0.00           H  
ATOM   2080  HD1 TRP A 137      30.797 -11.430 -38.057  1.00  0.00           H  
ATOM   2081  HE1 TRP A 137      32.090 -13.189 -36.564  1.00  0.00           H  
ATOM   2082  HE3 TRP A 137      27.196 -14.886 -37.837  1.00  0.00           H  
ATOM   2083  HZ2 TRP A 137      31.387 -15.783 -35.424  1.00  0.00           H  
ATOM   2084  HZ3 TRP A 137      27.392 -16.935 -36.146  1.00  0.00           H  
ATOM   2085  HH2 TRP A 137      29.754 -17.315 -35.149  1.00  0.00           H  
ATOM   2086  N   LEU A 138      30.290  -9.363 -39.369  1.00  0.92           N  
ATOM   2087  CA  LEU A 138      31.475  -8.727 -39.974  1.00  0.92           C  
ATOM   2088  C   LEU A 138      32.680  -9.633 -39.811  1.00  0.92           C  
ATOM   2089  O   LEU A 138      33.365  -9.495 -38.808  1.00  0.92           O  
ATOM   2090  CB  LEU A 138      31.779  -7.298 -39.482  1.00  0.92           C  
ATOM   2091  CG  LEU A 138      30.534  -6.408 -39.195  1.00  0.92           C  
ATOM   2092  CD1 LEU A 138      30.984  -5.097 -38.705  1.00  0.92           C  
ATOM   2093  CD2 LEU A 138      29.622  -6.259 -40.422  1.00  0.92           C  
ATOM   2094  H   LEU A 138      30.059  -8.958 -38.473  1.00  0.00           H  
ATOM   2095  HA  LEU A 138      31.241  -8.557 -41.026  1.00  0.00           H  
ATOM   2096  HB3 LEU A 138      32.610  -6.794 -39.975  1.00  0.00           H  
ATOM   2097  HB2 LEU A 138      32.222  -7.431 -38.494  1.00  0.00           H  
ATOM   2098  HG  LEU A 138      29.893  -6.843 -38.428  1.00  0.00           H  
ATOM   2099 HD11 LEU A 138      31.380  -4.456 -39.493  1.00  0.00           H  
ATOM   2100 HD12 LEU A 138      30.296  -4.457 -38.151  1.00  0.00           H  
ATOM   2101 HD13 LEU A 138      31.856  -5.219 -38.062  1.00  0.00           H  
ATOM   2102 HD21 LEU A 138      28.747  -6.908 -40.403  1.00  0.00           H  
ATOM   2103 HD22 LEU A 138      29.286  -5.228 -40.531  1.00  0.00           H  
ATOM   2104 HD23 LEU A 138      30.106  -6.511 -41.366  1.00  0.00           H  
ATOM   2105  N   THR A 139      32.936 -10.391 -40.924  1.00  0.89           N  
ATOM   2106  CA  THR A 139      34.165 -11.174 -41.006  1.00  0.89           C  
ATOM   2107  C   THR A 139      34.999 -10.577 -42.216  1.00  0.89           C  
ATOM   2108  O   THR A 139      34.590  -9.630 -42.941  1.00  0.89           O  
ATOM   2109  CB  THR A 139      33.901 -12.743 -41.050  1.00  0.89           C  
ATOM   2110  OG1 THR A 139      33.228 -13.134 -42.208  1.00  0.89           O  
ATOM   2111  CG2 THR A 139      33.006 -13.092 -39.832  1.00  0.89           C  
ATOM   2112  H   THR A 139      32.328 -10.523 -41.720  1.00  0.00           H  
ATOM   2113  HA  THR A 139      34.884 -10.952 -40.216  1.00  0.00           H  
ATOM   2114  HB  THR A 139      34.833 -13.308 -41.077  1.00  0.00           H  
ATOM   2115  HG1 THR A 139      33.773 -13.881 -42.468  1.00  0.00           H  
ATOM   2116 HG21 THR A 139      32.083 -12.521 -39.737  1.00  0.00           H  
ATOM   2117 HG22 THR A 139      32.702 -14.138 -39.876  1.00  0.00           H  
ATOM   2118 HG23 THR A 139      33.635 -12.873 -38.969  1.00  0.00           H  
ATOM   2119  N   GLY A 140      36.261 -11.051 -42.337  1.00  0.88           N  
ATOM   2120  CA  GLY A 140      37.230 -10.573 -43.329  1.00  0.88           C  
ATOM   2121  C   GLY A 140      36.853 -10.717 -44.763  1.00  0.88           C  
ATOM   2122  O   GLY A 140      35.928 -11.453 -44.951  1.00  0.88           O  
ATOM   2123  H   GLY A 140      36.644 -11.775 -41.747  1.00  0.00           H  
ATOM   2124  HA3 GLY A 140      38.058 -11.254 -43.130  1.00  0.00           H  
ATOM   2125  HA2 GLY A 140      37.520  -9.536 -43.165  1.00  0.00           H  
ATOM   2126  N   LYS A 141      37.567 -10.110 -45.662  1.00  0.81           N  
ATOM   2127  CA  LYS A 141      37.448 -10.306 -47.065  1.00  0.81           C  
ATOM   2128  C   LYS A 141      38.878 -10.087 -47.670  1.00  0.81           C  
ATOM   2129  O   LYS A 141      39.741  -9.365 -47.095  1.00  0.81           O  
ATOM   2130  CB  LYS A 141      36.431  -9.344 -47.836  1.00  0.81           C  
ATOM   2131  CG  LYS A 141      36.134  -9.542 -49.322  1.00  0.81           C  
ATOM   2132  CD  LYS A 141      34.903  -8.826 -49.769  1.00  0.81           C  
ATOM   2133  CE  LYS A 141      33.514  -9.606 -49.665  1.00  0.81           C  
ATOM   2134  NZ  LYS A 141      32.571  -9.055 -50.617  1.00  0.81           N1+
ATOM   2135  H   LYS A 141      38.385  -9.581 -45.394  1.00  0.00           H  
ATOM   2136  HA  LYS A 141      37.182 -11.341 -47.280  1.00  0.00           H  
ATOM   2137  HB3 LYS A 141      36.868  -8.346 -47.790  1.00  0.00           H  
ATOM   2138  HB2 LYS A 141      35.510  -9.285 -47.255  1.00  0.00           H  
ATOM   2139  HG3 LYS A 141      36.214 -10.555 -49.718  1.00  0.00           H  
ATOM   2140  HG2 LYS A 141      36.929  -9.037 -49.871  1.00  0.00           H  
ATOM   2141  HD3 LYS A 141      35.046  -8.482 -50.794  1.00  0.00           H  
ATOM   2142  HD2 LYS A 141      34.708  -7.912 -49.207  1.00  0.00           H  
ATOM   2143  HE3 LYS A 141      33.095  -9.492 -48.666  1.00  0.00           H  
ATOM   2144  HE2 LYS A 141      33.549 -10.689 -49.788  1.00  0.00           H  
ATOM   2145  HZ1 LYS A 141      31.679  -9.529 -50.643  1.00  0.00           H  
ATOM   2146  HZ2 LYS A 141      32.336  -8.078 -50.516  1.00  0.00           H  
ATOM   2147  HZ3 LYS A 141      32.869  -9.088 -51.582  1.00  0.00           H  
ATOM   2148  N   ASN A 142      39.213 -10.953 -48.641  1.00  0.74           N  
ATOM   2149  CA  ASN A 142      40.546 -10.938 -49.324  1.00  0.74           C  
ATOM   2150  C   ASN A 142      41.709 -11.135 -48.348  1.00  0.74           C  
ATOM   2151  O   ASN A 142      42.795 -10.688 -48.587  1.00  0.74           O  
ATOM   2152  CB  ASN A 142      40.838  -9.677 -50.170  1.00  0.74           C  
ATOM   2153  CG  ASN A 142      39.898  -9.254 -51.323  1.00  0.74           C  
ATOM   2154  OD1 ASN A 142      39.212 -10.090 -51.911  1.00  0.74           O  
ATOM   2155  ND2 ASN A 142      39.786  -7.986 -51.667  1.00  0.74           N  
ATOM   2156  H   ASN A 142      38.679 -11.734 -48.994  1.00  0.00           H  
ATOM   2157  HA  ASN A 142      40.575 -11.712 -50.090  1.00  0.00           H  
ATOM   2158  HB3 ASN A 142      41.824  -9.885 -50.588  1.00  0.00           H  
ATOM   2159  HB2 ASN A 142      40.843  -8.825 -49.491  1.00  0.00           H  
ATOM   2160 HD22 ASN A 142      39.139  -7.790 -52.418  1.00  0.00           H  
ATOM   2161 HD21 ASN A 142      40.327  -7.312 -51.144  1.00  0.00           H  
ATOM   2162  N   GLY A 143      41.485 -11.845 -47.244  1.00  0.82           N  
ATOM   2163  CA  GLY A 143      42.399 -12.214 -46.153  1.00  0.82           C  
ATOM   2164  C   GLY A 143      42.895 -11.172 -45.165  1.00  0.82           C  
ATOM   2165  O   GLY A 143      43.964 -11.303 -44.532  1.00  0.82           O  
ATOM   2166  H   GLY A 143      40.566 -12.263 -47.216  1.00  0.00           H  
ATOM   2167  HA3 GLY A 143      43.360 -12.556 -46.541  1.00  0.00           H  
ATOM   2168  HA2 GLY A 143      42.067 -13.166 -45.740  1.00  0.00           H  
ATOM   2169  N   LEU A 144      42.165 -10.046 -45.197  1.00  0.83           N  
ATOM   2170  CA  LEU A 144      42.352  -8.665 -44.649  1.00  0.83           C  
ATOM   2171  C   LEU A 144      41.042  -8.288 -43.934  1.00  0.83           C  
ATOM   2172  O   LEU A 144      39.979  -8.769 -44.302  1.00  0.83           O  
ATOM   2173  CB  LEU A 144      42.691  -7.705 -45.880  1.00  0.83           C  
ATOM   2174  CG  LEU A 144      44.045  -7.915 -46.515  1.00  0.83           C  
ATOM   2175  CD1 LEU A 144      44.201  -7.155 -47.831  1.00  0.83           C  
ATOM   2176  CD2 LEU A 144      45.161  -7.436 -45.574  1.00  0.83           C  
ATOM   2177  H   LEU A 144      41.299 -10.203 -45.694  1.00  0.00           H  
ATOM   2178  HA  LEU A 144      43.167  -8.619 -43.925  1.00  0.00           H  
ATOM   2179  HB3 LEU A 144      42.650  -6.698 -45.465  1.00  0.00           H  
ATOM   2180  HB2 LEU A 144      41.886  -7.648 -46.614  1.00  0.00           H  
ATOM   2181  HG  LEU A 144      44.255  -8.967 -46.706  1.00  0.00           H  
ATOM   2182 HD11 LEU A 144      43.325  -6.540 -48.041  1.00  0.00           H  
ATOM   2183 HD12 LEU A 144      45.072  -6.499 -47.832  1.00  0.00           H  
ATOM   2184 HD13 LEU A 144      44.381  -7.712 -48.751  1.00  0.00           H  
ATOM   2185 HD21 LEU A 144      45.365  -8.106 -44.739  1.00  0.00           H  
ATOM   2186 HD22 LEU A 144      46.157  -7.501 -46.013  1.00  0.00           H  
ATOM   2187 HD23 LEU A 144      44.958  -6.455 -45.144  1.00  0.00           H  
ATOM   2188  N   TYR A 145      41.166  -7.544 -42.821  1.00  0.85           N  
ATOM   2189  CA  TYR A 145      39.983  -7.123 -41.997  1.00  0.85           C  
ATOM   2190  C   TYR A 145      40.198  -5.642 -41.730  1.00  0.85           C  
ATOM   2191  O   TYR A 145      41.186  -5.272 -41.129  1.00  0.85           O  
ATOM   2192  CB  TYR A 145      39.869  -7.940 -40.680  1.00  0.85           C  
ATOM   2193  CG  TYR A 145      38.659  -7.690 -39.902  1.00  0.85           C  
ATOM   2194  CD1 TYR A 145      38.478  -6.464 -39.194  1.00  0.85           C  
ATOM   2195  CD2 TYR A 145      37.567  -8.518 -39.854  1.00  0.85           C  
ATOM   2196  CE1 TYR A 145      37.271  -6.088 -38.605  1.00  0.85           C  
ATOM   2197  CE2 TYR A 145      36.411  -8.240 -39.229  1.00  0.85           C  
ATOM   2198  CZ  TYR A 145      36.221  -7.047 -38.564  1.00  0.85           C  
ATOM   2199  OH  TYR A 145      35.004  -6.702 -38.023  1.00  0.85           O  
ATOM   2200  H   TYR A 145      42.076  -7.302 -42.454  1.00  0.00           H  
ATOM   2201  HA  TYR A 145      39.067  -7.257 -42.573  1.00  0.00           H  
ATOM   2202  HB3 TYR A 145      40.770  -7.729 -40.102  1.00  0.00           H  
ATOM   2203  HB2 TYR A 145      40.089  -9.006 -40.710  1.00  0.00           H  
ATOM   2204  HD1 TYR A 145      39.366  -5.858 -39.094  1.00  0.00           H  
ATOM   2205  HD2 TYR A 145      37.677  -9.502 -40.285  1.00  0.00           H  
ATOM   2206  HE1 TYR A 145      37.255  -5.147 -38.075  1.00  0.00           H  
ATOM   2207  HE2 TYR A 145      35.676  -9.028 -39.155  1.00  0.00           H  
ATOM   2208  HH  TYR A 145      34.415  -7.421 -38.260  1.00  0.00           H  
ATOM   2209  N   PRO A 146      39.339  -4.734 -42.202  1.00  0.88           N  
ATOM   2210  CA  PRO A 146      39.383  -3.308 -41.787  1.00  0.88           C  
ATOM   2211  C   PRO A 146      38.931  -3.060 -40.262  1.00  0.88           C  
ATOM   2212  O   PRO A 146      37.825  -3.517 -39.985  1.00  0.88           O  
ATOM   2213  CB  PRO A 146      38.440  -2.638 -42.835  1.00  0.88           C  
ATOM   2214  CG  PRO A 146      38.343  -3.632 -44.027  1.00  0.88           C  
ATOM   2215  CD  PRO A 146      38.505  -4.956 -43.435  1.00  0.88           C  
ATOM   2216  HA  PRO A 146      40.436  -3.059 -41.924  1.00  0.00           H  
ATOM   2217  HB3 PRO A 146      38.887  -1.651 -42.950  1.00  0.00           H  
ATOM   2218  HB2 PRO A 146      37.444  -2.601 -42.393  1.00  0.00           H  
ATOM   2219  HG3 PRO A 146      39.319  -3.469 -44.484  1.00  0.00           H  
ATOM   2220  HG2 PRO A 146      37.605  -3.583 -44.828  1.00  0.00           H  
ATOM   2221  HD2 PRO A 146      37.522  -5.301 -43.113  1.00  0.00           H  
ATOM   2222  HD3 PRO A 146      38.808  -5.641 -44.227  1.00  0.00           H  
ATOM   2223  N   ASN A 147      39.758  -2.432 -39.469  1.00  0.86           N  
ATOM   2224  CA  ASN A 147      39.357  -1.971 -38.130  1.00  0.86           C  
ATOM   2225  C   ASN A 147      38.372  -0.782 -38.279  1.00  0.86           C  
ATOM   2226  O   ASN A 147      38.652   0.003 -39.170  1.00  0.86           O  
ATOM   2227  CB  ASN A 147      40.481  -1.467 -37.186  1.00  0.86           C  
ATOM   2228  CG  ASN A 147      41.692  -2.361 -37.283  1.00  0.86           C  
ATOM   2229  OD1 ASN A 147      41.478  -3.591 -37.115  1.00  0.86           O  
ATOM   2230  ND2 ASN A 147      42.857  -1.899 -37.511  1.00  0.86           N  
ATOM   2231  H   ASN A 147      40.581  -1.969 -39.826  1.00  0.00           H  
ATOM   2232  HA  ASN A 147      38.816  -2.793 -37.661  1.00  0.00           H  
ATOM   2233  HB3 ASN A 147      40.094  -1.374 -36.171  1.00  0.00           H  
ATOM   2234  HB2 ASN A 147      40.724  -0.441 -37.458  1.00  0.00           H  
ATOM   2235 HD22 ASN A 147      43.761  -2.333 -37.637  1.00  0.00           H  
ATOM   2236 HD21 ASN A 147      42.889  -0.899 -37.651  1.00  0.00           H  
ATOM   2237  N   LEU A 148      37.338  -0.697 -37.460  1.00  0.85           N  
ATOM   2238  CA  LEU A 148      36.138   0.074 -37.768  1.00  0.85           C  
ATOM   2239  C   LEU A 148      36.177   1.226 -36.786  1.00  0.85           C  
ATOM   2240  O   LEU A 148      36.518   1.043 -35.595  1.00  0.85           O  
ATOM   2241  CB  LEU A 148      34.979  -0.891 -37.441  1.00  0.85           C  
ATOM   2242  CG  LEU A 148      34.896  -1.984 -38.584  1.00  0.85           C  
ATOM   2243  CD1 LEU A 148      34.186  -3.320 -38.245  1.00  0.85           C  
ATOM   2244  CD2 LEU A 148      34.318  -1.403 -39.899  1.00  0.85           C  
ATOM   2245  H   LEU A 148      37.264  -1.286 -36.642  1.00  0.00           H  
ATOM   2246  HA  LEU A 148      36.172   0.468 -38.783  1.00  0.00           H  
ATOM   2247  HB3 LEU A 148      34.116  -0.229 -37.516  1.00  0.00           H  
ATOM   2248  HB2 LEU A 148      34.959  -1.351 -36.452  1.00  0.00           H  
ATOM   2249  HG  LEU A 148      35.830  -2.478 -38.853  1.00  0.00           H  
ATOM   2250 HD11 LEU A 148      34.057  -3.927 -39.141  1.00  0.00           H  
ATOM   2251 HD12 LEU A 148      34.726  -3.906 -37.501  1.00  0.00           H  
ATOM   2252 HD13 LEU A 148      33.171  -3.305 -37.844  1.00  0.00           H  
ATOM   2253 HD21 LEU A 148      35.023  -0.748 -40.411  1.00  0.00           H  
ATOM   2254 HD22 LEU A 148      33.940  -2.043 -40.696  1.00  0.00           H  
ATOM   2255 HD23 LEU A 148      33.420  -0.897 -39.544  1.00  0.00           H  
ATOM   2256  N   SER A 149      35.833   2.395 -37.194  1.00  0.88           N  
ATOM   2257  CA  SER A 149      35.412   3.537 -36.526  1.00  0.88           C  
ATOM   2258  C   SER A 149      34.236   4.065 -37.334  1.00  0.88           C  
ATOM   2259  O   SER A 149      34.347   4.941 -38.193  1.00  0.88           O  
ATOM   2260  CB  SER A 149      36.650   4.548 -36.366  1.00  0.88           C  
ATOM   2261  OG  SER A 149      37.393   4.812 -37.520  1.00  0.88           O  
ATOM   2262  H   SER A 149      35.539   2.437 -38.160  1.00  0.00           H  
ATOM   2263  HA  SER A 149      35.014   3.283 -35.543  1.00  0.00           H  
ATOM   2264  HB3 SER A 149      37.253   4.195 -35.529  1.00  0.00           H  
ATOM   2265  HB2 SER A 149      36.137   5.486 -36.156  1.00  0.00           H  
ATOM   2266  HG  SER A 149      38.224   5.130 -37.158  1.00  0.00           H  
ATOM   2267  N   LYS A 150      33.072   3.417 -36.996  1.00  0.84           N  
ATOM   2268  CA  LYS A 150      31.812   3.660 -37.738  1.00  0.84           C  
ATOM   2269  C   LYS A 150      30.837   4.379 -36.872  1.00  0.84           C  
ATOM   2270  O   LYS A 150      30.993   4.325 -35.668  1.00  0.84           O  
ATOM   2271  CB  LYS A 150      31.262   2.359 -38.224  1.00  0.84           C  
ATOM   2272  CG  LYS A 150      32.183   1.614 -39.215  1.00  0.84           C  
ATOM   2273  CD  LYS A 150      32.517   2.379 -40.494  1.00  0.84           C  
ATOM   2274  CE  LYS A 150      33.497   1.550 -41.361  1.00  0.84           C  
ATOM   2275  NZ  LYS A 150      33.896   2.142 -42.654  1.00  0.84           N1+
ATOM   2276  H   LYS A 150      33.162   2.636 -36.362  1.00  0.00           H  
ATOM   2277  HA  LYS A 150      32.026   4.334 -38.567  1.00  0.00           H  
ATOM   2278  HB3 LYS A 150      30.279   2.562 -38.650  1.00  0.00           H  
ATOM   2279  HB2 LYS A 150      31.302   1.689 -37.365  1.00  0.00           H  
ATOM   2280  HG3 LYS A 150      31.808   0.694 -39.663  1.00  0.00           H  
ATOM   2281  HG2 LYS A 150      33.005   1.266 -38.590  1.00  0.00           H  
ATOM   2282  HD3 LYS A 150      32.942   3.371 -40.338  1.00  0.00           H  
ATOM   2283  HD2 LYS A 150      31.608   2.564 -41.068  1.00  0.00           H  
ATOM   2284  HE3 LYS A 150      33.000   0.598 -41.544  1.00  0.00           H  
ATOM   2285  HE2 LYS A 150      34.394   1.522 -40.740  1.00  0.00           H  
ATOM   2286  HZ1 LYS A 150      33.122   2.419 -43.243  1.00  0.00           H  
ATOM   2287  HZ2 LYS A 150      34.487   2.930 -42.432  1.00  0.00           H  
ATOM   2288  HZ3 LYS A 150      34.554   1.528 -43.113  1.00  0.00           H  
ATOM   2289  N   SER A 151      29.808   5.000 -37.416  1.00  0.88           N  
ATOM   2290  CA  SER A 151      28.790   5.810 -36.607  1.00  0.88           C  
ATOM   2291  C   SER A 151      27.419   5.996 -37.306  1.00  0.88           C  
ATOM   2292  O   SER A 151      27.301   5.594 -38.443  1.00  0.88           O  
ATOM   2293  CB  SER A 151      29.507   7.036 -35.994  1.00  0.88           C  
ATOM   2294  OG  SER A 151      29.898   7.981 -36.993  1.00  0.88           O  
ATOM   2295  H   SER A 151      29.689   5.020 -38.419  1.00  0.00           H  
ATOM   2296  HA  SER A 151      28.631   5.248 -35.686  1.00  0.00           H  
ATOM   2297  HB3 SER A 151      30.306   6.803 -35.288  1.00  0.00           H  
ATOM   2298  HB2 SER A 151      28.787   7.633 -35.434  1.00  0.00           H  
ATOM   2299  HG  SER A 151      30.560   7.551 -37.540  1.00  0.00           H  
ATOM   2300  N   TYR A 152      26.384   6.442 -36.502  1.00  0.89           N  
ATOM   2301  CA  TYR A 152      25.076   6.845 -36.979  1.00  0.89           C  
ATOM   2302  C   TYR A 152      24.648   8.048 -36.085  1.00  0.89           C  
ATOM   2303  O   TYR A 152      24.580   7.884 -34.868  1.00  0.89           O  
ATOM   2304  CB  TYR A 152      24.082   5.739 -37.078  1.00  0.89           C  
ATOM   2305  CG  TYR A 152      22.672   6.060 -37.306  1.00  0.89           C  
ATOM   2306  CD1 TYR A 152      22.246   6.342 -38.605  1.00  0.89           C  
ATOM   2307  CD2 TYR A 152      21.763   6.099 -36.216  1.00  0.89           C  
ATOM   2308  CE1 TYR A 152      20.881   6.696 -38.803  1.00  0.89           C  
ATOM   2309  CE2 TYR A 152      20.381   6.355 -36.470  1.00  0.89           C  
ATOM   2310  CZ  TYR A 152      19.932   6.792 -37.701  1.00  0.89           C  
ATOM   2311  OH  TYR A 152      18.645   7.205 -37.881  1.00  0.89           O  
ATOM   2312  H   TYR A 152      26.653   6.645 -35.550  1.00  0.00           H  
ATOM   2313  HA  TYR A 152      25.193   7.185 -38.008  1.00  0.00           H  
ATOM   2314  HB3 TYR A 152      24.188   5.159 -36.162  1.00  0.00           H  
ATOM   2315  HB2 TYR A 152      24.396   4.997 -37.812  1.00  0.00           H  
ATOM   2316  HD1 TYR A 152      22.933   6.374 -39.438  1.00  0.00           H  
ATOM   2317  HD2 TYR A 152      22.029   5.939 -35.181  1.00  0.00           H  
ATOM   2318  HE1 TYR A 152      20.612   7.042 -39.790  1.00  0.00           H  
ATOM   2319  HE2 TYR A 152      19.629   6.383 -35.695  1.00  0.00           H  
ATOM   2320  HH  TYR A 152      18.506   7.540 -38.770  1.00  0.00           H  
ATOM   2321  N   ALA A 153      24.230   9.155 -36.679  1.00  0.91           N  
ATOM   2322  CA  ALA A 153      23.427  10.179 -36.001  1.00  0.91           C  
ATOM   2323  C   ALA A 153      21.983   9.770 -35.961  1.00  0.91           C  
ATOM   2324  O   ALA A 153      21.397   9.347 -36.971  1.00  0.91           O  
ATOM   2325  CB  ALA A 153      23.764  11.496 -36.677  1.00  0.91           C  
ATOM   2326  H   ALA A 153      23.993   9.116 -37.660  1.00  0.00           H  
ATOM   2327  HA  ALA A 153      23.768  10.374 -34.984  1.00  0.00           H  
ATOM   2328  HB1 ALA A 153      24.822  11.706 -36.840  1.00  0.00           H  
ATOM   2329  HB2 ALA A 153      23.247  11.468 -37.636  1.00  0.00           H  
ATOM   2330  HB3 ALA A 153      23.439  12.383 -36.133  1.00  0.00           H  
ATOM   2331  N   ASN A 154      21.298  10.015 -34.877  1.00  0.87           N  
ATOM   2332  CA  ASN A 154      19.830   9.883 -34.814  1.00  0.87           C  
ATOM   2333  C   ASN A 154      19.143  11.202 -34.969  1.00  0.87           C  
ATOM   2334  O   ASN A 154      18.327  11.629 -34.061  1.00  0.87           O  
ATOM   2335  CB  ASN A 154      19.387   9.203 -33.538  1.00  0.87           C  
ATOM   2336  CG  ASN A 154      17.949   8.628 -33.455  1.00  0.87           C  
ATOM   2337  OD1 ASN A 154      17.140   8.776 -34.425  1.00  0.87           O  
ATOM   2338  ND2 ASN A 154      17.580   8.081 -32.269  1.00  0.87           N  
ATOM   2339  H   ASN A 154      21.667  10.389 -34.015  1.00  0.00           H  
ATOM   2340  HA  ASN A 154      19.490   9.253 -35.636  1.00  0.00           H  
ATOM   2341  HB3 ASN A 154      19.456   9.869 -32.678  1.00  0.00           H  
ATOM   2342  HB2 ASN A 154      20.102   8.424 -33.271  1.00  0.00           H  
ATOM   2343 HD22 ASN A 154      16.634   7.796 -32.057  1.00  0.00           H  
ATOM   2344 HD21 ASN A 154      18.215   8.174 -31.489  1.00  0.00           H  
ATOM   2345  N   ASN A 155      19.455  11.936 -36.031  1.00  0.84           N  
ATOM   2346  CA  ASN A 155      18.853  13.298 -36.355  1.00  0.84           C  
ATOM   2347  C   ASN A 155      17.498  13.126 -37.080  1.00  0.84           C  
ATOM   2348  O   ASN A 155      17.066  14.105 -37.632  1.00  0.84           O  
ATOM   2349  CB  ASN A 155      19.893  14.158 -37.179  1.00  0.84           C  
ATOM   2350  CG  ASN A 155      20.965  14.864 -36.272  1.00  0.84           C  
ATOM   2351  OD1 ASN A 155      21.322  14.246 -35.290  1.00  0.84           O  
ATOM   2352  ND2 ASN A 155      21.631  16.001 -36.616  1.00  0.84           N  
ATOM   2353  H   ASN A 155      20.043  11.466 -36.704  1.00  0.00           H  
ATOM   2354  HA  ASN A 155      18.582  13.797 -35.424  1.00  0.00           H  
ATOM   2355  HB3 ASN A 155      19.410  15.016 -37.647  1.00  0.00           H  
ATOM   2356  HB2 ASN A 155      20.383  13.502 -37.899  1.00  0.00           H  
ATOM   2357 HD22 ASN A 155      22.393  16.143 -35.969  1.00  0.00           H  
ATOM   2358 HD21 ASN A 155      21.443  16.431 -37.510  1.00  0.00           H  
ATOM   2359  N   LYS A 156      16.938  11.908 -37.102  1.00  0.81           N  
ATOM   2360  CA  LYS A 156      15.467  11.710 -37.232  1.00  0.81           C  
ATOM   2361  C   LYS A 156      14.754  12.014 -35.944  1.00  0.81           C  
ATOM   2362  O   LYS A 156      13.628  12.350 -35.956  1.00  0.81           O  
ATOM   2363  CB  LYS A 156      15.092  10.257 -37.637  1.00  0.81           C  
ATOM   2364  CG  LYS A 156      15.598   9.919 -39.077  1.00  0.81           C  
ATOM   2365  CD  LYS A 156      15.009   8.592 -39.684  1.00  0.81           C  
ATOM   2366  CE  LYS A 156      13.509   8.517 -39.878  1.00  0.81           C  
ATOM   2367  NZ  LYS A 156      12.988   7.276 -40.466  1.00  0.81           N1+
ATOM   2368  H   LYS A 156      17.558  11.136 -36.902  1.00  0.00           H  
ATOM   2369  HA  LYS A 156      15.043  12.383 -37.978  1.00  0.00           H  
ATOM   2370  HB3 LYS A 156      14.001  10.227 -37.630  1.00  0.00           H  
ATOM   2371  HB2 LYS A 156      15.403   9.587 -36.835  1.00  0.00           H  
ATOM   2372  HG3 LYS A 156      16.671   9.734 -39.011  1.00  0.00           H  
ATOM   2373  HG2 LYS A 156      15.478  10.768 -39.749  1.00  0.00           H  
ATOM   2374  HD3 LYS A 156      15.381   7.755 -39.094  1.00  0.00           H  
ATOM   2375  HD2 LYS A 156      15.544   8.526 -40.632  1.00  0.00           H  
ATOM   2376  HE3 LYS A 156      13.111   9.305 -40.517  1.00  0.00           H  
ATOM   2377  HE2 LYS A 156      13.015   8.655 -38.916  1.00  0.00           H  
ATOM   2378  HZ1 LYS A 156      13.349   7.044 -41.381  1.00  0.00           H  
ATOM   2379  HZ2 LYS A 156      13.039   6.490 -39.834  1.00  0.00           H  
ATOM   2380  HZ3 LYS A 156      12.001   7.406 -40.644  1.00  0.00           H  
ATOM   2381  N   GLU A 157      15.481  11.973 -34.790  1.00  0.79           N  
ATOM   2382  CA  GLU A 157      15.009  12.265 -33.406  1.00  0.79           C  
ATOM   2383  C   GLU A 157      13.863  11.297 -33.018  1.00  0.79           C  
ATOM   2384  O   GLU A 157      12.729  11.776 -33.073  1.00  0.79           O  
ATOM   2385  CB  GLU A 157      14.597  13.788 -33.269  1.00  0.79           C  
ATOM   2386  CG  GLU A 157      15.687  14.711 -33.820  1.00  0.79           C  
ATOM   2387  CD  GLU A 157      15.366  16.197 -33.682  1.00  0.79           C  
ATOM   2388  OE1 GLU A 157      14.347  16.487 -32.997  1.00  0.79           O  
ATOM   2389  OE2 GLU A 157      16.041  17.037 -34.330  1.00  0.79           O1-
ATOM   2390  H   GLU A 157      16.454  11.804 -35.007  1.00  0.00           H  
ATOM   2391  HA  GLU A 157      15.864  12.226 -32.730  1.00  0.00           H  
ATOM   2392  HB3 GLU A 157      14.473  13.997 -32.206  1.00  0.00           H  
ATOM   2393  HB2 GLU A 157      13.716  14.054 -33.853  1.00  0.00           H  
ATOM   2394  HG3 GLU A 157      16.171  14.452 -34.762  1.00  0.00           H  
ATOM   2395  HG2 GLU A 157      16.511  14.645 -33.109  1.00  0.00           H  
ATOM   2396  N   LYS A 158      14.255   9.966 -32.921  1.00  0.81           N  
ATOM   2397  CA  LYS A 158      13.308   8.923 -32.636  1.00  0.81           C  
ATOM   2398  C   LYS A 158      13.927   8.231 -31.427  1.00  0.81           C  
ATOM   2399  O   LYS A 158      15.163   8.130 -31.312  1.00  0.81           O  
ATOM   2400  CB  LYS A 158      13.129   8.078 -33.922  1.00  0.81           C  
ATOM   2401  CG  LYS A 158      12.380   8.749 -35.113  1.00  0.81           C  
ATOM   2402  CD  LYS A 158      10.889   8.744 -34.968  1.00  0.81           C  
ATOM   2403  CE  LYS A 158      10.138   9.518 -36.084  1.00  0.81           C  
ATOM   2404  NZ  LYS A 158       8.686   9.357 -35.986  1.00  0.81           N1+
ATOM   2405  H   LYS A 158      15.237   9.766 -32.789  1.00  0.00           H  
ATOM   2406  HA  LYS A 158      12.367   9.405 -32.367  1.00  0.00           H  
ATOM   2407  HB3 LYS A 158      12.773   7.085 -33.648  1.00  0.00           H  
ATOM   2408  HB2 LYS A 158      14.145   8.036 -34.319  1.00  0.00           H  
ATOM   2409  HG3 LYS A 158      12.750   8.117 -35.920  1.00  0.00           H  
ATOM   2410  HG2 LYS A 158      12.835   9.718 -35.319  1.00  0.00           H  
ATOM   2411  HD3 LYS A 158      10.516   8.940 -33.962  1.00  0.00           H  
ATOM   2412  HD2 LYS A 158      10.517   7.728 -35.097  1.00  0.00           H  
ATOM   2413  HE3 LYS A 158      10.330   9.099 -37.072  1.00  0.00           H  
ATOM   2414  HE2 LYS A 158      10.676  10.456 -36.224  1.00  0.00           H  
ATOM   2415  HZ1 LYS A 158       8.506   8.366 -36.056  1.00  0.00           H  
ATOM   2416  HZ2 LYS A 158       8.355   9.792 -35.136  1.00  0.00           H  
ATOM   2417  HZ3 LYS A 158       8.364   9.791 -36.839  1.00  0.00           H  
ATOM   2418  N   GLU A 159      13.128   7.553 -30.525  1.00  0.85           N  
ATOM   2419  CA  GLU A 159      13.586   6.617 -29.551  1.00  0.85           C  
ATOM   2420  C   GLU A 159      13.880   5.231 -30.228  1.00  0.85           C  
ATOM   2421  O   GLU A 159      12.963   4.552 -30.645  1.00  0.85           O  
ATOM   2422  CB  GLU A 159      12.560   6.459 -28.475  1.00  0.85           C  
ATOM   2423  CG  GLU A 159      12.525   7.656 -27.452  1.00  0.85           C  
ATOM   2424  CD  GLU A 159      11.422   7.633 -26.472  1.00  0.85           C  
ATOM   2425  OE1 GLU A 159      11.483   8.490 -25.581  1.00  0.85           O  
ATOM   2426  OE2 GLU A 159      10.498   6.793 -26.586  1.00  0.85           O1-
ATOM   2427  H   GLU A 159      12.126   7.666 -30.594  1.00  0.00           H  
ATOM   2428  HA  GLU A 159      14.410   7.171 -29.100  1.00  0.00           H  
ATOM   2429  HB3 GLU A 159      12.781   5.617 -27.821  1.00  0.00           H  
ATOM   2430  HB2 GLU A 159      11.579   6.246 -28.902  1.00  0.00           H  
ATOM   2431  HG3 GLU A 159      12.321   8.561 -28.025  1.00  0.00           H  
ATOM   2432  HG2 GLU A 159      13.507   7.811 -27.005  1.00  0.00           H  
ATOM   2433  N   VAL A 160      15.154   4.909 -30.463  1.00  0.92           N  
ATOM   2434  CA  VAL A 160      15.484   3.729 -31.255  1.00  0.92           C  
ATOM   2435  C   VAL A 160      16.158   2.742 -30.344  1.00  0.92           C  
ATOM   2436  O   VAL A 160      17.259   2.920 -29.817  1.00  0.92           O  
ATOM   2437  CB  VAL A 160      16.498   4.178 -32.433  1.00  0.92           C  
ATOM   2438  CG1 VAL A 160      17.435   3.051 -33.045  1.00  0.92           C  
ATOM   2439  CG2 VAL A 160      15.821   4.961 -33.594  1.00  0.92           C  
ATOM   2440  H   VAL A 160      15.934   5.431 -30.086  1.00  0.00           H  
ATOM   2441  HA  VAL A 160      14.603   3.323 -31.753  1.00  0.00           H  
ATOM   2442  HB  VAL A 160      17.211   4.880 -32.001  1.00  0.00           H  
ATOM   2443 HG11 VAL A 160      18.018   3.504 -33.847  1.00  0.00           H  
ATOM   2444 HG12 VAL A 160      18.131   2.549 -32.372  1.00  0.00           H  
ATOM   2445 HG13 VAL A 160      16.781   2.346 -33.558  1.00  0.00           H  
ATOM   2446 HG21 VAL A 160      15.394   5.913 -33.278  1.00  0.00           H  
ATOM   2447 HG22 VAL A 160      16.555   5.171 -34.372  1.00  0.00           H  
ATOM   2448 HG23 VAL A 160      14.967   4.402 -33.976  1.00  0.00           H  
ATOM   2449  N   LEU A 161      15.509   1.572 -30.302  1.00  0.91           N  
ATOM   2450  CA  LEU A 161      15.980   0.369 -29.715  1.00  0.91           C  
ATOM   2451  C   LEU A 161      16.969  -0.341 -30.707  1.00  0.91           C  
ATOM   2452  O   LEU A 161      16.570  -1.061 -31.602  1.00  0.91           O  
ATOM   2453  CB  LEU A 161      14.757  -0.468 -29.260  1.00  0.91           C  
ATOM   2454  CG  LEU A 161      15.002  -1.402 -28.064  1.00  0.91           C  
ATOM   2455  CD1 LEU A 161      15.714  -2.696 -28.344  1.00  0.91           C  
ATOM   2456  CD2 LEU A 161      15.336  -0.731 -26.731  1.00  0.91           C  
ATOM   2457  H   LEU A 161      14.623   1.357 -30.736  1.00  0.00           H  
ATOM   2458  HA  LEU A 161      16.569   0.684 -28.853  1.00  0.00           H  
ATOM   2459  HB3 LEU A 161      14.379  -1.082 -30.078  1.00  0.00           H  
ATOM   2460  HB2 LEU A 161      13.961   0.244 -29.036  1.00  0.00           H  
ATOM   2461  HG  LEU A 161      14.001  -1.738 -27.793  1.00  0.00           H  
ATOM   2462 HD11 LEU A 161      16.448  -2.865 -27.555  1.00  0.00           H  
ATOM   2463 HD12 LEU A 161      15.131  -3.615 -28.387  1.00  0.00           H  
ATOM   2464 HD13 LEU A 161      16.290  -2.692 -29.270  1.00  0.00           H  
ATOM   2465 HD21 LEU A 161      15.164   0.345 -26.702  1.00  0.00           H  
ATOM   2466 HD22 LEU A 161      14.618  -1.096 -25.997  1.00  0.00           H  
ATOM   2467 HD23 LEU A 161      16.310  -1.083 -26.388  1.00  0.00           H  
ATOM   2468  N   VAL A 162      18.264  -0.016 -30.586  1.00  0.94           N  
ATOM   2469  CA  VAL A 162      19.348  -0.629 -31.352  1.00  0.94           C  
ATOM   2470  C   VAL A 162      20.054  -1.762 -30.567  1.00  0.94           C  
ATOM   2471  O   VAL A 162      20.231  -1.595 -29.341  1.00  0.94           O  
ATOM   2472  CB  VAL A 162      20.387   0.480 -31.613  1.00  0.94           C  
ATOM   2473  CG1 VAL A 162      20.972   1.242 -30.454  1.00  0.94           C  
ATOM   2474  CG2 VAL A 162      21.482   0.011 -32.585  1.00  0.94           C  
ATOM   2475  H   VAL A 162      18.540   0.563 -29.806  1.00  0.00           H  
ATOM   2476  HA  VAL A 162      18.960  -1.014 -32.296  1.00  0.00           H  
ATOM   2477  HB  VAL A 162      19.779   1.244 -32.097  1.00  0.00           H  
ATOM   2478 HG11 VAL A 162      20.227   1.915 -30.029  1.00  0.00           H  
ATOM   2479 HG12 VAL A 162      21.489   0.591 -29.748  1.00  0.00           H  
ATOM   2480 HG13 VAL A 162      21.673   2.024 -30.744  1.00  0.00           H  
ATOM   2481 HG21 VAL A 162      21.076  -0.484 -33.467  1.00  0.00           H  
ATOM   2482 HG22 VAL A 162      21.989   0.887 -32.989  1.00  0.00           H  
ATOM   2483 HG23 VAL A 162      22.244  -0.633 -32.144  1.00  0.00           H  
ATOM   2484  N   LEU A 163      20.389  -2.791 -31.298  1.00  0.93           N  
ATOM   2485  CA  LEU A 163      20.915  -4.002 -30.724  1.00  0.93           C  
ATOM   2486  C   LEU A 163      22.198  -4.446 -31.443  1.00  0.93           C  
ATOM   2487  O   LEU A 163      22.480  -4.004 -32.546  1.00  0.93           O  
ATOM   2488  CB  LEU A 163      19.807  -5.071 -30.723  1.00  0.93           C  
ATOM   2489  CG  LEU A 163      19.163  -5.480 -32.122  1.00  0.93           C  
ATOM   2490  CD1 LEU A 163      18.717  -6.989 -32.198  1.00  0.93           C  
ATOM   2491  CD2 LEU A 163      18.077  -4.472 -32.578  1.00  0.93           C  
ATOM   2492  H   LEU A 163      20.299  -2.710 -32.301  1.00  0.00           H  
ATOM   2493  HA  LEU A 163      21.181  -3.819 -29.682  1.00  0.00           H  
ATOM   2494  HB3 LEU A 163      19.048  -4.803 -29.987  1.00  0.00           H  
ATOM   2495  HB2 LEU A 163      20.370  -5.898 -30.291  1.00  0.00           H  
ATOM   2496  HG  LEU A 163      19.975  -5.405 -32.845  1.00  0.00           H  
ATOM   2497 HD11 LEU A 163      19.052  -7.468 -33.118  1.00  0.00           H  
ATOM   2498 HD12 LEU A 163      19.052  -7.564 -31.335  1.00  0.00           H  
ATOM   2499 HD13 LEU A 163      17.633  -7.086 -32.126  1.00  0.00           H  
ATOM   2500 HD21 LEU A 163      17.869  -3.723 -31.814  1.00  0.00           H  
ATOM   2501 HD22 LEU A 163      18.413  -3.924 -33.458  1.00  0.00           H  
ATOM   2502 HD23 LEU A 163      17.133  -4.933 -32.869  1.00  0.00           H  
ATOM   2503  N   TRP A 164      22.967  -5.403 -30.849  1.00  0.93           N  
ATOM   2504  CA  TRP A 164      24.217  -5.870 -31.510  1.00  0.93           C  
ATOM   2505  C   TRP A 164      24.660  -7.099 -30.774  1.00  0.93           C  
ATOM   2506  O   TRP A 164      24.088  -7.404 -29.729  1.00  0.93           O  
ATOM   2507  CB  TRP A 164      25.305  -4.715 -31.693  1.00  0.93           C  
ATOM   2508  CG  TRP A 164      25.938  -4.204 -30.444  1.00  0.93           C  
ATOM   2509  CD1 TRP A 164      27.044  -4.739 -29.937  1.00  0.93           C  
ATOM   2510  CD2 TRP A 164      25.535  -3.137 -29.592  1.00  0.93           C  
ATOM   2511  NE1 TRP A 164      27.378  -3.957 -28.815  1.00  0.93           N  
ATOM   2512  CE2 TRP A 164      26.443  -3.033 -28.548  1.00  0.93           C  
ATOM   2513  CE3 TRP A 164      24.427  -2.293 -29.553  1.00  0.93           C  
ATOM   2514  CZ2 TRP A 164      26.292  -2.124 -27.533  1.00  0.93           C  
ATOM   2515  CZ3 TRP A 164      24.199  -1.435 -28.520  1.00  0.93           C  
ATOM   2516  CH2 TRP A 164      25.076  -1.425 -27.452  1.00  0.93           C  
ATOM   2517  H   TRP A 164      22.745  -5.726 -29.918  1.00  0.00           H  
ATOM   2518  HA  TRP A 164      23.930  -6.282 -32.477  1.00  0.00           H  
ATOM   2519  HB3 TRP A 164      24.930  -3.818 -32.186  1.00  0.00           H  
ATOM   2520  HB2 TRP A 164      26.056  -5.116 -32.375  1.00  0.00           H  
ATOM   2521  HD1 TRP A 164      27.562  -5.595 -30.344  1.00  0.00           H  
ATOM   2522  HE1 TRP A 164      28.269  -4.065 -28.350  1.00  0.00           H  
ATOM   2523  HE3 TRP A 164      23.686  -2.293 -30.339  1.00  0.00           H  
ATOM   2524  HZ2 TRP A 164      26.945  -2.240 -26.680  1.00  0.00           H  
ATOM   2525  HZ3 TRP A 164      23.382  -0.735 -28.619  1.00  0.00           H  
ATOM   2526  HH2 TRP A 164      24.919  -0.705 -26.663  1.00  0.00           H  
ATOM   2527  N   GLY A 165      25.763  -7.755 -31.182  1.00  0.96           N  
ATOM   2528  CA  GLY A 165      26.443  -8.761 -30.358  1.00  0.96           C  
ATOM   2529  C   GLY A 165      27.916  -8.823 -30.626  1.00  0.96           C  
ATOM   2530  O   GLY A 165      28.433  -8.289 -31.608  1.00  0.96           O  
ATOM   2531  H   GLY A 165      26.081  -7.491 -32.103  1.00  0.00           H  
ATOM   2532  HA3 GLY A 165      25.944  -9.721 -30.492  1.00  0.00           H  
ATOM   2533  HA2 GLY A 165      26.492  -8.344 -29.352  1.00  0.00           H  
ATOM   2534  N   VAL A 166      28.620  -9.579 -29.695  1.00  0.93           N  
ATOM   2535  CA  VAL A 166      30.038  -9.563 -29.687  1.00  0.93           C  
ATOM   2536  C   VAL A 166      30.400 -11.006 -29.524  1.00  0.93           C  
ATOM   2537  O   VAL A 166      30.035 -11.589 -28.539  1.00  0.93           O  
ATOM   2538  CB  VAL A 166      30.672  -8.764 -28.526  1.00  0.93           C  
ATOM   2539  CG1 VAL A 166      32.147  -9.022 -28.267  1.00  0.93           C  
ATOM   2540  CG2 VAL A 166      30.320  -7.269 -28.677  1.00  0.93           C  
ATOM   2541  H   VAL A 166      28.169 -10.163 -29.004  1.00  0.00           H  
ATOM   2542  HA  VAL A 166      30.414  -9.134 -30.616  1.00  0.00           H  
ATOM   2543  HB  VAL A 166      30.190  -9.063 -27.595  1.00  0.00           H  
ATOM   2544 HG11 VAL A 166      32.855  -8.673 -29.020  1.00  0.00           H  
ATOM   2545 HG12 VAL A 166      32.462  -8.795 -27.249  1.00  0.00           H  
ATOM   2546 HG13 VAL A 166      32.341 -10.090 -28.170  1.00  0.00           H  
ATOM   2547 HG21 VAL A 166      29.242  -7.120 -28.602  1.00  0.00           H  
ATOM   2548 HG22 VAL A 166      30.819  -6.594 -27.982  1.00  0.00           H  
ATOM   2549 HG23 VAL A 166      30.655  -6.999 -29.679  1.00  0.00           H  
ATOM   2550  N   HIS A 167      30.964 -11.578 -30.584  1.00  0.91           N  
ATOM   2551  CA  HIS A 167      31.214 -13.007 -30.675  1.00  0.91           C  
ATOM   2552  C   HIS A 167      32.417 -13.348 -29.818  1.00  0.91           C  
ATOM   2553  O   HIS A 167      33.426 -12.702 -30.017  1.00  0.91           O  
ATOM   2554  CB  HIS A 167      31.444 -13.347 -32.167  1.00  0.91           C  
ATOM   2555  CG  HIS A 167      31.711 -14.799 -32.517  1.00  0.91           C  
ATOM   2556  ND1 HIS A 167      32.888 -15.183 -33.178  1.00  0.91           N  
ATOM   2557  CD2 HIS A 167      31.004 -15.958 -32.226  1.00  0.91           C  
ATOM   2558  CE1 HIS A 167      32.896 -16.501 -33.210  1.00  0.91           C  
ATOM   2559  NE2 HIS A 167      31.832 -17.008 -32.581  1.00  0.91           N  
ATOM   2560  H   HIS A 167      31.262 -11.023 -31.374  1.00  0.00           H  
ATOM   2561  HA  HIS A 167      30.383 -13.545 -30.219  1.00  0.00           H  
ATOM   2562  HB3 HIS A 167      32.338 -12.809 -32.481  1.00  0.00           H  
ATOM   2563  HB2 HIS A 167      30.613 -12.999 -32.782  1.00  0.00           H  
ATOM   2564  HD2 HIS A 167      30.012 -16.050 -31.807  1.00  0.00           H  
ATOM   2565  HE1 HIS A 167      33.673 -17.092 -33.673  1.00  0.00           H  
ATOM   2566  HE2 HIS A 167      31.465 -17.947 -32.519  1.00  0.00           H  
ATOM   2567  N   HIS A 168      32.306 -14.305 -28.900  1.00  0.87           N  
ATOM   2568  CA  HIS A 168      33.451 -14.932 -28.053  1.00  0.87           C  
ATOM   2569  C   HIS A 168      33.857 -16.337 -28.654  1.00  0.87           C  
ATOM   2570  O   HIS A 168      33.138 -17.275 -28.431  1.00  0.87           O  
ATOM   2571  CB  HIS A 168      32.842 -14.918 -26.633  1.00  0.87           C  
ATOM   2572  CG  HIS A 168      32.796 -13.625 -25.921  1.00  0.87           C  
ATOM   2573  ND1 HIS A 168      33.207 -13.569 -24.648  1.00  0.87           N  
ATOM   2574  CD2 HIS A 168      32.262 -12.404 -26.275  1.00  0.87           C  
ATOM   2575  CE1 HIS A 168      32.941 -12.379 -24.188  1.00  0.87           C  
ATOM   2576  NE2 HIS A 168      32.404 -11.551 -25.144  1.00  0.87           N  
ATOM   2577  H   HIS A 168      31.480 -14.849 -29.107  1.00  0.00           H  
ATOM   2578  HA  HIS A 168      34.294 -14.246 -27.969  1.00  0.00           H  
ATOM   2579  HB3 HIS A 168      33.457 -15.556 -25.999  1.00  0.00           H  
ATOM   2580  HB2 HIS A 168      31.869 -15.406 -26.579  1.00  0.00           H  
ATOM   2581  HD2 HIS A 168      31.850 -12.032 -27.201  1.00  0.00           H  
ATOM   2582  HE1 HIS A 168      33.130 -12.136 -23.152  1.00  0.00           H  
ATOM   2583  HE2 HIS A 168      32.129 -10.583 -25.070  1.00  0.00           H  
ATOM   2584  N   PRO A 169      34.846 -16.424 -29.557  1.00  0.89           N  
ATOM   2585  CA  PRO A 169      35.081 -17.622 -30.319  1.00  0.89           C  
ATOM   2586  C   PRO A 169      35.656 -18.787 -29.536  1.00  0.89           C  
ATOM   2587  O   PRO A 169      36.049 -18.665 -28.344  1.00  0.89           O  
ATOM   2588  CB  PRO A 169      36.201 -17.134 -31.283  1.00  0.89           C  
ATOM   2589  CG  PRO A 169      36.163 -15.623 -31.394  1.00  0.89           C  
ATOM   2590  CD  PRO A 169      35.762 -15.348 -29.960  1.00  0.89           C  
ATOM   2591  HA  PRO A 169      34.139 -17.946 -30.763  1.00  0.00           H  
ATOM   2592  HB3 PRO A 169      36.171 -17.545 -32.293  1.00  0.00           H  
ATOM   2593  HB2 PRO A 169      37.098 -17.461 -30.756  1.00  0.00           H  
ATOM   2594  HG3 PRO A 169      35.502 -15.251 -32.178  1.00  0.00           H  
ATOM   2595  HG2 PRO A 169      37.187 -15.326 -31.625  1.00  0.00           H  
ATOM   2596  HD2 PRO A 169      36.525 -15.388 -29.181  1.00  0.00           H  
ATOM   2597  HD3 PRO A 169      35.342 -14.352 -29.819  1.00  0.00           H  
ATOM   2598  N   PRO A 170      35.805 -19.975 -30.164  1.00  0.85           N  
ATOM   2599  CA  PRO A 170      36.432 -21.130 -29.544  1.00  0.85           C  
ATOM   2600  C   PRO A 170      37.930 -20.909 -29.378  1.00  0.85           C  
ATOM   2601  O   PRO A 170      38.449 -20.773 -28.265  1.00  0.85           O  
ATOM   2602  CB  PRO A 170      36.006 -22.415 -30.262  1.00  0.85           C  
ATOM   2603  CG  PRO A 170      34.944 -21.926 -31.219  1.00  0.85           C  
ATOM   2604  CD  PRO A 170      35.137 -20.481 -31.369  1.00  0.85           C  
ATOM   2605  HA  PRO A 170      36.025 -21.220 -28.537  1.00  0.00           H  
ATOM   2606  HB3 PRO A 170      35.744 -23.223 -29.578  1.00  0.00           H  
ATOM   2607  HB2 PRO A 170      36.844 -22.875 -30.787  1.00  0.00           H  
ATOM   2608  HG3 PRO A 170      33.994 -22.270 -30.812  1.00  0.00           H  
ATOM   2609  HG2 PRO A 170      35.204 -22.357 -32.186  1.00  0.00           H  
ATOM   2610  HD2 PRO A 170      35.768 -20.341 -32.247  1.00  0.00           H  
ATOM   2611  HD3 PRO A 170      34.161 -20.015 -31.511  1.00  0.00           H  
ATOM   2612  N   ASN A 171      38.596 -20.870 -30.533  1.00  0.82           N  
ATOM   2613  CA  ASN A 171      40.049 -21.104 -30.594  1.00  0.82           C  
ATOM   2614  C   ASN A 171      40.701 -19.805 -31.134  1.00  0.82           C  
ATOM   2615  O   ASN A 171      40.135 -19.093 -31.970  1.00  0.82           O  
ATOM   2616  CB  ASN A 171      40.486 -22.287 -31.521  1.00  0.82           C  
ATOM   2617  CG  ASN A 171      39.866 -23.625 -31.149  1.00  0.82           C  
ATOM   2618  OD1 ASN A 171      40.164 -24.153 -30.048  1.00  0.82           O  
ATOM   2619  ND2 ASN A 171      38.861 -23.964 -31.858  1.00  0.82           N  
ATOM   2620  H   ASN A 171      38.062 -20.937 -31.388  1.00  0.00           H  
ATOM   2621  HA  ASN A 171      40.537 -21.296 -29.638  1.00  0.00           H  
ATOM   2622  HB3 ASN A 171      41.564 -22.275 -31.358  1.00  0.00           H  
ATOM   2623  HB2 ASN A 171      40.305 -22.129 -32.584  1.00  0.00           H  
ATOM   2624 HD22 ASN A 171      38.191 -24.632 -31.504  1.00  0.00           H  
ATOM   2625 HD21 ASN A 171      38.568 -23.281 -32.542  1.00  0.00           H  
ATOM   2626  N   ILE A 172      41.929 -19.431 -30.644  1.00  0.84           N  
ATOM   2627  CA  ILE A 172      42.729 -18.277 -31.221  1.00  0.84           C  
ATOM   2628  C   ILE A 172      42.789 -18.338 -32.819  1.00  0.84           C  
ATOM   2629  O   ILE A 172      42.844 -17.334 -33.519  1.00  0.84           O  
ATOM   2630  CB  ILE A 172      44.121 -18.457 -30.616  1.00  0.84           C  
ATOM   2631  CG1 ILE A 172      44.949 -17.172 -30.502  1.00  0.84           C  
ATOM   2632  CG2 ILE A 172      45.132 -19.495 -31.084  1.00  0.84           C  
ATOM   2633  CD1 ILE A 172      44.176 -15.990 -29.956  1.00  0.84           C  
ATOM   2634  H   ILE A 172      42.339 -19.905 -29.852  1.00  0.00           H  
ATOM   2635  HA  ILE A 172      42.130 -17.423 -30.904  1.00  0.00           H  
ATOM   2636  HB  ILE A 172      43.885 -18.588 -29.560  1.00  0.00           H  
ATOM   2637 HG13 ILE A 172      45.310 -16.940 -31.504  1.00  0.00           H  
ATOM   2638 HG12 ILE A 172      45.874 -17.263 -29.932  1.00  0.00           H  
ATOM   2639 HG21 ILE A 172      45.873 -19.501 -30.285  1.00  0.00           H  
ATOM   2640 HG22 ILE A 172      44.636 -20.461 -31.173  1.00  0.00           H  
ATOM   2641 HG23 ILE A 172      45.454 -19.217 -32.088  1.00  0.00           H  
ATOM   2642 HD11 ILE A 172      43.672 -15.488 -30.782  1.00  0.00           H  
ATOM   2643 HD12 ILE A 172      43.446 -16.309 -29.212  1.00  0.00           H  
ATOM   2644 HD13 ILE A 172      44.946 -15.350 -29.524  1.00  0.00           H  
ATOM   2645  N   ALA A 173      42.724 -19.587 -33.395  1.00  0.87           N  
ATOM   2646  CA  ALA A 173      42.812 -19.845 -34.826  1.00  0.87           C  
ATOM   2647  C   ALA A 173      41.597 -19.340 -35.602  1.00  0.87           C  
ATOM   2648  O   ALA A 173      41.642 -18.809 -36.708  1.00  0.87           O  
ATOM   2649  CB  ALA A 173      42.850 -21.401 -35.131  1.00  0.87           C  
ATOM   2650  H   ALA A 173      42.587 -20.430 -32.857  1.00  0.00           H  
ATOM   2651  HA  ALA A 173      43.735 -19.400 -35.200  1.00  0.00           H  
ATOM   2652  HB1 ALA A 173      43.085 -21.734 -36.142  1.00  0.00           H  
ATOM   2653  HB2 ALA A 173      43.607 -21.941 -34.562  1.00  0.00           H  
ATOM   2654  HB3 ALA A 173      41.854 -21.819 -34.979  1.00  0.00           H  
ATOM   2655  N   ASP A 174      40.413 -19.451 -34.949  1.00  0.83           N  
ATOM   2656  CA  ASP A 174      39.074 -19.136 -35.459  1.00  0.83           C  
ATOM   2657  C   ASP A 174      38.871 -17.629 -35.287  1.00  0.83           C  
ATOM   2658  O   ASP A 174      38.247 -17.027 -36.193  1.00  0.83           O  
ATOM   2659  CB  ASP A 174      37.967 -19.931 -34.696  1.00  0.83           C  
ATOM   2660  CG  ASP A 174      38.094 -21.439 -34.539  1.00  0.83           C  
ATOM   2661  OD1 ASP A 174      38.665 -22.111 -35.491  1.00  0.83           O  
ATOM   2662  OD2 ASP A 174      37.408 -21.987 -33.728  1.00  0.83           O1-
ATOM   2663  H   ASP A 174      40.531 -19.646 -33.965  1.00  0.00           H  
ATOM   2664  HA  ASP A 174      38.924 -19.396 -36.507  1.00  0.00           H  
ATOM   2665  HB3 ASP A 174      37.088 -19.774 -35.322  1.00  0.00           H  
ATOM   2666  HB2 ASP A 174      37.801 -19.650 -33.656  1.00  0.00           H  
ATOM   2667  N   GLN A 175      39.545 -16.981 -34.308  1.00  0.82           N  
ATOM   2668  CA  GLN A 175      39.652 -15.554 -34.121  1.00  0.82           C  
ATOM   2669  C   GLN A 175      40.425 -14.943 -35.339  1.00  0.82           C  
ATOM   2670  O   GLN A 175      40.048 -13.920 -35.892  1.00  0.82           O  
ATOM   2671  CB  GLN A 175      40.132 -15.251 -32.644  1.00  0.82           C  
ATOM   2672  CG  GLN A 175      40.410 -13.774 -32.276  1.00  0.82           C  
ATOM   2673  CD  GLN A 175      39.328 -12.784 -32.456  1.00  0.82           C  
ATOM   2674  OE1 GLN A 175      38.274 -12.975 -31.963  1.00  0.82           O  
ATOM   2675  NE2 GLN A 175      39.638 -11.593 -33.036  1.00  0.82           N  
ATOM   2676  H   GLN A 175      40.151 -17.512 -33.698  1.00  0.00           H  
ATOM   2677  HA  GLN A 175      38.656 -15.111 -34.097  1.00  0.00           H  
ATOM   2678  HB3 GLN A 175      41.032 -15.866 -32.613  1.00  0.00           H  
ATOM   2679  HB2 GLN A 175      39.478 -15.786 -31.956  1.00  0.00           H  
ATOM   2680  HG3 GLN A 175      41.075 -13.465 -33.084  1.00  0.00           H  
ATOM   2681  HG2 GLN A 175      41.039 -13.644 -31.395  1.00  0.00           H  
ATOM   2682 HE22 GLN A 175      38.994 -10.828 -32.890  1.00  0.00           H  
ATOM   2683 HE21 GLN A 175      40.534 -11.422 -33.472  1.00  0.00           H  
ATOM   2684  N   LYS A 176      41.571 -15.498 -35.666  1.00  0.79           N  
ATOM   2685  CA  LYS A 176      42.378 -15.100 -36.776  1.00  0.79           C  
ATOM   2686  C   LYS A 176      41.684 -15.438 -38.083  1.00  0.79           C  
ATOM   2687  O   LYS A 176      41.579 -14.515 -38.886  1.00  0.79           O  
ATOM   2688  CB  LYS A 176      43.698 -15.862 -36.814  1.00  0.79           C  
ATOM   2689  CG  LYS A 176      44.847 -15.312 -35.948  1.00  0.79           C  
ATOM   2690  CD  LYS A 176      46.186 -16.112 -36.155  1.00  0.79           C  
ATOM   2691  CE  LYS A 176      46.089 -17.591 -35.904  1.00  0.79           C  
ATOM   2692  NZ  LYS A 176      47.359 -18.289 -35.808  1.00  0.79           N1+
ATOM   2693  H   LYS A 176      41.961 -16.288 -35.174  1.00  0.00           H  
ATOM   2694  HA  LYS A 176      42.603 -14.034 -36.757  1.00  0.00           H  
ATOM   2695  HB3 LYS A 176      44.072 -15.802 -37.837  1.00  0.00           H  
ATOM   2696  HB2 LYS A 176      43.587 -16.932 -36.641  1.00  0.00           H  
ATOM   2697  HG3 LYS A 176      44.606 -15.265 -34.885  1.00  0.00           H  
ATOM   2698  HG2 LYS A 176      44.911 -14.279 -36.288  1.00  0.00           H  
ATOM   2699  HD3 LYS A 176      46.939 -15.657 -35.511  1.00  0.00           H  
ATOM   2700  HD2 LYS A 176      46.553 -15.935 -37.166  1.00  0.00           H  
ATOM   2701  HE3 LYS A 176      45.373 -18.069 -36.573  1.00  0.00           H  
ATOM   2702  HE2 LYS A 176      45.609 -17.727 -34.935  1.00  0.00           H  
ATOM   2703  HZ1 LYS A 176      47.810 -17.973 -34.961  1.00  0.00           H  
ATOM   2704  HZ2 LYS A 176      47.221 -19.263 -35.583  1.00  0.00           H  
ATOM   2705  HZ3 LYS A 176      47.853 -18.093 -36.667  1.00  0.00           H  
ATOM   2706  N   THR A 177      41.159 -16.677 -38.344  1.00  0.80           N  
ATOM   2707  CA  THR A 177      40.489 -17.032 -39.633  1.00  0.80           C  
ATOM   2708  C   THR A 177      39.292 -16.254 -40.042  1.00  0.80           C  
ATOM   2709  O   THR A 177      39.210 -15.975 -41.239  1.00  0.80           O  
ATOM   2710  CB  THR A 177      40.147 -18.579 -39.439  1.00  0.80           C  
ATOM   2711  OG1 THR A 177      41.176 -19.583 -39.203  1.00  0.80           O  
ATOM   2712  CG2 THR A 177      39.455 -19.252 -40.557  1.00  0.80           C  
ATOM   2713  H   THR A 177      41.270 -17.471 -37.731  1.00  0.00           H  
ATOM   2714  HA  THR A 177      41.293 -16.966 -40.367  1.00  0.00           H  
ATOM   2715  HB  THR A 177      39.488 -18.573 -38.571  1.00  0.00           H  
ATOM   2716  HG1 THR A 177      41.611 -19.275 -38.405  1.00  0.00           H  
ATOM   2717 HG21 THR A 177      39.421 -20.341 -40.558  1.00  0.00           H  
ATOM   2718 HG22 THR A 177      38.417 -18.924 -40.617  1.00  0.00           H  
ATOM   2719 HG23 THR A 177      39.920 -18.943 -41.493  1.00  0.00           H  
ATOM   2720  N   LEU A 178      38.407 -15.843 -39.146  1.00  0.84           N  
ATOM   2721  CA  LEU A 178      37.310 -14.934 -39.451  1.00  0.84           C  
ATOM   2722  C   LEU A 178      37.836 -13.503 -39.528  1.00  0.84           C  
ATOM   2723  O   LEU A 178      37.391 -12.795 -40.377  1.00  0.84           O  
ATOM   2724  CB  LEU A 178      36.156 -15.119 -38.427  1.00  0.84           C  
ATOM   2725  CG  LEU A 178      35.257 -16.353 -38.616  1.00  0.84           C  
ATOM   2726  CD1 LEU A 178      34.050 -16.341 -37.633  1.00  0.84           C  
ATOM   2727  CD2 LEU A 178      34.796 -16.468 -40.065  1.00  0.84           C  
ATOM   2728  H   LEU A 178      38.395 -16.164 -38.188  1.00  0.00           H  
ATOM   2729  HA  LEU A 178      36.904 -15.153 -40.439  1.00  0.00           H  
ATOM   2730  HB3 LEU A 178      35.561 -14.207 -38.481  1.00  0.00           H  
ATOM   2731  HB2 LEU A 178      36.721 -15.094 -37.495  1.00  0.00           H  
ATOM   2732  HG  LEU A 178      35.831 -17.241 -38.350  1.00  0.00           H  
ATOM   2733 HD11 LEU A 178      34.403 -16.280 -36.603  1.00  0.00           H  
ATOM   2734 HD12 LEU A 178      33.521 -15.389 -37.594  1.00  0.00           H  
ATOM   2735 HD13 LEU A 178      33.301 -17.130 -37.692  1.00  0.00           H  
ATOM   2736 HD21 LEU A 178      34.391 -15.588 -40.566  1.00  0.00           H  
ATOM   2737 HD22 LEU A 178      35.558 -16.943 -40.684  1.00  0.00           H  
ATOM   2738 HD23 LEU A 178      33.960 -17.158 -40.180  1.00  0.00           H  
ATOM   2739  N   TYR A 179      38.554 -13.055 -38.440  1.00  0.86           N  
ATOM   2740  CA  TYR A 179      38.757 -11.595 -38.115  1.00  0.86           C  
ATOM   2741  C   TYR A 179      40.169 -11.091 -38.429  1.00  0.86           C  
ATOM   2742  O   TYR A 179      40.386  -9.906 -38.345  1.00  0.86           O  
ATOM   2743  CB  TYR A 179      38.272 -11.219 -36.683  1.00  0.86           C  
ATOM   2744  CG  TYR A 179      36.920 -11.772 -36.399  1.00  0.86           C  
ATOM   2745  CD1 TYR A 179      35.685 -11.311 -36.949  1.00  0.86           C  
ATOM   2746  CD2 TYR A 179      36.780 -12.843 -35.472  1.00  0.86           C  
ATOM   2747  CE1 TYR A 179      34.507 -11.964 -36.607  1.00  0.86           C  
ATOM   2748  CE2 TYR A 179      35.595 -13.390 -35.077  1.00  0.86           C  
ATOM   2749  CZ  TYR A 179      34.384 -12.927 -35.596  1.00  0.86           C  
ATOM   2750  OH  TYR A 179      33.227 -13.400 -35.226  1.00  0.86           O  
ATOM   2751  H   TYR A 179      38.966 -13.734 -37.817  1.00  0.00           H  
ATOM   2752  HA  TYR A 179      38.074 -11.053 -38.769  1.00  0.00           H  
ATOM   2753  HB3 TYR A 179      38.235 -10.130 -36.726  1.00  0.00           H  
ATOM   2754  HB2 TYR A 179      39.045 -11.397 -35.934  1.00  0.00           H  
ATOM   2755  HD1 TYR A 179      35.531 -10.468 -37.605  1.00  0.00           H  
ATOM   2756  HD2 TYR A 179      37.691 -13.233 -35.040  1.00  0.00           H  
ATOM   2757  HE1 TYR A 179      33.612 -11.556 -37.053  1.00  0.00           H  
ATOM   2758  HE2 TYR A 179      35.626 -14.177 -34.339  1.00  0.00           H  
ATOM   2759  HH  TYR A 179      33.298 -14.022 -34.499  1.00  0.00           H  
ATOM   2760  N   HIS A 180      41.161 -11.939 -38.669  1.00  0.81           N  
ATOM   2761  CA  HIS A 180      42.568 -11.564 -39.058  1.00  0.81           C  
ATOM   2762  C   HIS A 180      43.239 -10.723 -37.992  1.00  0.81           C  
ATOM   2763  O   HIS A 180      43.990  -9.811 -38.337  1.00  0.81           O  
ATOM   2764  CB  HIS A 180      42.687 -10.988 -40.460  1.00  0.81           C  
ATOM   2765  CG  HIS A 180      41.945 -11.822 -41.489  1.00  0.81           C  
ATOM   2766  ND1 HIS A 180      42.219 -13.163 -41.777  1.00  0.81           N  
ATOM   2767  CD2 HIS A 180      40.849 -11.539 -42.314  1.00  0.81           C  
ATOM   2768  CE1 HIS A 180      41.384 -13.617 -42.686  1.00  0.81           C  
ATOM   2769  NE2 HIS A 180      40.514 -12.674 -43.012  1.00  0.81           N  
ATOM   2770  H   HIS A 180      40.959 -12.926 -38.731  1.00  0.00           H  
ATOM   2771  HA  HIS A 180      43.111 -12.508 -39.023  1.00  0.00           H  
ATOM   2772  HB3 HIS A 180      43.739 -11.089 -40.726  1.00  0.00           H  
ATOM   2773  HB2 HIS A 180      42.307  -9.967 -40.493  1.00  0.00           H  
ATOM   2774  HD1 HIS A 180      42.979 -13.718 -41.409  1.00  0.00           H  
ATOM   2775  HD2 HIS A 180      40.360 -10.577 -42.363  1.00  0.00           H  
ATOM   2776  HE1 HIS A 180      41.382 -14.556 -43.220  1.00  0.00           H  
ATOM   2777  N   THR A 181      42.931 -10.928 -36.685  1.00  0.81           N  
ATOM   2778  CA  THR A 181      43.736 -10.345 -35.556  1.00  0.81           C  
ATOM   2779  C   THR A 181      43.473 -11.265 -34.378  1.00  0.81           C  
ATOM   2780  O   THR A 181      42.333 -11.726 -34.207  1.00  0.81           O  
ATOM   2781  CB  THR A 181      43.224  -8.895 -35.314  1.00  0.81           C  
ATOM   2782  OG1 THR A 181      44.100  -8.192 -34.404  1.00  0.81           O  
ATOM   2783  CG2 THR A 181      41.754  -8.801 -34.849  1.00  0.81           C  
ATOM   2784  H   THR A 181      42.085 -11.439 -36.478  1.00  0.00           H  
ATOM   2785  HA  THR A 181      44.811 -10.369 -35.740  1.00  0.00           H  
ATOM   2786  HB  THR A 181      43.389  -8.363 -36.251  1.00  0.00           H  
ATOM   2787  HG1 THR A 181      44.955  -7.962 -34.776  1.00  0.00           H  
ATOM   2788 HG21 THR A 181      41.629  -9.046 -33.794  1.00  0.00           H  
ATOM   2789 HG22 THR A 181      41.453  -7.755 -34.897  1.00  0.00           H  
ATOM   2790 HG23 THR A 181      41.051  -9.418 -35.410  1.00  0.00           H  
ATOM   2791  N   GLU A 182      44.496 -11.481 -33.521  1.00  0.76           N  
ATOM   2792  CA  GLU A 182      44.320 -11.997 -32.204  1.00  0.76           C  
ATOM   2793  C   GLU A 182      43.890 -10.921 -31.155  1.00  0.76           C  
ATOM   2794  O   GLU A 182      43.453 -11.274 -30.084  1.00  0.76           O  
ATOM   2795  CB  GLU A 182      45.576 -12.650 -31.637  1.00  0.76           C  
ATOM   2796  CG  GLU A 182      46.081 -13.854 -32.462  1.00  0.76           C  
ATOM   2797  CD  GLU A 182      47.498 -14.369 -32.005  1.00  0.76           C  
ATOM   2798  OE1 GLU A 182      47.870 -14.152 -30.825  1.00  0.76           O  
ATOM   2799  OE2 GLU A 182      48.204 -14.898 -32.855  1.00  0.76           O1-
ATOM   2800  H   GLU A 182      45.457 -11.192 -33.636  1.00  0.00           H  
ATOM   2801  HA  GLU A 182      43.518 -12.733 -32.150  1.00  0.00           H  
ATOM   2802  HB3 GLU A 182      45.356 -13.060 -30.651  1.00  0.00           H  
ATOM   2803  HB2 GLU A 182      46.323 -11.874 -31.471  1.00  0.00           H  
ATOM   2804  HG3 GLU A 182      46.210 -13.628 -33.521  1.00  0.00           H  
ATOM   2805  HG2 GLU A 182      45.347 -14.661 -32.459  1.00  0.00           H  
ATOM   2806  N   ASN A 183      43.921  -9.637 -31.494  1.00  0.78           N  
ATOM   2807  CA  ASN A 183      43.721  -8.473 -30.647  1.00  0.78           C  
ATOM   2808  C   ASN A 183      42.213  -8.061 -30.806  1.00  0.78           C  
ATOM   2809  O   ASN A 183      41.943  -6.946 -31.248  1.00  0.78           O  
ATOM   2810  CB  ASN A 183      44.682  -7.287 -31.004  1.00  0.78           C  
ATOM   2811  CG  ASN A 183      46.120  -7.664 -30.865  1.00  0.78           C  
ATOM   2812  OD1 ASN A 183      46.848  -7.386 -31.760  1.00  0.78           O  
ATOM   2813  ND2 ASN A 183      46.550  -8.174 -29.663  1.00  0.78           N  
ATOM   2814  H   ASN A 183      44.279  -9.434 -32.417  1.00  0.00           H  
ATOM   2815  HA  ASN A 183      43.674  -8.749 -29.594  1.00  0.00           H  
ATOM   2816  HB3 ASN A 183      44.499  -6.427 -30.359  1.00  0.00           H  
ATOM   2817  HB2 ASN A 183      44.362  -6.979 -32.000  1.00  0.00           H  
ATOM   2818 HD22 ASN A 183      47.424  -8.672 -29.570  1.00  0.00           H  
ATOM   2819 HD21 ASN A 183      45.870  -8.304 -28.927  1.00  0.00           H  
ATOM   2820  N   ALA A 184      41.315  -9.040 -30.526  1.00  0.88           N  
ATOM   2821  CA  ALA A 184      39.869  -8.925 -30.614  1.00  0.88           C  
ATOM   2822  C   ALA A 184      39.384  -7.723 -29.729  1.00  0.88           C  
ATOM   2823  O   ALA A 184      39.696  -7.675 -28.541  1.00  0.88           O  
ATOM   2824  CB  ALA A 184      39.389 -10.286 -30.107  1.00  0.88           C  
ATOM   2825  H   ALA A 184      41.562  -9.957 -30.183  1.00  0.00           H  
ATOM   2826  HA  ALA A 184      39.456  -8.702 -31.598  1.00  0.00           H  
ATOM   2827  HB1 ALA A 184      39.123 -10.182 -29.055  1.00  0.00           H  
ATOM   2828  HB2 ALA A 184      38.499 -10.529 -30.687  1.00  0.00           H  
ATOM   2829  HB3 ALA A 184      40.100 -11.111 -30.163  1.00  0.00           H  
ATOM   2830  N   TYR A 185      38.540  -6.797 -30.247  1.00  0.87           N  
ATOM   2831  CA  TYR A 185      37.990  -5.540 -29.646  1.00  0.87           C  
ATOM   2832  C   TYR A 185      36.804  -5.157 -30.532  1.00  0.87           C  
ATOM   2833  O   TYR A 185      36.876  -5.294 -31.738  1.00  0.87           O  
ATOM   2834  CB  TYR A 185      39.161  -4.480 -29.665  1.00  0.87           C  
ATOM   2835  CG  TYR A 185      38.827  -3.081 -29.362  1.00  0.87           C  
ATOM   2836  CD1 TYR A 185      38.380  -2.746 -28.089  1.00  0.87           C  
ATOM   2837  CD2 TYR A 185      38.898  -2.118 -30.383  1.00  0.87           C  
ATOM   2838  CE1 TYR A 185      38.203  -1.403 -27.741  1.00  0.87           C  
ATOM   2839  CE2 TYR A 185      38.585  -0.789 -30.048  1.00  0.87           C  
ATOM   2840  CZ  TYR A 185      38.349  -0.398 -28.701  1.00  0.87           C  
ATOM   2841  OH  TYR A 185      38.142   0.888 -28.389  1.00  0.87           O  
ATOM   2842  H   TYR A 185      38.221  -7.075 -31.164  1.00  0.00           H  
ATOM   2843  HA  TYR A 185      37.643  -5.764 -28.637  1.00  0.00           H  
ATOM   2844  HB3 TYR A 185      39.568  -4.519 -30.676  1.00  0.00           H  
ATOM   2845  HB2 TYR A 185      39.930  -4.652 -28.912  1.00  0.00           H  
ATOM   2846  HD1 TYR A 185      38.293  -3.478 -27.300  1.00  0.00           H  
ATOM   2847  HD2 TYR A 185      39.204  -2.403 -31.379  1.00  0.00           H  
ATOM   2848  HE1 TYR A 185      38.100  -1.173 -26.691  1.00  0.00           H  
ATOM   2849  HE2 TYR A 185      38.590  -0.064 -30.849  1.00  0.00           H  
ATOM   2850  HH  TYR A 185      38.141   1.537 -29.096  1.00  0.00           H  
ATOM   2851  N   VAL A 186      35.732  -4.761 -29.794  1.00  0.91           N  
ATOM   2852  CA  VAL A 186      34.638  -3.929 -30.172  1.00  0.91           C  
ATOM   2853  C   VAL A 186      34.480  -2.839 -29.072  1.00  0.91           C  
ATOM   2854  O   VAL A 186      34.762  -3.147 -27.920  1.00  0.91           O  
ATOM   2855  CB  VAL A 186      33.255  -4.745 -30.152  1.00  0.91           C  
ATOM   2856  CG1 VAL A 186      32.090  -4.032 -30.756  1.00  0.91           C  
ATOM   2857  CG2 VAL A 186      33.504  -6.053 -31.000  1.00  0.91           C  
ATOM   2858  H   VAL A 186      35.755  -4.943 -28.801  1.00  0.00           H  
ATOM   2859  HA  VAL A 186      34.847  -3.373 -31.086  1.00  0.00           H  
ATOM   2860  HB  VAL A 186      32.952  -5.055 -29.152  1.00  0.00           H  
ATOM   2861 HG11 VAL A 186      31.155  -4.557 -30.957  1.00  0.00           H  
ATOM   2862 HG12 VAL A 186      31.655  -3.256 -30.126  1.00  0.00           H  
ATOM   2863 HG13 VAL A 186      32.360  -3.656 -31.743  1.00  0.00           H  
ATOM   2864 HG21 VAL A 186      34.037  -6.823 -30.442  1.00  0.00           H  
ATOM   2865 HG22 VAL A 186      32.600  -6.425 -31.483  1.00  0.00           H  
ATOM   2866 HG23 VAL A 186      34.165  -5.716 -31.799  1.00  0.00           H  
ATOM   2867  N   SER A 187      33.925  -1.700 -29.475  1.00  0.89           N  
ATOM   2868  CA  SER A 187      33.522  -0.555 -28.594  1.00  0.89           C  
ATOM   2869  C   SER A 187      32.235   0.084 -29.160  1.00  0.89           C  
ATOM   2870  O   SER A 187      32.195   0.216 -30.391  1.00  0.89           O  
ATOM   2871  CB  SER A 187      34.638   0.468 -28.152  1.00  0.89           C  
ATOM   2872  OG  SER A 187      34.339   1.246 -26.947  1.00  0.89           O  
ATOM   2873  H   SER A 187      33.583  -1.525 -30.409  1.00  0.00           H  
ATOM   2874  HA  SER A 187      33.253  -0.933 -27.607  1.00  0.00           H  
ATOM   2875  HB3 SER A 187      34.784   1.195 -28.951  1.00  0.00           H  
ATOM   2876  HB2 SER A 187      35.609   0.017 -27.941  1.00  0.00           H  
ATOM   2877  HG  SER A 187      35.118   1.805 -26.898  1.00  0.00           H  
ATOM   2878  N   VAL A 188      31.175   0.335 -28.357  1.00  0.88           N  
ATOM   2879  CA  VAL A 188      30.065   1.144 -28.694  1.00  0.88           C  
ATOM   2880  C   VAL A 188      29.952   2.239 -27.641  1.00  0.88           C  
ATOM   2881  O   VAL A 188      29.892   1.932 -26.416  1.00  0.88           O  
ATOM   2882  CB  VAL A 188      28.747   0.246 -28.855  1.00  0.88           C  
ATOM   2883  CG1 VAL A 188      27.393   1.086 -28.993  1.00  0.88           C  
ATOM   2884  CG2 VAL A 188      29.027  -0.874 -29.966  1.00  0.88           C  
ATOM   2885  H   VAL A 188      31.252   0.352 -27.350  1.00  0.00           H  
ATOM   2886  HA  VAL A 188      30.269   1.666 -29.629  1.00  0.00           H  
ATOM   2887  HB  VAL A 188      28.697  -0.429 -28.001  1.00  0.00           H  
ATOM   2888 HG11 VAL A 188      26.685   0.484 -29.564  1.00  0.00           H  
ATOM   2889 HG12 VAL A 188      26.937   1.411 -28.057  1.00  0.00           H  
ATOM   2890 HG13 VAL A 188      27.407   1.934 -29.676  1.00  0.00           H  
ATOM   2891 HG21 VAL A 188      28.152  -1.457 -30.253  1.00  0.00           H  
ATOM   2892 HG22 VAL A 188      29.392  -0.386 -30.870  1.00  0.00           H  
ATOM   2893 HG23 VAL A 188      29.782  -1.610 -29.691  1.00  0.00           H  
ATOM   2894  N   VAL A 189      29.862   3.449 -28.196  1.00  0.86           N  
ATOM   2895  CA  VAL A 189      29.858   4.695 -27.373  1.00  0.86           C  
ATOM   2896  C   VAL A 189      28.776   5.656 -27.922  1.00  0.86           C  
ATOM   2897  O   VAL A 189      28.695   5.939 -29.083  1.00  0.86           O  
ATOM   2898  CB  VAL A 189      31.238   5.448 -27.474  1.00  0.86           C  
ATOM   2899  CG1 VAL A 189      31.366   6.701 -26.673  1.00  0.86           C  
ATOM   2900  CG2 VAL A 189      32.448   4.552 -27.084  1.00  0.86           C  
ATOM   2901  H   VAL A 189      29.767   3.511 -29.200  1.00  0.00           H  
ATOM   2902  HA  VAL A 189      29.436   4.443 -26.400  1.00  0.00           H  
ATOM   2903  HB  VAL A 189      31.294   5.698 -28.534  1.00  0.00           H  
ATOM   2904 HG11 VAL A 189      30.873   7.507 -27.215  1.00  0.00           H  
ATOM   2905 HG12 VAL A 189      30.977   6.499 -25.674  1.00  0.00           H  
ATOM   2906 HG13 VAL A 189      32.417   6.944 -26.511  1.00  0.00           H  
ATOM   2907 HG21 VAL A 189      32.589   3.763 -27.822  1.00  0.00           H  
ATOM   2908 HG22 VAL A 189      33.371   5.129 -27.147  1.00  0.00           H  
ATOM   2909 HG23 VAL A 189      32.361   4.106 -26.093  1.00  0.00           H  
ATOM   2910  N   SER A 190      28.079   6.308 -27.002  1.00  0.85           N  
ATOM   2911  CA  SER A 190      27.165   7.381 -27.245  1.00  0.85           C  
ATOM   2912  C   SER A 190      27.328   8.554 -26.183  1.00  0.85           C  
ATOM   2913  O   SER A 190      28.443   8.691 -25.674  1.00  0.85           O  
ATOM   2914  CB  SER A 190      25.700   6.717 -27.252  1.00  0.85           C  
ATOM   2915  OG  SER A 190      24.855   7.667 -27.896  1.00  0.85           O  
ATOM   2916  H   SER A 190      28.161   5.970 -26.054  1.00  0.00           H  
ATOM   2917  HA  SER A 190      27.441   7.829 -28.199  1.00  0.00           H  
ATOM   2918  HB3 SER A 190      25.290   6.595 -26.250  1.00  0.00           H  
ATOM   2919  HB2 SER A 190      25.689   5.719 -27.688  1.00  0.00           H  
ATOM   2920  HG  SER A 190      25.153   7.876 -28.784  1.00  0.00           H  
ATOM   2921  N   SER A 191      26.254   9.353 -25.972  1.00  0.83           N  
ATOM   2922  CA  SER A 191      26.214  10.533 -25.150  1.00  0.83           C  
ATOM   2923  C   SER A 191      26.650  10.302 -23.684  1.00  0.83           C  
ATOM   2924  O   SER A 191      27.235  11.151 -23.014  1.00  0.83           O  
ATOM   2925  CB  SER A 191      24.722  11.098 -25.253  1.00  0.83           C  
ATOM   2926  OG  SER A 191      23.725  10.330 -24.597  1.00  0.83           O  
ATOM   2927  H   SER A 191      25.380   9.145 -26.434  1.00  0.00           H  
ATOM   2928  HA  SER A 191      26.905  11.228 -25.628  1.00  0.00           H  
ATOM   2929  HB3 SER A 191      24.369  11.280 -26.269  1.00  0.00           H  
ATOM   2930  HB2 SER A 191      24.643  12.086 -24.799  1.00  0.00           H  
ATOM   2931  HG  SER A 191      22.886  10.669 -24.919  1.00  0.00           H  
ATOM   2932  N   HIS A 192      26.421   9.143 -23.130  1.00  0.74           N  
ATOM   2933  CA  HIS A 192      26.897   8.736 -21.836  1.00  0.74           C  
ATOM   2934  C   HIS A 192      27.184   7.227 -21.769  1.00  0.74           C  
ATOM   2935  O   HIS A 192      28.065   6.766 -21.052  1.00  0.74           O  
ATOM   2936  CB  HIS A 192      26.014   9.380 -20.718  1.00  0.74           C  
ATOM   2937  CG  HIS A 192      24.527   9.037 -20.672  1.00  0.74           C  
ATOM   2938  ND1 HIS A 192      23.626   9.331 -21.606  1.00  0.74           N  
ATOM   2939  CD2 HIS A 192      23.791   8.485 -19.612  1.00  0.74           C  
ATOM   2940  CE1 HIS A 192      22.404   8.971 -21.249  1.00  0.74           C  
ATOM   2941  NE2 HIS A 192      22.436   8.434 -20.030  1.00  0.74           N  
ATOM   2942  H   HIS A 192      25.850   8.482 -23.636  1.00  0.00           H  
ATOM   2943  HA  HIS A 192      27.899   9.154 -21.732  1.00  0.00           H  
ATOM   2944  HB3 HIS A 192      26.169  10.459 -20.745  1.00  0.00           H  
ATOM   2945  HB2 HIS A 192      26.463   9.134 -19.755  1.00  0.00           H  
ATOM   2946  HD1 HIS A 192      23.870   9.636 -22.537  1.00  0.00           H  
ATOM   2947  HD2 HIS A 192      24.115   8.064 -18.672  1.00  0.00           H  
ATOM   2948  HE1 HIS A 192      21.502   8.965 -21.844  1.00  0.00           H  
ATOM   2949  N   TYR A 193      26.535   6.391 -22.604  1.00  0.80           N  
ATOM   2950  CA  TYR A 193      26.788   4.941 -22.742  1.00  0.80           C  
ATOM   2951  C   TYR A 193      28.209   4.703 -23.310  1.00  0.80           C  
ATOM   2952  O   TYR A 193      28.464   5.213 -24.370  1.00  0.80           O  
ATOM   2953  CB  TYR A 193      25.663   4.268 -23.535  1.00  0.80           C  
ATOM   2954  CG  TYR A 193      25.717   2.794 -23.658  1.00  0.80           C  
ATOM   2955  CD1 TYR A 193      26.481   2.254 -24.696  1.00  0.80           C  
ATOM   2956  CD2 TYR A 193      24.867   1.992 -22.847  1.00  0.80           C  
ATOM   2957  CE1 TYR A 193      26.470   0.840 -24.895  1.00  0.80           C  
ATOM   2958  CE2 TYR A 193      24.935   0.573 -23.023  1.00  0.80           C  
ATOM   2959  CZ  TYR A 193      25.773   0.027 -24.013  1.00  0.80           C  
ATOM   2960  OH  TYR A 193      25.788  -1.292 -24.278  1.00  0.80           O  
ATOM   2961  H   TYR A 193      25.752   6.735 -23.141  1.00  0.00           H  
ATOM   2962  HA  TYR A 193      26.692   4.536 -21.735  1.00  0.00           H  
ATOM   2963  HB3 TYR A 193      25.498   4.746 -24.500  1.00  0.00           H  
ATOM   2964  HB2 TYR A 193      24.698   4.459 -23.065  1.00  0.00           H  
ATOM   2965  HD1 TYR A 193      27.076   2.860 -25.363  1.00  0.00           H  
ATOM   2966  HD2 TYR A 193      24.130   2.382 -22.160  1.00  0.00           H  
ATOM   2967  HE1 TYR A 193      27.026   0.286 -25.637  1.00  0.00           H  
ATOM   2968  HE2 TYR A 193      24.378  -0.111 -22.399  1.00  0.00           H  
ATOM   2969  HH  TYR A 193      25.294  -1.807 -23.636  1.00  0.00           H  
ATOM   2970  N   SER A 194      29.097   3.986 -22.640  1.00  0.80           N  
ATOM   2971  CA  SER A 194      30.412   3.714 -23.179  1.00  0.80           C  
ATOM   2972  C   SER A 194      30.906   2.345 -22.643  1.00  0.80           C  
ATOM   2973  O   SER A 194      31.530   2.220 -21.531  1.00  0.80           O  
ATOM   2974  CB  SER A 194      31.291   4.913 -22.725  1.00  0.80           C  
ATOM   2975  OG  SER A 194      31.076   5.310 -21.352  1.00  0.80           O  
ATOM   2976  H   SER A 194      28.859   3.465 -21.808  1.00  0.00           H  
ATOM   2977  HA  SER A 194      30.463   3.692 -24.267  1.00  0.00           H  
ATOM   2978  HB3 SER A 194      31.062   5.703 -23.440  1.00  0.00           H  
ATOM   2979  HB2 SER A 194      32.366   4.756 -22.817  1.00  0.00           H  
ATOM   2980  HG  SER A 194      30.170   5.623 -21.294  1.00  0.00           H  
ATOM   2981  N   ARG A 195      30.664   1.342 -23.508  1.00  0.74           N  
ATOM   2982  CA  ARG A 195      31.135  -0.015 -23.199  1.00  0.74           C  
ATOM   2983  C   ARG A 195      32.177  -0.421 -24.209  1.00  0.74           C  
ATOM   2984  O   ARG A 195      32.023  -0.302 -25.412  1.00  0.74           O  
ATOM   2985  CB  ARG A 195      29.980  -1.058 -23.169  1.00  0.74           C  
ATOM   2986  CG  ARG A 195      28.880  -0.789 -22.108  1.00  0.74           C  
ATOM   2987  CD  ARG A 195      27.965  -1.946 -21.845  1.00  0.74           C  
ATOM   2988  NE  ARG A 195      28.601  -3.164 -21.250  1.00  0.74           N  
ATOM   2989  CZ  ARG A 195      27.795  -4.065 -20.649  1.00  0.74           C  
ATOM   2990  NH1 ARG A 195      26.489  -4.171 -20.667  1.00  0.74           N  
ATOM   2991  NH2 ARG A 195      28.340  -5.012 -19.930  1.00  0.74           N1+
ATOM   2992  H   ARG A 195      30.163   1.400 -24.384  1.00  0.00           H  
ATOM   2993  HA  ARG A 195      31.602  -0.102 -22.218  1.00  0.00           H  
ATOM   2994  HB3 ARG A 195      30.287  -2.086 -22.978  1.00  0.00           H  
ATOM   2995  HB2 ARG A 195      29.489  -1.236 -24.127  1.00  0.00           H  
ATOM   2996  HG3 ARG A 195      28.364   0.125 -22.403  1.00  0.00           H  
ATOM   2997  HG2 ARG A 195      29.446  -0.424 -21.251  1.00  0.00           H  
ATOM   2998  HD3 ARG A 195      27.590  -2.340 -22.790  1.00  0.00           H  
ATOM   2999  HD2 ARG A 195      27.113  -1.610 -21.252  1.00  0.00           H  
ATOM   3000  HE  ARG A 195      29.451  -3.457 -21.710  1.00  0.00           H  
ATOM   3001 HH12 ARG A 195      26.080  -4.932 -20.144  1.00  0.00           H  
ATOM   3002 HH11 ARG A 195      25.918  -3.719 -21.367  1.00  0.00           H  
ATOM   3003 HH22 ARG A 195      27.884  -5.824 -19.541  1.00  0.00           H  
ATOM   3004 HH21 ARG A 195      29.343  -5.100 -19.844  1.00  0.00           H  
ATOM   3005  N   LYS A 196      33.337  -0.878 -23.613  1.00  0.81           N  
ATOM   3006  CA  LYS A 196      34.358  -1.655 -24.368  1.00  0.81           C  
ATOM   3007  C   LYS A 196      34.254  -3.198 -24.076  1.00  0.81           C  
ATOM   3008  O   LYS A 196      33.753  -3.583 -23.009  1.00  0.81           O  
ATOM   3009  CB  LYS A 196      35.769  -1.031 -23.902  1.00  0.81           C  
ATOM   3010  CG  LYS A 196      37.004  -1.938 -24.313  1.00  0.81           C  
ATOM   3011  CD  LYS A 196      38.342  -1.311 -24.006  1.00  0.81           C  
ATOM   3012  CE  LYS A 196      39.506  -2.202 -24.233  1.00  0.81           C  
ATOM   3013  NZ  LYS A 196      40.846  -1.563 -24.429  1.00  0.81           N1+
ATOM   3014  H   LYS A 196      33.578  -0.808 -22.634  1.00  0.00           H  
ATOM   3015  HA  LYS A 196      34.209  -1.430 -25.425  1.00  0.00           H  
ATOM   3016  HB3 LYS A 196      35.732  -1.150 -22.819  1.00  0.00           H  
ATOM   3017  HB2 LYS A 196      35.878   0.030 -24.125  1.00  0.00           H  
ATOM   3018  HG3 LYS A 196      36.921  -2.207 -25.366  1.00  0.00           H  
ATOM   3019  HG2 LYS A 196      36.874  -2.826 -23.695  1.00  0.00           H  
ATOM   3020  HD3 LYS A 196      38.336  -0.995 -22.963  1.00  0.00           H  
ATOM   3021  HD2 LYS A 196      38.491  -0.415 -24.607  1.00  0.00           H  
ATOM   3022  HE3 LYS A 196      39.360  -2.857 -25.091  1.00  0.00           H  
ATOM   3023  HE2 LYS A 196      39.634  -2.817 -23.342  1.00  0.00           H  
ATOM   3024  HZ1 LYS A 196      41.263  -1.392 -23.525  1.00  0.00           H  
ATOM   3025  HZ2 LYS A 196      41.468  -2.178 -24.935  1.00  0.00           H  
ATOM   3026  HZ3 LYS A 196      40.823  -0.706 -24.961  1.00  0.00           H  
ATOM   3027  N   PHE A 197      34.632  -3.988 -25.072  1.00  0.86           N  
ATOM   3028  CA  PHE A 197      34.389  -5.418 -25.140  1.00  0.86           C  
ATOM   3029  C   PHE A 197      35.676  -6.130 -25.643  1.00  0.86           C  
ATOM   3030  O   PHE A 197      35.898  -6.155 -26.882  1.00  0.86           O  
ATOM   3031  CB  PHE A 197      33.146  -5.703 -26.056  1.00  0.86           C  
ATOM   3032  CG  PHE A 197      31.810  -5.051 -25.774  1.00  0.86           C  
ATOM   3033  CD1 PHE A 197      30.977  -5.404 -24.697  1.00  0.86           C  
ATOM   3034  CD2 PHE A 197      31.543  -3.852 -26.459  1.00  0.86           C  
ATOM   3035  CE1 PHE A 197      29.756  -4.778 -24.538  1.00  0.86           C  
ATOM   3036  CE2 PHE A 197      30.403  -3.144 -26.236  1.00  0.86           C  
ATOM   3037  CZ  PHE A 197      29.506  -3.624 -25.327  1.00  0.86           C  
ATOM   3038  H   PHE A 197      35.221  -3.683 -25.834  1.00  0.00           H  
ATOM   3039  HA  PHE A 197      34.233  -5.744 -24.112  1.00  0.00           H  
ATOM   3040  HB3 PHE A 197      32.767  -6.725 -26.030  1.00  0.00           H  
ATOM   3041  HB2 PHE A 197      33.416  -5.611 -27.108  1.00  0.00           H  
ATOM   3042  HD1 PHE A 197      31.205  -6.274 -24.098  1.00  0.00           H  
ATOM   3043  HD2 PHE A 197      32.275  -3.608 -27.215  1.00  0.00           H  
ATOM   3044  HE1 PHE A 197      29.010  -5.040 -23.801  1.00  0.00           H  
ATOM   3045  HE2 PHE A 197      30.153  -2.341 -26.913  1.00  0.00           H  
ATOM   3046  HZ  PHE A 197      28.576  -3.094 -25.180  1.00  0.00           H  
ATOM   3047  N   THR A 198      36.469  -6.597 -24.647  1.00  0.84           N  
ATOM   3048  CA  THR A 198      37.544  -7.553 -24.842  1.00  0.84           C  
ATOM   3049  C   THR A 198      37.038  -8.979 -24.650  1.00  0.84           C  
ATOM   3050  O   THR A 198      36.626  -9.292 -23.522  1.00  0.84           O  
ATOM   3051  CB  THR A 198      38.635  -7.246 -23.790  1.00  0.84           C  
ATOM   3052  OG1 THR A 198      39.066  -5.878 -23.822  1.00  0.84           O  
ATOM   3053  CG2 THR A 198      39.858  -8.132 -24.101  1.00  0.84           C  
ATOM   3054  H   THR A 198      36.108  -6.479 -23.711  1.00  0.00           H  
ATOM   3055  HA  THR A 198      37.907  -7.420 -25.861  1.00  0.00           H  
ATOM   3056  HB  THR A 198      38.345  -7.500 -22.770  1.00  0.00           H  
ATOM   3057  HG1 THR A 198      39.276  -5.668 -24.735  1.00  0.00           H  
ATOM   3058 HG21 THR A 198      39.794  -9.082 -23.571  1.00  0.00           H  
ATOM   3059 HG22 THR A 198      40.045  -8.258 -25.167  1.00  0.00           H  
ATOM   3060 HG23 THR A 198      40.720  -7.612 -23.682  1.00  0.00           H  
ATOM   3061  N   PRO A 199      36.913  -9.816 -25.714  1.00  0.86           N  
ATOM   3062  CA  PRO A 199      36.217 -11.066 -25.569  1.00  0.86           C  
ATOM   3063  C   PRO A 199      37.180 -12.115 -24.944  1.00  0.86           C  
ATOM   3064  O   PRO A 199      38.370 -11.934 -25.014  1.00  0.86           O  
ATOM   3065  CB  PRO A 199      35.664 -11.339 -26.914  1.00  0.86           C  
ATOM   3066  CG  PRO A 199      36.680 -10.676 -27.938  1.00  0.86           C  
ATOM   3067  CD  PRO A 199      37.267  -9.513 -27.120  1.00  0.86           C  
ATOM   3068  HA  PRO A 199      35.344 -11.010 -24.918  1.00  0.00           H  
ATOM   3069  HB3 PRO A 199      34.741 -10.757 -26.908  1.00  0.00           H  
ATOM   3070  HB2 PRO A 199      35.469 -12.400 -27.062  1.00  0.00           H  
ATOM   3071  HG3 PRO A 199      36.196 -10.288 -28.836  1.00  0.00           H  
ATOM   3072  HG2 PRO A 199      37.487 -11.344 -28.239  1.00  0.00           H  
ATOM   3073  HD2 PRO A 199      38.317  -9.352 -27.366  1.00  0.00           H  
ATOM   3074  HD3 PRO A 199      36.779  -8.615 -27.499  1.00  0.00           H  
ATOM   3075  N   GLU A 200      36.560 -13.139 -24.332  1.00  0.79           N  
ATOM   3076  CA  GLU A 200      37.245 -14.351 -23.775  1.00  0.79           C  
ATOM   3077  C   GLU A 200      37.166 -15.372 -24.913  1.00  0.79           C  
ATOM   3078  O   GLU A 200      36.139 -16.022 -25.018  1.00  0.79           O  
ATOM   3079  CB  GLU A 200      36.672 -14.688 -22.365  1.00  0.79           C  
ATOM   3080  CG  GLU A 200      37.460 -15.886 -21.780  1.00  0.79           C  
ATOM   3081  CD  GLU A 200      36.923 -16.434 -20.477  1.00  0.79           C  
ATOM   3082  OE1 GLU A 200      37.255 -17.550 -20.177  1.00  0.79           O  
ATOM   3083  OE2 GLU A 200      36.190 -15.683 -19.796  1.00  0.79           O1-
ATOM   3084  H   GLU A 200      35.573 -13.013 -24.157  1.00  0.00           H  
ATOM   3085  HA  GLU A 200      38.299 -14.236 -23.516  1.00  0.00           H  
ATOM   3086  HB3 GLU A 200      35.596 -14.862 -22.330  1.00  0.00           H  
ATOM   3087  HB2 GLU A 200      36.896 -13.844 -21.712  1.00  0.00           H  
ATOM   3088  HG3 GLU A 200      38.537 -15.727 -21.721  1.00  0.00           H  
ATOM   3089  HG2 GLU A 200      37.416 -16.689 -22.516  1.00  0.00           H  
ATOM   3090  N   ILE A 201      38.239 -15.502 -25.747  1.00  0.80           N  
ATOM   3091  CA  ILE A 201      38.398 -16.540 -26.796  1.00  0.80           C  
ATOM   3092  C   ILE A 201      38.516 -17.903 -26.070  1.00  0.80           C  
ATOM   3093  O   ILE A 201      39.585 -18.123 -25.604  1.00  0.80           O  
ATOM   3094  CB  ILE A 201      39.745 -16.305 -27.603  1.00  0.80           C  
ATOM   3095  CG1 ILE A 201      40.048 -14.814 -27.971  1.00  0.80           C  
ATOM   3096  CG2 ILE A 201      39.865 -17.326 -28.755  1.00  0.80           C  
ATOM   3097  CD1 ILE A 201      38.868 -13.919 -28.382  1.00  0.80           C  
ATOM   3098  H   ILE A 201      39.064 -15.055 -25.372  1.00  0.00           H  
ATOM   3099  HA  ILE A 201      37.499 -16.609 -27.410  1.00  0.00           H  
ATOM   3100  HB  ILE A 201      40.658 -16.533 -27.052  1.00  0.00           H  
ATOM   3101 HG13 ILE A 201      40.893 -14.754 -28.657  1.00  0.00           H  
ATOM   3102 HG12 ILE A 201      40.499 -14.375 -27.081  1.00  0.00           H  
ATOM   3103 HG21 ILE A 201      39.991 -18.364 -28.448  1.00  0.00           H  
ATOM   3104 HG22 ILE A 201      38.918 -17.291 -29.296  1.00  0.00           H  
ATOM   3105 HG23 ILE A 201      40.751 -17.189 -29.375  1.00  0.00           H  
ATOM   3106 HD11 ILE A 201      38.441 -14.332 -29.296  1.00  0.00           H  
ATOM   3107 HD12 ILE A 201      38.105 -14.068 -27.617  1.00  0.00           H  
ATOM   3108 HD13 ILE A 201      39.166 -12.882 -28.528  1.00  0.00           H  
ATOM   3109  N   ALA A 202      37.474 -18.760 -25.888  1.00  0.79           N  
ATOM   3110  CA  ALA A 202      37.426 -20.026 -25.180  1.00  0.79           C  
ATOM   3111  C   ALA A 202      36.199 -20.795 -25.543  1.00  0.79           C  
ATOM   3112  O   ALA A 202      35.174 -20.314 -25.985  1.00  0.79           O  
ATOM   3113  CB  ALA A 202      37.356 -19.638 -23.671  1.00  0.79           C  
ATOM   3114  H   ALA A 202      36.646 -18.707 -26.465  1.00  0.00           H  
ATOM   3115  HA  ALA A 202      38.357 -20.552 -25.395  1.00  0.00           H  
ATOM   3116  HB1 ALA A 202      38.286 -19.117 -23.441  1.00  0.00           H  
ATOM   3117  HB2 ALA A 202      36.486 -19.003 -23.503  1.00  0.00           H  
ATOM   3118  HB3 ALA A 202      37.236 -20.410 -22.911  1.00  0.00           H  
ATOM   3119  N   LYS A 203      36.271 -22.090 -25.285  1.00  0.73           N  
ATOM   3120  CA  LYS A 203      35.335 -23.151 -25.620  1.00  0.73           C  
ATOM   3121  C   LYS A 203      34.218 -23.219 -24.468  1.00  0.73           C  
ATOM   3122  O   LYS A 203      34.476 -23.361 -23.291  1.00  0.73           O  
ATOM   3123  CB  LYS A 203      35.967 -24.524 -25.621  1.00  0.73           C  
ATOM   3124  CG  LYS A 203      37.052 -24.637 -26.732  1.00  0.73           C  
ATOM   3125  CD  LYS A 203      37.691 -26.038 -26.767  1.00  0.73           C  
ATOM   3126  CE  LYS A 203      38.940 -26.012 -27.761  1.00  0.73           C  
ATOM   3127  NZ  LYS A 203      39.540 -27.350 -27.959  1.00  0.73           N1+
ATOM   3128  H   LYS A 203      36.984 -22.424 -24.651  1.00  0.00           H  
ATOM   3129  HA  LYS A 203      34.838 -22.971 -26.574  1.00  0.00           H  
ATOM   3130  HB3 LYS A 203      35.220 -25.232 -25.982  1.00  0.00           H  
ATOM   3131  HB2 LYS A 203      36.234 -24.773 -24.594  1.00  0.00           H  
ATOM   3132  HG3 LYS A 203      37.857 -23.915 -26.588  1.00  0.00           H  
ATOM   3133  HG2 LYS A 203      36.663 -24.336 -27.705  1.00  0.00           H  
ATOM   3134  HD3 LYS A 203      36.887 -26.729 -27.022  1.00  0.00           H  
ATOM   3135  HD2 LYS A 203      37.917 -26.286 -25.729  1.00  0.00           H  
ATOM   3136  HE3 LYS A 203      39.746 -25.294 -27.610  1.00  0.00           H  
ATOM   3137  HE2 LYS A 203      38.481 -25.663 -28.687  1.00  0.00           H  
ATOM   3138  HZ1 LYS A 203      39.836 -27.722 -27.068  1.00  0.00           H  
ATOM   3139  HZ2 LYS A 203      38.818 -27.868 -28.440  1.00  0.00           H  
ATOM   3140  HZ3 LYS A 203      40.360 -27.402 -28.546  1.00  0.00           H  
ATOM   3141  N   ARG A 204      32.931 -23.120 -24.871  1.00  0.71           N  
ATOM   3142  CA  ARG A 204      31.743 -23.401 -24.088  1.00  0.71           C  
ATOM   3143  C   ARG A 204      31.096 -24.773 -24.466  1.00  0.71           C  
ATOM   3144  O   ARG A 204      31.575 -25.360 -25.445  1.00  0.71           O  
ATOM   3145  CB  ARG A 204      30.738 -22.359 -24.324  1.00  0.71           C  
ATOM   3146  CG  ARG A 204      30.988 -21.021 -23.575  1.00  0.71           C  
ATOM   3147  CD  ARG A 204      32.112 -20.185 -24.206  1.00  0.71           C  
ATOM   3148  NE  ARG A 204      32.201 -18.876 -23.599  1.00  0.71           N  
ATOM   3149  CZ  ARG A 204      33.096 -17.918 -23.973  1.00  0.71           C  
ATOM   3150  NH1 ARG A 204      33.899 -17.963 -24.990  1.00  0.71           N  
ATOM   3151  NH2 ARG A 204      33.032 -16.710 -23.382  1.00  0.71           N1+
ATOM   3152  H   ARG A 204      32.784 -22.829 -25.827  1.00  0.00           H  
ATOM   3153  HA  ARG A 204      31.936 -23.465 -23.017  1.00  0.00           H  
ATOM   3154  HB3 ARG A 204      29.714 -22.571 -24.015  1.00  0.00           H  
ATOM   3155  HB2 ARG A 204      30.573 -22.111 -25.373  1.00  0.00           H  
ATOM   3156  HG3 ARG A 204      31.218 -21.160 -22.518  1.00  0.00           H  
ATOM   3157  HG2 ARG A 204      30.120 -20.361 -23.561  1.00  0.00           H  
ATOM   3158  HD3 ARG A 204      31.882 -20.234 -25.271  1.00  0.00           H  
ATOM   3159  HD2 ARG A 204      33.108 -20.627 -24.160  1.00  0.00           H  
ATOM   3160  HE  ARG A 204      31.631 -18.929 -22.767  1.00  0.00           H  
ATOM   3161 HH12 ARG A 204      34.599 -17.240 -25.075  1.00  0.00           H  
ATOM   3162 HH11 ARG A 204      34.079 -18.835 -25.465  1.00  0.00           H  
ATOM   3163 HH22 ARG A 204      33.466 -15.836 -23.641  1.00  0.00           H  
ATOM   3164 HH21 ARG A 204      32.440 -16.676 -22.564  1.00  0.00           H  
ATOM   3165  N   PRO A 205      30.069 -25.298 -23.764  1.00  0.85           N  
ATOM   3166  CA  PRO A 205      29.393 -26.562 -24.193  1.00  0.85           C  
ATOM   3167  C   PRO A 205      28.817 -26.504 -25.588  1.00  0.85           C  
ATOM   3168  O   PRO A 205      28.464 -25.445 -26.006  1.00  0.85           O  
ATOM   3169  CB  PRO A 205      28.320 -26.792 -23.138  1.00  0.85           C  
ATOM   3170  CG  PRO A 205      28.842 -26.050 -21.893  1.00  0.85           C  
ATOM   3171  CD  PRO A 205      29.389 -24.767 -22.496  1.00  0.85           C  
ATOM   3172  HA  PRO A 205      30.153 -27.342 -24.134  1.00  0.00           H  
ATOM   3173  HB3 PRO A 205      28.110 -27.849 -22.974  1.00  0.00           H  
ATOM   3174  HB2 PRO A 205      27.403 -26.322 -23.496  1.00  0.00           H  
ATOM   3175  HG3 PRO A 205      29.701 -26.626 -21.547  1.00  0.00           H  
ATOM   3176  HG2 PRO A 205      28.147 -25.867 -21.074  1.00  0.00           H  
ATOM   3177  HD2 PRO A 205      28.664 -24.001 -22.771  1.00  0.00           H  
ATOM   3178  HD3 PRO A 205      30.103 -24.379 -21.769  1.00  0.00           H  
ATOM   3179  N   LYS A 206      28.650 -27.690 -26.173  1.00  0.76           N  
ATOM   3180  CA  LYS A 206      28.506 -27.825 -27.595  1.00  0.76           C  
ATOM   3181  C   LYS A 206      27.086 -27.625 -28.068  1.00  0.76           C  
ATOM   3182  O   LYS A 206      26.504 -28.494 -28.841  1.00  0.76           O  
ATOM   3183  CB  LYS A 206      29.025 -29.272 -27.978  1.00  0.76           C  
ATOM   3184  CG  LYS A 206      30.488 -29.557 -27.738  1.00  0.76           C  
ATOM   3185  CD  LYS A 206      31.160 -30.750 -28.468  1.00  0.76           C  
ATOM   3186  CE  LYS A 206      30.800 -32.150 -27.823  1.00  0.76           C  
ATOM   3187  NZ  LYS A 206      31.589 -33.263 -28.417  1.00  0.76           N1+
ATOM   3188  H   LYS A 206      28.704 -28.552 -25.649  1.00  0.00           H  
ATOM   3189  HA  LYS A 206      29.188 -27.158 -28.123  1.00  0.00           H  
ATOM   3190  HB3 LYS A 206      28.945 -29.526 -29.035  1.00  0.00           H  
ATOM   3191  HB2 LYS A 206      28.470 -30.032 -27.427  1.00  0.00           H  
ATOM   3192  HG3 LYS A 206      30.645 -29.661 -26.664  1.00  0.00           H  
ATOM   3193  HG2 LYS A 206      31.058 -28.691 -28.074  1.00  0.00           H  
ATOM   3194  HD3 LYS A 206      32.238 -30.590 -28.451  1.00  0.00           H  
ATOM   3195  HD2 LYS A 206      30.861 -30.682 -29.514  1.00  0.00           H  
ATOM   3196  HE3 LYS A 206      29.750 -32.355 -28.035  1.00  0.00           H  
ATOM   3197  HE2 LYS A 206      30.853 -32.153 -26.734  1.00  0.00           H  
ATOM   3198  HZ1 LYS A 206      32.587 -33.165 -28.287  1.00  0.00           H  
ATOM   3199  HZ2 LYS A 206      31.456 -34.177 -28.010  1.00  0.00           H  
ATOM   3200  HZ3 LYS A 206      31.445 -33.269 -29.417  1.00  0.00           H  
ATOM   3201  N   VAL A 207      26.412 -26.597 -27.552  1.00  0.81           N  
ATOM   3202  CA  VAL A 207      25.102 -26.104 -27.906  1.00  0.81           C  
ATOM   3203  C   VAL A 207      25.118 -25.671 -29.363  1.00  0.81           C  
ATOM   3204  O   VAL A 207      25.981 -24.870 -29.750  1.00  0.81           O  
ATOM   3205  CB  VAL A 207      24.745 -24.980 -26.971  1.00  0.81           C  
ATOM   3206  CG1 VAL A 207      23.399 -24.207 -27.326  1.00  0.81           C  
ATOM   3207  CG2 VAL A 207      24.694 -25.381 -25.416  1.00  0.81           C  
ATOM   3208  H   VAL A 207      26.994 -25.982 -27.001  1.00  0.00           H  
ATOM   3209  HA  VAL A 207      24.451 -26.969 -27.783  1.00  0.00           H  
ATOM   3210  HB  VAL A 207      25.513 -24.219 -27.111  1.00  0.00           H  
ATOM   3211 HG11 VAL A 207      23.183 -23.406 -26.619  1.00  0.00           H  
ATOM   3212 HG12 VAL A 207      23.545 -23.765 -28.311  1.00  0.00           H  
ATOM   3213 HG13 VAL A 207      22.524 -24.852 -27.239  1.00  0.00           H  
ATOM   3214 HG21 VAL A 207      25.697 -25.722 -25.160  1.00  0.00           H  
ATOM   3215 HG22 VAL A 207      24.503 -24.553 -24.732  1.00  0.00           H  
ATOM   3216 HG23 VAL A 207      23.984 -26.162 -25.144  1.00  0.00           H  
ATOM   3217  N   ARG A 208      24.223 -26.195 -30.195  1.00  0.72           N  
ATOM   3218  CA  ARG A 208      24.200 -26.097 -31.703  1.00  0.72           C  
ATOM   3219  C   ARG A 208      25.415 -26.652 -32.409  1.00  0.72           C  
ATOM   3220  O   ARG A 208      25.647 -26.446 -33.630  1.00  0.72           O  
ATOM   3221  CB  ARG A 208      24.007 -24.677 -32.188  1.00  0.72           C  
ATOM   3222  CG  ARG A 208      22.582 -24.248 -31.868  1.00  0.72           C  
ATOM   3223  CD  ARG A 208      21.413 -24.652 -32.787  1.00  0.72           C  
ATOM   3224  NE  ARG A 208      20.141 -23.986 -32.512  1.00  0.72           N  
ATOM   3225  CZ  ARG A 208      19.185 -23.792 -33.460  1.00  0.72           C  
ATOM   3226  NH1 ARG A 208      19.502 -24.129 -34.700  1.00  0.72           N  
ATOM   3227  NH2 ARG A 208      18.159 -22.978 -33.103  1.00  0.72           N1+
ATOM   3228  H   ARG A 208      23.505 -26.808 -29.837  1.00  0.00           H  
ATOM   3229  HA  ARG A 208      23.396 -26.756 -32.033  1.00  0.00           H  
ATOM   3230  HB3 ARG A 208      24.022 -24.645 -33.278  1.00  0.00           H  
ATOM   3231  HB2 ARG A 208      24.799 -23.961 -31.969  1.00  0.00           H  
ATOM   3232  HG3 ARG A 208      22.632 -23.159 -31.880  1.00  0.00           H  
ATOM   3233  HG2 ARG A 208      22.377 -24.527 -30.834  1.00  0.00           H  
ATOM   3234  HD3 ARG A 208      21.184 -25.714 -32.705  1.00  0.00           H  
ATOM   3235  HD2 ARG A 208      21.832 -24.326 -33.740  1.00  0.00           H  
ATOM   3236  HE  ARG A 208      19.837 -23.745 -31.579  1.00  0.00           H  
ATOM   3237 HH12 ARG A 208      18.972 -23.843 -35.511  1.00  0.00           H  
ATOM   3238 HH11 ARG A 208      20.210 -24.839 -34.827  1.00  0.00           H  
ATOM   3239 HH22 ARG A 208      17.461 -22.761 -33.802  1.00  0.00           H  
ATOM   3240 HH21 ARG A 208      18.181 -22.470 -32.230  1.00  0.00           H  
ATOM   3241  N   ASP A 209      26.240 -27.350 -31.677  1.00  0.81           N  
ATOM   3242  CA  ASP A 209      27.652 -27.826 -32.159  1.00  0.81           C  
ATOM   3243  C   ASP A 209      28.720 -26.764 -32.090  1.00  0.81           C  
ATOM   3244  O   ASP A 209      29.836 -26.894 -32.583  1.00  0.81           O  
ATOM   3245  CB  ASP A 209      27.694 -28.692 -33.479  1.00  0.81           C  
ATOM   3246  CG  ASP A 209      26.708 -29.757 -33.692  1.00  0.81           C  
ATOM   3247  OD1 ASP A 209      26.337 -30.118 -34.869  1.00  0.81           O  
ATOM   3248  OD2 ASP A 209      26.382 -30.402 -32.680  1.00  0.81           O1-
ATOM   3249  H   ASP A 209      26.058 -27.505 -30.696  1.00  0.00           H  
ATOM   3250  HA  ASP A 209      28.018 -28.464 -31.354  1.00  0.00           H  
ATOM   3251  HB3 ASP A 209      28.676 -29.166 -33.506  1.00  0.00           H  
ATOM   3252  HB2 ASP A 209      27.563 -27.956 -34.272  1.00  0.00           H  
ATOM   3253  N   GLN A 210      28.381 -25.699 -31.448  1.00  0.80           N  
ATOM   3254  CA  GLN A 210      29.136 -24.476 -31.360  1.00  0.80           C  
ATOM   3255  C   GLN A 210      29.768 -24.355 -29.982  1.00  0.80           C  
ATOM   3256  O   GLN A 210      29.075 -24.352 -28.940  1.00  0.80           O  
ATOM   3257  CB  GLN A 210      28.142 -23.294 -31.666  1.00  0.80           C  
ATOM   3258  CG  GLN A 210      27.414 -23.312 -33.047  1.00  0.80           C  
ATOM   3259  CD  GLN A 210      28.202 -23.193 -34.327  1.00  0.80           C  
ATOM   3260  OE1 GLN A 210      29.450 -23.254 -34.320  1.00  0.80           O  
ATOM   3261  NE2 GLN A 210      27.459 -23.071 -35.471  1.00  0.80           N  
ATOM   3262  H   GLN A 210      27.423 -25.674 -31.125  1.00  0.00           H  
ATOM   3263  HA  GLN A 210      29.943 -24.365 -32.085  1.00  0.00           H  
ATOM   3264  HB3 GLN A 210      28.664 -22.349 -31.517  1.00  0.00           H  
ATOM   3265  HB2 GLN A 210      27.456 -23.274 -30.819  1.00  0.00           H  
ATOM   3266  HG3 GLN A 210      26.571 -22.622 -33.080  1.00  0.00           H  
ATOM   3267  HG2 GLN A 210      27.127 -24.363 -33.054  1.00  0.00           H  
ATOM   3268 HE22 GLN A 210      27.981 -23.097 -36.336  1.00  0.00           H  
ATOM   3269 HE21 GLN A 210      26.466 -22.897 -35.534  1.00  0.00           H  
ATOM   3270  N   GLU A 211      31.094 -24.455 -29.967  1.00  0.80           N  
ATOM   3271  CA  GLU A 211      31.922 -24.255 -28.772  1.00  0.80           C  
ATOM   3272  C   GLU A 211      32.177 -22.735 -28.522  1.00  0.80           C  
ATOM   3273  O   GLU A 211      32.611 -22.383 -27.425  1.00  0.80           O  
ATOM   3274  CB  GLU A 211      33.232 -25.017 -29.017  1.00  0.80           C  
ATOM   3275  CG  GLU A 211      32.901 -26.523 -29.040  1.00  0.80           C  
ATOM   3276  CD  GLU A 211      34.159 -27.257 -29.559  1.00  0.80           C  
ATOM   3277  OE1 GLU A 211      34.982 -27.713 -28.754  1.00  0.80           O  
ATOM   3278  OE2 GLU A 211      34.285 -27.387 -30.812  1.00  0.80           O1-
ATOM   3279  H   GLU A 211      31.580 -24.692 -30.821  1.00  0.00           H  
ATOM   3280  HA  GLU A 211      31.385 -24.468 -27.847  1.00  0.00           H  
ATOM   3281  HB3 GLU A 211      33.940 -24.803 -28.216  1.00  0.00           H  
ATOM   3282  HB2 GLU A 211      33.890 -24.697 -29.825  1.00  0.00           H  
ATOM   3283  HG3 GLU A 211      32.156 -26.725 -29.810  1.00  0.00           H  
ATOM   3284  HG2 GLU A 211      32.583 -26.984 -28.104  1.00  0.00           H  
ATOM   3285  N   GLY A 212      31.738 -21.915 -29.507  1.00  0.89           N  
ATOM   3286  CA  GLY A 212      31.624 -20.452 -29.317  1.00  0.89           C  
ATOM   3287  C   GLY A 212      30.292 -19.898 -28.784  1.00  0.89           C  
ATOM   3288  O   GLY A 212      29.336 -20.692 -28.628  1.00  0.89           O  
ATOM   3289  H   GLY A 212      31.219 -22.232 -30.313  1.00  0.00           H  
ATOM   3290  HA3 GLY A 212      31.892 -19.895 -30.215  1.00  0.00           H  
ATOM   3291  HA2 GLY A 212      32.335 -20.015 -28.616  1.00  0.00           H  
ATOM   3292  N   ARG A 213      30.260 -18.589 -28.449  1.00  0.80           N  
ATOM   3293  CA  ARG A 213      29.130 -17.891 -27.962  1.00  0.80           C  
ATOM   3294  C   ARG A 213      29.035 -16.428 -28.551  1.00  0.80           C  
ATOM   3295  O   ARG A 213      30.048 -15.899 -28.966  1.00  0.80           O  
ATOM   3296  CB  ARG A 213      29.152 -17.882 -26.427  1.00  0.80           C  
ATOM   3297  CG  ARG A 213      28.718 -19.165 -25.682  1.00  0.80           C  
ATOM   3298  CD  ARG A 213      27.283 -19.676 -26.061  1.00  0.80           C  
ATOM   3299  NE  ARG A 213      27.069 -20.903 -25.289  1.00  0.80           N  
ATOM   3300  CZ  ARG A 213      27.436 -22.154 -25.562  1.00  0.80           C  
ATOM   3301  NH1 ARG A 213      28.138 -22.475 -26.635  1.00  0.80           N  
ATOM   3302  NH2 ARG A 213      27.054 -23.168 -24.765  1.00  0.80           N1+
ATOM   3303  H   ARG A 213      31.032 -18.001 -28.728  1.00  0.00           H  
ATOM   3304  HA  ARG A 213      28.189 -18.331 -28.293  1.00  0.00           H  
ATOM   3305  HB3 ARG A 213      28.503 -17.097 -26.039  1.00  0.00           H  
ATOM   3306  HB2 ARG A 213      30.076 -17.501 -25.992  1.00  0.00           H  
ATOM   3307  HG3 ARG A 213      28.826 -18.947 -24.619  1.00  0.00           H  
ATOM   3308  HG2 ARG A 213      29.435 -19.938 -25.960  1.00  0.00           H  
ATOM   3309  HD3 ARG A 213      27.289 -19.798 -27.144  1.00  0.00           H  
ATOM   3310  HD2 ARG A 213      26.522 -18.941 -25.798  1.00  0.00           H  
ATOM   3311  HE  ARG A 213      26.574 -20.694 -24.434  1.00  0.00           H  
ATOM   3312 HH12 ARG A 213      28.416 -23.379 -26.988  1.00  0.00           H  
ATOM   3313 HH11 ARG A 213      28.364 -21.695 -27.235  1.00  0.00           H  
ATOM   3314 HH22 ARG A 213      27.248 -24.093 -25.121  1.00  0.00           H  
ATOM   3315 HH21 ARG A 213      26.414 -23.047 -23.992  1.00  0.00           H  
ATOM   3316  N   ILE A 214      27.856 -15.821 -28.425  1.00  0.88           N  
ATOM   3317  CA  ILE A 214      27.610 -14.324 -28.780  1.00  0.88           C  
ATOM   3318  C   ILE A 214      27.051 -13.672 -27.518  1.00  0.88           C  
ATOM   3319  O   ILE A 214      26.028 -14.088 -26.982  1.00  0.88           O  
ATOM   3320  CB  ILE A 214      26.603 -14.155 -29.978  1.00  0.88           C  
ATOM   3321  CG1 ILE A 214      27.096 -14.977 -31.135  1.00  0.88           C  
ATOM   3322  CG2 ILE A 214      26.321 -12.699 -30.339  1.00  0.88           C  
ATOM   3323  CD1 ILE A 214      26.103 -14.968 -32.331  1.00  0.88           C  
ATOM   3324  H   ILE A 214      27.000 -16.268 -28.130  1.00  0.00           H  
ATOM   3325  HA  ILE A 214      28.486 -13.738 -29.059  1.00  0.00           H  
ATOM   3326  HB  ILE A 214      25.645 -14.521 -29.608  1.00  0.00           H  
ATOM   3327 HG13 ILE A 214      27.220 -16.000 -30.781  1.00  0.00           H  
ATOM   3328 HG12 ILE A 214      28.048 -14.598 -31.508  1.00  0.00           H  
ATOM   3329 HG21 ILE A 214      25.591 -12.608 -31.144  1.00  0.00           H  
ATOM   3330 HG22 ILE A 214      25.820 -12.159 -29.534  1.00  0.00           H  
ATOM   3331 HG23 ILE A 214      27.241 -12.193 -30.636  1.00  0.00           H  
ATOM   3332 HD11 ILE A 214      26.715 -14.530 -33.120  1.00  0.00           H  
ATOM   3333 HD12 ILE A 214      25.847 -15.997 -32.581  1.00  0.00           H  
ATOM   3334 HD13 ILE A 214      25.185 -14.419 -32.118  1.00  0.00           H  
ATOM   3335  N   ASN A 215      27.740 -12.551 -27.046  1.00  0.88           N  
ATOM   3336  CA  ASN A 215      27.117 -11.625 -26.086  1.00  0.88           C  
ATOM   3337  C   ASN A 215      26.313 -10.650 -26.845  1.00  0.88           C  
ATOM   3338  O   ASN A 215      27.020  -9.897 -27.587  1.00  0.88           O  
ATOM   3339  CB  ASN A 215      28.226 -10.983 -25.205  1.00  0.88           C  
ATOM   3340  CG  ASN A 215      28.736 -11.969 -24.125  1.00  0.88           C  
ATOM   3341  OD1 ASN A 215      29.742 -12.675 -24.398  1.00  0.88           O  
ATOM   3342  ND2 ASN A 215      28.211 -11.952 -22.883  1.00  0.88           N  
ATOM   3343  H   ASN A 215      28.656 -12.324 -27.405  1.00  0.00           H  
ATOM   3344  HA  ASN A 215      26.434 -12.113 -25.390  1.00  0.00           H  
ATOM   3345  HB3 ASN A 215      27.692 -10.189 -24.681  1.00  0.00           H  
ATOM   3346  HB2 ASN A 215      29.053 -10.376 -25.571  1.00  0.00           H  
ATOM   3347 HD22 ASN A 215      28.685 -12.356 -22.088  1.00  0.00           H  
ATOM   3348 HD21 ASN A 215      27.397 -11.364 -22.771  1.00  0.00           H  
ATOM   3349  N   TYR A 216      25.032 -10.441 -26.617  1.00  0.90           N  
ATOM   3350  CA  TYR A 216      24.149  -9.526 -27.334  1.00  0.90           C  
ATOM   3351  C   TYR A 216      23.860  -8.330 -26.370  1.00  0.90           C  
ATOM   3352  O   TYR A 216      23.449  -8.599 -25.237  1.00  0.90           O  
ATOM   3353  CB  TYR A 216      22.883 -10.234 -27.742  1.00  0.90           C  
ATOM   3354  CG  TYR A 216      22.994 -11.542 -28.439  1.00  0.90           C  
ATOM   3355  CD1 TYR A 216      23.010 -11.609 -29.861  1.00  0.90           C  
ATOM   3356  CD2 TYR A 216      22.959 -12.736 -27.758  1.00  0.90           C  
ATOM   3357  CE1 TYR A 216      22.840 -12.866 -30.546  1.00  0.90           C  
ATOM   3358  CE2 TYR A 216      22.896 -14.007 -28.407  1.00  0.90           C  
ATOM   3359  CZ  TYR A 216      22.872 -14.085 -29.832  1.00  0.90           C  
ATOM   3360  OH  TYR A 216      22.798 -15.316 -30.427  1.00  0.90           O  
ATOM   3361  H   TYR A 216      24.605 -11.117 -26.001  1.00  0.00           H  
ATOM   3362  HA  TYR A 216      24.566  -9.211 -28.291  1.00  0.00           H  
ATOM   3363  HB3 TYR A 216      22.463  -9.474 -28.401  1.00  0.00           H  
ATOM   3364  HB2 TYR A 216      22.267 -10.321 -26.847  1.00  0.00           H  
ATOM   3365  HD1 TYR A 216      23.054 -10.655 -30.364  1.00  0.00           H  
ATOM   3366  HD2 TYR A 216      22.871 -12.797 -26.683  1.00  0.00           H  
ATOM   3367  HE1 TYR A 216      22.703 -12.893 -31.617  1.00  0.00           H  
ATOM   3368  HE2 TYR A 216      22.839 -14.879 -27.773  1.00  0.00           H  
ATOM   3369  HH  TYR A 216      23.290 -16.035 -30.025  1.00  0.00           H  
ATOM   3370  N   TYR A 217      23.809  -7.130 -26.939  1.00  0.91           N  
ATOM   3371  CA  TYR A 217      23.789  -5.846 -26.273  1.00  0.91           C  
ATOM   3372  C   TYR A 217      22.762  -5.020 -26.940  1.00  0.91           C  
ATOM   3373  O   TYR A 217      22.157  -5.421 -27.929  1.00  0.91           O  
ATOM   3374  CB  TYR A 217      25.284  -5.277 -26.158  1.00  0.91           C  
ATOM   3375  CG  TYR A 217      26.329  -6.104 -25.437  1.00  0.91           C  
ATOM   3376  CD1 TYR A 217      27.293  -6.854 -26.130  1.00  0.91           C  
ATOM   3377  CD2 TYR A 217      26.362  -6.126 -24.009  1.00  0.91           C  
ATOM   3378  CE1 TYR A 217      28.290  -7.513 -25.408  1.00  0.91           C  
ATOM   3379  CE2 TYR A 217      27.330  -6.808 -23.217  1.00  0.91           C  
ATOM   3380  CZ  TYR A 217      28.310  -7.482 -23.990  1.00  0.91           C  
ATOM   3381  OH  TYR A 217      29.356  -8.233 -23.452  1.00  0.91           O  
ATOM   3382  H   TYR A 217      23.805  -7.105 -27.949  1.00  0.00           H  
ATOM   3383  HA  TYR A 217      23.467  -5.879 -25.232  1.00  0.00           H  
ATOM   3384  HB3 TYR A 217      25.293  -4.288 -25.702  1.00  0.00           H  
ATOM   3385  HB2 TYR A 217      25.585  -5.205 -27.204  1.00  0.00           H  
ATOM   3386  HD1 TYR A 217      27.387  -6.909 -27.205  1.00  0.00           H  
ATOM   3387  HD2 TYR A 217      25.651  -5.547 -23.437  1.00  0.00           H  
ATOM   3388  HE1 TYR A 217      29.136  -7.999 -25.872  1.00  0.00           H  
ATOM   3389  HE2 TYR A 217      27.171  -6.725 -22.151  1.00  0.00           H  
ATOM   3390  HH  TYR A 217      29.533  -8.027 -22.531  1.00  0.00           H  
ATOM   3391  N   TRP A 218      22.521  -3.825 -26.388  1.00  0.90           N  
ATOM   3392  CA  TRP A 218      21.544  -2.824 -26.870  1.00  0.90           C  
ATOM   3393  C   TRP A 218      21.669  -1.614 -25.962  1.00  0.90           C  
ATOM   3394  O   TRP A 218      22.114  -1.729 -24.789  1.00  0.90           O  
ATOM   3395  CB  TRP A 218      20.150  -3.397 -26.856  1.00  0.90           C  
ATOM   3396  CG  TRP A 218      19.580  -3.899 -25.532  1.00  0.90           C  
ATOM   3397  CD1 TRP A 218      19.846  -5.105 -24.883  1.00  0.90           C  
ATOM   3398  CD2 TRP A 218      18.826  -3.124 -24.564  1.00  0.90           C  
ATOM   3399  NE1 TRP A 218      19.425  -5.110 -23.631  1.00  0.90           N  
ATOM   3400  CE2 TRP A 218      18.738  -3.931 -23.402  1.00  0.90           C  
ATOM   3401  CE3 TRP A 218      18.215  -1.852 -24.511  1.00  0.90           C  
ATOM   3402  CZ2 TRP A 218      18.061  -3.442 -22.245  1.00  0.90           C  
ATOM   3403  CZ3 TRP A 218      17.544  -1.367 -23.417  1.00  0.90           C  
ATOM   3404  CH2 TRP A 218      17.505  -2.093 -22.203  1.00  0.90           C  
ATOM   3405  H   TRP A 218      23.019  -3.641 -25.529  1.00  0.00           H  
ATOM   3406  HA  TRP A 218      21.778  -2.461 -27.871  1.00  0.00           H  
ATOM   3407  HB3 TRP A 218      20.117  -4.226 -27.563  1.00  0.00           H  
ATOM   3408  HB2 TRP A 218      19.434  -2.702 -27.296  1.00  0.00           H  
ATOM   3409  HD1 TRP A 218      20.440  -5.937 -25.234  1.00  0.00           H  
ATOM   3410  HE1 TRP A 218      19.598  -5.886 -23.009  1.00  0.00           H  
ATOM   3411  HE3 TRP A 218      18.026  -1.306 -25.423  1.00  0.00           H  
ATOM   3412  HZ2 TRP A 218      18.066  -4.127 -21.411  1.00  0.00           H  
ATOM   3413  HZ3 TRP A 218      17.175  -0.358 -23.521  1.00  0.00           H  
ATOM   3414  HH2 TRP A 218      17.184  -1.745 -21.232  1.00  0.00           H  
ATOM   3415  N   THR A 219      21.328  -0.403 -26.439  1.00  0.90           N  
ATOM   3416  CA  THR A 219      21.037   0.780 -25.679  1.00  0.90           C  
ATOM   3417  C   THR A 219      19.772   1.308 -26.369  1.00  0.90           C  
ATOM   3418  O   THR A 219      19.474   1.064 -27.569  1.00  0.90           O  
ATOM   3419  CB  THR A 219      22.251   1.748 -25.683  1.00  0.90           C  
ATOM   3420  OG1 THR A 219      22.090   2.875 -24.830  1.00  0.90           O  
ATOM   3421  CG2 THR A 219      22.670   2.317 -27.054  1.00  0.90           C  
ATOM   3422  H   THR A 219      20.865  -0.345 -27.335  1.00  0.00           H  
ATOM   3423  HA  THR A 219      20.892   0.586 -24.616  1.00  0.00           H  
ATOM   3424  HB  THR A 219      23.171   1.290 -25.319  1.00  0.00           H  
ATOM   3425  HG1 THR A 219      22.161   2.495 -23.952  1.00  0.00           H  
ATOM   3426 HG21 THR A 219      23.051   1.536 -27.713  1.00  0.00           H  
ATOM   3427 HG22 THR A 219      21.788   2.750 -27.528  1.00  0.00           H  
ATOM   3428 HG23 THR A 219      23.302   3.204 -27.097  1.00  0.00           H  
ATOM   3429  N   LEU A 220      19.024   2.098 -25.545  1.00  0.88           N  
ATOM   3430  CA  LEU A 220      17.954   2.939 -26.060  1.00  0.88           C  
ATOM   3431  C   LEU A 220      18.563   4.249 -26.610  1.00  0.88           C  
ATOM   3432  O   LEU A 220      18.958   5.048 -25.796  1.00  0.88           O  
ATOM   3433  CB  LEU A 220      16.853   3.034 -24.935  1.00  0.88           C  
ATOM   3434  CG  LEU A 220      15.912   4.199 -25.166  1.00  0.88           C  
ATOM   3435  CD1 LEU A 220      15.051   4.132 -26.428  1.00  0.88           C  
ATOM   3436  CD2 LEU A 220      14.885   4.297 -24.016  1.00  0.88           C  
ATOM   3437  H   LEU A 220      19.250   2.255 -24.573  1.00  0.00           H  
ATOM   3438  HA  LEU A 220      17.459   2.595 -26.969  1.00  0.00           H  
ATOM   3439  HB3 LEU A 220      17.283   3.270 -23.961  1.00  0.00           H  
ATOM   3440  HB2 LEU A 220      16.229   2.153 -24.788  1.00  0.00           H  
ATOM   3441  HG  LEU A 220      16.465   5.133 -25.266  1.00  0.00           H  
ATOM   3442 HD11 LEU A 220      14.143   4.734 -26.378  1.00  0.00           H  
ATOM   3443 HD12 LEU A 220      15.673   4.380 -27.288  1.00  0.00           H  
ATOM   3444 HD13 LEU A 220      14.713   3.098 -26.480  1.00  0.00           H  
ATOM   3445 HD21 LEU A 220      15.200   3.956 -23.030  1.00  0.00           H  
ATOM   3446 HD22 LEU A 220      14.661   5.357 -23.894  1.00  0.00           H  
ATOM   3447 HD23 LEU A 220      14.012   3.686 -24.249  1.00  0.00           H  
ATOM   3448  N   LEU A 221      18.727   4.301 -27.951  1.00  0.88           N  
ATOM   3449  CA  LEU A 221      19.338   5.341 -28.704  1.00  0.88           C  
ATOM   3450  C   LEU A 221      18.271   6.386 -28.639  1.00  0.88           C  
ATOM   3451  O   LEU A 221      17.142   6.243 -29.121  1.00  0.88           O  
ATOM   3452  CB  LEU A 221      19.594   4.889 -30.159  1.00  0.88           C  
ATOM   3453  CG  LEU A 221      20.090   5.980 -31.124  1.00  0.88           C  
ATOM   3454  CD1 LEU A 221      21.258   6.920 -30.673  1.00  0.88           C  
ATOM   3455  CD2 LEU A 221      20.390   5.399 -32.474  1.00  0.88           C  
ATOM   3456  H   LEU A 221      18.322   3.579 -28.530  1.00  0.00           H  
ATOM   3457  HA  LEU A 221      20.212   5.696 -28.157  1.00  0.00           H  
ATOM   3458  HB3 LEU A 221      18.711   4.392 -30.561  1.00  0.00           H  
ATOM   3459  HB2 LEU A 221      20.456   4.227 -30.062  1.00  0.00           H  
ATOM   3460  HG  LEU A 221      19.225   6.639 -31.197  1.00  0.00           H  
ATOM   3461 HD11 LEU A 221      21.503   7.599 -31.490  1.00  0.00           H  
ATOM   3462 HD12 LEU A 221      20.995   7.484 -29.778  1.00  0.00           H  
ATOM   3463 HD13 LEU A 221      22.084   6.256 -30.415  1.00  0.00           H  
ATOM   3464 HD21 LEU A 221      19.786   5.934 -33.207  1.00  0.00           H  
ATOM   3465 HD22 LEU A 221      21.438   5.320 -32.763  1.00  0.00           H  
ATOM   3466 HD23 LEU A 221      19.947   4.409 -32.575  1.00  0.00           H  
ATOM   3467  N   GLU A 222      18.540   7.471 -27.846  1.00  0.85           N  
ATOM   3468  CA  GLU A 222      17.691   8.613 -27.623  1.00  0.85           C  
ATOM   3469  C   GLU A 222      17.640   9.611 -28.859  1.00  0.85           C  
ATOM   3470  O   GLU A 222      18.490   9.416 -29.742  1.00  0.85           O  
ATOM   3471  CB  GLU A 222      17.897   9.204 -26.286  1.00  0.85           C  
ATOM   3472  CG  GLU A 222      17.636   8.283 -25.056  1.00  0.85           C  
ATOM   3473  CD  GLU A 222      17.676   8.851 -23.656  1.00  0.85           C  
ATOM   3474  OE1 GLU A 222      18.197   9.980 -23.555  1.00  0.85           O  
ATOM   3475  OE2 GLU A 222      17.132   8.230 -22.725  1.00  0.85           O1-
ATOM   3476  H   GLU A 222      19.420   7.566 -27.359  1.00  0.00           H  
ATOM   3477  HA  GLU A 222      16.667   8.240 -27.667  1.00  0.00           H  
ATOM   3478  HB3 GLU A 222      17.399  10.166 -26.163  1.00  0.00           H  
ATOM   3479  HB2 GLU A 222      18.972   9.384 -26.258  1.00  0.00           H  
ATOM   3480  HG3 GLU A 222      18.444   7.563 -25.191  1.00  0.00           H  
ATOM   3481  HG2 GLU A 222      16.720   7.709 -25.198  1.00  0.00           H  
ATOM   3482  N   PRO A 223      16.572  10.450 -28.972  1.00  0.89           N  
ATOM   3483  CA  PRO A 223      16.413  11.330 -30.100  1.00  0.89           C  
ATOM   3484  C   PRO A 223      17.497  12.399 -30.134  1.00  0.89           C  
ATOM   3485  O   PRO A 223      17.647  13.138 -29.161  1.00  0.89           O  
ATOM   3486  CB  PRO A 223      15.012  11.900 -29.925  1.00  0.89           C  
ATOM   3487  CG  PRO A 223      14.774  11.908 -28.388  1.00  0.89           C  
ATOM   3488  CD  PRO A 223      15.389  10.533 -28.050  1.00  0.89           C  
ATOM   3489  HA  PRO A 223      16.390  10.721 -31.004  1.00  0.00           H  
ATOM   3490  HB3 PRO A 223      14.328  11.174 -30.365  1.00  0.00           H  
ATOM   3491  HB2 PRO A 223      14.901  12.845 -30.457  1.00  0.00           H  
ATOM   3492  HG3 PRO A 223      13.755  12.093 -28.046  1.00  0.00           H  
ATOM   3493  HG2 PRO A 223      15.421  12.693 -27.995  1.00  0.00           H  
ATOM   3494  HD2 PRO A 223      15.582  10.417 -26.983  1.00  0.00           H  
ATOM   3495  HD3 PRO A 223      14.689   9.738 -28.307  1.00  0.00           H  
ATOM   3496  N   GLY A 224      18.242  12.477 -31.250  1.00  0.90           N  
ATOM   3497  CA  GLY A 224      19.272  13.436 -31.538  1.00  0.90           C  
ATOM   3498  C   GLY A 224      20.620  12.951 -31.158  1.00  0.90           C  
ATOM   3499  O   GLY A 224      21.554  13.639 -31.486  1.00  0.90           O  
ATOM   3500  H   GLY A 224      17.986  11.787 -31.941  1.00  0.00           H  
ATOM   3501  HA3 GLY A 224      19.083  14.411 -31.089  1.00  0.00           H  
ATOM   3502  HA2 GLY A 224      19.384  13.570 -32.614  1.00  0.00           H  
ATOM   3503  N   ASP A 225      20.853  11.827 -30.390  1.00  0.89           N  
ATOM   3504  CA  ASP A 225      22.192  11.365 -30.095  1.00  0.89           C  
ATOM   3505  C   ASP A 225      22.913  10.679 -31.292  1.00  0.89           C  
ATOM   3506  O   ASP A 225      22.251  10.250 -32.212  1.00  0.89           O  
ATOM   3507  CB  ASP A 225      22.242  10.480 -28.852  1.00  0.89           C  
ATOM   3508  CG  ASP A 225      21.602  10.992 -27.546  1.00  0.89           C  
ATOM   3509  OD1 ASP A 225      21.387  10.159 -26.652  1.00  0.89           O  
ATOM   3510  OD2 ASP A 225      21.313  12.183 -27.422  1.00  0.89           O1-
ATOM   3511  H   ASP A 225      20.086  11.261 -30.056  1.00  0.00           H  
ATOM   3512  HA  ASP A 225      22.884  12.175 -29.862  1.00  0.00           H  
ATOM   3513  HB3 ASP A 225      23.292  10.298 -28.621  1.00  0.00           H  
ATOM   3514  HB2 ASP A 225      21.802   9.485 -28.911  1.00  0.00           H  
ATOM   3515  N   THR A 226      24.197  10.665 -31.287  1.00  0.89           N  
ATOM   3516  CA  THR A 226      24.986   9.949 -32.175  1.00  0.89           C  
ATOM   3517  C   THR A 226      25.553   8.739 -31.395  1.00  0.89           C  
ATOM   3518  O   THR A 226      26.007   8.867 -30.260  1.00  0.89           O  
ATOM   3519  CB  THR A 226      26.304  10.836 -32.514  1.00  0.89           C  
ATOM   3520  OG1 THR A 226      25.847  11.818 -33.512  1.00  0.89           O  
ATOM   3521  CG2 THR A 226      27.491  10.110 -33.029  1.00  0.89           C  
ATOM   3522  H   THR A 226      24.688  10.992 -30.467  1.00  0.00           H  
ATOM   3523  HA  THR A 226      24.374   9.665 -33.032  1.00  0.00           H  
ATOM   3524  HB  THR A 226      26.714  11.375 -31.660  1.00  0.00           H  
ATOM   3525  HG1 THR A 226      25.083  12.218 -33.087  1.00  0.00           H  
ATOM   3526 HG21 THR A 226      28.159   9.634 -32.310  1.00  0.00           H  
ATOM   3527 HG22 THR A 226      27.244   9.273 -33.682  1.00  0.00           H  
ATOM   3528 HG23 THR A 226      28.085  10.803 -33.624  1.00  0.00           H  
ATOM   3529  N   ILE A 227      25.657   7.613 -32.125  1.00  0.89           N  
ATOM   3530  CA  ILE A 227      26.228   6.380 -31.666  1.00  0.89           C  
ATOM   3531  C   ILE A 227      27.414   6.025 -32.663  1.00  0.89           C  
ATOM   3532  O   ILE A 227      27.250   6.130 -33.878  1.00  0.89           O  
ATOM   3533  CB  ILE A 227      25.177   5.212 -31.568  1.00  0.89           C  
ATOM   3534  CG1 ILE A 227      25.744   4.040 -30.666  1.00  0.89           C  
ATOM   3535  CG2 ILE A 227      24.588   4.684 -32.857  1.00  0.89           C  
ATOM   3536  CD1 ILE A 227      24.650   3.197 -30.058  1.00  0.89           C  
ATOM   3537  H   ILE A 227      25.265   7.712 -33.051  1.00  0.00           H  
ATOM   3538  HA  ILE A 227      26.632   6.525 -30.663  1.00  0.00           H  
ATOM   3539  HB  ILE A 227      24.328   5.547 -30.972  1.00  0.00           H  
ATOM   3540 HG13 ILE A 227      26.463   4.265 -29.878  1.00  0.00           H  
ATOM   3541 HG12 ILE A 227      26.340   3.348 -31.261  1.00  0.00           H  
ATOM   3542 HG21 ILE A 227      23.765   3.980 -32.730  1.00  0.00           H  
ATOM   3543 HG22 ILE A 227      24.188   5.548 -33.388  1.00  0.00           H  
ATOM   3544 HG23 ILE A 227      25.339   4.141 -33.432  1.00  0.00           H  
ATOM   3545 HD11 ILE A 227      24.003   3.891 -29.521  1.00  0.00           H  
ATOM   3546 HD12 ILE A 227      23.982   2.729 -30.782  1.00  0.00           H  
ATOM   3547 HD13 ILE A 227      25.002   2.472 -29.324  1.00  0.00           H  
ATOM   3548  N   ILE A 228      28.509   5.661 -32.056  1.00  0.87           N  
ATOM   3549  CA  ILE A 228      29.772   5.266 -32.732  1.00  0.87           C  
ATOM   3550  C   ILE A 228      30.025   3.825 -32.460  1.00  0.87           C  
ATOM   3551  O   ILE A 228      30.002   3.459 -31.312  1.00  0.87           O  
ATOM   3552  CB  ILE A 228      30.928   6.098 -32.232  1.00  0.87           C  
ATOM   3553  CG1 ILE A 228      30.794   7.628 -32.371  1.00  0.87           C  
ATOM   3554  CG2 ILE A 228      32.310   5.690 -32.946  1.00  0.87           C  
ATOM   3555  CD1 ILE A 228      31.147   8.538 -31.143  1.00  0.87           C  
ATOM   3556  H   ILE A 228      28.435   5.558 -31.054  1.00  0.00           H  
ATOM   3557  HA  ILE A 228      29.641   5.416 -33.804  1.00  0.00           H  
ATOM   3558  HB  ILE A 228      31.035   5.988 -31.153  1.00  0.00           H  
ATOM   3559 HG13 ILE A 228      29.759   7.871 -32.612  1.00  0.00           H  
ATOM   3560 HG12 ILE A 228      31.240   8.064 -33.265  1.00  0.00           H  
ATOM   3561 HG21 ILE A 228      32.401   5.863 -34.019  1.00  0.00           H  
ATOM   3562 HG22 ILE A 228      33.073   6.195 -32.353  1.00  0.00           H  
ATOM   3563 HG23 ILE A 228      32.517   4.654 -32.678  1.00  0.00           H  
ATOM   3564 HD11 ILE A 228      30.607   8.230 -30.247  1.00  0.00           H  
ATOM   3565 HD12 ILE A 228      32.229   8.503 -31.014  1.00  0.00           H  
ATOM   3566 HD13 ILE A 228      30.943   9.594 -31.318  1.00  0.00           H  
ATOM   3567  N   PHE A 229      30.393   2.992 -33.452  1.00  0.89           N  
ATOM   3568  CA  PHE A 229      30.708   1.633 -33.396  1.00  0.89           C  
ATOM   3569  C   PHE A 229      32.168   1.303 -33.776  1.00  0.89           C  
ATOM   3570  O   PHE A 229      32.486   1.126 -34.959  1.00  0.89           O  
ATOM   3571  CB  PHE A 229      29.661   0.873 -34.291  1.00  0.89           C  
ATOM   3572  CG  PHE A 229      28.392   0.387 -33.680  1.00  0.89           C  
ATOM   3573  CD1 PHE A 229      27.288   1.246 -33.537  1.00  0.89           C  
ATOM   3574  CD2 PHE A 229      28.223  -0.950 -33.285  1.00  0.89           C  
ATOM   3575  CE1 PHE A 229      26.072   0.758 -33.074  1.00  0.89           C  
ATOM   3576  CE2 PHE A 229      27.041  -1.403 -32.747  1.00  0.89           C  
ATOM   3577  CZ  PHE A 229      25.922  -0.532 -32.669  1.00  0.89           C  
ATOM   3578  H   PHE A 229      30.467   3.358 -34.390  1.00  0.00           H  
ATOM   3579  HA  PHE A 229      30.587   1.399 -32.338  1.00  0.00           H  
ATOM   3580  HB3 PHE A 229      30.109   0.004 -34.773  1.00  0.00           H  
ATOM   3581  HB2 PHE A 229      29.398   1.595 -35.064  1.00  0.00           H  
ATOM   3582  HD1 PHE A 229      27.418   2.274 -33.837  1.00  0.00           H  
ATOM   3583  HD2 PHE A 229      29.034  -1.659 -33.372  1.00  0.00           H  
ATOM   3584  HE1 PHE A 229      25.205   1.382 -32.908  1.00  0.00           H  
ATOM   3585  HE2 PHE A 229      27.073  -2.452 -32.492  1.00  0.00           H  
ATOM   3586  HZ  PHE A 229      24.945  -0.854 -32.339  1.00  0.00           H  
ATOM   3587  N   GLU A 230      33.021   1.240 -32.797  1.00  0.84           N  
ATOM   3588  CA  GLU A 230      34.443   0.862 -33.050  1.00  0.84           C  
ATOM   3589  C   GLU A 230      34.567  -0.633 -32.990  1.00  0.84           C  
ATOM   3590  O   GLU A 230      33.787  -1.270 -32.243  1.00  0.84           O  
ATOM   3591  CB  GLU A 230      35.414   1.536 -32.054  1.00  0.84           C  
ATOM   3592  CG  GLU A 230      35.200   2.959 -31.887  1.00  0.84           C  
ATOM   3593  CD  GLU A 230      36.290   3.726 -31.158  1.00  0.84           C  
ATOM   3594  OE1 GLU A 230      36.957   3.094 -30.301  1.00  0.84           O  
ATOM   3595  OE2 GLU A 230      36.447   4.925 -31.455  1.00  0.84           O1-
ATOM   3596  H   GLU A 230      32.711   1.225 -31.836  1.00  0.00           H  
ATOM   3597  HA  GLU A 230      34.849   1.176 -34.012  1.00  0.00           H  
ATOM   3598  HB3 GLU A 230      36.326   1.503 -32.652  1.00  0.00           H  
ATOM   3599  HB2 GLU A 230      35.591   0.980 -31.133  1.00  0.00           H  
ATOM   3600  HG3 GLU A 230      34.261   3.086 -31.346  1.00  0.00           H  
ATOM   3601  HG2 GLU A 230      35.159   3.454 -32.857  1.00  0.00           H  
ATOM   3602  N   ALA A 231      35.598  -1.154 -33.664  1.00  0.92           N  
ATOM   3603  CA  ALA A 231      36.026  -2.556 -33.538  1.00  0.92           C  
ATOM   3604  C   ALA A 231      37.365  -2.985 -34.285  1.00  0.92           C  
ATOM   3605  O   ALA A 231      37.904  -2.286 -35.097  1.00  0.92           O  
ATOM   3606  CB  ALA A 231      34.899  -3.564 -33.883  1.00  0.92           C  
ATOM   3607  H   ALA A 231      36.109  -0.522 -34.263  1.00  0.00           H  
ATOM   3608  HA  ALA A 231      36.338  -2.659 -32.498  1.00  0.00           H  
ATOM   3609  HB1 ALA A 231      35.100  -4.579 -33.541  1.00  0.00           H  
ATOM   3610  HB2 ALA A 231      33.999  -3.399 -33.289  1.00  0.00           H  
ATOM   3611  HB3 ALA A 231      34.484  -3.484 -34.888  1.00  0.00           H  
ATOM   3612  N   ASN A 232      37.989  -4.102 -33.874  1.00  0.86           N  
ATOM   3613  CA  ASN A 232      39.065  -4.783 -34.633  1.00  0.86           C  
ATOM   3614  C   ASN A 232      38.655  -6.117 -35.311  1.00  0.86           C  
ATOM   3615  O   ASN A 232      39.326  -6.588 -36.275  1.00  0.86           O  
ATOM   3616  CB  ASN A 232      40.055  -5.180 -33.550  1.00  0.86           C  
ATOM   3617  CG  ASN A 232      41.072  -4.113 -33.052  1.00  0.86           C  
ATOM   3618  OD1 ASN A 232      41.150  -3.022 -33.580  1.00  0.86           O  
ATOM   3619  ND2 ASN A 232      41.923  -4.452 -32.135  1.00  0.86           N  
ATOM   3620  H   ASN A 232      37.552  -4.613 -33.121  1.00  0.00           H  
ATOM   3621  HA  ASN A 232      39.620  -4.200 -35.367  1.00  0.00           H  
ATOM   3622  HB3 ASN A 232      40.760  -5.950 -33.865  1.00  0.00           H  
ATOM   3623  HB2 ASN A 232      39.692  -5.721 -32.676  1.00  0.00           H  
ATOM   3624 HD22 ASN A 232      42.651  -3.813 -31.850  1.00  0.00           H  
ATOM   3625 HD21 ASN A 232      41.879  -5.376 -31.731  1.00  0.00           H  
ATOM   3626  N   GLY A 233      37.628  -6.748 -34.757  1.00  0.93           N  
ATOM   3627  CA  GLY A 233      36.964  -7.949 -35.261  1.00  0.93           C  
ATOM   3628  C   GLY A 233      35.562  -7.975 -34.593  1.00  0.93           C  
ATOM   3629  O   GLY A 233      35.095  -6.998 -34.088  1.00  0.93           O  
ATOM   3630  H   GLY A 233      37.018  -6.342 -34.061  1.00  0.00           H  
ATOM   3631  HA3 GLY A 233      37.528  -8.791 -34.862  1.00  0.00           H  
ATOM   3632  HA2 GLY A 233      36.927  -8.058 -36.345  1.00  0.00           H  
ATOM   3633  N   ASN A 234      35.053  -9.203 -34.540  1.00  0.91           N  
ATOM   3634  CA  ASN A 234      34.010  -9.733 -33.536  1.00  0.91           C  
ATOM   3635  C   ASN A 234      32.596  -9.160 -33.474  1.00  0.91           C  
ATOM   3636  O   ASN A 234      31.799  -9.647 -32.641  1.00  0.91           O  
ATOM   3637  CB  ASN A 234      34.640  -9.734 -32.133  1.00  0.91           C  
ATOM   3638  CG  ASN A 234      35.953 -10.552 -31.936  1.00  0.91           C  
ATOM   3639  OD1 ASN A 234      36.987 -10.243 -32.503  1.00  0.91           O  
ATOM   3640  ND2 ASN A 234      35.887 -11.648 -31.208  1.00  0.91           N  
ATOM   3641  H   ASN A 234      35.576  -9.936 -34.997  1.00  0.00           H  
ATOM   3642  HA  ASN A 234      33.878 -10.760 -33.874  1.00  0.00           H  
ATOM   3643  HB3 ASN A 234      33.973 -10.136 -31.370  1.00  0.00           H  
ATOM   3644  HB2 ASN A 234      34.748  -8.729 -31.725  1.00  0.00           H  
ATOM   3645 HD22 ASN A 234      36.760 -12.080 -30.937  1.00  0.00           H  
ATOM   3646 HD21 ASN A 234      35.059 -12.039 -30.780  1.00  0.00           H  
ATOM   3647  N   LEU A 235      32.277  -8.177 -34.249  1.00  0.93           N  
ATOM   3648  CA  LEU A 235      31.075  -7.324 -34.247  1.00  0.93           C  
ATOM   3649  C   LEU A 235      30.028  -8.092 -35.114  1.00  0.93           C  
ATOM   3650  O   LEU A 235      30.247  -8.336 -36.327  1.00  0.93           O  
ATOM   3651  CB  LEU A 235      31.468  -5.857 -34.595  1.00  0.93           C  
ATOM   3652  CG  LEU A 235      30.345  -4.790 -34.671  1.00  0.93           C  
ATOM   3653  CD1 LEU A 235      29.544  -4.699 -33.385  1.00  0.93           C  
ATOM   3654  CD2 LEU A 235      30.842  -3.434 -35.193  1.00  0.93           C  
ATOM   3655  H   LEU A 235      33.003  -7.814 -34.850  1.00  0.00           H  
ATOM   3656  HA  LEU A 235      30.736  -7.415 -33.214  1.00  0.00           H  
ATOM   3657  HB3 LEU A 235      32.162  -5.972 -35.429  1.00  0.00           H  
ATOM   3658  HB2 LEU A 235      32.039  -5.503 -33.737  1.00  0.00           H  
ATOM   3659  HG  LEU A 235      29.588  -5.057 -35.408  1.00  0.00           H  
ATOM   3660 HD11 LEU A 235      29.906  -5.450 -32.683  1.00  0.00           H  
ATOM   3661 HD12 LEU A 235      29.533  -3.733 -32.882  1.00  0.00           H  
ATOM   3662 HD13 LEU A 235      28.478  -4.832 -33.574  1.00  0.00           H  
ATOM   3663 HD21 LEU A 235      31.663  -3.725 -35.850  1.00  0.00           H  
ATOM   3664 HD22 LEU A 235      30.131  -2.837 -35.764  1.00  0.00           H  
ATOM   3665 HD23 LEU A 235      31.234  -2.790 -34.406  1.00  0.00           H  
ATOM   3666  N   ILE A 236      28.941  -8.426 -34.467  1.00  0.92           N  
ATOM   3667  CA  ILE A 236      27.679  -8.797 -35.035  1.00  0.92           C  
ATOM   3668  C   ILE A 236      26.924  -7.450 -35.077  1.00  0.92           C  
ATOM   3669  O   ILE A 236      26.179  -7.125 -34.165  1.00  0.92           O  
ATOM   3670  CB  ILE A 236      26.903  -9.745 -34.091  1.00  0.92           C  
ATOM   3671  CG1 ILE A 236      27.777 -10.875 -33.555  1.00  0.92           C  
ATOM   3672  CG2 ILE A 236      25.565 -10.179 -34.544  1.00  0.92           C  
ATOM   3673  CD1 ILE A 236      27.992 -11.982 -34.575  1.00  0.92           C  
ATOM   3674  H   ILE A 236      28.787  -8.248 -33.484  1.00  0.00           H  
ATOM   3675  HA  ILE A 236      27.698  -9.166 -36.061  1.00  0.00           H  
ATOM   3676  HB  ILE A 236      26.756  -9.162 -33.182  1.00  0.00           H  
ATOM   3677 HG13 ILE A 236      27.254 -11.375 -32.740  1.00  0.00           H  
ATOM   3678 HG12 ILE A 236      28.726 -10.496 -33.175  1.00  0.00           H  
ATOM   3679 HG21 ILE A 236      24.969  -9.270 -34.465  1.00  0.00           H  
ATOM   3680 HG22 ILE A 236      25.521 -10.517 -35.580  1.00  0.00           H  
ATOM   3681 HG23 ILE A 236      25.191 -10.933 -33.852  1.00  0.00           H  
ATOM   3682 HD11 ILE A 236      28.695 -11.645 -35.336  1.00  0.00           H  
ATOM   3683 HD12 ILE A 236      28.560 -12.786 -34.106  1.00  0.00           H  
ATOM   3684 HD13 ILE A 236      27.114 -12.456 -35.015  1.00  0.00           H  
ATOM   3685  N   ALA A 237      27.179  -6.691 -36.144  1.00  0.95           N  
ATOM   3686  CA  ALA A 237      26.466  -5.461 -36.492  1.00  0.95           C  
ATOM   3687  C   ALA A 237      24.914  -5.633 -36.742  1.00  0.95           C  
ATOM   3688  O   ALA A 237      24.577  -6.736 -37.177  1.00  0.95           O  
ATOM   3689  CB  ALA A 237      27.063  -4.924 -37.802  1.00  0.95           C  
ATOM   3690  H   ALA A 237      27.724  -7.152 -36.858  1.00  0.00           H  
ATOM   3691  HA  ALA A 237      26.724  -4.745 -35.711  1.00  0.00           H  
ATOM   3692  HB1 ALA A 237      26.652  -3.960 -38.101  1.00  0.00           H  
ATOM   3693  HB2 ALA A 237      28.142  -4.877 -37.654  1.00  0.00           H  
ATOM   3694  HB3 ALA A 237      26.929  -5.638 -38.614  1.00  0.00           H  
ATOM   3695  N   PRO A 238      24.118  -4.608 -36.460  1.00  0.95           N  
ATOM   3696  CA  PRO A 238      22.699  -4.559 -36.936  1.00  0.95           C  
ATOM   3697  C   PRO A 238      22.749  -4.127 -38.412  1.00  0.95           C  
ATOM   3698  O   PRO A 238      23.504  -3.252 -38.766  1.00  0.95           O  
ATOM   3699  CB  PRO A 238      22.109  -3.399 -36.156  1.00  0.95           C  
ATOM   3700  CG  PRO A 238      23.255  -2.605 -35.605  1.00  0.95           C  
ATOM   3701  CD  PRO A 238      24.578  -3.399 -35.796  1.00  0.95           C  
ATOM   3702  HA  PRO A 238      22.101  -5.460 -36.802  1.00  0.00           H  
ATOM   3703  HB3 PRO A 238      21.606  -3.910 -35.335  1.00  0.00           H  
ATOM   3704  HB2 PRO A 238      21.349  -2.749 -36.591  1.00  0.00           H  
ATOM   3705  HG3 PRO A 238      23.249  -2.342 -34.547  1.00  0.00           H  
ATOM   3706  HG2 PRO A 238      23.288  -1.704 -36.217  1.00  0.00           H  
ATOM   3707  HD2 PRO A 238      25.312  -2.836 -36.373  1.00  0.00           H  
ATOM   3708  HD3 PRO A 238      24.877  -3.571 -34.762  1.00  0.00           H  
ATOM   3709  N   ARG A 239      21.785  -4.711 -39.175  1.00  0.86           N  
ATOM   3710  CA  ARG A 239      21.329  -4.139 -40.428  1.00  0.86           C  
ATOM   3711  C   ARG A 239      20.035  -3.207 -40.162  1.00  0.86           C  
ATOM   3712  O   ARG A 239      19.784  -2.287 -40.926  1.00  0.86           O  
ATOM   3713  CB  ARG A 239      20.977  -5.170 -41.439  1.00  0.86           C  
ATOM   3714  CG  ARG A 239      20.717  -4.616 -42.853  1.00  0.86           C  
ATOM   3715  CD  ARG A 239      20.664  -5.732 -43.914  1.00  0.86           C  
ATOM   3716  NE  ARG A 239      20.132  -5.205 -45.178  1.00  0.86           N  
ATOM   3717  CZ  ARG A 239      19.552  -5.906 -46.116  1.00  0.86           C  
ATOM   3718  NH1 ARG A 239      18.855  -5.260 -46.986  1.00  0.86           N  
ATOM   3719  NH2 ARG A 239      19.693  -7.222 -46.233  1.00  0.86           N1+
ATOM   3720  H   ARG A 239      21.250  -5.442 -38.728  1.00  0.00           H  
ATOM   3721  HA  ARG A 239      22.185  -3.612 -40.849  1.00  0.00           H  
ATOM   3722  HB3 ARG A 239      20.187  -5.815 -41.053  1.00  0.00           H  
ATOM   3723  HB2 ARG A 239      21.799  -5.887 -41.469  1.00  0.00           H  
ATOM   3724  HG3 ARG A 239      21.462  -3.945 -43.278  1.00  0.00           H  
ATOM   3725  HG2 ARG A 239      19.835  -3.980 -42.773  1.00  0.00           H  
ATOM   3726  HD3 ARG A 239      19.982  -6.483 -43.518  1.00  0.00           H  
ATOM   3727  HD2 ARG A 239      21.651  -6.097 -44.203  1.00  0.00           H  
ATOM   3728  HE  ARG A 239      19.911  -4.220 -45.215  1.00  0.00           H  
ATOM   3729 HH12 ARG A 239      18.061  -5.695 -47.436  1.00  0.00           H  
ATOM   3730 HH11 ARG A 239      18.990  -4.265 -47.085  1.00  0.00           H  
ATOM   3731 HH22 ARG A 239      19.089  -7.720 -46.871  1.00  0.00           H  
ATOM   3732 HH21 ARG A 239      20.409  -7.797 -45.810  1.00  0.00           H  
ATOM   3733  N   TYR A 240      19.250  -3.541 -39.090  1.00  0.89           N  
ATOM   3734  CA  TYR A 240      17.945  -2.858 -38.776  1.00  0.89           C  
ATOM   3735  C   TYR A 240      17.932  -2.487 -37.268  1.00  0.89           C  
ATOM   3736  O   TYR A 240      18.507  -3.305 -36.507  1.00  0.89           O  
ATOM   3737  CB  TYR A 240      16.680  -3.829 -39.110  1.00  0.89           C  
ATOM   3738  CG  TYR A 240      16.540  -4.198 -40.578  1.00  0.89           C  
ATOM   3739  CD1 TYR A 240      17.213  -5.256 -41.155  1.00  0.89           C  
ATOM   3740  CD2 TYR A 240      15.706  -3.333 -41.317  1.00  0.89           C  
ATOM   3741  CE1 TYR A 240      17.131  -5.406 -42.588  1.00  0.89           C  
ATOM   3742  CE2 TYR A 240      15.507  -3.663 -42.725  1.00  0.89           C  
ATOM   3743  CZ  TYR A 240      16.243  -4.644 -43.369  1.00  0.89           C  
ATOM   3744  OH  TYR A 240      16.253  -4.738 -44.702  1.00  0.89           O  
ATOM   3745  H   TYR A 240      19.346  -4.387 -38.547  1.00  0.00           H  
ATOM   3746  HA  TYR A 240      17.810  -1.930 -39.331  1.00  0.00           H  
ATOM   3747  HB3 TYR A 240      15.785  -3.247 -38.888  1.00  0.00           H  
ATOM   3748  HB2 TYR A 240      16.686  -4.715 -38.476  1.00  0.00           H  
ATOM   3749  HD1 TYR A 240      17.870  -5.978 -40.692  1.00  0.00           H  
ATOM   3750  HD2 TYR A 240      15.203  -2.532 -40.796  1.00  0.00           H  
ATOM   3751  HE1 TYR A 240      17.809  -6.139 -42.999  1.00  0.00           H  
ATOM   3752  HE2 TYR A 240      14.823  -3.054 -43.298  1.00  0.00           H  
ATOM   3753  HH  TYR A 240      15.937  -3.935 -45.123  1.00  0.00           H  
ATOM   3754  N   ALA A 241      17.249  -1.446 -36.851  1.00  0.92           N  
ATOM   3755  CA  ALA A 241      16.895  -1.132 -35.450  1.00  0.92           C  
ATOM   3756  C   ALA A 241      15.473  -0.576 -35.412  1.00  0.92           C  
ATOM   3757  O   ALA A 241      14.973  -0.324 -36.441  1.00  0.92           O  
ATOM   3758  CB  ALA A 241      17.907  -0.022 -35.054  1.00  0.92           C  
ATOM   3759  H   ALA A 241      16.706  -0.857 -37.466  1.00  0.00           H  
ATOM   3760  HA  ALA A 241      16.866  -1.992 -34.782  1.00  0.00           H  
ATOM   3761  HB1 ALA A 241      17.695   0.214 -34.011  1.00  0.00           H  
ATOM   3762  HB2 ALA A 241      18.968  -0.275 -35.080  1.00  0.00           H  
ATOM   3763  HB3 ALA A 241      17.780   0.819 -35.736  1.00  0.00           H  
ATOM   3764  N   PHE A 242      14.861  -0.623 -34.212  1.00  0.87           N  
ATOM   3765  CA  PHE A 242      13.449  -0.438 -33.978  1.00  0.87           C  
ATOM   3766  C   PHE A 242      13.225   1.009 -33.544  1.00  0.87           C  
ATOM   3767  O   PHE A 242      13.604   1.316 -32.404  1.00  0.87           O  
ATOM   3768  CB  PHE A 242      12.994  -1.380 -32.879  1.00  0.87           C  
ATOM   3769  CG  PHE A 242      13.192  -2.876 -33.073  1.00  0.87           C  
ATOM   3770  CD1 PHE A 242      12.648  -3.512 -34.183  1.00  0.87           C  
ATOM   3771  CD2 PHE A 242      14.049  -3.637 -32.235  1.00  0.87           C  
ATOM   3772  CE1 PHE A 242      12.750  -4.897 -34.428  1.00  0.87           C  
ATOM   3773  CE2 PHE A 242      14.227  -4.996 -32.453  1.00  0.87           C  
ATOM   3774  CZ  PHE A 242      13.498  -5.572 -33.521  1.00  0.87           C  
ATOM   3775  H   PHE A 242      15.400  -0.857 -33.390  1.00  0.00           H  
ATOM   3776  HA  PHE A 242      12.829  -0.514 -34.872  1.00  0.00           H  
ATOM   3777  HB3 PHE A 242      11.928  -1.219 -32.713  1.00  0.00           H  
ATOM   3778  HB2 PHE A 242      13.587  -1.129 -31.999  1.00  0.00           H  
ATOM   3779  HD1 PHE A 242      12.073  -2.859 -34.822  1.00  0.00           H  
ATOM   3780  HD2 PHE A 242      14.581  -3.130 -31.443  1.00  0.00           H  
ATOM   3781  HE1 PHE A 242      12.208  -5.371 -35.234  1.00  0.00           H  
ATOM   3782  HE2 PHE A 242      15.055  -5.564 -32.055  1.00  0.00           H  
ATOM   3783  HZ  PHE A 242      13.797  -6.600 -33.658  1.00  0.00           H  
ATOM   3784  N   ALA A 243      12.555   1.785 -34.383  1.00  0.90           N  
ATOM   3785  CA  ALA A 243      12.227   3.134 -33.903  1.00  0.90           C  
ATOM   3786  C   ALA A 243      10.850   2.935 -33.273  1.00  0.90           C  
ATOM   3787  O   ALA A 243       9.797   2.660 -33.978  1.00  0.90           O  
ATOM   3788  CB  ALA A 243      12.096   4.190 -35.024  1.00  0.90           C  
ATOM   3789  H   ALA A 243      12.248   1.519 -35.308  1.00  0.00           H  
ATOM   3790  HA  ALA A 243      12.990   3.397 -33.170  1.00  0.00           H  
ATOM   3791  HB1 ALA A 243      11.826   5.157 -34.598  1.00  0.00           H  
ATOM   3792  HB2 ALA A 243      13.050   4.378 -35.516  1.00  0.00           H  
ATOM   3793  HB3 ALA A 243      11.378   4.073 -35.836  1.00  0.00           H  
ATOM   3794  N   LEU A 244      10.832   3.092 -31.954  1.00  0.86           N  
ATOM   3795  CA  LEU A 244       9.670   2.775 -31.131  1.00  0.86           C  
ATOM   3796  C   LEU A 244       8.600   3.872 -31.007  1.00  0.86           C  
ATOM   3797  O   LEU A 244       8.953   5.072 -30.985  1.00  0.86           O  
ATOM   3798  CB  LEU A 244      10.257   2.564 -29.793  1.00  0.86           C  
ATOM   3799  CG  LEU A 244      11.511   1.690 -29.611  1.00  0.86           C  
ATOM   3800  CD1 LEU A 244      11.760   1.410 -28.152  1.00  0.86           C  
ATOM   3801  CD2 LEU A 244      11.283   0.339 -30.314  1.00  0.86           C  
ATOM   3802  H   LEU A 244      11.618   3.497 -31.467  1.00  0.00           H  
ATOM   3803  HA  LEU A 244       9.215   1.844 -31.469  1.00  0.00           H  
ATOM   3804  HB3 LEU A 244       9.489   2.063 -29.203  1.00  0.00           H  
ATOM   3805  HB2 LEU A 244      10.440   3.513 -29.290  1.00  0.00           H  
ATOM   3806  HG  LEU A 244      12.393   2.181 -30.022  1.00  0.00           H  
ATOM   3807 HD11 LEU A 244      11.062   1.897 -27.470  1.00  0.00           H  
ATOM   3808 HD12 LEU A 244      11.748   0.339 -27.954  1.00  0.00           H  
ATOM   3809 HD13 LEU A 244      12.749   1.727 -27.817  1.00  0.00           H  
ATOM   3810 HD21 LEU A 244      12.183  -0.276 -30.347  1.00  0.00           H  
ATOM   3811 HD22 LEU A 244      10.530  -0.215 -29.754  1.00  0.00           H  
ATOM   3812 HD23 LEU A 244      10.862   0.411 -31.317  1.00  0.00           H  
ATOM   3813  N   SER A 245       7.294   3.480 -30.859  1.00  0.85           N  
ATOM   3814  CA  SER A 245       6.130   4.304 -30.454  1.00  0.85           C  
ATOM   3815  C   SER A 245       5.520   3.696 -29.193  1.00  0.85           C  
ATOM   3816  O   SER A 245       5.349   2.489 -29.163  1.00  0.85           O  
ATOM   3817  CB  SER A 245       5.104   4.318 -31.728  1.00  0.85           C  
ATOM   3818  OG  SER A 245       4.059   5.286 -31.486  1.00  0.85           O  
ATOM   3819  H   SER A 245       7.036   2.514 -30.999  1.00  0.00           H  
ATOM   3820  HA  SER A 245       6.431   5.314 -30.175  1.00  0.00           H  
ATOM   3821  HB3 SER A 245       4.565   3.386 -31.900  1.00  0.00           H  
ATOM   3822  HB2 SER A 245       5.602   4.613 -32.652  1.00  0.00           H  
ATOM   3823  HG  SER A 245       3.247   4.953 -31.878  1.00  0.00           H  
ATOM   3824  N   ARG A 246       5.392   4.517 -28.161  1.00  0.71           N  
ATOM   3825  CA  ARG A 246       4.911   4.162 -26.874  1.00  0.71           C  
ATOM   3826  C   ARG A 246       3.441   3.736 -27.005  1.00  0.71           C  
ATOM   3827  O   ARG A 246       3.126   2.595 -26.622  1.00  0.71           O  
ATOM   3828  CB  ARG A 246       5.105   5.274 -25.905  1.00  0.71           C  
ATOM   3829  CG  ARG A 246       6.548   5.557 -25.623  1.00  0.71           C  
ATOM   3830  CD  ARG A 246       7.250   4.696 -24.475  1.00  0.71           C  
ATOM   3831  NE  ARG A 246       8.708   4.843 -24.523  1.00  0.71           N  
ATOM   3832  CZ  ARG A 246       9.660   4.390 -23.722  1.00  0.71           C  
ATOM   3833  NH1 ARG A 246       9.446   3.520 -22.715  1.00  0.71           N  
ATOM   3834  NH2 ARG A 246      10.927   4.876 -23.878  1.00  0.71           N1+
ATOM   3835  H   ARG A 246       5.550   5.479 -28.421  1.00  0.00           H  
ATOM   3836  HA  ARG A 246       5.542   3.336 -26.545  1.00  0.00           H  
ATOM   3837  HB3 ARG A 246       4.577   4.953 -25.007  1.00  0.00           H  
ATOM   3838  HB2 ARG A 246       4.588   6.206 -26.131  1.00  0.00           H  
ATOM   3839  HG3 ARG A 246       6.470   6.493 -25.070  1.00  0.00           H  
ATOM   3840  HG2 ARG A 246       7.192   5.639 -26.500  1.00  0.00           H  
ATOM   3841  HD3 ARG A 246       6.997   3.648 -24.628  1.00  0.00           H  
ATOM   3842  HD2 ARG A 246       6.830   5.044 -23.531  1.00  0.00           H  
ATOM   3843  HE  ARG A 246       9.091   5.423 -25.256  1.00  0.00           H  
ATOM   3844 HH12 ARG A 246      10.268   3.140 -22.265  1.00  0.00           H  
ATOM   3845 HH11 ARG A 246       8.593   3.102 -22.371  1.00  0.00           H  
ATOM   3846 HH22 ARG A 246      11.453   4.653 -23.045  1.00  0.00           H  
ATOM   3847 HH21 ARG A 246      11.103   5.740 -24.368  1.00  0.00           H  
ATOM   3848  N   GLY A 247       2.554   4.621 -27.563  1.00  0.80           N  
ATOM   3849  CA  GLY A 247       1.123   4.433 -27.731  1.00  0.80           C  
ATOM   3850  C   GLY A 247       0.504   4.157 -26.347  1.00  0.80           C  
ATOM   3851  O   GLY A 247       0.981   4.702 -25.317  1.00  0.80           O  
ATOM   3852  H   GLY A 247       2.970   5.529 -27.715  1.00  0.00           H  
ATOM   3853  HA3 GLY A 247       0.920   3.663 -28.475  1.00  0.00           H  
ATOM   3854  HA2 GLY A 247       0.677   5.295 -28.227  1.00  0.00           H  
ATOM   3855  N   PHE A 248      -0.444   3.179 -26.321  1.00  0.58           N  
ATOM   3856  CA  PHE A 248      -1.008   2.747 -25.004  1.00  0.58           C  
ATOM   3857  C   PHE A 248      -0.209   1.745 -24.291  1.00  0.58           C  
ATOM   3858  O   PHE A 248      -0.444   1.543 -23.144  1.00  0.58           O  
ATOM   3859  CB  PHE A 248      -2.467   2.261 -25.204  1.00  0.58           C  
ATOM   3860  CG  PHE A 248      -3.404   3.375 -25.609  1.00  0.58           C  
ATOM   3861  CD1 PHE A 248      -3.693   4.496 -24.832  1.00  0.58           C  
ATOM   3862  CD2 PHE A 248      -3.964   3.289 -26.882  1.00  0.58           C  
ATOM   3863  CE1 PHE A 248      -4.537   5.472 -25.316  1.00  0.58           C  
ATOM   3864  CE2 PHE A 248      -4.793   4.325 -27.347  1.00  0.58           C  
ATOM   3865  CZ  PHE A 248      -5.071   5.420 -26.532  1.00  0.58           C  
ATOM   3866  H   PHE A 248      -0.971   2.915 -27.142  1.00  0.00           H  
ATOM   3867  HA  PHE A 248      -0.988   3.614 -24.344  1.00  0.00           H  
ATOM   3868  HB3 PHE A 248      -2.851   1.827 -24.280  1.00  0.00           H  
ATOM   3869  HB2 PHE A 248      -2.507   1.410 -25.884  1.00  0.00           H  
ATOM   3870  HD1 PHE A 248      -3.248   4.586 -23.852  1.00  0.00           H  
ATOM   3871  HD2 PHE A 248      -3.780   2.424 -27.503  1.00  0.00           H  
ATOM   3872  HE1 PHE A 248      -4.779   6.292 -24.656  1.00  0.00           H  
ATOM   3873  HE2 PHE A 248      -5.168   4.073 -28.328  1.00  0.00           H  
ATOM   3874  HZ  PHE A 248      -5.710   6.221 -26.875  1.00  0.00           H  
ATOM   3875  N   GLY A 249       0.811   1.147 -24.919  1.00  0.56           N  
ATOM   3876  CA  GLY A 249       1.733   0.175 -24.229  1.00  0.56           C  
ATOM   3877  C   GLY A 249       1.100  -1.211 -24.318  1.00  0.56           C  
ATOM   3878  O   GLY A 249       0.231  -1.455 -25.188  1.00  0.56           O  
ATOM   3879  H   GLY A 249       0.999   1.381 -25.884  1.00  0.00           H  
ATOM   3880  HA3 GLY A 249       2.015   0.299 -23.184  1.00  0.00           H  
ATOM   3881  HA2 GLY A 249       2.541   0.244 -24.959  1.00  0.00           H  
ATOM   3882  N   SER A 250       1.664  -2.078 -23.456  1.00  0.76           N  
ATOM   3883  CA  SER A 250       1.440  -3.530 -23.664  1.00  0.76           C  
ATOM   3884  C   SER A 250       1.851  -4.361 -22.495  1.00  0.76           C  
ATOM   3885  O   SER A 250       1.613  -3.850 -21.389  1.00  0.76           O  
ATOM   3886  CB  SER A 250       2.090  -4.018 -25.023  1.00  0.76           C  
ATOM   3887  OG  SER A 250       3.510  -3.915 -24.994  1.00  0.76           O  
ATOM   3888  H   SER A 250       2.445  -1.913 -22.837  1.00  0.00           H  
ATOM   3889  HA  SER A 250       0.363  -3.615 -23.817  1.00  0.00           H  
ATOM   3890  HB3 SER A 250       1.556  -3.649 -25.899  1.00  0.00           H  
ATOM   3891  HB2 SER A 250       1.932  -5.034 -25.383  1.00  0.00           H  
ATOM   3892  HG  SER A 250       3.773  -2.992 -24.990  1.00  0.00           H  
ATOM   3893  N   GLY A 251       2.448  -5.572 -22.672  1.00  0.84           N  
ATOM   3894  CA  GLY A 251       2.655  -6.553 -21.636  1.00  0.84           C  
ATOM   3895  C   GLY A 251       3.096  -7.825 -22.285  1.00  0.84           C  
ATOM   3896  O   GLY A 251       2.685  -8.143 -23.414  1.00  0.84           O  
ATOM   3897  H   GLY A 251       2.727  -5.830 -23.608  1.00  0.00           H  
ATOM   3898  HA3 GLY A 251       1.778  -6.624 -20.993  1.00  0.00           H  
ATOM   3899  HA2 GLY A 251       3.476  -6.117 -21.066  1.00  0.00           H  
ATOM   3900  N   ILE A 252       3.938  -8.560 -21.571  1.00  0.84           N  
ATOM   3901  CA  ILE A 252       4.418  -9.917 -21.952  1.00  0.84           C  
ATOM   3902  C   ILE A 252       3.670 -10.904 -21.029  1.00  0.84           C  
ATOM   3903  O   ILE A 252       3.541 -10.691 -19.817  1.00  0.84           O  
ATOM   3904  CB  ILE A 252       5.958 -10.141 -21.856  1.00  0.84           C  
ATOM   3905  CG1 ILE A 252       6.696  -8.987 -22.705  1.00  0.84           C  
ATOM   3906  CG2 ILE A 252       6.292 -11.567 -22.292  1.00  0.84           C  
ATOM   3907  CD1 ILE A 252       8.045  -8.539 -22.178  1.00  0.84           C  
ATOM   3908  H   ILE A 252       4.380  -8.266 -20.712  1.00  0.00           H  
ATOM   3909  HA  ILE A 252       4.139 -10.128 -22.985  1.00  0.00           H  
ATOM   3910  HB  ILE A 252       6.179 -10.140 -20.789  1.00  0.00           H  
ATOM   3911 HG13 ILE A 252       6.127  -8.060 -22.775  1.00  0.00           H  
ATOM   3912 HG12 ILE A 252       6.872  -9.354 -23.716  1.00  0.00           H  
ATOM   3913 HG21 ILE A 252       5.816 -12.280 -21.620  1.00  0.00           H  
ATOM   3914 HG22 ILE A 252       6.035 -11.751 -23.335  1.00  0.00           H  
ATOM   3915 HG23 ILE A 252       7.358 -11.739 -22.135  1.00  0.00           H  
ATOM   3916 HD11 ILE A 252       8.514  -7.983 -22.990  1.00  0.00           H  
ATOM   3917 HD12 ILE A 252       7.916  -7.940 -21.277  1.00  0.00           H  
ATOM   3918 HD13 ILE A 252       8.679  -9.410 -22.009  1.00  0.00           H  
ATOM   3919  N   ILE A 253       3.251 -12.030 -21.581  1.00  0.81           N  
ATOM   3920  CA  ILE A 253       2.791 -13.251 -20.998  1.00  0.81           C  
ATOM   3921  C   ILE A 253       3.515 -14.488 -21.574  1.00  0.81           C  
ATOM   3922  O   ILE A 253       4.000 -14.403 -22.709  1.00  0.81           O  
ATOM   3923  CB  ILE A 253       1.265 -13.317 -21.219  1.00  0.81           C  
ATOM   3924  CG1 ILE A 253       0.675 -13.163 -22.620  1.00  0.81           C  
ATOM   3925  CG2 ILE A 253       0.684 -12.256 -20.245  1.00  0.81           C  
ATOM   3926  CD1 ILE A 253      -0.802 -13.599 -22.752  1.00  0.81           C  
ATOM   3927  H   ILE A 253       3.361 -12.111 -22.582  1.00  0.00           H  
ATOM   3928  HA  ILE A 253       3.042 -13.327 -19.940  1.00  0.00           H  
ATOM   3929  HB  ILE A 253       0.987 -14.282 -20.798  1.00  0.00           H  
ATOM   3930 HG13 ILE A 253       1.130 -13.836 -23.347  1.00  0.00           H  
ATOM   3931 HG12 ILE A 253       0.736 -12.175 -23.076  1.00  0.00           H  
ATOM   3932 HG21 ILE A 253       0.645 -11.262 -20.690  1.00  0.00           H  
ATOM   3933 HG22 ILE A 253      -0.375 -12.480 -20.107  1.00  0.00           H  
ATOM   3934 HG23 ILE A 253       1.174 -12.245 -19.271  1.00  0.00           H  
ATOM   3935 HD11 ILE A 253      -1.556 -12.908 -22.373  1.00  0.00           H  
ATOM   3936 HD12 ILE A 253      -1.055 -13.709 -23.807  1.00  0.00           H  
ATOM   3937 HD13 ILE A 253      -1.045 -14.528 -22.237  1.00  0.00           H  
ATOM   3938  N   ASN A 254       3.455 -15.594 -20.811  1.00  0.81           N  
ATOM   3939  CA  ASN A 254       3.866 -16.880 -21.199  1.00  0.81           C  
ATOM   3940  C   ASN A 254       2.587 -17.731 -21.048  1.00  0.81           C  
ATOM   3941  O   ASN A 254       2.118 -17.791 -19.940  1.00  0.81           O  
ATOM   3942  CB  ASN A 254       5.035 -17.295 -20.346  1.00  0.81           C  
ATOM   3943  CG  ASN A 254       6.328 -16.565 -20.608  1.00  0.81           C  
ATOM   3944  OD1 ASN A 254       6.800 -15.648 -19.950  1.00  0.81           O  
ATOM   3945  ND2 ASN A 254       7.140 -17.203 -21.481  1.00  0.81           N  
ATOM   3946  H   ASN A 254       3.019 -15.560 -19.900  1.00  0.00           H  
ATOM   3947  HA  ASN A 254       4.282 -16.903 -22.207  1.00  0.00           H  
ATOM   3948  HB3 ASN A 254       5.150 -18.358 -20.558  1.00  0.00           H  
ATOM   3949  HB2 ASN A 254       4.881 -17.148 -19.277  1.00  0.00           H  
ATOM   3950 HD22 ASN A 254       8.032 -16.797 -21.728  1.00  0.00           H  
ATOM   3951 HD21 ASN A 254       6.915 -18.075 -21.938  1.00  0.00           H  
ATOM   3952  N   SER A 255       2.055 -18.260 -22.138  1.00  0.81           N  
ATOM   3953  CA  SER A 255       0.866 -19.054 -22.220  1.00  0.81           C  
ATOM   3954  C   SER A 255       0.771 -19.968 -23.529  1.00  0.81           C  
ATOM   3955  O   SER A 255       1.398 -19.688 -24.550  1.00  0.81           O  
ATOM   3956  CB  SER A 255      -0.351 -18.113 -22.161  1.00  0.81           C  
ATOM   3957  OG  SER A 255      -1.590 -18.841 -22.203  1.00  0.81           O  
ATOM   3958  H   SER A 255       2.511 -18.150 -23.033  1.00  0.00           H  
ATOM   3959  HA  SER A 255       0.922 -19.632 -21.297  1.00  0.00           H  
ATOM   3960  HB3 SER A 255      -0.339 -17.364 -22.952  1.00  0.00           H  
ATOM   3961  HB2 SER A 255      -0.318 -17.539 -21.235  1.00  0.00           H  
ATOM   3962  HG  SER A 255      -2.224 -18.364 -21.662  1.00  0.00           H  
ATOM   3963  N   ASN A 256      -0.026 -21.053 -23.369  1.00  0.76           N  
ATOM   3964  CA  ASN A 256      -0.260 -22.115 -24.316  1.00  0.76           C  
ATOM   3965  C   ASN A 256      -1.759 -21.969 -24.813  1.00  0.76           C  
ATOM   3966  O   ASN A 256      -2.143 -22.870 -25.615  1.00  0.76           O  
ATOM   3967  CB  ASN A 256      -0.209 -23.428 -23.412  1.00  0.76           C  
ATOM   3968  CG  ASN A 256       1.071 -24.240 -23.698  1.00  0.76           C  
ATOM   3969  OD1 ASN A 256       1.702 -24.001 -24.723  1.00  0.76           O  
ATOM   3970  ND2 ASN A 256       1.403 -25.176 -22.865  1.00  0.76           N  
ATOM   3971  H   ASN A 256      -0.456 -21.248 -22.475  1.00  0.00           H  
ATOM   3972  HA  ASN A 256       0.444 -22.031 -25.144  1.00  0.00           H  
ATOM   3973  HB3 ASN A 256      -1.015 -24.088 -23.734  1.00  0.00           H  
ATOM   3974  HB2 ASN A 256      -0.295 -23.176 -22.355  1.00  0.00           H  
ATOM   3975 HD22 ASN A 256       2.321 -25.576 -23.000  1.00  0.00           H  
ATOM   3976 HD21 ASN A 256       0.794 -25.433 -22.100  1.00  0.00           H  
ATOM   3977  N   ALA A 257      -2.529 -21.059 -24.274  1.00  0.87           N  
ATOM   3978  CA  ALA A 257      -3.968 -21.120 -24.443  1.00  0.87           C  
ATOM   3979  C   ALA A 257      -4.399 -20.680 -25.873  1.00  0.87           C  
ATOM   3980  O   ALA A 257      -3.633 -19.890 -26.441  1.00  0.87           O  
ATOM   3981  CB  ALA A 257      -4.585 -20.110 -23.446  1.00  0.87           C  
ATOM   3982  H   ALA A 257      -2.041 -20.417 -23.667  1.00  0.00           H  
ATOM   3983  HA  ALA A 257      -4.444 -22.004 -24.019  1.00  0.00           H  
ATOM   3984  HB1 ALA A 257      -4.635 -20.468 -22.418  1.00  0.00           H  
ATOM   3985  HB2 ALA A 257      -4.109 -19.131 -23.388  1.00  0.00           H  
ATOM   3986  HB3 ALA A 257      -5.632 -20.007 -23.731  1.00  0.00           H  
ATOM   3987  N   PRO A 258      -5.391 -21.317 -26.572  1.00  0.85           N  
ATOM   3988  CA  PRO A 258      -5.693 -21.155 -28.005  1.00  0.85           C  
ATOM   3989  C   PRO A 258      -5.776 -19.674 -28.490  1.00  0.85           C  
ATOM   3990  O   PRO A 258      -6.518 -18.900 -27.850  1.00  0.85           O  
ATOM   3991  CB  PRO A 258      -7.035 -21.892 -28.082  1.00  0.85           C  
ATOM   3992  CG  PRO A 258      -6.869 -22.982 -27.126  1.00  0.85           C  
ATOM   3993  CD  PRO A 258      -6.177 -22.403 -25.949  1.00  0.85           C  
ATOM   3994  HA  PRO A 258      -4.915 -21.720 -28.519  1.00  0.00           H  
ATOM   3995  HB3 PRO A 258      -7.313 -22.236 -29.078  1.00  0.00           H  
ATOM   3996  HB2 PRO A 258      -7.886 -21.243 -27.874  1.00  0.00           H  
ATOM   3997  HG3 PRO A 258      -6.191 -23.713 -27.567  1.00  0.00           H  
ATOM   3998  HG2 PRO A 258      -7.851 -23.425 -26.960  1.00  0.00           H  
ATOM   3999  HD2 PRO A 258      -6.920 -21.977 -25.275  1.00  0.00           H  
ATOM   4000  HD3 PRO A 258      -5.613 -23.113 -25.344  1.00  0.00           H  
ATOM   4001  N   MET A 259      -5.168 -19.396 -29.589  1.00  0.78           N  
ATOM   4002  CA  MET A 259      -5.126 -18.005 -30.084  1.00  0.78           C  
ATOM   4003  C   MET A 259      -6.381 -17.900 -31.010  1.00  0.78           C  
ATOM   4004  O   MET A 259      -6.293 -18.472 -32.097  1.00  0.78           O  
ATOM   4005  CB  MET A 259      -3.811 -17.654 -30.779  1.00  0.78           C  
ATOM   4006  CG  MET A 259      -2.789 -16.961 -29.872  1.00  0.78           C  
ATOM   4007  SD  MET A 259      -3.001 -15.244 -29.831  1.00  0.78           S  
ATOM   4008  CE  MET A 259      -2.298 -14.735 -31.430  1.00  0.78           C  
ATOM   4009  H   MET A 259      -5.076 -20.144 -30.262  1.00  0.00           H  
ATOM   4010  HA  MET A 259      -5.349 -17.272 -29.308  1.00  0.00           H  
ATOM   4011  HB3 MET A 259      -3.993 -16.969 -31.607  1.00  0.00           H  
ATOM   4012  HB2 MET A 259      -3.477 -18.572 -31.262  1.00  0.00           H  
ATOM   4013  HG3 MET A 259      -1.777 -17.066 -30.267  1.00  0.00           H  
ATOM   4014  HG2 MET A 259      -2.838 -17.403 -28.877  1.00  0.00           H  
ATOM   4015  HE1 MET A 259      -2.236 -15.563 -32.135  1.00  0.00           H  
ATOM   4016  HE2 MET A 259      -2.919 -14.016 -31.965  1.00  0.00           H  
ATOM   4017  HE3 MET A 259      -1.286 -14.375 -31.237  1.00  0.00           H  
ATOM   4018  N   ASP A 260      -7.454 -17.226 -30.602  1.00  0.78           N  
ATOM   4019  CA  ASP A 260      -8.729 -17.289 -31.215  1.00  0.78           C  
ATOM   4020  C   ASP A 260      -9.269 -15.921 -31.630  1.00  0.78           C  
ATOM   4021  O   ASP A 260      -8.692 -14.950 -31.153  1.00  0.78           O  
ATOM   4022  CB  ASP A 260      -9.655 -18.161 -30.385  1.00  0.78           C  
ATOM   4023  CG  ASP A 260     -11.025 -18.502 -30.959  1.00  0.78           C  
ATOM   4024  OD1 ASP A 260     -11.941 -18.997 -30.277  1.00  0.78           O  
ATOM   4025  OD2 ASP A 260     -11.298 -18.440 -32.172  1.00  0.78           O1-
ATOM   4026  H   ASP A 260      -7.317 -16.539 -29.874  1.00  0.00           H  
ATOM   4027  HA  ASP A 260      -8.676 -17.783 -32.185  1.00  0.00           H  
ATOM   4028  HB3 ASP A 260      -9.850 -17.670 -29.431  1.00  0.00           H  
ATOM   4029  HB2 ASP A 260      -9.045 -19.016 -30.091  1.00  0.00           H  
ATOM   4030  N   LYS A 261     -10.171 -15.905 -32.584  1.00  0.67           N  
ATOM   4031  CA  LYS A 261     -10.730 -14.759 -33.264  1.00  0.67           C  
ATOM   4032  C   LYS A 261     -11.745 -13.969 -32.419  1.00  0.67           C  
ATOM   4033  O   LYS A 261     -12.324 -13.036 -32.915  1.00  0.67           O  
ATOM   4034  CB  LYS A 261     -11.375 -15.049 -34.609  1.00  0.67           C  
ATOM   4035  CG  LYS A 261     -10.644 -15.920 -35.640  1.00  0.67           C  
ATOM   4036  CD  LYS A 261     -11.455 -16.319 -36.937  1.00  0.67           C  
ATOM   4037  CE  LYS A 261     -11.667 -15.048 -37.855  1.00  0.67           C  
ATOM   4038  NZ  LYS A 261     -12.533 -15.395 -39.114  1.00  0.67           N1+
ATOM   4039  H   LYS A 261     -10.553 -16.833 -32.689  1.00  0.00           H  
ATOM   4040  HA  LYS A 261      -9.960 -14.033 -33.525  1.00  0.00           H  
ATOM   4041  HB3 LYS A 261     -11.533 -14.068 -35.055  1.00  0.00           H  
ATOM   4042  HB2 LYS A 261     -12.339 -15.487 -34.349  1.00  0.00           H  
ATOM   4043  HG3 LYS A 261     -10.324 -16.843 -35.157  1.00  0.00           H  
ATOM   4044  HG2 LYS A 261      -9.729 -15.449 -36.000  1.00  0.00           H  
ATOM   4045  HD3 LYS A 261     -12.322 -16.908 -36.636  1.00  0.00           H  
ATOM   4046  HD2 LYS A 261     -10.850 -16.983 -37.555  1.00  0.00           H  
ATOM   4047  HE3 LYS A 261     -10.753 -14.565 -38.201  1.00  0.00           H  
ATOM   4048  HE2 LYS A 261     -12.209 -14.168 -37.507  1.00  0.00           H  
ATOM   4049  HZ1 LYS A 261     -13.419 -15.831 -38.901  1.00  0.00           H  
ATOM   4050  HZ2 LYS A 261     -12.630 -14.535 -39.633  1.00  0.00           H  
ATOM   4051  HZ3 LYS A 261     -11.907 -15.962 -39.669  1.00  0.00           H  
ATOM   4052  N   CYS A 262     -11.925 -14.307 -31.163  1.00  0.86           N  
ATOM   4053  CA  CYS A 262     -12.682 -13.604 -30.137  1.00  0.86           C  
ATOM   4054  C   CYS A 262     -12.129 -12.201 -29.968  1.00  0.86           C  
ATOM   4055  O   CYS A 262     -10.923 -11.955 -30.039  1.00  0.86           O  
ATOM   4056  CB  CYS A 262     -12.723 -14.426 -28.773  1.00  0.86           C  
ATOM   4057  SG  CYS A 262     -11.274 -15.384 -28.278  1.00  0.86           S  
ATOM   4058  H   CYS A 262     -11.314 -14.979 -30.721  1.00  0.00           H  
ATOM   4059  HA  CYS A 262     -13.664 -13.554 -30.609  1.00  0.00           H  
ATOM   4060  HB3 CYS A 262     -13.622 -15.042 -28.809  1.00  0.00           H  
ATOM   4061  HB2 CYS A 262     -12.996 -13.785 -27.934  1.00  0.00           H  
ATOM   4062  N   ASP A 263     -13.009 -11.276 -29.514  1.00  0.84           N  
ATOM   4063  CA  ASP A 263     -12.529  -9.981 -28.953  1.00  0.84           C  
ATOM   4064  C   ASP A 263     -12.273 -10.189 -27.410  1.00  0.84           C  
ATOM   4065  O   ASP A 263     -12.790 -11.182 -26.863  1.00  0.84           O  
ATOM   4066  CB  ASP A 263     -13.394  -8.741 -29.267  1.00  0.84           C  
ATOM   4067  CG  ASP A 263     -13.415  -8.296 -30.785  1.00  0.84           C  
ATOM   4068  OD1 ASP A 263     -12.911  -8.961 -31.698  1.00  0.84           O  
ATOM   4069  OD2 ASP A 263     -14.061  -7.296 -31.111  1.00  0.84           O1-
ATOM   4070  H   ASP A 263     -14.003 -11.430 -29.423  1.00  0.00           H  
ATOM   4071  HA  ASP A 263     -11.633  -9.736 -29.525  1.00  0.00           H  
ATOM   4072  HB3 ASP A 263     -12.900  -7.919 -28.748  1.00  0.00           H  
ATOM   4073  HB2 ASP A 263     -14.386  -8.964 -28.875  1.00  0.00           H  
ATOM   4074  N   ALA A 264     -11.545  -9.195 -26.798  1.00  0.87           N  
ATOM   4075  CA  ALA A 264     -11.564  -9.121 -25.374  1.00  0.87           C  
ATOM   4076  C   ALA A 264     -11.624  -7.628 -24.868  1.00  0.87           C  
ATOM   4077  O   ALA A 264     -11.036  -6.778 -25.490  1.00  0.87           O  
ATOM   4078  CB  ALA A 264     -10.343  -9.791 -24.758  1.00  0.87           C  
ATOM   4079  H   ALA A 264     -11.017  -8.474 -27.269  1.00  0.00           H  
ATOM   4080  HA  ALA A 264     -12.434  -9.601 -24.924  1.00  0.00           H  
ATOM   4081  HB1 ALA A 264     -10.538 -10.863 -24.723  1.00  0.00           H  
ATOM   4082  HB2 ALA A 264      -9.420  -9.691 -25.330  1.00  0.00           H  
ATOM   4083  HB3 ALA A 264     -10.179  -9.526 -23.714  1.00  0.00           H  
ATOM   4084  N   LYS A 265     -12.077  -7.465 -23.615  1.00  0.78           N  
ATOM   4085  CA  LYS A 265     -11.939  -6.291 -22.704  1.00  0.78           C  
ATOM   4086  C   LYS A 265     -10.849  -6.622 -21.654  1.00  0.78           C  
ATOM   4087  O   LYS A 265      -9.918  -5.844 -21.545  1.00  0.78           O  
ATOM   4088  CB  LYS A 265     -13.321  -6.058 -22.110  1.00  0.78           C  
ATOM   4089  CG  LYS A 265     -13.388  -4.747 -21.248  1.00  0.78           C  
ATOM   4090  CD  LYS A 265     -14.777  -4.557 -20.522  1.00  0.78           C  
ATOM   4091  CE  LYS A 265     -14.929  -3.128 -19.828  1.00  0.78           C  
ATOM   4092  NZ  LYS A 265     -14.254  -2.024 -20.431  1.00  0.78           N1+
ATOM   4093  H   LYS A 265     -12.618  -8.225 -23.231  1.00  0.00           H  
ATOM   4094  HA  LYS A 265     -11.764  -5.412 -23.323  1.00  0.00           H  
ATOM   4095  HB3 LYS A 265     -13.398  -7.008 -21.583  1.00  0.00           H  
ATOM   4096  HB2 LYS A 265     -14.011  -5.978 -22.950  1.00  0.00           H  
ATOM   4097  HG3 LYS A 265     -13.156  -3.995 -22.002  1.00  0.00           H  
ATOM   4098  HG2 LYS A 265     -12.583  -4.647 -20.518  1.00  0.00           H  
ATOM   4099  HD3 LYS A 265     -14.794  -5.273 -19.701  1.00  0.00           H  
ATOM   4100  HD2 LYS A 265     -15.585  -4.786 -21.218  1.00  0.00           H  
ATOM   4101  HE3 LYS A 265     -14.500  -3.256 -18.834  1.00  0.00           H  
ATOM   4102  HE2 LYS A 265     -15.945  -2.737 -19.751  1.00  0.00           H  
ATOM   4103  HZ1 LYS A 265     -13.272  -2.261 -20.465  1.00  0.00           H  
ATOM   4104  HZ2 LYS A 265     -14.709  -1.916 -21.326  1.00  0.00           H  
ATOM   4105  HZ3 LYS A 265     -14.391  -1.199 -19.864  1.00  0.00           H  
ATOM   4106  N   CYS A 266     -11.032  -7.765 -20.993  1.00  0.86           N  
ATOM   4107  CA  CYS A 266     -10.159  -8.317 -19.996  1.00  0.86           C  
ATOM   4108  C   CYS A 266      -9.591  -9.633 -20.602  1.00  0.86           C  
ATOM   4109  O   CYS A 266     -10.351 -10.548 -20.754  1.00  0.86           O  
ATOM   4110  CB  CYS A 266     -10.957  -8.613 -18.745  1.00  0.86           C  
ATOM   4111  SG  CYS A 266     -10.185  -9.434 -17.367  1.00  0.86           S  
ATOM   4112  H   CYS A 266     -11.635  -8.479 -21.377  1.00  0.00           H  
ATOM   4113  HA  CYS A 266      -9.312  -7.716 -19.664  1.00  0.00           H  
ATOM   4114  HB3 CYS A 266     -11.763  -9.277 -19.060  1.00  0.00           H  
ATOM   4115  HB2 CYS A 266     -11.398  -7.722 -18.297  1.00  0.00           H  
ATOM   4116  N   GLN A 267      -8.243  -9.753 -20.813  1.00  0.85           N  
ATOM   4117  CA  GLN A 267      -7.544 -11.009 -21.044  1.00  0.85           C  
ATOM   4118  C   GLN A 267      -6.839 -11.463 -19.706  1.00  0.85           C  
ATOM   4119  O   GLN A 267      -6.339 -10.555 -19.023  1.00  0.85           O  
ATOM   4120  CB  GLN A 267      -6.600 -10.772 -22.220  1.00  0.85           C  
ATOM   4121  CG  GLN A 267      -5.681 -11.872 -22.798  1.00  0.85           C  
ATOM   4122  CD  GLN A 267      -6.610 -12.987 -23.432  1.00  0.85           C  
ATOM   4123  OE1 GLN A 267      -7.229 -12.947 -24.491  1.00  0.85           O  
ATOM   4124  NE2 GLN A 267      -6.640 -14.176 -22.867  1.00  0.85           N  
ATOM   4125  H   GLN A 267      -7.587  -9.038 -20.533  1.00  0.00           H  
ATOM   4126  HA  GLN A 267      -8.137 -11.823 -21.461  1.00  0.00           H  
ATOM   4127  HB3 GLN A 267      -5.929  -9.936 -22.024  1.00  0.00           H  
ATOM   4128  HB2 GLN A 267      -7.089 -10.301 -23.073  1.00  0.00           H  
ATOM   4129  HG3 GLN A 267      -5.062 -12.266 -21.992  1.00  0.00           H  
ATOM   4130  HG2 GLN A 267      -5.022 -11.410 -23.534  1.00  0.00           H  
ATOM   4131 HE22 GLN A 267      -7.109 -14.988 -23.244  1.00  0.00           H  
ATOM   4132 HE21 GLN A 267      -6.147 -14.383 -22.010  1.00  0.00           H  
ATOM   4133  N   THR A 268      -6.753 -12.763 -19.456  1.00  0.88           N  
ATOM   4134  CA  THR A 268      -5.784 -13.273 -18.496  1.00  0.88           C  
ATOM   4135  C   THR A 268      -4.878 -14.256 -19.299  1.00  0.88           C  
ATOM   4136  O   THR A 268      -5.210 -14.725 -20.388  1.00  0.88           O  
ATOM   4137  CB  THR A 268      -6.480 -13.969 -17.275  1.00  0.88           C  
ATOM   4138  OG1 THR A 268      -6.933 -15.294 -17.483  1.00  0.88           O  
ATOM   4139  CG2 THR A 268      -7.591 -13.057 -16.719  1.00  0.88           C  
ATOM   4140  H   THR A 268      -7.331 -13.409 -19.976  1.00  0.00           H  
ATOM   4141  HA  THR A 268      -5.118 -12.457 -18.217  1.00  0.00           H  
ATOM   4142  HB  THR A 268      -5.679 -13.988 -16.535  1.00  0.00           H  
ATOM   4143  HG1 THR A 268      -7.732 -15.180 -18.003  1.00  0.00           H  
ATOM   4144 HG21 THR A 268      -7.114 -12.147 -16.355  1.00  0.00           H  
ATOM   4145 HG22 THR A 268      -8.381 -12.685 -17.373  1.00  0.00           H  
ATOM   4146 HG23 THR A 268      -8.008 -13.578 -15.857  1.00  0.00           H  
ATOM   4147  N   PRO A 269      -3.749 -14.650 -18.593  1.00  0.89           N  
ATOM   4148  CA  PRO A 269      -2.947 -15.700 -19.224  1.00  0.89           C  
ATOM   4149  C   PRO A 269      -3.596 -17.090 -19.455  1.00  0.89           C  
ATOM   4150  O   PRO A 269      -2.913 -17.967 -20.021  1.00  0.89           O  
ATOM   4151  CB  PRO A 269      -1.701 -15.817 -18.264  1.00  0.89           C  
ATOM   4152  CG  PRO A 269      -1.583 -14.417 -17.690  1.00  0.89           C  
ATOM   4153  CD  PRO A 269      -3.002 -13.877 -17.588  1.00  0.89           C  
ATOM   4154  HA  PRO A 269      -2.562 -15.373 -20.190  1.00  0.00           H  
ATOM   4155  HB3 PRO A 269      -0.733 -16.064 -18.701  1.00  0.00           H  
ATOM   4156  HB2 PRO A 269      -1.808 -16.559 -17.472  1.00  0.00           H  
ATOM   4157  HG3 PRO A 269      -0.964 -13.761 -18.303  1.00  0.00           H  
ATOM   4158  HG2 PRO A 269      -1.096 -14.460 -16.715  1.00  0.00           H  
ATOM   4159  HD2 PRO A 269      -3.378 -13.941 -16.567  1.00  0.00           H  
ATOM   4160  HD3 PRO A 269      -3.054 -12.833 -17.895  1.00  0.00           H  
ATOM   4161  N   GLN A 270      -4.793 -17.353 -18.841  1.00  0.84           N  
ATOM   4162  CA  GLN A 270      -5.428 -18.644 -19.014  1.00  0.84           C  
ATOM   4163  C   GLN A 270      -6.666 -18.573 -19.917  1.00  0.84           C  
ATOM   4164  O   GLN A 270      -6.792 -19.418 -20.822  1.00  0.84           O  
ATOM   4165  CB  GLN A 270      -5.774 -19.224 -17.639  1.00  0.84           C  
ATOM   4166  CG  GLN A 270      -4.489 -19.445 -16.801  1.00  0.84           C  
ATOM   4167  CD  GLN A 270      -4.585 -20.082 -15.453  1.00  0.84           C  
ATOM   4168  OE1 GLN A 270      -5.500 -19.809 -14.665  1.00  0.84           O  
ATOM   4169  NE2 GLN A 270      -3.677 -20.998 -15.158  1.00  0.84           N  
ATOM   4170  H   GLN A 270      -5.209 -16.642 -18.257  1.00  0.00           H  
ATOM   4171  HA  GLN A 270      -4.755 -19.379 -19.456  1.00  0.00           H  
ATOM   4172  HB3 GLN A 270      -6.195 -20.224 -17.738  1.00  0.00           H  
ATOM   4173  HB2 GLN A 270      -6.593 -18.668 -17.181  1.00  0.00           H  
ATOM   4174  HG3 GLN A 270      -3.904 -18.533 -16.680  1.00  0.00           H  
ATOM   4175  HG2 GLN A 270      -3.916 -20.162 -17.389  1.00  0.00           H  
ATOM   4176 HE22 GLN A 270      -3.733 -21.461 -14.263  1.00  0.00           H  
ATOM   4177 HE21 GLN A 270      -2.959 -21.204 -15.839  1.00  0.00           H  
ATOM   4178  N   GLY A 271      -7.474 -17.529 -19.777  1.00  0.91           N  
ATOM   4179  CA  GLY A 271      -8.336 -17.101 -20.903  1.00  0.91           C  
ATOM   4180  C   GLY A 271      -9.058 -15.755 -20.626  1.00  0.91           C  
ATOM   4181  O   GLY A 271      -8.743 -15.132 -19.639  1.00  0.91           O  
ATOM   4182  H   GLY A 271      -7.394 -16.899 -18.991  1.00  0.00           H  
ATOM   4183  HA3 GLY A 271      -9.067 -17.894 -21.063  1.00  0.00           H  
ATOM   4184  HA2 GLY A 271      -7.724 -16.901 -21.783  1.00  0.00           H  
ATOM   4185  N   ALA A 272      -9.836 -15.268 -21.594  1.00  0.90           N  
ATOM   4186  CA  ALA A 272     -10.438 -13.944 -21.578  1.00  0.90           C  
ATOM   4187  C   ALA A 272     -11.715 -14.011 -20.716  1.00  0.90           C  
ATOM   4188  O   ALA A 272     -12.446 -14.976 -20.932  1.00  0.90           O  
ATOM   4189  CB  ALA A 272     -10.677 -13.547 -23.021  1.00  0.90           C  
ATOM   4190  H   ALA A 272     -10.246 -15.938 -22.228  1.00  0.00           H  
ATOM   4191  HA  ALA A 272      -9.750 -13.233 -21.120  1.00  0.00           H  
ATOM   4192  HB1 ALA A 272     -11.707 -13.847 -23.215  1.00  0.00           H  
ATOM   4193  HB2 ALA A 272     -10.562 -12.466 -23.095  1.00  0.00           H  
ATOM   4194  HB3 ALA A 272      -9.952 -13.973 -23.717  1.00  0.00           H  
ATOM   4195  N   ILE A 273     -11.835 -13.053 -19.768  1.00  0.86           N  
ATOM   4196  CA  ILE A 273     -12.937 -12.956 -18.897  1.00  0.86           C  
ATOM   4197  C   ILE A 273     -14.062 -12.097 -19.475  1.00  0.86           C  
ATOM   4198  O   ILE A 273     -13.827 -10.984 -19.842  1.00  0.86           O  
ATOM   4199  CB  ILE A 273     -12.555 -12.341 -17.491  1.00  0.86           C  
ATOM   4200  CG1 ILE A 273     -11.274 -12.993 -16.860  1.00  0.86           C  
ATOM   4201  CG2 ILE A 273     -13.716 -12.548 -16.461  1.00  0.86           C  
ATOM   4202  CD1 ILE A 273     -10.714 -12.391 -15.583  1.00  0.86           C  
ATOM   4203  H   ILE A 273     -11.213 -12.257 -19.773  1.00  0.00           H  
ATOM   4204  HA  ILE A 273     -13.448 -13.906 -18.742  1.00  0.00           H  
ATOM   4205  HB  ILE A 273     -12.351 -11.274 -17.574  1.00  0.00           H  
ATOM   4206 HG13 ILE A 273     -10.453 -13.152 -17.560  1.00  0.00           H  
ATOM   4207 HG12 ILE A 273     -11.571 -13.993 -16.544  1.00  0.00           H  
ATOM   4208 HG21 ILE A 273     -13.435 -11.990 -15.568  1.00  0.00           H  
ATOM   4209 HG22 ILE A 273     -14.650 -12.119 -16.824  1.00  0.00           H  
ATOM   4210 HG23 ILE A 273     -13.894 -13.610 -16.295  1.00  0.00           H  
ATOM   4211 HD11 ILE A 273     -11.286 -11.564 -15.161  1.00  0.00           H  
ATOM   4212 HD12 ILE A 273     -10.579 -13.150 -14.812  1.00  0.00           H  
ATOM   4213 HD13 ILE A 273      -9.722 -11.948 -15.673  1.00  0.00           H  
ATOM   4214  N   ASN A 274     -15.256 -12.672 -19.686  1.00  0.76           N  
ATOM   4215  CA  ASN A 274     -16.404 -12.029 -20.281  1.00  0.76           C  
ATOM   4216  C   ASN A 274     -17.421 -11.846 -19.205  1.00  0.76           C  
ATOM   4217  O   ASN A 274     -18.271 -12.709 -18.991  1.00  0.76           O  
ATOM   4218  CB  ASN A 274     -17.005 -12.965 -21.366  1.00  0.76           C  
ATOM   4219  CG  ASN A 274     -16.153 -13.077 -22.691  1.00  0.76           C  
ATOM   4220  OD1 ASN A 274     -15.735 -12.138 -23.322  1.00  0.76           O  
ATOM   4221  ND2 ASN A 274     -15.837 -14.330 -23.134  1.00  0.76           N  
ATOM   4222  H   ASN A 274     -15.242 -13.655 -19.455  1.00  0.00           H  
ATOM   4223  HA  ASN A 274     -16.388 -10.999 -20.636  1.00  0.00           H  
ATOM   4224  HB3 ASN A 274     -17.957 -12.504 -21.629  1.00  0.00           H  
ATOM   4225  HB2 ASN A 274     -17.113 -14.010 -21.076  1.00  0.00           H  
ATOM   4226 HD22 ASN A 274     -15.215 -14.433 -23.924  1.00  0.00           H  
ATOM   4227 HD21 ASN A 274     -16.260 -15.115 -22.659  1.00  0.00           H  
ATOM   4228  N   SER A 275     -17.269 -10.800 -18.433  1.00  0.72           N  
ATOM   4229  CA  SER A 275     -18.280 -10.519 -17.402  1.00  0.72           C  
ATOM   4230  C   SER A 275     -18.326  -9.102 -16.959  1.00  0.72           C  
ATOM   4231  O   SER A 275     -17.460  -8.255 -17.157  1.00  0.72           O  
ATOM   4232  CB  SER A 275     -18.042 -11.441 -16.208  1.00  0.72           C  
ATOM   4233  OG  SER A 275     -19.020 -11.385 -15.247  1.00  0.72           O  
ATOM   4234  H   SER A 275     -16.601 -10.073 -18.646  1.00  0.00           H  
ATOM   4235  HA  SER A 275     -19.255 -10.718 -17.849  1.00  0.00           H  
ATOM   4236  HB3 SER A 275     -17.043 -11.135 -15.895  1.00  0.00           H  
ATOM   4237  HB2 SER A 275     -17.943 -12.478 -16.527  1.00  0.00           H  
ATOM   4238  HG  SER A 275     -18.944 -12.093 -14.604  1.00  0.00           H  
ATOM   4239  N   SER A 276     -19.557  -8.760 -16.536  1.00  0.84           N  
ATOM   4240  CA  SER A 276     -19.956  -7.507 -15.959  1.00  0.84           C  
ATOM   4241  C   SER A 276     -19.658  -7.340 -14.468  1.00  0.84           C  
ATOM   4242  O   SER A 276     -19.501  -6.190 -14.035  1.00  0.84           O  
ATOM   4243  CB  SER A 276     -21.393  -7.254 -16.329  1.00  0.84           C  
ATOM   4244  OG  SER A 276     -22.329  -7.946 -15.494  1.00  0.84           O  
ATOM   4245  H   SER A 276     -20.280  -9.463 -16.472  1.00  0.00           H  
ATOM   4246  HA  SER A 276     -19.394  -6.707 -16.442  1.00  0.00           H  
ATOM   4247  HB3 SER A 276     -21.570  -7.673 -17.320  1.00  0.00           H  
ATOM   4248  HB2 SER A 276     -21.657  -6.200 -16.249  1.00  0.00           H  
ATOM   4249  HG  SER A 276     -22.381  -8.841 -15.837  1.00  0.00           H  
ATOM   4250  N   LEU A 277     -19.499  -8.466 -13.792  1.00  0.84           N  
ATOM   4251  CA  LEU A 277     -19.286  -8.577 -12.393  1.00  0.84           C  
ATOM   4252  C   LEU A 277     -18.111  -7.716 -11.810  1.00  0.84           C  
ATOM   4253  O   LEU A 277     -17.132  -7.482 -12.495  1.00  0.84           O  
ATOM   4254  CB  LEU A 277     -19.338 -10.055 -11.907  1.00  0.84           C  
ATOM   4255  CG  LEU A 277     -20.768 -10.799 -12.091  1.00  0.84           C  
ATOM   4256  CD1 LEU A 277     -20.730 -12.241 -11.724  1.00  0.84           C  
ATOM   4257  CD2 LEU A 277     -21.905 -10.087 -11.389  1.00  0.84           C  
ATOM   4258  H   LEU A 277     -19.722  -9.361 -14.202  1.00  0.00           H  
ATOM   4259  HA  LEU A 277     -20.165  -8.125 -11.933  1.00  0.00           H  
ATOM   4260  HB3 LEU A 277     -19.038 -10.050 -10.859  1.00  0.00           H  
ATOM   4261  HB2 LEU A 277     -18.586 -10.618 -12.461  1.00  0.00           H  
ATOM   4262  HG  LEU A 277     -21.024 -10.735 -13.149  1.00  0.00           H  
ATOM   4263 HD11 LEU A 277     -21.559 -12.748 -12.218  1.00  0.00           H  
ATOM   4264 HD12 LEU A 277     -19.698 -12.538 -11.917  1.00  0.00           H  
ATOM   4265 HD13 LEU A 277     -21.000 -12.370 -10.676  1.00  0.00           H  
ATOM   4266 HD21 LEU A 277     -22.467  -9.467 -12.087  1.00  0.00           H  
ATOM   4267 HD22 LEU A 277     -22.452 -10.875 -10.872  1.00  0.00           H  
ATOM   4268 HD23 LEU A 277     -21.550  -9.332 -10.687  1.00  0.00           H  
ATOM   4269  N   PRO A 278     -18.183  -7.123 -10.546  1.00  0.85           N  
ATOM   4270  CA  PRO A 278     -17.105  -6.330  -9.938  1.00  0.85           C  
ATOM   4271  C   PRO A 278     -15.810  -7.056  -9.375  1.00  0.85           C  
ATOM   4272  O   PRO A 278     -14.742  -6.497  -9.112  1.00  0.85           O  
ATOM   4273  CB  PRO A 278     -17.812  -5.502  -8.884  1.00  0.85           C  
ATOM   4274  CG  PRO A 278     -18.955  -6.386  -8.449  1.00  0.85           C  
ATOM   4275  CD  PRO A 278     -19.331  -7.187  -9.675  1.00  0.85           C  
ATOM   4276  HA  PRO A 278     -16.767  -5.596 -10.669  1.00  0.00           H  
ATOM   4277  HB3 PRO A 278     -18.131  -4.611  -9.423  1.00  0.00           H  
ATOM   4278  HB2 PRO A 278     -17.071  -5.244  -8.127  1.00  0.00           H  
ATOM   4279  HG3 PRO A 278     -19.873  -6.013  -7.992  1.00  0.00           H  
ATOM   4280  HG2 PRO A 278     -18.555  -7.074  -7.704  1.00  0.00           H  
ATOM   4281  HD2 PRO A 278     -19.473  -8.235  -9.414  1.00  0.00           H  
ATOM   4282  HD3 PRO A 278     -20.259  -6.838 -10.130  1.00  0.00           H  
ATOM   4283  N   PHE A 279     -15.996  -8.429  -9.269  1.00  0.82           N  
ATOM   4284  CA  PHE A 279     -14.976  -9.311  -8.708  1.00  0.82           C  
ATOM   4285  C   PHE A 279     -14.695 -10.478  -9.660  1.00  0.82           C  
ATOM   4286  O   PHE A 279     -15.568 -11.041 -10.327  1.00  0.82           O  
ATOM   4287  CB  PHE A 279     -15.265  -9.781  -7.316  1.00  0.82           C  
ATOM   4288  CG  PHE A 279     -15.319  -8.641  -6.297  1.00  0.82           C  
ATOM   4289  CD1 PHE A 279     -14.177  -7.985  -5.883  1.00  0.82           C  
ATOM   4290  CD2 PHE A 279     -16.633  -8.022  -6.005  1.00  0.82           C  
ATOM   4291  CE1 PHE A 279     -14.336  -7.009  -4.987  1.00  0.82           C  
ATOM   4292  CE2 PHE A 279     -16.689  -6.886  -5.167  1.00  0.82           C  
ATOM   4293  CZ  PHE A 279     -15.564  -6.448  -4.565  1.00  0.82           C  
ATOM   4294  H   PHE A 279     -16.921  -8.820  -9.384  1.00  0.00           H  
ATOM   4295  HA  PHE A 279     -13.998  -8.829  -8.687  1.00  0.00           H  
ATOM   4296  HB3 PHE A 279     -14.541 -10.578  -7.143  1.00  0.00           H  
ATOM   4297  HB2 PHE A 279     -16.170 -10.374  -7.188  1.00  0.00           H  
ATOM   4298  HD1 PHE A 279     -13.223  -8.294  -6.285  1.00  0.00           H  
ATOM   4299  HD2 PHE A 279     -17.521  -8.478  -6.419  1.00  0.00           H  
ATOM   4300  HE1 PHE A 279     -13.472  -6.468  -4.629  1.00  0.00           H  
ATOM   4301  HE2 PHE A 279     -17.663  -6.463  -4.969  1.00  0.00           H  
ATOM   4302  HZ  PHE A 279     -15.528  -5.715  -3.773  1.00  0.00           H  
ATOM   4303  N   GLN A 280     -13.468 -11.075  -9.454  1.00  0.81           N  
ATOM   4304  CA  GLN A 280     -13.102 -12.310 -10.110  1.00  0.81           C  
ATOM   4305  C   GLN A 280     -12.116 -13.055  -9.222  1.00  0.81           C  
ATOM   4306  O   GLN A 280     -11.434 -12.489  -8.437  1.00  0.81           O  
ATOM   4307  CB  GLN A 280     -12.508 -11.963 -11.559  1.00  0.81           C  
ATOM   4308  CG  GLN A 280     -11.340 -10.944 -11.670  1.00  0.81           C  
ATOM   4309  CD  GLN A 280     -10.006 -11.715 -11.831  1.00  0.81           C  
ATOM   4310  OE1 GLN A 280      -9.931 -12.951 -11.890  1.00  0.81           O  
ATOM   4311  NE2 GLN A 280      -8.981 -10.962 -11.691  1.00  0.81           N  
ATOM   4312  H   GLN A 280     -12.759 -10.483  -9.045  1.00  0.00           H  
ATOM   4313  HA  GLN A 280     -13.889 -13.043 -10.288  1.00  0.00           H  
ATOM   4314  HB3 GLN A 280     -13.353 -11.400 -11.956  1.00  0.00           H  
ATOM   4315  HB2 GLN A 280     -12.553 -12.849 -12.192  1.00  0.00           H  
ATOM   4316  HG3 GLN A 280     -11.373 -10.276 -10.810  1.00  0.00           H  
ATOM   4317  HG2 GLN A 280     -11.545 -10.411 -12.599  1.00  0.00           H  
ATOM   4318 HE22 GLN A 280      -8.084 -11.409 -11.821  1.00  0.00           H  
ATOM   4319 HE21 GLN A 280      -9.132  -9.997 -11.435  1.00  0.00           H  
ATOM   4320  N   ASN A 281     -11.980 -14.360  -9.522  1.00  0.85           N  
ATOM   4321  CA  ASN A 281     -10.980 -15.243  -8.833  1.00  0.85           C  
ATOM   4322  C   ASN A 281     -10.096 -16.025  -9.834  1.00  0.85           C  
ATOM   4323  O   ASN A 281      -9.563 -17.077  -9.490  1.00  0.85           O  
ATOM   4324  CB  ASN A 281     -11.666 -15.964  -7.686  1.00  0.85           C  
ATOM   4325  CG  ASN A 281     -12.765 -16.955  -8.028  1.00  0.85           C  
ATOM   4326  OD1 ASN A 281     -12.795 -17.431  -9.120  1.00  0.85           O  
ATOM   4327  ND2 ASN A 281     -13.575 -17.408  -7.142  1.00  0.85           N  
ATOM   4328  H   ASN A 281     -12.707 -14.798 -10.069  1.00  0.00           H  
ATOM   4329  HA  ASN A 281     -10.291 -14.532  -8.376  1.00  0.00           H  
ATOM   4330  HB3 ASN A 281     -12.192 -15.253  -7.049  1.00  0.00           H  
ATOM   4331  HB2 ASN A 281     -10.935 -16.361  -6.982  1.00  0.00           H  
ATOM   4332 HD22 ASN A 281     -14.364 -17.995  -7.375  1.00  0.00           H  
ATOM   4333 HD21 ASN A 281     -13.546 -17.118  -6.175  1.00  0.00           H  
ATOM   4334  N   VAL A 282     -10.058 -15.626 -11.125  1.00  0.89           N  
ATOM   4335  CA  VAL A 282      -9.319 -16.313 -12.186  1.00  0.89           C  
ATOM   4336  C   VAL A 282      -7.829 -16.050 -12.056  1.00  0.89           C  
ATOM   4337  O   VAL A 282      -7.072 -17.012 -11.904  1.00  0.89           O  
ATOM   4338  CB  VAL A 282      -9.846 -15.961 -13.583  1.00  0.89           C  
ATOM   4339  CG1 VAL A 282      -9.012 -16.605 -14.729  1.00  0.89           C  
ATOM   4340  CG2 VAL A 282     -11.334 -16.224 -13.836  1.00  0.89           C  
ATOM   4341  H   VAL A 282     -10.384 -14.675 -11.217  1.00  0.00           H  
ATOM   4342  HA  VAL A 282      -9.324 -17.358 -11.876  1.00  0.00           H  
ATOM   4343  HB  VAL A 282      -9.723 -14.879 -13.608  1.00  0.00           H  
ATOM   4344 HG11 VAL A 282      -7.936 -16.740 -14.614  1.00  0.00           H  
ATOM   4345 HG12 VAL A 282      -9.394 -17.591 -14.990  1.00  0.00           H  
ATOM   4346 HG13 VAL A 282      -9.089 -15.972 -15.613  1.00  0.00           H  
ATOM   4347 HG21 VAL A 282     -11.720 -17.169 -13.454  1.00  0.00           H  
ATOM   4348 HG22 VAL A 282     -11.937 -15.498 -13.289  1.00  0.00           H  
ATOM   4349 HG23 VAL A 282     -11.415 -16.083 -14.914  1.00  0.00           H  
ATOM   4350  N   HIS A 283      -7.395 -14.756 -12.027  1.00  0.84           N  
ATOM   4351  CA  HIS A 283      -6.012 -14.402 -12.047  1.00  0.84           C  
ATOM   4352  C   HIS A 283      -5.703 -13.002 -11.466  1.00  0.84           C  
ATOM   4353  O   HIS A 283      -6.408 -12.119 -11.951  1.00  0.84           O  
ATOM   4354  CB  HIS A 283      -5.554 -14.358 -13.530  1.00  0.84           C  
ATOM   4355  CG  HIS A 283      -4.334 -15.185 -13.794  1.00  0.84           C  
ATOM   4356  ND1 HIS A 283      -3.121 -14.741 -13.219  1.00  0.84           N  
ATOM   4357  CD2 HIS A 283      -4.181 -16.360 -14.452  1.00  0.84           C  
ATOM   4358  CE1 HIS A 283      -2.237 -15.549 -13.707  1.00  0.84           C  
ATOM   4359  NE2 HIS A 283      -2.806 -16.506 -14.435  1.00  0.84           N  
ATOM   4360  H   HIS A 283      -8.042 -13.997 -12.191  1.00  0.00           H  
ATOM   4361  HA  HIS A 283      -5.492 -15.219 -11.549  1.00  0.00           H  
ATOM   4362  HB3 HIS A 283      -5.241 -13.356 -13.822  1.00  0.00           H  
ATOM   4363  HB2 HIS A 283      -6.286 -14.816 -14.196  1.00  0.00           H  
ATOM   4364  HD2 HIS A 283      -4.783 -17.109 -14.943  1.00  0.00           H  
ATOM   4365  HE1 HIS A 283      -1.174 -15.525 -13.516  1.00  0.00           H  
ATOM   4366  HE2 HIS A 283      -2.352 -17.289 -14.884  1.00  0.00           H  
ATOM   4367  N   PRO A 284      -4.686 -12.802 -10.542  1.00  0.86           N  
ATOM   4368  CA  PRO A 284      -3.999 -11.507 -10.375  1.00  0.86           C  
ATOM   4369  C   PRO A 284      -3.457 -10.838 -11.635  1.00  0.86           C  
ATOM   4370  O   PRO A 284      -3.472  -9.657 -11.722  1.00  0.86           O  
ATOM   4371  CB  PRO A 284      -2.954 -11.797  -9.255  1.00  0.86           C  
ATOM   4372  CG  PRO A 284      -3.312 -13.113  -8.702  1.00  0.86           C  
ATOM   4373  CD  PRO A 284      -3.967 -13.847  -9.852  1.00  0.86           C  
ATOM   4374  HA  PRO A 284      -4.724 -10.858  -9.882  1.00  0.00           H  
ATOM   4375  HB3 PRO A 284      -3.011 -11.047  -8.467  1.00  0.00           H  
ATOM   4376  HB2 PRO A 284      -1.927 -11.829  -9.620  1.00  0.00           H  
ATOM   4377  HG3 PRO A 284      -4.031 -13.021  -7.888  1.00  0.00           H  
ATOM   4378  HG2 PRO A 284      -2.495 -13.659  -8.229  1.00  0.00           H  
ATOM   4379  HD2 PRO A 284      -3.119 -14.203 -10.438  1.00  0.00           H  
ATOM   4380  HD3 PRO A 284      -4.549 -14.701  -9.508  1.00  0.00           H  
ATOM   4381  N   VAL A 285      -2.952 -11.641 -12.606  1.00  0.85           N  
ATOM   4382  CA  VAL A 285      -2.487 -11.282 -13.888  1.00  0.85           C  
ATOM   4383  C   VAL A 285      -3.704 -11.028 -14.859  1.00  0.85           C  
ATOM   4384  O   VAL A 285      -4.262 -11.905 -15.507  1.00  0.85           O  
ATOM   4385  CB  VAL A 285      -1.406 -12.266 -14.429  1.00  0.85           C  
ATOM   4386  CG1 VAL A 285      -0.742 -11.749 -15.779  1.00  0.85           C  
ATOM   4387  CG2 VAL A 285      -0.383 -12.631 -13.399  1.00  0.85           C  
ATOM   4388  H   VAL A 285      -2.990 -12.646 -12.525  1.00  0.00           H  
ATOM   4389  HA  VAL A 285      -2.045 -10.286 -13.894  1.00  0.00           H  
ATOM   4390  HB  VAL A 285      -1.954 -13.141 -14.779  1.00  0.00           H  
ATOM   4391 HG11 VAL A 285       0.024 -12.432 -16.146  1.00  0.00           H  
ATOM   4392 HG12 VAL A 285      -1.451 -11.484 -16.564  1.00  0.00           H  
ATOM   4393 HG13 VAL A 285      -0.269 -10.789 -15.577  1.00  0.00           H  
ATOM   4394 HG21 VAL A 285      -0.758 -13.192 -12.544  1.00  0.00           H  
ATOM   4395 HG22 VAL A 285       0.396 -13.247 -13.850  1.00  0.00           H  
ATOM   4396 HG23 VAL A 285       0.103 -11.772 -12.936  1.00  0.00           H  
ATOM   4397  N   THR A 286      -4.113  -9.750 -14.821  1.00  0.86           N  
ATOM   4398  CA  THR A 286      -5.094  -9.160 -15.655  1.00  0.86           C  
ATOM   4399  C   THR A 286      -4.289  -8.489 -16.733  1.00  0.86           C  
ATOM   4400  O   THR A 286      -3.359  -7.775 -16.374  1.00  0.86           O  
ATOM   4401  CB  THR A 286      -5.909  -8.123 -14.804  1.00  0.86           C  
ATOM   4402  OG1 THR A 286      -5.044  -7.478 -13.868  1.00  0.86           O  
ATOM   4403  CG2 THR A 286      -6.914  -8.902 -13.866  1.00  0.86           C  
ATOM   4404  H   THR A 286      -3.648  -9.081 -14.224  1.00  0.00           H  
ATOM   4405  HA  THR A 286      -5.669  -9.908 -16.201  1.00  0.00           H  
ATOM   4406  HB  THR A 286      -6.536  -7.442 -15.380  1.00  0.00           H  
ATOM   4407  HG1 THR A 286      -4.591  -6.750 -14.299  1.00  0.00           H  
ATOM   4408 HG21 THR A 286      -7.529  -8.193 -13.312  1.00  0.00           H  
ATOM   4409 HG22 THR A 286      -7.485  -9.687 -14.361  1.00  0.00           H  
ATOM   4410 HG23 THR A 286      -6.246  -9.566 -13.316  1.00  0.00           H  
ATOM   4411  N   ILE A 287      -4.790  -8.430 -17.980  1.00  0.84           N  
ATOM   4412  CA  ILE A 287      -4.290  -7.602 -19.071  1.00  0.84           C  
ATOM   4413  C   ILE A 287      -5.536  -7.034 -19.669  1.00  0.84           C  
ATOM   4414  O   ILE A 287      -6.415  -7.812 -20.152  1.00  0.84           O  
ATOM   4415  CB  ILE A 287      -3.567  -8.449 -20.204  1.00  0.84           C  
ATOM   4416  CG1 ILE A 287      -2.886  -9.663 -19.691  1.00  0.84           C  
ATOM   4417  CG2 ILE A 287      -2.493  -7.595 -21.023  1.00  0.84           C  
ATOM   4418  CD1 ILE A 287      -1.531  -9.389 -18.917  1.00  0.84           C  
ATOM   4419  H   ILE A 287      -5.658  -8.887 -18.221  1.00  0.00           H  
ATOM   4420  HA  ILE A 287      -3.584  -6.877 -18.667  1.00  0.00           H  
ATOM   4421  HB  ILE A 287      -4.225  -8.893 -20.951  1.00  0.00           H  
ATOM   4422 HG13 ILE A 287      -2.644 -10.305 -20.539  1.00  0.00           H  
ATOM   4423 HG12 ILE A 287      -3.579 -10.207 -19.048  1.00  0.00           H  
ATOM   4424 HG21 ILE A 287      -2.972  -6.716 -21.454  1.00  0.00           H  
ATOM   4425 HG22 ILE A 287      -1.837  -6.963 -20.425  1.00  0.00           H  
ATOM   4426 HG23 ILE A 287      -2.094  -8.233 -21.812  1.00  0.00           H  
ATOM   4427 HD11 ILE A 287      -1.597  -8.482 -18.317  1.00  0.00           H  
ATOM   4428 HD12 ILE A 287      -1.313 -10.204 -18.228  1.00  0.00           H  
ATOM   4429 HD13 ILE A 287      -0.639  -9.339 -19.542  1.00  0.00           H  
ATOM   4430  N   GLY A 288      -5.585  -5.676 -19.679  1.00  0.85           N  
ATOM   4431  CA  GLY A 288      -6.850  -4.959 -20.074  1.00  0.85           C  
ATOM   4432  C   GLY A 288      -7.661  -4.616 -18.785  1.00  0.85           C  
ATOM   4433  O   GLY A 288      -7.118  -4.459 -17.683  1.00  0.85           O  
ATOM   4434  H   GLY A 288      -4.799  -5.189 -19.272  1.00  0.00           H  
ATOM   4435  HA3 GLY A 288      -7.429  -5.446 -20.860  1.00  0.00           H  
ATOM   4436  HA2 GLY A 288      -6.610  -4.014 -20.559  1.00  0.00           H  
ATOM   4437  N   GLU A 289      -8.988  -4.405 -18.925  1.00  0.79           N  
ATOM   4438  CA  GLU A 289      -9.805  -3.723 -17.935  1.00  0.79           C  
ATOM   4439  C   GLU A 289     -10.687  -4.696 -17.207  1.00  0.79           C  
ATOM   4440  O   GLU A 289     -11.698  -5.156 -17.675  1.00  0.79           O  
ATOM   4441  CB  GLU A 289     -10.573  -2.593 -18.564  1.00  0.79           C  
ATOM   4442  CG  GLU A 289      -9.656  -1.620 -19.400  1.00  0.79           C  
ATOM   4443  CD  GLU A 289      -9.953  -1.516 -20.908  1.00  0.79           C  
ATOM   4444  OE1 GLU A 289     -11.162  -1.642 -21.278  1.00  0.79           O  
ATOM   4445  OE2 GLU A 289      -9.047  -0.925 -21.524  1.00  0.79           O1-
ATOM   4446  H   GLU A 289      -9.383  -4.438 -19.854  1.00  0.00           H  
ATOM   4447  HA  GLU A 289      -9.127  -3.244 -17.228  1.00  0.00           H  
ATOM   4448  HB3 GLU A 289     -11.078  -2.107 -17.729  1.00  0.00           H  
ATOM   4449  HB2 GLU A 289     -11.392  -3.123 -19.051  1.00  0.00           H  
ATOM   4450  HG3 GLU A 289      -8.594  -1.860 -19.335  1.00  0.00           H  
ATOM   4451  HG2 GLU A 289      -9.763  -0.632 -18.954  1.00  0.00           H  
ATOM   4452  N   CYS A 290      -9.990  -5.337 -16.212  1.00  0.84           N  
ATOM   4453  CA  CYS A 290     -10.607  -6.527 -15.602  1.00  0.84           C  
ATOM   4454  C   CYS A 290     -11.368  -6.210 -14.331  1.00  0.84           C  
ATOM   4455  O   CYS A 290     -11.011  -5.247 -13.649  1.00  0.84           O  
ATOM   4456  CB  CYS A 290      -9.311  -7.341 -15.286  1.00  0.84           C  
ATOM   4457  SG  CYS A 290      -8.661  -8.272 -16.704  1.00  0.84           S  
ATOM   4458  H   CYS A 290      -9.052  -5.067 -15.950  1.00  0.00           H  
ATOM   4459  HA  CYS A 290     -11.177  -7.098 -16.334  1.00  0.00           H  
ATOM   4460  HB3 CYS A 290      -9.529  -8.040 -14.479  1.00  0.00           H  
ATOM   4461  HB2 CYS A 290      -8.506  -6.753 -14.844  1.00  0.00           H  
ATOM   4462  N   PRO A 291     -12.253  -7.096 -13.809  1.00  0.86           N  
ATOM   4463  CA  PRO A 291     -12.659  -7.115 -12.326  1.00  0.86           C  
ATOM   4464  C   PRO A 291     -11.451  -7.192 -11.356  1.00  0.86           C  
ATOM   4465  O   PRO A 291     -10.419  -7.699 -11.767  1.00  0.86           O  
ATOM   4466  CB  PRO A 291     -13.685  -8.210 -12.213  1.00  0.86           C  
ATOM   4467  CG  PRO A 291     -14.045  -8.610 -13.634  1.00  0.86           C  
ATOM   4468  CD  PRO A 291     -12.705  -8.334 -14.438  1.00  0.86           C  
ATOM   4469  HA  PRO A 291     -13.180  -6.161 -12.256  1.00  0.00           H  
ATOM   4470  HB3 PRO A 291     -14.594  -7.832 -11.742  1.00  0.00           H  
ATOM   4471  HB2 PRO A 291     -13.238  -9.099 -11.768  1.00  0.00           H  
ATOM   4472  HG3 PRO A 291     -14.755  -7.867 -13.997  1.00  0.00           H  
ATOM   4473  HG2 PRO A 291     -14.391  -9.644 -13.623  1.00  0.00           H  
ATOM   4474  HD2 PRO A 291     -11.964  -9.113 -14.256  1.00  0.00           H  
ATOM   4475  HD3 PRO A 291     -12.856  -8.349 -15.517  1.00  0.00           H  
ATOM   4476  N   LYS A 292     -11.767  -6.819 -10.122  1.00  0.78           N  
ATOM   4477  CA  LYS A 292     -10.897  -6.987  -8.939  1.00  0.78           C  
ATOM   4478  C   LYS A 292     -10.799  -8.524  -8.564  1.00  0.78           C  
ATOM   4479  O   LYS A 292     -11.760  -9.227  -8.453  1.00  0.78           O  
ATOM   4480  CB  LYS A 292     -11.300  -6.171  -7.743  1.00  0.78           C  
ATOM   4481  CG  LYS A 292     -11.342  -4.621  -8.016  1.00  0.78           C  
ATOM   4482  CD  LYS A 292     -11.590  -3.814  -6.725  1.00  0.78           C  
ATOM   4483  CE  LYS A 292     -11.442  -2.303  -6.842  1.00  0.78           C  
ATOM   4484  NZ  LYS A 292     -10.177  -1.804  -7.376  1.00  0.78           N1+
ATOM   4485  H   LYS A 292     -12.750  -6.707  -9.918  1.00  0.00           H  
ATOM   4486  HA  LYS A 292      -9.905  -6.659  -9.251  1.00  0.00           H  
ATOM   4487  HB3 LYS A 292     -10.692  -6.345  -6.855  1.00  0.00           H  
ATOM   4488  HB2 LYS A 292     -12.289  -6.564  -7.504  1.00  0.00           H  
ATOM   4489  HG3 LYS A 292     -12.100  -4.331  -8.744  1.00  0.00           H  
ATOM   4490  HG2 LYS A 292     -10.362  -4.284  -8.356  1.00  0.00           H  
ATOM   4491  HD3 LYS A 292     -10.855  -4.231  -6.036  1.00  0.00           H  
ATOM   4492  HD2 LYS A 292     -12.560  -4.131  -6.342  1.00  0.00           H  
ATOM   4493  HE3 LYS A 292     -11.655  -1.895  -5.854  1.00  0.00           H  
ATOM   4494  HE2 LYS A 292     -12.239  -2.037  -7.538  1.00  0.00           H  
ATOM   4495  HZ1 LYS A 292     -10.165  -1.872  -8.384  1.00  0.00           H  
ATOM   4496  HZ2 LYS A 292      -9.970  -0.869  -7.058  1.00  0.00           H  
ATOM   4497  HZ3 LYS A 292      -9.503  -2.449  -6.987  1.00  0.00           H  
ATOM   4498  N   TYR A 293      -9.600  -8.931  -8.231  1.00  0.81           N  
ATOM   4499  CA  TYR A 293      -9.183 -10.299  -7.824  1.00  0.81           C  
ATOM   4500  C   TYR A 293      -9.360 -10.378  -6.303  1.00  0.81           C  
ATOM   4501  O   TYR A 293      -8.713  -9.525  -5.665  1.00  0.81           O  
ATOM   4502  CB  TYR A 293      -7.692 -10.574  -8.224  1.00  0.81           C  
ATOM   4503  CG  TYR A 293      -7.247 -11.978  -7.838  1.00  0.81           C  
ATOM   4504  CD1 TYR A 293      -7.494 -13.124  -8.604  1.00  0.81           C  
ATOM   4505  CD2 TYR A 293      -6.569 -12.185  -6.644  1.00  0.81           C  
ATOM   4506  CE1 TYR A 293      -7.119 -14.373  -8.232  1.00  0.81           C  
ATOM   4507  CE2 TYR A 293      -6.109 -13.513  -6.242  1.00  0.81           C  
ATOM   4508  CZ  TYR A 293      -6.384 -14.649  -7.076  1.00  0.81           C  
ATOM   4509  OH  TYR A 293      -6.036 -15.941  -6.685  1.00  0.81           O  
ATOM   4510  H   TYR A 293      -8.830  -8.287  -8.343  1.00  0.00           H  
ATOM   4511  HA  TYR A 293      -9.776 -11.023  -8.382  1.00  0.00           H  
ATOM   4512  HB3 TYR A 293      -7.031  -9.852  -7.743  1.00  0.00           H  
ATOM   4513  HB2 TYR A 293      -7.576 -10.360  -9.286  1.00  0.00           H  
ATOM   4514  HD1 TYR A 293      -8.093 -13.088  -9.503  1.00  0.00           H  
ATOM   4515  HD2 TYR A 293      -6.192 -11.296  -6.159  1.00  0.00           H  
ATOM   4516  HE1 TYR A 293      -7.242 -15.142  -8.981  1.00  0.00           H  
ATOM   4517  HE2 TYR A 293      -5.556 -13.628  -5.321  1.00  0.00           H  
ATOM   4518  HH  TYR A 293      -5.348 -15.911  -6.016  1.00  0.00           H  
ATOM   4519  N   VAL A 294     -10.097 -11.304  -5.779  1.00  0.85           N  
ATOM   4520  CA  VAL A 294     -10.277 -11.656  -4.348  1.00  0.85           C  
ATOM   4521  C   VAL A 294     -10.262 -13.158  -4.197  1.00  0.85           C  
ATOM   4522  O   VAL A 294     -10.559 -13.903  -5.149  1.00  0.85           O  
ATOM   4523  CB  VAL A 294     -11.667 -11.010  -3.792  1.00  0.85           C  
ATOM   4524  CG1 VAL A 294     -11.457  -9.444  -3.600  1.00  0.85           C  
ATOM   4525  CG2 VAL A 294     -12.806 -11.223  -4.712  1.00  0.85           C  
ATOM   4526  H   VAL A 294     -10.468 -11.922  -6.487  1.00  0.00           H  
ATOM   4527  HA  VAL A 294      -9.507 -11.301  -3.662  1.00  0.00           H  
ATOM   4528  HB  VAL A 294     -11.963 -11.487  -2.858  1.00  0.00           H  
ATOM   4529 HG11 VAL A 294     -11.194  -8.968  -4.545  1.00  0.00           H  
ATOM   4530 HG12 VAL A 294     -12.234  -8.927  -3.037  1.00  0.00           H  
ATOM   4531 HG13 VAL A 294     -10.513  -9.327  -3.067  1.00  0.00           H  
ATOM   4532 HG21 VAL A 294     -13.707 -10.781  -4.285  1.00  0.00           H  
ATOM   4533 HG22 VAL A 294     -12.743 -10.662  -5.645  1.00  0.00           H  
ATOM   4534 HG23 VAL A 294     -12.961 -12.273  -4.958  1.00  0.00           H  
ATOM   4535  N   ARG A 295      -9.692 -13.551  -3.035  1.00  0.77           N  
ATOM   4536  CA  ARG A 295      -9.551 -14.993  -2.737  1.00  0.77           C  
ATOM   4537  C   ARG A 295     -10.908 -15.675  -2.291  1.00  0.77           C  
ATOM   4538  O   ARG A 295     -10.864 -16.836  -1.844  1.00  0.77           O  
ATOM   4539  CB  ARG A 295      -8.412 -15.162  -1.656  1.00  0.77           C  
ATOM   4540  CG  ARG A 295      -6.959 -14.602  -2.050  1.00  0.77           C  
ATOM   4541  CD  ARG A 295      -5.863 -14.662  -0.986  1.00  0.77           C  
ATOM   4542  NE  ARG A 295      -5.571 -16.081  -0.534  1.00  0.77           N  
ATOM   4543  CZ  ARG A 295      -4.968 -16.429   0.625  1.00  0.77           C  
ATOM   4544  NH1 ARG A 295      -4.463 -15.586   1.539  1.00  0.77           N  
ATOM   4545  NH2 ARG A 295      -4.773 -17.709   0.860  1.00  0.77           N1+
ATOM   4546  H   ARG A 295      -9.259 -12.945  -2.352  1.00  0.00           H  
ATOM   4547  HA  ARG A 295      -9.150 -15.515  -3.607  1.00  0.00           H  
ATOM   4548  HB3 ARG A 295      -8.268 -16.242  -1.640  1.00  0.00           H  
ATOM   4549  HB2 ARG A 295      -8.791 -14.859  -0.679  1.00  0.00           H  
ATOM   4550  HG3 ARG A 295      -7.223 -13.584  -2.335  1.00  0.00           H  
ATOM   4551  HG2 ARG A 295      -6.508 -15.151  -2.877  1.00  0.00           H  
ATOM   4552  HD3 ARG A 295      -6.221 -14.074  -0.140  1.00  0.00           H  
ATOM   4553  HD2 ARG A 295      -4.998 -14.098  -1.336  1.00  0.00           H  
ATOM   4554  HE  ARG A 295      -5.427 -16.727  -1.297  1.00  0.00           H  
ATOM   4555 HH12 ARG A 295      -3.883 -15.893   2.308  1.00  0.00           H  
ATOM   4556 HH11 ARG A 295      -4.688 -14.605   1.464  1.00  0.00           H  
ATOM   4557 HH22 ARG A 295      -4.530 -18.148   1.737  1.00  0.00           H  
ATOM   4558 HH21 ARG A 295      -5.186 -18.384   0.232  1.00  0.00           H  
ATOM   4559  N   SER A 296     -11.980 -14.916  -2.284  1.00  0.84           N  
ATOM   4560  CA  SER A 296     -13.375 -15.299  -2.236  1.00  0.84           C  
ATOM   4561  C   SER A 296     -13.811 -16.617  -3.063  1.00  0.84           C  
ATOM   4562  O   SER A 296     -13.297 -16.766  -4.207  1.00  0.84           O  
ATOM   4563  CB  SER A 296     -14.154 -14.044  -2.599  1.00  0.84           C  
ATOM   4564  OG  SER A 296     -14.001 -13.150  -1.561  1.00  0.84           O  
ATOM   4565  H   SER A 296     -11.885 -13.915  -2.378  1.00  0.00           H  
ATOM   4566  HA  SER A 296     -13.575 -15.656  -1.226  1.00  0.00           H  
ATOM   4567  HB3 SER A 296     -15.224 -14.256  -2.587  1.00  0.00           H  
ATOM   4568  HB2 SER A 296     -13.780 -13.648  -3.543  1.00  0.00           H  
ATOM   4569  HG  SER A 296     -14.395 -13.537  -0.775  1.00  0.00           H  
ATOM   4570  N   ALA A 297     -14.763 -17.419  -2.565  1.00  0.84           N  
ATOM   4571  CA  ALA A 297     -15.343 -18.462  -3.366  1.00  0.84           C  
ATOM   4572  C   ALA A 297     -16.694 -17.970  -3.885  1.00  0.84           C  
ATOM   4573  O   ALA A 297     -17.016 -18.245  -5.031  1.00  0.84           O  
ATOM   4574  CB  ALA A 297     -15.511 -19.666  -2.389  1.00  0.84           C  
ATOM   4575  H   ALA A 297     -15.072 -17.306  -1.610  1.00  0.00           H  
ATOM   4576  HA  ALA A 297     -14.604 -18.664  -4.142  1.00  0.00           H  
ATOM   4577  HB1 ALA A 297     -16.260 -20.325  -2.829  1.00  0.00           H  
ATOM   4578  HB2 ALA A 297     -14.587 -20.222  -2.226  1.00  0.00           H  
ATOM   4579  HB3 ALA A 297     -16.027 -19.391  -1.469  1.00  0.00           H  
ATOM   4580  N   LYS A 298     -17.511 -17.358  -3.072  1.00  0.80           N  
ATOM   4581  CA  LYS A 298     -18.835 -16.934  -3.451  1.00  0.80           C  
ATOM   4582  C   LYS A 298     -19.026 -15.610  -2.759  1.00  0.80           C  
ATOM   4583  O   LYS A 298     -18.730 -15.554  -1.562  1.00  0.80           O  
ATOM   4584  CB  LYS A 298     -19.848 -18.108  -3.200  1.00  0.80           C  
ATOM   4585  CG  LYS A 298     -20.238 -18.333  -1.765  1.00  0.80           C  
ATOM   4586  CD  LYS A 298     -21.118 -19.534  -1.538  1.00  0.80           C  
ATOM   4587  CE  LYS A 298     -21.385 -19.750  -0.054  1.00  0.80           C  
ATOM   4588  NZ  LYS A 298     -22.208 -20.934   0.181  1.00  0.80           N1+
ATOM   4589  H   LYS A 298     -17.125 -17.126  -2.167  1.00  0.00           H  
ATOM   4590  HA  LYS A 298     -18.909 -16.741  -4.521  1.00  0.00           H  
ATOM   4591  HB3 LYS A 298     -19.613 -19.075  -3.645  1.00  0.00           H  
ATOM   4592  HB2 LYS A 298     -20.785 -17.782  -3.653  1.00  0.00           H  
ATOM   4593  HG3 LYS A 298     -20.948 -17.552  -1.494  1.00  0.00           H  
ATOM   4594  HG2 LYS A 298     -19.413 -18.311  -1.052  1.00  0.00           H  
ATOM   4595  HD3 LYS A 298     -20.608 -20.334  -2.075  1.00  0.00           H  
ATOM   4596  HD2 LYS A 298     -22.017 -19.344  -2.125  1.00  0.00           H  
ATOM   4597  HE3 LYS A 298     -21.745 -18.801   0.344  1.00  0.00           H  
ATOM   4598  HE2 LYS A 298     -20.418 -19.958   0.405  1.00  0.00           H  
ATOM   4599  HZ1 LYS A 298     -21.936 -21.130   1.135  1.00  0.00           H  
ATOM   4600  HZ2 LYS A 298     -23.206 -20.777   0.214  1.00  0.00           H  
ATOM   4601  HZ3 LYS A 298     -21.916 -21.681  -0.432  1.00  0.00           H  
ATOM   4602  N   LEU A 299     -19.625 -14.614  -3.421  1.00  0.85           N  
ATOM   4603  CA  LEU A 299     -20.039 -13.356  -2.842  1.00  0.85           C  
ATOM   4604  C   LEU A 299     -21.535 -13.216  -3.056  1.00  0.85           C  
ATOM   4605  O   LEU A 299     -21.933 -12.443  -3.918  1.00  0.85           O  
ATOM   4606  CB  LEU A 299     -19.227 -12.208  -3.534  1.00  0.85           C  
ATOM   4607  CG  LEU A 299     -17.650 -12.186  -3.424  1.00  0.85           C  
ATOM   4608  CD1 LEU A 299     -17.028 -11.032  -4.200  1.00  0.85           C  
ATOM   4609  CD2 LEU A 299     -17.260 -12.166  -1.959  1.00  0.85           C  
ATOM   4610  H   LEU A 299     -20.126 -14.846  -4.267  1.00  0.00           H  
ATOM   4611  HA  LEU A 299     -19.886 -13.141  -1.784  1.00  0.00           H  
ATOM   4612  HB3 LEU A 299     -19.584 -11.226  -3.224  1.00  0.00           H  
ATOM   4613  HB2 LEU A 299     -19.460 -12.164  -4.598  1.00  0.00           H  
ATOM   4614  HG  LEU A 299     -17.210 -13.135  -3.730  1.00  0.00           H  
ATOM   4615 HD11 LEU A 299     -16.788 -10.181  -3.562  1.00  0.00           H  
ATOM   4616 HD12 LEU A 299     -16.107 -11.361  -4.683  1.00  0.00           H  
ATOM   4617 HD13 LEU A 299     -17.660 -10.610  -4.982  1.00  0.00           H  
ATOM   4618 HD21 LEU A 299     -17.106 -13.119  -1.454  1.00  0.00           H  
ATOM   4619 HD22 LEU A 299     -16.279 -11.708  -1.831  1.00  0.00           H  
ATOM   4620 HD23 LEU A 299     -17.926 -11.535  -1.369  1.00  0.00           H  
ATOM   4621  N   ARG A 300     -22.332 -14.034  -2.244  1.00  0.79           N  
ATOM   4622  CA  ARG A 300     -23.733 -14.267  -2.433  1.00  0.79           C  
ATOM   4623  C   ARG A 300     -24.508 -13.306  -1.586  1.00  0.79           C  
ATOM   4624  O   ARG A 300     -24.403 -13.335  -0.391  1.00  0.79           O  
ATOM   4625  CB  ARG A 300     -24.050 -15.756  -2.192  1.00  0.79           C  
ATOM   4626  CG  ARG A 300     -25.496 -16.146  -2.393  1.00  0.79           C  
ATOM   4627  CD  ARG A 300     -25.770 -17.670  -2.328  1.00  0.79           C  
ATOM   4628  NE  ARG A 300     -25.043 -18.379  -3.449  1.00  0.79           N  
ATOM   4629  CZ  ARG A 300     -25.336 -18.316  -4.775  1.00  0.79           C  
ATOM   4630  NH1 ARG A 300     -26.346 -17.728  -5.298  1.00  0.79           N  
ATOM   4631  NH2 ARG A 300     -24.444 -18.908  -5.563  1.00  0.79           N1+
ATOM   4632  H   ARG A 300     -21.918 -14.505  -1.452  1.00  0.00           H  
ATOM   4633  HA  ARG A 300     -23.985 -14.089  -3.478  1.00  0.00           H  
ATOM   4634  HB3 ARG A 300     -23.634 -16.196  -1.286  1.00  0.00           H  
ATOM   4635  HB2 ARG A 300     -23.420 -16.301  -2.896  1.00  0.00           H  
ATOM   4636  HG3 ARG A 300     -25.935 -15.686  -3.279  1.00  0.00           H  
ATOM   4637  HG2 ARG A 300     -26.019 -15.620  -1.594  1.00  0.00           H  
ATOM   4638  HD3 ARG A 300     -26.827 -17.933  -2.372  1.00  0.00           H  
ATOM   4639  HD2 ARG A 300     -25.277 -17.995  -1.412  1.00  0.00           H  
ATOM   4640  HE  ARG A 300     -24.360 -19.064  -3.158  1.00  0.00           H  
ATOM   4641 HH12 ARG A 300     -26.751 -18.227  -6.078  1.00  0.00           H  
ATOM   4642 HH11 ARG A 300     -27.100 -17.268  -4.807  1.00  0.00           H  
ATOM   4643 HH22 ARG A 300     -24.607 -19.006  -6.555  1.00  0.00           H  
ATOM   4644 HH21 ARG A 300     -23.596 -19.246  -5.129  1.00  0.00           H  
ATOM   4645  N   MET A 301     -25.242 -12.372  -2.243  1.00  0.84           N  
ATOM   4646  CA  MET A 301     -26.001 -11.196  -1.728  1.00  0.84           C  
ATOM   4647  C   MET A 301     -27.502 -11.479  -1.961  1.00  0.84           C  
ATOM   4648  O   MET A 301     -27.968 -11.839  -3.046  1.00  0.84           O  
ATOM   4649  CB  MET A 301     -25.469  -9.886  -2.299  1.00  0.84           C  
ATOM   4650  CG  MET A 301     -26.359  -8.679  -2.195  1.00  0.84           C  
ATOM   4651  SD  MET A 301     -25.494  -7.242  -2.910  1.00  0.84           S  
ATOM   4652  CE  MET A 301     -26.489  -6.699  -4.307  1.00  0.84           C  
ATOM   4653  H   MET A 301     -25.253 -12.453  -3.250  1.00  0.00           H  
ATOM   4654  HA  MET A 301     -25.799 -11.201  -0.657  1.00  0.00           H  
ATOM   4655  HB3 MET A 301     -25.353 -10.094  -3.363  1.00  0.00           H  
ATOM   4656  HB2 MET A 301     -24.508  -9.633  -1.851  1.00  0.00           H  
ATOM   4657  HG3 MET A 301     -26.673  -8.397  -1.190  1.00  0.00           H  
ATOM   4658  HG2 MET A 301     -27.250  -8.826  -2.806  1.00  0.00           H  
ATOM   4659  HE1 MET A 301     -27.466  -6.344  -3.975  1.00  0.00           H  
ATOM   4660  HE2 MET A 301     -26.133  -5.779  -4.770  1.00  0.00           H  
ATOM   4661  HE3 MET A 301     -26.496  -7.449  -5.098  1.00  0.00           H  
ATOM   4662  N   VAL A 302     -28.284 -11.261  -0.926  1.00  0.83           N  
ATOM   4663  CA  VAL A 302     -29.706 -11.487  -0.948  1.00  0.83           C  
ATOM   4664  C   VAL A 302     -30.485 -10.344  -1.739  1.00  0.83           C  
ATOM   4665  O   VAL A 302     -30.165  -9.158  -1.492  1.00  0.83           O  
ATOM   4666  CB  VAL A 302     -30.341 -11.447   0.549  1.00  0.83           C  
ATOM   4667  CG1 VAL A 302     -29.949 -10.210   1.403  1.00  0.83           C  
ATOM   4668  CG2 VAL A 302     -31.864 -11.580   0.503  1.00  0.83           C  
ATOM   4669  H   VAL A 302     -27.901 -11.026  -0.022  1.00  0.00           H  
ATOM   4670  HA  VAL A 302     -29.884 -12.516  -1.258  1.00  0.00           H  
ATOM   4671  HB  VAL A 302     -30.016 -12.358   1.050  1.00  0.00           H  
ATOM   4672 HG11 VAL A 302     -30.620  -9.387   1.157  1.00  0.00           H  
ATOM   4673 HG12 VAL A 302     -30.143 -10.447   2.449  1.00  0.00           H  
ATOM   4674 HG13 VAL A 302     -28.923  -9.869   1.261  1.00  0.00           H  
ATOM   4675 HG21 VAL A 302     -32.295 -11.522   1.503  1.00  0.00           H  
ATOM   4676 HG22 VAL A 302     -32.376 -10.762  -0.005  1.00  0.00           H  
ATOM   4677 HG23 VAL A 302     -32.166 -12.442  -0.090  1.00  0.00           H  
ATOM   4678  N   THR A 303     -31.450 -10.726  -2.588  1.00  0.80           N  
ATOM   4679  CA  THR A 303     -32.361  -9.905  -3.235  1.00  0.80           C  
ATOM   4680  C   THR A 303     -33.862 -10.187  -2.882  1.00  0.80           C  
ATOM   4681  O   THR A 303     -34.692  -9.247  -3.006  1.00  0.80           O  
ATOM   4682  CB  THR A 303     -32.146 -10.057  -4.768  1.00  0.80           C  
ATOM   4683  OG1 THR A 303     -32.628 -11.316  -5.152  1.00  0.80           O  
ATOM   4684  CG2 THR A 303     -30.747  -9.823  -5.322  1.00  0.80           C  
ATOM   4685  H   THR A 303     -31.351 -11.618  -3.052  1.00  0.00           H  
ATOM   4686  HA  THR A 303     -32.402  -8.879  -2.869  1.00  0.00           H  
ATOM   4687  HB  THR A 303     -32.870  -9.368  -5.203  1.00  0.00           H  
ATOM   4688  HG1 THR A 303     -32.341 -11.417  -6.063  1.00  0.00           H  
ATOM   4689 HG21 THR A 303     -29.930 -10.385  -4.868  1.00  0.00           H  
ATOM   4690 HG22 THR A 303     -30.756 -10.179  -6.353  1.00  0.00           H  
ATOM   4691 HG23 THR A 303     -30.627  -8.754  -5.147  1.00  0.00           H  
ATOM   4692  N   GLY A 304     -34.115 -11.413  -2.441  1.00  0.76           N  
ATOM   4693  CA  GLY A 304     -35.407 -11.902  -2.041  1.00  0.76           C  
ATOM   4694  C   GLY A 304     -35.629 -11.555  -0.621  1.00  0.76           C  
ATOM   4695  O   GLY A 304     -35.003 -10.747   0.001  1.00  0.76           O  
ATOM   4696  H   GLY A 304     -33.324 -12.031  -2.559  1.00  0.00           H  
ATOM   4697  HA3 GLY A 304     -35.411 -12.974  -2.234  1.00  0.00           H  
ATOM   4698  HA2 GLY A 304     -36.258 -11.464  -2.563  1.00  0.00           H  
ATOM   4699  N   LEU A 305     -36.655 -12.251   0.043  1.00  0.68           N  
ATOM   4700  CA  LEU A 305     -36.977 -12.231   1.442  1.00  0.68           C  
ATOM   4701  C   LEU A 305     -36.430 -13.486   2.178  1.00  0.68           C  
ATOM   4702  O   LEU A 305     -36.134 -14.433   1.485  1.00  0.68           O  
ATOM   4703  CB  LEU A 305     -38.507 -12.031   1.663  1.00  0.68           C  
ATOM   4704  CG  LEU A 305     -39.291 -10.936   0.801  1.00  0.68           C  
ATOM   4705  CD1 LEU A 305     -40.150 -11.502  -0.337  1.00  0.68           C  
ATOM   4706  CD2 LEU A 305     -39.932  -9.816   1.655  1.00  0.68           C  
ATOM   4707  H   LEU A 305     -37.013 -12.986  -0.549  1.00  0.00           H  
ATOM   4708  HA  LEU A 305     -36.510 -11.369   1.918  1.00  0.00           H  
ATOM   4709  HB3 LEU A 305     -38.631 -11.923   2.740  1.00  0.00           H  
ATOM   4710  HB2 LEU A 305     -38.760 -13.081   1.523  1.00  0.00           H  
ATOM   4711  HG  LEU A 305     -38.618 -10.341   0.183  1.00  0.00           H  
ATOM   4712 HD11 LEU A 305     -40.404 -12.539  -0.117  1.00  0.00           H  
ATOM   4713 HD12 LEU A 305     -41.086 -10.978  -0.533  1.00  0.00           H  
ATOM   4714 HD13 LEU A 305     -39.759 -11.481  -1.354  1.00  0.00           H  
ATOM   4715 HD21 LEU A 305     -39.829 -10.137   2.692  1.00  0.00           H  
ATOM   4716 HD22 LEU A 305     -39.358  -8.902   1.505  1.00  0.00           H  
ATOM   4717 HD23 LEU A 305     -40.998  -9.650   1.493  1.00  0.00           H  
ATOM   4718  N   ARG A 306     -36.267 -13.537   3.471  1.00  0.70           N  
ATOM   4719  CA  ARG A 306     -35.947 -14.703   4.222  1.00  0.70           C  
ATOM   4720  C   ARG A 306     -37.007 -15.843   4.146  1.00  0.70           C  
ATOM   4721  O   ARG A 306     -38.139 -15.642   4.560  1.00  0.70           O  
ATOM   4722  CB  ARG A 306     -35.744 -14.433   5.710  1.00  0.70           C  
ATOM   4723  CG  ARG A 306     -34.678 -13.349   6.217  1.00  0.70           C  
ATOM   4724  CD  ARG A 306     -34.687 -13.191   7.710  1.00  0.70           C  
ATOM   4725  NE  ARG A 306     -33.588 -12.423   8.248  1.00  0.70           N  
ATOM   4726  CZ  ARG A 306     -32.698 -12.785   9.217  1.00  0.70           C  
ATOM   4727  NH1 ARG A 306     -32.636 -14.064   9.737  1.00  0.70           N  
ATOM   4728  NH2 ARG A 306     -31.981 -11.801   9.717  1.00  0.70           N1+
ATOM   4729  H   ARG A 306     -36.594 -12.715   3.957  1.00  0.00           H  
ATOM   4730  HA  ARG A 306     -34.946 -14.917   3.847  1.00  0.00           H  
ATOM   4731  HB3 ARG A 306     -35.480 -15.388   6.163  1.00  0.00           H  
ATOM   4732  HB2 ARG A 306     -36.682 -14.137   6.180  1.00  0.00           H  
ATOM   4733  HG3 ARG A 306     -35.038 -12.418   5.778  1.00  0.00           H  
ATOM   4734  HG2 ARG A 306     -33.698 -13.474   5.756  1.00  0.00           H  
ATOM   4735  HD3 ARG A 306     -34.887 -14.169   8.146  1.00  0.00           H  
ATOM   4736  HD2 ARG A 306     -35.571 -12.576   7.879  1.00  0.00           H  
ATOM   4737  HE  ARG A 306     -33.486 -11.469   7.932  1.00  0.00           H  
ATOM   4738 HH12 ARG A 306     -32.045 -14.357  10.502  1.00  0.00           H  
ATOM   4739 HH11 ARG A 306     -33.290 -14.795   9.496  1.00  0.00           H  
ATOM   4740 HH22 ARG A 306     -31.404 -12.040  10.511  1.00  0.00           H  
ATOM   4741 HH21 ARG A 306     -32.426 -10.899   9.809  1.00  0.00           H  
ATOM   4742  N   ASN A 307     -36.672 -16.984   3.647  1.00  0.81           N  
ATOM   4743  CA  ASN A 307     -37.623 -17.996   3.159  1.00  0.81           C  
ATOM   4744  C   ASN A 307     -37.891 -18.941   4.331  1.00  0.81           C  
ATOM   4745  O   ASN A 307     -37.004 -19.682   4.761  1.00  0.81           O  
ATOM   4746  CB  ASN A 307     -37.202 -18.776   1.882  1.00  0.81           C  
ATOM   4747  CG  ASN A 307     -38.393 -19.569   1.288  1.00  0.81           C  
ATOM   4748  OD1 ASN A 307     -39.584 -19.201   1.499  1.00  0.81           O  
ATOM   4749  ND2 ASN A 307     -38.121 -20.695   0.629  1.00  0.81           N  
ATOM   4750  H   ASN A 307     -35.690 -17.205   3.552  1.00  0.00           H  
ATOM   4751  HA  ASN A 307     -38.589 -17.506   3.029  1.00  0.00           H  
ATOM   4752  HB3 ASN A 307     -36.325 -19.354   2.173  1.00  0.00           H  
ATOM   4753  HB2 ASN A 307     -36.749 -18.116   1.142  1.00  0.00           H  
ATOM   4754 HD22 ASN A 307     -38.892 -21.234   0.261  1.00  0.00           H  
ATOM   4755 HD21 ASN A 307     -37.172 -20.976   0.422  1.00  0.00           H  
ATOM   4756  N   ILE A 308     -39.081 -18.764   4.831  1.00  0.65           N  
ATOM   4757  CA  ILE A 308     -39.705 -19.500   5.885  1.00  0.65           C  
ATOM   4758  C   ILE A 308     -41.138 -19.750   5.337  1.00  0.65           C  
ATOM   4759  O   ILE A 308     -42.092 -19.053   5.662  1.00  0.65           O  
ATOM   4760  CB  ILE A 308     -39.738 -18.714   7.224  1.00  0.65           C  
ATOM   4761  CG1 ILE A 308     -38.297 -18.283   7.758  1.00  0.65           C  
ATOM   4762  CG2 ILE A 308     -40.563 -19.374   8.397  1.00  0.65           C  
ATOM   4763  CD1 ILE A 308     -38.302 -17.377   9.047  1.00  0.65           C  
ATOM   4764  H   ILE A 308     -39.422 -17.840   4.611  1.00  0.00           H  
ATOM   4765  HA  ILE A 308     -39.140 -20.407   6.097  1.00  0.00           H  
ATOM   4766  HB  ILE A 308     -40.110 -17.714   7.002  1.00  0.00           H  
ATOM   4767 HG13 ILE A 308     -37.803 -17.759   6.940  1.00  0.00           H  
ATOM   4768 HG12 ILE A 308     -37.651 -19.149   7.896  1.00  0.00           H  
ATOM   4769 HG21 ILE A 308     -41.548 -19.737   8.100  1.00  0.00           H  
ATOM   4770 HG22 ILE A 308     -40.048 -20.228   8.837  1.00  0.00           H  
ATOM   4771 HG23 ILE A 308     -40.696 -18.692   9.236  1.00  0.00           H  
ATOM   4772 HD11 ILE A 308     -38.885 -16.459   8.977  1.00  0.00           H  
ATOM   4773 HD12 ILE A 308     -38.614 -17.962   9.912  1.00  0.00           H  
ATOM   4774 HD13 ILE A 308     -37.243 -17.198   9.235  1.00  0.00           H  
ATOM   4775  N   PRO A 309     -41.327 -20.800   4.488  1.00  0.71           N  
ATOM   4776  CA  PRO A 309     -42.642 -21.263   3.948  1.00  0.71           C  
ATOM   4777  C   PRO A 309     -43.802 -21.341   4.917  1.00  0.71           C  
ATOM   4778  O   PRO A 309     -43.511 -21.810   6.048  1.00  0.71           O  
ATOM   4779  CB  PRO A 309     -42.299 -22.675   3.314  1.00  0.71           C  
ATOM   4780  CG  PRO A 309     -40.854 -22.388   2.750  1.00  0.71           C  
ATOM   4781  CD  PRO A 309     -40.266 -21.585   3.887  1.00  0.71           C  
ATOM   4782  HA  PRO A 309     -42.914 -20.555   3.166  1.00  0.00           H  
ATOM   4783  HB3 PRO A 309     -42.988 -23.095   2.581  1.00  0.00           H  
ATOM   4784  HB2 PRO A 309     -42.112 -23.517   3.979  1.00  0.00           H  
ATOM   4785  HG3 PRO A 309     -40.986 -21.786   1.851  1.00  0.00           H  
ATOM   4786  HG2 PRO A 309     -40.346 -23.311   2.471  1.00  0.00           H  
ATOM   4787  HD2 PRO A 309     -39.930 -22.315   4.624  1.00  0.00           H  
ATOM   4788  HD3 PRO A 309     -39.390 -21.035   3.542  1.00  0.00           H  
ATOM   4789  N   SER A 310     -45.025 -20.967   4.519  1.00  0.60           N  
ATOM   4790  CA  SER A 310     -46.285 -20.970   5.280  1.00  0.60           C  
ATOM   4791  C   SER A 310     -47.526 -20.782   4.360  1.00  0.60           C  
ATOM   4792  O   SER A 310     -48.614 -21.078   4.945  1.00  0.60           O  
ATOM   4793  CB  SER A 310     -46.324 -20.067   6.561  1.00  0.60           C  
ATOM   4794  OG  SER A 310     -46.131 -18.724   6.257  1.00  0.60           O  
ATOM   4795  OXT SER A 310     -47.443 -20.657   3.122  1.00  0.60           O1-
ATOM   4796  H   SER A 310     -45.149 -20.630   3.575  1.00  0.00           H  
ATOM   4797  HA  SER A 310     -46.381 -21.955   5.736  1.00  0.00           H  
ATOM   4798  HB3 SER A 310     -45.499 -20.326   7.226  1.00  0.00           H  
ATOM   4799  HB2 SER A 310     -47.195 -20.240   7.194  1.00  0.00           H  
ATOM   4800  HG  SER A 310     -45.462 -18.657   5.570  1.00  0.00           H  
ATOM   4801  N   LYS A 311     -25.557 -16.510  10.684  1.00  0.80           N  
ATOM   4802  CA  LYS A 311     -25.264 -17.486   9.559  1.00  0.80           C  
ATOM   4803  C   LYS A 311     -26.501 -18.299   9.167  1.00  0.80           C  
ATOM   4804  O   LYS A 311     -27.488 -18.455   9.944  1.00  0.80           O  
ATOM   4805  CB  LYS A 311     -24.194 -18.528  10.039  1.00  0.80           C  
ATOM   4806  CG  LYS A 311     -22.815 -17.914  10.090  1.00  0.80           C  
ATOM   4807  CD  LYS A 311     -21.738 -18.976  10.389  1.00  0.80           C  
ATOM   4808  CE  LYS A 311     -20.286 -18.533  10.014  1.00  0.80           C  
ATOM   4809  NZ  LYS A 311     -19.999 -18.633   8.565  1.00  0.80           N1+
ATOM   4810  H   LYS A 311     -25.675 -16.816  11.639  1.00  0.00           H  
ATOM   4811  HA  LYS A 311     -24.903 -16.929   8.694  1.00  0.00           H  
ATOM   4812  HB3 LYS A 311     -24.047 -19.426   9.439  1.00  0.00           H  
ATOM   4813  HB2 LYS A 311     -24.475 -18.709  11.076  1.00  0.00           H  
ATOM   4814  HG3 LYS A 311     -22.666 -17.011  10.683  1.00  0.00           H  
ATOM   4815  HG2 LYS A 311     -22.725 -17.609   9.048  1.00  0.00           H  
ATOM   4816  HD3 LYS A 311     -21.984 -19.999  10.104  1.00  0.00           H  
ATOM   4817  HD2 LYS A 311     -21.786 -19.014  11.478  1.00  0.00           H  
ATOM   4818  HE3 LYS A 311     -19.653 -19.272  10.505  1.00  0.00           H  
ATOM   4819  HE2 LYS A 311     -20.152 -17.513  10.376  1.00  0.00           H  
ATOM   4820  HZ1 LYS A 311     -20.640 -17.955   8.177  1.00  0.00           H  
ATOM   4821  HZ2 LYS A 311     -19.052 -18.352   8.353  1.00  0.00           H  
ATOM   4822  HZ3 LYS A 311     -20.119 -19.575   8.223  1.00  0.00           H  
ATOM   4823  N   ASN A 312     -26.371 -18.764   7.939  1.00  0.83           N  
ATOM   4824  CA  ASN A 312     -27.282 -19.845   7.387  1.00  0.83           C  
ATOM   4825  C   ASN A 312     -28.763 -19.359   7.192  1.00  0.83           C  
ATOM   4826  O   ASN A 312     -29.669 -20.116   7.365  1.00  0.83           O  
ATOM   4827  CB  ASN A 312     -27.258 -21.110   8.276  1.00  0.83           C  
ATOM   4828  CG  ASN A 312     -25.867 -21.803   8.290  1.00  0.83           C  
ATOM   4829  OD1 ASN A 312     -25.219 -21.925   7.205  1.00  0.83           O  
ATOM   4830  ND2 ASN A 312     -25.477 -22.394   9.387  1.00  0.83           N  
ATOM   4831  H   ASN A 312     -25.533 -18.477   7.454  1.00  0.00           H  
ATOM   4832  HA  ASN A 312     -26.967 -20.109   6.377  1.00  0.00           H  
ATOM   4833  HB3 ASN A 312     -28.069 -21.773   7.974  1.00  0.00           H  
ATOM   4834  HB2 ASN A 312     -27.545 -20.904   9.307  1.00  0.00           H  
ATOM   4835 HD22 ASN A 312     -24.651 -22.971   9.462  1.00  0.00           H  
ATOM   4836 HD21 ASN A 312     -26.011 -22.252  10.232  1.00  0.00           H  
ATOM   4837  N   VAL A 313     -28.925 -18.162   6.661  1.00  0.84           N  
ATOM   4838  CA  VAL A 313     -30.236 -17.587   6.457  1.00  0.84           C  
ATOM   4839  C   VAL A 313     -30.750 -17.863   4.979  1.00  0.84           C  
ATOM   4840  O   VAL A 313     -30.295 -17.299   3.937  1.00  0.84           O  
ATOM   4841  CB  VAL A 313     -30.120 -16.030   6.821  1.00  0.84           C  
ATOM   4842  CG1 VAL A 313     -31.344 -15.188   6.438  1.00  0.84           C  
ATOM   4843  CG2 VAL A 313     -29.775 -15.856   8.251  1.00  0.84           C  
ATOM   4844  H   VAL A 313     -28.235 -17.507   6.322  1.00  0.00           H  
ATOM   4845  HA  VAL A 313     -30.961 -17.991   7.164  1.00  0.00           H  
ATOM   4846  HB  VAL A 313     -29.296 -15.641   6.223  1.00  0.00           H  
ATOM   4847 HG11 VAL A 313     -31.675 -15.136   5.401  1.00  0.00           H  
ATOM   4848 HG12 VAL A 313     -32.052 -15.581   7.169  1.00  0.00           H  
ATOM   4849 HG13 VAL A 313     -31.312 -14.139   6.729  1.00  0.00           H  
ATOM   4850 HG21 VAL A 313     -28.828 -16.311   8.543  1.00  0.00           H  
ATOM   4851 HG22 VAL A 313     -29.753 -14.805   8.538  1.00  0.00           H  
ATOM   4852 HG23 VAL A 313     -30.495 -16.344   8.908  1.00  0.00           H  
ATOM   4853  N   THR A 314     -31.704 -18.748   4.962  1.00  0.86           N  
ATOM   4854  CA  THR A 314     -32.368 -19.148   3.711  1.00  0.86           C  
ATOM   4855  C   THR A 314     -33.186 -17.936   3.124  1.00  0.86           C  
ATOM   4856  O   THR A 314     -34.033 -17.404   3.847  1.00  0.86           O  
ATOM   4857  CB  THR A 314     -33.236 -20.394   3.732  1.00  0.86           C  
ATOM   4858  OG1 THR A 314     -32.668 -21.376   4.680  1.00  0.86           O  
ATOM   4859  CG2 THR A 314     -33.329 -21.071   2.345  1.00  0.86           C  
ATOM   4860  H   THR A 314     -32.073 -19.116   5.827  1.00  0.00           H  
ATOM   4861  HA  THR A 314     -31.505 -19.328   3.068  1.00  0.00           H
[truncated: 1,447,097 more chars]
