# Supplementary material for: Broad-Spectrum Activity of Small Molecules Acting against Influenza a Virus: Biological and Computational Studies
Source: Pharmaceuticals (Basel). 2022 Feb 28;15(3):301. doi: 10.3390/ph15030301 (PMC8952214; doi:10.3390/ph15030301)
Supplement: Supplementary file 1 [file pharmaceuticals-15-00301-s001.zip › clustered_md_ParmaH1_4/parma-4_stem_6.pdb]

TITLE     T6372397
REMARK   4      COMPLIES WITH FORMAT V. 3.0, 1-DEC-2006
REMARK 888
REMARK 888 WRITTEN BY MAESTRO (A PRODUCT OF SCHRODINGER, LLC)
CRYST1  157.492   96.210   98.064  90.00  90.00  90.00 P 1           1
ATOM      1  CA  SER A   1     -29.310  27.885  -1.583  1.00  0.82           C  
ATOM      2  C   SER A   1     -29.628  27.125  -2.921  1.00  0.82           C  
ATOM      3  O   SER A   1     -30.765  26.695  -3.073  1.00  0.82           O  
ATOM      4  CB  SER A   1     -28.878  26.864  -0.419  1.00  0.82           C  
ATOM      5  OG  SER A   1     -27.723  26.141  -0.803  1.00  0.82           O  
ATOM      6  N4  SER A   1     -30.453  28.763  -1.185  1.00  0.00           N  
ATOM      7  HA  SER A   1     -28.501  28.588  -1.782  1.00  0.00           H  
ATOM      8  HB3 SER A   1     -29.703  26.173  -0.245  1.00  0.00           H  
ATOM      9  HB2 SER A   1     -28.707  27.351   0.541  1.00  0.00           H  
ATOM     10  HG  SER A   1     -27.934  25.222  -0.625  1.00  0.00           H  
ATOM     11  H4  SER A   1     -31.095  28.430  -0.481  1.00  0.00           H  
ATOM     12  N   THR A   2     -28.592  26.811  -3.709  1.00  0.83           N  
ATOM     13  CA  THR A   2     -28.583  25.993  -4.944  1.00  0.83           C  
ATOM     14  C   THR A   2     -27.437  25.041  -4.819  1.00  0.83           C  
ATOM     15  O   THR A   2     -27.224  24.238  -5.782  1.00  0.83           O  
ATOM     16  CB  THR A   2     -28.449  26.973  -6.141  1.00  0.83           C  
ATOM     17  OG1 THR A   2     -27.268  27.842  -6.129  1.00  0.83           O  
ATOM     18  CG2 THR A   2     -29.523  27.961  -6.417  1.00  0.83           C  
ATOM     19  H   THR A   2     -27.714  27.293  -3.577  1.00  0.00           H  
ATOM     20  HA  THR A   2     -29.461  25.350  -5.007  1.00  0.00           H  
ATOM     21  HB  THR A   2     -28.326  26.327  -7.010  1.00  0.00           H  
ATOM     22  HG1 THR A   2     -26.503  27.262  -6.140  1.00  0.00           H  
ATOM     23 HG21 THR A   2     -30.336  27.356  -6.819  1.00  0.00           H  
ATOM     24 HG22 THR A   2     -29.910  28.493  -5.548  1.00  0.00           H  
ATOM     25 HG23 THR A   2     -29.251  28.668  -7.199  1.00  0.00           H  
ATOM     26  N   ASP A   3     -26.720  24.979  -3.691  1.00  0.88           N  
ATOM     27  CA  ASP A   3     -25.546  24.106  -3.464  1.00  0.88           C  
ATOM     28  C   ASP A   3     -25.959  22.652  -3.239  1.00  0.88           C  
ATOM     29  O   ASP A   3     -26.919  22.383  -2.507  1.00  0.88           O  
ATOM     30  CB  ASP A   3     -24.773  24.640  -2.290  1.00  0.88           C  
ATOM     31  CG  ASP A   3     -23.930  25.841  -2.527  1.00  0.88           C  
ATOM     32  OD1 ASP A   3     -23.863  26.641  -1.551  1.00  0.88           O  
ATOM     33  OD2 ASP A   3     -23.305  26.034  -3.595  1.00  0.88           O1-
ATOM     34  H   ASP A   3     -27.023  25.485  -2.872  1.00  0.00           H  
ATOM     35  HA  ASP A   3     -24.888  24.154  -4.331  1.00  0.00           H  
ATOM     36  HB3 ASP A   3     -23.959  23.984  -1.982  1.00  0.00           H  
ATOM     37  HB2 ASP A   3     -25.414  24.727  -1.413  1.00  0.00           H  
ATOM     38  N   THR A   4     -25.085  21.763  -3.699  1.00  0.88           N  
ATOM     39  CA  THR A   4     -25.408  20.327  -3.564  1.00  0.88           C  
ATOM     40  C   THR A   4     -24.375  19.497  -2.721  1.00  0.88           C  
ATOM     41  O   THR A   4     -23.399  20.077  -2.264  1.00  0.88           O  
ATOM     42  CB  THR A   4     -25.484  19.829  -5.007  1.00  0.88           C  
ATOM     43  OG1 THR A   4     -24.332  20.247  -5.781  1.00  0.88           O  
ATOM     44  CG2 THR A   4     -26.714  20.410  -5.784  1.00  0.88           C  
ATOM     45  H   THR A   4     -24.421  21.910  -4.446  1.00  0.00           H  
ATOM     46  HA  THR A   4     -26.408  20.249  -3.139  1.00  0.00           H  
ATOM     47  HB  THR A   4     -25.503  18.740  -5.054  1.00  0.00           H  
ATOM     48  HG1 THR A   4     -23.544  19.757  -5.535  1.00  0.00           H  
ATOM     49 HG21 THR A   4     -27.685  20.064  -5.432  1.00  0.00           H  
ATOM     50 HG22 THR A   4     -26.894  21.480  -5.679  1.00  0.00           H  
ATOM     51 HG23 THR A   4     -26.658  20.170  -6.846  1.00  0.00           H  
ATOM     52  N   VAL A   5     -24.682  18.238  -2.397  1.00  0.87           N  
ATOM     53  CA  VAL A   5     -23.946  17.177  -1.749  1.00  0.87           C  
ATOM     54  C   VAL A   5     -24.447  15.831  -2.275  1.00  0.87           C  
ATOM     55  O   VAL A   5     -25.561  15.709  -2.820  1.00  0.87           O  
ATOM     56  CB  VAL A   5     -24.207  17.217  -0.236  1.00  0.87           C  
ATOM     57  CG1 VAL A   5     -23.493  18.407   0.476  1.00  0.87           C  
ATOM     58  CG2 VAL A   5     -25.736  17.082   0.125  1.00  0.87           C  
ATOM     59  H   VAL A   5     -25.609  17.950  -2.678  1.00  0.00           H  
ATOM     60  HA  VAL A   5     -22.932  17.399  -2.081  1.00  0.00           H  
ATOM     61  HB  VAL A   5     -23.606  16.356   0.056  1.00  0.00           H  
ATOM     62 HG11 VAL A   5     -22.559  18.627  -0.040  1.00  0.00           H  
ATOM     63 HG12 VAL A   5     -24.036  19.341   0.331  1.00  0.00           H  
ATOM     64 HG13 VAL A   5     -23.318  18.252   1.540  1.00  0.00           H  
ATOM     65 HG21 VAL A   5     -25.990  17.106   1.184  1.00  0.00           H  
ATOM     66 HG22 VAL A   5     -26.282  17.902  -0.341  1.00  0.00           H  
ATOM     67 HG23 VAL A   5     -26.132  16.140  -0.255  1.00  0.00           H  
ATOM     68  N   ASP A   6     -23.653  14.821  -2.026  1.00  0.85           N  
ATOM     69  CA  ASP A   6     -23.915  13.434  -2.476  1.00  0.85           C  
ATOM     70  C   ASP A   6     -24.143  12.521  -1.272  1.00  0.85           C  
ATOM     71  O   ASP A   6     -23.456  12.642  -0.227  1.00  0.85           O  
ATOM     72  CB  ASP A   6     -22.698  12.862  -3.374  1.00  0.85           C  
ATOM     73  CG  ASP A   6     -22.643  13.306  -4.883  1.00  0.85           C  
ATOM     74  OD1 ASP A   6     -23.559  14.012  -5.320  1.00  0.85           O  
ATOM     75  OD2 ASP A   6     -21.741  12.891  -5.638  1.00  0.85           O1-
ATOM     76  H   ASP A   6     -22.779  14.949  -1.536  1.00  0.00           H  
ATOM     77  HA  ASP A   6     -24.810  13.445  -3.100  1.00  0.00           H  
ATOM     78  HB3 ASP A   6     -22.930  11.800  -3.457  1.00  0.00           H  
ATOM     79  HB2 ASP A   6     -21.707  13.109  -2.990  1.00  0.00           H  
ATOM     80  N   THR A   7     -25.154  11.694  -1.440  1.00  0.80           N  
ATOM     81  CA  THR A   7     -25.414  10.445  -0.715  1.00  0.80           C  
ATOM     82  C   THR A   7     -24.933   9.285  -1.567  1.00  0.80           C  
ATOM     83  O   THR A   7     -24.551   9.425  -2.688  1.00  0.80           O  
ATOM     84  CB  THR A   7     -26.955  10.384  -0.311  1.00  0.80           C  
ATOM     85  OG1 THR A   7     -27.880   9.930  -1.229  1.00  0.80           O  
ATOM     86  CG2 THR A   7     -27.487  11.730   0.301  1.00  0.80           C  
ATOM     87  H   THR A   7     -25.665  11.663  -2.311  1.00  0.00           H  
ATOM     88  HA  THR A   7     -24.752  10.460   0.150  1.00  0.00           H  
ATOM     89  HB  THR A   7     -27.128   9.927   0.663  1.00  0.00           H  
ATOM     90  HG1 THR A   7     -27.668  10.341  -2.069  1.00  0.00           H  
ATOM     91 HG21 THR A   7     -27.358  12.461  -0.496  1.00  0.00           H  
ATOM     92 HG22 THR A   7     -28.516  11.698   0.660  1.00  0.00           H  
ATOM     93 HG23 THR A   7     -26.879  12.106   1.124  1.00  0.00           H  
ATOM     94  N   VAL A   8     -24.936   8.057  -1.054  1.00  0.67           N  
ATOM     95  CA  VAL A   8     -24.784   6.834  -1.744  1.00  0.67           C  
ATOM     96  C   VAL A   8     -26.059   6.480  -2.571  1.00  0.67           C  
ATOM     97  O   VAL A   8     -25.979   6.063  -3.705  1.00  0.67           O  
ATOM     98  CB  VAL A   8     -24.552   5.618  -0.821  1.00  0.67           C  
ATOM     99  CG1 VAL A   8     -24.007   4.404  -1.561  1.00  0.67           C  
ATOM    100  CG2 VAL A   8     -23.743   5.888   0.532  1.00  0.67           C  
ATOM    101  H   VAL A   8     -25.386   8.020  -0.151  1.00  0.00           H  
ATOM    102  HA  VAL A   8     -23.904   6.815  -2.386  1.00  0.00           H  
ATOM    103  HB  VAL A   8     -25.525   5.233  -0.516  1.00  0.00           H  
ATOM    104 HG11 VAL A   8     -23.985   3.505  -0.946  1.00  0.00           H  
ATOM    105 HG12 VAL A   8     -24.537   4.184  -2.487  1.00  0.00           H  
ATOM    106 HG13 VAL A   8     -22.930   4.517  -1.685  1.00  0.00           H  
ATOM    107 HG21 VAL A   8     -22.654   5.927   0.491  1.00  0.00           H  
ATOM    108 HG22 VAL A   8     -24.120   6.786   1.021  1.00  0.00           H  
ATOM    109 HG23 VAL A   8     -24.074   5.114   1.223  1.00  0.00           H  
ATOM    110  N   LEU A   9     -27.220   6.553  -1.918  1.00  0.67           N  
ATOM    111  CA  LEU A   9     -28.470   6.228  -2.574  1.00  0.67           C  
ATOM    112  C   LEU A   9     -29.016   7.217  -3.638  1.00  0.67           C  
ATOM    113  O   LEU A   9     -29.798   6.864  -4.464  1.00  0.67           O  
ATOM    114  CB  LEU A   9     -29.548   5.779  -1.472  1.00  0.67           C  
ATOM    115  CG  LEU A   9     -30.890   5.163  -1.989  1.00  0.67           C  
ATOM    116  CD1 LEU A   9     -31.334   3.974  -1.110  1.00  0.67           C  
ATOM    117  CD2 LEU A   9     -32.013   6.100  -2.234  1.00  0.67           C  
ATOM    118  H   LEU A   9     -27.314   6.836  -0.953  1.00  0.00           H  
ATOM    119  HA  LEU A   9     -28.259   5.319  -3.137  1.00  0.00           H  
ATOM    120  HB3 LEU A   9     -29.842   6.587  -0.802  1.00  0.00           H  
ATOM    121  HB2 LEU A   9     -29.101   5.066  -0.780  1.00  0.00           H  
ATOM    122  HG  LEU A   9     -30.586   4.831  -2.982  1.00  0.00           H  
ATOM    123 HD11 LEU A   9     -31.533   4.375  -0.116  1.00  0.00           H  
ATOM    124 HD12 LEU A   9     -32.273   3.547  -1.464  1.00  0.00           H  
ATOM    125 HD13 LEU A   9     -30.629   3.152  -0.985  1.00  0.00           H  
ATOM    126 HD21 LEU A   9     -32.196   6.315  -3.286  1.00  0.00           H  
ATOM    127 HD22 LEU A   9     -32.932   5.655  -1.855  1.00  0.00           H  
ATOM    128 HD23 LEU A   9     -31.893   7.060  -1.732  1.00  0.00           H  
ATOM    129  N   GLU A  10     -28.534   8.509  -3.585  1.00  0.73           N  
ATOM    130  CA  GLU A  10     -28.867   9.566  -4.541  1.00  0.73           C  
ATOM    131  C   GLU A  10     -27.636  10.466  -4.634  1.00  0.73           C  
ATOM    132  O   GLU A  10     -27.048  10.747  -3.575  1.00  0.73           O  
ATOM    133  CB  GLU A  10     -30.058  10.433  -4.069  1.00  0.73           C  
ATOM    134  CG  GLU A  10     -31.207   9.583  -3.343  1.00  0.73           C  
ATOM    135  CD  GLU A  10     -32.195  10.446  -2.513  1.00  0.73           C  
ATOM    136  OE1 GLU A  10     -32.752  11.360  -3.169  1.00  0.73           O  
ATOM    137  OE2 GLU A  10     -32.414  10.099  -1.361  1.00  0.73           O1-
ATOM    138  H   GLU A  10     -27.994   8.661  -2.745  1.00  0.00           H  
ATOM    139  HA  GLU A  10     -29.074   9.101  -5.504  1.00  0.00           H  
ATOM    140  HB3 GLU A  10     -30.382  11.040  -4.914  1.00  0.00           H  
ATOM    141  HB2 GLU A  10     -29.636  11.177  -3.393  1.00  0.00           H  
ATOM    142  HG3 GLU A  10     -30.889   8.752  -2.713  1.00  0.00           H  
ATOM    143  HG2 GLU A  10     -31.818   8.929  -3.966  1.00  0.00           H  
ATOM    144  N   ASP A  11     -58.566  27.120  13.626  1.00111.63           N1+
ANISOU  144  N   ASP A  11    15362  12587  14464   5244  -2066   4465
ATOM    145  CA  ASP A  11     -57.091  27.417  13.880  1.00113.79           C  
ANISOU  145  CA  ASP A  11    15470  13132  14631   5129  -2122   4333
ATOM    146  C   ASP A  11     -56.293  26.119  13.621  1.00111.81           C  
ANISOU  146  C   ASP A  11    15151  12833  14501   5018  -1981   4146
ATOM    147  O   ASP A  11     -56.738  25.028  13.981  1.00115.87           O  
ANISOU  147  O   ASP A  11    15577  13245  15202   5116  -1925   4056
ATOM    148  CB  ASP A  11     -56.750  27.986  15.317  1.00116.10           C  
ANISOU  148  CB  ASP A  11    15522  13674  14919   5268  -2321   4301
ATOM    149  CG  ASP A  11     -57.512  29.258  15.733  1.00120.75           C  
ANISOU  149  CG  ASP A  11    16171  14375  15335   5344  -2488   4468
ATOM    150  OD1 ASP A  11     -58.299  29.781  14.902  1.00122.95           O  
ANISOU  150  OD1 ASP A  11    16677  14493  15546   5351  -2436   4630
ATOM    151  OD2 ASP A  11     -57.323  29.918  16.785  1.00123.11           O1-
ANISOU  151  OD2 ASP A  11    16289  14918  15569   5394  -2673   4436
ATOM    152  H1  ASP A  11     -58.974  26.727  14.461  1.00  0.00           H  
ATOM    153  H2  ASP A  11     -59.086  27.973  13.478  1.00  0.00           H  
ATOM    154  H3  ASP A  11     -58.710  26.602  12.771  1.00  0.00           H  
ATOM    155  HA  ASP A  11     -56.794  28.079  13.068  1.00  0.00           H  
ATOM    156  HB3 ASP A  11     -55.666  27.960  15.430  1.00  0.00           H  
ATOM    157  HB2 ASP A  11     -57.033  27.302  16.116  1.00  0.00           H  
ATOM    158  N   THR A  12     -55.017  26.215  13.151  1.00101.89           N  
ANISOU  158  N   THR A  12    13934  11649  13129   4820  -1920   4088
ATOM    159  CA  THR A  12     -54.143  25.036  12.949  1.00 94.29           C  
ANISOU  159  CA  THR A  12    12932  10637  12257   4698  -1783   3924
ATOM    160  C   THR A  12     -52.663  25.307  13.368  1.00 87.88           C  
ANISOU  160  C   THR A  12    12016  10072  11300   4546  -1823   3831
ATOM    161  O   THR A  12     -52.303  26.454  13.563  1.00 89.62           O  
ANISOU  161  O   THR A  12    12290  10432  11331   4483  -1905   3909
ATOM    162  CB  THR A  12     -54.177  24.581  11.397  1.00 93.62           C  
ANISOU  162  CB  THR A  12    13078  10263  12231   4585  -1609   3959
ATOM    163  OG1 THR A  12     -53.958  25.703  10.599  1.00 90.27           O  
ANISOU  163  OG1 THR A  12    12833   9818  11648   4494  -1608   4117
ATOM    164  CG2 THR A  12     -55.458  23.928  10.883  1.00104.77           C  
ANISOU  164  CG2 THR A  12    14567  11405  13835   4726  -1551   3986
ATOM    165  H   THR A  12     -54.818  27.085  12.679  1.00  0.00           H  
ATOM    166  HA  THR A  12     -54.542  24.279  13.623  1.00  0.00           H  
ATOM    167  HB  THR A  12     -53.295  23.990  11.151  1.00  0.00           H  
ATOM    168  HG1 THR A  12     -53.006  25.821  10.631  1.00  0.00           H  
ATOM    169 HG21 THR A  12     -55.560  22.898  11.223  1.00  0.00           H  
ATOM    170 HG22 THR A  12     -56.316  24.473  11.279  1.00  0.00           H  
ATOM    171 HG23 THR A  12     -55.719  23.979   9.827  1.00  0.00           H  
ATOM    172  N   ILE A  13     -51.998  24.222  13.644  1.00 85.25           N  
ANISOU  172  N   ILE A  13    11544   9791  11057   4490  -1762   3663
ATOM    173  CA  ILE A  13     -50.633  24.315  13.818  1.00 82.49           C  
ANISOU  173  CA  ILE A  13    11109   9635  10598   4329  -1771   3559
ATOM    174  C   ILE A  13     -50.160  23.232  12.758  1.00 79.83           C  
ANISOU  174  C   ILE A  13    10820   9155  10356   4211  -1593   3448
ATOM    175  O   ILE A  13     -50.805  22.249  12.504  1.00 80.00           O  
ANISOU  175  O   ILE A  13    10828   9021  10548   4288  -1502   3385
ATOM    176  CB  ILE A  13     -50.219  23.869  15.294  1.00 82.50           C  
ANISOU  176  CB  ILE A  13    10832   9905  10608   4384  -1921   3460
ATOM    177  CG1 ILE A  13     -48.713  23.755  15.507  1.00 80.17           C  
ANISOU  177  CG1 ILE A  13    10477   9819  10167   4215  -1966   3379
ATOM    178  CG2 ILE A  13     -50.933  22.549  15.642  1.00 82.11           C  
ANISOU  178  CG2 ILE A  13    10608   9823  10766   4468  -1854   3335
ATOM    179  CD1 ILE A  13     -47.848  25.024  15.370  1.00 80.28           C  
ANISOU  179  CD1 ILE A  13    10217  10087  10201   4241  -2124   3278
ATOM    180  H   ILE A  13     -52.322  23.280  13.482  1.00  0.00           H  
ATOM    181  HA  ILE A  13     -50.105  25.235  13.569  1.00  0.00           H  
ATOM    182  HB  ILE A  13     -50.486  24.640  16.016  1.00  0.00           H  
ATOM    183 HG13 ILE A  13     -48.177  23.020  14.907  1.00  0.00           H  
ATOM    184 HG12 ILE A  13     -48.522  23.309  16.482  1.00  0.00           H  
ATOM    185 HG21 ILE A  13     -50.801  22.424  16.717  1.00  0.00           H  
ATOM    186 HG22 ILE A  13     -52.005  22.484  15.455  1.00  0.00           H  
ATOM    187 HG23 ILE A  13     -50.416  21.681  15.232  1.00  0.00           H  
ATOM    188 HD11 ILE A  13     -47.191  25.083  14.502  1.00  0.00           H  
ATOM    189 HD12 ILE A  13     -48.526  25.865  15.225  1.00  0.00           H  
ATOM    190 HD13 ILE A  13     -47.149  25.036  16.206  1.00  0.00           H  
ATOM    191  N   CYS A  14     -49.020  23.508  12.069  1.00 77.54           N  
ANISOU  191  N   CYS A  14    10598   8915   9950   4030  -1541   3422
ATOM    192  CA  CYS A  14     -48.400  22.578  11.084  1.00 85.22           C  
ANISOU  192  CA  CYS A  14    11633   9753  10995   3902  -1381   3327
ATOM    193  C   CYS A  14     -46.898  22.424  11.488  1.00 72.42           C  
ANISOU  193  C   CYS A  14     9875   8345   9296   3778  -1397   3206
ATOM    194  O   CYS A  14     -46.302  23.486  11.741  1.00 72.40           O  
ANISOU  194  O   CYS A  14     9792   8566   9149   3748  -1521   3215
ATOM    195  CB  CYS A  14     -48.518  23.015   9.636  1.00 85.83           C  
ANISOU  195  CB  CYS A  14    11958   9618  11036   3781  -1272   3432
ATOM    196  SG  CYS A  14     -50.289  22.926   9.191  1.00 95.59           S  
ANISOU  196  SG  CYS A  14    13377  10543  12399   3895  -1227   3565
ATOM    197  H   CYS A  14     -48.577  24.415  12.032  1.00  0.00           H  
ATOM    198  HA  CYS A  14     -48.788  21.560  11.123  1.00  0.00           H  
ATOM    199  HB3 CYS A  14     -47.886  22.260   9.168  1.00  0.00           H  
ATOM    200  HB2 CYS A  14     -48.087  23.998   9.446  1.00  0.00           H  
ATOM    201  HG  CYS A  14     -50.082  23.238   7.909  1.00  0.00           H  
ATOM    202  N   ILE A  15     -46.378  21.178  11.570  1.00 70.33           N  
ANISOU  202  N   ILE A  15     9590   8004   9129   3708  -1277   3087
ATOM    203  CA  ILE A  15     -44.959  20.947  11.740  1.00 67.69           C  
ANISOU  203  CA  ILE A  15     9151   7831   8736   3576  -1263   2975
ATOM    204  C   ILE A  15     -44.238  21.000  10.428  1.00 65.89           C  
ANISOU  204  C   ILE A  15     9102   7435   8499   3414  -1121   2972
ATOM    205  O   ILE A  15     -44.854  20.700   9.400  1.00 65.90           O  
ANISOU  205  O   ILE A  15     9210   7201   8629   3419  -1006   2949
ATOM    206  CB  ILE A  15     -44.495  19.605  12.431  1.00 68.24           C  
ANISOU  206  CB  ILE A  15     9006   7988   8936   3640  -1248   2831
ATOM    207  CG1 ILE A  15     -45.068  18.287  11.732  1.00 68.35           C  
ANISOU  207  CG1 ILE A  15     8792   8231   8948   3749  -1410   2824
ATOM    208  CG2 ILE A  15     -44.919  19.615  13.955  1.00 64.04           C  
ANISOU  208  CG2 ILE A  15     8422   7532   8378   3490  -1180   2721
ATOM    209  CD1 ILE A  15     -44.060  17.178  11.653  1.00 71.20           C  
ANISOU  209  CD1 ILE A  15     9137   8511   9404   3937  -1454   2893
ATOM    210  H   ILE A  15     -46.936  20.371  11.333  1.00  0.00           H  
ATOM    211  HA  ILE A  15     -44.534  21.787  12.288  1.00  0.00           H  
ATOM    212  HB  ILE A  15     -43.406  19.652  12.406  1.00  0.00           H  
ATOM    213 HG13 ILE A  15     -45.379  18.350  10.690  1.00  0.00           H  
ATOM    214 HG12 ILE A  15     -46.047  18.008  12.119  1.00  0.00           H  
ATOM    215 HG21 ILE A  15     -44.512  18.757  14.489  1.00  0.00           H  
ATOM    216 HG22 ILE A  15     -44.495  20.522  14.385  1.00  0.00           H  
ATOM    217 HG23 ILE A  15     -46.006  19.661  14.022  1.00  0.00           H  
ATOM    218 HD11 ILE A  15     -43.092  17.666  11.772  1.00  0.00           H  
ATOM    219 HD12 ILE A  15     -44.136  16.561  12.548  1.00  0.00           H  
ATOM    220 HD13 ILE A  15     -43.868  16.703  10.692  1.00  0.00           H  
ATOM    221  N   GLY A  16     -42.941  21.378  10.400  1.00 64.56           N  
ANISOU  221  N   GLY A  16     8968   7383   8178   3272  -1132   2992
ATOM    222  CA  GLY A  16     -42.156  21.437   9.150  1.00 64.32           C  
ANISOU  222  CA  GLY A  16     9087   7213   8139   3107  -1002   2998
ATOM    223  C   GLY A  16     -40.712  21.831   9.348  1.00 66.00           C  
ANISOU  223  C   GLY A  16     9224   7617   8234   2923  -1009   2899
ATOM    224  O   GLY A  16     -40.271  21.841  10.511  1.00 62.88           O  
ANISOU  224  O   GLY A  16     8654   7449   7789   2933  -1113   2809
ATOM    225  H   GLY A  16     -42.500  21.740  11.234  1.00  0.00           H  
ATOM    226  HA3 GLY A  16     -42.642  22.076   8.413  1.00  0.00           H  
ATOM    227  HA2 GLY A  16     -42.138  20.544   8.525  1.00  0.00           H  
ATOM    228  N   TYR A  17     -39.926  22.102   8.306  1.00 60.03           N  
ANISOU  228  N   TYR A  17     8588   6771   7448   2736   -905   2899
ATOM    229  CA  TYR A  17     -38.535  22.504   8.351  1.00 57.49           C  
ANISOU  229  CA  TYR A  17     8199   6610   7033   2543   -895   2779
ATOM    230  C   TYR A  17     -38.335  23.745   7.420  1.00 57.57           C  
ANISOU  230  C   TYR A  17     8359   6595   6920   2430   -832   2898
ATOM    231  O   TYR A  17     -39.244  24.036   6.612  1.00 58.99           O  
ANISOU  231  O   TYR A  17     8697   6594   7123   2464   -766   3060
ATOM    232  CB  TYR A  17     -37.588  21.281   8.133  1.00 55.36           C  
ANISOU  232  CB  TYR A  17     7859   6279   6897   2401   -808   2585
ATOM    233  CG  TYR A  17     -37.500  20.915   6.722  1.00 55.47           C  
ANISOU  233  CG  TYR A  17     8005   6014   7057   2363   -689   2588
ATOM    234  CD1 TYR A  17     -36.333  21.263   6.031  1.00 54.86           C  
ANISOU  234  CD1 TYR A  17     8050   5814   6982   2193   -595   2619
ATOM    235  CD2 TYR A  17     -38.473  20.098   6.157  1.00 56.34           C  
ANISOU  235  CD2 TYR A  17     8113   5983   7311   2498   -675   2553
ATOM    236  CE1 TYR A  17     -36.366  20.989   4.634  1.00 55.16           C  
ANISOU  236  CE1 TYR A  17     8202   5587   7168   2146   -508   2612
ATOM    237  CE2 TYR A  17     -38.414  19.649   4.782  1.00 56.63           C  
ANISOU  237  CE2 TYR A  17     8285   5752   7480   2464   -582   2537
ATOM    238  CZ  TYR A  17     -37.355  20.174   4.023  1.00 56.05           C  
ANISOU  238  CZ  TYR A  17     8329   5553   7413   2281   -507   2564
ATOM    239  OH  TYR A  17     -37.281  19.945   2.683  1.00 75.22           O  
ANISOU  239  OH  TYR A  17    10887   7707   9986   2234   -435   2539
ATOM    240  H   TYR A  17     -40.340  22.180   7.389  1.00  0.00           H  
ATOM    241  HA  TYR A  17     -38.301  22.876   9.348  1.00  0.00           H  
ATOM    242  HB3 TYR A  17     -38.065  20.431   8.620  1.00  0.00           H  
ATOM    243  HB2 TYR A  17     -36.600  21.399   8.578  1.00  0.00           H  
ATOM    244  HD1 TYR A  17     -35.543  21.835   6.495  1.00  0.00           H  
ATOM    245  HD2 TYR A  17     -39.283  19.824   6.816  1.00  0.00           H  
ATOM    246  HE1 TYR A  17     -35.498  21.312   4.079  1.00  0.00           H  
ATOM    247  HE2 TYR A  17     -39.094  18.941   4.333  1.00  0.00           H  
ATOM    248  HH  TYR A  17     -36.349  20.047   2.478  1.00  0.00           H  
ATOM    249  N   HIS A  18     -37.170  24.393   7.454  1.00 56.88           N  
ANISOU  249  N   HIS A  18     8217   6686   6710   2298   -845   2815
ATOM    250  CA  HIS A  18     -36.839  25.537   6.623  1.00 56.37           C  
ANISOU  250  CA  HIS A  18     8267   6663   6488   2215   -794   2920
ATOM    251  C   HIS A  18     -36.484  25.126   5.189  1.00 55.63           C  
ANISOU  251  C   HIS A  18     8273   6370   6496   2051   -630   2943
ATOM    252  O   HIS A  18     -35.939  24.009   5.057  1.00 54.28           O  
ANISOU  252  O   HIS A  18     8059   6078   6486   1954   -573   2814
ATOM    253  CB  HIS A  18     -35.730  26.418   7.305  1.00 55.11           C  
ANISOU  253  CB  HIS A  18     8013   6750   6178   2132   -860   2797
ATOM    254  CG  HIS A  18     -34.258  26.024   7.169  1.00 58.18           C  
ANISOU  254  CG  HIS A  18     8512   7201   6391   2054   -795   2883
ATOM    255  ND1 HIS A  18     -33.377  25.668   8.195  1.00 57.25           N  
ANISOU  255  ND1 HIS A  18     8489   7197   6068   2174   -856   3032
ATOM    256  CD2 HIS A  18     -33.447  26.123   6.031  1.00 53.99           C  
ANISOU  256  CD2 HIS A  18     8010   6644   5858   1880   -669   2844
ATOM    257  CE1 HIS A  18     -32.151  25.643   7.725  1.00 57.85           C  
ANISOU  257  CE1 HIS A  18     8651   7313   6015   2079   -757   3082
ATOM    258  NE2 HIS A  18     -32.084  25.987   6.402  1.00 56.08           N  
ANISOU  258  NE2 HIS A  18     8381   7005   5920   1899   -642   2971
ATOM    259  H   HIS A  18     -36.360  24.013   7.923  1.00  0.00           H  
ATOM    260  HA  HIS A  18     -37.739  26.149   6.689  1.00  0.00           H  
ATOM    261  HB3 HIS A  18     -35.900  26.650   8.356  1.00  0.00           H  
ATOM    262  HB2 HIS A  18     -35.826  27.339   6.730  1.00  0.00           H  
ATOM    263  HD1 HIS A  18     -33.677  25.598   9.156  1.00  0.00           H  
ATOM    264  HD2 HIS A  18     -33.774  26.452   5.056  1.00  0.00           H  
ATOM    265  HE1 HIS A  18     -31.287  25.504   8.357  1.00  0.00           H  
ATOM    266  N   ALA A  19     -36.530  26.132   4.310  1.00 58.40           N  
ANISOU  266  N   ALA A  19     8755   6689   6746   2022   -556   3114
ATOM    267  CA  ALA A  19     -35.891  26.218   2.998  1.00 56.28           C  
ANISOU  267  CA  ALA A  19     8561   6263   6560   1851   -402   3155
ATOM    268  C   ALA A  19     -35.304  27.583   2.857  1.00 56.96           C  
ANISOU  268  C   ALA A  19     8719   6471   6451   1814   -343   3285
ATOM    269  O   ALA A  19     -35.567  28.536   3.596  1.00 58.32           O  
ANISOU  269  O   ALA A  19     8934   6796   6430   1949   -416   3385
ATOM    270  CB  ALA A  19     -36.943  25.878   1.970  1.00 57.78           C  
ANISOU  270  CB  ALA A  19     8867   6160   6929   1878   -333   3284
ATOM    271  H   ALA A  19     -37.147  26.881   4.591  1.00  0.00           H  
ATOM    272  HA  ALA A  19     -35.127  25.442   2.938  1.00  0.00           H  
ATOM    273  HB1 ALA A  19     -37.882  26.354   2.255  1.00  0.00           H  
ATOM    274  HB2 ALA A  19     -36.731  26.218   0.957  1.00  0.00           H  
ATOM    275  HB3 ALA A  19     -37.231  24.828   2.036  1.00  0.00           H  
ATOM    276  N   ASN A  20     -34.366  27.743   1.942  1.00 56.15           N  
ANISOU  276  N   ASN A  20     8630   6309   6397   1635   -210   3283
ATOM    277  CA  ASN A  20     -33.643  28.991   1.753  1.00 56.89           C  
ANISOU  277  CA  ASN A  20     8788   6512   6316   1595   -120   3410
ATOM    278  C   ASN A  20     -33.291  29.186   0.216  1.00 56.69           C  
ANISOU  278  C   ASN A  20     8783   6320   6438   1410     48   3465
ATOM    279  O   ASN A  20     -33.786  28.406  -0.604  1.00 59.31           O  
ANISOU  279  O   ASN A  20     9093   6445   6996   1319     73   3407
ATOM    280  CB  ASN A  20     -32.478  29.157   2.759  1.00 57.59           C  
ANISOU  280  CB  ASN A  20     8796   6873   6214   1586   -187   3261
ATOM    281  CG  ASN A  20     -31.187  28.373   2.449  1.00 58.89           C  
ANISOU  281  CG  ASN A  20     8820   7056   6497   1441   -198   3018
ATOM    282  OD1 ASN A  20     -31.063  27.634   1.514  1.00 70.55           O  
ANISOU  282  OD1 ASN A  20    10267   8357   8183   1336   -144   2962
ATOM    283  ND2 ASN A  20     -30.151  28.433   3.243  1.00 57.77           N  
ANISOU  283  ND2 ASN A  20     8603   7127   6221   1438   -275   2872
ATOM    284  H   ASN A  20     -34.216  27.063   1.211  1.00  0.00           H  
ATOM    285  HA  ASN A  20     -34.310  29.804   2.043  1.00  0.00           H  
ATOM    286  HB3 ASN A  20     -32.879  29.098   3.770  1.00  0.00           H  
ATOM    287  HB2 ASN A  20     -32.046  30.154   2.671  1.00  0.00           H  
ATOM    288 HD22 ASN A  20     -29.346  27.831   3.146  1.00  0.00           H  
ATOM    289 HD21 ASN A  20     -30.339  29.067   4.006  1.00  0.00           H  
ATOM    290  N   ASN A  21     -32.579  30.236  -0.200  1.00 57.31           N  
ANISOU  290  N   ASN A  21     8900   6493   6383   1358    160   3574
ATOM    291  CA  ASN A  21     -32.246  30.479  -1.601  1.00 65.24           C  
ANISOU  291  CA  ASN A  21     9900   7369   7519   1181    327   3647
ATOM    292  C   ASN A  21     -30.937  29.799  -1.967  1.00 59.84           C  
ANISOU  292  C   ASN A  21     9086   6776   6876   1025    347   3438
ATOM    293  O   ASN A  21     -30.287  30.195  -2.946  1.00 72.52           O  
ANISOU  293  O   ASN A  21    10668   8363   8523    894    484   3496
ATOM    294  CB  ASN A  21     -32.147  31.975  -2.071  1.00 80.02           C  
ANISOU  294  CB  ASN A  21    11859   9302   9244   1188    449   3838
ATOM    295  CG  ASN A  21     -33.260  32.953  -1.689  1.00 84.90           C  
ANISOU  295  CG  ASN A  21    12477  10210   9571   1268    427   3795
ATOM    296  OD1 ASN A  21     -34.291  32.588  -1.158  1.00 82.86           O  
ANISOU  296  OD1 ASN A  21    12183  10104   9198   1363    289   3665
ATOM    297  ND2 ASN A  21     -33.065  34.231  -1.845  1.00103.68           N  
ANISOU  297  ND2 ASN A  21    14895  12663  11833   1231    560   3896
ATOM    298  H   ASN A  21     -32.106  30.806   0.487  1.00  0.00           H  
ATOM    299  HA  ASN A  21     -32.897  29.952  -2.299  1.00  0.00           H  
ATOM    300  HB3 ASN A  21     -31.961  32.144  -3.132  1.00  0.00           H  
ATOM    301  HB2 ASN A  21     -31.303  32.341  -1.487  1.00  0.00           H  
ATOM    302 HD22 ASN A  21     -33.700  34.952  -1.535  1.00  0.00           H  
ATOM    303 HD21 ASN A  21     -32.265  34.514  -2.393  1.00  0.00           H  
ATOM    304  N   LEU A  22     -12.166  19.510   2.359  1.00  0.84           N  
ATOM    305  CA  LEU A  22     -10.963  19.566   1.417  1.00  0.84           C  
ATOM    306  C   LEU A  22     -10.323  20.971   1.328  1.00  0.84           C  
ATOM    307  O   LEU A  22     -11.108  21.929   1.456  1.00  0.84           O  
ATOM    308  CB  LEU A  22     -11.332  19.043   0.015  1.00  0.84           C  
ATOM    309  CG  LEU A  22     -10.238  19.134  -1.153  1.00  0.84           C  
ATOM    310  CD1 LEU A  22      -8.900  18.408  -0.788  1.00  0.84           C  
ATOM    311  CD2 LEU A  22     -10.834  18.607  -2.514  1.00  0.84           C  
ATOM    312  H   LEU A  22     -12.937  19.999   1.928  1.00  0.00           H  
ATOM    313  HA  LEU A  22     -10.175  18.913   1.792  1.00  0.00           H  
ATOM    314  HB3 LEU A  22     -12.233  19.615  -0.207  1.00  0.00           H  
ATOM    315  HB2 LEU A  22     -11.550  17.981   0.130  1.00  0.00           H  
ATOM    316  HG  LEU A  22     -10.054  20.194  -1.327  1.00  0.00           H  
ATOM    317 HD11 LEU A  22      -8.130  19.176  -0.737  1.00  0.00           H  
ATOM    318 HD12 LEU A  22      -8.880  17.984   0.215  1.00  0.00           H  
ATOM    319 HD13 LEU A  22      -8.494  17.638  -1.444  1.00  0.00           H  
ATOM    320 HD21 LEU A  22     -11.186  19.374  -3.203  1.00  0.00           H  
ATOM    321 HD22 LEU A  22     -10.056  18.115  -3.097  1.00  0.00           H  
ATOM    322 HD23 LEU A  22     -11.695  17.960  -2.350  1.00  0.00           H  
ATOM    323  N   GLU A  23      -9.016  21.191   1.231  1.00  0.83           N  
ATOM    324  CA  GLU A  23      -8.302  22.470   1.132  1.00  0.83           C  
ATOM    325  C   GLU A  23      -7.541  22.462  -0.176  1.00  0.83           C  
ATOM    326  O   GLU A  23      -6.955  21.434  -0.591  1.00  0.83           O  
ATOM    327  CB  GLU A  23      -7.360  22.638   2.328  1.00  0.83           C  
ATOM    328  CG  GLU A  23      -6.476  23.932   2.368  1.00  0.83           C  
ATOM    329  CD  GLU A  23      -7.264  25.225   2.405  1.00  0.83           C  
ATOM    330  OE1 GLU A  23      -7.197  25.954   3.414  1.00  0.83           O  
ATOM    331  OE2 GLU A  23      -7.686  25.757   1.348  1.00  0.83           O1-
ATOM    332  H   GLU A  23      -8.514  20.317   1.158  1.00  0.00           H  
ATOM    333  HA  GLU A  23      -9.110  23.190   0.997  1.00  0.00           H  
ATOM    334  HB3 GLU A  23      -6.697  21.775   2.396  1.00  0.00           H  
ATOM    335  HB2 GLU A  23      -7.977  22.576   3.223  1.00  0.00           H  
ATOM    336  HG3 GLU A  23      -5.704  24.060   1.610  1.00  0.00           H  
ATOM    337  HG2 GLU A  23      -5.905  23.835   3.291  1.00  0.00           H  
ATOM    338  N   ASN A  24      -7.475  23.660  -0.855  1.00  0.84           N  
ATOM    339  CA  ASN A  24      -7.097  23.778  -2.225  1.00  0.84           C  
ATOM    340  C   ASN A  24      -6.107  24.938  -2.368  1.00  0.84           C  
ATOM    341  O   ASN A  24      -5.810  25.430  -3.454  1.00  0.84           O  
ATOM    342  CB  ASN A  24      -8.264  23.733  -3.259  1.00  0.84           C  
ATOM    343  CG  ASN A  24      -9.477  22.814  -3.045  1.00  0.84           C  
ATOM    344  OD1 ASN A  24     -10.492  23.209  -2.522  1.00  0.84           O  
ATOM    345  ND2 ASN A  24      -9.418  21.646  -3.641  1.00  0.84           N  
ATOM    346  H   ASN A  24      -7.924  24.412  -0.352  1.00  0.00           H  
ATOM    347  HA  ASN A  24      -6.374  22.980  -2.393  1.00  0.00           H  
ATOM    348  HB3 ASN A  24      -7.777  23.420  -4.182  1.00  0.00           H  
ATOM    349  HB2 ASN A  24      -8.585  24.774  -3.302  1.00  0.00           H  
ATOM    350 HD22 ASN A  24     -10.216  21.028  -3.597  1.00  0.00           H  
ATOM    351 HD21 ASN A  24      -8.549  21.323  -4.042  1.00  0.00           H  
ATOM    352  N   SER A  25      -5.645  25.557  -1.264  1.00  0.86           N  
ATOM    353  CA  SER A  25      -4.809  26.764  -1.388  1.00  0.86           C  
ATOM    354  C   SER A  25      -3.595  26.626  -0.476  1.00  0.86           C  
ATOM    355  O   SER A  25      -3.575  25.819   0.471  1.00  0.86           O  
ATOM    356  CB  SER A  25      -5.656  28.029  -1.147  1.00  0.86           C  
ATOM    357  OG  SER A  25      -6.096  28.170   0.165  1.00  0.86           O  
ATOM    358  H   SER A  25      -5.798  25.221  -0.324  1.00  0.00           H  
ATOM    359  HA  SER A  25      -4.407  26.903  -2.391  1.00  0.00           H  
ATOM    360  HB3 SER A  25      -6.510  28.158  -1.813  1.00  0.00           H  
ATOM    361  HB2 SER A  25      -5.126  28.927  -1.462  1.00  0.00           H  
ATOM    362  HG  SER A  25      -6.633  27.405   0.385  1.00  0.00           H  
ATOM    363  N   HIS A  26      -2.518  27.403  -0.773  1.00  0.83           N  
ATOM    364  CA  HIS A  26      -1.232  27.400  -0.115  1.00  0.83           C  
ATOM    365  C   HIS A  26      -0.759  28.884  -0.225  1.00  0.83           C  
ATOM    366  O   HIS A  26      -1.308  29.677  -0.981  1.00  0.83           O  
ATOM    367  CB  HIS A  26      -0.295  26.469  -0.848  1.00  0.83           C  
ATOM    368  CG  HIS A  26       0.155  26.939  -2.177  1.00  0.83           C  
ATOM    369  ND1 HIS A  26       1.305  27.705  -2.442  1.00  0.83           N  
ATOM    370  CD2 HIS A  26      -0.343  26.582  -3.399  1.00  0.83           C  
ATOM    371  CE1 HIS A  26       1.376  27.845  -3.772  1.00  0.83           C  
ATOM    372  NE2 HIS A  26       0.412  27.110  -4.401  1.00  0.83           N  
ATOM    373  H   HIS A  26      -2.721  28.213  -1.341  1.00  0.00           H  
ATOM    374  HA  HIS A  26      -1.346  27.209   0.951  1.00  0.00           H  
ATOM    375  HB3 HIS A  26      -0.824  25.532  -1.018  1.00  0.00           H  
ATOM    376  HB2 HIS A  26       0.597  26.182  -0.292  1.00  0.00           H  
ATOM    377  HD2 HIS A  26      -1.201  25.974  -3.645  1.00  0.00           H  
ATOM    378  HE1 HIS A  26       1.969  28.632  -4.210  1.00  0.00           H  
ATOM    379  HE2 HIS A  26       0.283  27.010  -5.398  1.00  0.00           H  
ATOM    380  N   ASN A  27       0.206  29.347   0.549  1.00  0.86           N  
ATOM    381  CA  ASN A  27       0.571  30.800   0.697  1.00  0.86           C  
ATOM    382  C   ASN A  27       1.723  31.210  -0.291  1.00  0.86           C  
ATOM    383  O   ASN A  27       2.075  32.417  -0.355  1.00  0.86           O  
ATOM    384  CB  ASN A  27       0.983  31.072   2.214  1.00  0.86           C  
ATOM    385  CG  ASN A  27       2.252  30.393   2.698  1.00  0.86           C  
ATOM    386  OD1 ASN A  27       2.778  29.534   1.993  1.00  0.86           O  
ATOM    387  ND2 ASN A  27       2.762  30.754   3.856  1.00  0.86           N  
ATOM    388  H   ASN A  27       0.729  28.682   1.101  1.00  0.00           H  
ATOM    389  HA  ASN A  27      -0.297  31.438   0.532  1.00  0.00           H  
ATOM    390  HB3 ASN A  27       0.143  30.912   2.890  1.00  0.00           H  
ATOM    391  HB2 ASN A  27       1.202  32.133   2.330  1.00  0.00           H  
ATOM    392 HD22 ASN A  27       3.680  30.430   4.126  1.00  0.00           H  
ATOM    393 HD21 ASN A  27       2.335  31.572   4.268  1.00  0.00           H  
ATOM    394  N   GLY A  28       2.370  30.246  -1.014  1.00  0.91           N  
ATOM    395  CA  GLY A  28       3.404  30.589  -2.045  1.00  0.91           C  
ATOM    396  C   GLY A  28       4.797  30.892  -1.474  1.00  0.91           C  
ATOM    397  O   GLY A  28       5.765  31.301  -2.188  1.00  0.91           O  
ATOM    398  H   GLY A  28       2.035  29.296  -0.948  1.00  0.00           H  
ATOM    399  HA3 GLY A  28       3.143  31.440  -2.674  1.00  0.00           H  
ATOM    400  HA2 GLY A  28       3.444  29.803  -2.798  1.00  0.00           H  
ATOM    401  N   LYS A  29       4.943  30.644  -0.160  1.00  0.84           N  
ATOM    402  CA  LYS A  29       6.162  30.826   0.611  1.00  0.84           C  
ATOM    403  C   LYS A  29       6.996  29.616   1.032  1.00  0.84           C  
ATOM    404  O   LYS A  29       6.424  28.583   1.388  1.00  0.84           O  
ATOM    405  CB  LYS A  29       5.923  31.792   1.818  1.00  0.84           C  
ATOM    406  CG  LYS A  29       5.065  33.042   1.571  1.00  0.84           C  
ATOM    407  CD  LYS A  29       4.902  34.011   2.746  1.00  0.84           C  
ATOM    408  CE  LYS A  29       3.947  35.179   2.446  1.00  0.84           C  
ATOM    409  NZ  LYS A  29       3.925  36.016   3.644  1.00  0.84           N1+
ATOM    410  H   LYS A  29       4.189  30.260   0.391  1.00  0.00           H  
ATOM    411  HA  LYS A  29       6.863  31.345  -0.043  1.00  0.00           H  
ATOM    412  HB3 LYS A  29       6.877  32.057   2.274  1.00  0.00           H  
ATOM    413  HB2 LYS A  29       5.317  31.267   2.555  1.00  0.00           H  
ATOM    414  HG3 LYS A  29       4.034  32.837   1.284  1.00  0.00           H  
ATOM    415  HG2 LYS A  29       5.565  33.501   0.719  1.00  0.00           H  
ATOM    416  HD3 LYS A  29       5.933  34.219   3.034  1.00  0.00           H  
ATOM    417  HD2 LYS A  29       4.550  33.348   3.536  1.00  0.00           H  
ATOM    418  HE3 LYS A  29       2.947  34.845   2.169  1.00  0.00           H  
ATOM    419  HE2 LYS A  29       4.366  35.788   1.646  1.00  0.00           H  
ATOM    420  HZ1 LYS A  29       3.438  36.888   3.487  1.00  0.00           H  
ATOM    421  HZ2 LYS A  29       3.407  35.572   4.388  1.00  0.00           H  
ATOM    422  HZ3 LYS A  29       4.897  36.205   3.842  1.00  0.00           H  
ATOM    423  N   LEU A  30       8.316  29.730   1.002  1.00  0.85           N  
ATOM    424  CA  LEU A  30       9.249  28.873   1.698  1.00  0.85           C  
ATOM    425  C   LEU A  30       9.389  29.488   3.151  1.00  0.85           C  
ATOM    426  O   LEU A  30      10.323  30.269   3.430  1.00  0.85           O  
ATOM    427  CB  LEU A  30      10.565  28.682   0.863  1.00  0.85           C  
ATOM    428  CG  LEU A  30      10.378  27.888  -0.421  1.00  0.85           C  
ATOM    429  CD1 LEU A  30      11.636  27.730  -1.266  1.00  0.85           C  
ATOM    430  CD2 LEU A  30       9.782  26.480  -0.168  1.00  0.85           C  
ATOM    431  H   LEU A  30       8.738  30.522   0.540  1.00  0.00           H  
ATOM    432  HA  LEU A  30       8.835  27.875   1.835  1.00  0.00           H  
ATOM    433  HB3 LEU A  30      11.309  28.136   1.442  1.00  0.00           H  
ATOM    434  HB2 LEU A  30      10.958  29.678   0.665  1.00  0.00           H  
ATOM    435  HG  LEU A  30       9.574  28.365  -0.982  1.00  0.00           H  
ATOM    436 HD11 LEU A  30      12.483  28.129  -0.708  1.00  0.00           H  
ATOM    437 HD12 LEU A  30      12.026  26.716  -1.357  1.00  0.00           H  
ATOM    438 HD13 LEU A  30      11.653  28.277  -2.207  1.00  0.00           H  
ATOM    439 HD21 LEU A  30       8.766  26.495  -0.565  1.00  0.00           H  
ATOM    440 HD22 LEU A  30      10.314  25.621  -0.576  1.00  0.00           H  
ATOM    441 HD23 LEU A  30       9.690  26.329   0.907  1.00  0.00           H  
ATOM    442  N   CYS A  31       8.568  28.937   4.061  1.00  0.85           N  
ATOM    443  CA  CYS A  31       8.436  29.262   5.452  1.00  0.85           C  
ATOM    444  C   CYS A  31       9.545  28.664   6.343  1.00  0.85           C  
ATOM    445  O   CYS A  31      10.291  27.792   5.970  1.00  0.85           O  
ATOM    446  CB  CYS A  31       6.956  28.957   5.946  1.00  0.85           C  
ATOM    447  SG  CYS A  31       5.674  29.988   5.256  1.00  0.85           S  
ATOM    448  H   CYS A  31       7.991  28.149   3.806  1.00  0.00           H  
ATOM    449  HA  CYS A  31       8.605  30.339   5.440  1.00  0.00           H  
ATOM    450  HB3 CYS A  31       6.997  29.172   7.013  1.00  0.00           H  
ATOM    451  HB2 CYS A  31       6.984  27.881   5.774  1.00  0.00           H  
ATOM    452  N   LEU A  32       9.760  29.273   7.497  1.00  0.82           N  
ATOM    453  CA  LEU A  32      10.602  28.853   8.621  1.00  0.82           C  
ATOM    454  C   LEU A  32       9.888  27.675   9.321  1.00  0.82           C  
ATOM    455  O   LEU A  32       9.223  27.940  10.315  1.00  0.82           O  
ATOM    456  CB  LEU A  32      10.983  30.033   9.542  1.00  0.82           C  
ATOM    457  CG  LEU A  32      12.283  30.773   9.215  1.00  0.82           C  
ATOM    458  CD1 LEU A  32      12.464  31.187   7.783  1.00  0.82           C  
ATOM    459  CD2 LEU A  32      12.567  31.985  10.151  1.00  0.82           C  
ATOM    460  H   LEU A  32       9.082  29.992   7.702  1.00  0.00           H  
ATOM    461  HA  LEU A  32      11.541  28.433   8.259  1.00  0.00           H  
ATOM    462  HB3 LEU A  32      11.190  29.564  10.504  1.00  0.00           H  
ATOM    463  HB2 LEU A  32      10.173  30.745   9.702  1.00  0.00           H  
ATOM    464  HG  LEU A  32      13.078  30.107   9.550  1.00  0.00           H  
ATOM    465 HD11 LEU A  32      12.665  32.257   7.719  1.00  0.00           H  
ATOM    466 HD12 LEU A  32      13.422  30.852   7.385  1.00  0.00           H  
ATOM    467 HD13 LEU A  32      11.682  30.986   7.051  1.00  0.00           H  
ATOM    468 HD21 LEU A  32      13.527  31.919  10.664  1.00  0.00           H  
ATOM    469 HD22 LEU A  32      12.440  32.928   9.621  1.00  0.00           H  
ATOM    470 HD23 LEU A  32      12.016  31.848  11.082  1.00  0.00           H  
ATOM    471  N   LEU A  33       9.958  26.461   8.766  1.00  0.78           N  
ATOM    472  CA  LEU A  33       9.197  25.319   9.092  1.00  0.78           C  
ATOM    473  C   LEU A  33       9.429  24.869  10.526  1.00  0.78           C  
ATOM    474  O   LEU A  33      10.561  24.458  10.771  1.00  0.78           O  
ATOM    475  CB  LEU A  33       9.449  24.197   8.009  1.00  0.78           C  
ATOM    476  CG  LEU A  33       8.977  22.803   8.296  1.00  0.78           C  
ATOM    477  CD1 LEU A  33       7.539  22.639   8.624  1.00  0.78           C  
ATOM    478  CD2 LEU A  33       9.407  21.752   7.257  1.00  0.78           C  
ATOM    479  H   LEU A  33      10.507  26.383   7.923  1.00  0.00           H  
ATOM    480  HA  LEU A  33       8.171  25.650   8.929  1.00  0.00           H  
ATOM    481  HB3 LEU A  33      10.511  24.202   7.767  1.00  0.00           H  
ATOM    482  HB2 LEU A  33       9.051  24.513   7.045  1.00  0.00           H  
ATOM    483  HG  LEU A  33       9.496  22.377   9.154  1.00  0.00           H  
ATOM    484 HD11 LEU A  33       7.101  23.230   9.429  1.00  0.00           H  
ATOM    485 HD12 LEU A  33       6.797  22.751   7.833  1.00  0.00           H  
ATOM    486 HD13 LEU A  33       7.430  21.622   8.999  1.00  0.00           H  
ATOM    487 HD21 LEU A  33       8.715  21.694   6.417  1.00  0.00           H  
ATOM    488 HD22 LEU A  33      10.303  22.155   6.787  1.00  0.00           H  
ATOM    489 HD23 LEU A  33       9.513  20.774   7.726  1.00  0.00           H  
ATOM    490  N   LYS A  34       8.389  24.961  11.358  1.00  0.71           N  
ATOM    491  CA  LYS A  34       8.454  25.027  12.782  1.00  0.71           C  
ATOM    492  C   LYS A  34       9.586  25.880  13.458  1.00  0.71           C  
ATOM    493  O   LYS A  34      10.296  25.394  14.326  1.00  0.71           O  
ATOM    494  CB  LYS A  34       8.428  23.535  13.159  1.00  0.71           C  
ATOM    495  CG  LYS A  34       7.149  22.788  12.600  1.00  0.71           C  
ATOM    496  CD  LYS A  34       7.150  21.315  13.035  1.00  0.71           C  
ATOM    497  CE  LYS A  34       7.050  21.177  14.562  1.00  0.71           C  
ATOM    498  NZ  LYS A  34       6.904  19.765  14.944  1.00  0.71           N1+
ATOM    499  H   LYS A  34       7.478  25.260  11.041  1.00  0.00           H  
ATOM    500  HA  LYS A  34       7.511  25.453  13.126  1.00  0.00           H  
ATOM    501  HB3 LYS A  34       8.538  23.481  14.242  1.00  0.00           H  
ATOM    502  HB2 LYS A  34       9.329  23.108  12.720  1.00  0.00           H  
ATOM    503  HG3 LYS A  34       6.996  22.715  11.524  1.00  0.00           H  
ATOM    504  HG2 LYS A  34       6.232  23.191  13.030  1.00  0.00           H  
ATOM    505  HD3 LYS A  34       8.075  20.906  12.630  1.00  0.00           H  
ATOM    506  HD2 LYS A  34       6.310  20.813  12.554  1.00  0.00           H  
ATOM    507  HE3 LYS A  34       6.165  21.678  14.954  1.00  0.00           H  
ATOM    508  HE2 LYS A  34       7.938  21.601  15.031  1.00  0.00           H  
ATOM    509  HZ1 LYS A  34       6.268  19.247  14.355  1.00  0.00           H  
ATOM    510  HZ2 LYS A  34       7.780  19.292  14.773  1.00  0.00           H  
ATOM    511  HZ3 LYS A  34       6.517  19.682  15.873  1.00  0.00           H  
ATOM    512  N   GLY A  35       9.642  27.150  13.016  1.00  0.84           N  
ATOM    513  CA  GLY A  35      10.557  28.193  13.360  1.00  0.84           C  
ATOM    514  C   GLY A  35      11.954  28.143  12.782  1.00  0.84           C  
ATOM    515  O   GLY A  35      12.635  29.195  12.849  1.00  0.84           O  
ATOM    516  H   GLY A  35       8.985  27.407  12.293  1.00  0.00           H  
ATOM    517  HA3 GLY A  35      10.538  28.462  14.416  1.00  0.00           H  
ATOM    518  HA2 GLY A  35      10.264  29.073  12.788  1.00  0.00           H  
ATOM    519  N   ILE A  36      12.435  27.049  12.170  1.00  0.76           N  
ATOM    520  CA  ILE A  36      13.786  27.049  11.697  1.00  0.76           C  
ATOM    521  C   ILE A  36      13.925  27.349  10.221  1.00  0.76           C  
ATOM    522  O   ILE A  36      13.079  26.825   9.465  1.00  0.76           O  
ATOM    523  CB  ILE A  36      14.373  25.653  12.011  1.00  0.76           C  
ATOM    524  CG1 ILE A  36      14.319  25.381  13.569  1.00  0.76           C  
ATOM    525  CG2 ILE A  36      15.808  25.365  11.441  1.00  0.76           C  
ATOM    526  CD1 ILE A  36      14.975  24.134  14.046  1.00  0.76           C  
ATOM    527  H   ILE A  36      11.818  26.268  12.004  1.00  0.00           H  
ATOM    528  HA  ILE A  36      14.477  27.719  12.208  1.00  0.00           H  
ATOM    529  HB  ILE A  36      13.830  24.857  11.501  1.00  0.00           H  
ATOM    530 HG13 ILE A  36      13.277  25.425  13.884  1.00  0.00           H  
ATOM    531 HG12 ILE A  36      14.740  26.194  14.161  1.00  0.00           H  
ATOM    532 HG21 ILE A  36      15.877  25.393  10.354  1.00  0.00           H  
ATOM    533 HG22 ILE A  36      16.451  26.144  11.849  1.00  0.00           H  
ATOM    534 HG23 ILE A  36      16.353  24.460  11.708  1.00  0.00           H  
ATOM    535 HD11 ILE A  36      15.835  24.400  14.660  1.00  0.00           H  
ATOM    536 HD12 ILE A  36      14.369  23.502  14.694  1.00  0.00           H  
ATOM    537 HD13 ILE A  36      15.296  23.462  13.250  1.00  0.00           H  
ATOM    538  N   ALA A  37      14.950  28.103   9.779  1.00  0.83           N  
ATOM    539  CA  ALA A  37      15.035  28.704   8.464  1.00  0.83           C  
ATOM    540  C   ALA A  37      15.776  27.739   7.522  1.00  0.83           C  
ATOM    541  O   ALA A  37      16.838  27.213   7.876  1.00  0.83           O  
ATOM    542  CB  ALA A  37      15.844  30.029   8.592  1.00  0.83           C  
ATOM    543  H   ALA A  37      15.651  28.406  10.440  1.00  0.00           H  
ATOM    544  HA  ALA A  37      14.011  28.737   8.091  1.00  0.00           H  
ATOM    545  HB1 ALA A  37      15.393  30.892   9.080  1.00  0.00           H  
ATOM    546  HB2 ALA A  37      16.727  29.869   9.210  1.00  0.00           H  
ATOM    547  HB3 ALA A  37      16.162  30.404   7.620  1.00  0.00           H  
ATOM    548  N   PRO A  38      15.346  27.601   6.308  1.00  0.81           N  
ATOM    549  CA  PRO A  38      15.894  26.653   5.330  1.00  0.81           C  
ATOM    550  C   PRO A  38      17.234  27.116   4.704  1.00  0.81           C  
ATOM    551  O   PRO A  38      17.480  28.267   4.468  1.00  0.81           O  
ATOM    552  CB  PRO A  38      14.797  26.433   4.292  1.00  0.81           C  
ATOM    553  CG  PRO A  38      13.973  27.773   4.365  1.00  0.81           C  
ATOM    554  CD  PRO A  38      14.090  28.205   5.804  1.00  0.81           C  
ATOM    555  HA  PRO A  38      16.160  25.755   5.886  1.00  0.00           H  
ATOM    556  HB3 PRO A  38      14.097  25.679   4.651  1.00  0.00           H  
ATOM    557  HB2 PRO A  38      15.107  26.235   3.267  1.00  0.00           H  
ATOM    558  HG3 PRO A  38      12.997  27.744   3.880  1.00  0.00           H  
ATOM    559  HG2 PRO A  38      14.496  28.544   3.799  1.00  0.00           H  
ATOM    560  HD2 PRO A  38      13.977  29.288   5.849  1.00  0.00           H  
ATOM    561  HD3 PRO A  38      13.262  27.714   6.315  1.00  0.00           H  
ATOM    562  N   LEU A  39      18.056  26.090   4.348  1.00  0.79           N  
ATOM    563  CA  LEU A  39      19.291  26.165   3.584  1.00  0.79           C  
ATOM    564  C   LEU A  39      18.999  26.447   2.053  1.00  0.79           C  
ATOM    565  O   LEU A  39      18.236  25.746   1.439  1.00  0.79           O  
ATOM    566  CB  LEU A  39      19.943  24.815   3.736  1.00  0.79           C  
ATOM    567  CG  LEU A  39      21.421  24.751   3.615  1.00  0.79           C  
ATOM    568  CD1 LEU A  39      22.094  25.423   2.402  1.00  0.79           C  
ATOM    569  CD2 LEU A  39      21.961  25.374   4.952  1.00  0.79           C  
ATOM    570  H   LEU A  39      17.589  25.202   4.231  1.00  0.00           H  
ATOM    571  HA  LEU A  39      19.957  26.906   4.027  1.00  0.00           H  
ATOM    572  HB3 LEU A  39      19.636  24.169   2.913  1.00  0.00           H  
ATOM    573  HB2 LEU A  39      19.659  24.140   4.543  1.00  0.00           H  
ATOM    574  HG  LEU A  39      21.742  23.724   3.444  1.00  0.00           H  
ATOM    575 HD11 LEU A  39      21.424  25.236   1.563  1.00  0.00           H  
ATOM    576 HD12 LEU A  39      22.253  26.483   2.596  1.00  0.00           H  
ATOM    577 HD13 LEU A  39      23.026  24.926   2.131  1.00  0.00           H  
ATOM    578 HD21 LEU A  39      22.915  25.894   4.870  1.00  0.00           H  
ATOM    579 HD22 LEU A  39      21.289  26.036   5.499  1.00  0.00           H  
ATOM    580 HD23 LEU A  39      22.108  24.612   5.716  1.00  0.00           H  
ATOM    581  N   GLN A  40      19.647  27.502   1.516  1.00  0.77           N  
ATOM    582  CA  GLN A  40      19.497  27.899   0.147  1.00  0.77           C  
ATOM    583  C   GLN A  40      20.831  27.486  -0.519  1.00  0.77           C  
ATOM    584  O   GLN A  40      21.905  27.897  -0.112  1.00  0.77           O  
ATOM    585  CB  GLN A  40      19.282  29.378   0.134  1.00  0.77           C  
ATOM    586  CG  GLN A  40      19.180  29.943  -1.281  1.00  0.77           C  
ATOM    587  CD  GLN A  40      18.062  29.200  -2.170  1.00  0.77           C  
ATOM    588  OE1 GLN A  40      18.388  28.150  -2.734  1.00  0.77           O  
ATOM    589  NE2 GLN A  40      16.901  29.794  -2.306  1.00  0.77           N  
ATOM    590  H   GLN A  40      20.253  28.098   2.061  1.00  0.00           H  
ATOM    591  HA  GLN A  40      18.661  27.330  -0.259  1.00  0.00           H  
ATOM    592  HB3 GLN A  40      20.156  29.862   0.571  1.00  0.00           H  
ATOM    593  HB2 GLN A  40      18.376  29.709   0.642  1.00  0.00           H  
ATOM    594  HG3 GLN A  40      20.092  30.062  -1.865  1.00  0.00           H  
ATOM    595  HG2 GLN A  40      18.694  30.918  -1.295  1.00  0.00           H  
ATOM    596 HE22 GLN A  40      16.078  29.555  -2.841  1.00  0.00           H  
ATOM    597 HE21 GLN A  40      16.685  30.638  -1.795  1.00  0.00           H  
ATOM    598  N   LEU A  41      20.704  26.670  -1.573  1.00  0.78           N  
ATOM    599  CA  LEU A  41      21.781  26.317  -2.478  1.00  0.78           C  
ATOM    600  C   LEU A  41      21.969  27.328  -3.583  1.00  0.78           C  
ATOM    601  O   LEU A  41      22.974  27.377  -4.299  1.00  0.78           O  
ATOM    602  CB  LEU A  41      21.546  24.868  -3.024  1.00  0.78           C  
ATOM    603  CG  LEU A  41      21.416  23.687  -1.986  1.00  0.78           C  
ATOM    604  CD1 LEU A  41      20.970  22.411  -2.661  1.00  0.78           C  
ATOM    605  CD2 LEU A  41      22.656  23.486  -1.053  1.00  0.78           C  
ATOM    606  H   LEU A  41      19.755  26.367  -1.740  1.00  0.00           H  
ATOM    607  HA  LEU A  41      22.732  26.287  -1.947  1.00  0.00           H  
ATOM    608  HB3 LEU A  41      22.372  24.453  -3.602  1.00  0.00           H  
ATOM    609  HB2 LEU A  41      20.628  24.889  -3.612  1.00  0.00           H  
ATOM    610  HG  LEU A  41      20.659  23.942  -1.245  1.00  0.00           H  
ATOM    611 HD11 LEU A  41      19.896  22.472  -2.838  1.00  0.00           H  
ATOM    612 HD12 LEU A  41      21.435  22.255  -3.634  1.00  0.00           H  
ATOM    613 HD13 LEU A  41      21.079  21.581  -1.963  1.00  0.00           H  
ATOM    614 HD21 LEU A  41      22.491  23.115  -0.043  1.00  0.00           H  
ATOM    615 HD22 LEU A  41      23.349  22.871  -1.628  1.00  0.00           H  
ATOM    616 HD23 LEU A  41      23.241  24.380  -0.834  1.00  0.00           H  
ATOM    617  N   GLY A  42      21.089  28.304  -3.701  1.00  0.78           N  
ATOM    618  CA  GLY A  42      21.161  29.436  -4.604  1.00  0.78           C  
ATOM    619  C   GLY A  42      21.069  28.883  -6.004  1.00  0.78           C  
ATOM    620  O   GLY A  42      20.171  28.132  -6.311  1.00  0.78           O  
ATOM    621  H   GLY A  42      20.197  28.163  -3.249  1.00  0.00           H  
ATOM    622  HA3 GLY A  42      22.091  29.961  -4.387  1.00  0.00           H  
ATOM    623  HA2 GLY A  42      20.316  30.093  -4.395  1.00  0.00           H  
ATOM    624  N   ASN A  43      22.061  29.221  -6.815  1.00  0.74           N  
ATOM    625  CA  ASN A  43      22.250  28.652  -8.078  1.00  0.74           C  
ATOM    626  C   ASN A  43      23.141  27.368  -8.112  1.00  0.74           C  
ATOM    627  O   ASN A  43      23.119  26.657  -9.167  1.00  0.74           O  
ATOM    628  CB  ASN A  43      22.905  29.736  -8.994  1.00  0.74           C  
ATOM    629  CG  ASN A  43      21.945  30.808  -9.427  1.00  0.74           C  
ATOM    630  OD1 ASN A  43      20.787  30.593  -9.761  1.00  0.74           O  
ATOM    631  ND2 ASN A  43      22.369  32.048  -9.318  1.00  0.74           N  
ATOM    632  H   ASN A  43      22.833  29.729  -6.409  1.00  0.00           H  
ATOM    633  HA  ASN A  43      21.299  28.316  -8.492  1.00  0.00           H  
ATOM    634  HB3 ASN A  43      23.120  29.339  -9.987  1.00  0.00           H  
ATOM    635  HB2 ASN A  43      23.832  30.069  -8.528  1.00  0.00           H  
ATOM    636 HD22 ASN A  43      21.725  32.823  -9.391  1.00  0.00           H  
ATOM    637 HD21 ASN A  43      23.301  32.226  -8.973  1.00  0.00           H  
ATOM    638  N   CYS A  44      23.888  27.101  -6.995  1.00  0.83           N  
ATOM    639  CA  CYS A  44      24.642  25.857  -7.040  1.00  0.83           C  
ATOM    640  C   CYS A  44      23.791  24.588  -6.763  1.00  0.83           C  
ATOM    641  O   CYS A  44      22.923  24.590  -5.938  1.00  0.83           O  
ATOM    642  CB  CYS A  44      25.862  26.009  -6.087  1.00  0.83           C  
ATOM    643  SG  CYS A  44      27.424  26.165  -6.910  1.00  0.83           S  
ATOM    644  H   CYS A  44      23.799  27.654  -6.155  1.00  0.00           H  
ATOM    645  HA  CYS A  44      25.005  25.764  -8.063  1.00  0.00           H  
ATOM    646  HB3 CYS A  44      25.892  25.205  -5.352  1.00  0.00           H  
ATOM    647  HB2 CYS A  44      25.697  26.849  -5.413  1.00  0.00           H  
ATOM    648  N   SER A  45      24.163  23.519  -7.376  1.00  0.85           N  
ATOM    649  CA  SER A  45      23.615  22.235  -6.970  1.00  0.85           C  
ATOM    650  C   SER A  45      24.025  21.756  -5.527  1.00  0.85           C  
ATOM    651  O   SER A  45      25.015  22.309  -4.993  1.00  0.85           O  
ATOM    652  CB  SER A  45      24.000  21.198  -8.123  1.00  0.85           C  
ATOM    653  OG  SER A  45      25.362  20.815  -8.007  1.00  0.85           O  
ATOM    654  H   SER A  45      24.915  23.514  -8.050  1.00  0.00           H  
ATOM    655  HA  SER A  45      22.535  22.388  -6.981  1.00  0.00           H  
ATOM    656  HB3 SER A  45      23.808  21.562  -9.132  1.00  0.00           H  
ATOM    657  HB2 SER A  45      23.390  20.346  -7.823  1.00  0.00           H  
ATOM    658  HG  SER A  45      25.691  20.306  -8.751  1.00  0.00           H  
ATOM    659  N   VAL A  46      23.361  20.756  -4.922  1.00  0.85           N  
ATOM    660  CA  VAL A  46      23.788  19.883  -3.867  1.00  0.85           C  
ATOM    661  C   VAL A  46      25.251  19.495  -4.014  1.00  0.85           C  
ATOM    662  O   VAL A  46      26.041  19.875  -3.133  1.00  0.85           O  
ATOM    663  CB  VAL A  46      22.856  18.589  -3.755  1.00  0.85           C  
ATOM    664  CG1 VAL A  46      23.387  17.503  -2.793  1.00  0.85           C  
ATOM    665  CG2 VAL A  46      21.382  18.819  -3.390  1.00  0.85           C  
ATOM    666  H   VAL A  46      22.530  20.475  -5.423  1.00  0.00           H  
ATOM    667  HA  VAL A  46      23.615  20.585  -3.051  1.00  0.00           H  
ATOM    668  HB  VAL A  46      22.873  18.122  -4.740  1.00  0.00           H  
ATOM    669 HG11 VAL A  46      22.546  16.851  -2.558  1.00  0.00           H  
ATOM    670 HG12 VAL A  46      24.184  16.938  -3.276  1.00  0.00           H  
ATOM    671 HG13 VAL A  46      23.643  18.023  -1.870  1.00  0.00           H  
ATOM    672 HG21 VAL A  46      20.925  19.565  -4.040  1.00  0.00           H  
ATOM    673 HG22 VAL A  46      20.759  17.926  -3.422  1.00  0.00           H  
ATOM    674 HG23 VAL A  46      21.367  19.116  -2.341  1.00  0.00           H  
ATOM    675  N   ALA A  47      25.603  18.821  -5.124  1.00  0.89           N  
ATOM    676  CA  ALA A  47      27.036  18.554  -5.438  1.00  0.89           C  
ATOM    677  C   ALA A  47      27.894  19.885  -5.411  1.00  0.89           C  
ATOM    678  O   ALA A  47      28.907  19.962  -4.790  1.00  0.89           O  
ATOM    679  CB  ALA A  47      27.137  17.975  -6.856  1.00  0.89           C  
ATOM    680  H   ALA A  47      24.862  18.515  -5.737  1.00  0.00           H  
ATOM    681  HA  ALA A  47      27.395  17.914  -4.632  1.00  0.00           H  
ATOM    682  HB1 ALA A  47      26.883  16.922  -6.973  1.00  0.00           H  
ATOM    683  HB2 ALA A  47      26.554  18.490  -7.620  1.00  0.00           H  
ATOM    684  HB3 ALA A  47      28.194  18.036  -7.115  1.00  0.00           H  
ATOM    685  N   GLY A  48      27.499  20.968  -6.059  1.00  0.90           N  
ATOM    686  CA  GLY A  48      28.154  22.292  -6.052  1.00  0.90           C  
ATOM    687  C   GLY A  48      28.347  22.946  -4.660  1.00  0.90           C  
ATOM    688  O   GLY A  48      29.312  23.597  -4.387  1.00  0.90           O  
ATOM    689  H   GLY A  48      26.663  20.895  -6.621  1.00  0.00           H  
ATOM    690  HA3 GLY A  48      27.568  22.967  -6.675  1.00  0.00           H  
ATOM    691  HA2 GLY A  48      29.107  22.067  -6.531  1.00  0.00           H  
ATOM    692  N   TRP A  49      27.507  22.612  -3.724  1.00  0.83           N  
ATOM    693  CA  TRP A  49      27.500  23.233  -2.346  1.00  0.83           C  
ATOM    694  C   TRP A  49      28.538  22.392  -1.542  1.00  0.83           C  
ATOM    695  O   TRP A  49      29.316  22.988  -0.827  1.00  0.83           O  
ATOM    696  CB  TRP A  49      26.088  23.224  -1.761  1.00  0.83           C  
ATOM    697  CG  TRP A  49      25.958  23.255  -0.218  1.00  0.83           C  
ATOM    698  CD1 TRP A  49      26.325  24.267   0.601  1.00  0.83           C  
ATOM    699  CD2 TRP A  49      25.149  22.420   0.637  1.00  0.83           C  
ATOM    700  NE1 TRP A  49      25.916  24.069   1.880  1.00  0.83           N  
ATOM    701  CE2 TRP A  49      25.117  22.974   1.942  1.00  0.83           C  
ATOM    702  CE3 TRP A  49      24.350  21.301   0.439  1.00  0.83           C  
ATOM    703  CZ2 TRP A  49      24.468  22.302   2.992  1.00  0.83           C  
ATOM    704  CZ3 TRP A  49      23.758  20.589   1.473  1.00  0.83           C  
ATOM    705  CH2 TRP A  49      23.863  21.061   2.792  1.00  0.83           C  
ATOM    706  H   TRP A  49      26.644  22.148  -3.967  1.00  0.00           H  
ATOM    707  HA  TRP A  49      27.724  24.297  -2.274  1.00  0.00           H  
ATOM    708  HB3 TRP A  49      25.651  22.251  -1.986  1.00  0.00           H  
ATOM    709  HB2 TRP A  49      25.390  23.865  -2.301  1.00  0.00           H  
ATOM    710  HD1 TRP A  49      27.039  25.004   0.267  1.00  0.00           H  
ATOM    711  HE1 TRP A  49      26.292  24.732   2.542  1.00  0.00           H  
ATOM    712  HE3 TRP A  49      24.058  20.894  -0.517  1.00  0.00           H  
ATOM    713  HZ2 TRP A  49      24.511  22.746   3.976  1.00  0.00           H  
ATOM    714  HZ3 TRP A  49      23.191  19.677   1.359  1.00  0.00           H  
ATOM    715  HH2 TRP A  49      23.335  20.563   3.591  1.00  0.00           H  
ATOM    716  N   ILE A  50      28.423  21.079  -1.634  1.00  0.86           N  
ATOM    717  CA  ILE A  50      29.304  20.141  -0.984  1.00  0.86           C  
ATOM    718  C   ILE A  50      30.702  20.258  -1.550  1.00  0.86           C  
ATOM    719  O   ILE A  50      31.643  20.069  -0.794  1.00  0.86           O  
ATOM    720  CB  ILE A  50      28.683  18.737  -0.902  1.00  0.86           C  
ATOM    721  CG1 ILE A  50      27.564  18.939   0.171  1.00  0.86           C  
ATOM    722  CG2 ILE A  50      29.608  17.548  -0.500  1.00  0.86           C  
ATOM    723  CD1 ILE A  50      26.383  18.044  -0.032  1.00  0.86           C  
ATOM    724  H   ILE A  50      27.726  20.621  -2.204  1.00  0.00           H  
ATOM    725  HA  ILE A  50      29.396  20.439   0.061  1.00  0.00           H  
ATOM    726  HB  ILE A  50      28.194  18.533  -1.855  1.00  0.00           H  
ATOM    727 HG13 ILE A  50      27.201  19.960   0.288  1.00  0.00           H  
ATOM    728 HG12 ILE A  50      28.003  18.729   1.147  1.00  0.00           H  
ATOM    729 HG21 ILE A  50      30.403  17.381  -1.226  1.00  0.00           H  
ATOM    730 HG22 ILE A  50      30.047  17.671   0.490  1.00  0.00           H  
ATOM    731 HG23 ILE A  50      28.949  16.680  -0.469  1.00  0.00           H  
ATOM    732 HD11 ILE A  50      25.517  18.683  -0.200  1.00  0.00           H  
ATOM    733 HD12 ILE A  50      26.485  17.276  -0.799  1.00  0.00           H  
ATOM    734 HD13 ILE A  50      26.171  17.434   0.846  1.00  0.00           H  
ATOM    735  N   LEU A  51      30.836  20.395  -2.872  1.00  0.89           N  
ATOM    736  CA  LEU A  51      32.060  20.429  -3.636  1.00  0.89           C  
ATOM    737  C   LEU A  51      32.686  21.765  -3.486  1.00  0.89           C  
ATOM    738  O   LEU A  51      33.895  21.821  -3.299  1.00  0.89           O  
ATOM    739  CB  LEU A  51      31.995  19.995  -5.108  1.00  0.89           C  
ATOM    740  CG  LEU A  51      31.830  18.482  -5.372  1.00  0.89           C  
ATOM    741  CD1 LEU A  51      31.429  18.217  -6.831  1.00  0.89           C  
ATOM    742  CD2 LEU A  51      33.025  17.651  -4.904  1.00  0.89           C  
ATOM    743  H   LEU A  51      30.032  20.536  -3.468  1.00  0.00           H  
ATOM    744  HA  LEU A  51      32.752  19.725  -3.173  1.00  0.00           H  
ATOM    745  HB3 LEU A  51      32.847  20.333  -5.698  1.00  0.00           H  
ATOM    746  HB2 LEU A  51      31.168  20.603  -5.474  1.00  0.00           H  
ATOM    747  HG  LEU A  51      31.009  18.073  -4.784  1.00  0.00           H  
ATOM    748 HD11 LEU A  51      31.242  19.150  -7.362  1.00  0.00           H  
ATOM    749 HD12 LEU A  51      32.258  17.649  -7.252  1.00  0.00           H  
ATOM    750 HD13 LEU A  51      30.487  17.683  -6.959  1.00  0.00           H  
ATOM    751 HD21 LEU A  51      32.900  16.594  -5.140  1.00  0.00           H  
ATOM    752 HD22 LEU A  51      33.946  18.058  -5.320  1.00  0.00           H  
ATOM    753 HD23 LEU A  51      33.222  17.845  -3.850  1.00  0.00           H  
ATOM    754  N   GLY A  52      31.912  22.868  -3.268  1.00  0.88           N  
ATOM    755  CA  GLY A  52      32.427  24.224  -3.035  1.00  0.88           C  
ATOM    756  C   GLY A  52      33.097  24.739  -4.343  1.00  0.88           C  
ATOM    757  O   GLY A  52      34.327  24.984  -4.450  1.00  0.88           O  
ATOM    758  H   GLY A  52      30.955  22.645  -3.504  1.00  0.00           H  
ATOM    759  HA3 GLY A  52      33.188  24.214  -2.254  1.00  0.00           H  
ATOM    760  HA2 GLY A  52      31.652  24.962  -2.824  1.00  0.00           H  
ATOM    761  N   ASN A  53      32.281  24.886  -5.402  1.00  0.85           N  
ATOM    762  CA  ASN A  53      32.518  25.509  -6.719  1.00  0.85           C  
ATOM    763  C   ASN A  53      32.909  27.030  -6.536  1.00  0.85           C  
ATOM    764  O   ASN A  53      32.024  27.729  -5.955  1.00  0.85           O  
ATOM    765  CB  ASN A  53      31.192  25.416  -7.490  1.00  0.85           C  
ATOM    766  CG  ASN A  53      31.377  26.033  -8.875  1.00  0.85           C  
ATOM    767  OD1 ASN A  53      32.458  26.222  -9.406  1.00  0.85           O  
ATOM    768  ND2 ASN A  53      30.292  26.346  -9.508  1.00  0.85           N  
ATOM    769  H   ASN A  53      31.285  24.809  -5.255  1.00  0.00           H  
ATOM    770  HA  ASN A  53      33.333  24.990  -7.224  1.00  0.00           H  
ATOM    771  HB3 ASN A  53      30.359  25.901  -6.982  1.00  0.00           H  
ATOM    772  HB2 ASN A  53      30.887  24.370  -7.505  1.00  0.00           H  
ATOM    773 HD22 ASN A  53      30.293  26.743 -10.436  1.00  0.00           H  
ATOM    774 HD21 ASN A  53      29.381  26.217  -9.091  1.00  0.00           H  
ATOM    775  N   PRO A  54      34.117  27.543  -6.917  1.00  0.87           N  
ATOM    776  CA  PRO A  54      34.535  28.891  -6.617  1.00  0.87           C  
ATOM    777  C   PRO A  54      33.653  29.941  -7.375  1.00  0.87           C  
ATOM    778  O   PRO A  54      33.944  31.126  -7.063  1.00  0.87           O  
ATOM    779  CB  PRO A  54      36.025  28.979  -7.078  1.00  0.87           C  
ATOM    780  CG  PRO A  54      36.236  27.826  -8.005  1.00  0.87           C  
ATOM    781  CD  PRO A  54      35.173  26.743  -7.541  1.00  0.87           C  
ATOM    782  HA  PRO A  54      34.456  28.866  -5.530  1.00  0.00           H  
ATOM    783  HB3 PRO A  54      36.671  28.874  -6.207  1.00  0.00           H  
ATOM    784  HB2 PRO A  54      36.243  29.868  -7.668  1.00  0.00           H  
ATOM    785  HG3 PRO A  54      37.262  27.462  -8.062  1.00  0.00           H  
ATOM    786  HG2 PRO A  54      35.926  28.118  -9.008  1.00  0.00           H  
ATOM    787  HD2 PRO A  54      34.873  26.052  -8.329  1.00  0.00           H  
ATOM    788  HD3 PRO A  54      35.559  26.075  -6.772  1.00  0.00           H  
ATOM    789  N   GLU A  55      32.751  29.522  -8.413  1.00  0.73           N  
ATOM    790  CA  GLU A  55      31.697  30.401  -9.049  1.00  0.73           C  
ATOM    791  C   GLU A  55      30.622  30.809  -8.070  1.00  0.73           C  
ATOM    792  O   GLU A  55      30.217  31.957  -8.048  1.00  0.73           O  
ATOM    793  CB  GLU A  55      31.129  29.668 -10.295  1.00  0.73           C  
ATOM    794  CG  GLU A  55      32.090  29.181 -11.325  1.00  0.73           C  
ATOM    795  CD  GLU A  55      31.556  28.373 -12.444  1.00  0.73           C  
ATOM    796  OE1 GLU A  55      32.192  28.432 -13.516  1.00  0.73           O  
ATOM    797  OE2 GLU A  55      30.487  27.712 -12.300  1.00  0.73           O1-
ATOM    798  H   GLU A  55      32.889  28.546  -8.632  1.00  0.00           H  
ATOM    799  HA  GLU A  55      32.204  31.330  -9.312  1.00  0.00           H  
ATOM    800  HB3 GLU A  55      30.438  30.381 -10.744  1.00  0.00           H  
ATOM    801  HB2 GLU A  55      30.468  28.852 -10.004  1.00  0.00           H  
ATOM    802  HG3 GLU A  55      32.770  28.546 -10.756  1.00  0.00           H  
ATOM    803  HG2 GLU A  55      32.740  29.965 -11.710  1.00  0.00           H  
ATOM    804  N   CYS A  56      30.159  29.829  -7.296  1.00  0.69           N  
ATOM    805  CA  CYS A  56      29.161  30.065  -6.248  1.00  0.69           C  
ATOM    806  C   CYS A  56      29.849  30.604  -4.970  1.00  0.69           C  
ATOM    807  O   CYS A  56      30.957  30.278  -4.613  1.00  0.69           O  
ATOM    808  CB  CYS A  56      28.461  28.724  -5.968  1.00  0.69           C  
ATOM    809  SG  CYS A  56      27.580  28.076  -7.407  1.00  0.69           S  
ATOM    810  H   CYS A  56      30.699  28.983  -7.408  1.00  0.00           H  
ATOM    811  HA  CYS A  56      28.430  30.802  -6.580  1.00  0.00           H  
ATOM    812  HB3 CYS A  56      27.757  28.734  -5.137  1.00  0.00           H  
ATOM    813  HB2 CYS A  56      29.200  27.975  -5.681  1.00  0.00           H  
ATOM    814  N   GLU A  57      29.081  31.496  -4.306  1.00  0.47           N  
ATOM    815  CA  GLU A  57      29.363  32.121  -3.036  1.00  0.47           C  
ATOM    816  C   GLU A  57      28.214  31.997  -2.151  1.00  0.47           C  
ATOM    817  O   GLU A  57      27.068  31.836  -2.626  1.00  0.47           O  
ATOM    818  CB  GLU A  57      29.596  33.618  -3.269  1.00  0.47           C  
ATOM    819  CG  GLU A  57      30.790  33.993  -4.214  1.00  0.47           C  
ATOM    820  CD  GLU A  57      31.082  35.433  -4.364  1.00  0.47           C  
ATOM    821  OE1 GLU A  57      31.674  35.871  -5.387  1.00  0.47           O  
ATOM    822  OE2 GLU A  57      30.703  36.182  -3.489  1.00  0.47           O1-
ATOM    823  H   GLU A  57      28.305  31.898  -4.814  1.00  0.00           H  
ATOM    824  HA  GLU A  57      30.135  31.625  -2.449  1.00  0.00           H  
ATOM    825  HB3 GLU A  57      29.566  34.189  -2.341  1.00  0.00           H  
ATOM    826  HB2 GLU A  57      28.677  33.967  -3.739  1.00  0.00           H  
ATOM    827  HG3 GLU A  57      30.597  33.615  -5.218  1.00  0.00           H  
ATOM    828  HG2 GLU A  57      31.725  33.557  -3.860  1.00  0.00           H  
ATOM    829  N   LEU A  58      28.444  32.348  -0.901  1.00  0.49           N  
ATOM    830  CA  LEU A  58      27.541  32.424   0.245  1.00  0.49           C  
ATOM    831  C   LEU A  58      27.208  30.914   0.752  1.00  0.49           C  
ATOM    832  O   LEU A  58      26.134  30.623   1.198  1.00  0.49           O  
ATOM    833  CB  LEU A  58      26.365  33.340  -0.137  1.00  0.49           C  
ATOM    834  CG  LEU A  58      25.912  34.296   0.954  1.00  0.49           C  
ATOM    835  CD1 LEU A  58      26.926  35.474   1.034  1.00  0.49           C  
ATOM    836  CD2 LEU A  58      24.477  34.820   0.628  1.00  0.49           C  
ATOM    837  H   LEU A  58      29.352  32.595  -0.534  1.00  0.00           H  
ATOM    838  HA  LEU A  58      28.173  32.876   1.009  1.00  0.00           H  
ATOM    839  HB3 LEU A  58      25.551  32.654  -0.370  1.00  0.00           H  
ATOM    840  HB2 LEU A  58      26.585  33.973  -0.996  1.00  0.00           H  
ATOM    841  HG  LEU A  58      25.968  33.810   1.928  1.00  0.00           H  
ATOM    842 HD11 LEU A  58      27.283  35.807   2.008  1.00  0.00           H  
ATOM    843 HD12 LEU A  58      27.873  35.268   0.537  1.00  0.00           H  
ATOM    844 HD13 LEU A  58      26.527  36.362   0.542  1.00  0.00           H  
ATOM    845 HD21 LEU A  58      24.354  34.905  -0.451  1.00  0.00           H  
ATOM    846 HD22 LEU A  58      23.679  34.278   1.135  1.00  0.00           H  
ATOM    847 HD23 LEU A  58      24.454  35.845   1.000  1.00  0.00           H  
ATOM    848  N   LEU A  59      28.083  29.941   0.429  1.00  0.43           N  
ATOM    849  CA  LEU A  59      27.890  28.489   0.706  1.00  0.43           C  
ATOM    850  C   LEU A  59      28.132  28.110   2.148  1.00  0.43           C  
ATOM    851  O   LEU A  59      29.173  28.421   2.737  1.00  0.43           O  
ATOM    852  CB  LEU A  59      28.818  27.695  -0.120  1.00  0.43           C  
ATOM    853  CG  LEU A  59      28.739  28.038  -1.613  1.00  0.43           C  
ATOM    854  CD1 LEU A  59      29.851  27.239  -2.322  1.00  0.43           C  
ATOM    855  CD2 LEU A  59      27.387  27.817  -2.246  1.00  0.43           C  
ATOM    856  H   LEU A  59      28.934  30.243  -0.023  1.00  0.00           H  
ATOM    857  HA  LEU A  59      26.860  28.295   0.405  1.00  0.00           H  
ATOM    858  HB3 LEU A  59      28.528  26.647  -0.039  1.00  0.00           H  
ATOM    859  HB2 LEU A  59      29.810  27.732   0.331  1.00  0.00           H  
ATOM    860  HG  LEU A  59      28.956  29.096  -1.755  1.00  0.00           H  
ATOM    861 HD11 LEU A  59      29.374  26.554  -3.022  1.00  0.00           H  
ATOM    862 HD12 LEU A  59      30.424  27.864  -3.006  1.00  0.00           H  
ATOM    863 HD13 LEU A  59      30.450  26.499  -1.790  1.00  0.00           H  
ATOM    864 HD21 LEU A  59      26.967  26.832  -2.046  1.00  0.00           H  
ATOM    865 HD22 LEU A  59      26.651  28.490  -1.807  1.00  0.00           H  
ATOM    866 HD23 LEU A  59      27.350  28.105  -3.296  1.00  0.00           H  
ATOM    867  N   ILE A  60      27.041  27.566   2.771  1.00  0.40           N  
ATOM    868  CA  ILE A  60      26.756  27.640   4.165  1.00  0.40           C  
ATOM    869  C   ILE A  60      27.330  26.438   4.889  1.00  0.40           C  
ATOM    870  O   ILE A  60      27.392  25.359   4.344  1.00  0.40           O  
ATOM    871  CB  ILE A  60      25.244  27.905   4.545  1.00  0.40           C  
ATOM    872  CG1 ILE A  60      24.840  29.338   4.314  1.00  0.40           C  
ATOM    873  CG2 ILE A  60      24.845  27.507   5.975  1.00  0.40           C  
ATOM    874  CD1 ILE A  60      23.334  29.455   4.110  1.00  0.40           C  
ATOM    875  H   ILE A  60      26.297  27.309   2.137  1.00  0.00           H  
ATOM    876  HA  ILE A  60      27.305  28.537   4.451  1.00  0.00           H  
ATOM    877  HB  ILE A  60      24.587  27.312   3.909  1.00  0.00           H  
ATOM    878 HG13 ILE A  60      25.306  29.647   3.379  1.00  0.00           H  
ATOM    879 HG12 ILE A  60      25.271  30.036   5.032  1.00  0.00           H  
ATOM    880 HG21 ILE A  60      23.796  27.661   6.228  1.00  0.00           H  
ATOM    881 HG22 ILE A  60      25.020  26.444   6.143  1.00  0.00           H  
ATOM    882 HG23 ILE A  60      25.452  28.070   6.683  1.00  0.00           H  
ATOM    883 HD11 ILE A  60      23.027  30.385   3.630  1.00  0.00           H  
ATOM    884 HD12 ILE A  60      22.918  28.612   3.558  1.00  0.00           H  
ATOM    885 HD13 ILE A  60      22.800  29.320   5.050  1.00  0.00           H  
ATOM    886  N   SER A  61      27.847  26.632   6.090  1.00  0.44           N  
ATOM    887  CA  SER A  61      28.131  25.605   7.078  1.00  0.44           C  
ATOM    888  C   SER A  61      27.873  25.954   8.601  1.00  0.44           C  
ATOM    889  O   SER A  61      27.699  25.020   9.387  1.00  0.44           O  
ATOM    890  CB  SER A  61      29.622  25.229   6.884  1.00  0.44           C  
ATOM    891  OG  SER A  61      30.613  26.215   7.206  1.00  0.44           O  
ATOM    892  H   SER A  61      28.116  27.586   6.285  1.00  0.00           H  
ATOM    893  HA  SER A  61      27.573  24.701   6.833  1.00  0.00           H  
ATOM    894  HB3 SER A  61      29.818  24.903   5.863  1.00  0.00           H  
ATOM    895  HB2 SER A  61      29.839  24.385   7.539  1.00  0.00           H  
ATOM    896  HG  SER A  61      30.765  26.341   8.145  1.00  0.00           H  
ATOM    897  N   LYS A  62      27.843  27.257   8.963  1.00  0.41           N  
ATOM    898  CA  LYS A  62      27.787  27.766  10.309  1.00  0.41           C  
ATOM    899  C   LYS A  62      26.276  27.945  10.772  1.00  0.41           C  
ATOM    900  O   LYS A  62      26.202  28.419  11.884  1.00  0.41           O  
ATOM    901  CB  LYS A  62      28.618  29.033  10.492  1.00  0.41           C  
ATOM    902  CG  LYS A  62      28.137  30.336   9.796  1.00  0.41           C  
ATOM    903  CD  LYS A  62      29.039  31.576  10.042  1.00  0.41           C  
ATOM    904  CE  LYS A  62      28.645  32.841   9.235  1.00  0.41           C  
ATOM    905  NZ  LYS A  62      27.349  33.422   9.662  1.00  0.41           N1+
ATOM    906  H   LYS A  62      28.016  27.944   8.244  1.00  0.00           H  
ATOM    907  HA  LYS A  62      28.348  27.046  10.904  1.00  0.00           H  
ATOM    908  HB3 LYS A  62      29.665  28.891  10.227  1.00  0.00           H  
ATOM    909  HB2 LYS A  62      28.754  29.113  11.570  1.00  0.00           H  
ATOM    910  HG3 LYS A  62      27.105  30.535  10.085  1.00  0.00           H  
ATOM    911  HG2 LYS A  62      27.970  30.253   8.722  1.00  0.00           H  
ATOM    912  HD3 LYS A  62      30.089  31.324   9.890  1.00  0.00           H  
ATOM    913  HD2 LYS A  62      29.039  31.763  11.115  1.00  0.00           H  
ATOM    914  HE3 LYS A  62      28.613  32.674   8.159  1.00  0.00           H  
ATOM    915  HE2 LYS A  62      29.380  33.619   9.441  1.00  0.00           H  
ATOM    916  HZ1 LYS A  62      26.627  32.719   9.725  1.00  0.00           H  
ATOM    917  HZ2 LYS A  62      27.370  33.777  10.607  1.00  0.00           H  
ATOM    918  HZ3 LYS A  62      26.908  34.099   9.057  1.00  0.00           H  
ATOM    919  N   GLU A  63      25.253  27.604   9.980  1.00  0.65           N  
ATOM    920  CA  GLU A  63      23.881  27.736  10.296  1.00  0.65           C  
ATOM    921  C   GLU A  63      23.213  26.367  10.201  1.00  0.65           C  
ATOM    922  O   GLU A  63      23.604  25.590   9.389  1.00  0.65           O  
ATOM    923  CB  GLU A  63      23.250  28.745   9.347  1.00  0.65           C  
ATOM    924  CG  GLU A  63      23.952  30.131   9.006  1.00  0.65           C  
ATOM    925  CD  GLU A  63      24.146  31.073  10.252  1.00  0.65           C  
ATOM    926  OE1 GLU A  63      23.663  30.838  11.394  1.00  0.65           O  
ATOM    927  OE2 GLU A  63      24.862  32.046  10.066  1.00  0.65           O1-
ATOM    928  H   GLU A  63      25.548  27.106   9.153  1.00  0.00           H  
ATOM    929  HA  GLU A  63      23.726  28.121  11.304  1.00  0.00           H  
ATOM    930  HB3 GLU A  63      22.180  28.791   9.550  1.00  0.00           H  
ATOM    931  HB2 GLU A  63      23.249  28.174   8.419  1.00  0.00           H  
ATOM    932  HG3 GLU A  63      23.156  30.650   8.472  1.00  0.00           H  
ATOM    933  HG2 GLU A  63      24.862  29.981   8.426  1.00  0.00           H  
ATOM    934  N   SER A  64      22.138  26.186  10.972  1.00  0.77           N  
ATOM    935  CA  SER A  64      21.389  24.869  10.965  1.00  0.77           C  
ATOM    936  C   SER A  64      20.072  25.070  10.154  1.00  0.77           C  
ATOM    937  O   SER A  64      19.572  26.190  10.046  1.00  0.77           O  
ATOM    938  CB  SER A  64      21.157  24.376  12.401  1.00  0.77           C  
ATOM    939  OG  SER A  64      20.106  25.040  13.076  1.00  0.77           O  
ATOM    940  H   SER A  64      21.905  26.859  11.689  1.00  0.00           H  
ATOM    941  HA  SER A  64      21.995  24.078  10.523  1.00  0.00           H  
ATOM    942  HB3 SER A  64      22.045  24.490  13.024  1.00  0.00           H  
ATOM    943  HB2 SER A  64      20.848  23.331  12.419  1.00  0.00           H  
ATOM    944  HG  SER A  64      20.309  25.975  12.992  1.00  0.00           H  
ATOM    945  N   TRP A  65      19.545  24.031   9.618  1.00  0.75           N  
ATOM    946  CA  TRP A  65      18.444  23.963   8.680  1.00  0.75           C  
ATOM    947  C   TRP A  65      17.373  22.935   8.908  1.00  0.75           C  
ATOM    948  O   TRP A  65      17.656  22.006   9.594  1.00  0.75           O  
ATOM    949  CB  TRP A  65      18.961  24.076   7.278  1.00  0.75           C  
ATOM    950  CG  TRP A  65      19.612  22.813   6.800  1.00  0.75           C  
ATOM    951  CD1 TRP A  65      18.971  21.708   6.237  1.00  0.75           C  
ATOM    952  CD2 TRP A  65      21.038  22.451   6.976  1.00  0.75           C  
ATOM    953  NE1 TRP A  65      19.957  20.715   6.008  1.00  0.75           N  
ATOM    954  CE2 TRP A  65      21.200  21.085   6.470  1.00  0.75           C  
ATOM    955  CE3 TRP A  65      22.135  23.051   7.514  1.00  0.75           C  
ATOM    956  CZ2 TRP A  65      22.412  20.468   6.516  1.00  0.75           C  
ATOM    957  CZ3 TRP A  65      23.349  22.469   7.588  1.00  0.75           C  
ATOM    958  CH2 TRP A  65      23.508  21.166   7.047  1.00  0.75           C  
ATOM    959  H   TRP A  65      20.064  23.172   9.725  1.00  0.00           H  
ATOM    960  HA  TRP A  65      17.903  24.902   8.808  1.00  0.00           H  
ATOM    961  HB3 TRP A  65      19.659  24.887   7.073  1.00  0.00           H  
ATOM    962  HB2 TRP A  65      18.173  24.268   6.549  1.00  0.00           H  
ATOM    963  HD1 TRP A  65      17.912  21.565   6.079  1.00  0.00           H  
ATOM    964  HE1 TRP A  65      19.722  19.747   5.845  1.00  0.00           H  
ATOM    965  HE3 TRP A  65      22.029  24.059   7.887  1.00  0.00           H  
ATOM    966  HZ2 TRP A  65      22.495  19.576   5.913  1.00  0.00           H  
ATOM    967  HZ3 TRP A  65      24.129  22.946   8.164  1.00  0.00           H  
ATOM    968  HH2 TRP A  65      24.465  20.669   6.991  1.00  0.00           H  
ATOM    969  N   SER A  66      16.198  23.138   8.351  1.00  0.77           N  
ATOM    970  CA  SER A  66      15.062  22.198   8.505  1.00  0.77           C  
ATOM    971  C   SER A  66      14.686  21.590   7.106  1.00  0.77           C  
ATOM    972  O   SER A  66      14.086  20.523   7.023  1.00  0.77           O  
ATOM    973  CB  SER A  66      13.971  23.002   9.080  1.00  0.77           C  
ATOM    974  OG  SER A  66      13.824  24.158   8.247  1.00  0.77           O  
ATOM    975  H   SER A  66      15.918  23.951   7.822  1.00  0.00           H  
ATOM    976  HA  SER A  66      15.293  21.318   9.105  1.00  0.00           H  
ATOM    977  HB3 SER A  66      14.079  23.169  10.151  1.00  0.00           H  
ATOM    978  HB2 SER A  66      13.067  22.404   8.961  1.00  0.00           H  
ATOM    979  HG  SER A  66      13.426  24.896   8.715  1.00  0.00           H  
ATOM    980  N   TYR A  67      15.170  22.202   6.044  1.00  0.81           N  
ATOM    981  CA  TYR A  67      15.078  21.752   4.662  1.00  0.81           C  
ATOM    982  C   TYR A  67      16.048  22.513   3.753  1.00  0.81           C  
ATOM    983  O   TYR A  67      16.560  23.606   4.121  1.00  0.81           O  
ATOM    984  CB  TYR A  67      13.592  21.627   4.141  1.00  0.81           C  
ATOM    985  CG  TYR A  67      12.871  22.966   3.963  1.00  0.81           C  
ATOM    986  CD1 TYR A  67      12.283  23.497   5.132  1.00  0.81           C  
ATOM    987  CD2 TYR A  67      12.768  23.676   2.735  1.00  0.81           C  
ATOM    988  CE1 TYR A  67      11.461  24.672   4.997  1.00  0.81           C  
ATOM    989  CE2 TYR A  67      12.032  24.846   2.617  1.00  0.81           C  
ATOM    990  CZ  TYR A  67      11.448  25.386   3.782  1.00  0.81           C  
ATOM    991  OH  TYR A  67      10.611  26.485   3.760  1.00  0.81           O  
ATOM    992  H   TYR A  67      15.732  23.036   6.141  1.00  0.00           H  
ATOM    993  HA  TYR A  67      15.477  20.738   4.629  1.00  0.00           H  
ATOM    994  HB3 TYR A  67      12.958  20.944   4.705  1.00  0.00           H  
ATOM    995  HB2 TYR A  67      13.550  21.087   3.195  1.00  0.00           H  
ATOM    996  HD1 TYR A  67      12.315  23.003   6.091  1.00  0.00           H  
ATOM    997  HD2 TYR A  67      13.375  23.381   1.892  1.00  0.00           H  
ATOM    998  HE1 TYR A  67      11.047  25.047   5.921  1.00  0.00           H  
ATOM    999  HE2 TYR A  67      11.947  25.402   1.696  1.00  0.00           H  
ATOM   1000  HH  TYR A  67      10.446  26.857   4.630  1.00  0.00           H  
ATOM   1001  N   ILE A  68      16.334  21.881   2.630  1.00  0.82           N  
ATOM   1002  CA  ILE A  68      17.374  22.326   1.671  1.00  0.82           C  
ATOM   1003  C   ILE A  68      16.549  22.622   0.387  1.00  0.82           C  
ATOM   1004  O   ILE A  68      15.623  21.862   0.023  1.00  0.82           O  
ATOM   1005  CB  ILE A  68      18.485  21.243   1.417  1.00  0.82           C  
ATOM   1006  CG1 ILE A  68      19.035  20.797   2.765  1.00  0.82           C  
ATOM   1007  CG2 ILE A  68      19.585  21.743   0.433  1.00  0.82           C  
ATOM   1008  CD1 ILE A  68      19.727  19.414   2.786  1.00  0.82           C  
ATOM   1009  H   ILE A  68      15.705  21.123   2.404  1.00  0.00           H  
ATOM   1010  HA  ILE A  68      17.891  23.231   1.992  1.00  0.00           H  
ATOM   1011  HB  ILE A  68      18.004  20.426   0.881  1.00  0.00           H  
ATOM   1012 HG13 ILE A  68      18.257  20.609   3.505  1.00  0.00           H  
ATOM   1013 HG12 ILE A  68      19.597  21.525   3.350  1.00  0.00           H  
ATOM   1014 HG21 ILE A  68      19.929  22.738   0.714  1.00  0.00           H  
ATOM   1015 HG22 ILE A  68      20.515  21.187   0.550  1.00  0.00           H  
ATOM   1016 HG23 ILE A  68      19.245  21.717  -0.602  1.00  0.00           H  
ATOM   1017 HD11 ILE A  68      20.369  19.396   1.906  1.00  0.00           H  
ATOM   1018 HD12 ILE A  68      20.347  19.172   3.649  1.00  0.00           H  
ATOM   1019 HD13 ILE A  68      19.024  18.583   2.746  1.00  0.00           H  
ATOM   1020  N   VAL A  69      16.837  23.842  -0.142  1.00  0.84           N  
ATOM   1021  CA  VAL A  69      16.288  24.296  -1.373  1.00  0.84           C  
ATOM   1022  C   VAL A  69      17.324  24.236  -2.524  1.00  0.84           C  
ATOM   1023  O   VAL A  69      18.308  25.033  -2.447  1.00  0.84           O  
ATOM   1024  CB  VAL A  69      15.819  25.754  -1.216  1.00  0.84           C  
ATOM   1025  CG1 VAL A  69      15.234  26.281  -2.486  1.00  0.84           C  
ATOM   1026  CG2 VAL A  69      14.741  25.796  -0.099  1.00  0.84           C  
ATOM   1027  H   VAL A  69      17.611  24.397   0.196  1.00  0.00           H  
ATOM   1028  HA  VAL A  69      15.446  23.668  -1.666  1.00  0.00           H  
ATOM   1029  HB  VAL A  69      16.607  26.414  -0.854  1.00  0.00           H  
ATOM   1030 HG11 VAL A  69      14.485  25.670  -2.989  1.00  0.00           H  
ATOM   1031 HG12 VAL A  69      14.707  27.173  -2.148  1.00  0.00           H  
ATOM   1032 HG13 VAL A  69      15.961  26.521  -3.261  1.00  0.00           H  
ATOM   1033 HG21 VAL A  69      14.154  26.714  -0.145  1.00  0.00           H  
ATOM   1034 HG22 VAL A  69      13.955  25.095  -0.383  1.00  0.00           H  
ATOM   1035 HG23 VAL A  69      14.985  25.466   0.910  1.00  0.00           H  
ATOM   1036  N   GLU A  70      17.121  23.323  -3.459  1.00  0.80           N  
ATOM   1037  CA  GLU A  70      17.806  23.269  -4.799  1.00  0.80           C  
ATOM   1038  C   GLU A  70      16.827  24.013  -5.674  1.00  0.80           C  
ATOM   1039  O   GLU A  70      15.633  23.936  -5.471  1.00  0.80           O  
ATOM   1040  CB  GLU A  70      17.993  21.787  -5.184  1.00  0.80           C  
ATOM   1041  CG  GLU A  70      19.235  21.596  -6.138  1.00  0.80           C  
ATOM   1042  CD  GLU A  70      19.678  20.173  -6.458  1.00  0.80           C  
ATOM   1043  OE1 GLU A  70      20.799  19.950  -6.962  1.00  0.80           O  
ATOM   1044  OE2 GLU A  70      18.756  19.333  -6.429  1.00  0.80           O1-
ATOM   1045  H   GLU A  70      16.263  22.793  -3.396  1.00  0.00           H  
ATOM   1046  HA  GLU A  70      18.722  23.859  -4.823  1.00  0.00           H  
ATOM   1047  HB3 GLU A  70      17.041  21.485  -5.622  1.00  0.00           H  
ATOM   1048  HB2 GLU A  70      18.236  21.195  -4.302  1.00  0.00           H  
ATOM   1049  HG3 GLU A  70      20.018  22.138  -5.607  1.00  0.00           H  
ATOM   1050  HG2 GLU A  70      18.997  22.201  -7.012  1.00  0.00           H  
ATOM   1051  N   LYS A  71      17.357  24.642  -6.797  1.00  0.77           N  
ATOM   1052  CA  LYS A  71      16.508  24.994  -7.918  1.00  0.77           C  
ATOM   1053  C   LYS A  71      16.150  23.786  -8.794  1.00  0.77           C  
ATOM   1054  O   LYS A  71      16.927  22.873  -8.974  1.00  0.77           O  
ATOM   1055  CB  LYS A  71      17.305  26.003  -8.807  1.00  0.77           C  
ATOM   1056  CG  LYS A  71      17.206  27.435  -8.359  1.00  0.77           C  
ATOM   1057  CD  LYS A  71      17.597  28.434  -9.464  1.00  0.77           C  
ATOM   1058  CE  LYS A  71      17.287  29.902  -9.108  1.00  0.77           C  
ATOM   1059  NZ  LYS A  71      17.925  30.793 -10.035  1.00  0.77           N1+
ATOM   1060  H   LYS A  71      18.347  24.822  -6.887  1.00  0.00           H  
ATOM   1061  HA  LYS A  71      15.683  25.429  -7.353  1.00  0.00           H  
ATOM   1062  HB3 LYS A  71      16.778  25.954  -9.759  1.00  0.00           H  
ATOM   1063  HB2 LYS A  71      18.352  25.729  -8.941  1.00  0.00           H  
ATOM   1064  HG3 LYS A  71      17.736  27.599  -7.421  1.00  0.00           H  
ATOM   1065  HG2 LYS A  71      16.159  27.720  -8.252  1.00  0.00           H  
ATOM   1066  HD3 LYS A  71      17.116  28.109 -10.386  1.00  0.00           H  
ATOM   1067  HD2 LYS A  71      18.674  28.339  -9.601  1.00  0.00           H  
ATOM   1068  HE3 LYS A  71      17.644  30.211  -8.126  1.00  0.00           H  
ATOM   1069  HE2 LYS A  71      16.218  30.112  -9.105  1.00  0.00           H  
ATOM   1070  HZ1 LYS A  71      17.422  31.666  -9.967  1.00  0.00           H  
ATOM   1071  HZ2 LYS A  71      18.927  30.887  -9.955  1.00  0.00           H  
ATOM   1072  HZ3 LYS A  71      17.605  30.439 -10.925  1.00  0.00           H  
ATOM   1073  N   PRO A  72      15.029  23.776  -9.468  1.00  0.77           N  
ATOM   1074  CA  PRO A  72      14.611  22.848 -10.521  1.00  0.77           C  
ATOM   1075  C   PRO A  72      15.672  22.516 -11.557  1.00  0.77           C  
ATOM   1076  O   PRO A  72      15.828  21.347 -11.853  1.00  0.77           O  
ATOM   1077  CB  PRO A  72      13.249  23.259 -11.045  1.00  0.77           C  
ATOM   1078  CG  PRO A  72      13.199  24.687 -10.496  1.00  0.77           C  
ATOM   1079  CD  PRO A  72      13.894  24.609  -9.130  1.00  0.77           C  
ATOM   1080  HA  PRO A  72      14.524  21.944  -9.919  1.00  0.00           H  
ATOM   1081  HB3 PRO A  72      12.373  22.666 -10.785  1.00  0.00           H  
ATOM   1082  HB2 PRO A  72      13.252  23.277 -12.134  1.00  0.00           H  
ATOM   1083  HG3 PRO A  72      12.139  24.937 -10.466  1.00  0.00           H  
ATOM   1084  HG2 PRO A  72      13.704  25.360 -11.189  1.00  0.00           H  
ATOM   1085  HD2 PRO A  72      14.098  25.557  -8.632  1.00  0.00           H  
ATOM   1086  HD3 PRO A  72      13.243  24.013  -8.491  1.00  0.00           H  
ATOM   1087  N   ASN A  73      16.195  23.568 -12.222  1.00  0.70           N  
ATOM   1088  CA  ASN A  73      17.380  23.538 -13.025  1.00  0.70           C  
ATOM   1089  C   ASN A  73      18.410  24.279 -12.144  1.00  0.70           C  
ATOM   1090  O   ASN A  73      18.327  25.516 -12.116  1.00  0.70           O  
ATOM   1091  CB  ASN A  73      17.161  24.089 -14.483  1.00  0.70           C  
ATOM   1092  CG  ASN A  73      15.726  23.945 -14.991  1.00  0.70           C  
ATOM   1093  OD1 ASN A  73      14.855  24.739 -14.621  1.00  0.70           O  
ATOM   1094  ND2 ASN A  73      15.454  22.805 -15.636  1.00  0.70           N  
ATOM   1095  H   ASN A  73      15.901  24.522 -12.068  1.00  0.00           H  
ATOM   1096  HA  ASN A  73      17.826  22.556 -13.184  1.00  0.00           H  
ATOM   1097  HB3 ASN A  73      17.936  23.691 -15.139  1.00  0.00           H  
ATOM   1098  HB2 ASN A  73      17.365  25.160 -14.466  1.00  0.00           H  
ATOM   1099 HD22 ASN A  73      14.487  22.629 -15.870  1.00  0.00           H  
ATOM   1100 HD21 ASN A  73      16.101  22.034 -15.717  1.00  0.00           H  
ATOM   1101  N   PRO A  74      19.319  23.533 -11.525  1.00  0.72           N  
ATOM   1102  CA  PRO A  74      20.502  24.127 -10.845  1.00  0.72           C  
ATOM   1103  C   PRO A  74      21.365  24.724 -11.910  1.00  0.72           C  
ATOM   1104  O   PRO A  74      21.696  24.124 -12.919  1.00  0.72           O  
ATOM   1105  CB  PRO A  74      21.145  22.967 -10.154  1.00  0.72           C  
ATOM   1106  CG  PRO A  74      20.118  21.919  -9.991  1.00  0.72           C  
ATOM   1107  CD  PRO A  74      19.355  22.084 -11.279  1.00  0.72           C  
ATOM   1108  HA  PRO A  74      20.145  24.884 -10.148  1.00  0.00           H  
ATOM   1109  HB3 PRO A  74      21.632  23.112  -9.190  1.00  0.00           H  
ATOM   1110  HB2 PRO A  74      21.940  22.516 -10.748  1.00  0.00           H  
ATOM   1111  HG3 PRO A  74      19.392  22.142  -9.210  1.00  0.00           H  
ATOM   1112  HG2 PRO A  74      20.430  20.878  -9.913  1.00  0.00           H  
ATOM   1113  HD2 PRO A  74      19.914  21.650 -12.108  1.00  0.00           H  
ATOM   1114  HD3 PRO A  74      18.418  21.542 -11.158  1.00  0.00           H  
ATOM   1115  N   GLU A  75      21.592  26.107 -11.733  1.00  0.66           N  
ATOM   1116  CA  GLU A  75      22.193  26.873 -12.854  1.00  0.66           C  
ATOM   1117  C   GLU A  75      23.705  26.783 -12.910  1.00  0.66           C  
ATOM   1118  O   GLU A  75      24.268  26.960 -13.931  1.00  0.66           O  
ATOM   1119  CB  GLU A  75      21.662  28.310 -12.712  1.00  0.66           C  
ATOM   1120  CG  GLU A  75      20.111  28.343 -12.661  1.00  0.66           C  
ATOM   1121  CD  GLU A  75      19.421  29.660 -13.164  1.00  0.66           C  
ATOM   1122  OE1 GLU A  75      18.281  29.957 -12.845  1.00  0.66           O  
ATOM   1123  OE2 GLU A  75      20.046  30.431 -13.972  1.00  0.66           O1-
ATOM   1124  H   GLU A  75      21.357  26.623 -10.898  1.00  0.00           H  
ATOM   1125  HA  GLU A  75      21.941  26.485 -13.841  1.00  0.00           H  
ATOM   1126  HB3 GLU A  75      22.120  28.945 -13.469  1.00  0.00           H  
ATOM   1127  HB2 GLU A  75      22.029  28.810 -11.816  1.00  0.00           H  
ATOM   1128  HG3 GLU A  75      19.660  28.173 -11.684  1.00  0.00           H  
ATOM   1129  HG2 GLU A  75      19.673  27.628 -13.357  1.00  0.00           H  
ATOM   1130  N   ASN A  76      24.324  26.500 -11.745  1.00  0.77           N  
ATOM   1131  CA  ASN A  76      25.706  26.187 -11.563  1.00  0.77           C  
ATOM   1132  C   ASN A  76      25.864  24.753 -11.008  1.00  0.77           C  
ATOM   1133  O   ASN A  76      24.975  24.375 -10.219  1.00  0.77           O  
ATOM   1134  CB  ASN A  76      26.381  27.103 -10.577  1.00  0.77           C  
ATOM   1135  CG  ASN A  76      26.574  28.552 -11.115  1.00  0.77           C  
ATOM   1136  OD1 ASN A  76      25.654  29.349 -11.078  1.00  0.77           O  
ATOM   1137  ND2 ASN A  76      27.788  29.007 -11.508  1.00  0.77           N  
ATOM   1138  H   ASN A  76      23.883  26.623 -10.845  1.00  0.00           H  
ATOM   1139  HA  ASN A  76      26.172  26.410 -12.522  1.00  0.00           H  
ATOM   1140  HB3 ASN A  76      27.358  26.693 -10.321  1.00  0.00           H  
ATOM   1141  HB2 ASN A  76      25.715  27.279  -9.733  1.00  0.00           H  
ATOM   1142 HD22 ASN A  76      27.923  29.929 -11.898  1.00  0.00           H  
ATOM   1143 HD21 ASN A  76      28.556  28.363 -11.382  1.00  0.00           H  
ATOM   1144  N   GLY A  77      26.841  24.007 -11.416  1.00  0.85           N  
ATOM   1145  CA  GLY A  77      27.031  22.592 -11.073  1.00  0.85           C  
ATOM   1146  C   GLY A  77      28.467  22.263 -10.653  1.00  0.85           C  
ATOM   1147  O   GLY A  77      29.242  23.108 -10.271  1.00  0.85           O  
ATOM   1148  H   GLY A  77      27.466  24.376 -12.118  1.00  0.00           H  
ATOM   1149  HA3 GLY A  77      26.736  21.926 -11.884  1.00  0.00           H  
ATOM   1150  HA2 GLY A  77      26.439  22.314 -10.202  1.00  0.00           H  
ATOM   1151  N   THR A  78      28.962  21.050 -10.887  1.00  0.86           N  
ATOM   1152  CA  THR A  78      30.360  20.564 -10.867  1.00  0.86           C  
ATOM   1153  C   THR A  78      31.056  21.071 -12.101  1.00  0.86           C  
ATOM   1154  O   THR A  78      30.791  20.606 -13.159  1.00  0.86           O  
ATOM   1155  CB  THR A  78      30.395  18.991 -10.954  1.00  0.86           C  
ATOM   1156  OG1 THR A  78      29.486  18.570 -11.899  1.00  0.86           O  
ATOM   1157  CG2 THR A  78      29.902  18.240  -9.677  1.00  0.86           C  
ATOM   1158  H   THR A  78      28.325  20.327 -11.188  1.00  0.00           H  
ATOM   1159  HA  THR A  78      30.896  20.901  -9.980  1.00  0.00           H  
ATOM   1160  HB  THR A  78      31.381  18.673 -11.292  1.00  0.00           H  
ATOM   1161  HG1 THR A  78      29.668  19.149 -12.642  1.00  0.00           H  
ATOM   1162 HG21 THR A  78      30.773  17.739  -9.255  1.00  0.00           H  
ATOM   1163 HG22 THR A  78      29.385  18.933  -9.012  1.00  0.00           H  
ATOM   1164 HG23 THR A  78      29.206  17.462  -9.991  1.00  0.00           H  
ATOM   1165  N   CYS A  79      32.008  21.996 -11.982  1.00  0.88           N  
ATOM   1166  CA  CYS A  79      32.610  22.798 -13.011  1.00  0.88           C  
ATOM   1167  C   CYS A  79      33.689  22.047 -13.784  1.00  0.88           C  
ATOM   1168  O   CYS A  79      34.005  22.484 -14.870  1.00  0.88           O  
ATOM   1169  CB  CYS A  79      33.173  24.084 -12.361  1.00  0.88           C  
ATOM   1170  SG  CYS A  79      34.064  23.986 -10.846  1.00  0.88           S  
ATOM   1171  H   CYS A  79      32.288  22.137 -11.022  1.00  0.00           H  
ATOM   1172  HA  CYS A  79      31.874  23.110 -13.752  1.00  0.00           H  
ATOM   1173  HB3 CYS A  79      32.305  24.657 -12.034  1.00  0.00           H  
ATOM   1174  HB2 CYS A  79      33.626  24.794 -13.052  1.00  0.00           H  
ATOM   1175  N   TYR A  80      34.270  21.014 -13.177  1.00  0.88           N  
ATOM   1176  CA  TYR A  80      35.085  20.083 -13.882  1.00  0.88           C  
ATOM   1177  C   TYR A  80      34.134  18.846 -14.133  1.00  0.88           C  
ATOM   1178  O   TYR A  80      33.495  18.413 -13.180  1.00  0.88           O  
ATOM   1179  CB  TYR A  80      36.337  19.661 -13.008  1.00  0.88           C  
ATOM   1180  CG  TYR A  80      37.494  19.277 -13.996  1.00  0.88           C  
ATOM   1181  CD1 TYR A  80      38.271  20.358 -14.544  1.00  0.88           C  
ATOM   1182  CD2 TYR A  80      37.659  17.923 -14.433  1.00  0.88           C  
ATOM   1183  CE1 TYR A  80      39.255  20.113 -15.521  1.00  0.88           C  
ATOM   1184  CE2 TYR A  80      38.711  17.697 -15.417  1.00  0.88           C  
ATOM   1185  CZ  TYR A  80      39.473  18.770 -15.948  1.00  0.88           C  
ATOM   1186  OH  TYR A  80      40.615  18.488 -16.662  1.00  0.88           O  
ATOM   1187  H   TYR A  80      33.896  20.746 -12.279  1.00  0.00           H  
ATOM   1188  HA  TYR A  80      35.366  20.587 -14.806  1.00  0.00           H  
ATOM   1189  HB3 TYR A  80      36.221  18.867 -12.272  1.00  0.00           H  
ATOM   1190  HB2 TYR A  80      36.632  20.424 -12.287  1.00  0.00           H  
ATOM   1191  HD1 TYR A  80      38.089  21.392 -14.289  1.00  0.00           H  
ATOM   1192  HD2 TYR A  80      37.118  17.136 -13.931  1.00  0.00           H  
ATOM   1193  HE1 TYR A  80      39.743  20.946 -16.004  1.00  0.00           H  
ATOM   1194  HE2 TYR A  80      39.007  16.739 -15.820  1.00  0.00           H  
ATOM   1195  HH  TYR A  80      41.189  19.230 -16.863  1.00  0.00           H  
ATOM   1196  N   PRO A  81      33.835  18.623 -15.423  1.00  0.87           N  
ATOM   1197  CA  PRO A  81      32.746  17.783 -15.845  1.00  0.87           C  
ATOM   1198  C   PRO A  81      32.799  16.388 -15.212  1.00  0.87           C  
ATOM   1199  O   PRO A  81      33.831  15.761 -15.070  1.00  0.87           O  
ATOM   1200  CB  PRO A  81      32.779  17.847 -17.385  1.00  0.87           C  
ATOM   1201  CG  PRO A  81      34.214  18.126 -17.751  1.00  0.87           C  
ATOM   1202  CD  PRO A  81      34.729  18.891 -16.566  1.00  0.87           C  
ATOM   1203  HA  PRO A  81      31.777  18.213 -15.590  1.00  0.00           H  
ATOM   1204  HB3 PRO A  81      32.219  18.696 -17.776  1.00  0.00           H  
ATOM   1205  HB2 PRO A  81      32.554  16.831 -17.707  1.00  0.00           H  
ATOM   1206  HG3 PRO A  81      34.354  18.583 -18.730  1.00  0.00           H  
ATOM   1207  HG2 PRO A  81      34.823  17.222 -17.762  1.00  0.00           H  
ATOM   1208  HD2 PRO A  81      35.798  18.742 -16.416  1.00  0.00           H  
ATOM   1209  HD3 PRO A  81      34.625  19.907 -16.948  1.00  0.00           H  
ATOM   1210  N   GLY A  82      31.658  15.817 -14.884  1.00  0.89           N  
ATOM   1211  CA  GLY A  82      31.597  14.477 -14.370  1.00  0.89           C  
ATOM   1212  C   GLY A  82      30.281  14.172 -13.603  1.00  0.89           C  
ATOM   1213  O   GLY A  82      29.226  14.809 -13.838  1.00  0.89           O  
ATOM   1214  H   GLY A  82      30.794  16.290 -15.106  1.00  0.00           H  
ATOM   1215  HA3 GLY A  82      32.432  14.226 -13.715  1.00  0.00           H  
ATOM   1216  HA2 GLY A  82      31.687  13.850 -15.258  1.00  0.00           H  
ATOM   1217  N   HIS A  83      30.286  13.365 -12.524  1.00  0.83           N  
ATOM   1218  CA  HIS A  83      29.239  13.298 -11.539  1.00  0.83           C  
ATOM   1219  C   HIS A  83      29.694  12.613 -10.276  1.00  0.83           C  
ATOM   1220  O   HIS A  83      30.792  12.057 -10.290  1.00  0.83           O  
ATOM   1221  CB  HIS A  83      27.987  12.616 -12.158  1.00  0.83           C  
ATOM   1222  CG  HIS A  83      28.064  11.204 -12.641  1.00  0.83           C  
ATOM   1223  ND1 HIS A  83      27.126  10.669 -13.554  1.00  0.83           N  
ATOM   1224  CD2 HIS A  83      28.956  10.228 -12.375  1.00  0.83           C  
ATOM   1225  CE1 HIS A  83      27.586   9.445 -13.873  1.00  0.83           C  
ATOM   1226  NE2 HIS A  83      28.710   9.119 -13.167  1.00  0.83           N  
ATOM   1227  H   HIS A  83      31.109  12.836 -12.274  1.00  0.00           H  
ATOM   1228  HA  HIS A  83      28.994  14.265 -11.099  1.00  0.00           H  
ATOM   1229  HB3 HIS A  83      27.643  13.119 -13.062  1.00  0.00           H  
ATOM   1230  HB2 HIS A  83      27.127  12.747 -11.502  1.00  0.00           H  
ATOM   1231  HD1 HIS A  83      26.230  10.988 -13.893  1.00  0.00           H  
ATOM   1232  HD2 HIS A  83      29.833  10.294 -11.747  1.00  0.00           H  
ATOM   1233  HE1 HIS A  83      27.268   8.764 -14.648  1.00  0.00           H  
ATOM   1234  N   PHE A  84      28.846  12.698  -9.210  1.00  0.87           N  
ATOM   1235  CA  PHE A  84      28.835  11.677  -8.185  1.00  0.87           C  
ATOM   1236  C   PHE A  84      28.569  10.323  -8.615  1.00  0.87           C  
ATOM   1237  O   PHE A  84      27.699  10.101  -9.433  1.00  0.87           O  
ATOM   1238  CB  PHE A  84      28.187  12.135  -6.838  1.00  0.87           C  
ATOM   1239  CG  PHE A  84      28.980  13.082  -5.946  1.00  0.87           C  
ATOM   1240  CD1 PHE A  84      29.917  12.492  -5.010  1.00  0.87           C  
ATOM   1241  CD2 PHE A  84      28.985  14.493  -6.152  1.00  0.87           C  
ATOM   1242  CE1 PHE A  84      30.731  13.350  -4.230  1.00  0.87           C  
ATOM   1243  CE2 PHE A  84      29.671  15.279  -5.257  1.00  0.87           C  
ATOM   1244  CZ  PHE A  84      30.583  14.751  -4.364  1.00  0.87           C  
ATOM   1245  H   PHE A  84      28.040  13.272  -9.415  1.00  0.00           H  
ATOM   1246  HA  PHE A  84      29.872  11.724  -7.851  1.00  0.00           H  
ATOM   1247  HB3 PHE A  84      27.969  11.292  -6.182  1.00  0.00           H  
ATOM   1248  HB2 PHE A  84      27.309  12.682  -7.183  1.00  0.00           H  
ATOM   1249  HD1 PHE A  84      30.038  11.421  -4.953  1.00  0.00           H  
ATOM   1250  HD2 PHE A  84      28.327  14.944  -6.880  1.00  0.00           H  
ATOM   1251  HE1 PHE A  84      31.386  13.020  -3.437  1.00  0.00           H  
ATOM   1252  HE2 PHE A  84      29.558  16.334  -5.456  1.00  0.00           H  
ATOM   1253  HZ  PHE A  84      31.021  15.425  -3.643  1.00  0.00           H  
ATOM   1254  N   ALA A  85      29.249   9.396  -7.954  1.00  0.90           N  
ATOM   1255  CA  ALA A  85      28.924   7.958  -8.036  1.00  0.90           C  
ATOM   1256  C   ALA A  85      28.018   7.758  -6.855  1.00  0.90           C  
ATOM   1257  O   ALA A  85      28.274   8.370  -5.802  1.00  0.90           O  
ATOM   1258  CB  ALA A  85      30.158   7.127  -7.837  1.00  0.90           C  
ATOM   1259  H   ALA A  85      29.992   9.701  -7.342  1.00  0.00           H  
ATOM   1260  HA  ALA A  85      28.320   7.683  -8.901  1.00  0.00           H  
ATOM   1261  HB1 ALA A  85      30.939   7.354  -8.562  1.00  0.00           H  
ATOM   1262  HB2 ALA A  85      30.684   7.567  -6.989  1.00  0.00           H  
ATOM   1263  HB3 ALA A  85      29.955   6.066  -7.691  1.00  0.00           H  
ATOM   1264  N   ASP A  86      26.869   7.042  -7.028  1.00  0.89           N  
ATOM   1265  CA  ASP A  86      25.788   6.857  -6.026  1.00  0.89           C  
ATOM   1266  C   ASP A  86      25.153   8.174  -5.500  1.00  0.89           C  
ATOM   1267  O   ASP A  86      25.139   8.357  -4.311  1.00  0.89           O  
ATOM   1268  CB  ASP A  86      26.185   5.804  -4.885  1.00  0.89           C  
ATOM   1269  CG  ASP A  86      26.652   4.412  -5.479  1.00  0.89           C  
ATOM   1270  OD1 ASP A  86      27.703   3.863  -5.037  1.00  0.89           O  
ATOM   1271  OD2 ASP A  86      25.880   3.740  -6.238  1.00  0.89           O1-
ATOM   1272  H   ASP A  86      26.763   6.480  -7.860  1.00  0.00           H  
ATOM   1273  HA  ASP A  86      25.033   6.274  -6.553  1.00  0.00           H  
ATOM   1274  HB3 ASP A  86      25.213   5.567  -4.454  1.00  0.00           H  
ATOM   1275  HB2 ASP A  86      26.913   6.253  -4.210  1.00  0.00           H  
ATOM   1276  N   TYR A  87      24.887   9.079  -6.467  1.00  0.87           N  
ATOM   1277  CA  TYR A  87      24.387  10.403  -6.144  1.00  0.87           C  
ATOM   1278  C   TYR A  87      23.041  10.470  -5.414  1.00  0.87           C  
ATOM   1279  O   TYR A  87      22.959  11.280  -4.488  1.00  0.87           O  
ATOM   1280  CB  TYR A  87      24.342  11.284  -7.396  1.00  0.87           C  
ATOM   1281  CG  TYR A  87      24.147  12.852  -7.197  1.00  0.87           C  
ATOM   1282  CD1 TYR A  87      24.547  13.504  -6.041  1.00  0.87           C  
ATOM   1283  CD2 TYR A  87      23.424  13.557  -8.223  1.00  0.87           C  
ATOM   1284  CE1 TYR A  87      24.382  14.901  -5.955  1.00  0.87           C  
ATOM   1285  CE2 TYR A  87      23.175  14.936  -8.071  1.00  0.87           C  
ATOM   1286  CZ  TYR A  87      23.670  15.579  -6.850  1.00  0.87           C  
ATOM   1287  OH  TYR A  87      23.416  16.915  -6.701  1.00  0.87           O  
ATOM   1288  H   TYR A  87      24.905   8.794  -7.435  1.00  0.00           H  
ATOM   1289  HA  TYR A  87      25.186  10.839  -5.546  1.00  0.00           H  
ATOM   1290  HB3 TYR A  87      23.393  10.957  -7.821  1.00  0.00           H  
ATOM   1291  HB2 TYR A  87      25.185  11.103  -8.063  1.00  0.00           H  
ATOM   1292  HD1 TYR A  87      25.095  13.042  -5.233  1.00  0.00           H  
ATOM   1293  HD2 TYR A  87      23.114  13.029  -9.112  1.00  0.00           H  
ATOM   1294  HE1 TYR A  87      24.874  15.485  -5.191  1.00  0.00           H  
ATOM   1295  HE2 TYR A  87      22.580  15.427  -8.826  1.00  0.00           H  
ATOM   1296  HH  TYR A  87      23.204  17.311  -7.549  1.00  0.00           H  
ATOM   1297  N   GLU A  88      22.079   9.587  -5.697  1.00  0.81           N  
ATOM   1298  CA  GLU A  88      20.859   9.494  -4.947  1.00  0.81           C  
ATOM   1299  C   GLU A  88      21.045   8.949  -3.536  1.00  0.81           C  
ATOM   1300  O   GLU A  88      20.433   9.523  -2.632  1.00  0.81           O  
ATOM   1301  CB  GLU A  88      19.797   8.544  -5.672  1.00  0.81           C  
ATOM   1302  CG  GLU A  88      19.609   8.828  -7.229  1.00  0.81           C  
ATOM   1303  CD  GLU A  88      19.191  10.256  -7.536  1.00  0.81           C  
ATOM   1304  OE1 GLU A  88      19.501  10.737  -8.653  1.00  0.81           O  
ATOM   1305  OE2 GLU A  88      18.448  10.867  -6.721  1.00  0.81           O1-
ATOM   1306  H   GLU A  88      22.314   8.884  -6.382  1.00  0.00           H  
ATOM   1307  HA  GLU A  88      20.454  10.502  -5.035  1.00  0.00           H  
ATOM   1308  HB3 GLU A  88      18.802   8.605  -5.233  1.00  0.00           H  
ATOM   1309  HB2 GLU A  88      20.151   7.513  -5.691  1.00  0.00           H  
ATOM   1310  HG3 GLU A  88      18.880   8.142  -7.660  1.00  0.00           H  
ATOM   1311  HG2 GLU A  88      20.530   8.625  -7.775  1.00  0.00           H  
ATOM   1312  N   GLU A  89      21.867   7.919  -3.331  1.00  0.79           N  
ATOM   1313  CA  GLU A  89      22.321   7.506  -1.997  1.00  0.79           C  
ATOM   1314  C   GLU A  89      22.962   8.625  -1.109  1.00  0.79           C  
ATOM   1315  O   GLU A  89      22.588   8.827   0.069  1.00  0.79           O  
ATOM   1316  CB  GLU A  89      23.278   6.304  -2.068  1.00  0.79           C  
ATOM   1317  CG  GLU A  89      22.700   4.987  -2.528  1.00  0.79           C  
ATOM   1318  CD  GLU A  89      21.390   4.465  -1.801  1.00  0.79           C  
ATOM   1319  OE1 GLU A  89      21.135   4.822  -0.615  1.00  0.79           O  
ATOM   1320  OE2 GLU A  89      20.760   3.662  -2.449  1.00  0.79           O1-
ATOM   1321  H   GLU A  89      22.416   7.655  -4.136  1.00  0.00           H  
ATOM   1322  HA  GLU A  89      21.435   7.107  -1.505  1.00  0.00           H  
ATOM   1323  HB3 GLU A  89      23.684   6.233  -1.059  1.00  0.00           H  
ATOM   1324  HB2 GLU A  89      24.046   6.554  -2.798  1.00  0.00           H  
ATOM   1325  HG3 GLU A  89      23.462   4.225  -2.364  1.00  0.00           H  
ATOM   1326  HG2 GLU A  89      22.452   5.212  -3.565  1.00  0.00           H  
ATOM   1327  N   LEU A  90      23.864   9.408  -1.719  1.00  0.88           N  
ATOM   1328  CA  LEU A  90      24.484  10.631  -1.211  1.00  0.88           C  
ATOM   1329  C   LEU A  90      23.433  11.682  -0.754  1.00  0.88           C  
ATOM   1330  O   LEU A  90      23.506  12.130   0.379  1.00  0.88           O  
ATOM   1331  CB  LEU A  90      25.497  11.178  -2.184  1.00  0.88           C  
ATOM   1332  CG  LEU A  90      26.358  12.416  -1.645  1.00  0.88           C  
ATOM   1333  CD1 LEU A  90      26.984  12.225  -0.278  1.00  0.88           C  
ATOM   1334  CD2 LEU A  90      27.369  12.903  -2.744  1.00  0.88           C  
ATOM   1335  H   LEU A  90      24.088   9.237  -2.689  1.00  0.00           H  
ATOM   1336  HA  LEU A  90      24.996  10.285  -0.314  1.00  0.00           H  
ATOM   1337  HB3 LEU A  90      25.022  11.327  -3.153  1.00  0.00           H  
ATOM   1338  HB2 LEU A  90      26.285  10.440  -2.334  1.00  0.00           H  
ATOM   1339  HG  LEU A  90      25.647  13.239  -1.566  1.00  0.00           H  
ATOM   1340 HD11 LEU A  90      26.662  13.021   0.393  1.00  0.00           H  
ATOM   1341 HD12 LEU A  90      26.815  11.263   0.204  1.00  0.00           H  
ATOM   1342 HD13 LEU A  90      28.073  12.222  -0.333  1.00  0.00           H  
ATOM   1343 HD21 LEU A  90      28.253  13.404  -2.348  1.00  0.00           H  
ATOM   1344 HD22 LEU A  90      27.757  12.049  -3.298  1.00  0.00           H  
ATOM   1345 HD23 LEU A  90      26.870  13.568  -3.449  1.00  0.00           H  
ATOM   1346  N   ARG A  91      22.474  11.907  -1.645  1.00  0.76           N  
ATOM   1347  CA  ARG A  91      21.271  12.827  -1.500  1.00  0.76           C  
ATOM   1348  C   ARG A  91      20.385  12.316  -0.344  1.00  0.76           C  
ATOM   1349  O   ARG A  91      19.877  13.169   0.442  1.00  0.76           O  
ATOM   1350  CB  ARG A  91      20.522  13.096  -2.804  1.00  0.76           C  
ATOM   1351  CG  ARG A  91      21.335  13.930  -3.846  1.00  0.76           C  
ATOM   1352  CD  ARG A  91      20.675  14.001  -5.257  1.00  0.76           C  
ATOM   1353  NE  ARG A  91      19.431  14.756  -5.284  1.00  0.76           N  
ATOM   1354  CZ  ARG A  91      19.175  15.992  -5.687  1.00  0.76           C  
ATOM   1355  NH1 ARG A  91      20.138  16.781  -6.218  1.00  0.76           N  
ATOM   1356  NH2 ARG A  91      17.866  16.292  -5.633  1.00  0.76           N1+
ATOM   1357  H   ARG A  91      22.570  11.389  -2.507  1.00  0.00           H  
ATOM   1358  HA  ARG A  91      21.594  13.781  -1.084  1.00  0.00           H  
ATOM   1359  HB3 ARG A  91      19.686  13.763  -2.591  1.00  0.00           H  
ATOM   1360  HB2 ARG A  91      20.148  12.138  -3.164  1.00  0.00           H  
ATOM   1361  HG3 ARG A  91      22.340  13.562  -4.049  1.00  0.00           H  
ATOM   1362  HG2 ARG A  91      21.543  14.909  -3.414  1.00  0.00           H  
ATOM   1363  HD3 ARG A  91      20.242  13.026  -5.477  1.00  0.00           H  
ATOM   1364  HD2 ARG A  91      21.351  14.192  -6.090  1.00  0.00           H  
ATOM   1365  HE  ARG A  91      18.685  14.324  -4.759  1.00  0.00           H  
ATOM   1366 HH12 ARG A  91      19.950  17.706  -6.577  1.00  0.00           H  
ATOM   1367 HH11 ARG A  91      21.062  16.390  -6.341  1.00  0.00           H  
ATOM   1368 HH22 ARG A  91      17.613  17.170  -6.063  1.00  0.00           H  
ATOM   1369 HH21 ARG A  91      17.183  15.735  -5.141  1.00  0.00           H  
ATOM   1370  N   GLU A  92      20.246  11.003  -0.166  1.00  0.70           N  
ATOM   1371  CA  GLU A  92      19.542  10.318   0.992  1.00  0.70           C  
ATOM   1372  C   GLU A  92      20.275  10.489   2.339  1.00  0.70           C  
ATOM   1373  O   GLU A  92      19.609  10.538   3.364  1.00  0.70           O  
ATOM   1374  CB  GLU A  92      19.227   8.903   0.482  1.00  0.70           C  
ATOM   1375  CG  GLU A  92      18.107   8.162   1.291  1.00  0.70           C  
ATOM   1376  CD  GLU A  92      16.655   8.450   0.906  1.00  0.70           C  
ATOM   1377  OE1 GLU A  92      15.652   7.890   1.442  1.00  0.70           O  
ATOM   1378  OE2 GLU A  92      16.518   9.291   0.021  1.00  0.70           O1-
ATOM   1379  H   GLU A  92      20.532  10.399  -0.923  1.00  0.00           H  
ATOM   1380  HA  GLU A  92      18.605  10.867   1.091  1.00  0.00           H  
ATOM   1381  HB3 GLU A  92      20.127   8.289   0.440  1.00  0.00           H  
ATOM   1382  HB2 GLU A  92      19.025   9.033  -0.581  1.00  0.00           H  
ATOM   1383  HG3 GLU A  92      18.160   8.403   2.352  1.00  0.00           H  
ATOM   1384  HG2 GLU A  92      18.177   7.082   1.157  1.00  0.00           H  
ATOM   1385  N   GLN A  93      21.624  10.627   2.372  1.00  0.76           N  
ATOM   1386  CA  GLN A  93      22.353  10.963   3.587  1.00  0.76           C  
ATOM   1387  C   GLN A  93      22.103  12.411   4.061  1.00  0.76           C  
ATOM   1388  O   GLN A  93      21.881  12.654   5.286  1.00  0.76           O  
ATOM   1389  CB  GLN A  93      23.854  10.745   3.250  1.00  0.76           C  
ATOM   1390  CG  GLN A  93      24.462   9.286   3.436  1.00  0.76           C  
ATOM   1391  CD  GLN A  93      24.530   8.923   4.892  1.00  0.76           C  
ATOM   1392  OE1 GLN A  93      24.150   9.661   5.747  1.00  0.76           O  
ATOM   1393  NE2 GLN A  93      24.948   7.696   5.177  1.00  0.76           N  
ATOM   1394  H   GLN A  93      22.111  10.464   1.503  1.00  0.00           H  
ATOM   1395  HA  GLN A  93      21.978  10.228   4.299  1.00  0.00           H  
ATOM   1396  HB3 GLN A  93      24.436  11.403   3.896  1.00  0.00           H  
ATOM   1397  HB2 GLN A  93      24.100  11.111   2.254  1.00  0.00           H  
ATOM   1398  HG3 GLN A  93      25.442   9.306   2.961  1.00  0.00           H  
ATOM   1399  HG2 GLN A  93      23.923   8.556   2.832  1.00  0.00           H  
ATOM   1400 HE22 GLN A  93      25.060   7.166   6.029  1.00  0.00           H  
ATOM   1401 HE21 GLN A  93      25.016   7.069   4.387  1.00  0.00           H  
ATOM   1402  N   LEU A  94      22.015  13.341   3.037  1.00  0.81           N  
ATOM   1403  CA  LEU A  94      21.904  14.812   3.155  1.00  0.81           C  
ATOM   1404  C   LEU A  94      20.580  15.304   3.589  1.00  0.81           C  
ATOM   1405  O   LEU A  94      20.531  16.132   4.464  1.00  0.81           O  
ATOM   1406  CB  LEU A  94      22.469  15.481   1.876  1.00  0.81           C  
ATOM   1407  CG  LEU A  94      23.913  16.050   1.976  1.00  0.81           C  
ATOM   1408  CD1 LEU A  94      24.042  17.311   2.921  1.00  0.81           C  
ATOM   1409  CD2 LEU A  94      24.802  15.012   2.517  1.00  0.81           C  
ATOM   1410  H   LEU A  94      22.379  13.002   2.159  1.00  0.00           H  
ATOM   1411  HA  LEU A  94      22.528  15.196   3.962  1.00  0.00           H  
ATOM   1412  HB3 LEU A  94      21.889  16.314   1.478  1.00  0.00           H  
ATOM   1413  HB2 LEU A  94      22.526  14.731   1.087  1.00  0.00           H  
ATOM   1414  HG  LEU A  94      24.138  16.373   0.961  1.00  0.00           H  
ATOM   1415 HD11 LEU A  94      24.651  17.152   3.812  1.00  0.00           H  
ATOM   1416 HD12 LEU A  94      24.325  18.225   2.401  1.00  0.00           H  
ATOM   1417 HD13 LEU A  94      23.037  17.635   3.191  1.00  0.00           H  
ATOM   1418 HD21 LEU A  94      25.844  14.976   2.198  1.00  0.00           H  
ATOM   1419 HD22 LEU A  94      24.819  14.964   3.605  1.00  0.00           H  
ATOM   1420 HD23 LEU A  94      24.402  14.021   2.305  1.00  0.00           H  
ATOM   1421  N   SER A  95      19.563  14.622   3.089  1.00  0.74           N  
ATOM   1422  CA  SER A  95      18.177  14.741   3.498  1.00  0.74           C  
ATOM   1423  C   SER A  95      17.980  14.256   5.023  1.00  0.74           C  
ATOM   1424  O   SER A  95      16.878  14.354   5.546  1.00  0.74           O  
ATOM   1425  CB  SER A  95      17.269  13.790   2.569  1.00  0.74           C  
ATOM   1426  OG  SER A  95      17.320  14.091   1.183  1.00  0.74           O  
ATOM   1427  H   SER A  95      19.717  13.895   2.405  1.00  0.00           H  
ATOM   1428  HA  SER A  95      17.780  15.732   3.278  1.00  0.00           H  
ATOM   1429  HB3 SER A  95      16.211  13.884   2.815  1.00  0.00           H  
ATOM   1430  HB2 SER A  95      17.569  12.753   2.723  1.00  0.00           H  
ATOM   1431  HG  SER A  95      18.078  13.750   0.703  1.00  0.00           H  
ATOM   1432  N   SER A  96      19.011  13.837   5.767  1.00  0.68           N  
ATOM   1433  CA  SER A  96      19.019  13.439   7.192  1.00  0.68           C  
ATOM   1434  C   SER A  96      20.216  14.071   7.842  1.00  0.68           C  
ATOM   1435  O   SER A  96      20.636  13.609   8.913  1.00  0.68           O  
ATOM   1436  CB  SER A  96      19.020  11.905   7.292  1.00  0.68           C  
ATOM   1437  OG  SER A  96      20.148  11.297   6.787  1.00  0.68           O  
ATOM   1438  H   SER A  96      19.900  13.812   5.287  1.00  0.00           H  
ATOM   1439  HA  SER A  96      18.176  13.777   7.793  1.00  0.00           H  
ATOM   1440  HB3 SER A  96      18.079  11.528   6.890  1.00  0.00           H  
ATOM   1441  HB2 SER A  96      18.979  11.700   8.362  1.00  0.00           H  
ATOM   1442  HG  SER A  96      20.546  11.908   6.163  1.00  0.00           H  
ATOM   1443  N   VAL A  97      20.740  15.222   7.328  1.00  0.74           N  
ATOM   1444  CA  VAL A  97      21.572  16.134   8.122  1.00  0.74           C  
ATOM   1445  C   VAL A  97      20.769  17.457   8.293  1.00  0.74           C  
ATOM   1446  O   VAL A  97      20.026  17.884   7.372  1.00  0.74           O  
ATOM   1447  CB  VAL A  97      22.771  16.476   7.279  1.00  0.74           C  
ATOM   1448  CG1 VAL A  97      23.814  17.336   8.079  1.00  0.74           C  
ATOM   1449  CG2 VAL A  97      23.625  15.254   6.768  1.00  0.74           C  
ATOM   1450  H   VAL A  97      20.286  15.646   6.532  1.00  0.00           H  
ATOM   1451  HA  VAL A  97      21.766  15.810   9.144  1.00  0.00           H  
ATOM   1452  HB  VAL A  97      22.350  17.017   6.431  1.00  0.00           H  
ATOM   1453 HG11 VAL A  97      24.270  17.028   9.019  1.00  0.00           H  
ATOM   1454 HG12 VAL A  97      24.643  17.410   7.376  1.00  0.00           H  
ATOM   1455 HG13 VAL A  97      23.612  18.388   8.279  1.00  0.00           H  
ATOM   1456 HG21 VAL A  97      22.877  14.710   6.192  1.00  0.00           H  
ATOM   1457 HG22 VAL A  97      24.493  15.514   6.163  1.00  0.00           H  
ATOM   1458 HG23 VAL A  97      24.048  14.574   7.507  1.00  0.00           H  
ATOM   1459  N   SER A  98      21.037  18.074   9.399  1.00  0.75           N  
ATOM   1460  CA  SER A  98      20.452  19.397   9.764  1.00  0.75           C  
ATOM   1461  C   SER A  98      21.438  20.427  10.095  1.00  0.75           C  
ATOM   1462  O   SER A  98      21.114  21.612  10.165  1.00  0.75           O  
ATOM   1463  CB  SER A  98      19.354  19.230  10.888  1.00  0.75           C  
ATOM   1464  OG  SER A  98      19.880  18.439  12.037  1.00  0.75           O  
ATOM   1465  H   SER A  98      21.249  17.444  10.159  1.00  0.00           H  
ATOM   1466  HA  SER A  98      19.976  19.868   8.904  1.00  0.00           H  
ATOM   1467  HB3 SER A  98      18.472  18.785  10.427  1.00  0.00           H  
ATOM   1468  HB2 SER A  98      19.014  20.217  11.201  1.00  0.00           H  
ATOM   1469  HG  SER A  98      19.766  17.513  11.812  1.00  0.00           H  
ATOM   1470  N   SER A  99      22.632  19.967  10.466  1.00  0.75           N  
ATOM   1471  CA  SER A  99      23.823  20.828  10.865  1.00  0.75           C  
ATOM   1472  C   SER A  99      25.079  20.050  10.629  1.00  0.75           C  
ATOM   1473  O   SER A  99      25.008  18.808  10.521  1.00  0.75           O  
ATOM   1474  CB  SER A  99      23.698  21.428  12.366  1.00  0.75           C  
ATOM   1475  OG  SER A  99      24.815  22.131  12.894  1.00  0.75           O  
ATOM   1476  H   SER A  99      22.851  18.993  10.314  1.00  0.00           H  
ATOM   1477  HA  SER A  99      23.976  21.673  10.195  1.00  0.00           H  
ATOM   1478  HB3 SER A  99      23.418  20.544  12.939  1.00  0.00           H  
ATOM   1479  HB2 SER A  99      22.883  22.149  12.302  1.00  0.00           H  
ATOM   1480  HG  SER A  99      24.941  22.958  12.423  1.00  0.00           H  
ATOM   1481  N   PHE A 100      26.222  20.727  10.556  1.00  0.77           N  
ATOM   1482  CA  PHE A 100      27.521  20.078  10.276  1.00  0.77           C  
ATOM   1483  C   PHE A 100      28.702  20.951  10.710  1.00  0.77           C  
ATOM   1484  O   PHE A 100      28.497  22.157  10.695  1.00  0.77           O  
ATOM   1485  CB  PHE A 100      27.569  19.332   8.973  1.00  0.77           C  
ATOM   1486  CG  PHE A 100      27.231  19.887   7.629  1.00  0.77           C  
ATOM   1487  CD1 PHE A 100      27.054  21.278   7.433  1.00  0.77           C  
ATOM   1488  CD2 PHE A 100      27.136  19.029   6.547  1.00  0.77           C  
ATOM   1489  CE1 PHE A 100      26.844  21.749   6.154  1.00  0.77           C  
ATOM   1490  CE2 PHE A 100      26.941  19.530   5.283  1.00  0.77           C  
ATOM   1491  CZ  PHE A 100      26.795  20.887   5.057  1.00  0.77           C  
ATOM   1492  H   PHE A 100      26.210  21.734  10.624  1.00  0.00           H  
ATOM   1493  HA  PHE A 100      27.651  19.384  11.106  1.00  0.00           H  
ATOM   1494  HB3 PHE A 100      27.001  18.425   9.178  1.00  0.00           H  
ATOM   1495  HB2 PHE A 100      28.542  18.883   8.777  1.00  0.00           H  
ATOM   1496  HD1 PHE A 100      26.926  21.906   8.302  1.00  0.00           H  
ATOM   1497  HD2 PHE A 100      27.338  17.970   6.611  1.00  0.00           H  
ATOM   1498  HE1 PHE A 100      26.641  22.804   6.049  1.00  0.00           H  
ATOM   1499  HE2 PHE A 100      26.712  18.866   4.462  1.00  0.00           H  
ATOM   1500  HZ  PHE A 100      26.571  21.216   4.053  1.00  0.00           H  
ATOM   1501  N   GLU A 101      29.823  20.346  11.017  1.00  0.77           N  
ATOM   1502  CA  GLU A 101      31.071  20.986  11.333  1.00  0.77           C  
ATOM   1503  C   GLU A 101      31.837  20.812  10.023  1.00  0.77           C  
ATOM   1504  O   GLU A 101      31.905  19.682   9.591  1.00  0.77           O  
ATOM   1505  CB  GLU A 101      31.546  20.369  12.631  1.00  0.77           C  
ATOM   1506  CG  GLU A 101      33.047  20.312  12.915  1.00  0.77           C  
ATOM   1507  CD  GLU A 101      33.376  19.972  14.407  1.00  0.77           C  
ATOM   1508  OE1 GLU A 101      34.597  20.249  14.791  1.00  0.77           O  
ATOM   1509  OE2 GLU A 101      32.559  19.621  15.277  1.00  0.77           O1-
ATOM   1510  H   GLU A 101      29.962  19.346  11.018  1.00  0.00           H  
ATOM   1511  HA  GLU A 101      30.916  22.030  11.605  1.00  0.00           H  
ATOM   1512  HB3 GLU A 101      31.211  19.339  12.749  1.00  0.00           H  
ATOM   1513  HB2 GLU A 101      31.052  20.928  13.426  1.00  0.00           H  
ATOM   1514  HG3 GLU A 101      33.509  21.276  12.705  1.00  0.00           H  
ATOM   1515  HG2 GLU A 101      33.576  19.569  12.319  1.00  0.00           H  
ATOM   1516  N   ARG A 102      32.491  21.849   9.567  1.00  0.75           N  
ATOM   1517  CA  ARG A 102      33.309  21.846   8.372  1.00  0.75           C  
ATOM   1518  C   ARG A 102      34.764  22.244   8.779  1.00  0.75           C  
ATOM   1519  O   ARG A 102      35.130  23.399   8.928  1.00  0.75           O  
ATOM   1520  CB  ARG A 102      32.647  22.746   7.216  1.00  0.75           C  
ATOM   1521  CG  ARG A 102      33.551  22.845   5.965  1.00  0.75           C  
ATOM   1522  CD  ARG A 102      32.945  23.932   4.974  1.00  0.75           C  
ATOM   1523  NE  ARG A 102      33.744  24.113   3.737  1.00  0.75           N  
ATOM   1524  CZ  ARG A 102      34.584  25.125   3.395  1.00  0.75           C  
ATOM   1525  NH1 ARG A 102      34.743  26.213   4.136  1.00  0.75           N  
ATOM   1526  NH2 ARG A 102      35.209  25.071   2.193  1.00  0.75           N1+
ATOM   1527  H   ARG A 102      32.585  22.629  10.202  1.00  0.00           H  
ATOM   1528  HA  ARG A 102      33.379  20.863   7.906  1.00  0.00           H  
ATOM   1529  HB3 ARG A 102      32.555  23.760   7.605  1.00  0.00           H  
ATOM   1530  HB2 ARG A 102      31.674  22.400   6.867  1.00  0.00           H  
ATOM   1531  HG3 ARG A 102      33.649  21.864   5.502  1.00  0.00           H  
ATOM   1532  HG2 ARG A 102      34.568  23.118   6.247  1.00  0.00           H  
ATOM   1533  HD3 ARG A 102      32.719  24.832   5.546  1.00  0.00           H  
ATOM   1534  HD2 ARG A 102      31.929  23.599   4.762  1.00  0.00           H  
ATOM   1535  HE  ARG A 102      33.841  23.281   3.171  1.00  0.00           H  
ATOM   1536 HH12 ARG A 102      35.552  26.798   3.986  1.00  0.00           H  
ATOM   1537 HH11 ARG A 102      34.329  26.320   5.051  1.00  0.00           H  
ATOM   1538 HH22 ARG A 102      35.941  25.724   1.955  1.00  0.00           H  
ATOM   1539 HH21 ARG A 102      35.214  24.190   1.699  1.00  0.00           H  
ATOM   1540  N   PHE A 103      35.595  21.179   8.835  1.00  0.84           N  
ATOM   1541  CA  PHE A 103      36.934  21.274   9.366  1.00  0.84           C  
ATOM   1542  C   PHE A 103      37.830  20.800   8.285  1.00  0.84           C  
ATOM   1543  O   PHE A 103      37.385  20.045   7.365  1.00  0.84           O  
ATOM   1544  CB  PHE A 103      36.955  20.291  10.550  1.00  0.84           C  
ATOM   1545  CG  PHE A 103      36.819  18.747  10.338  1.00  0.84           C  
ATOM   1546  CD1 PHE A 103      35.574  18.067  10.465  1.00  0.84           C  
ATOM   1547  CD2 PHE A 103      37.960  18.029   9.921  1.00  0.84           C  
ATOM   1548  CE1 PHE A 103      35.477  16.746  10.294  1.00  0.84           C  
ATOM   1549  CE2 PHE A 103      37.839  16.651   9.679  1.00  0.84           C  
ATOM   1550  CZ  PHE A 103      36.580  16.011   9.903  1.00  0.84           C  
ATOM   1551  H   PHE A 103      35.329  20.305   8.405  1.00  0.00           H  
ATOM   1552  HA  PHE A 103      37.156  22.236   9.828  1.00  0.00           H  
ATOM   1553  HB3 PHE A 103      36.065  20.459  11.156  1.00  0.00           H  
ATOM   1554  HB2 PHE A 103      37.827  20.573  11.142  1.00  0.00           H  
ATOM   1555  HD1 PHE A 103      34.692  18.691  10.446  1.00  0.00           H  
ATOM   1556  HD2 PHE A 103      38.911  18.529   9.813  1.00  0.00           H  
ATOM   1557  HE1 PHE A 103      34.454  16.402  10.239  1.00  0.00           H  
ATOM   1558  HE2 PHE A 103      38.723  16.127   9.347  1.00  0.00           H  
ATOM   1559  HZ  PHE A 103      36.566  14.940   9.766  1.00  0.00           H  
ATOM   1560  N   GLU A 104      39.052  21.367   8.207  1.00  0.84           N  
ATOM   1561  CA  GLU A 104      40.149  21.194   7.240  1.00  0.84           C  
ATOM   1562  C   GLU A 104      40.899  19.936   7.673  1.00  0.84           C  
ATOM   1563  O   GLU A 104      41.810  20.028   8.507  1.00  0.84           O  
ATOM   1564  CB  GLU A 104      40.924  22.557   7.289  1.00  0.84           C  
ATOM   1565  CG  GLU A 104      42.048  22.783   6.265  1.00  0.84           C  
ATOM   1566  CD  GLU A 104      42.528  24.173   6.317  1.00  0.84           C  
ATOM   1567  OE1 GLU A 104      42.772  24.776   5.220  1.00  0.84           O  
ATOM   1568  OE2 GLU A 104      42.620  24.742   7.430  1.00  0.84           O1-
ATOM   1569  H   GLU A 104      39.481  21.844   8.987  1.00  0.00           H  
ATOM   1570  HA  GLU A 104      39.772  21.128   6.220  1.00  0.00           H  
ATOM   1571  HB3 GLU A 104      41.358  22.658   8.284  1.00  0.00           H  
ATOM   1572  HB2 GLU A 104      40.148  23.320   7.230  1.00  0.00           H  
ATOM   1573  HG3 GLU A 104      41.514  22.599   5.333  1.00  0.00           H  
ATOM   1574  HG2 GLU A 104      42.890  22.103   6.400  1.00  0.00           H  
ATOM   1575  N   ILE A 105      40.553  18.742   7.106  1.00  0.90           N  
ATOM   1576  CA  ILE A 105      40.980  17.364   7.317  1.00  0.90           C  
ATOM   1577  C   ILE A 105      42.438  17.146   6.943  1.00  0.90           C  
ATOM   1578  O   ILE A 105      43.107  16.436   7.668  1.00  0.90           O  
ATOM   1579  CB  ILE A 105      40.067  16.218   6.668  1.00  0.90           C  
ATOM   1580  CG1 ILE A 105      40.559  14.731   6.807  1.00  0.90           C  
ATOM   1581  CG2 ILE A 105      39.672  16.494   5.156  1.00  0.90           C  
ATOM   1582  CD1 ILE A 105      39.405  13.699   6.842  1.00  0.90           C  
ATOM   1583  H   ILE A 105      39.989  18.860   6.277  1.00  0.00           H  
ATOM   1584  HA  ILE A 105      40.961  17.280   8.403  1.00  0.00           H  
ATOM   1585  HB  ILE A 105      39.170  16.367   7.269  1.00  0.00           H  
ATOM   1586 HG13 ILE A 105      41.061  14.590   7.764  1.00  0.00           H  
ATOM   1587 HG12 ILE A 105      41.291  14.438   6.055  1.00  0.00           H  
ATOM   1588 HG21 ILE A 105      38.758  16.015   4.806  1.00  0.00           H  
ATOM   1589 HG22 ILE A 105      39.526  17.553   4.942  1.00  0.00           H  
ATOM   1590 HG23 ILE A 105      40.426  16.213   4.421  1.00  0.00           H  
ATOM   1591 HD11 ILE A 105      38.966  13.525   5.859  1.00  0.00           H  
ATOM   1592 HD12 ILE A 105      39.857  12.766   7.178  1.00  0.00           H  
ATOM   1593 HD13 ILE A 105      38.615  13.978   7.538  1.00  0.00           H  
ATOM   1594  N   PHE A 106      43.017  17.697   5.879  1.00  0.91           N  
ATOM   1595  CA  PHE A 106      44.395  17.658   5.328  1.00  0.91           C  
ATOM   1596  C   PHE A 106      44.893  19.022   4.781  1.00  0.91           C  
ATOM   1597  O   PHE A 106      44.377  19.463   3.724  1.00  0.91           O  
ATOM   1598  CB  PHE A 106      44.447  16.590   4.168  1.00  0.91           C  
ATOM   1599  CG  PHE A 106      44.159  15.191   4.617  1.00  0.91           C  
ATOM   1600  CD1 PHE A 106      44.806  14.685   5.781  1.00  0.91           C  
ATOM   1601  CD2 PHE A 106      43.351  14.337   3.863  1.00  0.91           C  
ATOM   1602  CE1 PHE A 106      44.573  13.365   6.190  1.00  0.91           C  
ATOM   1603  CE2 PHE A 106      43.211  13.046   4.228  1.00  0.91           C  
ATOM   1604  CZ  PHE A 106      43.844  12.512   5.335  1.00  0.91           C  
ATOM   1605  H   PHE A 106      42.369  18.177   5.271  1.00  0.00           H  
ATOM   1606  HA  PHE A 106      45.085  17.232   6.056  1.00  0.00           H  
ATOM   1607  HB3 PHE A 106      45.449  16.657   3.747  1.00  0.00           H  
ATOM   1608  HB2 PHE A 106      43.738  16.876   3.391  1.00  0.00           H  
ATOM   1609  HD1 PHE A 106      45.471  15.290   6.380  1.00  0.00           H  
ATOM   1610  HD2 PHE A 106      42.883  14.729   2.972  1.00  0.00           H  
ATOM   1611  HE1 PHE A 106      45.056  12.939   7.057  1.00  0.00           H  
ATOM   1612  HE2 PHE A 106      42.538  12.455   3.625  1.00  0.00           H  
ATOM   1613  HZ  PHE A 106      43.695  11.470   5.574  1.00  0.00           H  
ATOM   1614  N   PRO A 107      45.459  19.867   5.661  1.00  0.92           N  
ATOM   1615  CA  PRO A 107      45.768  21.358   5.420  1.00  0.92           C  
ATOM   1616  C   PRO A 107      46.957  21.524   4.500  1.00  0.92           C  
ATOM   1617  O   PRO A 107      48.058  21.762   4.932  1.00  0.92           O  
ATOM   1618  CB  PRO A 107      46.143  21.837   6.863  1.00  0.92           C  
ATOM   1619  CG  PRO A 107      45.448  20.940   7.795  1.00  0.92           C  
ATOM   1620  CD  PRO A 107      45.535  19.561   7.093  1.00  0.92           C  
ATOM   1621  HA  PRO A 107      44.881  21.916   5.119  1.00  0.00           H  
ATOM   1622  HB3 PRO A 107      45.727  22.839   6.970  1.00  0.00           H  
ATOM   1623  HB2 PRO A 107      47.182  21.741   7.176  1.00  0.00           H  
ATOM   1624  HG3 PRO A 107      44.397  21.205   7.908  1.00  0.00           H  
ATOM   1625  HG2 PRO A 107      45.869  20.881   8.798  1.00  0.00           H  
ATOM   1626  HD2 PRO A 107      46.484  19.068   7.308  1.00  0.00           H  
ATOM   1627  HD3 PRO A 107      44.799  18.909   7.562  1.00  0.00           H  
ATOM   1628  N   LYS A 108      46.660  21.452   3.206  1.00  0.85           N  
ATOM   1629  CA  LYS A 108      47.397  21.708   1.976  1.00  0.85           C  
ATOM   1630  C   LYS A 108      48.749  21.052   1.899  1.00  0.85           C  
ATOM   1631  O   LYS A 108      48.843  19.815   2.215  1.00  0.85           O  
ATOM   1632  CB  LYS A 108      47.442  23.259   1.771  1.00  0.85           C  
ATOM   1633  CG  LYS A 108      46.053  23.947   1.797  1.00  0.85           C  
ATOM   1634  CD  LYS A 108      46.118  25.386   1.222  1.00  0.85           C  
ATOM   1635  CE  LYS A 108      47.266  26.253   1.796  1.00  0.85           C  
ATOM   1636  NZ  LYS A 108      47.176  27.679   1.390  1.00  0.85           N1+
ATOM   1637  H   LYS A 108      45.740  21.180   2.889  1.00  0.00           H  
ATOM   1638  HA  LYS A 108      46.733  21.356   1.187  1.00  0.00           H  
ATOM   1639  HB3 LYS A 108      47.988  23.499   0.860  1.00  0.00           H  
ATOM   1640  HB2 LYS A 108      48.048  23.660   2.584  1.00  0.00           H  
ATOM   1641  HG3 LYS A 108      45.560  23.873   2.766  1.00  0.00           H  
ATOM   1642  HG2 LYS A 108      45.390  23.353   1.170  1.00  0.00           H  
ATOM   1643  HD3 LYS A 108      45.184  25.879   1.489  1.00  0.00           H  
ATOM   1644  HD2 LYS A 108      46.274  25.394   0.144  1.00  0.00           H  
ATOM   1645  HE3 LYS A 108      48.229  25.868   1.460  1.00  0.00           H  
ATOM   1646  HE2 LYS A 108      47.409  26.303   2.875  1.00  0.00           H  
ATOM   1647  HZ1 LYS A 108      46.444  28.097   1.945  1.00  0.00           H  
ATOM   1648  HZ2 LYS A 108      48.008  28.236   1.518  1.00  0.00           H  
ATOM   1649  HZ3 LYS A 108      47.008  27.723   0.396  1.00  0.00           H  
ATOM   1650  N   GLU A 109      49.852  21.672   1.500  1.00  0.77           N  
ATOM   1651  CA  GLU A 109      51.239  21.054   1.327  1.00  0.77           C  
ATOM   1652  C   GLU A 109      51.775  20.492   2.673  1.00  0.77           C  
ATOM   1653  O   GLU A 109      52.228  19.350   2.532  1.00  0.77           O  
ATOM   1654  CB  GLU A 109      52.193  22.060   0.566  1.00  0.77           C  
ATOM   1655  CG  GLU A 109      51.641  22.707  -0.726  1.00  0.77           C  
ATOM   1656  CD  GLU A 109      52.502  23.823  -1.330  1.00  0.77           C  
ATOM   1657  OE1 GLU A 109      53.760  23.742  -1.208  1.00  0.77           O  
ATOM   1658  OE2 GLU A 109      51.866  24.713  -1.935  1.00  0.77           O1-
ATOM   1659  H   GLU A 109      49.910  22.660   1.702  1.00  0.00           H  
ATOM   1660  HA  GLU A 109      51.080  20.253   0.605  1.00  0.00           H  
ATOM   1661  HB3 GLU A 109      53.131  21.556   0.331  1.00  0.00           H  
ATOM   1662  HB2 GLU A 109      52.430  22.877   1.247  1.00  0.00           H  
ATOM   1663  HG3 GLU A 109      50.668  23.126  -0.469  1.00  0.00           H  
ATOM   1664  HG2 GLU A 109      51.315  22.010  -1.498  1.00  0.00           H  
ATOM   1665  N   SER A 110      51.544  21.224   3.767  1.00  0.85           N  
ATOM   1666  CA  SER A 110      51.723  20.728   5.116  1.00  0.85           C  
ATOM   1667  C   SER A 110      51.086  19.379   5.495  1.00  0.85           C  
ATOM   1668  O   SER A 110      51.472  18.890   6.566  1.00  0.85           O  
ATOM   1669  CB  SER A 110      51.607  21.903   6.115  1.00  0.85           C  
ATOM   1670  OG  SER A 110      50.494  22.721   5.841  1.00  0.85           O  
ATOM   1671  H   SER A 110      51.099  22.131   3.749  1.00  0.00           H  
ATOM   1672  HA  SER A 110      52.774  20.444   5.176  1.00  0.00           H  
ATOM   1673  HB3 SER A 110      52.526  22.484   6.039  1.00  0.00           H  
ATOM   1674  HB2 SER A 110      51.508  21.693   7.179  1.00  0.00           H  
ATOM   1675  HG  SER A 110      49.698  22.185   5.819  1.00  0.00           H  
ATOM   1676  N   SER A 111      50.306  18.720   4.609  1.00  0.86           N  
ATOM   1677  CA  SER A 111      49.813  17.338   4.858  1.00  0.86           C  
ATOM   1678  C   SER A 111      50.101  16.401   3.659  1.00  0.86           C  
ATOM   1679  O   SER A 111      49.912  15.210   3.836  1.00  0.86           O  
ATOM   1680  CB  SER A 111      48.260  17.482   5.293  1.00  0.86           C  
ATOM   1681  OG  SER A 111      47.832  16.582   6.245  1.00  0.86           O  
ATOM   1682  H   SER A 111      50.049  19.056   3.692  1.00  0.00           H  
ATOM   1683  HA  SER A 111      50.275  16.823   5.699  1.00  0.00           H  
ATOM   1684  HB3 SER A 111      47.571  17.635   4.462  1.00  0.00           H  
ATOM   1685  HB2 SER A 111      48.058  18.456   5.740  1.00  0.00           H  
ATOM   1686  HG  SER A 111      48.155  16.975   7.058  1.00  0.00           H  
ATOM   1687  N   TRP A 112      50.513  16.933   2.506  1.00  0.79           N  
ATOM   1688  CA  TRP A 112      50.900  16.109   1.352  1.00  0.79           C  
ATOM   1689  C   TRP A 112      52.311  16.422   0.809  1.00  0.79           C  
ATOM   1690  O   TRP A 112      52.430  17.174  -0.154  1.00  0.79           O  
ATOM   1691  CB  TRP A 112      49.773  16.258   0.349  1.00  0.79           C  
ATOM   1692  CG  TRP A 112      48.450  15.676   0.726  1.00  0.79           C  
ATOM   1693  CD1 TRP A 112      47.411  16.429   1.127  1.00  0.79           C  
ATOM   1694  CD2 TRP A 112      47.954  14.256   0.695  1.00  0.79           C  
ATOM   1695  NE1 TRP A 112      46.290  15.619   1.243  1.00  0.79           N  
ATOM   1696  CE2 TRP A 112      46.538  14.290   1.003  1.00  0.79           C  
ATOM   1697  CE3 TRP A 112      48.522  12.961   0.516  1.00  0.79           C  
ATOM   1698  CZ2 TRP A 112      45.728  13.119   0.983  1.00  0.79           C  
ATOM   1699  CZ3 TRP A 112      47.744  11.780   0.511  1.00  0.79           C  
ATOM   1700  CH2 TRP A 112      46.354  11.909   0.680  1.00  0.79           C  
ATOM   1701  H   TRP A 112      50.844  17.886   2.524  1.00  0.00           H  
ATOM   1702  HA  TRP A 112      50.942  15.044   1.577  1.00  0.00           H  
ATOM   1703  HB3 TRP A 112      50.030  15.614  -0.492  1.00  0.00           H  
ATOM   1704  HB2 TRP A 112      49.558  17.290   0.070  1.00  0.00           H  
ATOM   1705  HD1 TRP A 112      47.471  17.505   1.185  1.00  0.00           H  
ATOM   1706  HE1 TRP A 112      45.352  15.909   1.482  1.00  0.00           H  
ATOM   1707  HE3 TRP A 112      49.597  12.855   0.513  1.00  0.00           H  
ATOM   1708  HZ2 TRP A 112      44.671  13.211   1.187  1.00  0.00           H  
ATOM   1709  HZ3 TRP A 112      48.229  10.819   0.428  1.00  0.00           H  
ATOM   1710  HH2 TRP A 112      45.783  11.000   0.796  1.00  0.00           H  
ATOM   1711  N   PRO A 113      53.348  15.970   1.537  1.00  0.77           N  
ATOM   1712  CA  PRO A 113      54.736  16.394   1.188  1.00  0.77           C  
ATOM   1713  C   PRO A 113      55.228  16.011  -0.222  1.00  0.77           C  
ATOM   1714  O   PRO A 113      55.050  14.836  -0.584  1.00  0.77           O  
ATOM   1715  CB  PRO A 113      55.504  15.984   2.360  1.00  0.77           C  
ATOM   1716  CG  PRO A 113      54.688  14.772   2.970  1.00  0.77           C  
ATOM   1717  CD  PRO A 113      53.302  15.316   2.801  1.00  0.77           C  
ATOM   1718  HA  PRO A 113      54.712  17.481   1.116  1.00  0.00           H  
ATOM   1719  HB3 PRO A 113      55.711  16.785   3.070  1.00  0.00           H  
ATOM   1720  HB2 PRO A 113      56.533  15.751   2.086  1.00  0.00           H  
ATOM   1721  HG3 PRO A 113      54.933  14.544   4.007  1.00  0.00           H  
ATOM   1722  HG2 PRO A 113      54.854  13.831   2.445  1.00  0.00           H  
ATOM   1723  HD2 PRO A 113      52.619  14.471   2.888  1.00  0.00           H  
ATOM   1724  HD3 PRO A 113      53.090  16.049   3.579  1.00  0.00           H  
ATOM   1725  N   ASN A 114      55.848  16.992  -0.888  1.00  0.78           N  
ATOM   1726  CA  ASN A 114      56.418  16.967  -2.233  1.00  0.78           C  
ATOM   1727  C   ASN A 114      55.385  16.755  -3.304  1.00  0.78           C  
ATOM   1728  O   ASN A 114      55.530  16.028  -4.240  1.00  0.78           O  
ATOM   1729  CB  ASN A 114      57.487  15.780  -2.376  1.00  0.78           C  
ATOM   1730  CG  ASN A 114      58.692  16.124  -1.470  1.00  0.78           C  
ATOM   1731  OD1 ASN A 114      59.428  17.051  -1.690  1.00  0.78           O  
ATOM   1732  ND2 ASN A 114      59.020  15.246  -0.537  1.00  0.78           N  
ATOM   1733  H   ASN A 114      56.196  17.806  -0.402  1.00  0.00           H  
ATOM   1734  HA  ASN A 114      56.950  17.903  -2.404  1.00  0.00           H  
ATOM   1735  HB3 ASN A 114      57.817  15.818  -3.414  1.00  0.00           H  
ATOM   1736  HB2 ASN A 114      57.185  14.764  -2.123  1.00  0.00           H  
ATOM   1737 HD22 ASN A 114      59.955  15.300  -0.160  1.00  0.00           H  
ATOM   1738 HD21 ASN A 114      58.412  14.492  -0.250  1.00  0.00           H  
ATOM   1739  N   HIS A 115      54.176  17.297  -3.128  1.00  0.86           N  
ATOM   1740  CA  HIS A 115      53.002  17.248  -4.007  1.00  0.86           C  
ATOM   1741  C   HIS A 115      52.510  18.676  -4.151  1.00  0.86           C  
ATOM   1742  O   HIS A 115      52.371  19.283  -3.063  1.00  0.86           O  
ATOM   1743  CB  HIS A 115      51.809  16.390  -3.590  1.00  0.86           C  
ATOM   1744  CG  HIS A 115      51.963  14.943  -3.912  1.00  0.86           C  
ATOM   1745  ND1 HIS A 115      51.984  13.952  -2.913  1.00  0.86           N  
ATOM   1746  CD2 HIS A 115      51.956  14.341  -5.162  1.00  0.86           C  
ATOM   1747  CE1 HIS A 115      51.900  12.826  -3.573  1.00  0.86           C  
ATOM   1748  NE2 HIS A 115      51.917  12.967  -4.866  1.00  0.86           N  
ATOM   1749  H   HIS A 115      53.939  17.945  -2.390  1.00  0.00           H  
ATOM   1750  HA  HIS A 115      53.339  16.796  -4.939  1.00  0.00           H  
ATOM   1751  HB3 HIS A 115      50.883  16.649  -4.103  1.00  0.00           H  
ATOM   1752  HB2 HIS A 115      51.596  16.489  -2.526  1.00  0.00           H  
ATOM   1753  HD2 HIS A 115      51.867  14.852  -6.109  1.00  0.00           H  
ATOM   1754  HE1 HIS A 115      51.860  11.868  -3.078  1.00  0.00           H  
ATOM   1755  HE2 HIS A 115      51.840  12.197  -5.515  1.00  0.00           H  
ATOM   1756  N   THR A 116      52.252  19.174  -5.401  1.00  0.86           N  
ATOM   1757  CA  THR A 116      51.408  20.337  -5.691  1.00  0.86           C  
ATOM   1758  C   THR A 116      49.975  19.889  -5.455  1.00  0.86           C  
ATOM   1759  O   THR A 116      49.597  18.858  -5.978  1.00  0.86           O  
ATOM   1760  CB  THR A 116      51.574  20.702  -7.205  1.00  0.86           C  
ATOM   1761  OG1 THR A 116      52.933  20.903  -7.412  1.00  0.86           O  
ATOM   1762  CG2 THR A 116      50.816  21.985  -7.593  1.00  0.86           C  
ATOM   1763  H   THR A 116      52.086  18.445  -6.080  1.00  0.00           H  
ATOM   1764  HA  THR A 116      51.647  21.196  -5.066  1.00  0.00           H  
ATOM   1765  HB  THR A 116      51.312  19.869  -7.857  1.00  0.00           H  
ATOM   1766  HG1 THR A 116      53.324  20.042  -7.580  1.00  0.00           H  
ATOM   1767 HG21 THR A 116      51.486  22.842  -7.526  1.00  0.00           H  
ATOM   1768 HG22 THR A 116      50.440  21.961  -8.616  1.00  0.00           H  
ATOM   1769 HG23 THR A 116      49.915  22.154  -7.004  1.00  0.00           H  
ATOM   1770  N   VAL A 117      49.255  20.671  -4.729  1.00  0.79           N  
ATOM   1771  CA  VAL A 117      47.907  20.308  -4.135  1.00  0.79           C  
ATOM   1772  C   VAL A 117      46.895  21.430  -4.545  1.00  0.79           C  
ATOM   1773  O   VAL A 117      45.703  21.114  -4.545  1.00  0.79           O  
ATOM   1774  CB  VAL A 117      47.936  20.311  -2.540  1.00  0.79           C  
ATOM   1775  CG1 VAL A 117      48.850  19.215  -1.912  1.00  0.79           C  
ATOM   1776  CG2 VAL A 117      48.106  21.662  -1.829  1.00  0.79           C  
ATOM   1777  H   VAL A 117      49.700  21.516  -4.400  1.00  0.00           H  
ATOM   1778  HA  VAL A 117      47.578  19.310  -4.426  1.00  0.00           H  
ATOM   1779  HB  VAL A 117      46.903  20.028  -2.335  1.00  0.00           H  
ATOM   1780 HG11 VAL A 117      49.017  19.250  -0.835  1.00  0.00           H  
ATOM   1781 HG12 VAL A 117      48.353  18.256  -2.061  1.00  0.00           H  
ATOM   1782 HG13 VAL A 117      49.759  19.127  -2.505  1.00  0.00           H  
ATOM   1783 HG21 VAL A 117      48.091  21.644  -0.740  1.00  0.00           H  
ATOM   1784 HG22 VAL A 117      49.065  22.156  -1.979  1.00  0.00           H  
ATOM   1785 HG23 VAL A 117      47.317  22.385  -2.037  1.00  0.00           H  
ATOM   1786  N   THR A 118      47.384  22.609  -4.992  1.00  0.69           N  
ATOM   1787  CA  THR A 118      46.632  23.740  -5.462  1.00  0.69           C  
ATOM   1788  C   THR A 118      46.472  23.490  -7.016  1.00  0.69           C  
ATOM   1789  O   THR A 118      47.403  23.357  -7.793  1.00  0.69           O  
ATOM   1790  CB  THR A 118      47.504  25.042  -5.256  1.00  0.69           C  
ATOM   1791  OG1 THR A 118      48.862  24.809  -5.592  1.00  0.69           O  
ATOM   1792  CG2 THR A 118      47.643  25.475  -3.809  1.00  0.69           C  
ATOM   1793  H   THR A 118      48.365  22.814  -5.114  1.00  0.00           H  
ATOM   1794  HA  THR A 118      45.682  23.786  -4.931  1.00  0.00           H  
ATOM   1795  HB  THR A 118      47.167  25.889  -5.853  1.00  0.00           H  
ATOM   1796  HG1 THR A 118      48.848  24.859  -6.550  1.00  0.00           H  
ATOM   1797 HG21 THR A 118      48.224  24.745  -3.246  1.00  0.00           H  
ATOM   1798 HG22 THR A 118      48.066  26.472  -3.692  1.00  0.00           H  
ATOM   1799 HG23 THR A 118      46.616  25.492  -3.442  1.00  0.00           H  
ATOM   1800  N   GLY A 119      45.233  23.417  -7.363  1.00  0.86           N  
ATOM   1801  CA  GLY A 119      44.833  23.228  -8.765  1.00  0.86           C  
ATOM   1802  C   GLY A 119      44.371  24.613  -9.348  1.00  0.86           C  
ATOM   1803  O   GLY A 119      44.127  25.547  -8.607  1.00  0.86           O  
ATOM   1804  H   GLY A 119      44.514  23.543  -6.665  1.00  0.00           H  
ATOM   1805  HA3 GLY A 119      44.107  22.420  -8.673  1.00  0.00           H  
ATOM   1806  HA2 GLY A 119      45.676  22.846  -9.339  1.00  0.00           H  
ATOM   1807  N   VAL A 120      44.337  24.672 -10.705  1.00  0.89           N  
ATOM   1808  CA  VAL A 120      43.775  25.720 -11.530  1.00  0.89           C  
ATOM   1809  C   VAL A 120      43.181  25.115 -12.792  1.00  0.89           C  
ATOM   1810  O   VAL A 120      43.779  24.169 -13.430  1.00  0.89           O  
ATOM   1811  CB  VAL A 120      44.798  26.864 -11.897  1.00  0.89           C  
ATOM   1812  CG1 VAL A 120      45.175  27.685 -10.677  1.00  0.89           C  
ATOM   1813  CG2 VAL A 120      46.002  26.419 -12.593  1.00  0.89           C  
ATOM   1814  H   VAL A 120      44.622  23.842 -11.204  1.00  0.00           H  
ATOM   1815  HA  VAL A 120      42.983  26.186 -10.945  1.00  0.00           H  
ATOM   1816  HB  VAL A 120      44.228  27.574 -12.495  1.00  0.00           H  
ATOM   1817 HG11 VAL A 120      45.742  28.616 -10.694  1.00  0.00           H  
ATOM   1818 HG12 VAL A 120      44.295  27.871 -10.062  1.00  0.00           H  
ATOM   1819 HG13 VAL A 120      45.694  27.106  -9.914  1.00  0.00           H  
ATOM   1820 HG21 VAL A 120      45.787  26.187 -13.636  1.00  0.00           H  
ATOM   1821 HG22 VAL A 120      46.857  27.091 -12.656  1.00  0.00           H  
ATOM   1822 HG23 VAL A 120      46.350  25.467 -12.193  1.00  0.00           H  
ATOM   1823  N   SER A 121      41.916  25.461 -13.140  1.00  0.87           N  
ATOM   1824  CA  SER A 121      41.048  24.782 -14.134  1.00  0.87           C  
ATOM   1825  C   SER A 121      39.848  25.633 -14.556  1.00  0.87           C  
ATOM   1826  O   SER A 121      39.785  26.790 -14.127  1.00  0.87           O  
ATOM   1827  CB  SER A 121      40.605  23.482 -13.437  1.00  0.87           C  
ATOM   1828  OG  SER A 121      39.751  23.619 -12.340  1.00  0.87           O  
ATOM   1829  H   SER A 121      41.407  25.965 -12.428  1.00  0.00           H  
ATOM   1830  HA  SER A 121      41.604  24.708 -15.068  1.00  0.00           H  
ATOM   1831  HB3 SER A 121      41.466  22.953 -13.027  1.00  0.00           H  
ATOM   1832  HB2 SER A 121      40.116  22.804 -14.136  1.00  0.00           H  
ATOM   1833  HG  SER A 121      40.084  24.415 -11.921  1.00  0.00           H  
ATOM   1834  N   SER A 122      38.912  25.022 -15.258  1.00  0.74           N  
ATOM   1835  CA  SER A 122      37.630  25.484 -15.733  1.00  0.74           C  
ATOM   1836  C   SER A 122      36.734  26.143 -14.660  1.00  0.74           C  
ATOM   1837  O   SER A 122      35.837  26.858 -15.066  1.00  0.74           O  
ATOM   1838  CB  SER A 122      36.871  24.389 -16.482  1.00  0.74           C  
ATOM   1839  OG  SER A 122      36.490  23.447 -15.467  1.00  0.74           O  
ATOM   1840  H   SER A 122      39.030  24.033 -15.426  1.00  0.00           H  
ATOM   1841  HA  SER A 122      37.782  26.217 -16.524  1.00  0.00           H  
ATOM   1842  HB3 SER A 122      37.471  24.019 -17.313  1.00  0.00           H  
ATOM   1843  HB2 SER A 122      35.956  24.835 -16.874  1.00  0.00           H  
ATOM   1844  HG  SER A 122      35.540  23.322 -15.407  1.00  0.00           H  
ATOM   1845  N   CYS A 123      36.971  25.756 -13.383  1.00  0.89           N  
ATOM   1846  CA  CYS A 123      36.322  26.341 -12.204  1.00  0.89           C  
ATOM   1847  C   CYS A 123      36.953  27.834 -12.065  1.00  0.89           C  
ATOM   1848  O   CYS A 123      37.934  27.930 -11.324  1.00  0.89           O  
ATOM   1849  CB  CYS A 123      36.809  25.399 -11.068  1.00  0.89           C  
ATOM   1850  SG  CYS A 123      36.087  23.690 -11.205  1.00  0.89           S  
ATOM   1851  H   CYS A 123      37.534  24.968 -13.094  1.00  0.00           H  
ATOM   1852  HA  CYS A 123      35.233  26.348 -12.158  1.00  0.00           H  
ATOM   1853  HB3 CYS A 123      36.625  25.854 -10.095  1.00  0.00           H  
ATOM   1854  HB2 CYS A 123      37.899  25.407 -11.045  1.00  0.00           H  
ATOM   1855  N   SER A 124      36.454  28.815 -12.822  1.00  0.86           N  
ATOM   1856  CA  SER A 124      37.054  30.180 -12.892  1.00  0.86           C  
ATOM   1857  C   SER A 124      36.094  31.258 -12.450  1.00  0.86           C  
ATOM   1858  O   SER A 124      34.939  31.211 -12.807  1.00  0.86           O  
ATOM   1859  CB  SER A 124      37.669  30.485 -14.340  1.00  0.86           C  
ATOM   1860  OG  SER A 124      36.579  30.816 -15.244  1.00  0.86           O  
ATOM   1861  H   SER A 124      35.683  28.593 -13.436  1.00  0.00           H  
ATOM   1862  HA  SER A 124      37.871  30.097 -12.175  1.00  0.00           H  
ATOM   1863  HB3 SER A 124      38.217  29.618 -14.709  1.00  0.00           H  
ATOM   1864  HB2 SER A 124      38.338  31.344 -14.368  1.00  0.00           H  
ATOM   1865  HG  SER A 124      35.794  30.304 -15.035  1.00  0.00           H  
ATOM   1866  N   HIS A 125      36.564  32.323 -11.758  1.00  0.81           N  
ATOM   1867  CA  HIS A 125      35.714  33.322 -11.099  1.00  0.81           C  
ATOM   1868  C   HIS A 125      36.622  34.566 -10.709  1.00  0.81           C  
ATOM   1869  O   HIS A 125      37.702  34.434 -10.258  1.00  0.81           O  
ATOM   1870  CB  HIS A 125      35.174  32.660  -9.817  1.00  0.81           C  
ATOM   1871  CG  HIS A 125      34.160  33.443  -8.954  1.00  0.81           C  
ATOM   1872  ND1 HIS A 125      32.877  33.883  -9.447  1.00  0.81           N1+
ATOM   1873  CD2 HIS A 125      34.296  33.991  -7.716  1.00  0.81           C  
ATOM   1874  CE1 HIS A 125      32.342  34.597  -8.494  1.00  0.81           C  
ATOM   1875  NE2 HIS A 125      33.109  34.655  -7.448  1.00  0.81           N  
ATOM   1876  H   HIS A 125      37.556  32.469 -11.641  1.00  0.00           H  
ATOM   1877  HA  HIS A 125      34.957  33.623 -11.823  1.00  0.00           H  
ATOM   1878  HB3 HIS A 125      35.982  32.347  -9.155  1.00  0.00           H  
ATOM   1879  HB2 HIS A 125      34.679  31.709 -10.016  1.00  0.00           H  
ATOM   1880  HD1 HIS A 125      32.393  33.768 -10.325  1.00  0.00           H  
ATOM   1881  HD2 HIS A 125      35.059  34.065  -6.955  1.00  0.00           H  
ATOM   1882  HE1 HIS A 125      31.356  35.030  -8.571  1.00  0.00           H  
ATOM   1883  HE2 HIS A 125      32.907  35.223  -6.637  1.00  0.00           H  
ATOM   1884  N   ASN A 126      36.077  35.777 -10.848  1.00  0.82           N  
ATOM   1885  CA  ASN A 126      36.698  37.103 -10.707  1.00  0.82           C  
ATOM   1886  C   ASN A 126      38.015  37.307 -11.531  1.00  0.82           C  
ATOM   1887  O   ASN A 126      38.862  38.123 -11.200  1.00  0.82           O  
ATOM   1888  CB  ASN A 126      37.005  37.531  -9.227  1.00  0.82           C  
ATOM   1889  CG  ASN A 126      35.859  37.293  -8.303  1.00  0.82           C  
ATOM   1890  OD1 ASN A 126      34.713  37.738  -8.541  1.00  0.82           O  
ATOM   1891  ND2 ASN A 126      36.050  36.594  -7.204  1.00  0.82           N  
ATOM   1892  H   ASN A 126      35.120  35.874 -11.157  1.00  0.00           H  
ATOM   1893  HA  ASN A 126      35.969  37.768 -11.170  1.00  0.00           H  
ATOM   1894  HB3 ASN A 126      37.317  38.563  -9.065  1.00  0.00           H  
ATOM   1895  HB2 ASN A 126      37.834  36.950  -8.821  1.00  0.00           H  
ATOM   1896 HD22 ASN A 126      35.291  36.330  -6.592  1.00  0.00           H  
ATOM   1897 HD21 ASN A 126      36.967  36.665  -6.786  1.00  0.00           H  
ATOM   1898  N   GLY A 127      38.119  36.514 -12.567  1.00  0.88           N  
ATOM   1899  CA  GLY A 127      39.282  36.515 -13.486  1.00  0.88           C  
ATOM   1900  C   GLY A 127      40.434  35.651 -12.997  1.00  0.88           C  
ATOM   1901  O   GLY A 127      41.528  35.786 -13.532  1.00  0.88           O  
ATOM   1902  H   GLY A 127      37.318  35.913 -12.697  1.00  0.00           H  
ATOM   1903  HA3 GLY A 127      39.784  37.467 -13.649  1.00  0.00           H  
ATOM   1904  HA2 GLY A 127      38.803  36.168 -14.402  1.00  0.00           H  
ATOM   1905  N   GLU A 128      40.205  34.623 -12.165  1.00  0.83           N  
ATOM   1906  CA  GLU A 128      41.236  33.622 -11.815  1.00  0.83           C  
ATOM   1907  C   GLU A 128      40.793  32.186 -12.055  1.00  0.83           C  
ATOM   1908  O   GLU A 128      39.730  31.840 -11.502  1.00  0.83           O  
ATOM   1909  CB  GLU A 128      41.491  33.757 -10.223  1.00  0.83           C  
ATOM   1910  CG  GLU A 128      41.445  35.152  -9.593  1.00  0.83           C  
ATOM   1911  CD  GLU A 128      41.569  35.239  -8.075  1.00  0.83           C  
ATOM   1912  OE1 GLU A 128      42.205  34.365  -7.513  1.00  0.83           O  
ATOM   1913  OE2 GLU A 128      41.120  36.298  -7.583  1.00  0.83           O1-
ATOM   1914  H   GLU A 128      39.334  34.363 -11.723  1.00  0.00           H  
ATOM   1915  HA  GLU A 128      42.241  33.742 -12.219  1.00  0.00           H  
ATOM   1916  HB3 GLU A 128      42.423  33.302  -9.888  1.00  0.00           H  
ATOM   1917  HB2 GLU A 128      40.756  33.181  -9.661  1.00  0.00           H  
ATOM   1918  HG3 GLU A 128      40.438  35.459  -9.873  1.00  0.00           H  
ATOM   1919  HG2 GLU A 128      42.028  35.951 -10.051  1.00  0.00           H  
ATOM   1920  N   ASN A 129      41.812  31.395 -12.504  1.00  0.85           N  
ATOM   1921  CA  ASN A 129      41.671  29.940 -12.544  1.00  0.85           C  
ATOM   1922  C   ASN A 129      41.848  29.395 -11.167  1.00  0.85           C  
ATOM   1923  O   ASN A 129      42.661  29.867 -10.419  1.00  0.85           O  
ATOM   1924  CB  ASN A 129      42.453  29.200 -13.725  1.00  0.85           C  
ATOM   1925  CG  ASN A 129      41.983  29.598 -15.150  1.00  0.85           C  
ATOM   1926  OD1 ASN A 129      41.073  30.367 -15.321  1.00  0.85           O  
ATOM   1927  ND2 ASN A 129      42.695  29.127 -16.149  1.00  0.85           N  
ATOM   1928  H   ASN A 129      42.755  31.700 -12.697  1.00  0.00           H  
ATOM   1929  HA  ASN A 129      40.620  29.915 -12.833  1.00  0.00           H  
ATOM   1930  HB3 ASN A 129      42.294  28.133 -13.573  1.00  0.00           H  
ATOM   1931  HB2 ASN A 129      43.512  29.450 -13.655  1.00  0.00           H  
ATOM   1932 HD22 ASN A 129      42.402  29.318 -17.097  1.00  0.00           H  
ATOM   1933 HD21 ASN A 129      43.404  28.407 -16.133  1.00  0.00           H  
ATOM   1934  N   SER A 130      40.958  28.421 -10.796  1.00  0.88           N  
ATOM   1935  CA  SER A 130      40.751  27.863  -9.446  1.00  0.88           C  
ATOM   1936  C   SER A 130      40.148  26.426  -9.568  1.00  0.88           C  
ATOM   1937  O   SER A 130      40.274  25.800 -10.619  1.00  0.88           O  
ATOM   1938  CB  SER A 130      39.865  28.919  -8.676  1.00  0.88           C  
ATOM   1939  OG  SER A 130      39.331  28.521  -7.401  1.00  0.88           O  
ATOM   1940  H   SER A 130      40.146  28.205 -11.357  1.00  0.00           H  
ATOM   1941  HA  SER A 130      41.684  27.670  -8.916  1.00  0.00           H  
ATOM   1942  HB3 SER A 130      38.989  29.134  -9.288  1.00  0.00           H  
ATOM   1943  HB2 SER A 130      40.462  29.822  -8.551  1.00  0.00           H  
ATOM   1944  HG  SER A 130      39.212  29.342  -6.920  1.00  0.00           H  
ATOM   1945  N   PHE A 131      39.523  25.950  -8.496  1.00  0.89           N  
ATOM   1946  CA  PHE A 131      39.103  24.599  -8.309  1.00  0.89           C  
ATOM   1947  C   PHE A 131      38.330  24.531  -6.984  1.00  0.89           C  
ATOM   1948  O   PHE A 131      38.203  25.548  -6.297  1.00  0.89           O  
ATOM   1949  CB  PHE A 131      40.312  23.608  -8.463  1.00  0.89           C  
ATOM   1950  CG  PHE A 131      40.039  22.093  -8.518  1.00  0.89           C  
ATOM   1951  CD1 PHE A 131      39.323  21.512  -9.586  1.00  0.89           C  
ATOM   1952  CD2 PHE A 131      40.625  21.277  -7.582  1.00  0.89           C  
ATOM   1953  CE1 PHE A 131      39.187  20.140  -9.674  1.00  0.89           C  
ATOM   1954  CE2 PHE A 131      40.484  19.889  -7.618  1.00  0.89           C  
ATOM   1955  CZ  PHE A 131      39.781  19.292  -8.700  1.00  0.89           C  
ATOM   1956  H   PHE A 131      39.356  26.585  -7.729  1.00  0.00           H  
ATOM   1957  HA  PHE A 131      38.467  24.354  -9.160  1.00  0.00           H  
ATOM   1958  HB3 PHE A 131      40.926  23.774  -7.578  1.00  0.00           H  
ATOM   1959  HB2 PHE A 131      40.948  23.833  -9.319  1.00  0.00           H  
ATOM   1960  HD1 PHE A 131      38.877  22.112 -10.365  1.00  0.00           H  
ATOM   1961  HD2 PHE A 131      41.195  21.674  -6.755  1.00  0.00           H  
ATOM   1962  HE1 PHE A 131      38.634  19.748 -10.516  1.00  0.00           H  
ATOM   1963  HE2 PHE A 131      41.021  19.309  -6.883  1.00  0.00           H  
ATOM   1964  HZ  PHE A 131      39.832  18.231  -8.892  1.00  0.00           H  
ATOM   1965  N   TYR A 132      37.839  23.285  -6.671  1.00  0.89           N  
ATOM   1966  CA  TYR A 132      36.898  23.111  -5.599  1.00  0.89           C  
ATOM   1967  C   TYR A 132      37.501  23.469  -4.219  1.00  0.89           C  
ATOM   1968  O   TYR A 132      38.540  22.932  -3.883  1.00  0.89           O  
ATOM   1969  CB  TYR A 132      36.530  21.651  -5.566  1.00  0.89           C  
ATOM   1970  CG  TYR A 132      35.799  21.184  -6.789  1.00  0.89           C  
ATOM   1971  CD1 TYR A 132      34.443  21.653  -7.119  1.00  0.89           C  
ATOM   1972  CD2 TYR A 132      36.442  20.360  -7.755  1.00  0.89           C  
ATOM   1973  CE1 TYR A 132      33.795  21.206  -8.244  1.00  0.89           C  
ATOM   1974  CE2 TYR A 132      35.756  19.928  -8.906  1.00  0.89           C  
ATOM   1975  CZ  TYR A 132      34.480  20.380  -9.161  1.00  0.89           C  
ATOM   1976  OH  TYR A 132      33.691  19.961 -10.205  1.00  0.89           O  
ATOM   1977  H   TYR A 132      37.922  22.655  -7.456  1.00  0.00           H  
ATOM   1978  HA  TYR A 132      36.085  23.817  -5.770  1.00  0.00           H  
ATOM   1979  HB3 TYR A 132      35.755  21.493  -4.817  1.00  0.00           H  
ATOM   1980  HB2 TYR A 132      37.350  20.975  -5.322  1.00  0.00           H  
ATOM   1981  HD1 TYR A 132      33.889  22.389  -6.555  1.00  0.00           H  
ATOM   1982  HD2 TYR A 132      37.390  19.928  -7.466  1.00  0.00           H  
ATOM   1983  HE1 TYR A 132      32.773  21.542  -8.339  1.00  0.00           H  
ATOM   1984  HE2 TYR A 132      36.229  19.301  -9.646  1.00  0.00           H  
ATOM   1985  HH  TYR A 132      33.919  19.078 -10.507  1.00  0.00           H  
ATOM   1986  N   ARG A 133      36.826  24.328  -3.413  1.00  0.82           N  
ATOM   1987  CA  ARG A 133      37.360  24.842  -2.152  1.00  0.82           C  
ATOM   1988  C   ARG A 133      37.473  23.740  -1.100  1.00  0.82           C  
ATOM   1989  O   ARG A 133      38.135  24.010  -0.082  1.00  0.82           O  
ATOM   1990  CB  ARG A 133      36.569  26.066  -1.659  1.00  0.82           C  
ATOM   1991  CG  ARG A 133      36.296  27.141  -2.663  1.00  0.82           C  
ATOM   1992  CD  ARG A 133      35.731  28.320  -1.889  1.00  0.82           C  
ATOM   1993  NE  ARG A 133      35.239  29.348  -2.860  1.00  0.82           N  
ATOM   1994  CZ  ARG A 133      34.013  29.736  -3.144  1.00  0.82           C  
ATOM   1995  NH1 ARG A 133      32.989  29.111  -2.627  1.00  0.82           N  
ATOM   1996  NH2 ARG A 133      33.760  30.759  -3.975  1.00  0.82           N1+
ATOM   1997  H   ARG A 133      35.993  24.778  -3.764  1.00  0.00           H  
ATOM   1998  HA  ARG A 133      38.368  25.200  -2.360  1.00  0.00           H  
ATOM   1999  HB3 ARG A 133      37.025  26.564  -0.804  1.00  0.00           H  
ATOM   2000  HB2 ARG A 133      35.559  25.730  -1.427  1.00  0.00           H  
ATOM   2001  HG3 ARG A 133      35.598  26.883  -3.460  1.00  0.00           H  
ATOM   2002  HG2 ARG A 133      37.271  27.336  -3.107  1.00  0.00           H  
ATOM   2003  HD3 ARG A 133      36.538  28.856  -1.389  1.00  0.00           H  
ATOM   2004  HD2 ARG A 133      34.980  28.100  -1.131  1.00  0.00           H  
ATOM   2005  HE  ARG A 133      35.964  30.007  -3.104  1.00  0.00           H  
ATOM   2006 HH12 ARG A 133      32.077  29.390  -2.958  1.00  0.00           H  
ATOM   2007 HH11 ARG A 133      33.064  28.294  -2.038  1.00  0.00           H  
ATOM   2008 HH22 ARG A 133      32.856  30.763  -4.425  1.00  0.00           H  
ATOM   2009 HH21 ARG A 133      34.417  31.365  -4.445  1.00  0.00           H  
ATOM   2010  N   ASN A 134      36.772  22.596  -1.315  1.00  0.87           N  
ATOM   2011  CA  ASN A 134      36.721  21.494  -0.324  1.00  0.87           C  
ATOM   2012  C   ASN A 134      37.682  20.376  -0.630  1.00  0.87           C  
ATOM   2013  O   ASN A 134      37.732  19.325   0.066  1.00  0.87           O  
ATOM   2014  CB  ASN A 134      35.343  20.879  -0.185  1.00  0.87           C  
ATOM   2015  CG  ASN A 134      34.424  21.778   0.523  1.00  0.87           C  
ATOM   2016  OD1 ASN A 134      34.609  22.060   1.728  1.00  0.87           O  
ATOM   2017  ND2 ASN A 134      33.457  22.428  -0.123  1.00  0.87           N  
ATOM   2018  H   ASN A 134      36.273  22.380  -2.166  1.00  0.00           H  
ATOM   2019  HA  ASN A 134      37.011  21.912   0.640  1.00  0.00           H  
ATOM   2020  HB3 ASN A 134      35.444  19.997   0.448  1.00  0.00           H  
ATOM   2021  HB2 ASN A 134      34.958  20.640  -1.176  1.00  0.00           H  
ATOM   2022 HD22 ASN A 134      32.833  23.038   0.386  1.00  0.00           H  
ATOM   2023 HD21 ASN A 134      33.259  22.185  -1.083  1.00  0.00           H  
ATOM   2024  N   LEU A 135      38.430  20.461  -1.749  1.00  0.91           N  
ATOM   2025  CA  LEU A 135      39.291  19.287  -2.264  1.00  0.91           C  
ATOM   2026  C   LEU A 135      40.648  19.899  -2.543  1.00  0.91           C  
ATOM   2027  O   LEU A 135      40.921  21.057  -2.212  1.00  0.91           O  
ATOM   2028  CB  LEU A 135      38.627  18.756  -3.480  1.00  0.91           C  
ATOM   2029  CG  LEU A 135      37.144  18.256  -3.401  1.00  0.91           C  
ATOM   2030  CD1 LEU A 135      36.658  17.850  -4.799  1.00  0.91           C  
ATOM   2031  CD2 LEU A 135      36.690  17.325  -2.257  1.00  0.91           C  
ATOM   2032  H   LEU A 135      38.557  21.394  -2.114  1.00  0.00           H  
ATOM   2033  HA  LEU A 135      39.561  18.605  -1.459  1.00  0.00           H  
ATOM   2034  HB3 LEU A 135      39.287  18.083  -4.029  1.00  0.00           H  
ATOM   2035  HB2 LEU A 135      38.617  19.509  -4.267  1.00  0.00           H  
ATOM   2036  HG  LEU A 135      36.598  19.155  -3.116  1.00  0.00           H  
ATOM   2037 HD11 LEU A 135      37.487  17.673  -5.484  1.00  0.00           H  
ATOM   2038 HD12 LEU A 135      36.051  16.946  -4.753  1.00  0.00           H  
ATOM   2039 HD13 LEU A 135      36.045  18.698  -5.106  1.00  0.00           H  
ATOM   2040 HD21 LEU A 135      35.872  17.867  -1.782  1.00  0.00           H  
ATOM   2041 HD22 LEU A 135      36.318  16.376  -2.644  1.00  0.00           H  
ATOM   2042 HD23 LEU A 135      37.506  17.058  -1.586  1.00  0.00           H  
ATOM   2043  N   LEU A 136      41.535  19.005  -2.970  1.00  0.92           N  
ATOM   2044  CA  LEU A 136      42.902  19.310  -3.512  1.00  0.92           C  
ATOM   2045  C   LEU A 136      43.154  18.550  -4.810  1.00  0.92           C  
ATOM   2046  O   LEU A 136      42.475  17.543  -5.172  1.00  0.92           O  
ATOM   2047  CB  LEU A 136      43.868  18.621  -2.503  1.00  0.92           C  
ATOM   2048  CG  LEU A 136      43.818  19.302  -1.107  1.00  0.92           C  
ATOM   2049  CD1 LEU A 136      44.799  18.616  -0.133  1.00  0.92           C  
ATOM   2050  CD2 LEU A 136      44.159  20.821  -1.164  1.00  0.92           C  
ATOM   2051  H   LEU A 136      41.260  18.034  -2.958  1.00  0.00           H  
ATOM   2052  HA  LEU A 136      43.049  20.390  -3.527  1.00  0.00           H  
ATOM   2053  HB3 LEU A 136      44.923  18.643  -2.777  1.00  0.00           H  
ATOM   2054  HB2 LEU A 136      43.543  17.581  -2.496  1.00  0.00           H  
ATOM   2055  HG  LEU A 136      42.800  19.204  -0.730  1.00  0.00           H  
ATOM   2056 HD11 LEU A 136      45.520  19.218   0.419  1.00  0.00           H  
ATOM   2057 HD12 LEU A 136      44.151  18.278   0.675  1.00  0.00           H  
ATOM   2058 HD13 LEU A 136      45.196  17.671  -0.506  1.00  0.00           H  
ATOM   2059 HD21 LEU A 136      44.582  21.210  -0.238  1.00  0.00           H  
ATOM   2060 HD22 LEU A 136      44.895  21.068  -1.928  1.00  0.00           H  
ATOM   2061 HD23 LEU A 136      43.335  21.439  -1.523  1.00  0.00           H  
ATOM   2062  N   TRP A 137      44.171  18.936  -5.525  1.00  0.90           N  
ATOM   2063  CA  TRP A 137      44.501  18.244  -6.823  1.00  0.90           C  
ATOM   2064  C   TRP A 137      45.956  17.800  -6.738  1.00  0.90           C  
ATOM   2065  O   TRP A 137      46.836  18.587  -6.857  1.00  0.90           O  
ATOM   2066  CB  TRP A 137      44.318  19.159  -8.071  1.00  0.90           C  
ATOM   2067  CG  TRP A 137      44.319  18.505  -9.379  1.00  0.90           C  
ATOM   2068  CD1 TRP A 137      44.987  17.376  -9.845  1.00  0.90           C  
ATOM   2069  CD2 TRP A 137      43.509  18.969 -10.496  1.00  0.90           C  
ATOM   2070  NE1 TRP A 137      44.556  17.122 -11.132  1.00  0.90           N  
ATOM   2071  CE2 TRP A 137      43.705  18.125 -11.623  1.00  0.90           C  
ATOM   2072  CE3 TRP A 137      42.594  20.093 -10.660  1.00  0.90           C  
ATOM   2073  CZ2 TRP A 137      43.099  18.369 -12.862  1.00  0.90           C  
ATOM   2074  CZ3 TRP A 137      42.017  20.368 -11.920  1.00  0.90           C  
ATOM   2075  CH2 TRP A 137      42.214  19.455 -12.989  1.00  0.90           C  
ATOM   2076  H   TRP A 137      44.824  19.587  -5.111  1.00  0.00           H  
ATOM   2077  HA  TRP A 137      43.812  17.417  -6.991  1.00  0.00           H  
ATOM   2078  HB3 TRP A 137      45.102  19.911  -8.147  1.00  0.00           H  
ATOM   2079  HB2 TRP A 137      43.343  19.625  -7.928  1.00  0.00           H  
ATOM   2080  HD1 TRP A 137      45.708  16.783  -9.302  1.00  0.00           H  
ATOM   2081  HE1 TRP A 137      44.969  16.342 -11.623  1.00  0.00           H  
ATOM   2082  HE3 TRP A 137      42.670  20.770  -9.822  1.00  0.00           H  
ATOM   2083  HZ2 TRP A 137      43.271  17.743 -13.726  1.00  0.00           H  
ATOM   2084  HZ3 TRP A 137      41.392  21.249 -11.955  1.00  0.00           H  
ATOM   2085  HH2 TRP A 137      41.767  19.733 -13.932  1.00  0.00           H  
ATOM   2086  N   LEU A 138      46.212  16.538  -6.514  1.00  0.92           N  
ATOM   2087  CA  LEU A 138      47.551  16.043  -6.236  1.00  0.92           C  
ATOM   2088  C   LEU A 138      48.291  15.719  -7.578  1.00  0.92           C  
ATOM   2089  O   LEU A 138      47.985  14.742  -8.297  1.00  0.92           O  
ATOM   2090  CB  LEU A 138      47.506  14.697  -5.443  1.00  0.92           C  
ATOM   2091  CG  LEU A 138      46.821  14.853  -4.037  1.00  0.92           C  
ATOM   2092  CD1 LEU A 138      46.694  13.509  -3.341  1.00  0.92           C  
ATOM   2093  CD2 LEU A 138      47.451  15.937  -3.152  1.00  0.92           C  
ATOM   2094  H   LEU A 138      45.456  15.873  -6.437  1.00  0.00           H  
ATOM   2095  HA  LEU A 138      48.130  16.784  -5.686  1.00  0.00           H  
ATOM   2096  HB3 LEU A 138      48.550  14.406  -5.325  1.00  0.00           H  
ATOM   2097  HB2 LEU A 138      47.002  13.933  -6.036  1.00  0.00           H  
ATOM   2098  HG  LEU A 138      45.785  15.109  -4.261  1.00  0.00           H  
ATOM   2099 HD11 LEU A 138      47.391  12.756  -3.708  1.00  0.00           H  
ATOM   2100 HD12 LEU A 138      46.890  13.595  -2.272  1.00  0.00           H  
ATOM   2101 HD13 LEU A 138      45.643  13.223  -3.397  1.00  0.00           H  
ATOM   2102 HD21 LEU A 138      46.780  16.795  -3.195  1.00  0.00           H  
ATOM   2103 HD22 LEU A 138      47.717  15.614  -2.145  1.00  0.00           H  
ATOM   2104 HD23 LEU A 138      48.392  16.306  -3.557  1.00  0.00           H  
ATOM   2105  N   THR A 139      49.163  16.720  -7.868  1.00  0.89           N  
ATOM   2106  CA  THR A 139      50.179  16.699  -8.914  1.00  0.89           C  
ATOM   2107  C   THR A 139      51.611  16.778  -8.397  1.00  0.89           C  
ATOM   2108  O   THR A 139      51.761  17.132  -7.224  1.00  0.89           O  
ATOM   2109  CB  THR A 139      49.902  17.762 -10.002  1.00  0.89           C  
ATOM   2110  OG1 THR A 139      50.413  19.114  -9.866  1.00  0.89           O  
ATOM   2111  CG2 THR A 139      48.376  17.824 -10.392  1.00  0.89           C  
ATOM   2112  H   THR A 139      49.287  17.388  -7.121  1.00  0.00           H  
ATOM   2113  HA  THR A 139      50.161  15.764  -9.474  1.00  0.00           H  
ATOM   2114  HB  THR A 139      50.437  17.459 -10.902  1.00  0.00           H  
ATOM   2115  HG1 THR A 139      51.090  19.250 -10.532  1.00  0.00           H  
ATOM   2116 HG21 THR A 139      48.167  16.767 -10.557  1.00  0.00           H  
ATOM   2117 HG22 THR A 139      47.721  17.991  -9.538  1.00  0.00           H  
ATOM   2118 HG23 THR A 139      48.119  18.382 -11.292  1.00  0.00           H  
ATOM   2119  N   GLY A 140      52.629  16.538  -9.244  1.00  0.88           N  
ATOM   2120  CA  GLY A 140      54.014  16.559  -8.759  1.00  0.88           C  
ATOM   2121  C   GLY A 140      54.509  17.907  -8.256  1.00  0.88           C  
ATOM   2122  O   GLY A 140      54.172  18.908  -8.833  1.00  0.88           O  
ATOM   2123  H   GLY A 140      52.488  16.252 -10.203  1.00  0.00           H  
ATOM   2124  HA3 GLY A 140      54.664  16.019  -9.446  1.00  0.00           H  
ATOM   2125  HA2 GLY A 140      53.972  15.907  -7.887  1.00  0.00           H  
ATOM   2126  N   LYS A 141      55.537  17.844  -7.440  1.00  0.81           N  
ATOM   2127  CA  LYS A 141      56.291  18.988  -6.920  1.00  0.81           C  
ATOM   2128  C   LYS A 141      57.811  18.608  -6.808  1.00  0.81           C  
ATOM   2129  O   LYS A 141      58.166  17.534  -6.310  1.00  0.81           O  
ATOM   2130  CB  LYS A 141      55.682  19.595  -5.660  1.00  0.81           C  
ATOM   2131  CG  LYS A 141      56.530  20.415  -4.759  1.00  0.81           C  
ATOM   2132  CD  LYS A 141      55.781  20.900  -3.550  1.00  0.81           C  
ATOM   2133  CE  LYS A 141      56.605  21.646  -2.457  1.00  0.81           C  
ATOM   2134  NZ  LYS A 141      56.045  21.731  -1.081  1.00  0.81           N1+
ATOM   2135  H   LYS A 141      55.897  16.933  -7.194  1.00  0.00           H  
ATOM   2136  HA  LYS A 141      56.210  19.764  -7.681  1.00  0.00           H  
ATOM   2137  HB3 LYS A 141      55.333  18.745  -5.076  1.00  0.00           H  
ATOM   2138  HB2 LYS A 141      54.890  20.273  -5.980  1.00  0.00           H  
ATOM   2139  HG3 LYS A 141      56.892  21.310  -5.264  1.00  0.00           H  
ATOM   2140  HG2 LYS A 141      57.390  19.847  -4.404  1.00  0.00           H  
ATOM   2141  HD3 LYS A 141      55.161  20.091  -3.164  1.00  0.00           H  
ATOM   2142  HD2 LYS A 141      55.190  21.699  -3.997  1.00  0.00           H  
ATOM   2143  HE3 LYS A 141      56.824  22.640  -2.848  1.00  0.00           H  
ATOM   2144  HE2 LYS A 141      57.525  21.065  -2.396  1.00  0.00           H  
ATOM   2145  HZ1 LYS A 141      55.192  22.269  -1.025  1.00  0.00           H  
ATOM   2146  HZ2 LYS A 141      55.808  20.856  -0.637  1.00  0.00           H  
ATOM   2147  HZ3 LYS A 141      56.728  22.196  -0.500  1.00  0.00           H  
ATOM   2148  N   ASN A 142      58.612  19.622  -7.211  1.00  0.74           N  
ATOM   2149  CA  ASN A 142      60.089  19.568  -7.317  1.00  0.74           C  
ATOM   2150  C   ASN A 142      60.684  18.341  -8.049  1.00  0.74           C  
ATOM   2151  O   ASN A 142      61.817  17.936  -7.782  1.00  0.74           O  
ATOM   2152  CB  ASN A 142      60.756  19.690  -5.977  1.00  0.74           C  
ATOM   2153  CG  ASN A 142      60.390  20.920  -5.157  1.00  0.74           C  
ATOM   2154  OD1 ASN A 142      59.957  21.936  -5.635  1.00  0.74           O  
ATOM   2155  ND2 ASN A 142      60.380  20.794  -3.786  1.00  0.74           N  
ATOM   2156  H   ASN A 142      58.285  20.532  -7.503  1.00  0.00           H  
ATOM   2157  HA  ASN A 142      60.370  20.377  -7.991  1.00  0.00           H  
ATOM   2158  HB3 ASN A 142      61.836  19.687  -6.121  1.00  0.00           H  
ATOM   2159  HB2 ASN A 142      60.477  18.760  -5.481  1.00  0.00           H  
ATOM   2160 HD22 ASN A 142      60.137  21.559  -3.173  1.00  0.00           H  
ATOM   2161 HD21 ASN A 142      60.905  19.987  -3.482  1.00  0.00           H  
ATOM   2162  N   GLY A 143      59.937  17.851  -9.086  1.00  0.82           N  
ATOM   2163  CA  GLY A 143      60.209  16.687  -9.879  1.00  0.82           C  
ATOM   2164  C   GLY A 143      59.843  15.346  -9.160  1.00  0.82           C  
ATOM   2165  O   GLY A 143      60.256  14.331  -9.717  1.00  0.82           O  
ATOM   2166  H   GLY A 143      58.998  18.220  -9.152  1.00  0.00           H  
ATOM   2167  HA3 GLY A 143      61.271  16.650 -10.121  1.00  0.00           H  
ATOM   2168  HA2 GLY A 143      59.651  16.667 -10.816  1.00  0.00           H  
ATOM   2169  N   LEU A 144      59.243  15.334  -7.957  1.00  0.83           N  
ATOM   2170  CA  LEU A 144      58.824  14.087  -7.307  1.00  0.83           C  
ATOM   2171  C   LEU A 144      57.270  14.004  -7.492  1.00  0.83           C  
ATOM   2172  O   LEU A 144      56.510  15.011  -7.450  1.00  0.83           O  
ATOM   2173  CB  LEU A 144      59.130  14.043  -5.846  1.00  0.83           C  
ATOM   2174  CG  LEU A 144      60.594  14.433  -5.340  1.00  0.83           C  
ATOM   2175  CD1 LEU A 144      60.642  14.158  -3.863  1.00  0.83           C  
ATOM   2176  CD2 LEU A 144      61.724  13.626  -6.108  1.00  0.83           C  
ATOM   2177  H   LEU A 144      58.829  16.146  -7.522  1.00  0.00           H  
ATOM   2178  HA  LEU A 144      59.279  13.229  -7.800  1.00  0.00           H  
ATOM   2179  HB3 LEU A 144      58.814  13.092  -5.417  1.00  0.00           H  
ATOM   2180  HB2 LEU A 144      58.465  14.816  -5.461  1.00  0.00           H  
ATOM   2181  HG  LEU A 144      60.811  15.460  -5.633  1.00  0.00           H  
ATOM   2182 HD11 LEU A 144      61.044  13.160  -3.687  1.00  0.00           H  
ATOM   2183 HD12 LEU A 144      61.407  14.824  -3.465  1.00  0.00           H  
ATOM   2184 HD13 LEU A 144      59.648  14.220  -3.420  1.00  0.00           H  
ATOM   2185 HD21 LEU A 144      62.386  13.000  -5.509  1.00  0.00           H  
ATOM   2186 HD22 LEU A 144      61.269  12.934  -6.817  1.00  0.00           H  
ATOM   2187 HD23 LEU A 144      62.211  14.392  -6.710  1.00  0.00           H  
ATOM   2188  N   TYR A 145      56.826  12.727  -7.533  1.00  0.85           N  
ATOM   2189  CA  TYR A 145      55.433  12.214  -7.272  1.00  0.85           C  
ATOM   2190  C   TYR A 145      55.654  11.048  -6.286  1.00  0.85           C  
ATOM   2191  O   TYR A 145      55.839   9.954  -6.841  1.00  0.85           O  
ATOM   2192  CB  TYR A 145      54.674  11.849  -8.547  1.00  0.85           C  
ATOM   2193  CG  TYR A 145      53.130  11.875  -8.317  1.00  0.85           C  
ATOM   2194  CD1 TYR A 145      52.457  10.859  -7.557  1.00  0.85           C  
ATOM   2195  CD2 TYR A 145      52.391  12.934  -8.718  1.00  0.85           C  
ATOM   2196  CE1 TYR A 145      51.112  10.967  -7.298  1.00  0.85           C  
ATOM   2197  CE2 TYR A 145      51.053  12.993  -8.554  1.00  0.85           C  
ATOM   2198  CZ  TYR A 145      50.347  12.010  -7.810  1.00  0.85           C  
ATOM   2199  OH  TYR A 145      49.010  12.228  -7.465  1.00  0.85           O  
ATOM   2200  H   TYR A 145      57.491  11.967  -7.517  1.00  0.00           H  
ATOM   2201  HA  TYR A 145      54.855  12.951  -6.714  1.00  0.00           H  
ATOM   2202  HB3 TYR A 145      54.947  10.961  -9.116  1.00  0.00           H  
ATOM   2203  HB2 TYR A 145      54.904  12.623  -9.279  1.00  0.00           H  
ATOM   2204  HD1 TYR A 145      52.965   9.951  -7.266  1.00  0.00           H  
ATOM   2205  HD2 TYR A 145      52.877  13.731  -9.260  1.00  0.00           H  
ATOM   2206  HE1 TYR A 145      50.715  10.211  -6.637  1.00  0.00           H  
ATOM   2207  HE2 TYR A 145      50.564  13.860  -8.972  1.00  0.00           H  
ATOM   2208  HH  TYR A 145      48.854  13.162  -7.620  1.00  0.00           H  
ATOM   2209  N   PRO A 146      55.533  11.251  -4.978  1.00  0.88           N  
ATOM   2210  CA  PRO A 146      55.442  10.128  -4.106  1.00  0.88           C  
ATOM   2211  C   PRO A 146      54.107   9.308  -4.243  1.00  0.88           C  
ATOM   2212  O   PRO A 146      53.002   9.789  -4.515  1.00  0.88           O  
ATOM   2213  CB  PRO A 146      55.388  10.783  -2.765  1.00  0.88           C  
ATOM   2214  CG  PRO A 146      56.047  12.161  -2.870  1.00  0.88           C  
ATOM   2215  CD  PRO A 146      55.572  12.486  -4.294  1.00  0.88           C  
ATOM   2216  HA  PRO A 146      56.323   9.487  -4.103  1.00  0.00           H  
ATOM   2217  HB3 PRO A 146      55.669  10.227  -1.871  1.00  0.00           H  
ATOM   2218  HB2 PRO A 146      54.350  11.032  -2.548  1.00  0.00           H  
ATOM   2219  HG3 PRO A 146      57.115  11.965  -2.773  1.00  0.00           H  
ATOM   2220  HG2 PRO A 146      55.641  12.918  -2.198  1.00  0.00           H  
ATOM   2221  HD2 PRO A 146      54.603  12.967  -4.160  1.00  0.00           H  
ATOM   2222  HD3 PRO A 146      56.269  13.266  -4.598  1.00  0.00           H  
ATOM   2223  N   ASN A 147      54.351   8.017  -4.005  1.00  0.86           N  
ATOM   2224  CA  ASN A 147      53.283   7.089  -3.779  1.00  0.86           C  
ATOM   2225  C   ASN A 147      52.714   7.461  -2.386  1.00  0.86           C  
ATOM   2226  O   ASN A 147      53.492   7.730  -1.481  1.00  0.86           O  
ATOM   2227  CB  ASN A 147      53.790   5.617  -3.813  1.00  0.86           C  
ATOM   2228  CG  ASN A 147      54.104   5.060  -5.223  1.00  0.86           C  
ATOM   2229  OD1 ASN A 147      53.633   5.597  -6.190  1.00  0.86           O  
ATOM   2230  ND2 ASN A 147      54.836   3.967  -5.378  1.00  0.86           N  
ATOM   2231  H   ASN A 147      55.310   7.740  -3.852  1.00  0.00           H  
ATOM   2232  HA  ASN A 147      52.537   7.238  -4.560  1.00  0.00           H  
ATOM   2233  HB3 ASN A 147      52.999   5.020  -3.359  1.00  0.00           H  
ATOM   2234  HB2 ASN A 147      54.702   5.606  -3.215  1.00  0.00           H  
ATOM   2235 HD22 ASN A 147      55.090   3.573  -6.273  1.00  0.00           H  
ATOM   2236 HD21 ASN A 147      55.171   3.681  -4.469  1.00  0.00           H  
ATOM   2237  N   LEU A 148      51.420   7.396  -2.154  1.00  0.85           N  
ATOM   2238  CA  LEU A 148      50.686   7.836  -0.968  1.00  0.85           C  
ATOM   2239  C   LEU A 148      50.215   6.582  -0.192  1.00  0.85           C  
ATOM   2240  O   LEU A 148      49.916   5.514  -0.812  1.00  0.85           O  
ATOM   2241  CB  LEU A 148      49.494   8.661  -1.529  1.00  0.85           C  
ATOM   2242  CG  LEU A 148      49.890   9.960  -2.092  1.00  0.85           C  
ATOM   2243  CD1 LEU A 148      48.694  10.783  -2.471  1.00  0.85           C  
ATOM   2244  CD2 LEU A 148      50.874  10.737  -1.093  1.00  0.85           C  
ATOM   2245  H   LEU A 148      50.927   6.928  -2.902  1.00  0.00           H  
ATOM   2246  HA  LEU A 148      51.366   8.459  -0.388  1.00  0.00           H  
ATOM   2247  HB3 LEU A 148      48.714   8.802  -0.781  1.00  0.00           H  
ATOM   2248  HB2 LEU A 148      49.060   8.007  -2.286  1.00  0.00           H  
ATOM   2249  HG  LEU A 148      50.408   9.780  -3.034  1.00  0.00           H  
ATOM   2250 HD11 LEU A 148      47.764  10.331  -2.127  1.00  0.00           H  
ATOM   2251 HD12 LEU A 148      48.673  11.743  -1.956  1.00  0.00           H  
ATOM   2252 HD13 LEU A 148      48.644  11.093  -3.515  1.00  0.00           H  
ATOM   2253 HD21 LEU A 148      50.815  11.816  -1.237  1.00  0.00           H  
ATOM   2254 HD22 LEU A 148      50.659  10.503  -0.051  1.00  0.00           H  
ATOM   2255 HD23 LEU A 148      51.917  10.455  -1.235  1.00  0.00           H  
ATOM   2256  N   SER A 149      49.980   6.744   1.125  1.00  0.88           N  
ATOM   2257  CA  SER A 149      49.379   5.740   2.024  1.00  0.88           C  
ATOM   2258  C   SER A 149      48.799   6.434   3.227  1.00  0.88           C  
ATOM   2259  O   SER A 149      48.801   5.965   4.349  1.00  0.88           O  
ATOM   2260  CB  SER A 149      50.356   4.574   2.311  1.00  0.88           C  
ATOM   2261  OG  SER A 149      51.420   5.073   3.096  1.00  0.88           O  
ATOM   2262  H   SER A 149      50.240   7.638   1.513  1.00  0.00           H  
ATOM   2263  HA  SER A 149      48.464   5.349   1.581  1.00  0.00           H  
ATOM   2264  HB3 SER A 149      50.785   4.259   1.360  1.00  0.00           H  
ATOM   2265  HB2 SER A 149      49.836   3.759   2.814  1.00  0.00           H  
ATOM   2266  HG  SER A 149      51.779   4.343   3.606  1.00  0.00           H  
ATOM   2267  N   LYS A 150      48.415   7.760   3.021  1.00  0.84           N  
ATOM   2268  CA  LYS A 150      48.117   8.700   4.069  1.00  0.84           C  
ATOM   2269  C   LYS A 150      46.808   8.198   4.791  1.00  0.84           C  
ATOM   2270  O   LYS A 150      45.791   7.843   4.163  1.00  0.84           O  
ATOM   2271  CB  LYS A 150      47.924  10.008   3.321  1.00  0.84           C  
ATOM   2272  CG  LYS A 150      47.763  11.283   4.130  1.00  0.84           C  
ATOM   2273  CD  LYS A 150      48.928  11.686   5.044  1.00  0.84           C  
ATOM   2274  CE  LYS A 150      48.492  12.973   5.817  1.00  0.84           C  
ATOM   2275  NZ  LYS A 150      49.588  13.609   6.570  1.00  0.84           N1+
ATOM   2276  H   LYS A 150      48.274   7.964   2.043  1.00  0.00           H  
ATOM   2277  HA  LYS A 150      48.907   8.696   4.821  1.00  0.00           H  
ATOM   2278  HB3 LYS A 150      47.021   9.949   2.714  1.00  0.00           H  
ATOM   2279  HB2 LYS A 150      48.713  10.241   2.607  1.00  0.00           H  
ATOM   2280  HG3 LYS A 150      46.887  11.223   4.776  1.00  0.00           H  
ATOM   2281  HG2 LYS A 150      47.479  12.062   3.424  1.00  0.00           H  
ATOM   2282  HD3 LYS A 150      49.824  11.907   4.465  1.00  0.00           H  
ATOM   2283  HD2 LYS A 150      49.128  10.833   5.692  1.00  0.00           H  
ATOM   2284  HE3 LYS A 150      47.661  12.725   6.476  1.00  0.00           H  
ATOM   2285  HE2 LYS A 150      48.059  13.649   5.080  1.00  0.00           H  
ATOM   2286  HZ1 LYS A 150      49.373  14.566   6.807  1.00  0.00           H  
ATOM   2287  HZ2 LYS A 150      49.687  13.190   7.484  1.00  0.00           H  
ATOM   2288  HZ3 LYS A 150      50.434  13.622   6.018  1.00  0.00           H  
ATOM   2289  N   SER A 151      46.852   8.036   6.149  1.00  0.88           N  
ATOM   2290  CA  SER A 151      45.668   7.689   6.914  1.00  0.88           C  
ATOM   2291  C   SER A 151      45.060   8.837   7.746  1.00  0.88           C  
ATOM   2292  O   SER A 151      45.773   9.848   8.004  1.00  0.88           O  
ATOM   2293  CB  SER A 151      46.055   6.437   7.734  1.00  0.88           C  
ATOM   2294  OG  SER A 151      46.984   6.806   8.728  1.00  0.88           O  
ATOM   2295  H   SER A 151      47.684   8.232   6.688  1.00  0.00           H  
ATOM   2296  HA  SER A 151      44.868   7.370   6.245  1.00  0.00           H  
ATOM   2297  HB3 SER A 151      46.522   5.640   7.156  1.00  0.00           H  
ATOM   2298  HB2 SER A 151      45.148   6.105   8.240  1.00  0.00           H  
ATOM   2299  HG  SER A 151      47.852   6.545   8.410  1.00  0.00           H  
ATOM   2300  N   TYR A 152      43.782   8.704   8.097  1.00  0.89           N  
ATOM   2301  CA  TYR A 152      43.146   9.491   9.099  1.00  0.89           C  
ATOM   2302  C   TYR A 152      42.376   8.535  10.088  1.00  0.89           C  
ATOM   2303  O   TYR A 152      41.566   7.707   9.673  1.00  0.89           O  
ATOM   2304  CB  TYR A 152      42.355  10.627   8.460  1.00  0.89           C  
ATOM   2305  CG  TYR A 152      41.594  11.613   9.306  1.00  0.89           C  
ATOM   2306  CD1 TYR A 152      42.120  12.864   9.678  1.00  0.89           C  
ATOM   2307  CD2 TYR A 152      40.301  11.348   9.768  1.00  0.89           C  
ATOM   2308  CE1 TYR A 152      41.463  13.827  10.427  1.00  0.89           C  
ATOM   2309  CE2 TYR A 152      39.496  12.223  10.521  1.00  0.89           C  
ATOM   2310  CZ  TYR A 152      40.091  13.497  10.786  1.00  0.89           C  
ATOM   2311  OH  TYR A 152      39.389  14.326  11.540  1.00  0.89           O  
ATOM   2312  H   TYR A 152      43.269   7.888   7.794  1.00  0.00           H  
ATOM   2313  HA  TYR A 152      44.002  10.001   9.542  1.00  0.00           H  
ATOM   2314  HB3 TYR A 152      41.717  10.102   7.748  1.00  0.00           H  
ATOM   2315  HB2 TYR A 152      43.120  11.190   7.925  1.00  0.00           H  
ATOM   2316  HD1 TYR A 152      43.054  13.095   9.188  1.00  0.00           H  
ATOM   2317  HD2 TYR A 152      39.918  10.389   9.451  1.00  0.00           H  
ATOM   2318  HE1 TYR A 152      41.808  14.822  10.668  1.00  0.00           H  
ATOM   2319  HE2 TYR A 152      38.509  12.002  10.899  1.00  0.00           H  
ATOM   2320  HH  TYR A 152      39.820  15.157  11.752  1.00  0.00           H  
ATOM   2321  N   ALA A 153      42.599   8.669  11.429  1.00  0.91           N  
ATOM   2322  CA  ALA A 153      41.739   8.148  12.540  1.00  0.91           C  
ATOM   2323  C   ALA A 153      40.613   9.120  12.903  1.00  0.91           C  
ATOM   2324  O   ALA A 153      40.889  10.281  13.221  1.00  0.91           O  
ATOM   2325  CB  ALA A 153      42.785   8.010  13.756  1.00  0.91           C  
ATOM   2326  H   ALA A 153      43.317   9.298  11.761  1.00  0.00           H  
ATOM   2327  HA  ALA A 153      41.248   7.214  12.265  1.00  0.00           H  
ATOM   2328  HB1 ALA A 153      42.777   8.954  14.300  1.00  0.00           H  
ATOM   2329  HB2 ALA A 153      42.432   7.321  14.523  1.00  0.00           H  
ATOM   2330  HB3 ALA A 153      43.763   7.811  13.319  1.00  0.00           H  
ATOM   2331  N   ASN A 154      39.325   8.660  13.087  1.00  0.87           N  
ATOM   2332  CA  ASN A 154      38.204   9.531  13.613  1.00  0.87           C  
ATOM   2333  C   ASN A 154      38.203   9.585  15.161  1.00  0.87           C  
ATOM   2334  O   ASN A 154      37.472   8.887  15.843  1.00  0.87           O  
ATOM   2335  CB  ASN A 154      36.878   9.020  13.070  1.00  0.87           C  
ATOM   2336  CG  ASN A 154      35.727   9.991  13.066  1.00  0.87           C  
ATOM   2337  OD1 ASN A 154      35.875  11.021  13.694  1.00  0.87           O  
ATOM   2338  ND2 ASN A 154      34.605   9.663  12.387  1.00  0.87           N  
ATOM   2339  H   ASN A 154      39.107   7.734  12.747  1.00  0.00           H  
ATOM   2340  HA  ASN A 154      38.302  10.534  13.198  1.00  0.00           H  
ATOM   2341  HB3 ASN A 154      36.656   8.055  13.525  1.00  0.00           H  
ATOM   2342  HB2 ASN A 154      37.036   8.777  12.020  1.00  0.00           H  
ATOM   2343 HD22 ASN A 154      33.928  10.397  12.540  1.00  0.00           H  
ATOM   2344 HD21 ASN A 154      34.492   8.911  11.722  1.00  0.00           H  
ATOM   2345  N   ASN A 155      39.007  10.490  15.648  1.00  0.84           N  
ATOM   2346  CA  ASN A 155      38.994  10.793  17.110  1.00  0.84           C  
ATOM   2347  C   ASN A 155      37.926  11.939  17.451  1.00  0.84           C  
ATOM   2348  O   ASN A 155      37.513  12.049  18.595  1.00  0.84           O  
ATOM   2349  CB  ASN A 155      40.409  11.137  17.631  1.00  0.84           C  
ATOM   2350  CG  ASN A 155      41.304   9.860  17.616  1.00  0.84           C  
ATOM   2351  OD1 ASN A 155      40.937   8.880  18.191  1.00  0.84           O  
ATOM   2352  ND2 ASN A 155      42.384   9.904  16.887  1.00  0.84           N  
ATOM   2353  H   ASN A 155      39.547  11.077  15.030  1.00  0.00           H  
ATOM   2354  HA  ASN A 155      38.629   9.946  17.689  1.00  0.00           H  
ATOM   2355  HB3 ASN A 155      40.406  11.540  18.644  1.00  0.00           H  
ATOM   2356  HB2 ASN A 155      40.893  11.927  17.058  1.00  0.00           H  
ATOM   2357 HD22 ASN A 155      43.018   9.134  16.728  1.00  0.00           H  
ATOM   2358 HD21 ASN A 155      42.526  10.735  16.331  1.00  0.00           H  
ATOM   2359  N   LYS A 156      37.515  12.720  16.418  1.00  0.81           N  
ATOM   2360  CA  LYS A 156      36.457  13.732  16.478  1.00  0.81           C  
ATOM   2361  C   LYS A 156      35.128  13.265  17.088  1.00  0.81           C  
ATOM   2362  O   LYS A 156      34.430  14.158  17.627  1.00  0.81           O  
ATOM   2363  CB  LYS A 156      36.299  14.438  15.137  1.00  0.81           C  
ATOM   2364  CG  LYS A 156      35.177  15.531  15.089  1.00  0.81           C  
ATOM   2365  CD  LYS A 156      35.272  16.534  13.961  1.00  0.81           C  
ATOM   2366  CE  LYS A 156      36.546  17.358  13.850  1.00  0.81           C  
ATOM   2367  NZ  LYS A 156      36.815  18.146  15.080  1.00  0.81           N1+
ATOM   2368  H   LYS A 156      37.705  12.420  15.473  1.00  0.00           H  
ATOM   2369  HA  LYS A 156      36.904  14.396  17.218  1.00  0.00           H  
ATOM   2370  HB3 LYS A 156      36.120  13.774  14.292  1.00  0.00           H  
ATOM   2371  HB2 LYS A 156      37.257  14.937  14.990  1.00  0.00           H  
ATOM   2372  HG3 LYS A 156      35.255  16.073  16.032  1.00  0.00           H  
ATOM   2373  HG2 LYS A 156      34.268  14.944  14.961  1.00  0.00           H  
ATOM   2374  HD3 LYS A 156      34.488  17.245  14.219  1.00  0.00           H  
ATOM   2375  HD2 LYS A 156      34.866  16.052  13.071  1.00  0.00           H  
ATOM   2376  HE3 LYS A 156      36.440  18.015  12.988  1.00  0.00           H  
ATOM   2377  HE2 LYS A 156      37.403  16.789  13.489  1.00  0.00           H  
ATOM   2378  HZ1 LYS A 156      36.161  18.887  15.288  1.00  0.00           H  
ATOM   2379  HZ2 LYS A 156      37.051  17.570  15.875  1.00  0.00           H  
ATOM   2380  HZ3 LYS A 156      37.711  18.602  14.979  1.00  0.00           H  
ATOM   2381  N   GLU A 157      34.789  11.947  17.031  1.00  0.79           N  
ATOM   2382  CA  GLU A 157      33.656  11.344  17.605  1.00  0.79           C  
ATOM   2383  C   GLU A 157      32.369  11.605  16.823  1.00  0.79           C  
ATOM   2384  O   GLU A 157      31.339  11.320  17.411  1.00  0.79           O  
ATOM   2385  CB  GLU A 157      33.458  11.703  19.136  1.00  0.79           C  
ATOM   2386  CG  GLU A 157      34.707  11.431  20.060  1.00  0.79           C  
ATOM   2387  CD  GLU A 157      34.288  11.412  21.495  1.00  0.79           C  
ATOM   2388  OE1 GLU A 157      33.843  10.357  21.987  1.00  0.79           O  
ATOM   2389  OE2 GLU A 157      34.426  12.471  22.161  1.00  0.79           O1-
ATOM   2390  H   GLU A 157      35.396  11.299  16.551  1.00  0.00           H  
ATOM   2391  HA  GLU A 157      33.829  10.269  17.647  1.00  0.00           H  
ATOM   2392  HB3 GLU A 157      32.654  11.104  19.564  1.00  0.00           H  
ATOM   2393  HB2 GLU A 157      33.109  12.733  19.204  1.00  0.00           H  
ATOM   2394  HG3 GLU A 157      35.555  12.096  19.898  1.00  0.00           H  
ATOM   2395  HG2 GLU A 157      35.121  10.435  19.904  1.00  0.00           H  
ATOM   2396  N   LYS A 158      32.386  12.100  15.589  1.00  0.81           N  
ATOM   2397  CA  LYS A 158      31.191  12.447  14.798  1.00  0.81           C  
ATOM   2398  C   LYS A 158      31.277  11.700  13.482  1.00  0.81           C  
ATOM   2399  O   LYS A 158      32.340  11.291  13.074  1.00  0.81           O  
ATOM   2400  CB  LYS A 158      31.127  13.954  14.575  1.00  0.81           C  
ATOM   2401  CG  LYS A 158      30.980  14.870  15.892  1.00  0.81           C  
ATOM   2402  CD  LYS A 158      30.411  16.275  15.566  1.00  0.81           C  
ATOM   2403  CE  LYS A 158      30.461  17.106  16.802  1.00  0.81           C  
ATOM   2404  NZ  LYS A 158      30.097  18.537  16.388  1.00  0.81           N1+
ATOM   2405  H   LYS A 158      33.185  12.094  14.971  1.00  0.00           H  
ATOM   2406  HA  LYS A 158      30.242  12.259  15.300  1.00  0.00           H  
ATOM   2407  HB3 LYS A 158      30.225  14.147  13.994  1.00  0.00           H  
ATOM   2408  HB2 LYS A 158      31.955  14.386  14.013  1.00  0.00           H  
ATOM   2409  HG3 LYS A 158      31.965  14.882  16.359  1.00  0.00           H  
ATOM   2410  HG2 LYS A 158      30.298  14.389  16.592  1.00  0.00           H  
ATOM   2411  HD3 LYS A 158      29.418  16.268  15.116  1.00  0.00           H  
ATOM   2412  HD2 LYS A 158      31.023  16.723  14.785  1.00  0.00           H  
ATOM   2413  HE3 LYS A 158      31.481  17.180  17.181  1.00  0.00           H  
ATOM   2414  HE2 LYS A 158      29.692  16.721  17.472  1.00  0.00           H  
ATOM   2415  HZ1 LYS A 158      29.294  18.452  15.781  1.00  0.00           H  
ATOM   2416  HZ2 LYS A 158      29.959  19.068  17.236  1.00  0.00           H  
ATOM   2417  HZ3 LYS A 158      30.851  18.917  15.837  1.00  0.00           H  
ATOM   2418  N   GLU A 159      30.159  11.444  12.885  1.00  0.85           N  
ATOM   2419  CA  GLU A 159      29.967  10.934  11.540  1.00  0.85           C  
ATOM   2420  C   GLU A 159      30.561  11.844  10.456  1.00  0.85           C  
ATOM   2421  O   GLU A 159      29.832  12.797  10.092  1.00  0.85           O  
ATOM   2422  CB  GLU A 159      28.477  10.705  11.310  1.00  0.85           C  
ATOM   2423  CG  GLU A 159      28.045   9.479  12.136  1.00  0.85           C  
ATOM   2424  CD  GLU A 159      26.578   9.030  12.121  1.00  0.85           C  
ATOM   2425  OE1 GLU A 159      25.905   9.095  13.166  1.00  0.85           O  
ATOM   2426  OE2 GLU A 159      26.067   8.592  11.074  1.00  0.85           O1-
ATOM   2427  H   GLU A 159      29.307  11.862  13.231  1.00  0.00           H  
ATOM   2428  HA  GLU A 159      30.496   9.982  11.574  1.00  0.00           H  
ATOM   2429  HB3 GLU A 159      28.200  10.390  10.304  1.00  0.00           H  
ATOM   2430  HB2 GLU A 159      27.919  11.617  11.527  1.00  0.00           H  
ATOM   2431  HG3 GLU A 159      28.420   9.598  13.152  1.00  0.00           H  
ATOM   2432  HG2 GLU A 159      28.664   8.711  11.672  1.00  0.00           H  
ATOM   2433  N   VAL A 160      31.833  11.604  10.058  1.00  0.92           N  
ATOM   2434  CA  VAL A 160      32.514  12.391   9.037  1.00  0.92           C  
ATOM   2435  C   VAL A 160      32.291  11.855   7.638  1.00  0.92           C  
ATOM   2436  O   VAL A 160      32.683  10.709   7.367  1.00  0.92           O  
ATOM   2437  CB  VAL A 160      34.098  12.402   9.288  1.00  0.92           C  
ATOM   2438  CG1 VAL A 160      34.836  13.200   8.216  1.00  0.92           C  
ATOM   2439  CG2 VAL A 160      34.377  13.105  10.668  1.00  0.92           C  
ATOM   2440  H   VAL A 160      32.339  10.749  10.242  1.00  0.00           H  
ATOM   2441  HA  VAL A 160      32.248  13.433   9.215  1.00  0.00           H  
ATOM   2442  HB  VAL A 160      34.511  11.393   9.269  1.00  0.00           H  
ATOM   2443 HG11 VAL A 160      34.301  14.108   7.935  1.00  0.00           H  
ATOM   2444 HG12 VAL A 160      35.865  13.449   8.473  1.00  0.00           H  
ATOM   2445 HG13 VAL A 160      34.863  12.632   7.286  1.00  0.00           H  
ATOM   2446 HG21 VAL A 160      33.758  12.606  11.412  1.00  0.00           H  
ATOM   2447 HG22 VAL A 160      35.392  12.903  11.012  1.00  0.00           H  
ATOM   2448 HG23 VAL A 160      34.061  14.146  10.603  1.00  0.00           H  
ATOM   2449  N   LEU A 161      31.543  12.707   6.908  1.00  0.91           N  
ATOM   2450  CA  LEU A 161      31.553  12.542   5.553  1.00  0.91           C  
ATOM   2451  C   LEU A 161      32.874  13.162   4.987  1.00  0.91           C  
ATOM   2452  O   LEU A 161      33.220  14.322   5.256  1.00  0.91           O  
ATOM   2453  CB  LEU A 161      30.255  13.216   4.998  1.00  0.91           C  
ATOM   2454  CG  LEU A 161      30.159  13.349   3.482  1.00  0.91           C  
ATOM   2455  CD1 LEU A 161      29.943  11.956   2.775  1.00  0.91           C  
ATOM   2456  CD2 LEU A 161      29.039  14.356   3.050  1.00  0.91           C  
ATOM   2457  H   LEU A 161      31.317  13.618   7.280  1.00  0.00           H  
ATOM   2458  HA  LEU A 161      31.485  11.520   5.180  1.00  0.00           H  
ATOM   2459  HB3 LEU A 161      30.020  14.191   5.425  1.00  0.00           H  
ATOM   2460  HB2 LEU A 161      29.439  12.567   5.316  1.00  0.00           H  
ATOM   2461  HG  LEU A 161      31.091  13.771   3.105  1.00  0.00           H  
ATOM   2462 HD11 LEU A 161      29.653  12.086   1.732  1.00  0.00           H  
ATOM   2463 HD12 LEU A 161      30.801  11.284   2.779  1.00  0.00           H  
ATOM   2464 HD13 LEU A 161      29.125  11.388   3.215  1.00  0.00           H  
ATOM   2465 HD21 LEU A 161      29.356  15.004   2.234  1.00  0.00           H  
ATOM   2466 HD22 LEU A 161      28.159  13.808   2.712  1.00  0.00           H  
ATOM   2467 HD23 LEU A 161      28.497  14.939   3.794  1.00  0.00           H  
ATOM   2468  N   VAL A 162      33.601  12.333   4.291  1.00  0.94           N  
ATOM   2469  CA  VAL A 162      34.850  12.655   3.557  1.00  0.94           C  
ATOM   2470  C   VAL A 162      34.689  12.282   2.072  1.00  0.94           C  
ATOM   2471  O   VAL A 162      34.172  11.212   1.728  1.00  0.94           O  
ATOM   2472  CB  VAL A 162      36.073  11.824   4.142  1.00  0.94           C  
ATOM   2473  CG1 VAL A 162      35.805  10.306   4.160  1.00  0.94           C  
ATOM   2474  CG2 VAL A 162      37.455  12.200   3.546  1.00  0.94           C  
ATOM   2475  H   VAL A 162      33.323  11.378   4.118  1.00  0.00           H  
ATOM   2476  HA  VAL A 162      35.004  13.729   3.661  1.00  0.00           H  
ATOM   2477  HB  VAL A 162      36.114  12.100   5.195  1.00  0.00           H  
ATOM   2478 HG11 VAL A 162      34.768  10.098   4.422  1.00  0.00           H  
ATOM   2479 HG12 VAL A 162      35.868   9.930   3.139  1.00  0.00           H  
ATOM   2480 HG13 VAL A 162      36.584   9.908   4.810  1.00  0.00           H  
ATOM   2481 HG21 VAL A 162      38.285  11.667   4.009  1.00  0.00           H  
ATOM   2482 HG22 VAL A 162      37.464  11.969   2.481  1.00  0.00           H  
ATOM   2483 HG23 VAL A 162      37.665  13.242   3.786  1.00  0.00           H  
ATOM   2484  N   LEU A 163      35.092  13.194   1.118  1.00  0.93           N  
ATOM   2485  CA  LEU A 163      34.815  13.027  -0.308  1.00  0.93           C  
ATOM   2486  C   LEU A 163      36.068  13.307  -1.053  1.00  0.93           C  
ATOM   2487  O   LEU A 163      37.020  13.930  -0.540  1.00  0.93           O  
ATOM   2488  CB  LEU A 163      33.660  13.906  -0.817  1.00  0.93           C  
ATOM   2489  CG  LEU A 163      33.874  15.445  -0.381  1.00  0.93           C  
ATOM   2490  CD1 LEU A 163      33.401  16.495  -1.366  1.00  0.93           C  
ATOM   2491  CD2 LEU A 163      33.368  15.719   1.031  1.00  0.93           C  
ATOM   2492  H   LEU A 163      35.658  13.995   1.357  1.00  0.00           H  
ATOM   2493  HA  LEU A 163      34.559  11.992  -0.534  1.00  0.00           H  
ATOM   2494  HB3 LEU A 163      32.701  13.534  -0.457  1.00  0.00           H  
ATOM   2495  HB2 LEU A 163      33.738  13.820  -1.901  1.00  0.00           H  
ATOM   2496  HG  LEU A 163      34.945  15.648  -0.372  1.00  0.00           H  
ATOM   2497 HD11 LEU A 163      34.041  16.881  -2.159  1.00  0.00           H  
ATOM   2498 HD12 LEU A 163      32.633  16.120  -2.042  1.00  0.00           H  
ATOM   2499 HD13 LEU A 163      32.905  17.366  -0.938  1.00  0.00           H  
ATOM   2500 HD21 LEU A 163      32.980  14.873   1.596  1.00  0.00           H  
ATOM   2501 HD22 LEU A 163      34.216  16.098   1.601  1.00  0.00           H  
ATOM   2502 HD23 LEU A 163      32.599  16.492   1.028  1.00  0.00           H  
ATOM   2503  N   TRP A 164      36.170  12.864  -2.282  1.00  0.93           N  
ATOM   2504  CA  TRP A 164      37.347  13.038  -3.175  1.00  0.93           C  
ATOM   2505  C   TRP A 164      36.984  12.722  -4.669  1.00  0.93           C  
ATOM   2506  O   TRP A 164      35.789  12.507  -4.985  1.00  0.93           O  
ATOM   2507  CB  TRP A 164      38.390  11.968  -2.714  1.00  0.93           C  
ATOM   2508  CG  TRP A 164      38.124  10.480  -2.878  1.00  0.93           C  
ATOM   2509  CD1 TRP A 164      38.436   9.697  -3.965  1.00  0.93           C  
ATOM   2510  CD2 TRP A 164      37.384   9.612  -1.950  1.00  0.93           C  
ATOM   2511  NE1 TRP A 164      37.920   8.418  -3.801  1.00  0.93           N  
ATOM   2512  CE2 TRP A 164      37.281   8.321  -2.565  1.00  0.93           C  
ATOM   2513  CE3 TRP A 164      36.850   9.772  -0.646  1.00  0.93           C  
ATOM   2514  CZ2 TRP A 164      36.631   7.290  -1.863  1.00  0.93           C  
ATOM   2515  CZ3 TRP A 164      36.268   8.698   0.034  1.00  0.93           C  
ATOM   2516  CH2 TRP A 164      36.072   7.480  -0.598  1.00  0.93           C  
ATOM   2517  H   TRP A 164      35.395  12.356  -2.685  1.00  0.00           H  
ATOM   2518  HA  TRP A 164      37.770  14.024  -2.982  1.00  0.00           H  
ATOM   2519  HB3 TRP A 164      38.687  12.082  -1.672  1.00  0.00           H  
ATOM   2520  HB2 TRP A 164      39.257  12.248  -3.311  1.00  0.00           H  
ATOM   2521  HD1 TRP A 164      38.732  10.125  -4.911  1.00  0.00           H  
ATOM   2522  HE1 TRP A 164      37.964   7.669  -4.477  1.00  0.00           H  
ATOM   2523  HE3 TRP A 164      37.047  10.671  -0.079  1.00  0.00           H  
ATOM   2524  HZ2 TRP A 164      36.377   6.366  -2.361  1.00  0.00           H  
ATOM   2525  HZ3 TRP A 164      35.799   8.843   0.996  1.00  0.00           H  
ATOM   2526  HH2 TRP A 164      35.297   6.785  -0.316  1.00  0.00           H  
ATOM   2527  N   GLY A 165      37.954  12.663  -5.574  1.00  0.96           N  
ATOM   2528  CA  GLY A 165      37.782  12.276  -6.964  1.00  0.96           C  
ATOM   2529  C   GLY A 165      39.006  11.573  -7.589  1.00  0.96           C  
ATOM   2530  O   GLY A 165      40.048  11.505  -6.945  1.00  0.96           O  
ATOM   2531  H   GLY A 165      38.952  12.728  -5.429  1.00  0.00           H  
ATOM   2532  HA3 GLY A 165      37.393  13.097  -7.568  1.00  0.00           H  
ATOM   2533  HA2 GLY A 165      36.994  11.533  -7.085  1.00  0.00           H  
ATOM   2534  N   VAL A 166      38.888  10.963  -8.759  1.00  0.93           N  
ATOM   2535  CA  VAL A 166      39.949  10.481  -9.585  1.00  0.93           C  
ATOM   2536  C   VAL A 166      40.046  11.395 -10.841  1.00  0.93           C  
ATOM   2537  O   VAL A 166      38.947  11.800 -11.282  1.00  0.93           O  
ATOM   2538  CB  VAL A 166      39.548   9.029 -10.076  1.00  0.93           C  
ATOM   2539  CG1 VAL A 166      40.468   8.418 -11.146  1.00  0.93           C  
ATOM   2540  CG2 VAL A 166      39.503   8.030  -8.920  1.00  0.93           C  
ATOM   2541  H   VAL A 166      37.958  10.940  -9.153  1.00  0.00           H  
ATOM   2542  HA  VAL A 166      40.828  10.278  -8.972  1.00  0.00           H  
ATOM   2543  HB  VAL A 166      38.544   8.984 -10.498  1.00  0.00           H  
ATOM   2544 HG11 VAL A 166      40.089   7.449 -11.471  1.00  0.00           H  
ATOM   2545 HG12 VAL A 166      40.396   9.076 -12.012  1.00  0.00           H  
ATOM   2546 HG13 VAL A 166      41.520   8.244 -10.921  1.00  0.00           H  
ATOM   2547 HG21 VAL A 166      39.055   8.450  -8.020  1.00  0.00           H  
ATOM   2548 HG22 VAL A 166      38.972   7.134  -9.243  1.00  0.00           H  
ATOM   2549 HG23 VAL A 166      40.492   7.730  -8.570  1.00  0.00           H  
ATOM   2550  N   HIS A 167      41.240  11.663 -11.401  1.00  0.91           N  
ATOM   2551  CA  HIS A 167      41.396  12.425 -12.609  1.00  0.91           C  
ATOM   2552  C   HIS A 167      41.500  11.526 -13.752  1.00  0.91           C  
ATOM   2553  O   HIS A 167      42.083  10.484 -13.592  1.00  0.91           O  
ATOM   2554  CB  HIS A 167      42.518  13.540 -12.603  1.00  0.91           C  
ATOM   2555  CG  HIS A 167      42.459  14.499 -13.755  1.00  0.91           C  
ATOM   2556  ND1 HIS A 167      43.413  14.407 -14.810  1.00  0.91           N  
ATOM   2557  CD2 HIS A 167      41.632  15.574 -14.077  1.00  0.91           C  
ATOM   2558  CE1 HIS A 167      43.115  15.409 -15.637  1.00  0.91           C  
ATOM   2559  NE2 HIS A 167      42.113  16.128 -15.250  1.00  0.91           N  
ATOM   2560  H   HIS A 167      42.044  11.218 -10.981  1.00  0.00           H  
ATOM   2561  HA  HIS A 167      40.427  12.850 -12.873  1.00  0.00           H  
ATOM   2562  HB3 HIS A 167      43.489  13.047 -12.649  1.00  0.00           H  
ATOM   2563  HB2 HIS A 167      42.606  14.013 -11.624  1.00  0.00           H  
ATOM   2564  HD2 HIS A 167      40.808  16.103 -13.621  1.00  0.00           H  
ATOM   2565  HE1 HIS A 167      43.645  15.621 -16.553  1.00  0.00           H  
ATOM   2566  HE2 HIS A 167      41.688  16.886 -15.765  1.00  0.00           H  
ATOM   2567  N   HIS A 168      40.754  11.750 -14.831  1.00  0.87           N  
ATOM   2568  CA  HIS A 168      40.673  10.924 -15.985  1.00  0.87           C  
ATOM   2569  C   HIS A 168      41.061  11.811 -17.202  1.00  0.87           C  
ATOM   2570  O   HIS A 168      40.256  12.614 -17.612  1.00  0.87           O  
ATOM   2571  CB  HIS A 168      39.234  10.322 -16.265  1.00  0.87           C  
ATOM   2572  CG  HIS A 168      38.733   9.310 -15.278  1.00  0.87           C  
ATOM   2573  ND1 HIS A 168      38.473   7.948 -15.681  1.00  0.87           N  
ATOM   2574  CD2 HIS A 168      38.499   9.403 -13.895  1.00  0.87           C  
ATOM   2575  CE1 HIS A 168      38.065   7.391 -14.549  1.00  0.87           C  
ATOM   2576  NE2 HIS A 168      38.076   8.116 -13.433  1.00  0.87           N  
ATOM   2577  H   HIS A 168      40.280  12.641 -14.873  1.00  0.00           H  
ATOM   2578  HA  HIS A 168      41.324  10.051 -15.959  1.00  0.00           H  
ATOM   2579  HB3 HIS A 168      39.193   9.752 -17.193  1.00  0.00           H  
ATOM   2580  HB2 HIS A 168      38.537  11.141 -16.445  1.00  0.00           H  
ATOM   2581  HD2 HIS A 168      38.780  10.200 -13.222  1.00  0.00           H  
ATOM   2582  HE1 HIS A 168      37.958   6.332 -14.369  1.00  0.00           H  
ATOM   2583  HE2 HIS A 168      37.972   7.775 -12.488  1.00  0.00           H  
ATOM   2584  N   PRO A 169      42.395  11.909 -17.544  1.00  0.89           N  
ATOM   2585  CA  PRO A 169      42.802  12.938 -18.566  1.00  0.89           C  
ATOM   2586  C   PRO A 169      42.386  12.593 -20.052  1.00  0.89           C  
ATOM   2587  O   PRO A 169      41.668  11.586 -20.196  1.00  0.89           O  
ATOM   2588  CB  PRO A 169      44.328  13.050 -18.281  1.00  0.89           C  
ATOM   2589  CG  PRO A 169      44.791  11.724 -17.650  1.00  0.89           C  
ATOM   2590  CD  PRO A 169      43.520  11.195 -16.954  1.00  0.89           C  
ATOM   2591  HA  PRO A 169      42.413  13.895 -18.220  1.00  0.00           H  
ATOM   2592  HB3 PRO A 169      44.555  13.882 -17.615  1.00  0.00           H  
ATOM   2593  HB2 PRO A 169      44.854  13.226 -19.218  1.00  0.00           H  
ATOM   2594  HG3 PRO A 169      45.611  11.852 -16.943  1.00  0.00           H  
ATOM   2595  HG2 PRO A 169      45.122  11.093 -18.474  1.00  0.00           H  
ATOM   2596  HD2 PRO A 169      43.495  10.107 -16.894  1.00  0.00           H  
ATOM   2597  HD3 PRO A 169      43.526  11.508 -15.910  1.00  0.00           H  
ATOM   2598  N   PRO A 170      42.815  13.419 -21.049  1.00  0.85           N  
ATOM   2599  CA  PRO A 170      42.576  13.159 -22.433  1.00  0.85           C  
ATOM   2600  C   PRO A 170      43.837  12.643 -23.301  1.00  0.85           C  
ATOM   2601  O   PRO A 170      43.632  12.195 -24.400  1.00  0.85           O  
ATOM   2602  CB  PRO A 170      42.026  14.483 -22.940  1.00  0.85           C  
ATOM   2603  CG  PRO A 170      42.784  15.552 -22.056  1.00  0.85           C  
ATOM   2604  CD  PRO A 170      43.112  14.807 -20.790  1.00  0.85           C  
ATOM   2605  HA  PRO A 170      41.779  12.455 -22.670  1.00  0.00           H  
ATOM   2606  HB3 PRO A 170      41.008  14.636 -22.583  1.00  0.00           H  
ATOM   2607  HB2 PRO A 170      42.040  14.670 -24.014  1.00  0.00           H  
ATOM   2608  HG3 PRO A 170      42.187  16.443 -21.865  1.00  0.00           H  
ATOM   2609  HG2 PRO A 170      43.663  15.772 -22.662  1.00  0.00           H  
ATOM   2610  HD2 PRO A 170      44.153  14.896 -20.479  1.00  0.00           H  
ATOM   2611  HD3 PRO A 170      42.433  15.212 -20.041  1.00  0.00           H  
ATOM   2612  N   ASN A 171      45.063  12.651 -22.731  1.00  0.82           N  
ATOM   2613  CA  ASN A 171      46.226  12.108 -23.376  1.00  0.82           C  
ATOM   2614  C   ASN A 171      47.024  11.382 -22.305  1.00  0.82           C  
ATOM   2615  O   ASN A 171      47.089  11.874 -21.174  1.00  0.82           O  
ATOM   2616  CB  ASN A 171      47.077  13.270 -23.935  1.00  0.82           C  
ATOM   2617  CG  ASN A 171      46.583  13.868 -25.248  1.00  0.82           C  
ATOM   2618  OD1 ASN A 171      45.870  13.250 -26.013  1.00  0.82           O  
ATOM   2619  ND2 ASN A 171      47.260  15.023 -25.556  1.00  0.82           N  
ATOM   2620  H   ASN A 171      45.275  12.912 -21.779  1.00  0.00           H  
ATOM   2621  HA  ASN A 171      45.985  11.515 -24.259  1.00  0.00           H  
ATOM   2622  HB3 ASN A 171      48.032  12.787 -24.142  1.00  0.00           H  
ATOM   2623  HB2 ASN A 171      47.239  14.013 -23.154  1.00  0.00           H  
ATOM   2624 HD22 ASN A 171      47.038  15.481 -26.428  1.00  0.00           H  
ATOM   2625 HD21 ASN A 171      47.951  15.402 -24.925  1.00  0.00           H  
ATOM   2626  N   ILE A 172      47.783  10.302 -22.735  1.00  0.84           N  
ATOM   2627  CA  ILE A 172      48.855   9.631 -21.977  1.00  0.84           C  
ATOM   2628  C   ILE A 172      50.070  10.644 -21.671  1.00  0.84           C  
ATOM   2629  O   ILE A 172      50.670  10.490 -20.571  1.00  0.84           O  
ATOM   2630  CB  ILE A 172      49.367   8.352 -22.691  1.00  0.84           C  
ATOM   2631  CG1 ILE A 172      48.313   7.240 -22.725  1.00  0.84           C  
ATOM   2632  CG2 ILE A 172      50.651   7.812 -22.026  1.00  0.84           C  
ATOM   2633  CD1 ILE A 172      47.884   6.689 -21.366  1.00  0.84           C  
ATOM   2634  H   ILE A 172      47.510   9.989 -23.655  1.00  0.00           H  
ATOM   2635  HA  ILE A 172      48.422   9.408 -21.003  1.00  0.00           H  
ATOM   2636  HB  ILE A 172      49.533   8.555 -23.749  1.00  0.00           H  
ATOM   2637 HG13 ILE A 172      48.703   6.442 -23.355  1.00  0.00           H  
ATOM   2638 HG12 ILE A 172      47.372   7.561 -23.173  1.00  0.00           H  
ATOM   2639 HG21 ILE A 172      50.480   7.660 -20.961  1.00  0.00           H  
ATOM   2640 HG22 ILE A 172      50.905   6.859 -22.491  1.00  0.00           H  
ATOM   2641 HG23 ILE A 172      51.514   8.463 -22.160  1.00  0.00           H  
ATOM   2642 HD11 ILE A 172      48.353   7.242 -20.552  1.00  0.00           H  
ATOM   2643 HD12 ILE A 172      46.806   6.764 -21.229  1.00  0.00           H  
ATOM   2644 HD13 ILE A 172      48.293   5.691 -21.210  1.00  0.00           H  
ATOM   2645  N   ALA A 173      50.350  11.618 -22.596  1.00  0.87           N  
ATOM   2646  CA  ALA A 173      51.340  12.652 -22.374  1.00  0.87           C  
ATOM   2647  C   ALA A 173      51.007  13.530 -21.102  1.00  0.87           C  
ATOM   2648  O   ALA A 173      51.877  13.771 -20.243  1.00  0.87           O  
ATOM   2649  CB  ALA A 173      51.562  13.481 -23.647  1.00  0.87           C  
ATOM   2650  H   ALA A 173      49.905  11.594 -23.502  1.00  0.00           H  
ATOM   2651  HA  ALA A 173      52.332  12.289 -22.105  1.00  0.00           H  
ATOM   2652  HB1 ALA A 173      52.053  12.876 -24.409  1.00  0.00           H  
ATOM   2653  HB2 ALA A 173      50.622  13.831 -24.075  1.00  0.00           H  
ATOM   2654  HB3 ALA A 173      52.196  14.352 -23.482  1.00  0.00           H  
ATOM   2655  N   ASP A 174      49.746  13.891 -20.857  1.00  0.83           N  
ATOM   2656  CA  ASP A 174      49.179  14.610 -19.657  1.00  0.83           C  
ATOM   2657  C   ASP A 174      49.179  13.781 -18.409  1.00  0.83           C  
ATOM   2658  O   ASP A 174      49.611  14.281 -17.345  1.00  0.83           O  
ATOM   2659  CB  ASP A 174      47.753  15.089 -19.812  1.00  0.83           C  
ATOM   2660  CG  ASP A 174      47.531  16.167 -20.926  1.00  0.83           C  
ATOM   2661  OD1 ASP A 174      48.484  16.404 -21.657  1.00  0.83           O  
ATOM   2662  OD2 ASP A 174      46.430  16.689 -21.123  1.00  0.83           O1-
ATOM   2663  H   ASP A 174      49.191  13.835 -21.699  1.00  0.00           H  
ATOM   2664  HA  ASP A 174      49.760  15.500 -19.414  1.00  0.00           H  
ATOM   2665  HB3 ASP A 174      47.291  15.404 -18.876  1.00  0.00           H  
ATOM   2666  HB2 ASP A 174      47.068  14.270 -20.033  1.00  0.00           H  
ATOM   2667  N   GLN A 175      48.945  12.496 -18.535  1.00  0.82           N  
ATOM   2668  CA  GLN A 175      48.951  11.542 -17.461  1.00  0.82           C  
ATOM   2669  C   GLN A 175      50.411  11.450 -16.858  1.00  0.82           C  
ATOM   2670  O   GLN A 175      50.627  11.611 -15.653  1.00  0.82           O  
ATOM   2671  CB  GLN A 175      48.390  10.240 -17.978  1.00  0.82           C  
ATOM   2672  CG  GLN A 175      48.393   8.897 -17.251  1.00  0.82           C  
ATOM   2673  CD  GLN A 175      47.734   9.113 -15.924  1.00  0.82           C  
ATOM   2674  OE1 GLN A 175      46.567   9.377 -15.870  1.00  0.82           O  
ATOM   2675  NE2 GLN A 175      48.401   9.026 -14.848  1.00  0.82           N  
ATOM   2676  H   GLN A 175      48.644  12.199 -19.453  1.00  0.00           H  
ATOM   2677  HA  GLN A 175      48.350  12.009 -16.682  1.00  0.00           H  
ATOM   2678  HB3 GLN A 175      48.824  10.108 -18.968  1.00  0.00           H  
ATOM   2679  HB2 GLN A 175      47.340  10.421 -18.211  1.00  0.00           H  
ATOM   2680  HG3 GLN A 175      49.409   8.510 -17.171  1.00  0.00           H  
ATOM   2681  HG2 GLN A 175      47.825   8.232 -17.902  1.00  0.00           H  
ATOM   2682 HE22 GLN A 175      47.951   9.377 -14.015  1.00  0.00           H  
ATOM   2683 HE21 GLN A 175      49.395   8.844 -14.836  1.00  0.00           H  
ATOM   2684  N   LYS A 176      51.426  11.280 -17.679  1.00  0.79           N  
ATOM   2685  CA  LYS A 176      52.873  11.396 -17.436  1.00  0.79           C  
ATOM   2686  C   LYS A 176      53.369  12.759 -16.872  1.00  0.79           C  
ATOM   2687  O   LYS A 176      54.093  12.838 -15.907  1.00  0.79           O  
ATOM   2688  CB  LYS A 176      53.674  10.998 -18.691  1.00  0.79           C  
ATOM   2689  CG  LYS A 176      53.508   9.535 -19.127  1.00  0.79           C  
ATOM   2690  CD  LYS A 176      53.877   9.048 -20.520  1.00  0.79           C  
ATOM   2691  CE  LYS A 176      55.364   9.203 -20.844  1.00  0.79           C  
ATOM   2692  NZ  LYS A 176      56.299   8.418 -20.035  1.00  0.79           N1+
ATOM   2693  H   LYS A 176      51.297  11.249 -18.680  1.00  0.00           H  
ATOM   2694  HA  LYS A 176      53.109  10.663 -16.665  1.00  0.00           H  
ATOM   2695  HB3 LYS A 176      54.701  11.068 -18.333  1.00  0.00           H  
ATOM   2696  HB2 LYS A 176      53.421  11.639 -19.535  1.00  0.00           H  
ATOM   2697  HG3 LYS A 176      52.543   9.108 -18.856  1.00  0.00           H  
ATOM   2698  HG2 LYS A 176      54.198   8.912 -18.558  1.00  0.00           H  
ATOM   2699  HD3 LYS A 176      53.321   9.581 -21.291  1.00  0.00           H  
ATOM   2700  HD2 LYS A 176      53.631   8.012 -20.754  1.00  0.00           H  
ATOM   2701  HE3 LYS A 176      55.602  10.266 -20.894  1.00  0.00           H  
ATOM   2702  HE2 LYS A 176      55.528   8.903 -21.879  1.00  0.00           H  
ATOM   2703  HZ1 LYS A 176      56.210   8.693 -19.067  1.00  0.00           H  
ATOM   2704  HZ2 LYS A 176      56.113   7.443 -20.221  1.00  0.00           H  
ATOM   2705  HZ3 LYS A 176      57.203   8.599 -20.447  1.00  0.00           H  
ATOM   2706  N   THR A 177      52.892  13.886 -17.474  1.00  0.80           N  
ATOM   2707  CA  THR A 177      53.400  15.227 -16.994  1.00  0.80           C  
ATOM   2708  C   THR A 177      52.802  15.608 -15.629  1.00  0.80           C  
ATOM   2709  O   THR A 177      53.478  16.240 -14.757  1.00  0.80           O  
ATOM   2710  CB  THR A 177      53.020  16.313 -17.997  1.00  0.80           C  
ATOM   2711  OG1 THR A 177      53.282  15.843 -19.256  1.00  0.80           O  
ATOM   2712  CG2 THR A 177      53.659  17.727 -17.713  1.00  0.80           C  
ATOM   2713  H   THR A 177      52.353  13.865 -18.328  1.00  0.00           H  
ATOM   2714  HA  THR A 177      54.463  15.163 -16.760  1.00  0.00           H  
ATOM   2715  HB  THR A 177      51.949  16.503 -17.924  1.00  0.00           H  
ATOM   2716  HG1 THR A 177      52.554  15.311 -19.586  1.00  0.00           H  
ATOM   2717 HG21 THR A 177      54.735  17.644 -17.868  1.00  0.00           H  
ATOM   2718 HG22 THR A 177      53.248  18.374 -18.487  1.00  0.00           H  
ATOM   2719 HG23 THR A 177      53.479  18.210 -16.753  1.00  0.00           H  
ATOM   2720  N   LEU A 178      51.531  15.307 -15.377  1.00  0.84           N  
ATOM   2721  CA  LEU A 178      50.810  15.643 -14.160  1.00  0.84           C  
ATOM   2722  C   LEU A 178      51.224  14.724 -12.958  1.00  0.84           C  
ATOM   2723  O   LEU A 178      51.774  15.192 -11.964  1.00  0.84           O  
ATOM   2724  CB  LEU A 178      49.238  15.678 -14.238  1.00  0.84           C  
ATOM   2725  CG  LEU A 178      48.690  17.014 -14.895  1.00  0.84           C  
ATOM   2726  CD1 LEU A 178      47.119  16.915 -15.003  1.00  0.84           C  
ATOM   2727  CD2 LEU A 178      48.963  18.281 -14.167  1.00  0.84           C  
ATOM   2728  H   LEU A 178      50.981  14.861 -16.097  1.00  0.00           H  
ATOM   2729  HA  LEU A 178      51.101  16.639 -13.827  1.00  0.00           H  
ATOM   2730  HB3 LEU A 178      48.898  15.707 -13.203  1.00  0.00           H  
ATOM   2731  HB2 LEU A 178      48.791  14.809 -14.721  1.00  0.00           H  
ATOM   2732  HG  LEU A 178      49.037  17.120 -15.922  1.00  0.00           H  
ATOM   2733 HD11 LEU A 178      46.756  17.653 -15.719  1.00  0.00           H  
ATOM   2734 HD12 LEU A 178      46.717  15.967 -15.360  1.00  0.00           H  
ATOM   2735 HD13 LEU A 178      46.635  17.206 -14.072  1.00  0.00           H  
ATOM   2736 HD21 LEU A 178      48.031  18.674 -13.759  1.00  0.00           H  
ATOM   2737 HD22 LEU A 178      49.588  18.152 -13.283  1.00  0.00           H  
ATOM   2738 HD23 LEU A 178      49.484  18.944 -14.857  1.00  0.00           H  
ATOM   2739  N   TYR A 179      51.089  13.369 -13.217  1.00  0.86           N  
ATOM   2740  CA  TYR A 179      51.230  12.339 -12.193  1.00  0.86           C  
ATOM   2741  C   TYR A 179      52.541  11.482 -12.323  1.00  0.86           C  
ATOM   2742  O   TYR A 179      52.762  10.641 -11.486  1.00  0.86           O  
ATOM   2743  CB  TYR A 179      49.935  11.515 -12.258  1.00  0.86           C  
ATOM   2744  CG  TYR A 179      48.751  12.440 -12.299  1.00  0.86           C  
ATOM   2745  CD1 TYR A 179      48.358  13.335 -11.246  1.00  0.86           C  
ATOM   2746  CD2 TYR A 179      47.988  12.434 -13.457  1.00  0.86           C  
ATOM   2747  CE1 TYR A 179      47.192  14.140 -11.332  1.00  0.86           C  
ATOM   2748  CE2 TYR A 179      46.842  13.242 -13.529  1.00  0.86           C  
ATOM   2749  CZ  TYR A 179      46.429  14.117 -12.499  1.00  0.86           C  
ATOM   2750  OH  TYR A 179      45.279  14.887 -12.663  1.00  0.86           O  
ATOM   2751  H   TYR A 179      50.593  13.112 -14.058  1.00  0.00           H  
ATOM   2752  HA  TYR A 179      51.162  12.812 -11.214  1.00  0.00           H  
ATOM   2753  HB3 TYR A 179      49.956  10.795 -11.440  1.00  0.00           H  
ATOM   2754  HB2 TYR A 179      49.954  10.831 -13.106  1.00  0.00           H  
ATOM   2755  HD1 TYR A 179      49.013  13.311 -10.387  1.00  0.00           H  
ATOM   2756  HD2 TYR A 179      48.145  11.759 -14.285  1.00  0.00           H  
ATOM   2757  HE1 TYR A 179      46.964  14.772 -10.486  1.00  0.00           H  
ATOM   2758  HE2 TYR A 179      46.334  13.273 -14.481  1.00  0.00           H  
ATOM   2759  HH  TYR A 179      44.723  14.652 -13.409  1.00  0.00           H  
ATOM   2760  N   HIS A 180      53.338  11.716 -13.429  1.00  0.81           N  
ATOM   2761  CA  HIS A 180      54.684  11.113 -13.534  1.00  0.81           C  
ATOM   2762  C   HIS A 180      54.668   9.614 -13.850  1.00  0.81           C  
ATOM   2763  O   HIS A 180      55.714   8.907 -13.817  1.00  0.81           O  
ATOM   2764  CB  HIS A 180      55.641  11.440 -12.367  1.00  0.81           C  
ATOM   2765  CG  HIS A 180      55.776  12.941 -11.999  1.00  0.81           C  
ATOM   2766  ND1 HIS A 180      56.759  13.308 -11.102  1.00  0.81           N  
ATOM   2767  CD2 HIS A 180      55.081  14.066 -12.355  1.00  0.81           C  
ATOM   2768  CE1 HIS A 180      56.657  14.645 -11.021  1.00  0.81           C  
ATOM   2769  NE2 HIS A 180      55.641  15.165 -11.721  1.00  0.81           N  
ATOM   2770  H   HIS A 180      53.092  12.406 -14.123  1.00  0.00           H  
ATOM   2771  HA  HIS A 180      55.195  11.599 -14.364  1.00  0.00           H  
ATOM   2772  HB3 HIS A 180      56.672  11.153 -12.574  1.00  0.00           H  
ATOM   2773  HB2 HIS A 180      55.354  10.852 -11.496  1.00  0.00           H  
ATOM   2774  HD1 HIS A 180      57.439  12.784 -10.570  1.00  0.00           H  
ATOM   2775  HD2 HIS A 180      54.246  14.278 -13.007  1.00  0.00           H  
ATOM   2776  HE1 HIS A 180      57.291  15.182 -10.331  1.00  0.00           H  
ATOM   2777  N   THR A 181      53.475   9.058 -14.006  1.00  0.81           N  
ATOM   2778  CA  THR A 181      53.276   7.663 -14.395  1.00  0.81           C  
ATOM   2779  C   THR A 181      52.115   7.596 -15.340  1.00  0.81           C  
ATOM   2780  O   THR A 181      51.234   8.423 -15.178  1.00  0.81           O  
ATOM   2781  CB  THR A 181      53.103   6.717 -13.185  1.00  0.81           C  
ATOM   2782  OG1 THR A 181      53.252   5.355 -13.521  1.00  0.81           O  
ATOM   2783  CG2 THR A 181      51.815   6.816 -12.345  1.00  0.81           C  
ATOM   2784  H   THR A 181      52.663   9.657 -13.975  1.00  0.00           H  
ATOM   2785  HA  THR A 181      54.139   7.446 -15.024  1.00  0.00           H  
ATOM   2786  HB  THR A 181      53.921   7.041 -12.542  1.00  0.00           H  
ATOM   2787  HG1 THR A 181      54.192   5.164 -13.560  1.00  0.00           H  
ATOM   2788 HG21 THR A 181      50.992   6.456 -12.963  1.00  0.00           H  
ATOM   2789 HG22 THR A 181      51.814   6.145 -11.487  1.00  0.00           H  
ATOM   2790 HG23 THR A 181      51.803   7.837 -11.964  1.00  0.00           H  
ATOM   2791  N   GLU A 182      52.113   6.531 -16.201  1.00  0.76           N  
ATOM   2792  CA  GLU A 182      51.029   5.884 -16.937  1.00  0.76           C  
ATOM   2793  C   GLU A 182      50.244   4.795 -16.117  1.00  0.76           C  
ATOM   2794  O   GLU A 182      49.081   4.648 -16.439  1.00  0.76           O  
ATOM   2795  CB  GLU A 182      51.561   5.273 -18.281  1.00  0.76           C  
ATOM   2796  CG  GLU A 182      50.560   4.490 -19.150  1.00  0.76           C  
ATOM   2797  CD  GLU A 182      51.044   4.091 -20.531  1.00  0.76           C  
ATOM   2798  OE1 GLU A 182      50.359   3.327 -21.200  1.00  0.76           O  
ATOM   2799  OE2 GLU A 182      52.238   4.338 -20.867  1.00  0.76           O1-
ATOM   2800  H   GLU A 182      52.986   6.027 -16.261  1.00  0.00           H  
ATOM   2801  HA  GLU A 182      50.277   6.631 -17.190  1.00  0.00           H  
ATOM   2802  HB3 GLU A 182      52.332   4.585 -17.935  1.00  0.00           H  
ATOM   2803  HB2 GLU A 182      52.019   6.036 -18.909  1.00  0.00           H  
ATOM   2804  HG3 GLU A 182      49.573   4.953 -19.182  1.00  0.00           H  
ATOM   2805  HG2 GLU A 182      50.465   3.559 -18.592  1.00  0.00           H  
ATOM   2806  N   ASN A 183      50.869   4.207 -15.059  1.00  0.78           N  
ATOM   2807  CA  ASN A 183      50.375   3.074 -14.341  1.00  0.78           C  
ATOM   2808  C   ASN A 183      49.979   3.513 -12.964  1.00  0.78           C  
ATOM   2809  O   ASN A 183      50.490   3.063 -11.942  1.00  0.78           O  
ATOM   2810  CB  ASN A 183      51.532   2.059 -14.212  1.00  0.78           C  
ATOM   2811  CG  ASN A 183      51.826   1.477 -15.551  1.00  0.78           C  
ATOM   2812  OD1 ASN A 183      52.684   1.941 -16.297  1.00  0.78           O  
ATOM   2813  ND2 ASN A 183      51.189   0.395 -15.971  1.00  0.78           N  
ATOM   2814  H   ASN A 183      51.742   4.596 -14.734  1.00  0.00           H  
ATOM   2815  HA  ASN A 183      49.588   2.579 -14.912  1.00  0.00           H  
ATOM   2816  HB3 ASN A 183      51.336   1.182 -13.595  1.00  0.00           H  
ATOM   2817  HB2 ASN A 183      52.433   2.591 -13.907  1.00  0.00           H  
ATOM   2818 HD22 ASN A 183      51.423  -0.017 -16.862  1.00  0.00           H  
ATOM   2819 HD21 ASN A 183      50.487  -0.069 -15.414  1.00  0.00           H  
ATOM   2820  N   ALA A 184      49.065   4.443 -13.000  1.00  0.88           N  
ATOM   2821  CA  ALA A 184      48.323   5.064 -11.965  1.00  0.88           C  
ATOM   2822  C   ALA A 184      47.205   4.198 -11.497  1.00  0.88           C  
ATOM   2823  O   ALA A 184      46.421   3.607 -12.280  1.00  0.88           O  
ATOM   2824  CB  ALA A 184      47.775   6.471 -12.394  1.00  0.88           C  
ATOM   2825  H   ALA A 184      48.758   4.564 -13.955  1.00  0.00           H  
ATOM   2826  HA  ALA A 184      49.050   5.305 -11.189  1.00  0.00           H  
ATOM   2827  HB1 ALA A 184      47.242   6.991 -11.599  1.00  0.00           H  
ATOM   2828  HB2 ALA A 184      48.533   7.132 -12.815  1.00  0.00           H  
ATOM   2829  HB3 ALA A 184      46.980   6.316 -13.124  1.00  0.00           H  
ATOM   2830  N   TYR A 185      46.932   4.317 -10.189  1.00  0.87           N  
ATOM   2831  CA  TYR A 185      45.663   3.907  -9.447  1.00  0.87           C  
ATOM   2832  C   TYR A 185      45.406   4.890  -8.313  1.00  0.87           C  
ATOM   2833  O   TYR A 185      46.382   5.528  -7.885  1.00  0.87           O  
ATOM   2834  CB  TYR A 185      45.921   2.528  -8.775  1.00  0.87           C  
ATOM   2835  CG  TYR A 185      46.173   1.401  -9.748  1.00  0.87           C  
ATOM   2836  CD1 TYR A 185      47.524   1.059  -9.993  1.00  0.87           C  
ATOM   2837  CD2 TYR A 185      45.134   0.674 -10.372  1.00  0.87           C  
ATOM   2838  CE1 TYR A 185      47.899   0.037 -10.933  1.00  0.87           C  
ATOM   2839  CE2 TYR A 185      45.512  -0.335 -11.287  1.00  0.87           C  
ATOM   2840  CZ  TYR A 185      46.861  -0.653 -11.544  1.00  0.87           C  
ATOM   2841  OH  TYR A 185      47.175  -1.674 -12.409  1.00  0.87           O  
ATOM   2842  H   TYR A 185      47.528   4.903  -9.621  1.00  0.00           H  
ATOM   2843  HA  TYR A 185      44.802   3.949 -10.115  1.00  0.00           H  
ATOM   2844  HB3 TYR A 185      44.969   2.232  -8.336  1.00  0.00           H  
ATOM   2845  HB2 TYR A 185      46.697   2.594  -8.012  1.00  0.00           H  
ATOM   2846  HD1 TYR A 185      48.252   1.599  -9.405  1.00  0.00           H  
ATOM   2847  HD2 TYR A 185      44.126   1.057 -10.426  1.00  0.00           H  
ATOM   2848  HE1 TYR A 185      48.941  -0.219 -11.055  1.00  0.00           H  
ATOM   2849  HE2 TYR A 185      44.717  -0.805 -11.847  1.00  0.00           H  
ATOM   2850  HH  TYR A 185      46.485  -1.594 -13.072  1.00  0.00           H  
ATOM   2851  N   VAL A 186      44.149   4.999  -7.858  1.00  0.91           N  
ATOM   2852  CA  VAL A 186      43.797   5.608  -6.539  1.00  0.91           C  
ATOM   2853  C   VAL A 186      43.055   4.427  -5.777  1.00  0.91           C  
ATOM   2854  O   VAL A 186      42.297   3.691  -6.395  1.00  0.91           O  
ATOM   2855  CB  VAL A 186      42.627   6.665  -6.680  1.00  0.91           C  
ATOM   2856  CG1 VAL A 186      42.051   7.308  -5.400  1.00  0.91           C  
ATOM   2857  CG2 VAL A 186      43.163   7.919  -7.415  1.00  0.91           C  
ATOM   2858  H   VAL A 186      43.560   4.314  -8.311  1.00  0.00           H  
ATOM   2859  HA  VAL A 186      44.596   5.938  -5.874  1.00  0.00           H  
ATOM   2860  HB  VAL A 186      41.833   6.148  -7.219  1.00  0.00           H  
ATOM   2861 HG11 VAL A 186      41.140   7.872  -5.600  1.00  0.00           H  
ATOM   2862 HG12 VAL A 186      41.784   6.491  -4.731  1.00  0.00           H  
ATOM   2863 HG13 VAL A 186      42.820   7.836  -4.835  1.00  0.00           H  
ATOM   2864 HG21 VAL A 186      43.116   7.718  -8.485  1.00  0.00           H  
ATOM   2865 HG22 VAL A 186      42.430   8.714  -7.274  1.00  0.00           H  
ATOM   2866 HG23 VAL A 186      44.200   8.189  -7.214  1.00  0.00           H  
ATOM   2867  N   SER A 187      43.220   4.311  -4.484  1.00  0.89           N  
ATOM   2868  CA  SER A 187      42.670   3.224  -3.652  1.00  0.89           C  
ATOM   2869  C   SER A 187      42.494   3.735  -2.237  1.00  0.89           C  
ATOM   2870  O   SER A 187      43.393   4.368  -1.690  1.00  0.89           O  
ATOM   2871  CB  SER A 187      43.468   1.880  -3.797  1.00  0.89           C  
ATOM   2872  OG  SER A 187      42.998   0.686  -3.071  1.00  0.89           O  
ATOM   2873  H   SER A 187      43.831   5.002  -4.073  1.00  0.00           H  
ATOM   2874  HA  SER A 187      41.682   3.087  -4.092  1.00  0.00           H  
ATOM   2875  HB3 SER A 187      44.448   2.124  -3.387  1.00  0.00           H  
ATOM   2876  HB2 SER A 187      43.571   1.545  -4.829  1.00  0.00           H  
ATOM   2877  HG  SER A 187      43.636   0.003  -3.293  1.00  0.00           H  
ATOM   2878  N   VAL A 188      41.299   3.478  -1.663  1.00  0.88           N  
ATOM   2879  CA  VAL A 188      40.870   4.014  -0.381  1.00  0.88           C  
ATOM   2880  C   VAL A 188      40.108   2.855   0.375  1.00  0.88           C  
ATOM   2881  O   VAL A 188      39.236   2.185  -0.245  1.00  0.88           O  
ATOM   2882  CB  VAL A 188      39.879   5.208  -0.607  1.00  0.88           C  
ATOM   2883  CG1 VAL A 188      39.245   5.838   0.628  1.00  0.88           C  
ATOM   2884  CG2 VAL A 188      40.467   6.382  -1.433  1.00  0.88           C  
ATOM   2885  H   VAL A 188      40.660   2.912  -2.204  1.00  0.00           H  
ATOM   2886  HA  VAL A 188      41.727   4.460   0.123  1.00  0.00           H  
ATOM   2887  HB  VAL A 188      39.030   4.822  -1.172  1.00  0.00           H  
ATOM   2888 HG11 VAL A 188      38.321   5.329   0.899  1.00  0.00           H  
ATOM   2889 HG12 VAL A 188      39.840   5.752   1.538  1.00  0.00           H  
ATOM   2890 HG13 VAL A 188      39.001   6.899   0.579  1.00  0.00           H  
ATOM   2891 HG21 VAL A 188      40.574   5.945  -2.425  1.00  0.00           H  
ATOM   2892 HG22 VAL A 188      39.783   7.225  -1.530  1.00  0.00           H  
ATOM   2893 HG23 VAL A 188      41.497   6.689  -1.250  1.00  0.00           H  
ATOM   2894  N   VAL A 189      40.421   2.683   1.604  1.00  0.86           N  
ATOM   2895  CA  VAL A 189      39.987   1.599   2.452  1.00  0.86           C  
ATOM   2896  C   VAL A 189      39.733   2.003   3.929  1.00  0.86           C  
ATOM   2897  O   VAL A 189      40.321   2.973   4.372  1.00  0.86           O  
ATOM   2898  CB  VAL A 189      40.967   0.367   2.378  1.00  0.86           C  
ATOM   2899  CG1 VAL A 189      42.227   0.583   3.189  1.00  0.86           C  
ATOM   2900  CG2 VAL A 189      40.392  -0.918   2.786  1.00  0.86           C  
ATOM   2901  H   VAL A 189      41.126   3.340   1.906  1.00  0.00           H  
ATOM   2902  HA  VAL A 189      39.051   1.229   2.033  1.00  0.00           H  
ATOM   2903  HB  VAL A 189      41.280   0.214   1.346  1.00  0.00           H  
ATOM   2904 HG11 VAL A 189      42.701   1.485   2.802  1.00  0.00           H  
ATOM   2905 HG12 VAL A 189      42.108   0.791   4.252  1.00  0.00           H  
ATOM   2906 HG13 VAL A 189      42.989  -0.171   2.991  1.00  0.00           H  
ATOM   2907 HG21 VAL A 189      39.459  -1.125   2.263  1.00  0.00           H  
ATOM   2908 HG22 VAL A 189      41.068  -1.760   2.636  1.00  0.00           H  
ATOM   2909 HG23 VAL A 189      40.162  -1.007   3.847  1.00  0.00           H  
ATOM   2910  N   SER A 190      38.788   1.367   4.639  1.00  0.85           N  
ATOM   2911  CA  SER A 190      38.323   1.609   5.992  1.00  0.85           C  
ATOM   2912  C   SER A 190      37.646   0.302   6.506  1.00  0.85           C  
ATOM   2913  O   SER A 190      38.103  -0.727   5.983  1.00  0.85           O  
ATOM   2914  CB  SER A 190      37.433   2.972   6.119  1.00  0.85           C  
ATOM   2915  OG  SER A 190      37.111   3.207   7.472  1.00  0.85           O  
ATOM   2916  H   SER A 190      38.290   0.570   4.271  1.00  0.00           H  
ATOM   2917  HA  SER A 190      39.216   1.759   6.599  1.00  0.00           H  
ATOM   2918  HB3 SER A 190      36.540   2.961   5.494  1.00  0.00           H  
ATOM   2919  HB2 SER A 190      38.014   3.813   5.741  1.00  0.00           H  
ATOM   2920  HG  SER A 190      37.909   3.360   7.983  1.00  0.00           H  
ATOM   2921  N   SER A 191      36.691   0.273   7.486  1.00  0.83           N  
ATOM   2922  CA  SER A 191      36.159  -0.959   8.047  1.00  0.83           C  
ATOM   2923  C   SER A 191      35.445  -1.882   7.036  1.00  0.83           C  
ATOM   2924  O   SER A 191      35.752  -3.107   7.032  1.00  0.83           O  
ATOM   2925  CB  SER A 191      35.396  -0.598   9.285  1.00  0.83           C  
ATOM   2926  OG  SER A 191      34.398   0.314   8.834  1.00  0.83           O  
ATOM   2927  H   SER A 191      36.189   1.092   7.798  1.00  0.00           H  
ATOM   2928  HA  SER A 191      36.971  -1.578   8.431  1.00  0.00           H  
ATOM   2929  HB3 SER A 191      36.033  -0.067   9.993  1.00  0.00           H  
ATOM   2930  HB2 SER A 191      34.987  -1.519   9.699  1.00  0.00           H  
ATOM   2931  HG  SER A 191      34.005   0.838   9.536  1.00  0.00           H  
ATOM   2932  N   HIS A 192      34.622  -1.243   6.169  1.00  0.74           N  
ATOM   2933  CA  HIS A 192      33.800  -1.882   5.184  1.00  0.74           C  
ATOM   2934  C   HIS A 192      34.080  -1.195   3.756  1.00  0.74           C  
ATOM   2935  O   HIS A 192      34.135  -1.977   2.822  1.00  0.74           O  
ATOM   2936  CB  HIS A 192      32.377  -1.753   5.529  1.00  0.74           C  
ATOM   2937  CG  HIS A 192      31.893  -2.305   6.794  1.00  0.74           C  
ATOM   2938  ND1 HIS A 192      32.056  -1.746   8.002  1.00  0.74           N  
ATOM   2939  CD2 HIS A 192      30.988  -3.339   7.021  1.00  0.74           C  
ATOM   2940  CE1 HIS A 192      31.328  -2.390   8.873  1.00  0.74           C  
ATOM   2941  NE2 HIS A 192      30.643  -3.408   8.343  1.00  0.74           N  
ATOM   2942  H   HIS A 192      34.478  -0.245   6.119  1.00  0.00           H  
ATOM   2943  HA  HIS A 192      34.057  -2.931   5.039  1.00  0.00           H  
ATOM   2944  HB3 HIS A 192      31.715  -2.121   4.745  1.00  0.00           H  
ATOM   2945  HB2 HIS A 192      32.153  -0.688   5.487  1.00  0.00           H  
ATOM   2946  HD1 HIS A 192      32.577  -0.899   8.177  1.00  0.00           H  
ATOM   2947  HD2 HIS A 192      30.398  -3.984   6.388  1.00  0.00           H  
ATOM   2948  HE1 HIS A 192      31.127  -2.057   9.880  1.00  0.00           H  
ATOM   2949  N   TYR A 193      34.338   0.101   3.686  1.00  0.80           N  
ATOM   2950  CA  TYR A 193      34.683   0.663   2.351  1.00  0.80           C  
ATOM   2951  C   TYR A 193      36.050   0.124   1.897  1.00  0.80           C  
ATOM   2952  O   TYR A 193      36.955  -0.008   2.741  1.00  0.80           O  
ATOM   2953  CB  TYR A 193      34.508   2.174   2.367  1.00  0.80           C  
ATOM   2954  CG  TYR A 193      34.649   2.933   1.049  1.00  0.80           C  
ATOM   2955  CD1 TYR A 193      35.845   3.431   0.546  1.00  0.80           C  
ATOM   2956  CD2 TYR A 193      33.484   3.125   0.256  1.00  0.80           C  
ATOM   2957  CE1 TYR A 193      35.899   4.070  -0.725  1.00  0.80           C  
ATOM   2958  CE2 TYR A 193      33.444   3.752  -0.999  1.00  0.80           C  
ATOM   2959  CZ  TYR A 193      34.706   4.214  -1.486  1.00  0.80           C  
ATOM   2960  OH  TYR A 193      34.745   4.837  -2.669  1.00  0.80           O  
ATOM   2961  H   TYR A 193      34.266   0.717   4.484  1.00  0.00           H  
ATOM   2962  HA  TYR A 193      33.972   0.266   1.627  1.00  0.00           H  
ATOM   2963  HB3 TYR A 193      35.006   2.689   3.189  1.00  0.00           H  
ATOM   2964  HB2 TYR A 193      33.438   2.297   2.533  1.00  0.00           H  
ATOM   2965  HD1 TYR A 193      36.773   3.387   1.098  1.00  0.00           H  
ATOM   2966  HD2 TYR A 193      32.522   2.773   0.599  1.00  0.00           H  
ATOM   2967  HE1 TYR A 193      36.823   4.377  -1.192  1.00  0.00           H  
ATOM   2968  HE2 TYR A 193      32.532   3.886  -1.562  1.00  0.00           H  
ATOM   2969  HH  TYR A 193      33.894   4.932  -3.104  1.00  0.00           H  
ATOM   2970  N   SER A 194      36.140  -0.162   0.553  1.00  0.80           N  
ATOM   2971  CA  SER A 194      37.272  -0.725  -0.132  1.00  0.80           C  
ATOM   2972  C   SER A 194      37.088  -0.668  -1.648  1.00  0.80           C  
ATOM   2973  O   SER A 194      36.784  -1.606  -2.324  1.00  0.80           O  
ATOM   2974  CB  SER A 194      37.482  -2.155   0.283  1.00  0.80           C  
ATOM   2975  OG  SER A 194      38.672  -2.826  -0.172  1.00  0.80           O  
ATOM   2976  H   SER A 194      35.400   0.113  -0.077  1.00  0.00           H  
ATOM   2977  HA  SER A 194      38.193  -0.184   0.087  1.00  0.00           H  
ATOM   2978  HB3 SER A 194      36.595  -2.705  -0.033  1.00  0.00           H  
ATOM   2979  HB2 SER A 194      37.437  -2.277   1.365  1.00  0.00           H  
ATOM   2980  HG  SER A 194      38.778  -3.602   0.382  1.00  0.00           H  
ATOM   2981  N   ARG A 195      37.278   0.482  -2.191  1.00  0.74           N  
ATOM   2982  CA  ARG A 195      37.299   0.677  -3.579  1.00  0.74           C  
ATOM   2983  C   ARG A 195      38.709   1.063  -4.012  1.00  0.74           C  
ATOM   2984  O   ARG A 195      39.325   2.014  -3.449  1.00  0.74           O  
ATOM   2985  CB  ARG A 195      36.194   1.724  -3.964  1.00  0.74           C  
ATOM   2986  CG  ARG A 195      34.764   1.231  -3.923  1.00  0.74           C  
ATOM   2987  CD  ARG A 195      33.734   2.026  -4.658  1.00  0.74           C  
ATOM   2988  NE  ARG A 195      33.679   1.923  -6.135  1.00  0.74           N  
ATOM   2989  CZ  ARG A 195      32.681   2.244  -6.960  1.00  0.74           C  
ATOM   2990  NH1 ARG A 195      31.558   2.734  -6.564  1.00  0.74           N  
ATOM   2991  NH2 ARG A 195      32.929   1.933  -8.235  1.00  0.74           N1+
ATOM   2992  H   ARG A 195      37.611   1.272  -1.656  1.00  0.00           H  
ATOM   2993  HA  ARG A 195      37.084  -0.243  -4.122  1.00  0.00           H  
ATOM   2994  HB3 ARG A 195      36.323   2.083  -4.984  1.00  0.00           H  
ATOM   2995  HB2 ARG A 195      36.277   2.640  -3.378  1.00  0.00           H  
ATOM   2996  HG3 ARG A 195      34.382   1.076  -2.915  1.00  0.00           H  
ATOM   2997  HG2 ARG A 195      34.796   0.234  -4.361  1.00  0.00           H  
ATOM   2998  HD3 ARG A 195      33.795   3.112  -4.597  1.00  0.00           H  
ATOM   2999  HD2 ARG A 195      32.766   1.768  -4.229  1.00  0.00           H  
ATOM   3000  HE  ARG A 195      34.533   1.536  -6.510  1.00  0.00           H  
ATOM   3001 HH12 ARG A 195      30.661   2.826  -7.020  1.00  0.00           H  
ATOM   3002 HH11 ARG A 195      31.236   2.807  -5.610  1.00  0.00           H  
ATOM   3003 HH22 ARG A 195      32.227   2.207  -8.908  1.00  0.00           H  
ATOM   3004 HH21 ARG A 195      33.730   1.400  -8.542  1.00  0.00           H  
ATOM   3005  N   LYS A 196      39.177   0.443  -5.144  1.00  0.81           N  
ATOM   3006  CA  LYS A 196      40.301   0.821  -5.862  1.00  0.81           C  
ATOM   3007  C   LYS A 196      39.836   1.240  -7.266  1.00  0.81           C  
ATOM   3008  O   LYS A 196      39.017   0.547  -7.853  1.00  0.81           O  
ATOM   3009  CB  LYS A 196      41.305  -0.384  -5.971  1.00  0.81           C  
ATOM   3010  CG  LYS A 196      42.434  -0.330  -6.989  1.00  0.81           C  
ATOM   3011  CD  LYS A 196      43.682  -1.132  -6.527  1.00  0.81           C  
ATOM   3012  CE  LYS A 196      44.740  -1.316  -7.589  1.00  0.81           C  
ATOM   3013  NZ  LYS A 196      45.846  -2.154  -7.123  1.00  0.81           N1+
ATOM   3014  H   LYS A 196      38.520  -0.111  -5.674  1.00  0.00           H  
ATOM   3015  HA  LYS A 196      40.745   1.712  -5.418  1.00  0.00           H  
ATOM   3016  HB3 LYS A 196      40.669  -1.210  -6.288  1.00  0.00           H  
ATOM   3017  HB2 LYS A 196      41.659  -0.602  -4.963  1.00  0.00           H  
ATOM   3018  HG3 LYS A 196      42.638   0.726  -7.169  1.00  0.00           H  
ATOM   3019  HG2 LYS A 196      42.024  -0.695  -7.930  1.00  0.00           H  
ATOM   3020  HD3 LYS A 196      43.393  -2.140  -6.233  1.00  0.00           H  
ATOM   3021  HD2 LYS A 196      43.982  -0.673  -5.586  1.00  0.00           H  
ATOM   3022  HE3 LYS A 196      45.031  -0.288  -7.807  1.00  0.00           H  
ATOM   3023  HE2 LYS A 196      44.380  -1.832  -8.479  1.00  0.00           H  
ATOM   3024  HZ1 LYS A 196      46.609  -2.375  -7.746  1.00  0.00           H  
ATOM   3025  HZ2 LYS A 196      46.255  -1.812  -6.265  1.00  0.00           H  
ATOM   3026  HZ3 LYS A 196      45.536  -3.105  -6.983  1.00  0.00           H  
ATOM   3027  N   PHE A 197      40.263   2.378  -7.805  1.00  0.86           N  
ATOM   3028  CA  PHE A 197      39.912   2.983  -9.070  1.00  0.86           C  
ATOM   3029  C   PHE A 197      41.130   2.983 -10.052  1.00  0.86           C  
ATOM   3030  O   PHE A 197      42.278   2.904  -9.639  1.00  0.86           O  
ATOM   3031  CB  PHE A 197      39.501   4.467  -8.765  1.00  0.86           C  
ATOM   3032  CG  PHE A 197      38.480   4.718  -7.705  1.00  0.86           C  
ATOM   3033  CD1 PHE A 197      37.106   4.448  -7.881  1.00  0.86           C  
ATOM   3034  CD2 PHE A 197      38.977   5.005  -6.395  1.00  0.86           C  
ATOM   3035  CE1 PHE A 197      36.277   4.535  -6.817  1.00  0.86           C  
ATOM   3036  CE2 PHE A 197      38.062   5.121  -5.353  1.00  0.86           C  
ATOM   3037  CZ  PHE A 197      36.751   4.869  -5.583  1.00  0.86           C  
ATOM   3038  H   PHE A 197      40.960   2.950  -7.351  1.00  0.00           H  
ATOM   3039  HA  PHE A 197      39.095   2.525  -9.628  1.00  0.00           H  
ATOM   3040  HB3 PHE A 197      39.049   5.056  -9.562  1.00  0.00           H  
ATOM   3041  HB2 PHE A 197      40.387   5.044  -8.498  1.00  0.00           H  
ATOM   3042  HD1 PHE A 197      36.782   4.035  -8.825  1.00  0.00           H  
ATOM   3043  HD2 PHE A 197      40.037   4.993  -6.185  1.00  0.00           H  
ATOM   3044  HE1 PHE A 197      35.262   4.285  -7.086  1.00  0.00           H  
ATOM   3045  HE2 PHE A 197      38.347   5.381  -4.344  1.00  0.00           H  
ATOM   3046  HZ  PHE A 197      36.105   5.137  -4.760  1.00  0.00           H  
ATOM   3047  N   THR A 198      40.866   2.849 -11.362  1.00  0.84           N  
ATOM   3048  CA  THR A 198      41.863   2.859 -12.462  1.00  0.84           C  
ATOM   3049  C   THR A 198      41.398   3.986 -13.457  1.00  0.84           C  
ATOM   3050  O   THR A 198      40.260   3.874 -13.958  1.00  0.84           O  
ATOM   3051  CB  THR A 198      41.834   1.510 -13.297  1.00  0.84           C  
ATOM   3052  OG1 THR A 198      42.013   0.499 -12.377  1.00  0.84           O  
ATOM   3053  CG2 THR A 198      43.036   1.330 -14.237  1.00  0.84           C  
ATOM   3054  H   THR A 198      39.880   2.824 -11.581  1.00  0.00           H  
ATOM   3055  HA  THR A 198      42.903   2.974 -12.158  1.00  0.00           H  
ATOM   3056  HB  THR A 198      40.887   1.379 -13.821  1.00  0.00           H  
ATOM   3057  HG1 THR A 198      41.192   0.330 -11.910  1.00  0.00           H  
ATOM   3058 HG21 THR A 198      42.728   0.600 -14.986  1.00  0.00           H  
ATOM   3059 HG22 THR A 198      43.259   2.304 -14.673  1.00  0.00           H  
ATOM   3060 HG23 THR A 198      43.938   0.978 -13.737  1.00  0.00           H  
ATOM   3061  N   PRO A 199      42.205   5.081 -13.553  1.00  0.86           N  
ATOM   3062  CA  PRO A 199      41.886   6.246 -14.352  1.00  0.86           C  
ATOM   3063  C   PRO A 199      41.868   5.880 -15.873  1.00  0.86           C  
ATOM   3064  O   PRO A 199      42.872   5.310 -16.308  1.00  0.86           O  
ATOM   3065  CB  PRO A 199      42.943   7.262 -13.929  1.00  0.86           C  
ATOM   3066  CG  PRO A 199      44.190   6.385 -13.659  1.00  0.86           C  
ATOM   3067  CD  PRO A 199      43.516   5.214 -12.926  1.00  0.86           C  
ATOM   3068  HA  PRO A 199      40.910   6.628 -14.053  1.00  0.00           H  
ATOM   3069  HB3 PRO A 199      42.509   7.834 -13.109  1.00  0.00           H  
ATOM   3070  HB2 PRO A 199      43.155   7.892 -14.793  1.00  0.00           H  
ATOM   3071  HG3 PRO A 199      44.886   6.936 -13.026  1.00  0.00           H  
ATOM   3072  HG2 PRO A 199      44.635   6.180 -14.632  1.00  0.00           H  
ATOM   3073  HD2 PRO A 199      44.241   4.400 -12.910  1.00  0.00           H  
ATOM   3074  HD3 PRO A 199      43.232   5.616 -11.954  1.00  0.00           H  
ATOM   3075  N   GLU A 200      40.810   6.217 -16.554  1.00  0.79           N  
ATOM   3076  CA  GLU A 200      40.659   6.051 -17.981  1.00  0.79           C  
ATOM   3077  C   GLU A 200      41.228   7.316 -18.604  1.00  0.79           C  
ATOM   3078  O   GLU A 200      40.867   8.452 -18.187  1.00  0.79           O  
ATOM   3079  CB  GLU A 200      39.107   5.975 -18.280  1.00  0.79           C  
ATOM   3080  CG  GLU A 200      38.305   4.958 -17.446  1.00  0.79           C  
ATOM   3081  CD  GLU A 200      36.829   4.932 -17.691  1.00  0.79           C  
ATOM   3082  OE1 GLU A 200      36.238   5.544 -18.638  1.00  0.79           O  
ATOM   3083  OE2 GLU A 200      36.209   4.201 -16.911  1.00  0.79           O1-
ATOM   3084  H   GLU A 200      40.143   6.748 -16.012  1.00  0.00           H  
ATOM   3085  HA  GLU A 200      41.162   5.131 -18.278  1.00  0.00           H  
ATOM   3086  HB3 GLU A 200      39.011   5.598 -19.298  1.00  0.00           H  
ATOM   3087  HB2 GLU A 200      38.714   6.988 -18.198  1.00  0.00           H  
ATOM   3088  HG3 GLU A 200      38.306   5.256 -16.398  1.00  0.00           H  
ATOM   3089  HG2 GLU A 200      38.760   3.980 -17.598  1.00  0.00           H  
ATOM   3090  N   ILE A 201      42.084   7.181 -19.571  1.00  0.80           N  
ATOM   3091  CA  ILE A 201      42.586   8.274 -20.464  1.00  0.80           C  
ATOM   3092  C   ILE A 201      41.744   8.112 -21.730  1.00  0.80           C  
ATOM   3093  O   ILE A 201      41.625   6.992 -22.193  1.00  0.80           O  
ATOM   3094  CB  ILE A 201      44.069   8.152 -20.770  1.00  0.80           C  
ATOM   3095  CG1 ILE A 201      44.882   7.949 -19.405  1.00  0.80           C  
ATOM   3096  CG2 ILE A 201      44.573   9.227 -21.796  1.00  0.80           C  
ATOM   3097  CD1 ILE A 201      45.204   6.511 -19.163  1.00  0.80           C  
ATOM   3098  H   ILE A 201      42.319   6.241 -19.853  1.00  0.00           H  
ATOM   3099  HA  ILE A 201      42.364   9.240 -20.010  1.00  0.00           H  
ATOM   3100  HB  ILE A 201      44.293   7.247 -21.335  1.00  0.00           H  
ATOM   3101 HG13 ILE A 201      44.290   8.250 -18.542  1.00  0.00           H  
ATOM   3102 HG12 ILE A 201      45.842   8.463 -19.351  1.00  0.00           H  
ATOM   3103 HG21 ILE A 201      44.162   9.042 -22.789  1.00  0.00           H  
ATOM   3104 HG22 ILE A 201      44.471  10.232 -21.387  1.00  0.00           H  
ATOM   3105 HG23 ILE A 201      45.654   9.169 -21.922  1.00  0.00           H  
ATOM   3106 HD11 ILE A 201      44.396   5.889 -18.780  1.00  0.00           H  
ATOM   3107 HD12 ILE A 201      45.392   5.975 -20.093  1.00  0.00           H  
ATOM   3108 HD13 ILE A 201      45.998   6.348 -18.433  1.00  0.00           H  
ATOM   3109  N   ALA A 202      41.063   9.178 -22.271  1.00  0.79           N  
ATOM   3110  CA  ALA A 202      40.425   9.092 -23.577  1.00  0.79           C  
ATOM   3111  C   ALA A 202      40.210  10.500 -24.180  1.00  0.79           C  
ATOM   3112  O   ALA A 202      39.778  11.339 -23.397  1.00  0.79           O  
ATOM   3113  CB  ALA A 202      39.060   8.371 -23.483  1.00  0.79           C  
ATOM   3114  H   ALA A 202      41.321  10.092 -21.926  1.00  0.00           H  
ATOM   3115  HA  ALA A 202      41.147   8.624 -24.245  1.00  0.00           H  
ATOM   3116  HB1 ALA A 202      38.546   8.567 -22.543  1.00  0.00           H  
ATOM   3117  HB2 ALA A 202      38.304   8.709 -24.192  1.00  0.00           H  
ATOM   3118  HB3 ALA A 202      39.193   7.303 -23.656  1.00  0.00           H  
ATOM   3119  N   LYS A 203      40.354  10.660 -25.512  1.00  0.73           N  
ATOM   3120  CA  LYS A 203      40.005  11.904 -26.184  1.00  0.73           C  
ATOM   3121  C   LYS A 203      38.499  11.953 -26.483  1.00  0.73           C  
ATOM   3122  O   LYS A 203      37.982  11.667 -27.590  1.00  0.73           O  
ATOM   3123  CB  LYS A 203      40.834  12.078 -27.450  1.00  0.73           C  
ATOM   3124  CG  LYS A 203      40.611  13.440 -28.129  1.00  0.73           C  
ATOM   3125  CD  LYS A 203      41.256  13.608 -29.476  1.00  0.73           C  
ATOM   3126  CE  LYS A 203      41.987  14.927 -29.670  1.00  0.73           C  
ATOM   3127  NZ  LYS A 203      41.132  16.128 -29.575  1.00  0.73           N1+
ATOM   3128  H   LYS A 203      40.445   9.906 -26.178  1.00  0.00           H  
ATOM   3129  HA  LYS A 203      40.262  12.684 -25.468  1.00  0.00           H  
ATOM   3130  HB3 LYS A 203      40.480  11.293 -28.118  1.00  0.00           H  
ATOM   3131  HB2 LYS A 203      41.836  11.827 -27.101  1.00  0.00           H  
ATOM   3132  HG3 LYS A 203      40.723  14.343 -27.529  1.00  0.00           H  
ATOM   3133  HG2 LYS A 203      39.537  13.463 -28.311  1.00  0.00           H  
ATOM   3134  HD3 LYS A 203      40.596  13.463 -30.331  1.00  0.00           H  
ATOM   3135  HD2 LYS A 203      42.030  12.844 -29.546  1.00  0.00           H  
ATOM   3136  HE3 LYS A 203      42.537  15.028 -30.605  1.00  0.00           H  
ATOM   3137  HE2 LYS A 203      42.766  14.971 -28.910  1.00  0.00           H  
ATOM   3138  HZ1 LYS A 203      41.874  16.812 -29.600  1.00  0.00           H  
ATOM   3139  HZ2 LYS A 203      40.491  16.168 -30.355  1.00  0.00           H  
ATOM   3140  HZ3 LYS A 203      40.559  16.313 -28.765  1.00  0.00           H  
ATOM   3141  N   ARG A 204      37.661  12.402 -25.501  1.00  0.71           N  
ATOM   3142  CA  ARG A 204      36.205  12.499 -25.484  1.00  0.71           C  
ATOM   3143  C   ARG A 204      35.740  13.722 -26.362  1.00  0.71           C  
ATOM   3144  O   ARG A 204      36.591  14.544 -26.757  1.00  0.71           O  
ATOM   3145  CB  ARG A 204      35.813  12.637 -24.033  1.00  0.71           C  
ATOM   3146  CG  ARG A 204      36.128  11.324 -23.238  1.00  0.71           C  
ATOM   3147  CD  ARG A 204      35.851  11.614 -21.735  1.00  0.71           C  
ATOM   3148  NE  ARG A 204      36.398  10.619 -20.785  1.00  0.71           N  
ATOM   3149  CZ  ARG A 204      37.681  10.590 -20.459  1.00  0.71           C  
ATOM   3150  NH1 ARG A 204      38.494  11.634 -20.737  1.00  0.71           N  
ATOM   3151  NH2 ARG A 204      38.160   9.525 -19.785  1.00  0.71           N1+
ATOM   3152  H   ARG A 204      38.059  12.866 -24.697  1.00  0.00           H  
ATOM   3153  HA  ARG A 204      35.861  11.539 -25.868  1.00  0.00           H  
ATOM   3154  HB3 ARG A 204      34.767  12.944 -24.036  1.00  0.00           H  
ATOM   3155  HB2 ARG A 204      36.363  13.520 -23.707  1.00  0.00           H  
ATOM   3156  HG3 ARG A 204      37.140  10.927 -23.323  1.00  0.00           H  
ATOM   3157  HG2 ARG A 204      35.326  10.638 -23.511  1.00  0.00           H  
ATOM   3158  HD3 ARG A 204      34.793  11.357 -21.690  1.00  0.00           H  
ATOM   3159  HD2 ARG A 204      35.891  12.629 -21.342  1.00  0.00           H  
ATOM   3160  HE  ARG A 204      35.719   9.950 -20.452  1.00  0.00           H  
ATOM   3161 HH12 ARG A 204      39.459  11.698 -20.445  1.00  0.00           H  
ATOM   3162 HH11 ARG A 204      38.299  12.363 -21.408  1.00  0.00           H  
ATOM   3163 HH22 ARG A 204      39.031   9.432 -19.281  1.00  0.00           H  
ATOM   3164 HH21 ARG A 204      37.510   8.776 -19.595  1.00  0.00           H  
ATOM   3165  N   PRO A 205      34.398  13.973 -26.514  1.00  0.85           N  
ATOM   3166  CA  PRO A 205      33.786  15.272 -26.905  1.00  0.85           C  
ATOM   3167  C   PRO A 205      34.071  16.363 -25.806  1.00  0.85           C  
ATOM   3168  O   PRO A 205      34.176  16.064 -24.598  1.00  0.85           O  
ATOM   3169  CB  PRO A 205      32.308  14.971 -27.000  1.00  0.85           C  
ATOM   3170  CG  PRO A 205      32.212  13.429 -27.120  1.00  0.85           C  
ATOM   3171  CD  PRO A 205      33.324  12.943 -26.271  1.00  0.85           C  
ATOM   3172  HA  PRO A 205      34.129  15.577 -27.893  1.00  0.00           H  
ATOM   3173  HB3 PRO A 205      31.754  15.356 -27.856  1.00  0.00           H  
ATOM   3174  HB2 PRO A 205      31.896  15.372 -26.075  1.00  0.00           H  
ATOM   3175  HG3 PRO A 205      32.259  13.088 -28.154  1.00  0.00           H  
ATOM   3176  HG2 PRO A 205      31.206  13.136 -26.822  1.00  0.00           H  
ATOM   3177  HD2 PRO A 205      32.953  13.039 -25.251  1.00  0.00           H  
ATOM   3178  HD3 PRO A 205      33.711  11.941 -26.455  1.00  0.00           H  
ATOM   3179  N   LYS A 206      34.305  17.567 -26.244  1.00  0.76           N  
ATOM   3180  CA  LYS A 206      34.579  18.706 -25.435  1.00  0.76           C  
ATOM   3181  C   LYS A 206      33.238  19.232 -24.775  1.00  0.76           C  
ATOM   3182  O   LYS A 206      32.338  19.868 -25.385  1.00  0.76           O  
ATOM   3183  CB  LYS A 206      35.115  19.962 -26.221  1.00  0.76           C  
ATOM   3184  CG  LYS A 206      36.604  19.818 -26.417  1.00  0.76           C  
ATOM   3185  CD  LYS A 206      37.282  20.978 -27.193  1.00  0.76           C  
ATOM   3186  CE  LYS A 206      38.844  20.884 -27.063  1.00  0.76           C  
ATOM   3187  NZ  LYS A 206      39.555  21.974 -27.812  1.00  0.76           N1+
ATOM   3188  H   LYS A 206      34.181  17.784 -27.222  1.00  0.00           H  
ATOM   3189  HA  LYS A 206      35.334  18.383 -24.718  1.00  0.00           H  
ATOM   3190  HB3 LYS A 206      34.939  20.848 -25.612  1.00  0.00           H  
ATOM   3191  HB2 LYS A 206      34.646  20.124 -27.191  1.00  0.00           H  
ATOM   3192  HG3 LYS A 206      36.661  18.881 -26.971  1.00  0.00           H  
ATOM   3193  HG2 LYS A 206      37.057  19.738 -25.429  1.00  0.00           H  
ATOM   3194  HD3 LYS A 206      37.014  21.931 -26.737  1.00  0.00           H  
ATOM   3195  HD2 LYS A 206      36.989  21.064 -28.239  1.00  0.00           H  
ATOM   3196  HE3 LYS A 206      39.130  19.935 -27.514  1.00  0.00           H  
ATOM   3197  HE2 LYS A 206      39.292  20.968 -26.073  1.00  0.00           H  
ATOM   3198  HZ1 LYS A 206      39.430  21.866 -28.808  1.00  0.00           H  
ATOM   3199  HZ2 LYS A 206      39.186  22.835 -27.433  1.00  0.00           H  
ATOM   3200  HZ3 LYS A 206      40.495  21.856 -27.462  1.00  0.00           H  
ATOM   3201  N   VAL A 207      33.179  18.888 -23.507  1.00  0.81           N  
ATOM   3202  CA  VAL A 207      32.139  19.127 -22.511  1.00  0.81           C  
ATOM   3203  C   VAL A 207      32.659  20.107 -21.470  1.00  0.81           C  
ATOM   3204  O   VAL A 207      33.761  19.783 -20.853  1.00  0.81           O  
ATOM   3205  CB  VAL A 207      31.620  17.779 -21.910  1.00  0.81           C  
ATOM   3206  CG1 VAL A 207      30.693  18.012 -20.623  1.00  0.81           C  
ATOM   3207  CG2 VAL A 207      30.897  17.041 -23.002  1.00  0.81           C  
ATOM   3208  H   VAL A 207      33.975  18.317 -23.260  1.00  0.00           H  
ATOM   3209  HA  VAL A 207      31.296  19.656 -22.955  1.00  0.00           H  
ATOM   3210  HB  VAL A 207      32.497  17.237 -21.556  1.00  0.00           H  
ATOM   3211 HG11 VAL A 207      29.785  18.537 -20.919  1.00  0.00           H  
ATOM   3212 HG12 VAL A 207      30.539  17.025 -20.188  1.00  0.00           H  
ATOM   3213 HG13 VAL A 207      31.191  18.544 -19.813  1.00  0.00           H  
ATOM   3214 HG21 VAL A 207      31.616  16.686 -23.740  1.00  0.00           H  
ATOM   3215 HG22 VAL A 207      30.393  16.148 -22.634  1.00  0.00           H  
ATOM   3216 HG23 VAL A 207      30.233  17.727 -23.528  1.00  0.00           H  
ATOM   3217  N   ARG A 208      32.044  21.246 -21.328  1.00  0.72           N  
ATOM   3218  CA  ARG A 208      32.466  22.435 -20.635  1.00  0.72           C  
ATOM   3219  C   ARG A 208      33.853  22.952 -21.157  1.00  0.72           C  
ATOM   3220  O   ARG A 208      34.758  23.393 -20.447  1.00  0.72           O  
ATOM   3221  CB  ARG A 208      32.556  22.195 -19.129  1.00  0.72           C  
ATOM   3222  CG  ARG A 208      31.257  21.887 -18.427  1.00  0.72           C  
ATOM   3223  CD  ARG A 208      31.440  21.905 -16.916  1.00  0.72           C  
ATOM   3224  NE  ARG A 208      30.186  21.920 -16.138  1.00  0.72           N  
ATOM   3225  CZ  ARG A 208      29.342  22.923 -15.852  1.00  0.72           C  
ATOM   3226  NH1 ARG A 208      29.452  24.203 -16.271  1.00  0.72           N  
ATOM   3227  NH2 ARG A 208      28.437  22.771 -14.916  1.00  0.72           N1+
ATOM   3228  H   ARG A 208      31.290  21.429 -21.975  1.00  0.00           H  
ATOM   3229  HA  ARG A 208      31.730  23.155 -20.993  1.00  0.00           H  
ATOM   3230  HB3 ARG A 208      32.995  23.083 -18.673  1.00  0.00           H  
ATOM   3231  HB2 ARG A 208      33.255  21.381 -18.935  1.00  0.00           H  
ATOM   3232  HG3 ARG A 208      31.175  20.844 -18.730  1.00  0.00           H  
ATOM   3233  HG2 ARG A 208      30.354  22.371 -18.800  1.00  0.00           H  
ATOM   3234  HD3 ARG A 208      32.048  22.739 -16.566  1.00  0.00           H  
ATOM   3235  HD2 ARG A 208      31.936  20.969 -16.661  1.00  0.00           H  
ATOM   3236  HE  ARG A 208      30.085  20.987 -15.767  1.00  0.00           H  
ATOM   3237 HH12 ARG A 208      28.804  24.922 -15.985  1.00  0.00           H  
ATOM   3238 HH11 ARG A 208      30.065  24.526 -17.005  1.00  0.00           H  
ATOM   3239 HH22 ARG A 208      27.779  23.525 -14.781  1.00  0.00           H  
ATOM   3240 HH21 ARG A 208      28.473  21.890 -14.423  1.00  0.00           H  
ATOM   3241  N   ASP A 209      34.051  22.750 -22.499  1.00  0.81           N  
ATOM   3242  CA  ASP A 209      35.389  22.903 -23.180  1.00  0.81           C  
ATOM   3243  C   ASP A 209      36.521  21.840 -22.797  1.00  0.81           C  
ATOM   3244  O   ASP A 209      37.634  21.913 -23.259  1.00  0.81           O  
ATOM   3245  CB  ASP A 209      36.164  24.283 -23.161  1.00  0.81           C  
ATOM   3246  CG  ASP A 209      35.396  25.611 -23.514  1.00  0.81           C  
ATOM   3247  OD1 ASP A 209      36.020  26.634 -23.327  1.00  0.81           O  
ATOM   3248  OD2 ASP A 209      34.255  25.592 -24.086  1.00  0.81           O1-
ATOM   3249  H   ASP A 209      33.242  22.513 -23.055  1.00  0.00           H  
ATOM   3250  HA  ASP A 209      35.181  22.653 -24.220  1.00  0.00           H  
ATOM   3251  HB3 ASP A 209      36.806  24.252 -24.041  1.00  0.00           H  
ATOM   3252  HB2 ASP A 209      36.825  24.415 -22.304  1.00  0.00           H  
ATOM   3253  N   GLN A 210      36.199  20.815 -22.074  1.00  0.80           N  
ATOM   3254  CA  GLN A 210      37.175  19.774 -21.615  1.00  0.80           C  
ATOM   3255  C   GLN A 210      36.887  18.406 -22.230  1.00  0.80           C  
ATOM   3256  O   GLN A 210      35.735  18.104 -22.448  1.00  0.80           O  
ATOM   3257  CB  GLN A 210      37.041  19.604 -20.109  1.00  0.80           C  
ATOM   3258  CG  GLN A 210      36.747  20.819 -19.248  1.00  0.80           C  
ATOM   3259  CD  GLN A 210      37.807  21.991 -19.322  1.00  0.80           C  
ATOM   3260  OE1 GLN A 210      38.906  21.821 -18.842  1.00  0.80           O  
ATOM   3261  NE2 GLN A 210      37.486  23.169 -19.786  1.00  0.80           N  
ATOM   3262  H   GLN A 210      35.260  20.570 -21.794  1.00  0.00           H  
ATOM   3263  HA  GLN A 210      38.198  20.097 -21.806  1.00  0.00           H  
ATOM   3264  HB3 GLN A 210      37.799  19.004 -19.606  1.00  0.00           H  
ATOM   3265  HB2 GLN A 210      36.183  18.973 -19.878  1.00  0.00           H  
ATOM   3266  HG3 GLN A 210      36.741  20.559 -18.190  1.00  0.00           H  
ATOM   3267  HG2 GLN A 210      35.756  21.210 -19.482  1.00  0.00           H  
ATOM   3268 HE22 GLN A 210      38.120  23.955 -19.807  1.00  0.00           H  
ATOM   3269 HE21 GLN A 210      36.565  23.335 -20.166  1.00  0.00           H  
ATOM   3270  N   GLU A 211      37.966  17.677 -22.358  1.00  0.80           N  
ATOM   3271  CA  GLU A 211      38.092  16.288 -22.861  1.00  0.80           C  
ATOM   3272  C   GLU A 211      38.322  15.393 -21.662  1.00  0.80           C  
ATOM   3273  O   GLU A 211      37.877  14.263 -21.615  1.00  0.80           O  
ATOM   3274  CB  GLU A 211      39.143  16.101 -24.005  1.00  0.80           C  
ATOM   3275  CG  GLU A 211      38.741  17.069 -25.197  1.00  0.80           C  
ATOM   3276  CD  GLU A 211      39.784  17.084 -26.324  1.00  0.80           C  
ATOM   3277  OE1 GLU A 211      41.006  16.863 -26.040  1.00  0.80           O  
ATOM   3278  OE2 GLU A 211      39.402  17.483 -27.470  1.00  0.80           O1-
ATOM   3279  H   GLU A 211      38.826  18.144 -22.110  1.00  0.00           H  
ATOM   3280  HA  GLU A 211      37.142  15.894 -23.222  1.00  0.00           H  
ATOM   3281  HB3 GLU A 211      39.073  15.038 -24.237  1.00  0.00           H  
ATOM   3282  HB2 GLU A 211      40.090  16.402 -23.556  1.00  0.00           H  
ATOM   3283  HG3 GLU A 211      38.734  18.109 -24.871  1.00  0.00           H  
ATOM   3284  HG2 GLU A 211      37.801  16.646 -25.551  1.00  0.00           H  
ATOM   3285  N   GLY A 212      39.112  15.893 -20.632  1.00  0.89           N  
ATOM   3286  CA  GLY A 212      39.172  15.185 -19.343  1.00  0.89           C  
ATOM   3287  C   GLY A 212      37.999  15.343 -18.353  1.00  0.89           C  
ATOM   3288  O   GLY A 212      37.055  16.044 -18.637  1.00  0.89           O  
ATOM   3289  H   GLY A 212      39.479  16.834 -20.625  1.00  0.00           H  
ATOM   3290  HA3 GLY A 212      40.075  15.400 -18.771  1.00  0.00           H  
ATOM   3291  HA2 GLY A 212      39.455  14.168 -19.615  1.00  0.00           H  
ATOM   3292  N   ARG A 213      37.943  14.516 -17.370  1.00  0.80           N  
ATOM   3293  CA  ARG A 213      36.867  14.218 -16.464  1.00  0.80           C  
ATOM   3294  C   ARG A 213      37.401  13.804 -15.112  1.00  0.80           C  
ATOM   3295  O   ARG A 213      38.480  13.246 -14.950  1.00  0.80           O  
ATOM   3296  CB  ARG A 213      35.973  13.062 -16.990  1.00  0.80           C  
ATOM   3297  CG  ARG A 213      35.359  13.062 -18.391  1.00  0.80           C  
ATOM   3298  CD  ARG A 213      34.098  13.894 -18.502  1.00  0.80           C  
ATOM   3299  NE  ARG A 213      33.545  13.924 -19.905  1.00  0.80           N  
ATOM   3300  CZ  ARG A 213      33.888  14.728 -20.945  1.00  0.80           C  
ATOM   3301  NH1 ARG A 213      34.811  15.759 -20.740  1.00  0.80           N  
ATOM   3302  NH2 ARG A 213      33.349  14.535 -22.126  1.00  0.80           N1+
ATOM   3303  H   ARG A 213      38.763  13.978 -17.131  1.00  0.00           H  
ATOM   3304  HA  ARG A 213      36.331  15.164 -16.388  1.00  0.00           H  
ATOM   3305  HB3 ARG A 213      35.110  12.974 -16.330  1.00  0.00           H  
ATOM   3306  HB2 ARG A 213      36.528  12.158 -16.738  1.00  0.00           H  
ATOM   3307  HG3 ARG A 213      35.036  12.031 -18.532  1.00  0.00           H  
ATOM   3308  HG2 ARG A 213      36.108  13.114 -19.180  1.00  0.00           H  
ATOM   3309  HD3 ARG A 213      34.219  14.845 -17.982  1.00  0.00           H  
ATOM   3310  HD2 ARG A 213      33.406  13.295 -17.912  1.00  0.00           H  
ATOM   3311  HE  ARG A 213      32.810  13.253 -20.077  1.00  0.00           H  
ATOM   3312 HH12 ARG A 213      35.120  16.382 -21.472  1.00  0.00           H  
ATOM   3313 HH11 ARG A 213      35.414  15.752 -19.930  1.00  0.00           H  
ATOM   3314 HH22 ARG A 213      33.663  15.122 -22.885  1.00  0.00           H  
ATOM   3315 HH21 ARG A 213      32.591  13.927 -22.403  1.00  0.00           H  
ATOM   3316  N   ILE A 214      36.555  14.070 -14.082  1.00  0.88           N  
ATOM   3317  CA  ILE A 214      36.786  13.597 -12.668  1.00  0.88           C  
ATOM   3318  C   ILE A 214      35.446  12.860 -12.346  1.00  0.88           C  
ATOM   3319  O   ILE A 214      34.357  13.297 -12.714  1.00  0.88           O  
ATOM   3320  CB  ILE A 214      36.974  14.690 -11.482  1.00  0.88           C  
ATOM   3321  CG1 ILE A 214      38.335  15.438 -11.766  1.00  0.88           C  
ATOM   3322  CG2 ILE A 214      36.897  14.055 -10.083  1.00  0.88           C  
ATOM   3323  CD1 ILE A 214      38.390  16.837 -11.096  1.00  0.88           C  
ATOM   3324  H   ILE A 214      35.643  14.453 -14.290  1.00  0.00           H  
ATOM   3325  HA  ILE A 214      37.683  12.979 -12.705  1.00  0.00           H  
ATOM   3326  HB  ILE A 214      36.166  15.420 -11.539  1.00  0.00           H  
ATOM   3327 HG13 ILE A 214      38.383  15.459 -12.855  1.00  0.00           H  
ATOM   3328 HG12 ILE A 214      39.204  14.905 -11.381  1.00  0.00           H  
ATOM   3329 HG21 ILE A 214      35.897  14.127  -9.655  1.00  0.00           H  
ATOM   3330 HG22 ILE A 214      37.342  13.064  -9.991  1.00  0.00           H  
ATOM   3331 HG23 ILE A 214      37.501  14.655  -9.402  1.00  0.00           H  
ATOM   3332 HD11 ILE A 214      39.309  17.397 -11.267  1.00  0.00           H  
ATOM   3333 HD12 ILE A 214      37.515  17.422 -11.381  1.00  0.00           H  
ATOM   3334 HD13 ILE A 214      38.287  16.702 -10.020  1.00  0.00           H  
ATOM   3335  N   ASN A 215      35.523  11.716 -11.710  1.00  0.88           N  
ATOM   3336  CA  ASN A 215      34.358  11.133 -11.019  1.00  0.88           C  
ATOM   3337  C   ASN A 215      34.567  11.376  -9.491  1.00  0.88           C  
ATOM   3338  O   ASN A 215      35.704  11.272  -9.058  1.00  0.88           O  
ATOM   3339  CB  ASN A 215      34.184   9.631 -11.324  1.00  0.88           C  
ATOM   3340  CG  ASN A 215      33.790   9.307 -12.822  1.00  0.88           C  
ATOM   3341  OD1 ASN A 215      34.491   9.663 -13.735  1.00  0.88           O  
ATOM   3342  ND2 ASN A 215      32.611   8.674 -13.039  1.00  0.88           N  
ATOM   3343  H   ASN A 215      36.397  11.317 -11.396  1.00  0.00           H  
ATOM   3344  HA  ASN A 215      33.401  11.626 -11.193  1.00  0.00           H  
ATOM   3345  HB3 ASN A 215      33.413   9.174 -10.705  1.00  0.00           H  
ATOM   3346  HB2 ASN A 215      35.075   9.042 -11.105  1.00  0.00           H  
ATOM   3347 HD22 ASN A 215      32.231   8.612 -13.972  1.00  0.00           H  
ATOM   3348 HD21 ASN A 215      31.911   8.551 -12.322  1.00  0.00           H  
ATOM   3349  N   TYR A 216      33.472  11.652  -8.735  1.00  0.90           N  
ATOM   3350  CA  TYR A 216      33.568  12.085  -7.329  1.00  0.90           C  
ATOM   3351  C   TYR A 216      33.040  10.923  -6.480  1.00  0.90           C  
ATOM   3352  O   TYR A 216      31.955  10.428  -6.745  1.00  0.90           O  
ATOM   3353  CB  TYR A 216      32.717  13.338  -7.218  1.00  0.90           C  
ATOM   3354  CG  TYR A 216      33.168  14.479  -8.141  1.00  0.90           C  
ATOM   3355  CD1 TYR A 216      34.264  15.274  -7.765  1.00  0.90           C  
ATOM   3356  CD2 TYR A 216      32.521  14.746  -9.390  1.00  0.90           C  
ATOM   3357  CE1 TYR A 216      34.754  16.324  -8.615  1.00  0.90           C  
ATOM   3358  CE2 TYR A 216      33.014  15.739 -10.246  1.00  0.90           C  
ATOM   3359  CZ  TYR A 216      34.171  16.465  -9.886  1.00  0.90           C  
ATOM   3360  OH  TYR A 216      34.608  17.440 -10.749  1.00  0.90           O  
ATOM   3361  H   TYR A 216      32.509  11.592  -9.035  1.00  0.00           H  
ATOM   3362  HA  TYR A 216      34.578  12.363  -7.028  1.00  0.00           H  
ATOM   3363  HB3 TYR A 216      32.740  13.825  -6.243  1.00  0.00           H  
ATOM   3364  HB2 TYR A 216      31.667  13.114  -7.404  1.00  0.00           H  
ATOM   3365  HD1 TYR A 216      34.753  15.189  -6.806  1.00  0.00           H  
ATOM   3366  HD2 TYR A 216      31.605  14.287  -9.732  1.00  0.00           H  
ATOM   3367  HE1 TYR A 216      35.514  17.038  -8.333  1.00  0.00           H  
ATOM   3368  HE2 TYR A 216      32.685  15.845 -11.268  1.00  0.00           H  
ATOM   3369  HH  TYR A 216      34.330  17.438 -11.668  1.00  0.00           H  
ATOM   3370  N   TYR A 217      33.950  10.523  -5.614  1.00  0.91           N  
ATOM   3371  CA  TYR A 217      33.713   9.303  -4.799  1.00  0.91           C  
ATOM   3372  C   TYR A 217      33.671   9.650  -3.258  1.00  0.91           C  
ATOM   3373  O   TYR A 217      34.074  10.751  -2.842  1.00  0.91           O  
ATOM   3374  CB  TYR A 217      34.758   8.227  -5.199  1.00  0.91           C  
ATOM   3375  CG  TYR A 217      34.632   7.682  -6.612  1.00  0.91           C  
ATOM   3376  CD1 TYR A 217      35.578   8.084  -7.616  1.00  0.91           C  
ATOM   3377  CD2 TYR A 217      33.592   6.754  -6.923  1.00  0.91           C  
ATOM   3378  CE1 TYR A 217      35.459   7.504  -8.885  1.00  0.91           C  
ATOM   3379  CE2 TYR A 217      33.423   6.284  -8.243  1.00  0.91           C  
ATOM   3380  CZ  TYR A 217      34.368   6.711  -9.235  1.00  0.91           C  
ATOM   3381  OH  TYR A 217      34.359   6.217 -10.489  1.00  0.91           O  
ATOM   3382  H   TYR A 217      34.843  10.989  -5.537  1.00  0.00           H  
ATOM   3383  HA  TYR A 217      32.670   8.990  -4.757  1.00  0.00           H  
ATOM   3384  HB3 TYR A 217      34.819   7.406  -4.486  1.00  0.00           H  
ATOM   3385  HB2 TYR A 217      35.699   8.767  -5.088  1.00  0.00           H  
ATOM   3386  HD1 TYR A 217      36.409   8.756  -7.461  1.00  0.00           H  
ATOM   3387  HD2 TYR A 217      32.954   6.314  -6.171  1.00  0.00           H  
ATOM   3388  HE1 TYR A 217      36.250   7.737  -9.581  1.00  0.00           H  
ATOM   3389  HE2 TYR A 217      32.644   5.600  -8.546  1.00  0.00           H  
ATOM   3390  HH  TYR A 217      33.540   5.792 -10.758  1.00  0.00           H  
ATOM   3391  N   TRP A 218      33.028   8.807  -2.470  1.00  0.90           N  
ATOM   3392  CA  TRP A 218      32.702   9.143  -1.092  1.00  0.90           C  
ATOM   3393  C   TRP A 218      32.402   7.992  -0.225  1.00  0.90           C  
ATOM   3394  O   TRP A 218      31.928   6.969  -0.713  1.00  0.90           O  
ATOM   3395  CB  TRP A 218      31.492  10.145  -1.102  1.00  0.90           C  
ATOM   3396  CG  TRP A 218      30.121   9.598  -1.479  1.00  0.90           C  
ATOM   3397  CD1 TRP A 218      29.745   9.462  -2.781  1.00  0.90           C  
ATOM   3398  CD2 TRP A 218      29.030   9.164  -0.722  1.00  0.90           C  
ATOM   3399  NE1 TRP A 218      28.541   8.842  -2.858  1.00  0.90           N  
ATOM   3400  CE2 TRP A 218      28.052   8.597  -1.533  1.00  0.90           C  
ATOM   3401  CE3 TRP A 218      28.767   9.069   0.642  1.00  0.90           C  
ATOM   3402  CZ2 TRP A 218      26.905   7.971  -1.026  1.00  0.90           C  
ATOM   3403  CZ3 TRP A 218      27.587   8.517   1.161  1.00  0.90           C  
ATOM   3404  CH2 TRP A 218      26.653   7.897   0.334  1.00  0.90           C  
ATOM   3405  H   TRP A 218      32.653   7.922  -2.778  1.00  0.00           H  
ATOM   3406  HA  TRP A 218      33.503   9.722  -0.632  1.00  0.00           H  
ATOM   3407  HB3 TRP A 218      31.625  10.947  -1.828  1.00  0.00           H  
ATOM   3408  HB2 TRP A 218      31.421  10.536  -0.087  1.00  0.00           H  
ATOM   3409  HD1 TRP A 218      30.418   9.694  -3.593  1.00  0.00           H  
ATOM   3410  HE1 TRP A 218      28.090   8.616  -3.733  1.00  0.00           H  
ATOM   3411  HE3 TRP A 218      29.451   9.389   1.415  1.00  0.00           H  
ATOM   3412  HZ2 TRP A 218      26.161   7.762  -1.781  1.00  0.00           H  
ATOM   3413  HZ3 TRP A 218      27.415   8.489   2.226  1.00  0.00           H  
ATOM   3414  HH2 TRP A 218      25.715   7.565   0.753  1.00  0.00           H  
ATOM   3415  N   THR A 219      32.595   8.096   1.066  1.00  0.90           N  
ATOM   3416  CA  THR A 219      32.084   7.193   2.135  1.00  0.90           C  
ATOM   3417  C   THR A 219      31.824   8.063   3.378  1.00  0.90           C  
ATOM   3418  O   THR A 219      32.292   9.195   3.521  1.00  0.90           O  
ATOM   3419  CB  THR A 219      33.072   6.022   2.341  1.00  0.90           C  
ATOM   3420  OG1 THR A 219      32.494   5.056   3.131  1.00  0.90           O  
ATOM   3421  CG2 THR A 219      34.421   6.517   2.888  1.00  0.90           C  
ATOM   3422  H   THR A 219      32.912   8.969   1.462  1.00  0.00           H  
ATOM   3423  HA  THR A 219      31.105   6.806   1.849  1.00  0.00           H  
ATOM   3424  HB  THR A 219      33.303   5.601   1.363  1.00  0.00           H  
ATOM   3425  HG1 THR A 219      31.751   4.605   2.724  1.00  0.00           H  
ATOM   3426 HG21 THR A 219      34.431   6.924   3.899  1.00  0.00           H  
ATOM   3427 HG22 THR A 219      35.142   5.704   2.813  1.00  0.00           H  
ATOM   3428 HG23 THR A 219      34.934   7.263   2.282  1.00  0.00           H  
ATOM   3429  N   LEU A 220      31.212   7.447   4.380  1.00  0.88           N  
ATOM   3430  CA  LEU A 220      30.994   8.006   5.705  1.00  0.88           C  
ATOM   3431  C   LEU A 220      32.045   7.313   6.660  1.00  0.88           C  
ATOM   3432  O   LEU A 220      31.964   6.080   6.838  1.00  0.88           O  
ATOM   3433  CB  LEU A 220      29.593   7.645   6.223  1.00  0.88           C  
ATOM   3434  CG  LEU A 220      28.957   8.835   6.988  1.00  0.88           C  
ATOM   3435  CD1 LEU A 220      28.631   9.961   6.026  1.00  0.88           C  
ATOM   3436  CD2 LEU A 220      27.741   8.409   7.874  1.00  0.88           C  
ATOM   3437  H   LEU A 220      31.305   6.441   4.380  1.00  0.00           H  
ATOM   3438  HA  LEU A 220      31.193   9.077   5.722  1.00  0.00           H  
ATOM   3439  HB3 LEU A 220      29.576   6.746   6.837  1.00  0.00           H  
ATOM   3440  HB2 LEU A 220      28.921   7.349   5.417  1.00  0.00           H  
ATOM   3441  HG  LEU A 220      29.779   9.165   7.622  1.00  0.00           H  
ATOM   3442 HD11 LEU A 220      27.645  10.378   6.230  1.00  0.00           H  
ATOM   3443 HD12 LEU A 220      29.358  10.772   6.052  1.00  0.00           H  
ATOM   3444 HD13 LEU A 220      28.635   9.704   4.967  1.00  0.00           H  
ATOM   3445 HD21 LEU A 220      27.967   7.512   8.449  1.00  0.00           H  
ATOM   3446 HD22 LEU A 220      27.646   9.071   8.735  1.00  0.00           H  
ATOM   3447 HD23 LEU A 220      26.798   8.089   7.429  1.00  0.00           H  
ATOM   3448  N   LEU A 221      32.928   8.079   7.191  1.00  0.88           N  
ATOM   3449  CA  LEU A 221      33.943   7.641   8.171  1.00  0.88           C  
ATOM   3450  C   LEU A 221      33.224   7.650   9.522  1.00  0.88           C  
ATOM   3451  O   LEU A 221      33.043   8.749  10.078  1.00  0.88           O  
ATOM   3452  CB  LEU A 221      35.181   8.493   8.022  1.00  0.88           C  
ATOM   3453  CG  LEU A 221      36.256   8.151   9.021  1.00  0.88           C  
ATOM   3454  CD1 LEU A 221      36.684   6.657   9.072  1.00  0.88           C  
ATOM   3455  CD2 LEU A 221      37.467   9.090   8.816  1.00  0.88           C  
ATOM   3456  H   LEU A 221      32.704   9.064   7.183  1.00  0.00           H  
ATOM   3457  HA  LEU A 221      34.077   6.585   7.937  1.00  0.00           H  
ATOM   3458  HB3 LEU A 221      34.882   9.523   8.214  1.00  0.00           H  
ATOM   3459  HB2 LEU A 221      35.523   8.400   6.992  1.00  0.00           H  
ATOM   3460  HG  LEU A 221      35.948   8.472  10.016  1.00  0.00           H  
ATOM   3461 HD11 LEU A 221      35.918   5.914   8.853  1.00  0.00           H  
ATOM   3462 HD12 LEU A 221      37.530   6.371   8.447  1.00  0.00           H  
ATOM   3463 HD13 LEU A 221      36.974   6.445  10.101  1.00  0.00           H  
ATOM   3464 HD21 LEU A 221      37.355  10.026   9.361  1.00  0.00           H  
ATOM   3465 HD22 LEU A 221      38.440   8.741   9.163  1.00  0.00           H  
ATOM   3466 HD23 LEU A 221      37.589   9.210   7.740  1.00  0.00           H  
ATOM   3467  N   GLU A 222      32.789   6.504  10.023  1.00  0.85           N  
ATOM   3468  CA  GLU A 222      31.965   6.358  11.226  1.00  0.85           C  
ATOM   3469  C   GLU A 222      32.883   6.466  12.474  1.00  0.85           C  
ATOM   3470  O   GLU A 222      34.100   6.209  12.393  1.00  0.85           O  
ATOM   3471  CB  GLU A 222      31.241   5.032  11.191  1.00  0.85           C  
ATOM   3472  CG  GLU A 222      30.205   5.012  10.008  1.00  0.85           C  
ATOM   3473  CD  GLU A 222      29.442   3.660   9.905  1.00  0.85           C  
ATOM   3474  OE1 GLU A 222      28.867   3.416   8.849  1.00  0.85           O  
ATOM   3475  OE2 GLU A 222      29.276   2.934  10.896  1.00  0.85           O1-
ATOM   3476  H   GLU A 222      33.191   5.696   9.570  1.00  0.00           H  
ATOM   3477  HA  GLU A 222      31.201   7.135  11.191  1.00  0.00           H  
ATOM   3478  HB3 GLU A 222      30.816   4.779  12.162  1.00  0.00           H  
ATOM   3479  HB2 GLU A 222      31.981   4.232  11.156  1.00  0.00           H  
ATOM   3480  HG3 GLU A 222      30.584   5.240   9.013  1.00  0.00           H  
ATOM   3481  HG2 GLU A 222      29.383   5.702  10.202  1.00  0.00           H  
ATOM   3482  N   PRO A 223      32.415   6.979  13.649  1.00  0.89           N  
ATOM   3483  CA  PRO A 223      33.170   7.059  14.888  1.00  0.89           C  
ATOM   3484  C   PRO A 223      34.122   5.956  15.311  1.00  0.89           C  
ATOM   3485  O   PRO A 223      33.743   4.784  15.195  1.00  0.89           O  
ATOM   3486  CB  PRO A 223      32.052   7.256  15.941  1.00  0.89           C  
ATOM   3487  CG  PRO A 223      30.959   8.011  15.204  1.00  0.89           C  
ATOM   3488  CD  PRO A 223      31.011   7.557  13.815  1.00  0.89           C  
ATOM   3489  HA  PRO A 223      33.680   8.020  14.944  1.00  0.00           H  
ATOM   3490  HB3 PRO A 223      32.313   7.797  16.850  1.00  0.00           H  
ATOM   3491  HB2 PRO A 223      31.560   6.348  16.289  1.00  0.00           H  
ATOM   3492  HG3 PRO A 223      31.228   9.066  15.214  1.00  0.00           H  
ATOM   3493  HG2 PRO A 223      30.024   7.839  15.738  1.00  0.00           H  
ATOM   3494  HD2 PRO A 223      30.316   6.720  13.872  1.00  0.00           H  
ATOM   3495  HD3 PRO A 223      30.758   8.294  13.054  1.00  0.00           H  
ATOM   3496  N   GLY A 224      35.381   6.281  15.687  1.00  0.90           N  
ATOM   3497  CA  GLY A 224      36.342   5.272  16.169  1.00  0.90           C  
ATOM   3498  C   GLY A 224      37.098   4.719  14.918  1.00  0.90           C  
ATOM   3499  O   GLY A 224      38.304   4.485  15.018  1.00  0.90           O  
ATOM   3500  H   GLY A 224      35.714   7.232  15.759  1.00  0.00           H  
ATOM   3501  HA3 GLY A 224      35.828   4.534  16.784  1.00  0.00           H  
ATOM   3502  HA2 GLY A 224      37.068   5.760  16.820  1.00  0.00           H  
ATOM   3503  N   ASP A 225      36.472   4.589  13.761  1.00  0.89           N  
ATOM   3504  CA  ASP A 225      37.077   4.073  12.599  1.00  0.89           C  
ATOM   3505  C   ASP A 225      38.258   4.901  12.062  1.00  0.89           C  
ATOM   3506  O   ASP A 225      38.427   6.035  12.477  1.00  0.89           O  
ATOM   3507  CB  ASP A 225      36.102   3.723  11.415  1.00  0.89           C  
ATOM   3508  CG  ASP A 225      35.198   2.526  11.721  1.00  0.89           C  
ATOM   3509  OD1 ASP A 225      34.439   2.240  10.778  1.00  0.89           O  
ATOM   3510  OD2 ASP A 225      35.315   1.862  12.757  1.00  0.89           O1-
ATOM   3511  H   ASP A 225      35.473   4.730  13.731  1.00  0.00           H  
ATOM   3512  HA  ASP A 225      37.499   3.081  12.760  1.00  0.00           H  
ATOM   3513  HB3 ASP A 225      36.709   3.565  10.524  1.00  0.00           H  
ATOM   3514  HB2 ASP A 225      35.556   4.633  11.165  1.00  0.00           H  
ATOM   3515  N   THR A 226      39.045   4.243  11.206  1.00  0.89           N  
ATOM   3516  CA  THR A 226      40.162   4.892  10.550  1.00  0.89           C  
ATOM   3517  C   THR A 226      39.970   4.761   9.040  1.00  0.89           C  
ATOM   3518  O   THR A 226      39.223   3.858   8.677  1.00  0.89           O  
ATOM   3519  CB  THR A 226      41.520   4.140  10.953  1.00  0.89           C  
ATOM   3520  OG1 THR A 226      41.711   4.117  12.389  1.00  0.89           O  
ATOM   3521  CG2 THR A 226      42.793   4.703  10.304  1.00  0.89           C  
ATOM   3522  H   THR A 226      38.806   3.297  10.948  1.00  0.00           H  
ATOM   3523  HA  THR A 226      40.224   5.959  10.762  1.00  0.00           H  
ATOM   3524  HB  THR A 226      41.359   3.112  10.629  1.00  0.00           H  
ATOM   3525  HG1 THR A 226      40.998   3.635  12.813  1.00  0.00           H  
ATOM   3526 HG21 THR A 226      43.645   4.106  10.627  1.00  0.00           H  
ATOM   3527 HG22 THR A 226      42.819   4.527   9.229  1.00  0.00           H  
ATOM   3528 HG23 THR A 226      42.988   5.762  10.473  1.00  0.00           H  
ATOM   3529  N   ILE A 227      40.468   5.675   8.155  1.00  0.89           N  
ATOM   3530  CA  ILE A 227      40.541   5.480   6.693  1.00  0.89           C  
ATOM   3531  C   ILE A 227      42.023   5.622   6.243  1.00  0.89           C  
ATOM   3532  O   ILE A 227      42.755   6.272   6.980  1.00  0.89           O  
ATOM   3533  CB  ILE A 227      39.665   6.522   5.999  1.00  0.89           C  
ATOM   3534  CG1 ILE A 227      39.533   6.429   4.402  1.00  0.89           C  
ATOM   3535  CG2 ILE A 227      39.792   8.054   6.412  1.00  0.89           C  
ATOM   3536  CD1 ILE A 227      38.086   6.837   4.058  1.00  0.89           C  
ATOM   3537  H   ILE A 227      41.025   6.427   8.535  1.00  0.00           H  
ATOM   3538  HA  ILE A 227      40.344   4.447   6.407  1.00  0.00           H  
ATOM   3539  HB  ILE A 227      38.635   6.297   6.274  1.00  0.00           H  
ATOM   3540 HG13 ILE A 227      39.838   5.497   3.925  1.00  0.00           H  
ATOM   3541 HG12 ILE A 227      40.217   7.134   3.931  1.00  0.00           H  
ATOM   3542 HG21 ILE A 227      39.855   8.164   7.495  1.00  0.00           H  
ATOM   3543 HG22 ILE A 227      40.685   8.529   6.007  1.00  0.00           H  
ATOM   3544 HG23 ILE A 227      38.900   8.619   6.141  1.00  0.00           H  
ATOM   3545 HD11 ILE A 227      37.722   7.708   4.603  1.00  0.00           H  
ATOM   3546 HD12 ILE A 227      38.057   7.115   3.005  1.00  0.00           H  
ATOM   3547 HD13 ILE A 227      37.336   6.068   4.240  1.00  0.00           H  
ATOM   3548  N   ILE A 228      42.382   4.978   5.107  1.00  0.87           N  
ATOM   3549  CA  ILE A 228      43.660   5.144   4.394  1.00  0.87           C  
ATOM   3550  C   ILE A 228      43.393   5.576   2.899  1.00  0.87           C  
ATOM   3551  O   ILE A 228      42.477   5.068   2.285  1.00  0.87           O  
ATOM   3552  CB  ILE A 228      44.571   3.862   4.439  1.00  0.87           C  
ATOM   3553  CG1 ILE A 228      44.573   3.129   5.868  1.00  0.87           C  
ATOM   3554  CG2 ILE A 228      45.827   4.060   3.744  1.00  0.87           C  
ATOM   3555  CD1 ILE A 228      45.643   1.971   5.969  1.00  0.87           C  
ATOM   3556  H   ILE A 228      41.724   4.432   4.570  1.00  0.00           H  
ATOM   3557  HA  ILE A 228      44.258   5.840   4.983  1.00  0.00           H  
ATOM   3558  HB  ILE A 228      44.088   3.180   3.740  1.00  0.00           H  
ATOM   3559 HG13 ILE A 228      43.590   2.692   6.044  1.00  0.00           H  
ATOM   3560 HG12 ILE A 228      44.861   3.890   6.593  1.00  0.00           H  
ATOM   3561 HG21 ILE A 228      45.675   4.442   2.736  1.00  0.00           H  
ATOM   3562 HG22 ILE A 228      46.568   4.704   4.220  1.00  0.00           H  
ATOM   3563 HG23 ILE A 228      46.455   3.194   3.536  1.00  0.00           H  
ATOM   3564 HD11 ILE A 228      45.591   1.338   6.854  1.00  0.00           H  
ATOM   3565 HD12 ILE A 228      45.558   1.306   5.110  1.00  0.00           H  
ATOM   3566 HD13 ILE A 228      46.629   2.434   5.919  1.00  0.00           H  
ATOM   3567  N   PHE A 229      44.070   6.608   2.363  1.00  0.89           N  
ATOM   3568  CA  PHE A 229      44.113   6.969   0.941  1.00  0.89           C  
ATOM   3569  C   PHE A 229      45.495   6.533   0.421  1.00  0.89           C  
ATOM   3570  O   PHE A 229      46.468   7.147   0.867  1.00  0.89           O  
ATOM   3571  CB  PHE A 229      43.991   8.526   0.848  1.00  0.89           C  
ATOM   3572  CG  PHE A 229      42.692   9.141   1.264  1.00  0.89           C  
ATOM   3573  CD1 PHE A 229      41.613   9.238   0.391  1.00  0.89           C  
ATOM   3574  CD2 PHE A 229      42.453   9.508   2.606  1.00  0.89           C  
ATOM   3575  CE1 PHE A 229      40.351   9.741   0.783  1.00  0.89           C  
ATOM   3576  CE2 PHE A 229      41.182   9.841   3.040  1.00  0.89           C  
ATOM   3577  CZ  PHE A 229      40.140   9.995   2.127  1.00  0.89           C  
ATOM   3578  H   PHE A 229      44.820   7.004   2.912  1.00  0.00           H  
ATOM   3579  HA  PHE A 229      43.317   6.537   0.334  1.00  0.00           H  
ATOM   3580  HB3 PHE A 229      44.098   8.766  -0.209  1.00  0.00           H  
ATOM   3581  HB2 PHE A 229      44.763   8.945   1.493  1.00  0.00           H  
ATOM   3582  HD1 PHE A 229      41.841   9.100  -0.655  1.00  0.00           H  
ATOM   3583  HD2 PHE A 229      43.225   9.349   3.344  1.00  0.00           H  
ATOM   3584  HE1 PHE A 229      39.527   9.684   0.088  1.00  0.00           H  
ATOM   3585  HE2 PHE A 229      40.934  10.190   4.032  1.00  0.00           H  
ATOM   3586  HZ  PHE A 229      39.150  10.242   2.480  1.00  0.00           H  
ATOM   3587  N   GLU A 230      45.519   5.530  -0.509  1.00  0.84           N  
ATOM   3588  CA  GLU A 230      46.663   5.133  -1.285  1.00  0.84           C  
ATOM   3589  C   GLU A 230      46.451   5.494  -2.731  1.00  0.84           C  
ATOM   3590  O   GLU A 230      45.327   5.634  -3.103  1.00  0.84           O  
ATOM   3591  CB  GLU A 230      46.758   3.544  -1.181  1.00  0.84           C  
ATOM   3592  CG  GLU A 230      47.370   3.055   0.152  1.00  0.84           C  
ATOM   3593  CD  GLU A 230      47.234   1.575   0.429  1.00  0.84           C  
ATOM   3594  OE1 GLU A 230      46.648   0.878  -0.426  1.00  0.84           O  
ATOM   3595  OE2 GLU A 230      47.894   1.049   1.296  1.00  0.84           O1-
ATOM   3596  H   GLU A 230      44.683   5.069  -0.837  1.00  0.00           H  
ATOM   3597  HA  GLU A 230      47.543   5.665  -0.923  1.00  0.00           H  
ATOM   3598  HB3 GLU A 230      47.267   3.055  -2.012  1.00  0.00           H  
ATOM   3599  HB2 GLU A 230      45.765   3.096  -1.214  1.00  0.00           H  
ATOM   3600  HG3 GLU A 230      46.708   3.581   0.840  1.00  0.00           H  
ATOM   3601  HG2 GLU A 230      48.367   3.492   0.218  1.00  0.00           H  
ATOM   3602  N   ALA A 231      47.540   5.693  -3.504  1.00  0.92           N  
ATOM   3603  CA  ALA A 231      47.512   6.296  -4.852  1.00  0.92           C  
ATOM   3604  C   ALA A 231      48.925   6.289  -5.420  1.00  0.92           C  
ATOM   3605  O   ALA A 231      49.922   6.563  -4.739  1.00  0.92           O  
ATOM   3606  CB  ALA A 231      46.850   7.720  -4.818  1.00  0.92           C  
ATOM   3607  H   ALA A 231      48.391   5.569  -2.976  1.00  0.00           H  
ATOM   3608  HA  ALA A 231      46.885   5.646  -5.462  1.00  0.00           H  
ATOM   3609  HB1 ALA A 231      47.333   8.279  -4.016  1.00  0.00           H  
ATOM   3610  HB2 ALA A 231      47.014   8.276  -5.740  1.00  0.00           H  
ATOM   3611  HB3 ALA A 231      45.794   7.753  -4.552  1.00  0.00           H  
ATOM   3612  N   ASN A 232      48.979   6.066  -6.734  1.00  0.86           N  
ATOM   3613  CA  ASN A 232      50.168   6.025  -7.614  1.00  0.86           C  
ATOM   3614  C   ASN A 232      50.030   7.310  -8.480  1.00  0.86           C  
ATOM   3615  O   ASN A 232      51.064   7.676  -9.064  1.00  0.86           O  
ATOM   3616  CB  ASN A 232      50.338   4.664  -8.435  1.00  0.86           C  
ATOM   3617  CG  ASN A 232      50.806   3.514  -7.535  1.00  0.86           C  
ATOM   3618  OD1 ASN A 232      49.858   2.988  -6.931  1.00  0.86           O  
ATOM   3619  ND2 ASN A 232      52.088   3.172  -7.451  1.00  0.86           N  
ATOM   3620  H   ASN A 232      48.105   5.879  -7.205  1.00  0.00           H  
ATOM   3621  HA  ASN A 232      50.955   6.250  -6.894  1.00  0.00           H  
ATOM   3622  HB3 ASN A 232      51.090   4.905  -9.185  1.00  0.00           H  
ATOM   3623  HB2 ASN A 232      49.425   4.397  -8.967  1.00  0.00           H  
ATOM   3624 HD22 ASN A 232      52.360   2.336  -6.953  1.00  0.00           H  
ATOM   3625 HD21 ASN A 232      52.793   3.686  -7.959  1.00  0.00           H  
ATOM   3626  N   GLY A 233      48.889   8.031  -8.479  1.00  0.93           N  
ATOM   3627  CA  GLY A 233      48.629   9.285  -9.209  1.00  0.93           C  
ATOM   3628  C   GLY A 233      47.121   9.467  -9.239  1.00  0.93           C  
ATOM   3629  O   GLY A 233      46.362   8.606  -8.797  1.00  0.93           O  
ATOM   3630  H   GLY A 233      48.065   7.705  -7.996  1.00  0.00           H  
ATOM   3631  HA3 GLY A 233      49.069   9.042 -10.175  1.00  0.00           H  
ATOM   3632  HA2 GLY A 233      49.097  10.111  -8.672  1.00  0.00           H  
ATOM   3633  N   ASN A 234      46.678  10.627  -9.810  1.00  0.91           N  
ATOM   3634  CA  ASN A 234      45.306  11.007 -10.320  1.00  0.91           C  
ATOM   3635  C   ASN A 234      44.371  11.058  -9.157  1.00  0.91           C  
ATOM   3636  O   ASN A 234      43.174  10.902  -9.333  1.00  0.91           O  
ATOM   3637  CB  ASN A 234      44.690  10.008 -11.351  1.00  0.91           C  
ATOM   3638  CG  ASN A 234      45.596   9.932 -12.649  1.00  0.91           C  
ATOM   3639  OD1 ASN A 234      46.796   9.694 -12.512  1.00  0.91           O  
ATOM   3640  ND2 ASN A 234      45.010  10.237 -13.794  1.00  0.91           N  
ATOM   3641  H   ASN A 234      47.432  11.194 -10.169  1.00  0.00           H  
ATOM   3642  HA  ASN A 234      45.435  12.016 -10.709  1.00  0.00           H  
ATOM   3643  HB3 ASN A 234      43.669  10.274 -11.626  1.00  0.00           H  
ATOM   3644  HB2 ASN A 234      44.705   9.066 -10.803  1.00  0.00           H  
ATOM   3645 HD22 ASN A 234      45.495  10.071 -14.664  1.00  0.00           H  
ATOM   3646 HD21 ASN A 234      44.003  10.280 -13.855  1.00  0.00           H  
ATOM   3647  N   LEU A 235      44.818  11.277  -7.946  1.00  0.93           N  
ATOM   3648  CA  LEU A 235      43.973  11.512  -6.776  1.00  0.93           C  
ATOM   3649  C   LEU A 235      43.592  12.976  -6.675  1.00  0.93           C  
ATOM   3650  O   LEU A 235      44.401  13.876  -6.439  1.00  0.93           O  
ATOM   3651  CB  LEU A 235      44.613  10.951  -5.471  1.00  0.93           C  
ATOM   3652  CG  LEU A 235      43.703  11.101  -4.212  1.00  0.93           C  
ATOM   3653  CD1 LEU A 235      42.237  10.648  -4.358  1.00  0.93           C  
ATOM   3654  CD2 LEU A 235      44.416  10.467  -2.972  1.00  0.93           C  
ATOM   3655  H   LEU A 235      45.821  11.326  -7.843  1.00  0.00           H  
ATOM   3656  HA  LEU A 235      43.105  10.853  -6.785  1.00  0.00           H  
ATOM   3657  HB3 LEU A 235      45.578  11.412  -5.263  1.00  0.00           H  
ATOM   3658  HB2 LEU A 235      44.770   9.898  -5.709  1.00  0.00           H  
ATOM   3659  HG  LEU A 235      43.707  12.181  -4.063  1.00  0.00           H  
ATOM   3660 HD11 LEU A 235      41.953  10.124  -5.271  1.00  0.00           H  
ATOM   3661 HD12 LEU A 235      41.916   9.871  -3.664  1.00  0.00           H  
ATOM   3662 HD13 LEU A 235      41.417  11.341  -4.171  1.00  0.00           H  
ATOM   3663 HD21 LEU A 235      44.375  11.094  -2.081  1.00  0.00           H  
ATOM   3664 HD22 LEU A 235      44.000   9.466  -2.864  1.00  0.00           H  
ATOM   3665 HD23 LEU A 235      45.480  10.336  -3.167  1.00  0.00           H  
ATOM   3666  N   ILE A 236      42.278  13.285  -6.604  1.00  0.92           N  
ATOM   3667  CA  ILE A 236      41.706  14.628  -6.281  1.00  0.92           C  
ATOM   3668  C   ILE A 236      41.283  14.567  -4.723  1.00  0.92           C  
ATOM   3669  O   ILE A 236      40.152  14.161  -4.499  1.00  0.92           O  
ATOM   3670  CB  ILE A 236      40.368  14.983  -7.056  1.00  0.92           C  
ATOM   3671  CG1 ILE A 236      40.490  14.840  -8.529  1.00  0.92           C  
ATOM   3672  CG2 ILE A 236      39.692  16.273  -6.661  1.00  0.92           C  
ATOM   3673  CD1 ILE A 236      41.483  15.863  -9.242  1.00  0.92           C  
ATOM   3674  H   ILE A 236      41.616  12.529  -6.705  1.00  0.00           H  
ATOM   3675  HA  ILE A 236      42.370  15.486  -6.380  1.00  0.00           H  
ATOM   3676  HB  ILE A 236      39.681  14.172  -6.815  1.00  0.00           H  
ATOM   3677 HG13 ILE A 236      39.473  15.095  -8.829  1.00  0.00           H  
ATOM   3678 HG12 ILE A 236      40.694  13.806  -8.805  1.00  0.00           H  
ATOM   3679 HG21 ILE A 236      38.656  16.262  -6.999  1.00  0.00           H  
ATOM   3680 HG22 ILE A 236      39.752  16.424  -5.584  1.00  0.00           H  
ATOM   3681 HG23 ILE A 236      40.164  17.187  -7.022  1.00  0.00           H  
ATOM   3682 HD11 ILE A 236      41.194  16.106 -10.264  1.00  0.00           H  
ATOM   3683 HD12 ILE A 236      41.630  16.845  -8.793  1.00  0.00           H  
ATOM   3684 HD13 ILE A 236      42.473  15.415  -9.331  1.00  0.00           H  
ATOM   3685  N   ALA A 237      42.161  14.830  -3.752  1.00  0.95           N  
ATOM   3686  CA  ALA A 237      41.993  14.464  -2.369  1.00  0.95           C  
ATOM   3687  C   ALA A 237      40.986  15.436  -1.611  1.00  0.95           C  
ATOM   3688  O   ALA A 237      40.606  16.466  -2.209  1.00  0.95           O  
ATOM   3689  CB  ALA A 237      43.387  14.293  -1.690  1.00  0.95           C  
ATOM   3690  H   ALA A 237      42.983  15.341  -4.039  1.00  0.00           H  
ATOM   3691  HA  ALA A 237      41.561  13.463  -2.366  1.00  0.00           H  
ATOM   3692  HB1 ALA A 237      43.704  13.255  -1.785  1.00  0.00           H  
ATOM   3693  HB2 ALA A 237      44.214  14.887  -2.077  1.00  0.00           H  
ATOM   3694  HB3 ALA A 237      43.377  14.510  -0.622  1.00  0.00           H  
ATOM   3695  N   PRO A 238      40.514  15.020  -0.415  1.00  0.95           N  
ATOM   3696  CA  PRO A 238      39.832  15.956   0.502  1.00  0.95           C  
ATOM   3697  C   PRO A 238      40.778  17.058   1.112  1.00  0.95           C  
ATOM   3698  O   PRO A 238      41.849  16.740   1.671  1.00  0.95           O  
ATOM   3699  CB  PRO A 238      39.338  15.013   1.564  1.00  0.95           C  
ATOM   3700  CG  PRO A 238      40.144  13.721   1.544  1.00  0.95           C  
ATOM   3701  CD  PRO A 238      40.793  13.669   0.175  1.00  0.95           C  
ATOM   3702  HA  PRO A 238      39.117  16.508  -0.109  1.00  0.00           H  
ATOM   3703  HB3 PRO A 238      38.296  14.810   1.318  1.00  0.00           H  
ATOM   3704  HB2 PRO A 238      39.244  15.587   2.486  1.00  0.00           H  
ATOM   3705  HG3 PRO A 238      39.474  12.885   1.744  1.00  0.00           H  
ATOM   3706  HG2 PRO A 238      40.880  13.694   2.348  1.00  0.00           H  
ATOM   3707  HD2 PRO A 238      41.838  13.416   0.355  1.00  0.00           H  
ATOM   3708  HD3 PRO A 238      40.283  12.928  -0.440  1.00  0.00           H  
ATOM   3709  N   ARG A 239      40.421  18.391   1.011  1.00  0.86           N  
ATOM   3710  CA  ARG A 239      40.932  19.434   1.886  1.00  0.86           C  
ATOM   3711  C   ARG A 239      40.114  19.568   3.136  1.00  0.86           C  
ATOM   3712  O   ARG A 239      40.626  19.755   4.269  1.00  0.86           O  
ATOM   3713  CB  ARG A 239      40.964  20.849   1.155  1.00  0.86           C  
ATOM   3714  CG  ARG A 239      41.529  22.016   1.995  1.00  0.86           C  
ATOM   3715  CD  ARG A 239      41.504  23.390   1.304  1.00  0.86           C  
ATOM   3716  NE  ARG A 239      41.877  24.469   2.229  1.00  0.86           N  
ATOM   3717  CZ  ARG A 239      42.155  25.670   1.697  1.00  0.86           C  
ATOM   3718  NH1 ARG A 239      42.580  26.650   2.514  1.00  0.86           N  
ATOM   3719  NH2 ARG A 239      42.083  26.049   0.375  1.00  0.86           N1+
ATOM   3720  H   ARG A 239      39.538  18.529   0.539  1.00  0.00           H  
ATOM   3721  HA  ARG A 239      41.944  19.311   2.272  1.00  0.00           H  
ATOM   3722  HB3 ARG A 239      39.940  21.117   0.892  1.00  0.00           H  
ATOM   3723  HB2 ARG A 239      41.414  20.746   0.168  1.00  0.00           H  
ATOM   3724  HG3 ARG A 239      42.560  21.727   2.201  1.00  0.00           H  
ATOM   3725  HG2 ARG A 239      41.057  22.219   2.956  1.00  0.00           H  
ATOM   3726  HD3 ARG A 239      40.547  23.591   0.823  1.00  0.00           H  
ATOM   3727  HD2 ARG A 239      42.159  23.356   0.434  1.00  0.00           H  
ATOM   3728  HE  ARG A 239      42.059  24.298   3.207  1.00  0.00           H  
ATOM   3729 HH12 ARG A 239      42.733  27.594   2.189  1.00  0.00           H  
ATOM   3730 HH11 ARG A 239      42.755  26.453   3.488  1.00  0.00           H  
ATOM   3731 HH22 ARG A 239      42.588  26.817  -0.044  1.00  0.00           H  
ATOM   3732 HH21 ARG A 239      41.451  25.524  -0.212  1.00  0.00           H  
ATOM   3733  N   TYR A 240      38.745  19.351   2.969  1.00  0.89           N  
ATOM   3734  CA  TYR A 240      37.790  19.562   3.993  1.00  0.89           C  
ATOM   3735  C   TYR A 240      36.879  18.344   4.029  1.00  0.89           C  
ATOM   3736  O   TYR A 240      36.682  17.575   3.055  1.00  0.89           O  
ATOM   3737  CB  TYR A 240      36.902  20.753   3.649  1.00  0.89           C  
ATOM   3738  CG  TYR A 240      37.447  22.095   4.057  1.00  0.89           C  
ATOM   3739  CD1 TYR A 240      38.226  22.884   3.164  1.00  0.89           C  
ATOM   3740  CD2 TYR A 240      37.274  22.528   5.356  1.00  0.89           C  
ATOM   3741  CE1 TYR A 240      38.593  24.168   3.502  1.00  0.89           C  
ATOM   3742  CE2 TYR A 240      37.675  23.809   5.733  1.00  0.89           C  
ATOM   3743  CZ  TYR A 240      38.263  24.691   4.782  1.00  0.89           C  
ATOM   3744  OH  TYR A 240      38.665  25.998   5.120  1.00  0.89           O  
ATOM   3745  H   TYR A 240      38.513  19.023   2.042  1.00  0.00           H  
ATOM   3746  HA  TYR A 240      38.262  19.753   4.957  1.00  0.00           H  
ATOM   3747  HB3 TYR A 240      35.882  20.684   4.027  1.00  0.00           H  
ATOM   3748  HB2 TYR A 240      36.781  20.766   2.566  1.00  0.00           H  
ATOM   3749  HD1 TYR A 240      38.572  22.508   2.213  1.00  0.00           H  
ATOM   3750  HD2 TYR A 240      36.669  21.962   6.049  1.00  0.00           H  
ATOM   3751  HE1 TYR A 240      39.201  24.721   2.802  1.00  0.00           H  
ATOM   3752  HE2 TYR A 240      37.399  24.234   6.687  1.00  0.00           H  
ATOM   3753  HH  TYR A 240      38.350  26.300   5.975  1.00  0.00           H  
ATOM   3754  N   ALA A 241      36.318  18.190   5.242  1.00  0.92           N  
ATOM   3755  CA  ALA A 241      35.277  17.206   5.491  1.00  0.92           C  
ATOM   3756  C   ALA A 241      34.090  17.720   6.335  1.00  0.92           C  
ATOM   3757  O   ALA A 241      34.208  18.755   6.975  1.00  0.92           O  
ATOM   3758  CB  ALA A 241      35.929  15.987   6.195  1.00  0.92           C  
ATOM   3759  H   ALA A 241      36.453  18.656   6.127  1.00  0.00           H  
ATOM   3760  HA  ALA A 241      34.819  16.919   4.545  1.00  0.00           H  
ATOM   3761  HB1 ALA A 241      36.088  16.301   7.226  1.00  0.00           H  
ATOM   3762  HB2 ALA A 241      35.267  15.121   6.192  1.00  0.00           H  
ATOM   3763  HB3 ALA A 241      36.822  15.763   5.613  1.00  0.00           H  
ATOM   3764  N   PHE A 242      33.058  16.878   6.368  1.00  0.87           N  
ATOM   3765  CA  PHE A 242      31.778  17.293   6.971  1.00  0.87           C  
ATOM   3766  C   PHE A 242      31.411  16.370   8.127  1.00  0.87           C  
ATOM   3767  O   PHE A 242      30.958  15.229   7.876  1.00  0.87           O  
ATOM   3768  CB  PHE A 242      30.728  17.252   5.828  1.00  0.87           C  
ATOM   3769  CG  PHE A 242      31.025  18.215   4.730  1.00  0.87           C  
ATOM   3770  CD1 PHE A 242      30.667  19.573   4.838  1.00  0.87           C  
ATOM   3771  CD2 PHE A 242      31.796  17.847   3.654  1.00  0.87           C  
ATOM   3772  CE1 PHE A 242      30.884  20.445   3.811  1.00  0.87           C  
ATOM   3773  CE2 PHE A 242      32.107  18.724   2.662  1.00  0.87           C  
ATOM   3774  CZ  PHE A 242      31.627  20.086   2.648  1.00  0.87           C  
ATOM   3775  H   PHE A 242      33.041  16.105   5.719  1.00  0.00           H  
ATOM   3776  HA  PHE A 242      31.707  18.270   7.450  1.00  0.00           H  
ATOM   3777  HB3 PHE A 242      29.698  17.439   6.130  1.00  0.00           H  
ATOM   3778  HB2 PHE A 242      30.729  16.213   5.499  1.00  0.00           H  
ATOM   3779  HD1 PHE A 242      30.128  20.016   5.662  1.00  0.00           H  
ATOM   3780  HD2 PHE A 242      32.209  16.849   3.632  1.00  0.00           H  
ATOM   3781  HE1 PHE A 242      30.702  21.479   4.063  1.00  0.00           H  
ATOM   3782  HE2 PHE A 242      32.771  18.525   1.834  1.00  0.00           H  
ATOM   3783  HZ  PHE A 242      31.803  20.842   1.897  1.00  0.00           H  
ATOM   3784  N   ALA A 243      31.604  16.811   9.360  1.00  0.90           N  
ATOM   3785  CA  ALA A 243      31.173  16.093  10.583  1.00  0.90           C  
ATOM   3786  C   ALA A 243      29.688  16.407  10.794  1.00  0.90           C  
ATOM   3787  O   ALA A 243      29.385  17.513  11.300  1.00  0.90           O  
ATOM   3788  CB  ALA A 243      31.987  16.497  11.800  1.00  0.90           C  
ATOM   3789  H   ALA A 243      32.007  17.736   9.408  1.00  0.00           H  
ATOM   3790  HA  ALA A 243      31.237  15.016  10.434  1.00  0.00           H  
ATOM   3791  HB1 ALA A 243      32.047  17.583  11.874  1.00  0.00           H  
ATOM   3792  HB2 ALA A 243      31.604  16.209  12.778  1.00  0.00           H  
ATOM   3793  HB3 ALA A 243      33.049  16.251  11.795  1.00  0.00           H  
ATOM   3794  N   LEU A 244      28.924  15.379  10.460  1.00  0.86           N  
ATOM   3795  CA  LEU A 244      27.455  15.559  10.444  1.00  0.86           C  
ATOM   3796  C   LEU A 244      26.686  15.621  11.815  1.00  0.86           C  
ATOM   3797  O   LEU A 244      27.022  14.911  12.752  1.00  0.86           O  
ATOM   3798  CB  LEU A 244      26.807  14.369   9.664  1.00  0.86           C  
ATOM   3799  CG  LEU A 244      27.324  13.976   8.226  1.00  0.86           C  
ATOM   3800  CD1 LEU A 244      26.494  12.781   7.590  1.00  0.86           C  
ATOM   3801  CD2 LEU A 244      27.361  15.093   7.233  1.00  0.86           C  
ATOM   3802  H   LEU A 244      29.281  14.504  10.104  1.00  0.00           H  
ATOM   3803  HA  LEU A 244      27.214  16.505   9.959  1.00  0.00           H  
ATOM   3804  HB3 LEU A 244      25.737  14.515   9.516  1.00  0.00           H  
ATOM   3805  HB2 LEU A 244      26.878  13.486  10.298  1.00  0.00           H  
ATOM   3806  HG  LEU A 244      28.357  13.629   8.243  1.00  0.00           H  
ATOM   3807 HD11 LEU A 244      25.416  12.945   7.586  1.00  0.00           H  
ATOM   3808 HD12 LEU A 244      26.787  12.621   6.553  1.00  0.00           H  
ATOM   3809 HD13 LEU A 244      26.721  11.802   8.013  1.00  0.00           H  
ATOM   3810 HD21 LEU A 244      27.036  14.787   6.239  1.00  0.00           H  
ATOM   3811 HD22 LEU A 244      26.815  15.950   7.628  1.00  0.00           H  
ATOM   3812 HD23 LEU A 244      28.410  15.366   7.118  1.00  0.00           H  
ATOM   3813  N   SER A 245      25.503  16.275  11.716  1.00  0.85           N  
ATOM   3814  CA  SER A 245      24.523  16.123  12.815  1.00  0.85           C  
ATOM   3815  C   SER A 245      23.141  15.857  12.124  1.00  0.85           C  
ATOM   3816  O   SER A 245      22.753  16.644  11.247  1.00  0.85           O  
ATOM   3817  CB  SER A 245      24.563  17.404  13.587  1.00  0.85           C  
ATOM   3818  OG  SER A 245      25.637  17.402  14.642  1.00  0.85           O  
ATOM   3819  H   SER A 245      25.346  16.998  11.029  1.00  0.00           H  
ATOM   3820  HA  SER A 245      24.709  15.203  13.369  1.00  0.00           H  
ATOM   3821  HB3 SER A 245      23.574  17.691  13.945  1.00  0.00           H  
ATOM   3822  HB2 SER A 245      24.705  18.180  12.836  1.00  0.00           H  
ATOM   3823  HG  SER A 245      26.507  17.440  14.239  1.00  0.00           H  
ATOM   3824  N   ARG A 246      22.342  14.906  12.638  1.00  0.71           N  
ATOM   3825  CA  ARG A 246      21.105  14.449  12.068  1.00  0.71           C  
ATOM   3826  C   ARG A 246      19.879  15.207  12.632  1.00  0.71           C  
ATOM   3827  O   ARG A 246      19.265  15.786  11.785  1.00  0.71           O  
ATOM   3828  CB  ARG A 246      20.920  12.901  11.920  1.00  0.71           C  
ATOM   3829  CG  ARG A 246      22.119  12.177  11.166  1.00  0.71           C  
ATOM   3830  CD  ARG A 246      21.906  10.651  10.983  1.00  0.71           C  
ATOM   3831  NE  ARG A 246      23.020  10.099  10.282  1.00  0.71           N  
ATOM   3832  CZ  ARG A 246      23.354  10.169   8.996  1.00  0.71           C  
ATOM   3833  NH1 ARG A 246      22.677  10.863   8.102  1.00  0.71           N  
ATOM   3834  NH2 ARG A 246      24.436   9.513   8.695  1.00  0.71           N1+
ATOM   3835  H   ARG A 246      22.721  14.262  13.318  1.00  0.00           H  
ATOM   3836  HA  ARG A 246      21.216  14.808  11.045  1.00  0.00           H  
ATOM   3837  HB3 ARG A 246      20.003  12.637  11.392  1.00  0.00           H  
ATOM   3838  HB2 ARG A 246      20.892  12.530  12.944  1.00  0.00           H  
ATOM   3839  HG3 ARG A 246      23.054  12.255  11.720  1.00  0.00           H  
ATOM   3840  HG2 ARG A 246      22.327  12.655  10.209  1.00  0.00           H  
ATOM   3841  HD3 ARG A 246      21.016  10.338  10.436  1.00  0.00           H  
ATOM   3842  HD2 ARG A 246      21.895  10.177  11.963  1.00  0.00           H  
ATOM   3843  HE  ARG A 246      23.689   9.563  10.816  1.00  0.00           H  
ATOM   3844 HH12 ARG A 246      22.893  10.714   7.127  1.00  0.00           H  
ATOM   3845 HH11 ARG A 246      21.884  11.475   8.235  1.00  0.00           H  
ATOM   3846 HH22 ARG A 246      24.727   9.601   7.732  1.00  0.00           H  
ATOM   3847 HH21 ARG A 246      25.092   9.182   9.388  1.00  0.00           H  
ATOM   3848  N   GLY A 247      19.644  15.128  13.901  1.00  0.80           N  
ATOM   3849  CA  GLY A 247      18.424  15.631  14.537  1.00  0.80           C  
ATOM   3850  C   GLY A 247      17.103  14.991  13.948  1.00  0.80           C  
ATOM   3851  O   GLY A 247      17.086  13.796  13.727  1.00  0.80           O  
ATOM   3852  H   GLY A 247      20.314  14.527  14.360  1.00  0.00           H  
ATOM   3853  HA3 GLY A 247      18.476  16.717  14.459  1.00  0.00           H  
ATOM   3854  HA2 GLY A 247      18.432  15.469  15.614  1.00  0.00           H  
ATOM   3855  N   PHE A 248      16.102  15.836  13.627  1.00  0.58           N  
ATOM   3856  CA  PHE A 248      14.839  15.590  12.928  1.00  0.58           C  
ATOM   3857  C   PHE A 248      14.931  15.466  11.439  1.00  0.58           C  
ATOM   3858  O   PHE A 248      13.863  15.455  10.860  1.00  0.58           O  
ATOM   3859  CB  PHE A 248      13.891  16.774  13.309  1.00  0.58           C  
ATOM   3860  CG  PHE A 248      13.530  16.784  14.829  1.00  0.58           C  
ATOM   3861  CD1 PHE A 248      14.307  17.506  15.775  1.00  0.58           C  
ATOM   3862  CD2 PHE A 248      12.547  15.894  15.298  1.00  0.58           C  
ATOM   3863  CE1 PHE A 248      13.967  17.450  17.080  1.00  0.58           C  
ATOM   3864  CE2 PHE A 248      12.298  15.798  16.683  1.00  0.58           C  
ATOM   3865  CZ  PHE A 248      12.962  16.604  17.571  1.00  0.58           C  
ATOM   3866  H   PHE A 248      16.332  16.817  13.700  1.00  0.00           H  
ATOM   3867  HA  PHE A 248      14.621  14.558  13.204  1.00  0.00           H  
ATOM   3868  HB3 PHE A 248      12.936  16.655  12.796  1.00  0.00           H  
ATOM   3869  HB2 PHE A 248      14.252  17.799  13.226  1.00  0.00           H  
ATOM   3870  HD1 PHE A 248      15.067  18.167  15.386  1.00  0.00           H  
ATOM   3871  HD2 PHE A 248      12.022  15.292  14.571  1.00  0.00           H  
ATOM   3872  HE1 PHE A 248      14.431  18.142  17.767  1.00  0.00           H  
ATOM   3873  HE2 PHE A 248      11.595  15.083  17.084  1.00  0.00           H  
ATOM   3874  HZ  PHE A 248      12.759  16.680  18.628  1.00  0.00           H  
ATOM   3875  N   GLY A 249      16.168  15.405  10.889  1.00  0.56           N  
ATOM   3876  CA  GLY A 249      16.572  15.203   9.527  1.00  0.56           C  
ATOM   3877  C   GLY A 249      16.298  16.575   8.819  1.00  0.56           C  
ATOM   3878  O   GLY A 249      16.347  17.652   9.377  1.00  0.56           O  
ATOM   3879  H   GLY A 249      16.869  15.431  11.616  1.00  0.00           H  
ATOM   3880  HA3 GLY A 249      16.046  14.356   9.088  1.00  0.00           H  
ATOM   3881  HA2 GLY A 249      17.643  14.999   9.529  1.00  0.00           H  
ATOM   3882  N   SER A 250      16.076  16.521   7.496  1.00  0.76           N  
ATOM   3883  CA  SER A 250      15.752  17.648   6.572  1.00  0.76           C  
ATOM   3884  C   SER A 250      15.011  16.981   5.402  1.00  0.76           C  
ATOM   3885  O   SER A 250      13.933  16.385   5.595  1.00  0.76           O  
ATOM   3886  CB  SER A 250      16.979  18.388   6.123  1.00  0.76           C  
ATOM   3887  OG  SER A 250      18.102  17.608   5.609  1.00  0.76           O  
ATOM   3888  H   SER A 250      16.018  15.607   7.070  1.00  0.00           H  
ATOM   3889  HA  SER A 250      15.049  18.303   7.087  1.00  0.00           H  
ATOM   3890  HB3 SER A 250      17.244  18.938   7.026  1.00  0.00           H  
ATOM   3891  HB2 SER A 250      16.846  19.223   5.436  1.00  0.00           H  
ATOM   3892  HG  SER A 250      18.760  17.638   6.307  1.00  0.00           H  
ATOM   3893  N   GLY A 251      15.453  17.350   4.168  1.00  0.84           N  
ATOM   3894  CA  GLY A 251      14.657  17.131   2.925  1.00  0.84           C  
ATOM   3895  C   GLY A 251      15.140  18.184   1.948  1.00  0.84           C  
ATOM   3896  O   GLY A 251      15.210  19.365   2.239  1.00  0.84           O  
ATOM   3897  H   GLY A 251      16.299  17.881   4.020  1.00  0.00           H  
ATOM   3898  HA3 GLY A 251      13.588  17.279   3.079  1.00  0.00           H  
ATOM   3899  HA2 GLY A 251      14.896  16.141   2.538  1.00  0.00           H  
ATOM   3900  N   ILE A 252      15.434  17.709   0.803  1.00  0.84           N  
ATOM   3901  CA  ILE A 252      15.888  18.469  -0.303  1.00  0.84           C  
ATOM   3902  C   ILE A 252      14.654  18.577  -1.247  1.00  0.84           C  
ATOM   3903  O   ILE A 252      14.208  17.536  -1.722  1.00  0.84           O  
ATOM   3904  CB  ILE A 252      17.066  17.910  -1.130  1.00  0.84           C  
ATOM   3905  CG1 ILE A 252      18.093  17.171  -0.308  1.00  0.84           C  
ATOM   3906  CG2 ILE A 252      17.795  18.968  -2.032  1.00  0.84           C  
ATOM   3907  CD1 ILE A 252      19.127  16.218  -1.079  1.00  0.84           C  
ATOM   3908  H   ILE A 252      14.955  16.843   0.600  1.00  0.00           H  
ATOM   3909  HA  ILE A 252      16.266  19.430   0.046  1.00  0.00           H  
ATOM   3910  HB  ILE A 252      16.653  17.176  -1.822  1.00  0.00           H  
ATOM   3911 HG13 ILE A 252      17.491  16.560   0.364  1.00  0.00           H  
ATOM   3912 HG12 ILE A 252      18.663  17.858   0.317  1.00  0.00           H  
ATOM   3913 HG21 ILE A 252      17.162  19.577  -2.678  1.00  0.00           H  
ATOM   3914 HG22 ILE A 252      18.152  19.799  -1.424  1.00  0.00           H  
ATOM   3915 HG23 ILE A 252      18.585  18.532  -2.642  1.00  0.00           H  
ATOM   3916 HD11 ILE A 252      19.827  15.815  -0.347  1.00  0.00           H  
ATOM   3917 HD12 ILE A 252      18.688  15.369  -1.603  1.00  0.00           H  
ATOM   3918 HD13 ILE A 252      19.679  16.761  -1.845  1.00  0.00           H  
ATOM   3919  N   ILE A 253      14.180  19.780  -1.517  1.00  0.81           N  
ATOM   3920  CA  ILE A 253      13.190  20.021  -2.601  1.00  0.81           C  
ATOM   3921  C   ILE A 253      13.760  20.759  -3.788  1.00  0.81           C  
ATOM   3922  O   ILE A 253      14.710  21.504  -3.589  1.00  0.81           O  
ATOM   3923  CB  ILE A 253      11.977  20.865  -2.092  1.00  0.81           C  
ATOM   3924  CG1 ILE A 253      12.419  22.070  -1.127  1.00  0.81           C  
ATOM   3925  CG2 ILE A 253      10.994  19.850  -1.398  1.00  0.81           C  
ATOM   3926  CD1 ILE A 253      11.360  23.162  -0.889  1.00  0.81           C  
ATOM   3927  H   ILE A 253      14.564  20.590  -1.053  1.00  0.00           H  
ATOM   3928  HA  ILE A 253      12.885  19.048  -2.987  1.00  0.00           H  
ATOM   3929  HB  ILE A 253      11.488  21.287  -2.971  1.00  0.00           H  
ATOM   3930 HG13 ILE A 253      13.257  22.671  -1.479  1.00  0.00           H  
ATOM   3931 HG12 ILE A 253      12.698  21.553  -0.209  1.00  0.00           H  
ATOM   3932 HG21 ILE A 253      10.634  19.076  -2.074  1.00  0.00           H  
ATOM   3933 HG22 ILE A 253      11.283  19.323  -0.489  1.00  0.00           H  
ATOM   3934 HG23 ILE A 253      10.106  20.437  -1.159  1.00  0.00           H  
ATOM   3935 HD11 ILE A 253      11.914  23.902  -0.311  1.00  0.00           H  
ATOM   3936 HD12 ILE A 253      11.117  23.659  -1.828  1.00  0.00           H  
ATOM   3937 HD13 ILE A 253      10.403  22.904  -0.437  1.00  0.00           H  
ATOM   3938  N   ASN A 254      13.176  20.494  -4.954  1.00  0.81           N  
ATOM   3939  CA  ASN A 254      13.279  21.456  -6.069  1.00  0.81           C  
ATOM   3940  C   ASN A 254      12.291  22.610  -5.852  1.00  0.81           C  
ATOM   3941  O   ASN A 254      11.092  22.325  -5.807  1.00  0.81           O  
ATOM   3942  CB  ASN A 254      13.008  20.804  -7.437  1.00  0.81           C  
ATOM   3943  CG  ASN A 254      14.010  19.850  -7.935  1.00  0.81           C  
ATOM   3944  OD1 ASN A 254      15.179  20.223  -7.934  1.00  0.81           O  
ATOM   3945  ND2 ASN A 254      13.703  18.571  -8.281  1.00  0.81           N  
ATOM   3946  H   ASN A 254      12.355  19.906  -4.955  1.00  0.00           H  
ATOM   3947  HA  ASN A 254      14.330  21.745  -6.048  1.00  0.00           H  
ATOM   3948  HB3 ASN A 254      12.967  21.607  -8.172  1.00  0.00           H  
ATOM   3949  HB2 ASN A 254      12.003  20.386  -7.385  1.00  0.00           H  
ATOM   3950 HD22 ASN A 254      14.350  17.879  -8.633  1.00  0.00           H  
ATOM   3951 HD21 ASN A 254      12.708  18.434  -8.389  1.00  0.00           H  
ATOM   3952  N   SER A 255      12.693  23.891  -5.859  1.00  0.81           N  
ATOM   3953  CA  SER A 255      11.779  25.017  -5.646  1.00  0.81           C  
ATOM   3954  C   SER A 255      12.346  26.293  -6.174  1.00  0.81           C  
ATOM   3955  O   SER A 255      13.557  26.481  -6.274  1.00  0.81           O  
ATOM   3956  CB  SER A 255      11.466  25.141  -4.118  1.00  0.81           C  
ATOM   3957  OG  SER A 255      10.507  26.142  -3.914  1.00  0.81           O  
ATOM   3958  H   SER A 255      13.670  24.132  -5.936  1.00  0.00           H  
ATOM   3959  HA  SER A 255      10.846  24.820  -6.175  1.00  0.00           H  
ATOM   3960  HB3 SER A 255      12.346  25.368  -3.517  1.00  0.00           H  
ATOM   3961  HB2 SER A 255      11.049  24.186  -3.802  1.00  0.00           H  
ATOM   3962  HG  SER A 255       9.668  25.783  -3.616  1.00  0.00           H  
ATOM   3963  N   ASN A 256      11.404  27.107  -6.510  1.00  0.76           N  
ATOM   3964  CA  ASN A 256      11.599  28.455  -7.036  1.00  0.76           C  
ATOM   3965  C   ASN A 256      10.890  29.452  -6.106  1.00  0.76           C  
ATOM   3966  O   ASN A 256      11.218  30.627  -6.150  1.00  0.76           O  
ATOM   3967  CB  ASN A 256      11.084  28.530  -8.465  1.00  0.76           C  
ATOM   3968  CG  ASN A 256      12.128  28.250  -9.530  1.00  0.76           C  
ATOM   3969  OD1 ASN A 256      13.298  28.659  -9.416  1.00  0.76           O  
ATOM   3970  ND2 ASN A 256      11.860  27.591 -10.606  1.00  0.76           N  
ATOM   3971  H   ASN A 256      10.465  26.799  -6.302  1.00  0.00           H  
ATOM   3972  HA  ASN A 256      12.672  28.647  -7.003  1.00  0.00           H  
ATOM   3973  HB3 ASN A 256      10.671  29.535  -8.550  1.00  0.00           H  
ATOM   3974  HB2 ASN A 256      10.203  27.915  -8.646  1.00  0.00           H  
ATOM   3975 HD22 ASN A 256      12.629  27.409 -11.235  1.00  0.00           H  
ATOM   3976 HD21 ASN A 256      10.893  27.428 -10.848  1.00  0.00           H  
ATOM   3977  N   ALA A 257       9.873  29.084  -5.372  1.00  0.87           N  
ATOM   3978  CA  ALA A 257       9.088  29.911  -4.497  1.00  0.87           C  
ATOM   3979  C   ALA A 257       9.898  30.837  -3.568  1.00  0.87           C  
ATOM   3980  O   ALA A 257      10.897  30.409  -2.998  1.00  0.87           O  
ATOM   3981  CB  ALA A 257       8.195  29.078  -3.613  1.00  0.87           C  
ATOM   3982  H   ALA A 257       9.866  28.085  -5.228  1.00  0.00           H  
ATOM   3983  HA  ALA A 257       8.633  30.605  -5.203  1.00  0.00           H  
ATOM   3984  HB1 ALA A 257       7.987  29.551  -2.653  1.00  0.00           H  
ATOM   3985  HB2 ALA A 257       7.226  28.805  -4.031  1.00  0.00           H  
ATOM   3986  HB3 ALA A 257       8.645  28.128  -3.327  1.00  0.00           H  
ATOM   3987  N   PRO A 258       9.402  32.067  -3.310  1.00  0.85           N  
ATOM   3988  CA  PRO A 258      10.063  33.051  -2.401  1.00  0.85           C  
ATOM   3989  C   PRO A 258      10.319  32.500  -0.986  1.00  0.85           C  
ATOM   3990  O   PRO A 258       9.402  31.866  -0.452  1.00  0.85           O  
ATOM   3991  CB  PRO A 258       9.100  34.244  -2.277  1.00  0.85           C  
ATOM   3992  CG  PRO A 258       7.765  33.762  -2.830  1.00  0.85           C  
ATOM   3993  CD  PRO A 258       8.216  32.724  -3.857  1.00  0.85           C  
ATOM   3994  HA  PRO A 258      11.020  33.345  -2.832  1.00  0.00           H  
ATOM   3995  HB3 PRO A 258       9.429  35.087  -2.884  1.00  0.00           H  
ATOM   3996  HB2 PRO A 258       9.080  34.591  -1.244  1.00  0.00           H  
ATOM   3997  HG3 PRO A 258       7.178  34.639  -3.103  1.00  0.00           H  
ATOM   3998  HG2 PRO A 258       7.219  33.262  -2.031  1.00  0.00           H  
ATOM   3999  HD2 PRO A 258       7.424  31.989  -3.998  1.00  0.00           H  
ATOM   4000  HD3 PRO A 258       8.454  33.217  -4.799  1.00  0.00           H  
ATOM   4001  N   MET A 259      11.429  32.898  -0.344  1.00  0.78           N  
ATOM   4002  CA  MET A 259      11.645  32.595   1.065  1.00  0.78           C  
ATOM   4003  C   MET A 259      11.067  33.756   1.922  1.00  0.78           C  
ATOM   4004  O   MET A 259      11.240  34.922   1.599  1.00  0.78           O  
ATOM   4005  CB  MET A 259      13.175  32.350   1.203  1.00  0.78           C  
ATOM   4006  CG  MET A 259      13.717  31.132   0.490  1.00  0.78           C  
ATOM   4007  SD  MET A 259      15.539  30.821   0.721  1.00  0.78           S  
ATOM   4008  CE  MET A 259      15.691  29.180   1.248  1.00  0.78           C  
ATOM   4009  H   MET A 259      12.067  33.547  -0.781  1.00  0.00           H  
ATOM   4010  HA  MET A 259      11.082  31.739   1.436  1.00  0.00           H  
ATOM   4011  HB3 MET A 259      13.535  32.292   2.230  1.00  0.00           H  
ATOM   4012  HB2 MET A 259      13.631  33.299   0.920  1.00  0.00           H  
ATOM   4013  HG3 MET A 259      13.623  31.305  -0.582  1.00  0.00           H  
ATOM   4014  HG2 MET A 259      13.114  30.304   0.860  1.00  0.00           H  
ATOM   4015  HE1 MET A 259      14.841  28.747   1.774  1.00  0.00           H  
ATOM   4016  HE2 MET A 259      15.914  28.490   0.435  1.00  0.00           H  
ATOM   4017  HE3 MET A 259      16.530  29.116   1.940  1.00  0.00           H  
ATOM   4018  N   ASP A 260      10.410  33.374   3.011  1.00  0.78           N  
ATOM   4019  CA  ASP A 260       9.861  34.326   4.028  1.00  0.78           C  
ATOM   4020  C   ASP A 260      10.066  33.665   5.418  1.00  0.78           C  
ATOM   4021  O   ASP A 260      10.079  32.418   5.523  1.00  0.78           O  
ATOM   4022  CB  ASP A 260       8.343  34.668   3.813  1.00  0.78           C  
ATOM   4023  CG  ASP A 260       7.839  35.888   4.634  1.00  0.78           C  
ATOM   4024  OD1 ASP A 260       8.639  36.847   4.883  1.00  0.78           O  
ATOM   4025  OD2 ASP A 260       6.607  36.027   4.861  1.00  0.78           O1-
ATOM   4026  H   ASP A 260      10.468  32.402   3.278  1.00  0.00           H  
ATOM   4027  HA  ASP A 260      10.409  35.265   3.949  1.00  0.00           H  
ATOM   4028  HB3 ASP A 260       7.804  33.743   4.020  1.00  0.00           H  
ATOM   4029  HB2 ASP A 260       8.174  34.823   2.748  1.00  0.00           H  
ATOM   4030  N   LYS A 261      10.015  34.559   6.398  1.00  0.67           N  
ATOM   4031  CA  LYS A 261      10.175  34.222   7.840  1.00  0.67           C  
ATOM   4032  C   LYS A 261       8.829  33.696   8.420  1.00  0.67           C  
ATOM   4033  O   LYS A 261       8.801  33.533   9.617  1.00  0.67           O  
ATOM   4034  CB  LYS A 261      10.686  35.509   8.604  1.00  0.67           C  
ATOM   4035  CG  LYS A 261      11.989  36.121   8.049  1.00  0.67           C  
ATOM   4036  CD  LYS A 261      12.307  37.562   8.618  1.00  0.67           C  
ATOM   4037  CE  LYS A 261      13.814  37.927   8.318  1.00  0.67           C  
ATOM   4038  NZ  LYS A 261      14.250  39.184   8.940  1.00  0.67           N1+
ATOM   4039  H   LYS A 261       9.875  35.547   6.245  1.00  0.00           H  
ATOM   4040  HA  LYS A 261      10.854  33.370   7.874  1.00  0.00           H  
ATOM   4041  HB3 LYS A 261      10.907  35.173   9.616  1.00  0.00           H  
ATOM   4042  HB2 LYS A 261       9.837  36.169   8.783  1.00  0.00           H  
ATOM   4043  HG3 LYS A 261      11.793  36.160   6.977  1.00  0.00           H  
ATOM   4044  HG2 LYS A 261      12.875  35.487   8.091  1.00  0.00           H  
ATOM   4045  HD3 LYS A 261      12.029  37.696   9.663  1.00  0.00           H  
ATOM   4046  HD2 LYS A 261      11.663  38.309   8.154  1.00  0.00           H  
ATOM   4047  HE3 LYS A 261      13.757  38.019   7.234  1.00  0.00           H  
ATOM   4048  HE2 LYS A 261      14.483  37.115   8.606  1.00  0.00           H  
ATOM   4049  HZ1 LYS A 261      15.234  39.367   8.806  1.00  0.00           H  
ATOM   4050  HZ2 LYS A 261      13.788  39.939   8.453  1.00  0.00           H  
ATOM   4051  HZ3 LYS A 261      14.004  39.261   9.916  1.00  0.00           H  
ATOM   4052  N   CYS A 262       7.719  33.461   7.649  1.00  0.86           N  
ATOM   4053  CA  CYS A 262       6.516  32.814   8.168  1.00  0.86           C  
ATOM   4054  C   CYS A 262       6.646  31.495   8.911  1.00  0.86           C  
ATOM   4055  O   CYS A 262       7.631  30.797   8.789  1.00  0.86           O  
ATOM   4056  CB  CYS A 262       5.587  32.662   6.889  1.00  0.86           C  
ATOM   4057  SG  CYS A 262       6.160  31.870   5.333  1.00  0.86           S  
ATOM   4058  H   CYS A 262       7.854  33.318   6.659  1.00  0.00           H  
ATOM   4059  HA  CYS A 262       6.054  33.481   8.896  1.00  0.00           H  
ATOM   4060  HB3 CYS A 262       5.374  33.616   6.407  1.00  0.00           H  
ATOM   4061  HB2 CYS A 262       4.599  32.307   7.181  1.00  0.00           H  
ATOM   4062  N   ASP A 263       5.686  31.232   9.758  1.00  0.84           N  
ATOM   4063  CA  ASP A 263       5.507  29.966  10.493  1.00  0.84           C  
ATOM   4064  C   ASP A 263       4.841  28.943   9.524  1.00  0.84           C  
ATOM   4065  O   ASP A 263       3.989  29.286   8.760  1.00  0.84           O  
ATOM   4066  CB  ASP A 263       4.678  30.136  11.787  1.00  0.84           C  
ATOM   4067  CG  ASP A 263       5.296  30.969  12.835  1.00  0.84           C  
ATOM   4068  OD1 ASP A 263       4.572  31.162  13.844  1.00  0.84           O  
ATOM   4069  OD2 ASP A 263       6.453  31.308  12.825  1.00  0.84           O1-
ATOM   4070  H   ASP A 263       4.859  31.807   9.681  1.00  0.00           H  
ATOM   4071  HA  ASP A 263       6.484  29.568  10.766  1.00  0.00           H  
ATOM   4072  HB3 ASP A 263       4.464  29.106  12.070  1.00  0.00           H  
ATOM   4073  HB2 ASP A 263       3.683  30.560  11.652  1.00  0.00           H  
ATOM   4074  N   ALA A 264       5.185  27.705   9.779  1.00  0.87           N  
ATOM   4075  CA  ALA A 264       4.479  26.620   9.091  1.00  0.87           C  
ATOM   4076  C   ALA A 264       4.749  25.299   9.827  1.00  0.87           C  
ATOM   4077  O   ALA A 264       5.858  25.239  10.438  1.00  0.87           O  
ATOM   4078  CB  ALA A 264       4.879  26.526   7.634  1.00  0.87           C  
ATOM   4079  H   ALA A 264       6.027  27.428  10.263  1.00  0.00           H  
ATOM   4080  HA  ALA A 264       3.432  26.915   9.164  1.00  0.00           H  
ATOM   4081  HB1 ALA A 264       5.940  26.284   7.584  1.00  0.00           H  
ATOM   4082  HB2 ALA A 264       4.386  25.719   7.090  1.00  0.00           H  
ATOM   4083  HB3 ALA A 264       4.640  27.451   7.111  1.00  0.00           H  
ATOM   4084  N   LYS A 265       3.699  24.470   9.935  1.00  0.78           N  
ATOM   4085  CA  LYS A 265       3.677  23.069  10.314  1.00  0.78           C  
ATOM   4086  C   LYS A 265       3.838  22.137   9.116  1.00  0.78           C  
ATOM   4087  O   LYS A 265       4.292  21.030   9.275  1.00  0.78           O  
ATOM   4088  CB  LYS A 265       2.314  22.758  10.943  1.00  0.78           C  
ATOM   4089  CG  LYS A 265       2.086  21.382  11.576  1.00  0.78           C  
ATOM   4090  CD  LYS A 265       0.788  21.434  12.380  1.00  0.78           C  
ATOM   4091  CE  LYS A 265       0.585  19.876  12.608  1.00  0.78           C  
ATOM   4092  NZ  LYS A 265      -0.507  19.595  13.594  1.00  0.78           N1+
ATOM   4093  H   LYS A 265       2.821  24.766   9.533  1.00  0.00           H  
ATOM   4094  HA  LYS A 265       4.427  22.793  11.055  1.00  0.00           H  
ATOM   4095  HB3 LYS A 265       1.524  22.909  10.208  1.00  0.00           H  
ATOM   4096  HB2 LYS A 265       2.094  23.515  11.696  1.00  0.00           H  
ATOM   4097  HG3 LYS A 265       2.954  21.116  12.179  1.00  0.00           H  
ATOM   4098  HG2 LYS A 265       1.985  20.752  10.692  1.00  0.00           H  
ATOM   4099  HD3 LYS A 265      -0.059  21.900  11.878  1.00  0.00           H  
ATOM   4100  HD2 LYS A 265       0.918  21.805  13.397  1.00  0.00           H  
ATOM   4101  HE3 LYS A 265       1.444  19.430  13.110  1.00  0.00           H  
ATOM   4102  HE2 LYS A 265       0.538  19.279  11.697  1.00  0.00           H  
ATOM   4103  HZ1 LYS A 265      -0.660  18.598  13.627  1.00  0.00           H  
ATOM   4104  HZ2 LYS A 265      -0.214  19.860  14.523  1.00  0.00           H  
ATOM   4105  HZ3 LYS A 265      -1.387  20.073  13.463  1.00  0.00           H  
ATOM   4106  N   CYS A 266       3.510  22.640   7.898  1.00  0.86           N  
ATOM   4107  CA  CYS A 266       3.476  21.966   6.592  1.00  0.86           C  
ATOM   4108  C   CYS A 266       4.054  22.747   5.434  1.00  0.86           C  
ATOM   4109  O   CYS A 266       3.829  23.985   5.405  1.00  0.86           O  
ATOM   4110  CB  CYS A 266       2.024  21.541   6.257  1.00  0.86           C  
ATOM   4111  SG  CYS A 266       1.701  20.792   4.601  1.00  0.86           S  
ATOM   4112  H   CYS A 266       3.225  23.609   7.883  1.00  0.00           H  
ATOM   4113  HA  CYS A 266       4.093  21.077   6.724  1.00  0.00           H  
ATOM   4114  HB3 CYS A 266       1.358  22.355   6.541  1.00  0.00           H  
ATOM   4115  HB2 CYS A 266       1.866  20.734   6.972  1.00  0.00           H  
ATOM   4116  N   GLN A 267       4.847  22.123   4.585  1.00  0.85           N  
ATOM   4117  CA  GLN A 267       5.583  22.809   3.477  1.00  0.85           C  
ATOM   4118  C   GLN A 267       5.599  21.966   2.217  1.00  0.85           C  
ATOM   4119  O   GLN A 267       5.951  20.779   2.261  1.00  0.85           O  
ATOM   4120  CB  GLN A 267       6.977  23.062   3.936  1.00  0.85           C  
ATOM   4121  CG  GLN A 267       7.891  23.936   3.027  1.00  0.85           C  
ATOM   4122  CD  GLN A 267       7.285  25.343   2.884  1.00  0.85           C  
ATOM   4123  OE1 GLN A 267       7.165  26.084   3.830  1.00  0.85           O  
ATOM   4124  NE2 GLN A 267       7.095  25.966   1.724  1.00  0.85           N  
ATOM   4125  H   GLN A 267       5.151  21.169   4.717  1.00  0.00           H  
ATOM   4126  HA  GLN A 267       5.152  23.775   3.211  1.00  0.00           H  
ATOM   4127  HB3 GLN A 267       7.505  22.137   4.165  1.00  0.00           H  
ATOM   4128  HB2 GLN A 267       6.924  23.620   4.871  1.00  0.00           H  
ATOM   4129  HG3 GLN A 267       8.082  23.605   2.007  1.00  0.00           H  
ATOM   4130  HG2 GLN A 267       8.837  24.174   3.514  1.00  0.00           H  
ATOM   4131 HE22 GLN A 267       6.648  26.872   1.746  1.00  0.00           H  
ATOM   4132 HE21 GLN A 267       7.171  25.491   0.836  1.00  0.00           H  
ATOM   4133  N   THR A 268       5.356  22.590   1.078  1.00  0.88           N  
ATOM   4134  CA  THR A 268       5.574  21.971  -0.231  1.00  0.88           C  
ATOM   4135  C   THR A 268       6.451  22.931  -0.961  1.00  0.88           C  
ATOM   4136  O   THR A 268       6.734  24.065  -0.507  1.00  0.88           O  
ATOM   4137  CB  THR A 268       4.142  21.801  -0.859  1.00  0.88           C  
ATOM   4138  OG1 THR A 268       3.680  22.986  -1.499  1.00  0.88           O  
ATOM   4139  CG2 THR A 268       3.019  21.400   0.061  1.00  0.88           C  
ATOM   4140  H   THR A 268       5.032  23.541   1.183  1.00  0.00           H  
ATOM   4141  HA  THR A 268       6.115  21.025  -0.224  1.00  0.00           H  
ATOM   4142  HB  THR A 268       4.120  21.030  -1.629  1.00  0.00           H  
ATOM   4143  HG1 THR A 268       3.534  23.674  -0.846  1.00  0.00           H  
ATOM   4144 HG21 THR A 268       2.162  21.322  -0.608  1.00  0.00           H  
ATOM   4145 HG22 THR A 268       3.199  20.384   0.411  1.00  0.00           H  
ATOM   4146 HG23 THR A 268       2.888  22.134   0.856  1.00  0.00           H  
ATOM   4147  N   PRO A 269       6.914  22.519  -2.142  1.00  0.89           N  
ATOM   4148  CA  PRO A 269       7.795  23.378  -2.907  1.00  0.89           C  
ATOM   4149  C   PRO A 269       7.145  24.634  -3.555  1.00  0.89           C  
ATOM   4150  O   PRO A 269       7.818  25.668  -3.673  1.00  0.89           O  
ATOM   4151  CB  PRO A 269       8.452  22.452  -3.957  1.00  0.89           C  
ATOM   4152  CG  PRO A 269       7.531  21.352  -4.224  1.00  0.89           C  
ATOM   4153  CD  PRO A 269       6.767  21.213  -2.872  1.00  0.89           C  
ATOM   4154  HA  PRO A 269       8.641  23.656  -2.277  1.00  0.00           H  
ATOM   4155  HB3 PRO A 269       9.378  21.994  -3.609  1.00  0.00           H  
ATOM   4156  HB2 PRO A 269       8.777  22.880  -4.904  1.00  0.00           H  
ATOM   4157  HG3 PRO A 269       7.872  20.382  -4.586  1.00  0.00           H  
ATOM   4158  HG2 PRO A 269       6.760  21.739  -4.891  1.00  0.00           H  
ATOM   4159  HD2 PRO A 269       5.698  21.023  -2.957  1.00  0.00           H  
ATOM   4160  HD3 PRO A 269       7.308  20.479  -2.274  1.00  0.00           H  
ATOM   4161  N   GLN A 270       5.881  24.599  -4.025  1.00  0.84           N  
ATOM   4162  CA  GLN A 270       5.047  25.641  -4.464  1.00  0.84           C  
ATOM   4163  C   GLN A 270       4.615  26.574  -3.270  1.00  0.84           C  
ATOM   4164  O   GLN A 270       4.246  27.728  -3.573  1.00  0.84           O  
ATOM   4165  CB  GLN A 270       3.763  25.107  -5.130  1.00  0.84           C  
ATOM   4166  CG  GLN A 270       3.982  24.388  -6.485  1.00  0.84           C  
ATOM   4167  CD  GLN A 270       2.747  24.033  -7.162  1.00  0.84           C  
ATOM   4168  OE1 GLN A 270       1.608  24.024  -6.663  1.00  0.84           O  
ATOM   4169  NE2 GLN A 270       2.963  23.624  -8.397  1.00  0.84           N  
ATOM   4170  H   GLN A 270       5.369  23.740  -4.171  1.00  0.00           H  
ATOM   4171  HA  GLN A 270       5.643  26.227  -5.161  1.00  0.00           H  
ATOM   4172  HB3 GLN A 270       3.216  26.030  -5.321  1.00  0.00           H  
ATOM   4173  HB2 GLN A 270       3.339  24.439  -4.381  1.00  0.00           H  
ATOM   4174  HG3 GLN A 270       4.554  23.467  -6.369  1.00  0.00           H  
ATOM   4175  HG2 GLN A 270       4.414  25.071  -7.215  1.00  0.00           H  
ATOM   4176 HE22 GLN A 270       2.170  23.316  -8.940  1.00  0.00           H  
ATOM   4177 HE21 GLN A 270       3.867  23.721  -8.836  1.00  0.00           H  
ATOM   4178  N   GLY A 271       4.692  26.195  -1.996  1.00  0.91           N  
ATOM   4179  CA  GLY A 271       4.233  26.962  -0.831  1.00  0.91           C  
ATOM   4180  C   GLY A 271       3.601  26.155   0.261  1.00  0.91           C  
ATOM   4181  O   GLY A 271       3.318  24.968   0.203  1.00  0.91           O  
ATOM   4182  H   GLY A 271       5.108  25.282  -1.878  1.00  0.00           H  
ATOM   4183  HA3 GLY A 271       3.466  27.688  -1.102  1.00  0.00           H  
ATOM   4184  HA2 GLY A 271       5.089  27.483  -0.402  1.00  0.00           H  
ATOM   4185  N   ALA A 272       3.596  26.804   1.425  1.00  0.90           N  
ATOM   4186  CA  ALA A 272       3.117  26.148   2.622  1.00  0.90           C  
ATOM   4187  C   ALA A 272       1.596  26.099   2.691  1.00  0.90           C  
ATOM   4188  O   ALA A 272       1.023  27.026   2.108  1.00  0.90           O  
ATOM   4189  CB  ALA A 272       3.743  26.947   3.796  1.00  0.90           C  
ATOM   4190  H   ALA A 272       3.644  27.812   1.450  1.00  0.00           H  
ATOM   4191  HA  ALA A 272       3.441  25.107   2.613  1.00  0.00           H  
ATOM   4192  HB1 ALA A 272       2.900  27.266   4.408  1.00  0.00           H  
ATOM   4193  HB2 ALA A 272       4.499  26.411   4.369  1.00  0.00           H  
ATOM   4194  HB3 ALA A 272       4.072  27.924   3.440  1.00  0.00           H  
ATOM   4195  N   ILE A 273       1.070  25.193   3.512  1.00  0.86           N  
ATOM   4196  CA  ILE A 273      -0.354  24.971   3.656  1.00  0.86           C  
ATOM   4197  C   ILE A 273      -0.685  25.352   5.139  1.00  0.86           C  
ATOM   4198  O   ILE A 273      -0.367  24.581   6.008  1.00  0.86           O  
ATOM   4199  CB  ILE A 273      -0.651  23.476   3.482  1.00  0.86           C  
ATOM   4200  CG1 ILE A 273      -0.361  23.090   2.031  1.00  0.86           C  
ATOM   4201  CG2 ILE A 273      -2.082  22.970   3.781  1.00  0.86           C  
ATOM   4202  CD1 ILE A 273      -0.536  21.548   1.775  1.00  0.86           C  
ATOM   4203  H   ILE A 273       1.656  24.479   3.923  1.00  0.00           H  
ATOM   4204  HA  ILE A 273      -0.982  25.517   2.953  1.00  0.00           H  
ATOM   4205  HB  ILE A 273      -0.009  22.830   4.081  1.00  0.00           H  
ATOM   4206 HG13 ILE A 273       0.638  23.335   1.671  1.00  0.00           H  
ATOM   4207 HG12 ILE A 273      -1.164  23.548   1.453  1.00  0.00           H  
ATOM   4208 HG21 ILE A 273      -2.336  22.977   4.840  1.00  0.00           H  
ATOM   4209 HG22 ILE A 273      -2.736  23.709   3.318  1.00  0.00           H  
ATOM   4210 HG23 ILE A 273      -2.349  21.955   3.485  1.00  0.00           H  
ATOM   4211 HD11 ILE A 273      -1.386  21.239   1.165  1.00  0.00           H  
ATOM   4212 HD12 ILE A 273       0.272  21.165   1.152  1.00  0.00           H  
ATOM   4213 HD13 ILE A 273      -0.512  21.077   2.757  1.00  0.00           H  
ATOM   4214  N   ASN A 274      -1.288  26.506   5.414  1.00  0.76           N  
ATOM   4215  CA  ASN A 274      -1.550  26.993   6.761  1.00  0.76           C  
ATOM   4216  C   ASN A 274      -3.088  26.952   6.905  1.00  0.76           C  
ATOM   4217  O   ASN A 274      -3.765  27.949   6.967  1.00  0.76           O  
ATOM   4218  CB  ASN A 274      -0.935  28.454   6.860  1.00  0.76           C  
ATOM   4219  CG  ASN A 274       0.486  28.602   7.439  1.00  0.76           C  
ATOM   4220  OD1 ASN A 274       0.734  27.894   8.445  1.00  0.76           O  
ATOM   4221  ND2 ASN A 274       1.341  29.396   6.862  1.00  0.76           N  
ATOM   4222  H   ASN A 274      -1.576  27.186   4.725  1.00  0.00           H  
ATOM   4223  HA  ASN A 274      -1.118  26.360   7.535  1.00  0.00           H  
ATOM   4224  HB3 ASN A 274      -1.571  28.919   7.612  1.00  0.00           H  
ATOM   4225  HB2 ASN A 274      -1.088  28.976   5.916  1.00  0.00           H  
ATOM   4226 HD22 ASN A 274       2.251  29.463   7.295  1.00  0.00           H  
ATOM   4227 HD21 ASN A 274       1.139  30.193   6.276  1.00  0.00           H  
ATOM   4228  N   SER A 275      -3.575  25.730   7.137  1.00  0.72           N  
ATOM   4229  CA  SER A 275      -4.976  25.352   7.381  1.00  0.72           C  
ATOM   4230  C   SER A 275      -5.072  23.906   7.928  1.00  0.72           C  
ATOM   4231  O   SER A 275      -3.970  23.248   7.971  1.00  0.72           O  
ATOM   4232  CB  SER A 275      -5.855  25.543   6.199  1.00  0.72           C  
ATOM   4233  OG  SER A 275      -7.213  25.589   6.522  1.00  0.72           O  
ATOM   4234  H   SER A 275      -2.917  24.969   7.223  1.00  0.00           H  
ATOM   4235  HA  SER A 275      -5.442  25.994   8.129  1.00  0.00           H  
ATOM   4236  HB3 SER A 275      -5.682  24.757   5.465  1.00  0.00           H  
ATOM   4237  HB2 SER A 275      -5.650  26.468   5.661  1.00  0.00           H  
ATOM   4238  HG  SER A 275      -7.630  25.877   5.707  1.00  0.00           H  
ATOM   4239  N   SER A 276      -6.201  23.516   8.454  1.00  0.84           N  
ATOM   4240  CA  SER A 276      -6.339  22.298   9.226  1.00  0.84           C  
ATOM   4241  C   SER A 276      -7.559  21.552   8.787  1.00  0.84           C  
ATOM   4242  O   SER A 276      -8.305  21.005   9.626  1.00  0.84           O  
ATOM   4243  CB  SER A 276      -6.295  22.625  10.753  1.00  0.84           C  
ATOM   4244  OG  SER A 276      -7.316  23.537  11.001  1.00  0.84           O  
ATOM   4245  H   SER A 276      -7.077  24.017   8.491  1.00  0.00           H  
ATOM   4246  HA  SER A 276      -5.465  21.659   9.104  1.00  0.00           H  
ATOM   4247  HB3 SER A 276      -5.354  23.076  11.068  1.00  0.00           H  
ATOM   4248  HB2 SER A 276      -6.382  21.706  11.331  1.00  0.00           H  
ATOM   4249  HG  SER A 276      -7.001  24.434  10.867  1.00  0.00           H  
ATOM   4250  N   LEU A 277      -7.915  21.642   7.507  1.00  0.84           N  
ATOM   4251  CA  LEU A 277      -8.598  20.495   6.843  1.00  0.84           C  
ATOM   4252  C   LEU A 277      -7.730  19.179   6.863  1.00  0.84           C  
ATOM   4253  O   LEU A 277      -6.508  19.202   6.839  1.00  0.84           O  
ATOM   4254  CB  LEU A 277      -8.990  20.870   5.362  1.00  0.84           C  
ATOM   4255  CG  LEU A 277     -10.005  21.971   5.057  1.00  0.84           C  
ATOM   4256  CD1 LEU A 277     -11.363  21.630   5.755  1.00  0.84           C  
ATOM   4257  CD2 LEU A 277      -9.476  23.361   5.445  1.00  0.84           C  
ATOM   4258  H   LEU A 277      -7.325  22.107   6.832  1.00  0.00           H  
ATOM   4259  HA  LEU A 277      -9.536  20.333   7.373  1.00  0.00           H  
ATOM   4260  HB3 LEU A 277      -9.424  19.944   4.985  1.00  0.00           H  
ATOM   4261  HB2 LEU A 277      -8.109  21.020   4.739  1.00  0.00           H  
ATOM   4262  HG  LEU A 277     -10.157  22.090   3.984  1.00  0.00           H  
ATOM   4263 HD11 LEU A 277     -12.192  21.660   5.048  1.00  0.00           H  
ATOM   4264 HD12 LEU A 277     -11.409  20.658   6.247  1.00  0.00           H  
ATOM   4265 HD13 LEU A 277     -11.618  22.394   6.489  1.00  0.00           H  
ATOM   4266 HD21 LEU A 277      -8.416  23.484   5.666  1.00  0.00           H  
ATOM   4267 HD22 LEU A 277      -9.775  24.095   4.698  1.00  0.00           H  
ATOM   4268 HD23 LEU A 277      -9.996  23.667   6.353  1.00  0.00           H  
ATOM   4269  N   PRO A 278      -8.381  18.036   6.930  1.00  0.85           N  
ATOM   4270  CA  PRO A 278      -7.673  16.738   6.853  1.00  0.85           C  
ATOM   4271  C   PRO A 278      -6.962  16.312   5.536  1.00  0.85           C  
ATOM   4272  O   PRO A 278      -5.993  15.610   5.504  1.00  0.85           O  
ATOM   4273  CB  PRO A 278      -8.740  15.681   7.165  1.00  0.85           C  
ATOM   4274  CG  PRO A 278     -10.020  16.377   6.772  1.00  0.85           C  
ATOM   4275  CD  PRO A 278      -9.810  17.810   7.127  1.00  0.85           C  
ATOM   4276  HA  PRO A 278      -6.859  16.586   7.561  1.00  0.00           H  
ATOM   4277  HB3 PRO A 278      -8.738  15.564   8.248  1.00  0.00           H  
ATOM   4278  HB2 PRO A 278      -8.613  14.760   6.596  1.00  0.00           H  
ATOM   4279  HG3 PRO A 278     -10.788  15.991   7.442  1.00  0.00           H  
ATOM   4280  HG2 PRO A 278     -10.333  16.422   5.729  1.00  0.00           H  
ATOM   4281  HD2 PRO A 278     -10.387  18.458   6.468  1.00  0.00           H  
ATOM   4282  HD3 PRO A 278      -9.925  17.899   8.207  1.00  0.00           H  
ATOM   4283  N   PHE A 279      -7.537  16.824   4.433  1.00  0.82           N  
ATOM   4284  CA  PHE A 279      -7.107  16.591   3.054  1.00  0.82           C  
ATOM   4285  C   PHE A 279      -6.708  17.906   2.342  1.00  0.82           C  
ATOM   4286  O   PHE A 279      -7.273  18.956   2.709  1.00  0.82           O  
ATOM   4287  CB  PHE A 279      -8.189  15.880   2.314  1.00  0.82           C  
ATOM   4288  CG  PHE A 279      -8.508  14.508   2.894  1.00  0.82           C  
ATOM   4289  CD1 PHE A 279      -7.468  13.557   2.901  1.00  0.82           C  
ATOM   4290  CD2 PHE A 279      -9.767  14.108   3.388  1.00  0.82           C  
ATOM   4291  CE1 PHE A 279      -7.745  12.248   3.374  1.00  0.82           C  
ATOM   4292  CE2 PHE A 279     -10.062  12.830   3.902  1.00  0.82           C  
ATOM   4293  CZ  PHE A 279      -8.978  11.933   3.876  1.00  0.82           C  
ATOM   4294  H   PHE A 279      -8.265  17.524   4.434  1.00  0.00           H  
ATOM   4295  HA  PHE A 279      -6.228  15.947   3.022  1.00  0.00           H  
ATOM   4296  HB3 PHE A 279      -8.039  15.804   1.238  1.00  0.00           H  
ATOM   4297  HB2 PHE A 279      -9.052  16.540   2.409  1.00  0.00           H  
ATOM   4298  HD1 PHE A 279      -6.504  13.649   2.424  1.00  0.00           H  
ATOM   4299  HD2 PHE A 279     -10.518  14.882   3.325  1.00  0.00           H  
ATOM   4300  HE1 PHE A 279      -6.924  11.547   3.364  1.00  0.00           H  
ATOM   4301  HE2 PHE A 279     -11.004  12.550   4.349  1.00  0.00           H  
ATOM   4302  HZ  PHE A 279      -9.077  10.884   4.111  1.00  0.00           H  
ATOM   4303  N   GLN A 280      -5.809  17.766   1.397  1.00  0.81           N  
ATOM   4304  CA  GLN A 280      -5.341  18.694   0.485  1.00  0.81           C  
ATOM   4305  C   GLN A 280      -5.231  18.080  -0.894  1.00  0.81           C  
ATOM   4306  O   GLN A 280      -5.088  16.895  -0.965  1.00  0.81           O  
ATOM   4307  CB  GLN A 280      -3.972  19.203   1.015  1.00  0.81           C  
ATOM   4308  CG  GLN A 280      -2.803  18.208   1.198  1.00  0.81           C  
ATOM   4309  CD  GLN A 280      -1.779  18.304   0.048  1.00  0.81           C  
ATOM   4310  OE1 GLN A 280      -2.033  18.907  -0.992  1.00  0.81           O  
ATOM   4311  NE2 GLN A 280      -0.553  17.807   0.312  1.00  0.81           N  
ATOM   4312  H   GLN A 280      -5.298  16.898   1.322  1.00  0.00           H  
ATOM   4313  HA  GLN A 280      -5.999  19.557   0.380  1.00  0.00           H  
ATOM   4314  HB3 GLN A 280      -4.036  19.756   1.952  1.00  0.00           H  
ATOM   4315  HB2 GLN A 280      -3.628  20.015   0.376  1.00  0.00           H  
ATOM   4316  HG3 GLN A 280      -3.244  17.220   1.071  1.00  0.00           H  
ATOM   4317  HG2 GLN A 280      -2.296  18.252   2.163  1.00  0.00           H  
ATOM   4318 HE22 GLN A 280       0.099  17.912  -0.452  1.00  0.00           H  
ATOM   4319 HE21 GLN A 280      -0.163  17.344   1.120  1.00  0.00           H  
ATOM   4320  N   ASN A 281      -5.207  19.045  -1.926  1.00  0.85           N  
ATOM   4321  CA  ASN A 281      -4.943  18.568  -3.286  1.00  0.85           C  
ATOM   4322  C   ASN A 281      -3.943  19.431  -4.062  1.00  0.85           C  
ATOM   4323  O   ASN A 281      -4.065  19.463  -5.287  1.00  0.85           O  
ATOM   4324  CB  ASN A 281      -6.332  18.276  -3.992  1.00  0.85           C  
ATOM   4325  CG  ASN A 281      -7.140  19.407  -4.635  1.00  0.85           C  
ATOM   4326  OD1 ASN A 281      -7.033  20.535  -4.308  1.00  0.85           O  
ATOM   4327  ND2 ASN A 281      -8.065  19.095  -5.529  1.00  0.85           N  
ATOM   4328  H   ASN A 281      -5.354  20.005  -1.649  1.00  0.00           H  
ATOM   4329  HA  ASN A 281      -4.324  17.675  -3.196  1.00  0.00           H  
ATOM   4330  HB3 ASN A 281      -6.977  17.699  -3.331  1.00  0.00           H  
ATOM   4331  HB2 ASN A 281      -6.064  17.596  -4.800  1.00  0.00           H  
ATOM   4332 HD22 ASN A 281      -8.618  19.733  -6.082  1.00  0.00           H  
ATOM   4333 HD21 ASN A 281      -8.442  18.159  -5.487  1.00  0.00           H  
ATOM   4334  N   VAL A 282      -2.972  20.065  -3.386  1.00  0.89           N  
ATOM   4335  CA  VAL A 282      -2.057  21.065  -4.025  1.00  0.89           C  
ATOM   4336  C   VAL A 282      -0.665  20.323  -4.308  1.00  0.89           C  
ATOM   4337  O   VAL A 282      -0.123  20.569  -5.373  1.00  0.89           O  
ATOM   4338  CB  VAL A 282      -1.837  22.304  -3.009  1.00  0.89           C  
ATOM   4339  CG1 VAL A 282      -3.180  22.961  -2.717  1.00  0.89           C  
ATOM   4340  CG2 VAL A 282      -0.944  22.049  -1.771  1.00  0.89           C  
ATOM   4341  H   VAL A 282      -2.877  19.824  -2.410  1.00  0.00           H  
ATOM   4342  HA  VAL A 282      -2.489  21.458  -4.945  1.00  0.00           H  
ATOM   4343  HB  VAL A 282      -1.282  22.903  -3.730  1.00  0.00           H  
ATOM   4344 HG11 VAL A 282      -3.068  23.852  -2.099  1.00  0.00           H  
ATOM   4345 HG12 VAL A 282      -3.636  23.232  -3.669  1.00  0.00           H  
ATOM   4346 HG13 VAL A 282      -3.780  22.242  -2.160  1.00  0.00           H  
ATOM   4347 HG21 VAL A 282      -0.870  22.964  -1.183  1.00  0.00           H  
ATOM   4348 HG22 VAL A 282      -1.328  21.246  -1.143  1.00  0.00           H  
ATOM   4349 HG23 VAL A 282       0.111  21.851  -1.963  1.00  0.00           H  
ATOM   4350  N   HIS A 283      -0.209  19.286  -3.569  1.00  0.84           N  
ATOM   4351  CA  HIS A 283       1.125  18.580  -3.968  1.00  0.84           C  
ATOM   4352  C   HIS A 283       1.250  17.262  -3.186  1.00  0.84           C  
ATOM   4353  O   HIS A 283       0.950  17.267  -1.960  1.00  0.84           O  
ATOM   4354  CB  HIS A 283       2.280  19.517  -3.569  1.00  0.84           C  
ATOM   4355  CG  HIS A 283       3.364  19.484  -4.595  1.00  0.84           C  
ATOM   4356  ND1 HIS A 283       4.160  18.308  -4.667  1.00  0.84           N  
ATOM   4357  CD2 HIS A 283       3.861  20.433  -5.418  1.00  0.84           C  
ATOM   4358  CE1 HIS A 283       5.034  18.608  -5.575  1.00  0.84           C  
ATOM   4359  NE2 HIS A 283       4.898  19.807  -6.039  1.00  0.84           N  
ATOM   4360  H   HIS A 283      -0.744  18.842  -2.837  1.00  0.00           H  
ATOM   4361  HA  HIS A 283       1.021  18.410  -5.039  1.00  0.00           H  
ATOM   4362  HB3 HIS A 283       2.606  19.320  -2.548  1.00  0.00           H  
ATOM   4363  HB2 HIS A 283       2.035  20.577  -3.511  1.00  0.00           H  
ATOM   4364  HD2 HIS A 283       3.559  21.464  -5.527  1.00  0.00           H  
ATOM   4365  HE1 HIS A 283       5.739  17.847  -5.877  1.00  0.00           H  
ATOM   4366  HE2 HIS A 283       5.497  20.181  -6.761  1.00  0.00           H  
ATOM   4367  N   PRO A 284       1.711  16.170  -3.804  1.00  0.86           N  
ATOM   4368  CA  PRO A 284       2.273  15.052  -3.038  1.00  0.86           C  
ATOM   4369  C   PRO A 284       3.534  15.221  -2.155  1.00  0.86           C  
ATOM   4370  O   PRO A 284       3.673  14.654  -1.068  1.00  0.86           O  
ATOM   4371  CB  PRO A 284       2.378  13.849  -4.041  1.00  0.86           C  
ATOM   4372  CG  PRO A 284       2.633  14.538  -5.347  1.00  0.86           C  
ATOM   4373  CD  PRO A 284       1.960  15.959  -5.242  1.00  0.86           C  
ATOM   4374  HA  PRO A 284       1.491  14.718  -2.358  1.00  0.00           H  
ATOM   4375  HB3 PRO A 284       1.554  13.139  -4.105  1.00  0.00           H  
ATOM   4376  HB2 PRO A 284       3.171  13.114  -3.901  1.00  0.00           H  
ATOM   4377  HG3 PRO A 284       2.383  13.913  -6.204  1.00  0.00           H  
ATOM   4378  HG2 PRO A 284       3.708  14.702  -5.420  1.00  0.00           H  
ATOM   4379  HD2 PRO A 284       2.560  16.687  -5.787  1.00  0.00           H  
ATOM   4380  HD3 PRO A 284       1.024  16.073  -5.787  1.00  0.00           H  
ATOM   4381  N   VAL A 285       4.406  16.128  -2.566  1.00  0.85           N  
ATOM   4382  CA  VAL A 285       5.688  16.427  -2.039  1.00  0.85           C  
ATOM   4383  C   VAL A 285       5.535  17.396  -0.889  1.00  0.85           C  
ATOM   4384  O   VAL A 285       5.344  18.614  -1.001  1.00  0.85           O  
ATOM   4385  CB  VAL A 285       6.722  17.069  -3.012  1.00  0.85           C  
ATOM   4386  CG1 VAL A 285       8.174  17.475  -2.576  1.00  0.85           C  
ATOM   4387  CG2 VAL A 285       7.047  16.139  -4.219  1.00  0.85           C  
ATOM   4388  H   VAL A 285       4.178  16.787  -3.296  1.00  0.00           H  
ATOM   4389  HA  VAL A 285       6.183  15.536  -1.653  1.00  0.00           H  
ATOM   4390  HB  VAL A 285       6.260  17.969  -3.418  1.00  0.00           H  
ATOM   4391 HG11 VAL A 285       8.739  16.583  -2.304  1.00  0.00           H  
ATOM   4392 HG12 VAL A 285       8.748  17.943  -3.375  1.00  0.00           H  
ATOM   4393 HG13 VAL A 285       8.195  18.026  -1.636  1.00  0.00           H  
ATOM   4394 HG21 VAL A 285       7.434  15.234  -3.751  1.00  0.00           H  
ATOM   4395 HG22 VAL A 285       6.202  15.892  -4.862  1.00  0.00           H  
ATOM   4396 HG23 VAL A 285       7.757  16.577  -4.920  1.00  0.00           H  
ATOM   4397  N   THR A 286       5.564  16.763   0.313  1.00  0.86           N  
ATOM   4398  CA  THR A 286       5.168  17.294   1.598  1.00  0.86           C  
ATOM   4399  C   THR A 286       6.291  17.131   2.668  1.00  0.86           C  
ATOM   4400  O   THR A 286       6.784  16.065   2.877  1.00  0.86           O  
ATOM   4401  CB  THR A 286       3.914  16.518   2.142  1.00  0.86           C  
ATOM   4402  OG1 THR A 286       3.796  15.131   1.747  1.00  0.86           O  
ATOM   4403  CG2 THR A 286       2.624  17.147   1.591  1.00  0.86           C  
ATOM   4404  H   THR A 286       5.726  15.766   0.282  1.00  0.00           H  
ATOM   4405  HA  THR A 286       4.909  18.349   1.504  1.00  0.00           H  
ATOM   4406  HB  THR A 286       4.018  16.430   3.223  1.00  0.00           H  
ATOM   4407  HG1 THR A 286       3.876  15.026   0.796  1.00  0.00           H  
ATOM   4408 HG21 THR A 286       2.564  16.971   0.518  1.00  0.00           H  
ATOM   4409 HG22 THR A 286       1.861  16.551   2.090  1.00  0.00           H  
ATOM   4410 HG23 THR A 286       2.376  18.195   1.760  1.00  0.00           H  
ATOM   4411  N   ILE A 287       6.855  18.249   3.103  1.00  0.84           N  
ATOM   4412  CA  ILE A 287       7.877  18.317   4.188  1.00  0.84           C  
ATOM   4413  C   ILE A 287       7.058  18.876   5.414  1.00  0.84           C  
ATOM   4414  O   ILE A 287       6.333  19.865   5.212  1.00  0.84           O  
ATOM   4415  CB  ILE A 287       9.091  19.316   3.827  1.00  0.84           C  
ATOM   4416  CG1 ILE A 287       9.672  19.325   2.414  1.00  0.84           C  
ATOM   4417  CG2 ILE A 287      10.229  19.246   4.909  1.00  0.84           C  
ATOM   4418  CD1 ILE A 287      10.164  20.720   2.158  1.00  0.84           C  
ATOM   4419  H   ILE A 287       6.615  19.187   2.818  1.00  0.00           H  
ATOM   4420  HA  ILE A 287       8.345  17.404   4.557  1.00  0.00           H  
ATOM   4421  HB  ILE A 287       8.700  20.307   4.057  1.00  0.00           H  
ATOM   4422 HG13 ILE A 287       8.961  19.120   1.615  1.00  0.00           H  
ATOM   4423 HG12 ILE A 287      10.430  18.543   2.357  1.00  0.00           H  
ATOM   4424 HG21 ILE A 287       9.818  18.911   5.860  1.00  0.00           H  
ATOM   4425 HG22 ILE A 287      11.027  18.525   4.730  1.00  0.00           H  
ATOM   4426 HG23 ILE A 287      10.767  20.178   5.084  1.00  0.00           H  
ATOM   4427 HD11 ILE A 287      10.850  20.712   1.312  1.00  0.00           H  
ATOM   4428 HD12 ILE A 287       9.382  21.414   1.849  1.00  0.00           H  
ATOM   4429 HD13 ILE A 287      10.736  21.044   3.028  1.00  0.00           H  
ATOM   4430  N   GLY A 288       7.125  18.330   6.637  1.00  0.85           N  
ATOM   4431  CA  GLY A 288       6.426  18.819   7.839  1.00  0.85           C  
ATOM   4432  C   GLY A 288       5.209  17.896   8.005  1.00  0.85           C  
ATOM   4433  O   GLY A 288       5.057  16.835   7.337  1.00  0.85           O  
ATOM   4434  H   GLY A 288       7.606  17.453   6.774  1.00  0.00           H  
ATOM   4435  HA3 GLY A 288       6.026  19.832   7.867  1.00  0.00           H  
ATOM   4436  HA2 GLY A 288       7.045  18.525   8.687  1.00  0.00           H  
ATOM   4437  N   GLU A 289       4.347  18.284   8.933  1.00  0.79           N  
ATOM   4438  CA  GLU A 289       3.185  17.486   9.313  1.00  0.79           C  
ATOM   4439  C   GLU A 289       2.011  17.974   8.494  1.00  0.79           C  
ATOM   4440  O   GLU A 289       1.130  18.587   9.072  1.00  0.79           O  
ATOM   4441  CB  GLU A 289       2.938  17.474  10.843  1.00  0.79           C  
ATOM   4442  CG  GLU A 289       4.245  17.460  11.677  1.00  0.79           C  
ATOM   4443  CD  GLU A 289       4.026  17.690  13.156  1.00  0.79           C  
ATOM   4444  OE1 GLU A 289       5.055  17.722  13.822  1.00  0.79           O  
ATOM   4445  OE2 GLU A 289       2.905  17.649  13.670  1.00  0.79           O1-
ATOM   4446  H   GLU A 289       4.367  19.281   9.095  1.00  0.00           H  
ATOM   4447  HA  GLU A 289       3.342  16.461   8.978  1.00  0.00           H  
ATOM   4448  HB3 GLU A 289       2.286  16.663  11.167  1.00  0.00           H  
ATOM   4449  HB2 GLU A 289       2.499  18.425  11.144  1.00  0.00           H  
ATOM   4450  HG3 GLU A 289       4.956  18.237  11.398  1.00  0.00           H  
ATOM   4451  HG2 GLU A 289       4.737  16.502  11.510  1.00  0.00           H  
ATOM   4452  N   CYS A 290       1.970  17.717   7.190  1.00  0.84           N  
ATOM   4453  CA  CYS A 290       0.975  18.049   6.259  1.00  0.84           C  
ATOM   4454  C   CYS A 290      -0.316  17.183   6.446  1.00  0.84           C  
ATOM   4455  O   CYS A 290      -0.262  15.988   6.696  1.00  0.84           O  
ATOM   4456  CB  CYS A 290       1.438  17.854   4.786  1.00  0.84           C  
ATOM   4457  SG  CYS A 290       2.734  19.020   4.264  1.00  0.84           S  
ATOM   4458  H   CYS A 290       2.533  17.010   6.738  1.00  0.00           H  
ATOM   4459  HA  CYS A 290       0.660  19.072   6.467  1.00  0.00           H  
ATOM   4460  HB3 CYS A 290       0.604  18.042   4.110  1.00  0.00           H  
ATOM   4461  HB2 CYS A 290       1.832  16.840   4.722  1.00  0.00           H  
ATOM   4462  N   PRO A 291      -1.403  17.781   6.015  1.00  0.86           N  
ATOM   4463  CA  PRO A 291      -2.587  17.033   5.519  1.00  0.86           C  
ATOM   4464  C   PRO A 291      -2.190  16.055   4.415  1.00  0.86           C  
ATOM   4465  O   PRO A 291      -1.337  16.247   3.541  1.00  0.86           O  
ATOM   4466  CB  PRO A 291      -3.515  18.139   5.108  1.00  0.86           C  
ATOM   4467  CG  PRO A 291      -3.083  19.436   5.798  1.00  0.86           C  
ATOM   4468  CD  PRO A 291      -1.619  19.202   5.866  1.00  0.86           C  
ATOM   4469  HA  PRO A 291      -2.822  16.489   6.432  1.00  0.00           H  
ATOM   4470  HB3 PRO A 291      -4.554  17.991   5.399  1.00  0.00           H  
ATOM   4471  HB2 PRO A 291      -3.723  18.340   4.057  1.00  0.00           H  
ATOM   4472  HG3 PRO A 291      -3.451  19.382   6.822  1.00  0.00           H  
ATOM   4473  HG2 PRO A 291      -3.438  20.410   5.461  1.00  0.00           H  
ATOM   4474  HD2 PRO A 291      -1.107  19.442   4.934  1.00  0.00           H  
ATOM   4475  HD3 PRO A 291      -1.244  19.865   6.646  1.00  0.00           H  
ATOM   4476  N   LYS A 292      -2.989  14.980   4.293  1.00  0.78           N  
ATOM   4477  CA  LYS A 292      -2.888  14.007   3.146  1.00  0.78           C  
ATOM   4478  C   LYS A 292      -3.358  14.569   1.806  1.00  0.78           C  
ATOM   4479  O   LYS A 292      -4.355  15.260   1.713  1.00  0.78           O  
ATOM   4480  CB  LYS A 292      -3.578  12.699   3.494  1.00  0.78           C  
ATOM   4481  CG  LYS A 292      -3.038  11.968   4.698  1.00  0.78           C  
ATOM   4482  CD  LYS A 292      -3.870  10.702   5.043  1.00  0.78           C  
ATOM   4483  CE  LYS A 292      -3.255   9.694   5.990  1.00  0.78           C  
ATOM   4484  NZ  LYS A 292      -1.977   9.153   5.537  1.00  0.78           N1+
ATOM   4485  H   LYS A 292      -3.860  14.916   4.799  1.00  0.00           H  
ATOM   4486  HA  LYS A 292      -1.848  13.741   2.956  1.00  0.00           H  
ATOM   4487  HB3 LYS A 292      -3.718  12.024   2.650  1.00  0.00           H  
ATOM   4488  HB2 LYS A 292      -4.605  12.942   3.768  1.00  0.00           H  
ATOM   4489  HG3 LYS A 292      -3.027  12.469   5.665  1.00  0.00           H  
ATOM   4490  HG2 LYS A 292      -1.972  11.780   4.567  1.00  0.00           H  
ATOM   4491  HD3 LYS A 292      -4.171  10.166   4.143  1.00  0.00           H  
ATOM   4492  HD2 LYS A 292      -4.780  10.947   5.590  1.00  0.00           H  
ATOM   4493  HE3 LYS A 292      -3.997   8.911   6.144  1.00  0.00           H  
ATOM   4494  HE2 LYS A 292      -3.046  10.145   6.960  1.00  0.00           H  
ATOM   4495  HZ1 LYS A 292      -2.176   8.617   4.705  1.00  0.00           H  
ATOM   4496  HZ2 LYS A 292      -1.261   9.826   5.304  1.00  0.00           H  
ATOM   4497  HZ3 LYS A 292      -1.723   8.522   6.283  1.00  0.00           H  
ATOM   4498  N   TYR A 293      -2.650  14.073   0.791  1.00  0.81           N  
ATOM   4499  CA  TYR A 293      -2.892  14.255  -0.606  1.00  0.81           C  
ATOM   4500  C   TYR A 293      -3.953  13.300  -1.199  1.00  0.81           C  
ATOM   4501  O   TYR A 293      -3.876  12.143  -1.025  1.00  0.81           O  
ATOM   4502  CB  TYR A 293      -1.573  14.111  -1.423  1.00  0.81           C  
ATOM   4503  CG  TYR A 293      -1.607  14.475  -2.875  1.00  0.81           C  
ATOM   4504  CD1 TYR A 293      -1.874  15.769  -3.240  1.00  0.81           C  
ATOM   4505  CD2 TYR A 293      -1.371  13.475  -3.903  1.00  0.81           C  
ATOM   4506  CE1 TYR A 293      -2.152  16.122  -4.614  1.00  0.81           C  
ATOM   4507  CE2 TYR A 293      -1.461  13.789  -5.239  1.00  0.81           C  
ATOM   4508  CZ  TYR A 293      -1.937  15.096  -5.584  1.00  0.81           C  
ATOM   4509  OH  TYR A 293      -2.044  15.333  -6.909  1.00  0.81           O  
ATOM   4510  H   TYR A 293      -1.938  13.365   0.904  1.00  0.00           H  
ATOM   4511  HA  TYR A 293      -3.345  15.244  -0.659  1.00  0.00           H  
ATOM   4512  HB3 TYR A 293      -1.213  13.088  -1.321  1.00  0.00           H  
ATOM   4513  HB2 TYR A 293      -0.752  14.715  -1.035  1.00  0.00           H  
ATOM   4514  HD1 TYR A 293      -2.026  16.501  -2.461  1.00  0.00           H  
ATOM   4515  HD2 TYR A 293      -1.114  12.473  -3.593  1.00  0.00           H  
ATOM   4516  HE1 TYR A 293      -2.486  17.125  -4.836  1.00  0.00           H  
ATOM   4517  HE2 TYR A 293      -1.308  13.033  -5.995  1.00  0.00           H  
ATOM   4518  HH  TYR A 293      -2.088  16.256  -7.169  1.00  0.00           H  
ATOM   4519  N   VAL A 294      -4.913  13.945  -1.818  1.00  0.85           N  
ATOM   4520  CA  VAL A 294      -5.983  13.286  -2.550  1.00  0.85           C  
ATOM   4521  C   VAL A 294      -6.322  13.816  -3.927  1.00  0.85           C  
ATOM   4522  O   VAL A 294      -6.140  15.040  -4.179  1.00  0.85           O  
ATOM   4523  CB  VAL A 294      -7.324  13.318  -1.715  1.00  0.85           C  
ATOM   4524  CG1 VAL A 294      -7.181  12.659  -0.355  1.00  0.85           C  
ATOM   4525  CG2 VAL A 294      -8.017  14.668  -1.603  1.00  0.85           C  
ATOM   4526  H   VAL A 294      -5.002  14.951  -1.829  1.00  0.00           H  
ATOM   4527  HA  VAL A 294      -5.723  12.245  -2.737  1.00  0.00           H  
ATOM   4528  HB  VAL A 294      -8.036  12.695  -2.257  1.00  0.00           H  
ATOM   4529 HG11 VAL A 294      -8.182  12.576   0.069  1.00  0.00           H  
ATOM   4530 HG12 VAL A 294      -6.861  11.620  -0.430  1.00  0.00           H  
ATOM   4531 HG13 VAL A 294      -6.613  13.325   0.294  1.00  0.00           H  
ATOM   4532 HG21 VAL A 294      -8.321  15.062  -2.573  1.00  0.00           H  
ATOM   4533 HG22 VAL A 294      -8.965  14.528  -1.083  1.00  0.00           H  
ATOM   4534 HG23 VAL A 294      -7.314  15.380  -1.172  1.00  0.00           H  
ATOM   4535  N   ARG A 295      -6.869  12.912  -4.789  1.00  0.77           N  
ATOM   4536  CA  ARG A 295      -7.154  13.272  -6.156  1.00  0.77           C  
ATOM   4537  C   ARG A 295      -8.553  13.867  -6.393  1.00  0.77           C  
ATOM   4538  O   ARG A 295      -8.854  14.285  -7.529  1.00  0.77           O  
ATOM   4539  CB  ARG A 295      -6.804  12.041  -7.065  1.00  0.77           C  
ATOM   4540  CG  ARG A 295      -5.359  11.487  -7.044  1.00  0.77           C  
ATOM   4541  CD  ARG A 295      -5.122  10.417  -7.995  1.00  0.77           C  
ATOM   4542  NE  ARG A 295      -5.365  10.731  -9.516  1.00  0.77           N  
ATOM   4543  CZ  ARG A 295      -5.358   9.800 -10.520  1.00  0.77           C  
ATOM   4544  NH1 ARG A 295      -5.150   8.488 -10.287  1.00  0.77           N  
ATOM   4545  NH2 ARG A 295      -5.441  10.388 -11.764  1.00  0.77           N1+
ATOM   4546  H   ARG A 295      -7.045  11.939  -4.588  1.00  0.00           H  
ATOM   4547  HA  ARG A 295      -6.437  14.004  -6.525  1.00  0.00           H  
ATOM   4548  HB3 ARG A 295      -7.104  12.211  -8.099  1.00  0.00           H  
ATOM   4549  HB2 ARG A 295      -7.528  11.264  -6.820  1.00  0.00           H  
ATOM   4550  HG3 ARG A 295      -5.358  11.098  -6.026  1.00  0.00           H  
ATOM   4551  HG2 ARG A 295      -4.478  12.118  -6.929  1.00  0.00           H  
ATOM   4552  HD3 ARG A 295      -5.513   9.439  -7.717  1.00  0.00           H  
ATOM   4553  HD2 ARG A 295      -4.032  10.403  -7.994  1.00  0.00           H  
ATOM   4554  HE  ARG A 295      -5.454  11.715  -9.727  1.00  0.00           H  
ATOM   4555 HH12 ARG A 295      -4.928   7.938 -11.104  1.00  0.00           H  
ATOM   4556 HH11 ARG A 295      -5.133   8.140  -9.340  1.00  0.00           H  
ATOM   4557 HH22 ARG A 295      -5.536   9.669 -12.466  1.00  0.00           H  
ATOM   4558 HH21 ARG A 295      -5.509  11.368 -11.996  1.00  0.00           H  
ATOM   4559  N   SER A 296      -9.293  13.998  -5.328  1.00  0.84           N  
ATOM   4560  CA  SER A 296     -10.636  14.547  -5.166  1.00  0.84           C  
ATOM   4561  C   SER A 296     -10.647  16.064  -5.585  1.00  0.84           C  
ATOM   4562  O   SER A 296      -9.706  16.825  -5.544  1.00  0.84           O  
ATOM   4563  CB  SER A 296     -11.148  14.395  -3.681  1.00  0.84           C  
ATOM   4564  OG  SER A 296     -11.416  13.146  -3.294  1.00  0.84           O  
ATOM   4565  H   SER A 296      -9.003  13.453  -4.529  1.00  0.00           H  
ATOM   4566  HA  SER A 296     -11.415  14.104  -5.786  1.00  0.00           H  
ATOM   4567  HB3 SER A 296     -12.028  15.020  -3.530  1.00  0.00           H  
ATOM   4568  HB2 SER A 296     -10.380  14.853  -3.057  1.00  0.00           H  
ATOM   4569  HG  SER A 296     -12.351  13.030  -3.478  1.00  0.00           H  
ATOM   4570  N   ALA A 297     -11.836  16.470  -5.957  1.00  0.84           N  
ATOM   4571  CA  ALA A 297     -12.197  17.759  -6.529  1.00  0.84           C  
ATOM   4572  C   ALA A 297     -12.958  18.585  -5.492  1.00  0.84           C  
ATOM   4573  O   ALA A 297     -12.752  19.817  -5.506  1.00  0.84           O  
ATOM   4574  CB  ALA A 297     -13.068  17.473  -7.722  1.00  0.84           C  
ATOM   4575  H   ALA A 297     -12.603  15.814  -5.939  1.00  0.00           H  
ATOM   4576  HA  ALA A 297     -11.300  18.302  -6.824  1.00  0.00           H  
ATOM   4577  HB1 ALA A 297     -12.560  16.768  -8.380  1.00  0.00           H  
ATOM   4578  HB2 ALA A 297     -13.945  17.000  -7.282  1.00  0.00           H  
ATOM   4579  HB3 ALA A 297     -13.325  18.396  -8.241  1.00  0.00           H  
ATOM   4580  N   LYS A 298     -13.738  17.999  -4.581  1.00  0.80           N  
ATOM   4581  CA  LYS A 298     -14.391  18.619  -3.450  1.00  0.80           C  
ATOM   4582  C   LYS A 298     -14.833  17.521  -2.454  1.00  0.80           C  
ATOM   4583  O   LYS A 298     -15.086  16.348  -2.862  1.00  0.80           O  
ATOM   4584  CB  LYS A 298     -15.725  19.409  -3.866  1.00  0.80           C  
ATOM   4585  CG  LYS A 298     -16.664  18.624  -4.931  1.00  0.80           C  
ATOM   4586  CD  LYS A 298     -18.008  19.398  -5.123  1.00  0.80           C  
ATOM   4587  CE  LYS A 298     -18.875  18.667  -6.114  1.00  0.80           C  
ATOM   4588  NZ  LYS A 298     -20.012  19.430  -6.705  1.00  0.80           N1+
ATOM   4589  H   LYS A 298     -13.859  17.009  -4.743  1.00  0.00           H  
ATOM   4590  HA  LYS A 298     -13.682  19.260  -2.926  1.00  0.00           H  
ATOM   4591  HB3 LYS A 298     -15.408  20.301  -4.404  1.00  0.00           H  
ATOM   4592  HB2 LYS A 298     -16.323  19.702  -3.003  1.00  0.00           H  
ATOM   4593  HG3 LYS A 298     -16.717  17.555  -4.727  1.00  0.00           H  
ATOM   4594  HG2 LYS A 298     -16.083  18.686  -5.851  1.00  0.00           H  
ATOM   4595  HD3 LYS A 298     -17.858  20.434  -5.428  1.00  0.00           H  
ATOM   4596  HD2 LYS A 298     -18.641  19.369  -4.237  1.00  0.00           H  
ATOM   4597  HE3 LYS A 298     -19.156  17.740  -5.615  1.00  0.00           H  
ATOM   4598  HE2 LYS A 298     -18.259  18.364  -6.960  1.00  0.00           H  
ATOM   4599  HZ1 LYS A 298     -20.531  18.877  -7.372  1.00  0.00           H  
ATOM   4600  HZ2 LYS A 298     -20.668  19.674  -5.977  1.00  0.00           H  
ATOM   4601  HZ3 LYS A 298     -19.792  20.222  -7.291  1.00  0.00           H  
ATOM   4602  N   LEU A 299     -15.013  17.863  -1.170  1.00  0.85           N  
ATOM   4603  CA  LEU A 299     -15.488  16.938  -0.124  1.00  0.85           C  
ATOM   4604  C   LEU A 299     -16.508  17.657   0.737  1.00  0.85           C  
ATOM   4605  O   LEU A 299     -16.179  18.018   1.849  1.00  0.85           O  
ATOM   4606  CB  LEU A 299     -14.210  16.345   0.567  1.00  0.85           C  
ATOM   4607  CG  LEU A 299     -13.458  15.220  -0.113  1.00  0.85           C  
ATOM   4608  CD1 LEU A 299     -12.026  15.015   0.471  1.00  0.85           C  
ATOM   4609  CD2 LEU A 299     -14.221  13.846  -0.270  1.00  0.85           C  
ATOM   4610  H   LEU A 299     -14.736  18.793  -0.889  1.00  0.00           H  
ATOM   4611  HA  LEU A 299     -15.947  16.098  -0.645  1.00  0.00           H  
ATOM   4612  HB3 LEU A 299     -14.499  15.866   1.502  1.00  0.00           H  
ATOM   4613  HB2 LEU A 299     -13.599  17.172   0.927  1.00  0.00           H  
ATOM   4614  HG  LEU A 299     -13.205  15.364  -1.163  1.00  0.00           H  
ATOM   4615 HD11 LEU A 299     -11.219  15.029  -0.260  1.00  0.00           H  
ATOM   4616 HD12 LEU A 299     -11.706  15.850   1.095  1.00  0.00           H  
ATOM   4617 HD13 LEU A 299     -11.870  14.120   1.073  1.00  0.00           H  
ATOM   4618 HD21 LEU A 299     -15.256  13.906   0.066  1.00  0.00           H  
ATOM   4619 HD22 LEU A 299     -14.242  13.631  -1.338  1.00  0.00           H  
ATOM   4620 HD23 LEU A 299     -13.617  13.059   0.181  1.00  0.00           H  
ATOM   4621  N   ARG A 300     -17.616  17.986   0.130  1.00  0.79           N  
ATOM   4622  CA  ARG A 300     -18.619  18.821   0.641  1.00  0.79           C  
ATOM   4623  C   ARG A 300     -19.521  17.981   1.577  1.00  0.79           C  
ATOM   4624  O   ARG A 300     -20.088  16.912   1.188  1.00  0.79           O  
ATOM   4625  CB  ARG A 300     -19.301  19.624  -0.501  1.00  0.79           C  
ATOM   4626  CG  ARG A 300     -20.258  20.666   0.080  1.00  0.79           C  
ATOM   4627  CD  ARG A 300     -20.813  21.590  -1.016  1.00  0.79           C  
ATOM   4628  NE  ARG A 300     -19.924  22.598  -1.549  1.00  0.79           N  
ATOM   4629  CZ  ARG A 300     -19.663  23.788  -0.926  1.00  0.79           C  
ATOM   4630  NH1 ARG A 300     -20.063  24.077   0.318  1.00  0.79           N  
ATOM   4631  NH2 ARG A 300     -18.898  24.737  -1.600  1.00  0.79           N1+
ATOM   4632  H   ARG A 300     -17.721  17.665  -0.822  1.00  0.00           H  
ATOM   4633  HA  ARG A 300     -18.073  19.675   1.041  1.00  0.00           H  
ATOM   4634  HB3 ARG A 300     -19.855  19.005  -1.206  1.00  0.00           H  
ATOM   4635  HB2 ARG A 300     -18.573  20.018  -1.209  1.00  0.00           H  
ATOM   4636  HG3 ARG A 300     -19.854  21.311   0.861  1.00  0.00           H  
ATOM   4637  HG2 ARG A 300     -21.078  20.151   0.579  1.00  0.00           H  
ATOM   4638  HD3 ARG A 300     -21.753  22.070  -0.743  1.00  0.00           H  
ATOM   4639  HD2 ARG A 300     -21.052  21.083  -1.951  1.00  0.00           H  
ATOM   4640  HE  ARG A 300     -19.444  22.458  -2.426  1.00  0.00           H  
ATOM   4641 HH12 ARG A 300     -19.820  24.930   0.802  1.00  0.00           H  
ATOM   4642 HH11 ARG A 300     -20.592  23.378   0.820  1.00  0.00           H  
ATOM   4643 HH22 ARG A 300     -18.424  25.545  -1.221  1.00  0.00           H  
ATOM   4644 HH21 ARG A 300     -18.661  24.512  -2.555  1.00  0.00           H  
ATOM   4645  N   MET A 301     -19.584  18.356   2.825  1.00  0.84           N  
ATOM   4646  CA  MET A 301     -20.309  17.705   3.930  1.00  0.84           C  
ATOM   4647  C   MET A 301     -21.613  18.502   4.158  1.00  0.84           C  
ATOM   4648  O   MET A 301     -21.532  19.766   4.258  1.00  0.84           O  
ATOM   4649  CB  MET A 301     -19.303  17.461   5.144  1.00  0.84           C  
ATOM   4650  CG  MET A 301     -19.943  16.722   6.325  1.00  0.84           C  
ATOM   4651  SD  MET A 301     -18.782  15.605   7.240  1.00  0.84           S  
ATOM   4652  CE  MET A 301     -19.218  14.188   6.176  1.00  0.84           C  
ATOM   4653  H   MET A 301     -19.196  19.262   3.045  1.00  0.00           H  
ATOM   4654  HA  MET A 301     -20.588  16.688   3.655  1.00  0.00           H  
ATOM   4655  HB3 MET A 301     -18.835  18.409   5.409  1.00  0.00           H  
ATOM   4656  HB2 MET A 301     -18.485  16.858   4.748  1.00  0.00           H  
ATOM   4657  HG3 MET A 301     -20.817  16.166   5.985  1.00  0.00           H  
ATOM   4658  HG2 MET A 301     -20.286  17.506   7.000  1.00  0.00           H  
ATOM   4659  HE1 MET A 301     -18.653  13.311   6.493  1.00  0.00           H  
ATOM   4660  HE2 MET A 301     -20.268  13.901   6.236  1.00  0.00           H  
ATOM   4661  HE3 MET A 301     -18.912  14.359   5.144  1.00  0.00           H  
ATOM   4662  N   VAL A 302     -22.755  17.821   4.041  1.00  0.83           N  
ATOM   4663  CA  VAL A 302     -24.040  18.355   4.468  1.00  0.83           C  
ATOM   4664  C   VAL A 302     -24.113  18.840   5.951  1.00  0.83           C  
ATOM   4665  O   VAL A 302     -23.700  18.066   6.823  1.00  0.83           O  
ATOM   4666  CB  VAL A 302     -25.164  17.295   4.240  1.00  0.83           C  
ATOM   4667  CG1 VAL A 302     -25.167  16.036   5.166  1.00  0.83           C  
ATOM   4668  CG2 VAL A 302     -26.599  17.937   4.313  1.00  0.83           C  
ATOM   4669  H   VAL A 302     -22.701  16.823   3.902  1.00  0.00           H  
ATOM   4670  HA  VAL A 302     -24.208  19.174   3.768  1.00  0.00           H  
ATOM   4671  HB  VAL A 302     -25.098  16.937   3.212  1.00  0.00           H  
ATOM   4672 HG11 VAL A 302     -25.622  16.338   6.109  1.00  0.00           H  
ATOM   4673 HG12 VAL A 302     -25.808  15.228   4.814  1.00  0.00           H  
ATOM   4674 HG13 VAL A 302     -24.163  15.648   5.335  1.00  0.00           H  
ATOM   4675 HG21 VAL A 302     -26.831  18.356   5.292  1.00  0.00           H  
ATOM   4676 HG22 VAL A 302     -26.674  18.689   3.527  1.00  0.00           H  
ATOM   4677 HG23 VAL A 302     -27.350  17.169   4.129  1.00  0.00           H  
ATOM   4678  N   THR A 303     -24.679  20.028   6.128  1.00  0.80           N  
ATOM   4679  CA  THR A 303     -25.031  20.515   7.408  1.00  0.80           C  
ATOM   4680  C   THR A 303     -26.572  20.789   7.411  1.00  0.80           C  
ATOM   4681  O   THR A 303     -27.183  20.812   8.460  1.00  0.80           O  
ATOM   4682  CB  THR A 303     -24.241  21.781   7.701  1.00  0.80           C  
ATOM   4683  OG1 THR A 303     -24.506  22.804   6.691  1.00  0.80           O  
ATOM   4684  CG2 THR A 303     -22.747  21.676   7.942  1.00  0.80           C  
ATOM   4685  H   THR A 303     -24.852  20.626   5.333  1.00  0.00           H  
ATOM   4686  HA  THR A 303     -24.790  19.780   8.176  1.00  0.00           H  
ATOM   4687  HB  THR A 303     -24.716  22.179   8.597  1.00  0.00           H  
ATOM   4688  HG1 THR A 303     -24.490  23.646   7.152  1.00  0.00           H  
ATOM   4689 HG21 THR A 303     -22.279  22.637   8.158  1.00  0.00           H  
ATOM   4690 HG22 THR A 303     -22.471  21.085   8.815  1.00  0.00           H  
ATOM   4691 HG23 THR A 303     -22.280  21.296   7.034  1.00  0.00           H  
ATOM   4692  N   GLY A 304     -27.119  21.079   6.217  1.00  0.76           N  
ATOM   4693  CA  GLY A 304     -28.438  21.577   5.981  1.00  0.76           C  
ATOM   4694  C   GLY A 304     -29.415  20.460   5.768  1.00  0.76           C  
ATOM   4695  O   GLY A 304     -29.021  19.252   5.856  1.00  0.76           O  
ATOM   4696  H   GLY A 304     -26.500  21.220   5.432  1.00  0.00           H  
ATOM   4697  HA3 GLY A 304     -28.299  22.262   5.145  1.00  0.00           H  
ATOM   4698  HA2 GLY A 304     -28.818  22.129   6.840  1.00  0.00           H  
ATOM   4699  N   LEU A 305     -30.688  20.824   5.656  1.00  0.68           N  
ATOM   4700  CA  LEU A 305     -31.715  19.895   5.177  1.00  0.68           C  
ATOM   4701  C   LEU A 305     -31.775  19.928   3.608  1.00  0.68           C  
ATOM   4702  O   LEU A 305     -31.182  20.826   2.999  1.00  0.68           O  
ATOM   4703  CB  LEU A 305     -33.082  20.266   5.809  1.00  0.68           C  
ATOM   4704  CG  LEU A 305     -32.903  20.445   7.324  1.00  0.68           C  
ATOM   4705  CD1 LEU A 305     -32.831  21.866   7.775  1.00  0.68           C  
ATOM   4706  CD2 LEU A 305     -33.965  19.690   8.071  1.00  0.68           C  
ATOM   4707  H   LEU A 305     -30.947  21.800   5.627  1.00  0.00           H  
ATOM   4708  HA  LEU A 305     -31.585  18.826   5.349  1.00  0.00           H  
ATOM   4709  HB3 LEU A 305     -33.857  19.570   5.487  1.00  0.00           H  
ATOM   4710  HB2 LEU A 305     -33.412  21.119   5.216  1.00  0.00           H  
ATOM   4711  HG  LEU A 305     -31.967  20.022   7.690  1.00  0.00           H  
ATOM   4712 HD11 LEU A 305     -32.527  22.474   6.924  1.00  0.00           H  
ATOM   4713 HD12 LEU A 305     -33.826  22.223   8.040  1.00  0.00           H  
ATOM   4714 HD13 LEU A 305     -32.192  21.977   8.651  1.00  0.00           H  
ATOM   4715 HD21 LEU A 305     -34.650  20.342   8.612  1.00  0.00           H  
ATOM   4716 HD22 LEU A 305     -34.501  18.887   7.565  1.00  0.00           H  
ATOM   4717 HD23 LEU A 305     -33.454  19.161   8.875  1.00  0.00           H  
ATOM   4718  N   ARG A 306     -32.468  18.953   3.000  1.00  0.70           N  
ATOM   4719  CA  ARG A 306     -33.011  19.015   1.588  1.00  0.70           C  
ATOM   4720  C   ARG A 306     -33.670  20.394   1.344  1.00  0.70           C  
ATOM   4721  O   ARG A 306     -34.726  20.660   1.898  1.00  0.70           O  
ATOM   4722  CB  ARG A 306     -33.940  17.885   1.275  1.00  0.70           C  
ATOM   4723  CG  ARG A 306     -33.356  16.443   1.496  1.00  0.70           C  
ATOM   4724  CD  ARG A 306     -34.356  15.281   1.451  1.00  0.70           C  
ATOM   4725  NE  ARG A 306     -33.789  13.960   1.531  1.00  0.70           N  
ATOM   4726  CZ  ARG A 306     -33.196  13.201   0.652  1.00  0.70           C  
ATOM   4727  NH1 ARG A 306     -33.304  13.636  -0.603  1.00  0.70           N  
ATOM   4728  NH2 ARG A 306     -32.811  11.926   1.013  1.00  0.70           N1+
ATOM   4729  H   ARG A 306     -32.853  18.268   3.633  1.00  0.00           H  
ATOM   4730  HA  ARG A 306     -32.137  18.915   0.945  1.00  0.00           H  
ATOM   4731  HB3 ARG A 306     -34.343  18.033   0.274  1.00  0.00           H  
ATOM   4732  HB2 ARG A 306     -34.765  17.895   1.987  1.00  0.00           H  
ATOM   4733  HG3 ARG A 306     -32.931  16.439   2.499  1.00  0.00           H  
ATOM   4734  HG2 ARG A 306     -32.492  16.246   0.862  1.00  0.00           H  
ATOM   4735  HD3 ARG A 306     -35.172  15.325   0.729  1.00  0.00           H  
ATOM   4736  HD2 ARG A 306     -34.972  15.355   2.347  1.00  0.00           H  
ATOM   4737  HE  ARG A 306     -33.877  13.514   2.433  1.00  0.00           H  
ATOM   4738 HH12 ARG A 306     -32.987  12.942  -1.265  1.00  0.00           H  
ATOM   4739 HH11 ARG A 306     -33.754  14.496  -0.883  1.00  0.00           H  
ATOM   4740 HH22 ARG A 306     -32.427  11.360   0.270  1.00  0.00           H  
ATOM   4741 HH21 ARG A 306     -32.772  11.549   1.949  1.00  0.00           H  
ATOM   4742  N   ASN A 307     -33.169  21.168   0.372  1.00  0.81           N  
ATOM   4743  CA  ASN A 307     -33.826  22.320  -0.174  1.00  0.81           C  
ATOM   4744  C   ASN A 307     -34.812  21.923  -1.261  1.00  0.81           C  
ATOM   4745  O   ASN A 307     -34.391  21.976  -2.409  1.00  0.81           O  
ATOM   4746  CB  ASN A 307     -32.780  23.399  -0.711  1.00  0.81           C  
ATOM   4747  CG  ASN A 307     -33.572  24.761  -0.719  1.00  0.81           C  
ATOM   4748  OD1 ASN A 307     -33.838  25.250   0.355  1.00  0.81           O  
ATOM   4749  ND2 ASN A 307     -33.585  25.479  -1.800  1.00  0.81           N  
ATOM   4750  H   ASN A 307     -32.356  20.826  -0.120  1.00  0.00           H  
ATOM   4751  HA  ASN A 307     -34.322  22.822   0.657  1.00  0.00           H  
ATOM   4752  HB3 ASN A 307     -32.420  23.295  -1.734  1.00  0.00           H  
ATOM   4753  HB2 ASN A 307     -31.960  23.590  -0.019  1.00  0.00           H  
ATOM   4754 HD22 ASN A 307     -33.935  26.426  -1.832  1.00  0.00           H  
ATOM   4755 HD21 ASN A 307     -33.423  25.048  -2.699  1.00  0.00           H  
ATOM   4756  N   ILE A 308     -36.062  21.707  -0.817  1.00  0.65           N  
ATOM   4757  CA  ILE A 308     -37.223  21.457  -1.626  1.00  0.65           C  
ATOM   4758  C   ILE A 308     -38.261  22.713  -1.478  1.00  0.65           C  
ATOM   4759  O   ILE A 308     -39.071  22.659  -0.514  1.00  0.65           O  
ATOM   4760  CB  ILE A 308     -37.963  20.142  -1.173  1.00  0.65           C  
ATOM   4761  CG1 ILE A 308     -37.051  18.846  -1.275  1.00  0.65           C  
ATOM   4762  CG2 ILE A 308     -39.269  19.749  -1.886  1.00  0.65           C  
ATOM   4763  CD1 ILE A 308     -37.528  17.653  -0.465  1.00  0.65           C  
ATOM   4764  H   ILE A 308     -36.227  21.682   0.179  1.00  0.00           H  
ATOM   4765  HA  ILE A 308     -36.965  21.272  -2.668  1.00  0.00           H  
ATOM   4766  HB  ILE A 308     -38.082  20.323  -0.105  1.00  0.00           H  
ATOM   4767 HG13 ILE A 308     -36.169  19.145  -0.709  1.00  0.00           H  
ATOM   4768 HG12 ILE A 308     -36.640  18.633  -2.261  1.00  0.00           H  
ATOM   4769 HG21 ILE A 308     -38.953  19.383  -2.862  1.00  0.00           H  
ATOM   4770 HG22 ILE A 308     -39.745  18.892  -1.412  1.00  0.00           H  
ATOM   4771 HG23 ILE A 308     -40.016  20.541  -1.933  1.00  0.00           H  
ATOM   4772 HD11 ILE A 308     -38.084  17.032  -1.167  1.00  0.00           H  
ATOM   4773 HD12 ILE A 308     -36.752  16.993  -0.078  1.00  0.00           H  
ATOM   4774 HD13 ILE A 308     -38.121  17.957   0.397  1.00  0.00           H  
ATOM   4775  N   PRO A 309     -38.075  23.789  -2.202  1.00  0.71           N  
ATOM   4776  CA  PRO A 309     -38.708  25.068  -1.802  1.00  0.71           C  
ATOM   4777  C   PRO A 309     -40.278  25.126  -1.776  1.00  0.71           C  
ATOM   4778  O   PRO A 309     -40.919  24.719  -2.685  1.00  0.71           O  
ATOM   4779  CB  PRO A 309     -38.062  26.101  -2.681  1.00  0.71           C  
ATOM   4780  CG  PRO A 309     -36.806  25.473  -3.159  1.00  0.71           C  
ATOM   4781  CD  PRO A 309     -37.181  24.025  -3.334  1.00  0.71           C  
ATOM   4782  HA  PRO A 309     -38.337  25.368  -0.822  1.00  0.00           H  
ATOM   4783  HB3 PRO A 309     -37.847  27.020  -2.135  1.00  0.00           H  
ATOM   4784  HB2 PRO A 309     -38.868  26.239  -3.402  1.00  0.00           H  
ATOM   4785  HG3 PRO A 309     -36.151  25.459  -2.288  1.00  0.00           H  
ATOM   4786  HG2 PRO A 309     -36.335  25.984  -3.998  1.00  0.00           H  
ATOM   4787  HD2 PRO A 309     -37.879  23.817  -4.145  1.00  0.00           H  
ATOM   4788  HD3 PRO A 309     -36.333  23.352  -3.464  1.00  0.00           H  
ATOM   4789  N   SER A 310     -40.812  25.601  -0.633  1.00  0.60           N  
ATOM   4790  CA  SER A 310     -42.219  25.765  -0.374  1.00  0.60           C  
ATOM   4791  C   SER A 310     -42.424  26.932   0.650  1.00  0.60           C  
ATOM   4792  O   SER A 310     -41.632  27.887   0.618  1.00  0.60           O  
ATOM   4793  CB  SER A 310     -42.870  24.423   0.007  1.00  0.60           C  
ATOM   4794  OG  SER A 310     -42.349  23.923   1.278  1.00  0.60           O  
ATOM   4795  OXT SER A 310     -43.508  26.893   1.327  1.00  0.60           O1-
ATOM   4796  H   SER A 310     -40.281  25.975   0.141  1.00  0.00           H  
ATOM   4797  HA  SER A 310     -42.606  26.276  -1.256  1.00  0.00           H  
ATOM   4798  HB3 SER A 310     -42.907  23.603  -0.710  1.00  0.00           H  
ATOM   4799  HB2 SER A 310     -43.931  24.610   0.167  1.00  0.00           H  
ATOM   4800  HG  SER A 310     -41.403  24.049   1.379  1.00  0.00           H  
ATOM   4801  N   LYS A 311     -27.322  10.953  -5.824  1.00  0.80           N  
ATOM   4802  CA  LYS A 311     -26.352  12.038  -5.890  1.00  0.80           C  
ATOM   4803  C   LYS A 311     -27.144  13.339  -6.132  1.00  0.80           C  
ATOM   4804  O   LYS A 311     -28.340  13.402  -6.437  1.00  0.80           O  
ATOM   4805  CB  LYS A 311     -25.329  11.707  -7.017  1.00  0.80           C  
ATOM   4806  CG  LYS A 311     -25.872  10.920  -8.259  1.00  0.80           C  
ATOM   4807  CD  LYS A 311     -24.802  10.660  -9.419  1.00  0.80           C  
ATOM   4808  CE  LYS A 311     -25.196   9.659 -10.595  1.00  0.80           C  
ATOM   4809  NZ  LYS A 311     -24.279   9.442 -11.699  1.00  0.80           N1+
ATOM   4810  H   LYS A 311     -27.874  10.843  -6.663  1.00  0.00           H  
ATOM   4811  HA  LYS A 311     -25.844  12.106  -4.929  1.00  0.00           H  
ATOM   4812  HB3 LYS A 311     -24.598  11.088  -6.496  1.00  0.00           H  
ATOM   4813  HB2 LYS A 311     -24.776  12.605  -7.293  1.00  0.00           H  
ATOM   4814  HG3 LYS A 311     -26.712  11.538  -8.575  1.00  0.00           H  
ATOM   4815  HG2 LYS A 311     -26.243   9.919  -8.039  1.00  0.00           H  
ATOM   4816  HD3 LYS A 311     -23.963  10.185  -8.909  1.00  0.00           H  
ATOM   4817  HD2 LYS A 311     -24.526  11.603  -9.889  1.00  0.00           H  
ATOM   4818  HE3 LYS A 311     -26.146   9.991 -11.016  1.00  0.00           H  
ATOM   4819  HE2 LYS A 311     -25.380   8.639 -10.259  1.00  0.00           H  
ATOM   4820  HZ1 LYS A 311     -24.726   8.907 -12.430  1.00  0.00           H  
ATOM   4821  HZ2 LYS A 311     -23.893  10.302 -12.059  1.00  0.00           H  
ATOM   4822  HZ3 LYS A 311     -23.427   8.961 -11.449  1.00  0.00           H  
ATOM   4823  N   ASN A 312     -26.347  14.387  -6.074  1.00  0.83           N  
ATOM   4824  CA  ASN A 312     -26.667  15.768  -6.331  1.00  0.83           C  
ATOM   4825  C   ASN A 312     -27.960  16.287  -5.629  1.00  0.83           C  
ATOM   4826  O   ASN A 312     -28.867  16.895  -6.243  1.00  0.83           O  
ATOM   4827  CB  ASN A 312     -26.655  16.077  -7.865  1.00  0.83           C  
ATOM   4828  CG  ASN A 312     -25.207  15.860  -8.424  1.00  0.83           C  
ATOM   4829  OD1 ASN A 312     -24.266  16.594  -8.127  1.00  0.83           O  
ATOM   4830  ND2 ASN A 312     -25.001  14.895  -9.242  1.00  0.83           N  
ATOM   4831  H   ASN A 312     -25.376  14.138  -5.949  1.00  0.00           H  
ATOM   4832  HA  ASN A 312     -25.880  16.245  -5.747  1.00  0.00           H  
ATOM   4833  HB3 ASN A 312     -26.957  17.104  -8.069  1.00  0.00           H  
ATOM   4834  HB2 ASN A 312     -27.356  15.521  -8.487  1.00  0.00           H  
ATOM   4835 HD22 ASN A 312     -24.180  14.867  -9.830  1.00  0.00           H  
ATOM   4836 HD21 ASN A 312     -25.826  14.355  -9.462  1.00  0.00           H  
ATOM   4837  N   VAL A 313     -27.920  16.132  -4.319  1.00  0.84           N  
ATOM   4838  CA  VAL A 313     -28.950  16.507  -3.428  1.00  0.84           C  
ATOM   4839  C   VAL A 313     -28.712  17.971  -3.064  1.00  0.84           C  
ATOM   4840  O   VAL A 313     -27.703  18.172  -2.405  1.00  0.84           O  
ATOM   4841  CB  VAL A 313     -28.945  15.575  -2.182  1.00  0.84           C  
ATOM   4842  CG1 VAL A 313     -30.139  15.776  -1.176  1.00  0.84           C  
ATOM   4843  CG2 VAL A 313     -28.877  14.080  -2.506  1.00  0.84           C  
ATOM   4844  H   VAL A 313     -27.041  16.009  -3.835  1.00  0.00           H  
ATOM   4845  HA  VAL A 313     -29.905  16.389  -3.940  1.00  0.00           H  
ATOM   4846  HB  VAL A 313     -28.037  15.734  -1.599  1.00  0.00           H  
ATOM   4847 HG11 VAL A 313     -30.337  14.906  -0.551  1.00  0.00           H  
ATOM   4848 HG12 VAL A 313     -30.033  16.715  -0.632  1.00  0.00           H  
ATOM   4849 HG13 VAL A 313     -31.068  15.842  -1.742  1.00  0.00           H  
ATOM   4850 HG21 VAL A 313     -29.610  13.718  -3.227  1.00  0.00           H  
ATOM   4851 HG22 VAL A 313     -27.885  13.753  -2.817  1.00  0.00           H  
ATOM   4852 HG23 VAL A 313     -28.955  13.558  -1.553  1.00  0.00           H  
ATOM   4853  N   THR A 314     -29.560  18.885  -3.524  1.00  0.86           N  
ATOM   4854  CA  THR A 314     -29.654  20.279  -3.238  1.00  0.86           C  
ATOM   4855  C   THR A 314     -30.117  20.564  -1.781  1.00  0.86           C  
ATOM   4856  O   THR A 314     -31.187  20.150  -1.384  1.00  0.86           O  
ATOM   4857  CB  THR A 314     -30.512  21.111  -4.199  1.00  0.86           C  
ATOM   4858  OG1 THR A 314     -30.320  20.605  -5.493  1.00  0.86           O  
ATOM   4859  CG2 THR A 314     -30.077  22.594  -4.226  1.00  0.86           C  
ATOM   4860  H   THR A 314     -30.281  18.611  -4.176  1.00  0.00           H  
ATOM   4861  HA  THR A 314     -28.649  20.687  -3.340  1.00  0.00           H
[truncated: 1,447,097 more chars]
