# Supplementary material for: Broad-Spectrum Activity of Small Molecules Acting against Influenza a Virus: Biological and Computational Studies
Source: Pharmaceuticals (Basel). 2022 Feb 28;15(3):301. doi: 10.3390/ph15030301 (PMC8952214; doi:10.3390/ph15030301)
Supplement: Supplementary file 1 [file pharmaceuticals-15-00301-s001.zip › clustered_md_ParmaH1_4/parma-4_stem_7.pdb]

TITLE     T6372397
REMARK   4      COMPLIES WITH FORMAT V. 3.0, 1-DEC-2006
REMARK 888
REMARK 888 WRITTEN BY MAESTRO (A PRODUCT OF SCHRODINGER, LLC)
CRYST1  157.592   96.270   98.126  90.00  90.00  90.00 P 1           1
ATOM      1  CA  SER A   1     -36.091 -17.604  -5.812  1.00  0.82           C  
ATOM      2  C   SER A   1     -35.337 -18.431  -4.760  1.00  0.82           C  
ATOM      3  O   SER A   1     -35.748 -18.276  -3.583  1.00  0.82           O  
ATOM      4  CB  SER A   1     -36.065 -16.125  -5.448  1.00  0.82           C  
ATOM      5  OG  SER A   1     -34.716 -15.818  -5.326  1.00  0.82           O  
ATOM      6  N4  SER A   1     -37.453 -18.098  -5.740  1.00  0.00           N  
ATOM      7  HA  SER A   1     -35.702 -17.792  -6.813  1.00  0.00           H  
ATOM      8  HB3 SER A   1     -36.563 -15.905  -4.503  1.00  0.00           H  
ATOM      9  HB2 SER A   1     -36.494 -15.505  -6.235  1.00  0.00           H  
ATOM     10  HG  SER A   1     -34.730 -15.108  -4.679  1.00  0.00           H  
ATOM     11  H4  SER A   1     -37.777 -18.202  -4.789  1.00  0.00           H  
ATOM     12  N   THR A   2     -34.297 -19.177  -5.236  1.00  0.83           N  
ATOM     13  CA  THR A   2     -33.172 -19.723  -4.439  1.00  0.83           C  
ATOM     14  C   THR A   2     -32.058 -18.639  -4.135  1.00  0.83           C  
ATOM     15  O   THR A   2     -31.063 -19.170  -3.569  1.00  0.83           O  
ATOM     16  CB  THR A   2     -32.561 -21.013  -5.111  1.00  0.83           C  
ATOM     17  OG1 THR A   2     -31.929 -20.581  -6.348  1.00  0.83           O  
ATOM     18  CG2 THR A   2     -33.626 -22.075  -5.613  1.00  0.83           C  
ATOM     19  H   THR A   2     -34.043 -19.092  -6.210  1.00  0.00           H  
ATOM     20  HA  THR A   2     -33.545 -20.075  -3.478  1.00  0.00           H  
ATOM     21  HB  THR A   2     -31.897 -21.295  -4.294  1.00  0.00           H  
ATOM     22  HG1 THR A   2     -32.580 -20.200  -6.941  1.00  0.00           H  
ATOM     23 HG21 THR A   2     -34.270 -21.703  -6.409  1.00  0.00           H  
ATOM     24 HG22 THR A   2     -33.149 -22.928  -6.097  1.00  0.00           H  
ATOM     25 HG23 THR A   2     -34.243 -22.471  -4.807  1.00  0.00           H  
ATOM     26  N   ASP A   3     -32.055 -17.477  -4.703  1.00  0.88           N  
ATOM     27  CA  ASP A   3     -31.095 -16.376  -4.489  1.00  0.88           C  
ATOM     28  C   ASP A   3     -30.847 -15.999  -3.003  1.00  0.88           C  
ATOM     29  O   ASP A   3     -31.824 -15.606  -2.269  1.00  0.88           O  
ATOM     30  CB  ASP A   3     -31.477 -15.048  -5.196  1.00  0.88           C  
ATOM     31  CG  ASP A   3     -31.175 -14.929  -6.667  1.00  0.88           C  
ATOM     32  OD1 ASP A   3     -30.680 -15.929  -7.281  1.00  0.88           O  
ATOM     33  OD2 ASP A   3     -31.476 -13.803  -7.231  1.00  0.88           O1-
ATOM     34  H   ASP A   3     -32.889 -17.171  -5.185  1.00  0.00           H  
ATOM     35  HA  ASP A   3     -30.138 -16.800  -4.791  1.00  0.00           H  
ATOM     36  HB3 ASP A   3     -30.811 -14.297  -4.770  1.00  0.00           H  
ATOM     37  HB2 ASP A   3     -32.486 -14.752  -4.909  1.00  0.00           H  
ATOM     38  N   THR A   4     -29.565 -16.157  -2.608  1.00  0.88           N  
ATOM     39  CA  THR A   4     -29.120 -15.732  -1.378  1.00  0.88           C  
ATOM     40  C   THR A   4     -28.174 -14.524  -1.470  1.00  0.88           C  
ATOM     41  O   THR A   4     -27.246 -14.524  -2.333  1.00  0.88           O  
ATOM     42  CB  THR A   4     -28.267 -16.925  -0.831  1.00  0.88           C  
ATOM     43  OG1 THR A   4     -27.310 -17.400  -1.726  1.00  0.88           O  
ATOM     44  CG2 THR A   4     -29.155 -18.045  -0.311  1.00  0.88           C  
ATOM     45  H   THR A   4     -28.912 -16.770  -3.074  1.00  0.00           H  
ATOM     46  HA  THR A   4     -29.856 -15.465  -0.618  1.00  0.00           H  
ATOM     47  HB  THR A   4     -27.668 -16.554   0.001  1.00  0.00           H  
ATOM     48  HG1 THR A   4     -26.857 -16.690  -2.185  1.00  0.00           H  
ATOM     49 HG21 THR A   4     -29.804 -18.462  -1.083  1.00  0.00           H  
ATOM     50 HG22 THR A   4     -28.571 -18.852   0.129  1.00  0.00           H  
ATOM     51 HG23 THR A   4     -29.877 -17.753   0.452  1.00  0.00           H  
ATOM     52  N   VAL A   5     -28.293 -13.608  -0.461  1.00  0.87           N  
ATOM     53  CA  VAL A   5     -27.380 -12.512  -0.109  1.00  0.87           C  
ATOM     54  C   VAL A   5     -26.896 -12.584   1.351  1.00  0.87           C  
ATOM     55  O   VAL A   5     -27.616 -12.993   2.215  1.00  0.87           O  
ATOM     56  CB  VAL A   5     -28.009 -11.156  -0.413  1.00  0.87           C  
ATOM     57  CG1 VAL A   5     -28.411 -10.977  -1.964  1.00  0.87           C  
ATOM     58  CG2 VAL A   5     -29.254 -10.906   0.412  1.00  0.87           C  
ATOM     59  H   VAL A   5     -28.969 -13.826   0.257  1.00  0.00           H  
ATOM     60  HA  VAL A   5     -26.471 -12.521  -0.711  1.00  0.00           H  
ATOM     61  HB  VAL A   5     -27.295 -10.407  -0.070  1.00  0.00           H  
ATOM     62 HG11 VAL A   5     -29.058 -10.130  -2.192  1.00  0.00           H  
ATOM     63 HG12 VAL A   5     -27.518 -10.879  -2.582  1.00  0.00           H  
ATOM     64 HG13 VAL A   5     -28.828 -11.905  -2.357  1.00  0.00           H  
ATOM     65 HG21 VAL A   5     -29.956 -11.731   0.286  1.00  0.00           H  
ATOM     66 HG22 VAL A   5     -29.046 -10.817   1.479  1.00  0.00           H  
ATOM     67 HG23 VAL A   5     -29.732  -9.960   0.159  1.00  0.00           H  
ATOM     68  N   ASP A   6     -25.615 -12.272   1.619  1.00  0.85           N  
ATOM     69  CA  ASP A   6     -25.040 -12.097   2.961  1.00  0.85           C  
ATOM     70  C   ASP A   6     -25.090 -10.630   3.403  1.00  0.85           C  
ATOM     71  O   ASP A   6     -24.966  -9.659   2.595  1.00  0.85           O  
ATOM     72  CB  ASP A   6     -23.522 -12.587   3.174  1.00  0.85           C  
ATOM     73  CG  ASP A   6     -23.260 -14.049   2.642  1.00  0.85           C  
ATOM     74  OD1 ASP A   6     -24.192 -14.856   2.567  1.00  0.85           O  
ATOM     75  OD2 ASP A   6     -22.052 -14.379   2.354  1.00  0.85           O1-
ATOM     76  H   ASP A   6     -25.099 -11.950   0.813  1.00  0.00           H  
ATOM     77  HA  ASP A   6     -25.761 -12.589   3.614  1.00  0.00           H  
ATOM     78  HB3 ASP A   6     -23.310 -12.665   4.240  1.00  0.00           H  
ATOM     79  HB2 ASP A   6     -22.759 -12.066   2.596  1.00  0.00           H  
ATOM     80  N   THR A   7     -25.297 -10.472   4.691  1.00  0.80           N  
ATOM     81  CA  THR A   7     -25.124  -9.198   5.361  1.00  0.80           C  
ATOM     82  C   THR A   7     -23.901  -9.283   6.274  1.00  0.80           C  
ATOM     83  O   THR A   7     -23.461 -10.426   6.534  1.00  0.80           O  
ATOM     84  CB  THR A   7     -26.436  -8.880   6.076  1.00  0.80           C  
ATOM     85  OG1 THR A   7     -26.504  -9.086   7.505  1.00  0.80           O  
ATOM     86  CG2 THR A   7     -27.775  -9.268   5.420  1.00  0.80           C  
ATOM     87  H   THR A   7     -25.597 -11.297   5.189  1.00  0.00           H  
ATOM     88  HA  THR A   7     -24.943  -8.309   4.758  1.00  0.00           H  
ATOM     89  HB  THR A   7     -26.325  -7.798   5.997  1.00  0.00           H  
ATOM     90  HG1 THR A   7     -26.960  -8.312   7.845  1.00  0.00           H  
ATOM     91 HG21 THR A   7     -27.818  -8.925   4.387  1.00  0.00           H  
ATOM     92 HG22 THR A   7     -27.890 -10.346   5.531  1.00  0.00           H  
ATOM     93 HG23 THR A   7     -28.579  -8.818   6.003  1.00  0.00           H  
ATOM     94  N   VAL A   8     -23.412  -8.143   6.670  1.00  0.67           N  
ATOM     95  CA  VAL A   8     -22.536  -8.105   7.899  1.00  0.67           C  
ATOM     96  C   VAL A   8     -23.027  -8.680   9.235  1.00  0.67           C  
ATOM     97  O   VAL A   8     -22.250  -8.777  10.114  1.00  0.67           O  
ATOM     98  CB  VAL A   8     -22.001  -6.669   8.124  1.00  0.67           C  
ATOM     99  CG1 VAL A   8     -20.779  -6.163   7.254  1.00  0.67           C  
ATOM    100  CG2 VAL A   8     -23.204  -5.723   8.103  1.00  0.67           C  
ATOM    101  H   VAL A   8     -23.756  -7.260   6.322  1.00  0.00           H  
ATOM    102  HA  VAL A   8     -21.716  -8.740   7.563  1.00  0.00           H  
ATOM    103  HB  VAL A   8     -21.630  -6.573   9.144  1.00  0.00           H  
ATOM    104 HG11 VAL A   8     -21.008  -6.109   6.190  1.00  0.00           H  
ATOM    105 HG12 VAL A   8     -20.380  -5.184   7.519  1.00  0.00           H  
ATOM    106 HG13 VAL A   8     -20.076  -6.990   7.358  1.00  0.00           H  
ATOM    107 HG21 VAL A   8     -23.386  -5.382   7.084  1.00  0.00           H  
ATOM    108 HG22 VAL A   8     -24.100  -6.124   8.576  1.00  0.00           H  
ATOM    109 HG23 VAL A   8     -22.978  -4.841   8.704  1.00  0.00           H  
ATOM    110  N   LEU A   9     -24.265  -9.159   9.280  1.00  0.67           N  
ATOM    111  CA  LEU A   9     -24.859  -9.787  10.510  1.00  0.67           C  
ATOM    112  C   LEU A   9     -25.434 -11.226  10.340  1.00  0.67           C  
ATOM    113  O   LEU A   9     -25.200 -12.024  11.240  1.00  0.67           O  
ATOM    114  CB  LEU A   9     -25.974  -8.787  11.000  1.00  0.67           C  
ATOM    115  CG  LEU A   9     -26.811  -9.282  12.181  1.00  0.67           C  
ATOM    116  CD1 LEU A   9     -25.888  -9.518  13.380  1.00  0.67           C  
ATOM    117  CD2 LEU A   9     -27.961  -8.370  12.532  1.00  0.67           C  
ATOM    118  H   LEU A   9     -24.845  -9.100   8.455  1.00  0.00           H  
ATOM    119  HA  LEU A   9     -24.041  -9.901  11.222  1.00  0.00           H  
ATOM    120  HB3 LEU A   9     -26.457  -8.316  10.145  1.00  0.00           H  
ATOM    121  HB2 LEU A   9     -25.520  -7.907  11.457  1.00  0.00           H  
ATOM    122  HG  LEU A   9     -27.289 -10.220  11.898  1.00  0.00           H  
ATOM    123 HD11 LEU A   9     -26.096 -10.424  13.949  1.00  0.00           H  
ATOM    124 HD12 LEU A   9     -24.815  -9.603  13.205  1.00  0.00           H  
ATOM    125 HD13 LEU A   9     -26.140  -8.718  14.077  1.00  0.00           H  
ATOM    126 HD21 LEU A   9     -28.258  -7.663  11.758  1.00  0.00           H  
ATOM    127 HD22 LEU A   9     -28.801  -9.053  12.662  1.00  0.00           H  
ATOM    128 HD23 LEU A   9     -27.797  -7.806  13.451  1.00  0.00           H  
ATOM    129  N   GLU A  10     -26.044 -11.455   9.195  1.00  0.73           N  
ATOM    130  CA  GLU A  10     -26.653 -12.736   8.799  1.00  0.73           C  
ATOM    131  C   GLU A  10     -26.072 -13.178   7.436  1.00  0.73           C  
ATOM    132  O   GLU A  10     -26.109 -12.362   6.551  1.00  0.73           O  
ATOM    133  CB  GLU A  10     -28.246 -12.676   8.738  1.00  0.73           C  
ATOM    134  CG  GLU A  10     -28.882 -11.707   9.734  1.00  0.73           C  
ATOM    135  CD  GLU A  10     -30.377 -11.774   9.802  1.00  0.73           C  
ATOM    136  OE1 GLU A  10     -30.956 -10.813  10.381  1.00  0.73           O  
ATOM    137  OE2 GLU A  10     -31.029 -12.664   9.205  1.00  0.73           O1-
ATOM    138  H   GLU A  10     -26.221 -10.707   8.540  1.00  0.00           H  
ATOM    139  HA  GLU A  10     -26.463 -13.534   9.517  1.00  0.00           H  
ATOM    140  HB3 GLU A  10     -28.613 -13.679   8.952  1.00  0.00           H  
ATOM    141  HB2 GLU A  10     -28.601 -12.429   7.737  1.00  0.00           H  
ATOM    142  HG3 GLU A  10     -28.620 -10.666   9.544  1.00  0.00           H  
ATOM    143  HG2 GLU A  10     -28.487 -11.901  10.731  1.00  0.00           H  
ATOM    144  N   ASP A  11     -64.744  -5.596   6.740  1.00111.63           N1+
ANISOU  144  N   ASP A  11    15362  12587  14464   5244  -2066   4465
ATOM    145  CA  ASP A  11     -63.782  -5.219   5.650  1.00113.79           C  
ANISOU  145  CA  ASP A  11    15470  13132  14631   5129  -2122   4333
ATOM    146  C   ASP A  11     -62.418  -4.870   6.342  1.00111.81           C  
ANISOU  146  C   ASP A  11    15151  12833  14501   5018  -1981   4146
ATOM    147  O   ASP A  11     -62.225  -3.936   7.122  1.00115.87           O  
ANISOU  147  O   ASP A  11    15577  13245  15202   5116  -1925   4056
ATOM    148  CB  ASP A  11     -64.348  -4.095   4.683  1.00116.10           C  
ANISOU  148  CB  ASP A  11    15522  13674  14919   5268  -2321   4301
ATOM    149  CG  ASP A  11     -65.744  -4.373   4.027  1.00120.75           C  
ANISOU  149  CG  ASP A  11    16171  14375  15335   5344  -2488   4468
ATOM    150  OD1 ASP A  11     -66.261  -5.487   4.036  1.00122.95           O  
ANISOU  150  OD1 ASP A  11    16677  14493  15546   5351  -2436   4630
ATOM    151  OD2 ASP A  11     -66.234  -3.452   3.322  1.00123.11           O1-
ANISOU  151  OD2 ASP A  11    16289  14918  15569   5394  -2673   4436
ATOM    152  H1  ASP A  11     -65.531  -4.963   6.702  1.00  0.00           H  
ATOM    153  H2  ASP A  11     -65.167  -6.505   6.618  1.00  0.00           H  
ATOM    154  H3  ASP A  11     -64.265  -5.631   7.628  1.00  0.00           H  
ATOM    155  HA  ASP A  11     -63.677  -6.187   5.161  1.00  0.00           H  
ATOM    156  HB3 ASP A  11     -63.648  -3.878   3.876  1.00  0.00           H  
ATOM    157  HB2 ASP A  11     -64.434  -3.222   5.331  1.00  0.00           H  
ATOM    158  N   THR A  12     -61.359  -5.625   5.959  1.00101.89           N  
ANISOU  158  N   THR A  12    13934  11649  13129   4820  -1920   4088
ATOM    159  CA  THR A  12     -59.963  -5.629   6.348  1.00 94.29           C  
ANISOU  159  CA  THR A  12    12932  10637  12257   4698  -1783   3924
ATOM    160  C   THR A  12     -59.051  -5.227   5.224  1.00 87.88           C  
ANISOU  160  C   THR A  12    12016  10072  11300   4546  -1823   3831
ATOM    161  O   THR A  12     -59.367  -5.491   4.056  1.00 89.62           O  
ANISOU  161  O   THR A  12    12290  10432  11331   4483  -1905   3909
ATOM    162  CB  THR A  12     -59.660  -7.087   6.755  1.00 93.62           C  
ANISOU  162  CB  THR A  12    13078  10263  12231   4585  -1609   3959
ATOM    163  OG1 THR A  12     -60.432  -7.545   7.865  1.00 90.27           O  
ANISOU  163  OG1 THR A  12    12833   9818  11648   4494  -1608   4117
ATOM    164  CG2 THR A  12     -58.202  -7.286   7.245  1.00104.77           C  
ANISOU  164  CG2 THR A  12    14567  11405  13835   4726  -1551   3986
ATOM    165  H   THR A  12     -61.577  -6.250   5.196  1.00  0.00           H  
ATOM    166  HA  THR A  12     -59.763  -4.877   7.111  1.00  0.00           H  
ATOM    167  HB  THR A  12     -59.711  -7.780   5.914  1.00  0.00           H  
ATOM    168  HG1 THR A  12     -61.366  -7.476   7.653  1.00  0.00           H  
ATOM    169 HG21 THR A  12     -57.441  -7.365   6.469  1.00  0.00           H  
ATOM    170 HG22 THR A  12     -57.819  -6.455   7.837  1.00  0.00           H  
ATOM    171 HG23 THR A  12     -58.106  -8.250   7.744  1.00  0.00           H  
ATOM    172  N   ILE A  13     -57.908  -4.634   5.661  1.00 85.25           N  
ANISOU  172  N   ILE A  13    11544   9791  11057   4490  -1762   3663
ATOM    173  CA  ILE A  13     -56.810  -4.280   4.839  1.00 82.49           C  
ANISOU  173  CA  ILE A  13    11109   9635  10598   4329  -1771   3559
ATOM    174  C   ILE A  13     -55.518  -4.575   5.684  1.00 79.83           C  
ANISOU  174  C   ILE A  13    10820   9155  10356   4211  -1593   3448
ATOM    175  O   ILE A  13     -55.422  -4.199   6.852  1.00 80.00           O  
ANISOU  175  O   ILE A  13    10828   9021  10548   4288  -1502   3385
ATOM    176  CB  ILE A  13     -56.855  -2.752   4.463  1.00 82.50           C  
ANISOU  176  CB  ILE A  13    10832   9905  10608   4384  -1921   3460
ATOM    177  CG1 ILE A  13     -55.714  -2.353   3.613  1.00 80.17           C  
ANISOU  177  CG1 ILE A  13    10477   9819  10167   4215  -1966   3379
ATOM    178  CG2 ILE A  13     -57.172  -1.795   5.630  1.00 82.11           C  
ANISOU  178  CG2 ILE A  13    10608   9823  10766   4468  -1854   3335
ATOM    179  CD1 ILE A  13     -55.950  -1.041   2.768  1.00 80.28           C  
ANISOU  179  CD1 ILE A  13    10217  10087  10201   4241  -2124   3278
ATOM    180  H   ILE A  13     -57.622  -4.469   6.615  1.00  0.00           H  
ATOM    181  HA  ILE A  13     -56.792  -4.817   3.891  1.00  0.00           H  
ATOM    182  HB  ILE A  13     -57.649  -2.761   3.716  1.00  0.00           H  
ATOM    183 HG13 ILE A  13     -55.417  -3.156   2.937  1.00  0.00           H  
ATOM    184 HG12 ILE A  13     -54.778  -2.135   4.129  1.00  0.00           H  
ATOM    185 HG21 ILE A  13     -57.997  -2.263   6.167  1.00  0.00           H  
ATOM    186 HG22 ILE A  13     -56.348  -1.501   6.280  1.00  0.00           H  
ATOM    187 HG23 ILE A  13     -57.713  -0.891   5.353  1.00  0.00           H  
ATOM    188 HD11 ILE A  13     -56.321  -0.279   3.453  1.00  0.00           H  
ATOM    189 HD12 ILE A  13     -55.006  -0.629   2.413  1.00  0.00           H  
ATOM    190 HD13 ILE A  13     -56.668  -1.276   1.981  1.00  0.00           H  
ATOM    191  N   CYS A  14     -54.538  -5.116   4.927  1.00 77.54           N  
ANISOU  191  N   CYS A  14    10598   8915   9950   4030  -1541   3422
ATOM    192  CA  CYS A  14     -53.229  -5.505   5.427  1.00 85.22           C  
ANISOU  192  CA  CYS A  14    11633   9753  10995   3902  -1381   3327
ATOM    193  C   CYS A  14     -52.228  -5.024   4.494  1.00 72.42           C  
ANISOU  193  C   CYS A  14     9875   8345   9296   3778  -1397   3206
ATOM    194  O   CYS A  14     -52.209  -5.283   3.261  1.00 72.40           O  
ANISOU  194  O   CYS A  14     9792   8566   9149   3748  -1521   3215
ATOM    195  CB  CYS A  14     -53.072  -7.036   5.510  1.00 85.83           C  
ANISOU  195  CB  CYS A  14    11958   9618  11036   3781  -1272   3432
ATOM    196  SG  CYS A  14     -54.076  -7.752   6.862  1.00 95.59           S  
ANISOU  196  SG  CYS A  14    13377  10543  12399   3895  -1227   3565
ATOM    197  H   CYS A  14     -54.704  -5.357   3.960  1.00  0.00           H  
ATOM    198  HA  CYS A  14     -53.024  -5.229   6.462  1.00  0.00           H  
ATOM    199  HB3 CYS A  14     -52.099  -7.250   5.952  1.00  0.00           H  
ATOM    200  HB2 CYS A  14     -53.151  -7.409   4.488  1.00  0.00           H  
ATOM    201  HG  CYS A  14     -55.263  -7.722   6.250  1.00  0.00           H  
ATOM    202  N   ILE A  15     -51.210  -4.305   5.058  1.00 70.33           N  
ANISOU  202  N   ILE A  15     9590   8004   9129   3708  -1277   3087
ATOM    203  CA  ILE A  15     -49.939  -3.883   4.469  1.00 67.69           C  
ANISOU  203  CA  ILE A  15     9151   7831   8736   3576  -1263   2975
ATOM    204  C   ILE A  15     -49.101  -5.161   4.395  1.00 65.89           C  
ANISOU  204  C   ILE A  15     9102   7435   8499   3414  -1121   2972
ATOM    205  O   ILE A  15     -49.268  -5.994   5.243  1.00 65.90           O  
ANISOU  205  O   ILE A  15     9210   7201   8629   3419  -1006   2949
ATOM    206  CB  ILE A  15     -49.229  -2.644   5.098  1.00 68.24           C  
ANISOU  206  CB  ILE A  15     9006   7988   8936   3640  -1248   2831
ATOM    207  CG1 ILE A  15     -48.614  -2.909   6.492  1.00 68.35           C  
ANISOU  207  CG1 ILE A  15     8792   8231   8948   3749  -1410   2824
ATOM    208  CG2 ILE A  15     -50.246  -1.527   5.049  1.00 64.04           C  
ANISOU  208  CG2 ILE A  15     8422   7532   8378   3490  -1180   2721
ATOM    209  CD1 ILE A  15     -47.204  -3.218   6.416  1.00 71.20           C  
ANISOU  209  CD1 ILE A  15     9137   8511   9404   3937  -1454   2893
ATOM    210  H   ILE A  15     -51.277  -4.101   6.046  1.00  0.00           H  
ATOM    211  HA  ILE A  15     -50.046  -3.612   3.419  1.00  0.00           H  
ATOM    212  HB  ILE A  15     -48.457  -2.285   4.418  1.00  0.00           H  
ATOM    213 HG13 ILE A  15     -49.064  -3.780   6.967  1.00  0.00           H  
ATOM    214 HG12 ILE A  15     -48.808  -2.070   7.161  1.00  0.00           H  
ATOM    215 HG21 ILE A  15     -49.815  -0.528   5.110  1.00  0.00           H  
ATOM    216 HG22 ILE A  15     -50.738  -1.547   4.077  1.00  0.00           H  
ATOM    217 HG23 ILE A  15     -50.971  -1.613   5.858  1.00  0.00           H  
ATOM    218 HD11 ILE A  15     -46.666  -2.908   7.312  1.00  0.00           H  
ATOM    219 HD12 ILE A  15     -46.932  -4.269   6.319  1.00  0.00           H  
ATOM    220 HD13 ILE A  15     -46.703  -2.847   5.523  1.00  0.00           H  
ATOM    221  N   GLY A  16     -48.175  -5.217   3.456  1.00 64.56           N  
ANISOU  221  N   GLY A  16     8968   7383   8178   3272  -1132   2992
ATOM    222  CA  GLY A  16     -47.272  -6.318   3.211  1.00 64.32           C  
ANISOU  222  CA  GLY A  16     9087   7213   8139   3107  -1002   2998
ATOM    223  C   GLY A  16     -46.330  -6.036   2.054  1.00 66.00           C  
ANISOU  223  C   GLY A  16     9224   7617   8234   2923  -1009   2899
ATOM    224  O   GLY A  16     -46.126  -4.873   1.684  1.00 62.88           O  
ANISOU  224  O   GLY A  16     8654   7449   7789   2933  -1113   2809
ATOM    225  H   GLY A  16     -48.218  -4.585   2.670  1.00  0.00           H  
ATOM    226  HA3 GLY A  16     -47.850  -7.240   3.149  1.00  0.00           H  
ATOM    227  HA2 GLY A  16     -46.663  -6.594   4.072  1.00  0.00           H  
ATOM    228  N   TYR A  17     -45.814  -7.050   1.452  1.00 60.03           N  
ANISOU  228  N   TYR A  17     8588   6771   7448   2736   -905   2899
ATOM    229  CA  TYR A  17     -44.716  -6.968   0.469  1.00 57.49           C  
ANISOU  229  CA  TYR A  17     8199   6610   7033   2543   -895   2779
ATOM    230  C   TYR A  17     -44.735  -8.272  -0.335  1.00 57.57           C  
ANISOU  230  C   TYR A  17     8359   6595   6920   2430   -832   2898
ATOM    231  O   TYR A  17     -45.501  -9.184  -0.130  1.00 58.99           O  
ANISOU  231  O   TYR A  17     8697   6594   7123   2464   -766   3060
ATOM    232  CB  TYR A  17     -43.367  -6.584   1.265  1.00 55.36           C  
ANISOU  232  CB  TYR A  17     7859   6279   6897   2401   -808   2585
ATOM    233  CG  TYR A  17     -42.673  -7.763   1.985  1.00 55.47           C  
ANISOU  233  CG  TYR A  17     8005   6014   7057   2363   -689   2588
ATOM    234  CD1 TYR A  17     -41.696  -8.430   1.290  1.00 54.86           C  
ANISOU  234  CD1 TYR A  17     8050   5814   6982   2193   -595   2619
ATOM    235  CD2 TYR A  17     -43.022  -8.205   3.288  1.00 56.34           C  
ANISOU  235  CD2 TYR A  17     8113   5983   7311   2498   -675   2553
ATOM    236  CE1 TYR A  17     -41.103  -9.595   1.918  1.00 55.16           C  
ANISOU  236  CE1 TYR A  17     8202   5587   7168   2146   -508   2612
ATOM    237  CE2 TYR A  17     -42.479  -9.332   3.848  1.00 56.63           C  
ANISOU  237  CE2 TYR A  17     8285   5752   7480   2464   -582   2537
ATOM    238  CZ  TYR A  17     -41.502 -10.063   3.119  1.00 56.05           C  
ANISOU  238  CZ  TYR A  17     8329   5553   7413   2281   -507   2564
ATOM    239  OH  TYR A  17     -40.783 -11.056   3.700  1.00 75.22           O  
ANISOU  239  OH  TYR A  17    10887   7707   9986   2234   -435   2539
ATOM    240  H   TYR A  17     -46.063  -7.993   1.714  1.00  0.00           H  
ATOM    241  HA  TYR A  17     -45.003  -6.120  -0.153  1.00  0.00           H  
ATOM    242  HB3 TYR A  17     -43.460  -5.696   1.890  1.00  0.00           H  
ATOM    243  HB2 TYR A  17     -42.669  -6.137   0.556  1.00  0.00           H  
ATOM    244  HD1 TYR A  17     -41.270  -8.138   0.342  1.00  0.00           H  
ATOM    245  HD2 TYR A  17     -43.742  -7.553   3.760  1.00  0.00           H  
ATOM    246  HE1 TYR A  17     -40.242 -10.012   1.418  1.00  0.00           H  
ATOM    247  HE2 TYR A  17     -42.755  -9.587   4.861  1.00  0.00           H  
ATOM    248  HH  TYR A  17     -40.133 -11.439   3.106  1.00  0.00           H  
ATOM    249  N   HIS A  18     -43.762  -8.411  -1.318  1.00 56.88           N  
ANISOU  249  N   HIS A  18     8217   6686   6710   2298   -845   2815
ATOM    250  CA  HIS A  18     -43.747  -9.453  -2.433  1.00 56.37           C  
ANISOU  250  CA  HIS A  18     8267   6663   6488   2215   -794   2920
ATOM    251  C   HIS A  18     -42.690 -10.505  -2.134  1.00 55.63           C  
ANISOU  251  C   HIS A  18     8273   6370   6496   2051   -630   2943
ATOM    252  O   HIS A  18     -41.664 -10.216  -1.544  1.00 54.28           O  
ANISOU  252  O   HIS A  18     8059   6078   6486   1954   -573   2814
ATOM    253  CB  HIS A  18     -43.487  -8.612  -3.695  1.00 55.11           C  
ANISOU  253  CB  HIS A  18     8013   6750   6178   2132   -860   2797
ATOM    254  CG  HIS A  18     -42.730  -9.312  -4.833  1.00 58.18           C  
ANISOU  254  CG  HIS A  18     8512   7201   6391   2054   -795   2883
ATOM    255  ND1 HIS A  18     -43.300 -10.170  -5.783  1.00 57.25           N  
ANISOU  255  ND1 HIS A  18     8489   7197   6068   2174   -856   3032
ATOM    256  CD2 HIS A  18     -41.355  -9.397  -5.004  1.00 53.99           C  
ANISOU  256  CD2 HIS A  18     8010   6644   5858   1880   -669   2844
ATOM    257  CE1 HIS A  18     -42.245 -10.606  -6.586  1.00 57.85           C  
ANISOU  257  CE1 HIS A  18     8651   7313   6015   2079   -757   3082
ATOM    258  NE2 HIS A  18     -41.069 -10.200  -6.125  1.00 56.08           N  
ANISOU  258  NE2 HIS A  18     8381   7005   5920   1899   -642   2971
ATOM    259  H   HIS A  18     -43.062  -7.704  -1.495  1.00  0.00           H  
ATOM    260  HA  HIS A  18     -44.679 -10.018  -2.482  1.00  0.00           H  
ATOM    261  HB3 HIS A  18     -42.817  -7.833  -3.331  1.00  0.00           H  
ATOM    262  HB2 HIS A  18     -44.456  -8.194  -3.968  1.00  0.00           H  
ATOM    263  HD1 HIS A  18     -44.262 -10.434  -5.946  1.00  0.00           H  
ATOM    264  HD2 HIS A  18     -40.583  -8.943  -4.399  1.00  0.00           H  
ATOM    265  HE1 HIS A  18     -42.443 -11.218  -7.453  1.00  0.00           H  
ATOM    266  N   ALA A  19     -42.934 -11.675  -2.643  1.00 58.40           N  
ANISOU  266  N   ALA A  19     8755   6689   6746   2022   -556   3114
ATOM    267  CA  ALA A  19     -42.118 -12.894  -2.587  1.00 56.28           C  
ANISOU  267  CA  ALA A  19     8561   6263   6560   1851   -402   3155
ATOM    268  C   ALA A  19     -42.327 -13.674  -3.893  1.00 56.96           C  
ANISOU  268  C   ALA A  19     8719   6471   6451   1814   -343   3285
ATOM    269  O   ALA A  19     -43.161 -13.344  -4.678  1.00 58.32           O  
ANISOU  269  O   ALA A  19     8934   6796   6430   1949   -416   3385
ATOM    270  CB  ALA A  19     -42.500 -13.749  -1.338  1.00 57.78           C  
ANISOU  270  CB  ALA A  19     8867   6160   6929   1878   -333   3284
ATOM    271  H   ALA A  19     -43.693 -11.704  -3.308  1.00  0.00           H  
ATOM    272  HA  ALA A  19     -41.063 -12.628  -2.521  1.00  0.00           H  
ATOM    273  HB1 ALA A  19     -42.271 -14.803  -1.495  1.00  0.00           H  
ATOM    274  HB2 ALA A  19     -41.954 -13.469  -0.437  1.00  0.00           H  
ATOM    275  HB3 ALA A  19     -43.587 -13.752  -1.252  1.00  0.00           H  
ATOM    276  N   ASN A  20     -41.572 -14.751  -4.182  1.00 56.15           N  
ANISOU  276  N   ASN A  20     8630   6309   6397   1635   -210   3283
ATOM    277  CA  ASN A  20     -41.510 -15.474  -5.443  1.00 56.89           C  
ANISOU  277  CA  ASN A  20     8788   6512   6316   1595   -120   3410
ATOM    278  C   ASN A  20     -40.658 -16.824  -5.347  1.00 56.69           C  
ANISOU  278  C   ASN A  20     8783   6320   6438   1410     48   3465
ATOM    279  O   ASN A  20     -40.072 -17.108  -4.302  1.00 59.31           O  
ANISOU  279  O   ASN A  20     9093   6445   6996   1319     73   3407
ATOM    280  CB  ASN A  20     -41.006 -14.566  -6.601  1.00 57.59           C  
ANISOU  280  CB  ASN A  20     8796   6873   6214   1586   -187   3261
ATOM    281  CG  ASN A  20     -39.535 -14.522  -6.801  1.00 58.89           C  
ANISOU  281  CG  ASN A  20     8820   7056   6497   1441   -198   3018
ATOM    282  OD1 ASN A  20     -38.650 -14.629  -5.993  1.00 70.55           O  
ANISOU  282  OD1 ASN A  20    10267   8357   8183   1336   -144   2962
ATOM    283  ND2 ASN A  20     -39.162 -14.414  -8.063  1.00 57.77           N  
ANISOU  283  ND2 ASN A  20     8603   7127   6221   1438   -275   2872
ATOM    284  H   ASN A  20     -40.739 -15.035  -3.688  1.00  0.00           H  
ATOM    285  HA  ASN A  20     -42.539 -15.805  -5.586  1.00  0.00           H  
ATOM    286  HB3 ASN A  20     -41.374 -13.543  -6.533  1.00  0.00           H  
ATOM    287  HB2 ASN A  20     -41.512 -14.956  -7.485  1.00  0.00           H  
ATOM    288 HD22 ASN A  20     -38.193 -14.205  -8.258  1.00  0.00           H  
ATOM    289 HD21 ASN A  20     -39.873 -14.363  -8.778  1.00  0.00           H  
ATOM    290  N   ASN A  21     -40.598 -17.587  -6.451  1.00 57.31           N  
ANISOU  290  N   ASN A  21     8900   6493   6383   1358    160   3574
ATOM    291  CA  ASN A  21     -39.663 -18.736  -6.469  1.00 65.24           C  
ANISOU  291  CA  ASN A  21     9900   7369   7519   1181    327   3647
ATOM    292  C   ASN A  21     -38.218 -18.305  -6.803  1.00 59.84           C  
ANISOU  292  C   ASN A  21     9086   6776   6876   1025    347   3438
ATOM    293  O   ASN A  21     -37.802 -18.286  -7.947  1.00 72.52           O  
ANISOU  293  O   ASN A  21    10668   8363   8523    894    484   3496
ATOM    294  CB  ASN A  21     -40.167 -19.928  -7.311  1.00 80.02           C  
ANISOU  294  CB  ASN A  21    11859   9302   9244   1188    449   3838
ATOM    295  CG  ASN A  21     -41.532 -20.644  -6.976  1.00 84.90           C  
ANISOU  295  CG  ASN A  21    12477  10210   9571   1268    427   3795
ATOM    296  OD1 ASN A  21     -42.647 -20.047  -6.923  1.00 82.86           O  
ANISOU  296  OD1 ASN A  21    12183  10104   9198   1363    289   3665
ATOM    297  ND2 ASN A  21     -41.584 -21.946  -6.918  1.00103.68           N  
ANISOU  297  ND2 ASN A  21    14895  12663  11833   1231    560   3896
ATOM    298  H   ASN A  21     -41.080 -17.331  -7.300  1.00  0.00           H  
ATOM    299  HA  ASN A  21     -39.569 -19.092  -5.443  1.00  0.00           H  
ATOM    300  HB3 ASN A  21     -39.390 -20.691  -7.279  1.00  0.00           H  
ATOM    301  HB2 ASN A  21     -40.178 -19.666  -8.370  1.00  0.00           H  
ATOM    302 HD22 ASN A  21     -42.373 -22.466  -6.561  1.00  0.00           H  
ATOM    303 HD21 ASN A  21     -40.800 -22.582  -6.915  1.00  0.00           H  
ATOM    304  N   LEU A  22     -19.267  -9.691  -9.521  1.00  0.84           N  
ATOM    305  CA  LEU A  22     -17.977 -10.382  -9.534  1.00  0.84           C  
ATOM    306  C   LEU A  22     -17.898 -11.232 -10.765  1.00  0.84           C  
ATOM    307  O   LEU A  22     -18.638 -12.260 -10.776  1.00  0.84           O  
ATOM    308  CB  LEU A  22     -17.709 -11.235  -8.295  1.00  0.84           C  
ATOM    309  CG  LEU A  22     -16.310 -11.825  -8.244  1.00  0.84           C  
ATOM    310  CD1 LEU A  22     -15.218 -10.745  -8.232  1.00  0.84           C  
ATOM    311  CD2 LEU A  22     -16.183 -12.871  -7.084  1.00  0.84           C  
ATOM    312  H   LEU A  22     -20.096 -10.254  -9.392  1.00  0.00           H  
ATOM    313  HA  LEU A  22     -17.213  -9.609  -9.612  1.00  0.00           H  
ATOM    314  HB3 LEU A  22     -18.470 -11.965  -8.018  1.00  0.00           H  
ATOM    315  HB2 LEU A  22     -17.883 -10.541  -7.473  1.00  0.00           H  
ATOM    316  HG  LEU A  22     -16.216 -12.316  -9.213  1.00  0.00           H  
ATOM    317 HD11 LEU A  22     -14.263 -10.949  -7.746  1.00  0.00           H  
ATOM    318 HD12 LEU A  22     -15.005 -10.300  -9.204  1.00  0.00           H  
ATOM    319 HD13 LEU A  22     -15.578  -9.986  -7.537  1.00  0.00           H  
ATOM    320 HD21 LEU A  22     -15.738 -12.500  -6.161  1.00  0.00           H  
ATOM    321 HD22 LEU A  22     -17.088 -13.451  -6.903  1.00  0.00           H  
ATOM    322 HD23 LEU A  22     -15.409 -13.606  -7.303  1.00  0.00           H  
ATOM    323  N   GLU A  23     -16.969 -10.854 -11.710  1.00  0.83           N  
ATOM    324  CA  GLU A  23     -16.797 -11.565 -13.010  1.00  0.83           C  
ATOM    325  C   GLU A  23     -16.069 -12.906 -12.664  1.00  0.83           C  
ATOM    326  O   GLU A  23     -15.288 -12.931 -11.704  1.00  0.83           O  
ATOM    327  CB  GLU A  23     -16.205 -10.691 -14.058  1.00  0.83           C  
ATOM    328  CG  GLU A  23     -15.903 -11.476 -15.396  1.00  0.83           C  
ATOM    329  CD  GLU A  23     -17.119 -11.926 -16.202  1.00  0.83           C  
ATOM    330  OE1 GLU A  23     -17.827 -12.929 -15.814  1.00  0.83           O  
ATOM    331  OE2 GLU A  23     -17.304 -11.371 -17.336  1.00  0.83           O1-
ATOM    332  H   GLU A  23     -16.403 -10.022 -11.611  1.00  0.00           H  
ATOM    333  HA  GLU A  23     -17.803 -11.756 -13.384  1.00  0.00           H  
ATOM    334  HB3 GLU A  23     -15.384 -10.051 -13.734  1.00  0.00           H  
ATOM    335  HB2 GLU A  23     -16.968  -9.968 -14.345  1.00  0.00           H  
ATOM    336  HG3 GLU A  23     -15.208 -12.315 -15.391  1.00  0.00           H  
ATOM    337  HG2 GLU A  23     -15.359 -10.765 -16.017  1.00  0.00           H  
ATOM    338  N   ASN A  24     -16.246 -13.948 -13.564  1.00  0.84           N  
ATOM    339  CA  ASN A  24     -15.599 -15.272 -13.519  1.00  0.84           C  
ATOM    340  C   ASN A  24     -15.211 -15.739 -14.924  1.00  0.84           C  
ATOM    341  O   ASN A  24     -14.375 -16.573 -14.903  1.00  0.84           O  
ATOM    342  CB  ASN A  24     -16.505 -16.346 -12.912  1.00  0.84           C  
ATOM    343  CG  ASN A  24     -16.854 -16.269 -11.439  1.00  0.84           C  
ATOM    344  OD1 ASN A  24     -17.811 -15.478 -11.142  1.00  0.84           O  
ATOM    345  ND2 ASN A  24     -16.226 -17.077 -10.621  1.00  0.84           N  
ATOM    346  H   ASN A  24     -16.869 -13.850 -14.353  1.00  0.00           H  
ATOM    347  HA  ASN A  24     -14.700 -15.187 -12.907  1.00  0.00           H  
ATOM    348  HB3 ASN A  24     -16.066 -17.330 -13.079  1.00  0.00           H  
ATOM    349  HB2 ASN A  24     -17.445 -16.178 -13.436  1.00  0.00           H  
ATOM    350 HD22 ASN A  24     -16.584 -16.985  -9.681  1.00  0.00           H  
ATOM    351 HD21 ASN A  24     -15.328 -17.510 -10.782  1.00  0.00           H  
ATOM    352  N   SER A  25     -15.524 -15.108 -16.036  1.00  0.86           N  
ATOM    353  CA  SER A  25     -15.431 -15.695 -17.370  1.00  0.86           C  
ATOM    354  C   SER A  25     -14.370 -14.946 -18.129  1.00  0.86           C  
ATOM    355  O   SER A  25     -14.066 -13.802 -17.769  1.00  0.86           O  
ATOM    356  CB  SER A  25     -16.770 -15.623 -18.121  1.00  0.86           C  
ATOM    357  OG  SER A  25     -16.744 -16.603 -19.201  1.00  0.86           O  
ATOM    358  H   SER A  25     -16.139 -14.307 -16.058  1.00  0.00           H  
ATOM    359  HA  SER A  25     -15.180 -16.728 -17.132  1.00  0.00           H  
ATOM    360  HB3 SER A  25     -16.857 -14.605 -18.501  1.00  0.00           H  
ATOM    361  HB2 SER A  25     -17.635 -15.936 -17.537  1.00  0.00           H  
ATOM    362  HG  SER A  25     -16.871 -17.467 -18.804  1.00  0.00           H  
ATOM    363  N   HIS A  26     -13.796 -15.631 -19.101  1.00  0.83           N  
ATOM    364  CA  HIS A  26     -12.888 -15.088 -20.100  1.00  0.83           C  
ATOM    365  C   HIS A  26     -13.196 -15.853 -21.412  1.00  0.83           C  
ATOM    366  O   HIS A  26     -13.405 -17.043 -21.422  1.00  0.83           O  
ATOM    367  CB  HIS A  26     -11.407 -15.170 -19.623  1.00  0.83           C  
ATOM    368  CG  HIS A  26     -10.823 -16.565 -19.426  1.00  0.83           C  
ATOM    369  ND1 HIS A  26     -10.132 -17.165 -20.482  1.00  0.83           N  
ATOM    370  CD2 HIS A  26     -11.000 -17.428 -18.346  1.00  0.83           C  
ATOM    371  CE1 HIS A  26      -9.769 -18.364 -19.991  1.00  0.83           C  
ATOM    372  NE2 HIS A  26     -10.292 -18.551 -18.745  1.00  0.83           N  
ATOM    373  H   HIS A  26     -14.084 -16.597 -19.157  1.00  0.00           H  
ATOM    374  HA  HIS A  26     -12.993 -14.030 -20.339  1.00  0.00           H  
ATOM    375  HB3 HIS A  26     -11.289 -14.690 -18.651  1.00  0.00           H  
ATOM    376  HB2 HIS A  26     -10.781 -14.701 -20.382  1.00  0.00           H  
ATOM    377  HD2 HIS A  26     -11.543 -17.473 -17.414  1.00  0.00           H  
ATOM    378  HE1 HIS A  26      -9.156 -19.009 -20.602  1.00  0.00           H  
ATOM    379  HE2 HIS A  26     -10.122 -19.361 -18.167  1.00  0.00           H  
ATOM    380  N   ASN A  27     -12.898 -15.206 -22.578  1.00  0.86           N  
ATOM    381  CA  ASN A  27     -13.242 -15.737 -23.928  1.00  0.86           C  
ATOM    382  C   ASN A  27     -12.303 -16.832 -24.532  1.00  0.86           C  
ATOM    383  O   ASN A  27     -12.719 -17.594 -25.428  1.00  0.86           O  
ATOM    384  CB  ASN A  27     -13.417 -14.569 -24.872  1.00  0.86           C  
ATOM    385  CG  ASN A  27     -12.175 -14.058 -25.475  1.00  0.86           C  
ATOM    386  OD1 ASN A  27     -11.179 -14.006 -24.794  1.00  0.86           O  
ATOM    387  ND2 ASN A  27     -12.080 -13.800 -26.751  1.00  0.86           N  
ATOM    388  H   ASN A  27     -12.713 -14.217 -22.495  1.00  0.00           H  
ATOM    389  HA  ASN A  27     -14.119 -16.358 -23.744  1.00  0.00           H  
ATOM    390  HB3 ASN A  27     -14.008 -13.707 -24.564  1.00  0.00           H  
ATOM    391  HB2 ASN A  27     -14.129 -14.914 -25.622  1.00  0.00           H  
ATOM    392 HD22 ASN A  27     -11.249 -13.475 -27.225  1.00  0.00           H  
ATOM    393 HD21 ASN A  27     -12.916 -13.645 -27.296  1.00  0.00           H  
ATOM    394  N   GLY A  28     -11.144 -17.031 -23.855  1.00  0.91           N  
ATOM    395  CA  GLY A  28     -10.269 -18.126 -24.117  1.00  0.91           C  
ATOM    396  C   GLY A  28      -9.279 -17.653 -25.222  1.00  0.91           C  
ATOM    397  O   GLY A  28      -8.385 -18.411 -25.553  1.00  0.91           O  
ATOM    398  H   GLY A  28     -11.025 -16.412 -23.066  1.00  0.00           H  
ATOM    399  HA3 GLY A  28     -10.842 -19.027 -24.339  1.00  0.00           H  
ATOM    400  HA2 GLY A  28      -9.746 -18.357 -23.190  1.00  0.00           H  
ATOM    401  N   LYS A  29      -9.398 -16.433 -25.751  1.00  0.84           N  
ATOM    402  CA  LYS A  29      -8.633 -15.944 -26.959  1.00  0.84           C  
ATOM    403  C   LYS A  29      -7.704 -14.711 -26.674  1.00  0.84           C  
ATOM    404  O   LYS A  29      -7.915 -13.883 -25.800  1.00  0.84           O  
ATOM    405  CB  LYS A  29      -9.523 -15.938 -28.273  1.00  0.84           C  
ATOM    406  CG  LYS A  29     -10.485 -17.085 -28.518  1.00  0.84           C  
ATOM    407  CD  LYS A  29     -11.063 -17.095 -29.894  1.00  0.84           C  
ATOM    408  CE  LYS A  29     -11.390 -18.592 -30.256  1.00  0.84           C  
ATOM    409  NZ  LYS A  29     -12.283 -18.744 -31.443  1.00  0.84           N1+
ATOM    410  H   LYS A  29     -10.020 -15.811 -25.255  1.00  0.00           H  
ATOM    411  HA  LYS A  29      -7.945 -16.758 -27.187  1.00  0.00           H  
ATOM    412  HB3 LYS A  29      -8.831 -15.837 -29.108  1.00  0.00           H  
ATOM    413  HB2 LYS A  29     -10.035 -14.989 -28.116  1.00  0.00           H  
ATOM    414  HG3 LYS A  29     -11.290 -17.078 -27.783  1.00  0.00           H  
ATOM    415  HG2 LYS A  29      -9.893 -17.991 -28.392  1.00  0.00           H  
ATOM    416  HD3 LYS A  29     -10.277 -16.641 -30.498  1.00  0.00           H  
ATOM    417  HD2 LYS A  29     -11.920 -16.431 -30.006  1.00  0.00           H  
ATOM    418  HE3 LYS A  29     -11.952 -19.181 -29.531  1.00  0.00           H  
ATOM    419  HE2 LYS A  29     -10.556 -19.255 -30.486  1.00  0.00           H  
ATOM    420  HZ1 LYS A  29     -11.949 -18.246 -32.255  1.00  0.00           H  
ATOM    421  HZ2 LYS A  29     -12.316 -19.724 -31.684  1.00  0.00           H  
ATOM    422  HZ3 LYS A  29     -13.222 -18.444 -31.224  1.00  0.00           H  
ATOM    423  N   LEU A  30      -6.614 -14.553 -27.457  1.00  0.85           N  
ATOM    424  CA  LEU A  30      -5.767 -13.383 -27.541  1.00  0.85           C  
ATOM    425  C   LEU A  30      -6.346 -12.528 -28.713  1.00  0.85           C  
ATOM    426  O   LEU A  30      -6.138 -12.910 -29.910  1.00  0.85           O  
ATOM    427  CB  LEU A  30      -4.289 -13.798 -27.702  1.00  0.85           C  
ATOM    428  CG  LEU A  30      -3.607 -14.754 -26.664  1.00  0.85           C  
ATOM    429  CD1 LEU A  30      -2.150 -15.202 -26.991  1.00  0.85           C  
ATOM    430  CD2 LEU A  30      -3.699 -14.376 -25.196  1.00  0.85           C  
ATOM    431  H   LEU A  30      -6.387 -15.222 -28.180  1.00  0.00           H  
ATOM    432  HA  LEU A  30      -5.782 -12.900 -26.563  1.00  0.00           H  
ATOM    433  HB3 LEU A  30      -3.695 -12.888 -27.612  1.00  0.00           H  
ATOM    434  HB2 LEU A  30      -4.108 -14.208 -28.696  1.00  0.00           H  
ATOM    435  HG  LEU A  30      -4.156 -15.688 -26.783  1.00  0.00           H  
ATOM    436 HD11 LEU A  30      -2.015 -15.448 -28.044  1.00  0.00           H  
ATOM    437 HD12 LEU A  30      -1.398 -14.474 -26.688  1.00  0.00           H  
ATOM    438 HD13 LEU A  30      -1.821 -16.178 -26.635  1.00  0.00           H  
ATOM    439 HD21 LEU A  30      -4.369 -15.060 -24.675  1.00  0.00           H  
ATOM    440 HD22 LEU A  30      -2.737 -14.402 -24.685  1.00  0.00           H  
ATOM    441 HD23 LEU A  30      -4.225 -13.454 -24.944  1.00  0.00           H  
ATOM    442  N   CYS A  31      -7.118 -11.501 -28.386  1.00  0.85           N  
ATOM    443  CA  CYS A  31      -7.528 -10.376 -29.250  1.00  0.85           C  
ATOM    444  C   CYS A  31      -6.469  -9.302 -29.435  1.00  0.85           C  
ATOM    445  O   CYS A  31      -5.503  -9.203 -28.663  1.00  0.85           O  
ATOM    446  CB  CYS A  31      -8.822  -9.740 -28.612  1.00  0.85           C  
ATOM    447  SG  CYS A  31     -10.250 -10.816 -28.358  1.00  0.85           S  
ATOM    448  H   CYS A  31      -7.106 -11.252 -27.407  1.00  0.00           H  
ATOM    449  HA  CYS A  31      -7.755 -10.801 -30.228  1.00  0.00           H  
ATOM    450  HB3 CYS A  31      -9.135  -8.843 -29.146  1.00  0.00           H  
ATOM    451  HB2 CYS A  31      -8.584  -9.497 -27.577  1.00  0.00           H  
ATOM    452  N   LEU A  32      -6.787  -8.356 -30.314  1.00  0.82           N  
ATOM    453  CA  LEU A  32      -6.149  -7.083 -30.515  1.00  0.82           C  
ATOM    454  C   LEU A  32      -6.627  -6.139 -29.322  1.00  0.82           C  
ATOM    455  O   LEU A  32      -7.799  -6.151 -28.907  1.00  0.82           O  
ATOM    456  CB  LEU A  32      -6.717  -6.408 -31.822  1.00  0.82           C  
ATOM    457  CG  LEU A  32      -6.262  -6.877 -33.167  1.00  0.82           C  
ATOM    458  CD1 LEU A  32      -6.426  -8.438 -33.380  1.00  0.82           C  
ATOM    459  CD2 LEU A  32      -6.861  -6.078 -34.322  1.00  0.82           C  
ATOM    460  H   LEU A  32      -7.575  -8.602 -30.895  1.00  0.00           H  
ATOM    461  HA  LEU A  32      -5.061  -7.100 -30.571  1.00  0.00           H  
ATOM    462  HB3 LEU A  32      -6.617  -5.324 -31.751  1.00  0.00           H  
ATOM    463  HB2 LEU A  32      -7.803  -6.512 -31.822  1.00  0.00           H  
ATOM    464  HG  LEU A  32      -5.185  -6.718 -33.236  1.00  0.00           H  
ATOM    465 HD11 LEU A  32      -7.486  -8.694 -33.360  1.00  0.00           H  
ATOM    466 HD12 LEU A  32      -6.186  -8.806 -34.378  1.00  0.00           H  
ATOM    467 HD13 LEU A  32      -5.771  -9.013 -32.726  1.00  0.00           H  
ATOM    468 HD21 LEU A  32      -7.733  -6.574 -34.747  1.00  0.00           H  
ATOM    469 HD22 LEU A  32      -7.092  -5.038 -34.094  1.00  0.00           H  
ATOM    470 HD23 LEU A  32      -6.166  -6.161 -35.158  1.00  0.00           H  
ATOM    471  N   LEU A  33      -5.717  -5.274 -28.925  1.00  0.78           N  
ATOM    472  CA  LEU A  33      -5.844  -4.212 -27.997  1.00  0.78           C  
ATOM    473  C   LEU A  33      -5.385  -2.966 -28.808  1.00  0.78           C  
ATOM    474  O   LEU A  33      -4.372  -3.023 -29.570  1.00  0.78           O  
ATOM    475  CB  LEU A  33      -4.986  -4.366 -26.764  1.00  0.78           C  
ATOM    476  CG  LEU A  33      -5.338  -5.494 -25.747  1.00  0.78           C  
ATOM    477  CD1 LEU A  33      -4.278  -5.585 -24.616  1.00  0.78           C  
ATOM    478  CD2 LEU A  33      -6.784  -5.412 -25.254  1.00  0.78           C  
ATOM    479  H   LEU A  33      -4.771  -5.344 -29.273  1.00  0.00           H  
ATOM    480  HA  LEU A  33      -6.893  -4.136 -27.712  1.00  0.00           H  
ATOM    481  HB3 LEU A  33      -5.030  -3.382 -26.296  1.00  0.00           H  
ATOM    482  HB2 LEU A  33      -3.957  -4.575 -27.057  1.00  0.00           H  
ATOM    483  HG  LEU A  33      -5.256  -6.462 -26.240  1.00  0.00           H  
ATOM    484 HD11 LEU A  33      -4.558  -5.274 -23.609  1.00  0.00           H  
ATOM    485 HD12 LEU A  33      -3.843  -6.583 -24.566  1.00  0.00           H  
ATOM    486 HD13 LEU A  33      -3.455  -4.902 -24.831  1.00  0.00           H  
ATOM    487 HD21 LEU A  33      -6.824  -5.346 -24.166  1.00  0.00           H  
ATOM    488 HD22 LEU A  33      -7.346  -4.531 -25.564  1.00  0.00           H  
ATOM    489 HD23 LEU A  33      -7.462  -6.244 -25.446  1.00  0.00           H  
ATOM    490  N   LYS A  34      -6.185  -1.890 -28.726  1.00  0.71           N  
ATOM    491  CA  LYS A  34      -6.062  -0.645 -29.504  1.00  0.71           C  
ATOM    492  C   LYS A  34      -6.116  -0.820 -31.136  1.00  0.71           C  
ATOM    493  O   LYS A  34      -5.736   0.040 -31.920  1.00  0.71           O  
ATOM    494  CB  LYS A  34      -4.836   0.217 -28.981  1.00  0.71           C  
ATOM    495  CG  LYS A  34      -4.912   0.665 -27.514  1.00  0.71           C  
ATOM    496  CD  LYS A  34      -3.927   1.684 -27.013  1.00  0.71           C  
ATOM    497  CE  LYS A  34      -4.467   2.389 -25.760  1.00  0.71           C  
ATOM    498  NZ  LYS A  34      -4.695   1.483 -24.631  1.00  0.71           N1+
ATOM    499  H   LYS A  34      -6.854  -1.920 -27.969  1.00  0.00           H  
ATOM    500  HA  LYS A  34      -6.950  -0.076 -29.232  1.00  0.00           H  
ATOM    501  HB3 LYS A  34      -4.891   1.172 -29.504  1.00  0.00           H  
ATOM    502  HB2 LYS A  34      -3.856  -0.245 -29.103  1.00  0.00           H  
ATOM    503  HG3 LYS A  34      -4.596  -0.208 -26.943  1.00  0.00           H  
ATOM    504  HG2 LYS A  34      -5.916   0.991 -27.244  1.00  0.00           H  
ATOM    505  HD3 LYS A  34      -3.810   2.442 -27.787  1.00  0.00           H  
ATOM    506  HD2 LYS A  34      -3.001   1.131 -26.853  1.00  0.00           H  
ATOM    507  HE3 LYS A  34      -5.373   2.984 -25.867  1.00  0.00           H  
ATOM    508  HE2 LYS A  34      -3.697   3.097 -25.453  1.00  0.00           H  
ATOM    509  HZ1 LYS A  34      -4.930   1.977 -23.782  1.00  0.00           H  
ATOM    510  HZ2 LYS A  34      -5.500   0.912 -24.850  1.00  0.00           H  
ATOM    511  HZ3 LYS A  34      -3.811   1.030 -24.450  1.00  0.00           H  
ATOM    512  N   GLY A  35      -6.664  -1.967 -31.538  1.00  0.84           N  
ATOM    513  CA  GLY A  35      -6.908  -2.386 -32.926  1.00  0.84           C  
ATOM    514  C   GLY A  35      -5.661  -2.730 -33.731  1.00  0.84           C  
ATOM    515  O   GLY A  35      -5.696  -2.703 -34.996  1.00  0.84           O  
ATOM    516  H   GLY A  35      -6.945  -2.693 -30.895  1.00  0.00           H  
ATOM    517  HA3 GLY A  35      -7.507  -1.609 -33.399  1.00  0.00           H  
ATOM    518  HA2 GLY A  35      -7.476  -3.312 -32.831  1.00  0.00           H  
ATOM    519  N   ILE A  36      -4.600  -3.055 -33.028  1.00  0.76           N  
ATOM    520  CA  ILE A  36      -3.245  -3.327 -33.554  1.00  0.76           C  
ATOM    521  C   ILE A  36      -2.913  -4.769 -33.111  1.00  0.76           C  
ATOM    522  O   ILE A  36      -3.213  -5.213 -31.963  1.00  0.76           O  
ATOM    523  CB  ILE A  36      -2.288  -2.286 -32.790  1.00  0.76           C  
ATOM    524  CG1 ILE A  36      -2.453  -0.879 -33.270  1.00  0.76           C  
ATOM    525  CG2 ILE A  36      -0.837  -2.720 -32.640  1.00  0.76           C  
ATOM    526  CD1 ILE A  36      -1.875   0.335 -32.470  1.00  0.76           C  
ATOM    527  H   ILE A  36      -4.721  -3.046 -32.025  1.00  0.00           H  
ATOM    528  HA  ILE A  36      -3.258  -3.157 -34.630  1.00  0.00           H  
ATOM    529  HB  ILE A  36      -2.652  -2.253 -31.763  1.00  0.00           H  
ATOM    530 HG13 ILE A  36      -3.498  -0.675 -33.504  1.00  0.00           H  
ATOM    531 HG12 ILE A  36      -1.988  -0.706 -34.241  1.00  0.00           H  
ATOM    532 HG21 ILE A  36      -0.341  -2.717 -33.611  1.00  0.00           H  
ATOM    533 HG22 ILE A  36      -0.242  -2.093 -31.976  1.00  0.00           H  
ATOM    534 HG23 ILE A  36      -0.598  -3.704 -32.238  1.00  0.00           H  
ATOM    535 HD11 ILE A  36      -0.880   0.135 -32.072  1.00  0.00           H  
ATOM    536 HD12 ILE A  36      -1.741   1.201 -33.117  1.00  0.00           H  
ATOM    537 HD13 ILE A  36      -2.503   0.586 -31.614  1.00  0.00           H  
ATOM    538  N   ALA A  37      -2.415  -5.553 -34.119  1.00  0.83           N  
ATOM    539  CA  ALA A  37      -2.058  -6.899 -33.912  1.00  0.83           C  
ATOM    540  C   ALA A  37      -0.901  -7.090 -32.908  1.00  0.83           C  
ATOM    541  O   ALA A  37       0.112  -6.430 -33.130  1.00  0.83           O  
ATOM    542  CB  ALA A  37      -1.696  -7.353 -35.280  1.00  0.83           C  
ATOM    543  H   ALA A  37      -2.271  -5.223 -35.062  1.00  0.00           H  
ATOM    544  HA  ALA A  37      -3.014  -7.353 -33.653  1.00  0.00           H  
ATOM    545  HB1 ALA A  37      -0.815  -6.854 -35.683  1.00  0.00           H  
ATOM    546  HB2 ALA A  37      -1.281  -8.360 -35.241  1.00  0.00           H  
ATOM    547  HB3 ALA A  37      -2.533  -7.418 -35.975  1.00  0.00           H  
ATOM    548  N   PRO A  38      -1.021  -7.957 -31.869  1.00  0.81           N  
ATOM    549  CA  PRO A  38       0.109  -8.268 -30.882  1.00  0.81           C  
ATOM    550  C   PRO A  38       1.166  -8.964 -31.676  1.00  0.81           C  
ATOM    551  O   PRO A  38       0.976  -9.225 -32.888  1.00  0.81           O  
ATOM    552  CB  PRO A  38      -0.562  -9.144 -29.841  1.00  0.81           C  
ATOM    553  CG  PRO A  38      -1.903  -9.613 -30.452  1.00  0.81           C  
ATOM    554  CD  PRO A  38      -2.269  -8.637 -31.548  1.00  0.81           C  
ATOM    555  HA  PRO A  38       0.437  -7.278 -30.565  1.00  0.00           H  
ATOM    556  HB3 PRO A  38      -0.767  -8.441 -29.033  1.00  0.00           H  
ATOM    557  HB2 PRO A  38       0.042  -9.960 -29.444  1.00  0.00           H  
ATOM    558  HG3 PRO A  38      -2.648  -9.614 -29.656  1.00  0.00           H  
ATOM    559  HG2 PRO A  38      -1.777 -10.601 -30.896  1.00  0.00           H  
ATOM    560  HD2 PRO A  38      -2.655  -9.175 -32.414  1.00  0.00           H  
ATOM    561  HD3 PRO A  38      -3.014  -7.981 -31.097  1.00  0.00           H  
ATOM    562  N   LEU A  39       2.257  -9.362 -30.964  1.00  0.79           N  
ATOM    563  CA  LEU A  39       3.310 -10.132 -31.605  1.00  0.79           C  
ATOM    564  C   LEU A  39       3.316 -11.436 -30.886  1.00  0.79           C  
ATOM    565  O   LEU A  39       3.480 -11.432 -29.675  1.00  0.79           O  
ATOM    566  CB  LEU A  39       4.584  -9.289 -31.763  1.00  0.79           C  
ATOM    567  CG  LEU A  39       5.840 -10.131 -32.152  1.00  0.79           C  
ATOM    568  CD1 LEU A  39       5.735 -10.669 -33.563  1.00  0.79           C  
ATOM    569  CD2 LEU A  39       7.117  -9.283 -31.950  1.00  0.79           C  
ATOM    570  H   LEU A  39       2.379  -8.923 -30.062  1.00  0.00           H  
ATOM    571  HA  LEU A  39       3.068 -10.424 -32.627  1.00  0.00           H  
ATOM    572  HB3 LEU A  39       4.766  -8.904 -30.759  1.00  0.00           H  
ATOM    573  HB2 LEU A  39       4.512  -8.378 -32.357  1.00  0.00           H  
ATOM    574  HG  LEU A  39       5.855 -11.020 -31.521  1.00  0.00           H  
ATOM    575 HD11 LEU A  39       6.526 -10.332 -34.233  1.00  0.00           H  
ATOM    576 HD12 LEU A  39       5.896 -11.747 -33.561  1.00  0.00           H  
ATOM    577 HD13 LEU A  39       4.776 -10.478 -34.046  1.00  0.00           H  
ATOM    578 HD21 LEU A  39       7.807  -9.376 -32.788  1.00  0.00           H  
ATOM    579 HD22 LEU A  39       6.945  -8.207 -31.997  1.00  0.00           H  
ATOM    580 HD23 LEU A  39       7.749  -9.548 -31.102  1.00  0.00           H  
ATOM    581  N   GLN A  40       3.183 -12.530 -31.687  1.00  0.77           N  
ATOM    582  CA  GLN A  40       3.363 -13.961 -31.219  1.00  0.77           C  
ATOM    583  C   GLN A  40       4.814 -14.361 -31.600  1.00  0.77           C  
ATOM    584  O   GLN A  40       5.142 -14.592 -32.814  1.00  0.77           O  
ATOM    585  CB  GLN A  40       2.333 -14.790 -32.005  1.00  0.77           C  
ATOM    586  CG  GLN A  40       2.275 -16.249 -31.570  1.00  0.77           C  
ATOM    587  CD  GLN A  40       1.327 -17.143 -32.395  1.00  0.77           C  
ATOM    588  OE1 GLN A  40       1.544 -17.316 -33.568  1.00  0.77           O  
ATOM    589  NE2 GLN A  40       0.363 -17.785 -31.768  1.00  0.77           N  
ATOM    590  H   GLN A  40       3.035 -12.414 -32.679  1.00  0.00           H  
ATOM    591  HA  GLN A  40       3.274 -13.952 -30.132  1.00  0.00           H  
ATOM    592  HB3 GLN A  40       2.651 -14.839 -33.046  1.00  0.00           H  
ATOM    593  HB2 GLN A  40       1.336 -14.354 -32.072  1.00  0.00           H  
ATOM    594  HG3 GLN A  40       1.858 -16.161 -30.567  1.00  0.00           H  
ATOM    595  HG2 GLN A  40       3.259 -16.680 -31.387  1.00  0.00           H  
ATOM    596 HE22 GLN A  40      -0.371 -18.329 -32.199  1.00  0.00           H  
ATOM    597 HE21 GLN A  40       0.359 -17.849 -30.760  1.00  0.00           H  
ATOM    598  N   LEU A  41       5.638 -14.449 -30.598  1.00  0.78           N  
ATOM    599  CA  LEU A  41       6.987 -14.795 -30.754  1.00  0.78           C  
ATOM    600  C   LEU A  41       7.198 -16.194 -31.283  1.00  0.78           C  
ATOM    601  O   LEU A  41       8.127 -16.411 -32.107  1.00  0.78           O  
ATOM    602  CB  LEU A  41       7.841 -14.469 -29.533  1.00  0.78           C  
ATOM    603  CG  LEU A  41       8.038 -12.919 -29.343  1.00  0.78           C  
ATOM    604  CD1 LEU A  41       8.638 -12.555 -28.050  1.00  0.78           C  
ATOM    605  CD2 LEU A  41       8.844 -12.197 -30.526  1.00  0.78           C  
ATOM    606  H   LEU A  41       5.316 -14.184 -29.678  1.00  0.00           H  
ATOM    607  HA  LEU A  41       7.345 -14.137 -31.546  1.00  0.00           H  
ATOM    608  HB3 LEU A  41       8.798 -14.943 -29.747  1.00  0.00           H  
ATOM    609  HB2 LEU A  41       7.496 -14.929 -28.607  1.00  0.00           H  
ATOM    610  HG  LEU A  41       7.047 -12.470 -29.418  1.00  0.00           H  
ATOM    611 HD11 LEU A  41       9.706 -12.751 -28.141  1.00  0.00           H  
ATOM    612 HD12 LEU A  41       8.609 -11.480 -27.867  1.00  0.00           H  
ATOM    613 HD13 LEU A  41       8.326 -13.025 -27.118  1.00  0.00           H  
ATOM    614 HD21 LEU A  41       9.628 -12.839 -30.928  1.00  0.00           H  
ATOM    615 HD22 LEU A  41       8.141 -11.788 -31.250  1.00  0.00           H  
ATOM    616 HD23 LEU A  41       9.272 -11.317 -30.046  1.00  0.00           H  
ATOM    617  N   GLY A  42       6.385 -17.131 -30.795  1.00  0.78           N  
ATOM    618  CA  GLY A  42       6.460 -18.557 -31.045  1.00  0.78           C  
ATOM    619  C   GLY A  42       7.644 -19.018 -30.159  1.00  0.78           C  
ATOM    620  O   GLY A  42       7.598 -18.765 -28.980  1.00  0.78           O  
ATOM    621  H   GLY A  42       5.770 -16.770 -30.079  1.00  0.00           H  
ATOM    622  HA3 GLY A  42       6.713 -18.751 -32.088  1.00  0.00           H  
ATOM    623  HA2 GLY A  42       5.532 -19.030 -30.722  1.00  0.00           H  
ATOM    624  N   ASN A  43       8.599 -19.800 -30.759  1.00  0.74           N  
ATOM    625  CA  ASN A  43       9.639 -20.603 -30.069  1.00  0.74           C  
ATOM    626  C   ASN A  43      10.674 -19.741 -29.417  1.00  0.74           C  
ATOM    627  O   ASN A  43      11.199 -20.151 -28.401  1.00  0.74           O  
ATOM    628  CB  ASN A  43      10.390 -21.681 -30.883  1.00  0.74           C  
ATOM    629  CG  ASN A  43       9.509 -22.957 -31.103  1.00  0.74           C  
ATOM    630  OD1 ASN A  43       8.296 -22.922 -30.838  1.00  0.74           O  
ATOM    631  ND2 ASN A  43      10.147 -24.032 -31.391  1.00  0.74           N  
ATOM    632  H   ASN A  43       8.491 -19.987 -31.746  1.00  0.00           H  
ATOM    633  HA  ASN A  43       9.066 -21.063 -29.264  1.00  0.00           H  
ATOM    634  HB3 ASN A  43      11.207 -22.140 -30.327  1.00  0.00           H  
ATOM    635  HB2 ASN A  43      10.699 -21.275 -31.846  1.00  0.00           H  
ATOM    636 HD22 ASN A  43       9.751 -24.961 -31.380  1.00  0.00           H  
ATOM    637 HD21 ASN A  43      11.132 -23.964 -31.604  1.00  0.00           H  
ATOM    638  N   CYS A  44      10.943 -18.580 -30.012  1.00  0.83           N  
ATOM    639  CA  CYS A  44      11.903 -17.612 -29.452  1.00  0.83           C  
ATOM    640  C   CYS A  44      11.348 -16.792 -28.268  1.00  0.83           C  
ATOM    641  O   CYS A  44      10.193 -16.447 -28.297  1.00  0.83           O  
ATOM    642  CB  CYS A  44      12.343 -16.667 -30.569  1.00  0.83           C  
ATOM    643  SG  CYS A  44      13.739 -17.372 -31.571  1.00  0.83           S  
ATOM    644  H   CYS A  44      10.413 -18.349 -30.840  1.00  0.00           H  
ATOM    645  HA  CYS A  44      12.808 -18.136 -29.143  1.00  0.00           H  
ATOM    646  HB3 CYS A  44      12.736 -15.781 -30.071  1.00  0.00           H  
ATOM    647  HB2 CYS A  44      11.555 -16.285 -31.218  1.00  0.00           H  
ATOM    648  N   SER A  45      12.184 -16.535 -27.284  1.00  0.85           N  
ATOM    649  CA  SER A  45      12.026 -15.503 -26.306  1.00  0.85           C  
ATOM    650  C   SER A  45      12.135 -14.037 -26.913  1.00  0.85           C  
ATOM    651  O   SER A  45      12.653 -13.849 -28.008  1.00  0.85           O  
ATOM    652  CB  SER A  45      13.153 -15.835 -25.308  1.00  0.85           C  
ATOM    653  OG  SER A  45      14.453 -16.110 -25.930  1.00  0.85           O  
ATOM    654  H   SER A  45      13.052 -17.050 -27.301  1.00  0.00           H  
ATOM    655  HA  SER A  45      11.105 -15.483 -25.723  1.00  0.00           H  
ATOM    656  HB3 SER A  45      12.689 -16.590 -24.674  1.00  0.00           H  
ATOM    657  HB2 SER A  45      13.241 -14.914 -24.731  1.00  0.00           H  
ATOM    658  HG  SER A  45      15.043 -16.361 -25.215  1.00  0.00           H  
ATOM    659  N   VAL A  46      11.991 -12.936 -26.072  1.00  0.85           N  
ATOM    660  CA  VAL A  46      12.422 -11.566 -26.346  1.00  0.85           C  
ATOM    661  C   VAL A  46      13.984 -11.436 -26.578  1.00  0.85           C  
ATOM    662  O   VAL A  46      14.430 -10.605 -27.400  1.00  0.85           O  
ATOM    663  CB  VAL A  46      11.942 -10.669 -25.173  1.00  0.85           C  
ATOM    664  CG1 VAL A  46      12.630  -9.311 -25.030  1.00  0.85           C  
ATOM    665  CG2 VAL A  46      10.435 -10.412 -25.171  1.00  0.85           C  
ATOM    666  H   VAL A  46      11.622 -13.022 -25.136  1.00  0.00           H  
ATOM    667  HA  VAL A  46      11.888 -11.265 -27.247  1.00  0.00           H  
ATOM    668  HB  VAL A  46      12.074 -11.318 -24.307  1.00  0.00           H  
ATOM    669 HG11 VAL A  46      13.679  -9.358 -25.321  1.00  0.00           H  
ATOM    670 HG12 VAL A  46      12.177  -8.451 -25.524  1.00  0.00           H  
ATOM    671 HG13 VAL A  46      12.721  -9.105 -23.963  1.00  0.00           H  
ATOM    672 HG21 VAL A  46      10.183  -9.631 -24.453  1.00  0.00           H  
ATOM    673 HG22 VAL A  46       9.907 -10.005 -26.033  1.00  0.00           H  
ATOM    674 HG23 VAL A  46       9.861 -11.277 -24.840  1.00  0.00           H  
ATOM    675  N   ALA A  47      14.700 -12.331 -25.926  1.00  0.89           N  
ATOM    676  CA  ALA A  47      16.122 -12.609 -26.211  1.00  0.89           C  
ATOM    677  C   ALA A  47      16.534 -12.947 -27.587  1.00  0.89           C  
ATOM    678  O   ALA A  47      17.265 -12.211 -28.264  1.00  0.89           O  
ATOM    679  CB  ALA A  47      16.721 -13.704 -25.334  1.00  0.89           C  
ATOM    680  H   ALA A  47      14.186 -13.075 -25.476  1.00  0.00           H  
ATOM    681  HA  ALA A  47      16.721 -11.770 -25.857  1.00  0.00           H  
ATOM    682  HB1 ALA A  47      16.337 -13.567 -24.323  1.00  0.00           H  
ATOM    683  HB2 ALA A  47      16.472 -14.731 -25.601  1.00  0.00           H  
ATOM    684  HB3 ALA A  47      17.789 -13.637 -25.129  1.00  0.00           H  
ATOM    685  N   GLY A  48      15.920 -14.077 -28.095  1.00  0.90           N  
ATOM    686  CA  GLY A  48      16.103 -14.434 -29.506  1.00  0.90           C  
ATOM    687  C   GLY A  48      15.627 -13.400 -30.449  1.00  0.90           C  
ATOM    688  O   GLY A  48      16.243 -13.311 -31.464  1.00  0.90           O  
ATOM    689  H   GLY A  48      15.263 -14.546 -27.488  1.00  0.00           H  
ATOM    690  HA3 GLY A  48      15.531 -15.298 -29.844  1.00  0.00           H  
ATOM    691  HA2 GLY A  48      17.176 -14.496 -29.683  1.00  0.00           H  
ATOM    692  N   TRP A  49      14.517 -12.745 -30.189  1.00  0.83           N  
ATOM    693  CA  TRP A  49      13.879 -11.710 -30.974  1.00  0.83           C  
ATOM    694  C   TRP A  49      14.630 -10.419 -31.300  1.00  0.83           C  
ATOM    695  O   TRP A  49      14.633  -9.894 -32.468  1.00  0.83           O  
ATOM    696  CB  TRP A  49      12.447 -11.506 -30.278  1.00  0.83           C  
ATOM    697  CG  TRP A  49      11.723 -10.310 -30.769  1.00  0.83           C  
ATOM    698  CD1 TRP A  49      11.297 -10.094 -32.041  1.00  0.83           C  
ATOM    699  CD2 TRP A  49      11.360  -9.058 -30.071  1.00  0.83           C  
ATOM    700  NE1 TRP A  49      10.694  -8.847 -32.121  1.00  0.83           N  
ATOM    701  CE2 TRP A  49      10.707  -8.153 -30.948  1.00  0.83           C  
ATOM    702  CE3 TRP A  49      11.439  -8.585 -28.773  1.00  0.83           C  
ATOM    703  CZ2 TRP A  49      10.259  -6.859 -30.552  1.00  0.83           C  
ATOM    704  CZ3 TRP A  49      10.909  -7.398 -28.323  1.00  0.83           C  
ATOM    705  CH2 TRP A  49      10.387  -6.461 -29.237  1.00  0.83           C  
ATOM    706  H   TRP A  49      13.997 -13.030 -29.371  1.00  0.00           H  
ATOM    707  HA  TRP A  49      13.645 -12.153 -31.942  1.00  0.00           H  
ATOM    708  HB3 TRP A  49      12.627 -11.332 -29.217  1.00  0.00           H  
ATOM    709  HB2 TRP A  49      11.836 -12.408 -30.239  1.00  0.00           H  
ATOM    710  HD1 TRP A  49      11.418 -10.835 -32.817  1.00  0.00           H  
ATOM    711  HE1 TRP A  49      10.195  -8.587 -32.960  1.00  0.00           H  
ATOM    712  HE3 TRP A  49      11.768  -9.295 -28.030  1.00  0.00           H  
ATOM    713  HZ2 TRP A  49       9.949  -6.151 -31.306  1.00  0.00           H  
ATOM    714  HZ3 TRP A  49      10.969  -7.090 -27.289  1.00  0.00           H  
ATOM    715  HH2 TRP A  49      10.044  -5.487 -28.919  1.00  0.00           H  
ATOM    716  N   ILE A  50      15.362  -9.986 -30.285  1.00  0.86           N  
ATOM    717  CA  ILE A  50      16.275  -8.881 -30.298  1.00  0.86           C  
ATOM    718  C   ILE A  50      17.631  -9.298 -30.879  1.00  0.86           C  
ATOM    719  O   ILE A  50      18.319  -8.486 -31.559  1.00  0.86           O  
ATOM    720  CB  ILE A  50      16.563  -8.170 -28.969  1.00  0.86           C  
ATOM    721  CG1 ILE A  50      15.361  -7.372 -28.283  1.00  0.86           C  
ATOM    722  CG2 ILE A  50      17.759  -7.133 -28.857  1.00  0.86           C  
ATOM    723  CD1 ILE A  50      14.914  -6.141 -29.105  1.00  0.86           C  
ATOM    724  H   ILE A  50      15.182 -10.296 -29.340  1.00  0.00           H  
ATOM    725  HA  ILE A  50      15.745  -8.118 -30.867  1.00  0.00           H  
ATOM    726  HB  ILE A  50      16.849  -9.052 -28.398  1.00  0.00           H  
ATOM    727 HG13 ILE A  50      15.787  -7.130 -27.310  1.00  0.00           H  
ATOM    728 HG12 ILE A  50      14.596  -8.122 -28.079  1.00  0.00           H  
ATOM    729 HG21 ILE A  50      17.651  -6.183 -29.380  1.00  0.00           H  
ATOM    730 HG22 ILE A  50      17.809  -6.863 -27.802  1.00  0.00           H  
ATOM    731 HG23 ILE A  50      18.735  -7.532 -29.132  1.00  0.00           H  
ATOM    732 HD11 ILE A  50      13.835  -6.250 -29.214  1.00  0.00           H  
ATOM    733 HD12 ILE A  50      15.106  -5.203 -28.583  1.00  0.00           H  
ATOM    734 HD13 ILE A  50      15.392  -6.033 -30.079  1.00  0.00           H  
ATOM    735  N   LEU A  51      18.013 -10.548 -30.752  1.00  0.89           N  
ATOM    736  CA  LEU A  51      19.237 -11.195 -31.331  1.00  0.89           C  
ATOM    737  C   LEU A  51      18.902 -11.447 -32.828  1.00  0.89           C  
ATOM    738  O   LEU A  51      19.788 -11.313 -33.703  1.00  0.89           O  
ATOM    739  CB  LEU A  51      19.546 -12.582 -30.735  1.00  0.89           C  
ATOM    740  CG  LEU A  51      20.098 -12.449 -29.291  1.00  0.89           C  
ATOM    741  CD1 LEU A  51      20.054 -13.818 -28.568  1.00  0.89           C  
ATOM    742  CD2 LEU A  51      21.573 -12.027 -29.367  1.00  0.89           C  
ATOM    743  H   LEU A  51      17.406 -11.163 -30.229  1.00  0.00           H  
ATOM    744  HA  LEU A  51      20.078 -10.539 -31.107  1.00  0.00           H  
ATOM    745  HB3 LEU A  51      20.274 -12.985 -31.439  1.00  0.00           H  
ATOM    746  HB2 LEU A  51      18.614 -13.147 -30.785  1.00  0.00           H  
ATOM    747  HG  LEU A  51      19.529 -11.656 -28.805  1.00  0.00           H  
ATOM    748 HD11 LEU A  51      20.970 -14.229 -28.143  1.00  0.00           H  
ATOM    749 HD12 LEU A  51      19.315 -13.770 -27.768  1.00  0.00           H  
ATOM    750 HD13 LEU A  51      19.657 -14.629 -29.178  1.00  0.00           H  
ATOM    751 HD21 LEU A  51      22.303 -12.827 -29.239  1.00  0.00           H  
ATOM    752 HD22 LEU A  51      21.934 -11.625 -30.313  1.00  0.00           H  
ATOM    753 HD23 LEU A  51      21.607 -11.281 -28.572  1.00  0.00           H  
ATOM    754  N   GLY A  52      17.695 -11.895 -33.147  1.00  0.88           N  
ATOM    755  CA  GLY A  52      17.096 -12.005 -34.503  1.00  0.88           C  
ATOM    756  C   GLY A  52      17.617 -13.386 -35.101  1.00  0.88           C  
ATOM    757  O   GLY A  52      18.258 -13.447 -36.143  1.00  0.88           O  
ATOM    758  H   GLY A  52      17.097 -12.157 -32.376  1.00  0.00           H  
ATOM    759  HA3 GLY A  52      17.348 -11.248 -35.244  1.00  0.00           H  
ATOM    760  HA2 GLY A  52      16.032 -12.163 -34.330  1.00  0.00           H  
ATOM    761  N   ASN A  53      17.388 -14.408 -34.311  1.00  0.85           N  
ATOM    762  CA  ASN A  53      17.702 -15.834 -34.497  1.00  0.85           C  
ATOM    763  C   ASN A  53      17.220 -16.468 -35.831  1.00  0.85           C  
ATOM    764  O   ASN A  53      16.051 -16.534 -36.109  1.00  0.85           O  
ATOM    765  CB  ASN A  53      17.106 -16.611 -33.258  1.00  0.85           C  
ATOM    766  CG  ASN A  53      17.414 -18.097 -33.100  1.00  0.85           C  
ATOM    767  OD1 ASN A  53      17.795 -18.709 -34.105  1.00  0.85           O  
ATOM    768  ND2 ASN A  53      17.323 -18.709 -31.939  1.00  0.85           N  
ATOM    769  H   ASN A  53      16.912 -14.136 -33.462  1.00  0.00           H  
ATOM    770  HA  ASN A  53      18.789 -15.857 -34.430  1.00  0.00           H  
ATOM    771  HB3 ASN A  53      16.039 -16.436 -33.120  1.00  0.00           H  
ATOM    772  HB2 ASN A  53      17.522 -16.184 -32.346  1.00  0.00           H  
ATOM    773 HD22 ASN A  53      17.709 -19.622 -31.749  1.00  0.00           H  
ATOM    774 HD21 ASN A  53      17.097 -18.085 -31.177  1.00  0.00           H  
ATOM    775  N   PRO A  54      18.231 -16.980 -36.606  1.00  0.87           N  
ATOM    776  CA  PRO A  54      17.841 -17.688 -37.879  1.00  0.87           C  
ATOM    777  C   PRO A  54      16.809 -18.812 -37.738  1.00  0.87           C  
ATOM    778  O   PRO A  54      16.218 -19.094 -38.770  1.00  0.87           O  
ATOM    779  CB  PRO A  54      19.121 -18.471 -38.193  1.00  0.87           C  
ATOM    780  CG  PRO A  54      20.265 -17.663 -37.779  1.00  0.87           C  
ATOM    781  CD  PRO A  54      19.687 -17.038 -36.448  1.00  0.87           C  
ATOM    782  HA  PRO A  54      17.506 -16.935 -38.591  1.00  0.00           H  
ATOM    783  HB3 PRO A  54      19.239 -18.721 -39.248  1.00  0.00           H  
ATOM    784  HB2 PRO A  54      19.219 -19.427 -37.680  1.00  0.00           H  
ATOM    785  HG3 PRO A  54      20.414 -17.009 -38.638  1.00  0.00           H  
ATOM    786  HG2 PRO A  54      21.186 -18.230 -37.645  1.00  0.00           H  
ATOM    787  HD2 PRO A  54      19.899 -17.613 -35.547  1.00  0.00           H  
ATOM    788  HD3 PRO A  54      20.166 -16.069 -36.306  1.00  0.00           H  
ATOM    789  N   GLU A  55      16.635 -19.431 -36.577  1.00  0.73           N  
ATOM    790  CA  GLU A  55      15.899 -20.706 -36.489  1.00  0.73           C  
ATOM    791  C   GLU A  55      14.363 -20.387 -36.234  1.00  0.73           C  
ATOM    792  O   GLU A  55      13.479 -21.169 -36.580  1.00  0.73           O  
ATOM    793  CB  GLU A  55      16.422 -21.451 -35.223  1.00  0.73           C  
ATOM    794  CG  GLU A  55      17.908 -21.802 -35.504  1.00  0.73           C  
ATOM    795  CD  GLU A  55      18.522 -22.834 -34.632  1.00  0.73           C  
ATOM    796  OE1 GLU A  55      17.910 -23.218 -33.573  1.00  0.73           O  
ATOM    797  OE2 GLU A  55      19.666 -23.135 -34.977  1.00  0.73           O1-
ATOM    798  H   GLU A  55      17.148 -19.063 -35.788  1.00  0.00           H  
ATOM    799  HA  GLU A  55      16.018 -21.202 -37.453  1.00  0.00           H  
ATOM    800  HB3 GLU A  55      15.802 -22.338 -35.094  1.00  0.00           H  
ATOM    801  HB2 GLU A  55      16.219 -20.911 -34.298  1.00  0.00           H  
ATOM    802  HG3 GLU A  55      18.505 -20.905 -35.338  1.00  0.00           H  
ATOM    803  HG2 GLU A  55      17.943 -22.132 -36.543  1.00  0.00           H  
ATOM    804  N   CYS A  56      14.158 -19.128 -35.738  1.00  0.69           N  
ATOM    805  CA  CYS A  56      12.752 -18.639 -35.564  1.00  0.69           C  
ATOM    806  C   CYS A  56      12.512 -17.601 -36.690  1.00  0.69           C  
ATOM    807  O   CYS A  56      13.195 -16.629 -36.937  1.00  0.69           O  
ATOM    808  CB  CYS A  56      12.707 -17.840 -34.252  1.00  0.69           C  
ATOM    809  SG  CYS A  56      13.009 -18.865 -32.735  1.00  0.69           S  
ATOM    810  H   CYS A  56      14.851 -18.394 -35.737  1.00  0.00           H  
ATOM    811  HA  CYS A  56      11.965 -19.385 -35.451  1.00  0.00           H  
ATOM    812  HB3 CYS A  56      11.725 -17.378 -34.146  1.00  0.00           H  
ATOM    813  HB2 CYS A  56      13.335 -16.949 -34.234  1.00  0.00           H  
ATOM    814  N   GLU A  57      11.406 -17.907 -37.402  1.00  0.47           N  
ATOM    815  CA  GLU A  57      10.875 -17.064 -38.509  1.00  0.47           C  
ATOM    816  C   GLU A  57       9.836 -16.024 -38.013  1.00  0.47           C  
ATOM    817  O   GLU A  57       9.312 -16.128 -36.937  1.00  0.47           O  
ATOM    818  CB  GLU A  57      10.155 -17.956 -39.522  1.00  0.47           C  
ATOM    819  CG  GLU A  57      11.070 -18.960 -40.309  1.00  0.47           C  
ATOM    820  CD  GLU A  57      10.418 -19.897 -41.357  1.00  0.47           C  
ATOM    821  OE1 GLU A  57       9.301 -19.557 -41.835  1.00  0.47           O  
ATOM    822  OE2 GLU A  57      11.062 -20.881 -41.766  1.00  0.47           O1-
ATOM    823  H   GLU A  57      10.788 -18.689 -37.240  1.00  0.00           H  
ATOM    824  HA  GLU A  57      11.675 -16.528 -39.018  1.00  0.00           H  
ATOM    825  HB3 GLU A  57       9.671 -17.412 -40.333  1.00  0.00           H  
ATOM    826  HB2 GLU A  57       9.327 -18.493 -39.060  1.00  0.00           H  
ATOM    827  HG3 GLU A  57      11.841 -19.451 -39.717  1.00  0.00           H  
ATOM    828  HG2 GLU A  57      11.635 -18.351 -41.015  1.00  0.00           H  
ATOM    829  N   LEU A  58       9.651 -14.915 -38.793  1.00  0.49           N  
ATOM    830  CA  LEU A  58       8.850 -13.749 -38.527  1.00  0.49           C  
ATOM    831  C   LEU A  58       9.271 -13.064 -37.225  1.00  0.49           C  
ATOM    832  O   LEU A  58       8.421 -12.510 -36.564  1.00  0.49           O  
ATOM    833  CB  LEU A  58       7.340 -14.042 -38.562  1.00  0.49           C  
ATOM    834  CG  LEU A  58       6.855 -14.842 -39.808  1.00  0.49           C  
ATOM    835  CD1 LEU A  58       5.325 -15.063 -39.899  1.00  0.49           C  
ATOM    836  CD2 LEU A  58       7.528 -14.454 -41.132  1.00  0.49           C  
ATOM    837  H   LEU A  58      10.105 -14.916 -39.695  1.00  0.00           H  
ATOM    838  HA  LEU A  58       8.955 -13.063 -39.367  1.00  0.00           H  
ATOM    839  HB3 LEU A  58       6.813 -13.091 -38.645  1.00  0.00           H  
ATOM    840  HB2 LEU A  58       6.980 -14.576 -37.683  1.00  0.00           H  
ATOM    841  HG  LEU A  58       7.109 -15.893 -39.677  1.00  0.00           H  
ATOM    842 HD11 LEU A  58       5.195 -15.860 -40.632  1.00  0.00           H  
ATOM    843 HD12 LEU A  58       4.913 -15.425 -38.957  1.00  0.00           H  
ATOM    844 HD13 LEU A  58       4.783 -14.191 -40.263  1.00  0.00           H  
ATOM    845 HD21 LEU A  58       6.827 -14.625 -41.949  1.00  0.00           H  
ATOM    846 HD22 LEU A  58       7.841 -13.411 -41.192  1.00  0.00           H  
ATOM    847 HD23 LEU A  58       8.266 -15.229 -41.336  1.00  0.00           H  
ATOM    848  N   LEU A  59      10.608 -12.896 -36.937  1.00  0.43           N  
ATOM    849  CA  LEU A  59      11.184 -11.941 -36.021  1.00  0.43           C  
ATOM    850  C   LEU A  59      11.512 -10.635 -36.758  1.00  0.43           C  
ATOM    851  O   LEU A  59      12.594 -10.086 -36.639  1.00  0.43           O  
ATOM    852  CB  LEU A  59      12.417 -12.591 -35.372  1.00  0.43           C  
ATOM    853  CG  LEU A  59      12.260 -13.929 -34.596  1.00  0.43           C  
ATOM    854  CD1 LEU A  59      13.660 -14.305 -34.042  1.00  0.43           C  
ATOM    855  CD2 LEU A  59      11.116 -13.919 -33.517  1.00  0.43           C  
ATOM    856  H   LEU A  59      11.276 -13.293 -37.583  1.00  0.00           H  
ATOM    857  HA  LEU A  59      10.461 -11.657 -35.256  1.00  0.00           H  
ATOM    858  HB3 LEU A  59      12.727 -11.841 -34.645  1.00  0.00           H  
ATOM    859  HB2 LEU A  59      13.233 -12.624 -36.095  1.00  0.00           H  
ATOM    860  HG  LEU A  59      12.033 -14.688 -35.345  1.00  0.00           H  
ATOM    861 HD11 LEU A  59      13.497 -14.806 -33.088  1.00  0.00           H  
ATOM    862 HD12 LEU A  59      14.208 -15.039 -34.634  1.00  0.00           H  
ATOM    863 HD13 LEU A  59      14.347 -13.468 -33.909  1.00  0.00           H  
ATOM    864 HD21 LEU A  59      11.087 -14.744 -32.806  1.00  0.00           H  
ATOM    865 HD22 LEU A  59      11.044 -12.993 -32.945  1.00  0.00           H  
ATOM    866 HD23 LEU A  59      10.138 -13.910 -33.998  1.00  0.00           H  
ATOM    867  N   ILE A  60      10.542 -10.222 -37.561  1.00  0.40           N  
ATOM    868  CA  ILE A  60      10.765  -8.957 -38.267  1.00  0.40           C  
ATOM    869  C   ILE A  60      10.187  -7.728 -37.506  1.00  0.40           C  
ATOM    870  O   ILE A  60      10.853  -6.715 -37.333  1.00  0.40           O  
ATOM    871  CB  ILE A  60      10.060  -9.064 -39.728  1.00  0.40           C  
ATOM    872  CG1 ILE A  60      10.790 -10.176 -40.517  1.00  0.40           C  
ATOM    873  CG2 ILE A  60      10.029  -7.798 -40.451  1.00  0.40           C  
ATOM    874  CD1 ILE A  60       9.831 -10.820 -41.555  1.00  0.40           C  
ATOM    875  H   ILE A  60       9.599 -10.582 -37.592  1.00  0.00           H  
ATOM    876  HA  ILE A  60      11.812  -8.718 -38.457  1.00  0.00           H  
ATOM    877  HB  ILE A  60       9.008  -9.339 -39.649  1.00  0.00           H  
ATOM    878 HG13 ILE A  60      11.170 -10.992 -39.902  1.00  0.00           H  
ATOM    879 HG12 ILE A  60      11.685  -9.722 -40.942  1.00  0.00           H  
ATOM    880 HG21 ILE A  60       9.321  -7.862 -41.278  1.00  0.00           H  
ATOM    881 HG22 ILE A  60       9.554  -7.025 -39.847  1.00  0.00           H  
ATOM    882 HG23 ILE A  60      10.979  -7.390 -40.797  1.00  0.00           H  
ATOM    883 HD11 ILE A  60       9.644 -10.125 -42.373  1.00  0.00           H  
ATOM    884 HD12 ILE A  60      10.165 -11.710 -42.090  1.00  0.00           H  
ATOM    885 HD13 ILE A  60       8.829 -11.100 -41.228  1.00  0.00           H  
ATOM    886  N   SER A  61       8.886  -7.817 -37.111  1.00  0.44           N  
ATOM    887  CA  SER A  61       8.031  -6.879 -36.347  1.00  0.44           C  
ATOM    888  C   SER A  61       8.314  -5.431 -36.628  1.00  0.44           C  
ATOM    889  O   SER A  61       8.832  -4.740 -35.757  1.00  0.44           O  
ATOM    890  CB  SER A  61       7.970  -7.243 -34.830  1.00  0.44           C  
ATOM    891  OG  SER A  61       9.321  -7.429 -34.375  1.00  0.44           O  
ATOM    892  H   SER A  61       8.354  -8.602 -37.458  1.00  0.00           H  
ATOM    893  HA  SER A  61       7.006  -6.937 -36.713  1.00  0.00           H  
ATOM    894  HB3 SER A  61       7.287  -8.087 -34.735  1.00  0.00           H  
ATOM    895  HB2 SER A  61       7.541  -6.398 -34.290  1.00  0.00           H  
ATOM    896  HG  SER A  61       9.876  -6.808 -34.851  1.00  0.00           H  
ATOM    897  N   LYS A  62       8.034  -5.006 -37.876  1.00  0.41           N  
ATOM    898  CA  LYS A  62       8.190  -3.694 -38.512  1.00  0.41           C  
ATOM    899  C   LYS A  62       6.918  -2.860 -38.546  1.00  0.41           C  
ATOM    900  O   LYS A  62       6.912  -1.683 -38.848  1.00  0.41           O  
ATOM    901  CB  LYS A  62       8.722  -4.004 -39.945  1.00  0.41           C  
ATOM    902  CG  LYS A  62       7.984  -4.820 -40.990  1.00  0.41           C  
ATOM    903  CD  LYS A  62       8.704  -5.036 -42.378  1.00  0.41           C  
ATOM    904  CE  LYS A  62       7.859  -5.726 -43.486  1.00  0.41           C  
ATOM    905  NZ  LYS A  62       8.501  -5.840 -44.787  1.00  0.41           N1+
ATOM    906  H   LYS A  62       7.597  -5.719 -38.442  1.00  0.00           H  
ATOM    907  HA  LYS A  62       8.896  -3.001 -38.052  1.00  0.00           H  
ATOM    908  HB3 LYS A  62       9.700  -4.387 -39.654  1.00  0.00           H  
ATOM    909  HB2 LYS A  62       8.790  -2.963 -40.261  1.00  0.00           H  
ATOM    910  HG3 LYS A  62       7.020  -4.313 -41.039  1.00  0.00           H  
ATOM    911  HG2 LYS A  62       7.892  -5.828 -40.586  1.00  0.00           H  
ATOM    912  HD3 LYS A  62       9.527  -5.730 -42.207  1.00  0.00           H  
ATOM    913  HD2 LYS A  62       9.078  -4.040 -42.615  1.00  0.00           H  
ATOM    914  HE3 LYS A  62       7.004  -5.071 -43.655  1.00  0.00           H  
ATOM    915  HE2 LYS A  62       7.497  -6.700 -43.159  1.00  0.00           H  
ATOM    916  HZ1 LYS A  62       7.826  -6.185 -45.455  1.00  0.00           H  
ATOM    917  HZ2 LYS A  62       8.835  -4.937 -45.090  1.00  0.00           H  
ATOM    918  HZ3 LYS A  62       9.314  -6.438 -44.768  1.00  0.00           H  
ATOM    919  N   GLU A  63       5.762  -3.521 -38.250  1.00  0.65           N  
ATOM    920  CA  GLU A  63       4.609  -2.905 -37.634  1.00  0.65           C  
ATOM    921  C   GLU A  63       4.713  -2.708 -36.112  1.00  0.65           C  
ATOM    922  O   GLU A  63       5.569  -3.356 -35.543  1.00  0.65           O  
ATOM    923  CB  GLU A  63       3.317  -3.748 -37.881  1.00  0.65           C  
ATOM    924  CG  GLU A  63       2.900  -4.106 -39.358  1.00  0.65           C  
ATOM    925  CD  GLU A  63       1.647  -4.880 -39.370  1.00  0.65           C  
ATOM    926  OE1 GLU A  63       1.227  -5.481 -38.397  1.00  0.65           O  
ATOM    927  OE2 GLU A  63       1.061  -4.922 -40.529  1.00  0.65           O1-
ATOM    928  H   GLU A  63       5.795  -4.530 -38.270  1.00  0.00           H  
ATOM    929  HA  GLU A  63       4.367  -1.956 -38.113  1.00  0.00           H  
ATOM    930  HB3 GLU A  63       2.433  -3.244 -37.491  1.00  0.00           H  
ATOM    931  HB2 GLU A  63       3.326  -4.703 -37.358  1.00  0.00           H  
ATOM    932  HG3 GLU A  63       3.646  -4.706 -39.879  1.00  0.00           H  
ATOM    933  HG2 GLU A  63       2.752  -3.210 -39.959  1.00  0.00           H  
ATOM    934  N   SER A  64       3.751  -1.885 -35.655  1.00  0.77           N  
ATOM    935  CA  SER A  64       3.480  -1.717 -34.205  1.00  0.77           C  
ATOM    936  C   SER A  64       3.062  -3.065 -33.540  1.00  0.77           C  
ATOM    937  O   SER A  64       2.589  -4.023 -34.180  1.00  0.77           O  
ATOM    938  CB  SER A  64       2.425  -0.637 -34.055  1.00  0.77           C  
ATOM    939  OG  SER A  64       2.225   0.093 -32.773  1.00  0.77           O  
ATOM    940  H   SER A  64       3.100  -1.492 -36.320  1.00  0.00           H  
ATOM    941  HA  SER A  64       4.336  -1.219 -33.749  1.00  0.00           H  
ATOM    942  HB3 SER A  64       1.506  -0.936 -34.560  1.00  0.00           H  
ATOM    943  HB2 SER A  64       2.691   0.187 -34.718  1.00  0.00           H  
ATOM    944  HG  SER A  64       2.940   0.731 -32.713  1.00  0.00           H  
ATOM    945  N   TRP A  65       3.124  -3.117 -32.236  1.00  0.75           N  
ATOM    946  CA  TRP A  65       2.643  -4.264 -31.398  1.00  0.75           C  
ATOM    947  C   TRP A  65       1.912  -3.738 -30.192  1.00  0.75           C  
ATOM    948  O   TRP A  65       2.485  -2.864 -29.560  1.00  0.75           O  
ATOM    949  CB  TRP A  65       3.652  -5.401 -31.176  1.00  0.75           C  
ATOM    950  CG  TRP A  65       4.774  -4.875 -30.373  1.00  0.75           C  
ATOM    951  CD1 TRP A  65       4.715  -4.705 -29.030  1.00  0.75           C  
ATOM    952  CD2 TRP A  65       6.062  -4.343 -30.807  1.00  0.75           C  
ATOM    953  NE1 TRP A  65       5.810  -4.099 -28.526  1.00  0.75           N  
ATOM    954  CE2 TRP A  65       6.658  -3.818 -29.595  1.00  0.75           C  
ATOM    955  CE3 TRP A  65       6.767  -4.211 -31.986  1.00  0.75           C  
ATOM    956  CZ2 TRP A  65       7.880  -3.212 -29.602  1.00  0.75           C  
ATOM    957  CZ3 TRP A  65       8.081  -3.668 -31.972  1.00  0.75           C  
ATOM    958  CH2 TRP A  65       8.647  -3.135 -30.804  1.00  0.75           C  
ATOM    959  H   TRP A  65       3.334  -2.320 -31.653  1.00  0.00           H  
ATOM    960  HA  TRP A  65       1.893  -4.795 -31.985  1.00  0.00           H  
ATOM    961  HB3 TRP A  65       4.166  -5.668 -32.100  1.00  0.00           H  
ATOM    962  HB2 TRP A  65       3.180  -6.313 -30.812  1.00  0.00           H  
ATOM    963  HD1 TRP A  65       3.792  -5.000 -28.554  1.00  0.00           H  
ATOM    964  HE1 TRP A  65       5.962  -3.968 -27.536  1.00  0.00           H  
ATOM    965  HE3 TRP A  65       6.338  -4.466 -32.943  1.00  0.00           H  
ATOM    966  HZ2 TRP A  65       8.318  -2.873 -28.674  1.00  0.00           H  
ATOM    967  HZ3 TRP A  65       8.753  -3.636 -32.817  1.00  0.00           H  
ATOM    968  HH2 TRP A  65       9.621  -2.671 -30.830  1.00  0.00           H  
ATOM    969  N   SER A  66       0.679  -4.093 -29.930  1.00  0.77           N  
ATOM    970  CA  SER A  66      -0.132  -3.795 -28.771  1.00  0.77           C  
ATOM    971  C   SER A  66       0.317  -4.507 -27.447  1.00  0.77           C  
ATOM    972  O   SER A  66       0.364  -3.898 -26.379  1.00  0.77           O  
ATOM    973  CB  SER A  66      -1.601  -4.021 -29.152  1.00  0.77           C  
ATOM    974  OG  SER A  66      -1.732  -5.403 -29.646  1.00  0.77           O  
ATOM    975  H   SER A  66       0.309  -4.842 -30.498  1.00  0.00           H  
ATOM    976  HA  SER A  66      -0.128  -2.710 -28.671  1.00  0.00           H  
ATOM    977  HB3 SER A  66      -1.862  -3.304 -29.931  1.00  0.00           H  
ATOM    978  HB2 SER A  66      -2.333  -3.910 -28.352  1.00  0.00           H  
ATOM    979  HG  SER A  66      -2.187  -5.296 -30.485  1.00  0.00           H  
ATOM    980  N   TYR A  67       0.966  -5.676 -27.645  1.00  0.81           N  
ATOM    981  CA  TYR A  67       1.686  -6.463 -26.633  1.00  0.81           C  
ATOM    982  C   TYR A  67       2.515  -7.510 -27.315  1.00  0.81           C  
ATOM    983  O   TYR A  67       2.333  -7.780 -28.515  1.00  0.81           O  
ATOM    984  CB  TYR A  67       0.708  -7.047 -25.539  1.00  0.81           C  
ATOM    985  CG  TYR A  67      -0.474  -7.987 -25.901  1.00  0.81           C  
ATOM    986  CD1 TYR A  67      -1.635  -7.401 -26.422  1.00  0.81           C  
ATOM    987  CD2 TYR A  67      -0.370  -9.327 -25.718  1.00  0.81           C  
ATOM    988  CE1 TYR A  67      -2.688  -8.300 -26.824  1.00  0.81           C  
ATOM    989  CE2 TYR A  67      -1.438 -10.260 -26.054  1.00  0.81           C  
ATOM    990  CZ  TYR A  67      -2.611  -9.715 -26.580  1.00  0.81           C  
ATOM    991  OH  TYR A  67      -3.627 -10.568 -26.965  1.00  0.81           O  
ATOM    992  H   TYR A  67       0.710  -6.202 -28.469  1.00  0.00           H  
ATOM    993  HA  TYR A  67       2.303  -5.763 -26.069  1.00  0.00           H  
ATOM    994  HB3 TYR A  67       0.068  -6.236 -25.194  1.00  0.00           H  
ATOM    995  HB2 TYR A  67       1.232  -7.616 -24.770  1.00  0.00           H  
ATOM    996  HD1 TYR A  67      -1.657  -6.330 -26.557  1.00  0.00           H  
ATOM    997  HD2 TYR A  67       0.600  -9.679 -25.397  1.00  0.00           H  
ATOM    998  HE1 TYR A  67      -3.592  -7.817 -27.162  1.00  0.00           H  
ATOM    999  HE2 TYR A  67      -1.565 -11.332 -26.080  1.00  0.00           H  
ATOM   1000  HH  TYR A  67      -4.359 -10.149 -27.422  1.00  0.00           H  
ATOM   1001  N   ILE A  68       3.447  -8.092 -26.571  1.00  0.82           N  
ATOM   1002  CA  ILE A  68       4.396  -9.145 -26.973  1.00  0.82           C  
ATOM   1003  C   ILE A  68       3.925 -10.445 -26.206  1.00  0.82           C  
ATOM   1004  O   ILE A  68       3.623 -10.302 -24.998  1.00  0.82           O  
ATOM   1005  CB  ILE A  68       5.866  -8.906 -26.557  1.00  0.82           C  
ATOM   1006  CG1 ILE A  68       6.449  -7.603 -27.243  1.00  0.82           C  
ATOM   1007  CG2 ILE A  68       6.811 -10.126 -26.825  1.00  0.82           C  
ATOM   1008  CD1 ILE A  68       6.662  -7.677 -28.780  1.00  0.82           C  
ATOM   1009  H   ILE A  68       3.310  -8.028 -25.572  1.00  0.00           H  
ATOM   1010  HA  ILE A  68       4.345  -9.323 -28.047  1.00  0.00           H  
ATOM   1011  HB  ILE A  68       5.861  -8.700 -25.486  1.00  0.00           H  
ATOM   1012 HG13 ILE A  68       7.431  -7.326 -26.859  1.00  0.00           H  
ATOM   1013 HG12 ILE A  68       5.766  -6.788 -27.002  1.00  0.00           H  
ATOM   1014 HG21 ILE A  68       7.846  -9.960 -26.529  1.00  0.00           H  
ATOM   1015 HG22 ILE A  68       6.396 -10.869 -26.144  1.00  0.00           H  
ATOM   1016 HG23 ILE A  68       6.746 -10.468 -27.858  1.00  0.00           H  
ATOM   1017 HD11 ILE A  68       5.786  -7.293 -29.301  1.00  0.00           H  
ATOM   1018 HD12 ILE A  68       7.404  -7.008 -29.216  1.00  0.00           H  
ATOM   1019 HD13 ILE A  68       6.907  -8.714 -29.009  1.00  0.00           H  
ATOM   1020  N   VAL A  69       4.011 -11.592 -26.824  1.00  0.84           N  
ATOM   1021  CA  VAL A  69       3.604 -12.901 -26.289  1.00  0.84           C  
ATOM   1022  C   VAL A  69       4.766 -13.955 -26.482  1.00  0.84           C  
ATOM   1023  O   VAL A  69       5.071 -14.253 -27.640  1.00  0.84           O  
ATOM   1024  CB  VAL A  69       2.267 -13.444 -26.861  1.00  0.84           C  
ATOM   1025  CG1 VAL A  69       1.800 -14.790 -26.192  1.00  0.84           C  
ATOM   1026  CG2 VAL A  69       1.060 -12.414 -26.678  1.00  0.84           C  
ATOM   1027  H   VAL A  69       4.108 -11.558 -27.828  1.00  0.00           H  
ATOM   1028  HA  VAL A  69       3.385 -12.857 -25.222  1.00  0.00           H  
ATOM   1029  HB  VAL A  69       2.418 -13.762 -27.893  1.00  0.00           H  
ATOM   1030 HG11 VAL A  69       1.986 -14.625 -25.131  1.00  0.00           H  
ATOM   1031 HG12 VAL A  69       0.751 -15.037 -26.355  1.00  0.00           H  
ATOM   1032 HG13 VAL A  69       2.442 -15.628 -26.465  1.00  0.00           H  
ATOM   1033 HG21 VAL A  69       0.851 -12.120 -25.649  1.00  0.00           H  
ATOM   1034 HG22 VAL A  69       1.209 -11.466 -27.194  1.00  0.00           H  
ATOM   1035 HG23 VAL A  69       0.089 -12.768 -27.025  1.00  0.00           H  
ATOM   1036  N   GLU A  70       5.378 -14.465 -25.386  1.00  0.80           N  
ATOM   1037  CA  GLU A  70       6.286 -15.609 -25.344  1.00  0.80           C  
ATOM   1038  C   GLU A  70       5.378 -16.847 -25.086  1.00  0.80           C  
ATOM   1039  O   GLU A  70       4.293 -16.711 -24.518  1.00  0.80           O  
ATOM   1040  CB  GLU A  70       7.405 -15.467 -24.239  1.00  0.80           C  
ATOM   1041  CG  GLU A  70       8.463 -14.391 -24.420  1.00  0.80           C  
ATOM   1042  CD  GLU A  70       9.609 -14.385 -23.371  1.00  0.80           C  
ATOM   1043  OE1 GLU A  70       9.533 -15.019 -22.288  1.00  0.80           O  
ATOM   1044  OE2 GLU A  70      10.654 -13.748 -23.634  1.00  0.80           O1-
ATOM   1045  H   GLU A  70       5.071 -14.058 -24.514  1.00  0.00           H  
ATOM   1046  HA  GLU A  70       6.613 -15.753 -26.374  1.00  0.00           H  
ATOM   1047  HB3 GLU A  70       7.869 -16.452 -24.215  1.00  0.00           H  
ATOM   1048  HB2 GLU A  70       6.839 -15.424 -23.308  1.00  0.00           H  
ATOM   1049  HG3 GLU A  70       8.120 -13.368 -24.576  1.00  0.00           H  
ATOM   1050  HG2 GLU A  70       9.050 -14.610 -25.312  1.00  0.00           H  
ATOM   1051  N   LYS A  71       5.917 -18.040 -25.382  1.00  0.77           N  
ATOM   1052  CA  LYS A  71       5.499 -19.316 -24.763  1.00  0.77           C  
ATOM   1053  C   LYS A  71       5.697 -19.314 -23.256  1.00  0.77           C  
ATOM   1054  O   LYS A  71       6.409 -18.508 -22.714  1.00  0.77           O  
ATOM   1055  CB  LYS A  71       6.243 -20.506 -25.375  1.00  0.77           C  
ATOM   1056  CG  LYS A  71       5.879 -20.659 -26.927  1.00  0.77           C  
ATOM   1057  CD  LYS A  71       6.329 -21.989 -27.550  1.00  0.77           C  
ATOM   1058  CE  LYS A  71       5.543 -22.323 -28.761  1.00  0.77           C  
ATOM   1059  NZ  LYS A  71       5.993 -23.545 -29.511  1.00  0.77           N1+
ATOM   1060  H   LYS A  71       6.891 -18.062 -25.649  1.00  0.00           H  
ATOM   1061  HA  LYS A  71       4.430 -19.322 -24.975  1.00  0.00           H  
ATOM   1062  HB3 LYS A  71       5.945 -21.385 -24.804  1.00  0.00           H  
ATOM   1063  HB2 LYS A  71       7.328 -20.396 -25.363  1.00  0.00           H  
ATOM   1064  HG3 LYS A  71       6.314 -19.802 -27.442  1.00  0.00           H  
ATOM   1065  HG2 LYS A  71       4.815 -20.526 -27.124  1.00  0.00           H  
ATOM   1066  HD3 LYS A  71       6.295 -22.758 -26.778  1.00  0.00           H  
ATOM   1067  HD2 LYS A  71       7.342 -21.775 -27.892  1.00  0.00           H  
ATOM   1068  HE3 LYS A  71       5.457 -21.521 -29.494  1.00  0.00           H  
ATOM   1069  HE2 LYS A  71       4.520 -22.452 -28.405  1.00  0.00           H  
ATOM   1070  HZ1 LYS A  71       5.356 -23.986 -30.160  1.00  0.00           H  
ATOM   1071  HZ2 LYS A  71       6.876 -23.324 -29.949  1.00  0.00           H  
ATOM   1072  HZ3 LYS A  71       6.145 -24.295 -28.852  1.00  0.00           H  
ATOM   1073  N   PRO A  72       5.074 -20.266 -22.530  1.00  0.77           N  
ATOM   1074  CA  PRO A  72       5.234 -20.459 -21.099  1.00  0.77           C  
ATOM   1075  C   PRO A  72       6.680 -20.840 -20.803  1.00  0.77           C  
ATOM   1076  O   PRO A  72       7.332 -20.181 -20.036  1.00  0.77           O  
ATOM   1077  CB  PRO A  72       4.227 -21.618 -20.794  1.00  0.77           C  
ATOM   1078  CG  PRO A  72       3.201 -21.573 -21.912  1.00  0.77           C  
ATOM   1079  CD  PRO A  72       3.980 -21.033 -23.061  1.00  0.77           C  
ATOM   1080  HA  PRO A  72       5.081 -19.557 -20.505  1.00  0.00           H  
ATOM   1081  HB3 PRO A  72       3.672 -21.454 -19.870  1.00  0.00           H  
ATOM   1082  HB2 PRO A  72       4.660 -22.612 -20.691  1.00  0.00           H  
ATOM   1083  HG3 PRO A  72       2.443 -20.885 -21.538  1.00  0.00           H  
ATOM   1084  HG2 PRO A  72       2.767 -22.543 -22.158  1.00  0.00           H  
ATOM   1085  HD2 PRO A  72       4.271 -21.847 -23.724  1.00  0.00           H  
ATOM   1086  HD3 PRO A  72       3.188 -20.462 -23.546  1.00  0.00           H  
ATOM   1087  N   ASN A  73       7.225 -21.875 -21.517  1.00  0.70           N  
ATOM   1088  CA  ASN A  73       8.652 -22.253 -21.501  1.00  0.70           C  
ATOM   1089  C   ASN A  73       9.271 -22.301 -22.920  1.00  0.70           C  
ATOM   1090  O   ASN A  73       9.129 -23.337 -23.570  1.00  0.70           O  
ATOM   1091  CB  ASN A  73       8.805 -23.623 -20.870  1.00  0.70           C  
ATOM   1092  CG  ASN A  73       8.580 -23.672 -19.331  1.00  0.70           C  
ATOM   1093  OD1 ASN A  73       8.161 -22.753 -18.693  1.00  0.70           O  
ATOM   1094  ND2 ASN A  73       8.813 -24.852 -18.752  1.00  0.70           N  
ATOM   1095  H   ASN A  73       6.603 -22.440 -22.078  1.00  0.00           H  
ATOM   1096  HA  ASN A  73       9.265 -21.625 -20.853  1.00  0.00           H  
ATOM   1097  HB3 ASN A  73       9.830 -23.973 -20.993  1.00  0.00           H  
ATOM   1098  HB2 ASN A  73       8.178 -24.317 -21.430  1.00  0.00           H  
ATOM   1099 HD22 ASN A  73       8.704 -24.953 -17.753  1.00  0.00           H  
ATOM   1100 HD21 ASN A  73       9.109 -25.662 -19.277  1.00  0.00           H  
ATOM   1101  N   PRO A  74       9.990 -21.174 -23.219  1.00  0.72           N  
ATOM   1102  CA  PRO A  74      10.517 -20.939 -24.540  1.00  0.72           C  
ATOM   1103  C   PRO A  74      11.372 -22.059 -25.096  1.00  0.72           C  
ATOM   1104  O   PRO A  74      12.381 -22.396 -24.482  1.00  0.72           O  
ATOM   1105  CB  PRO A  74      11.329 -19.558 -24.397  1.00  0.72           C  
ATOM   1106  CG  PRO A  74      10.663 -18.815 -23.317  1.00  0.72           C  
ATOM   1107  CD  PRO A  74      10.254 -19.979 -22.409  1.00  0.72           C  
ATOM   1108  HA  PRO A  74       9.671 -20.793 -25.212  1.00  0.00           H  
ATOM   1109  HB3 PRO A  74      11.401 -19.116 -25.391  1.00  0.00           H  
ATOM   1110  HB2 PRO A  74      12.363 -19.736 -24.102  1.00  0.00           H  
ATOM   1111  HG3 PRO A  74       9.758 -18.316 -23.661  1.00  0.00           H  
ATOM   1112  HG2 PRO A  74      11.328 -18.097 -22.836  1.00  0.00           H  
ATOM   1113  HD2 PRO A  74      11.104 -20.117 -21.741  1.00  0.00           H  
ATOM   1114  HD3 PRO A  74       9.372 -19.760 -21.807  1.00  0.00           H  
ATOM   1115  N   GLU A  75      10.944 -22.705 -26.166  1.00  0.66           N  
ATOM   1116  CA  GLU A  75      11.487 -23.930 -26.735  1.00  0.66           C  
ATOM   1117  C   GLU A  75      12.886 -23.619 -27.408  1.00  0.66           C  
ATOM   1118  O   GLU A  75      13.733 -24.559 -27.508  1.00  0.66           O  
ATOM   1119  CB  GLU A  75      10.438 -24.421 -27.740  1.00  0.66           C  
ATOM   1120  CG  GLU A  75       9.047 -24.674 -27.075  1.00  0.66           C  
ATOM   1121  CD  GLU A  75       8.083 -25.705 -27.725  1.00  0.66           C  
ATOM   1122  OE1 GLU A  75       6.889 -25.538 -27.468  1.00  0.66           O  
ATOM   1123  OE2 GLU A  75       8.561 -26.611 -28.458  1.00  0.66           O1-
ATOM   1124  H   GLU A  75      10.033 -22.541 -26.569  1.00  0.00           H  
ATOM   1125  HA  GLU A  75      11.613 -24.700 -25.975  1.00  0.00           H  
ATOM   1126  HB3 GLU A  75      10.776 -25.316 -28.263  1.00  0.00           H  
ATOM   1127  HB2 GLU A  75      10.352 -23.716 -28.565  1.00  0.00           H  
ATOM   1128  HG3 GLU A  75       8.490 -23.738 -27.028  1.00  0.00           H  
ATOM   1129  HG2 GLU A  75       9.155 -24.981 -26.035  1.00  0.00           H  
ATOM   1130  N   ASN A  76      13.105 -22.367 -27.901  1.00  0.77           N  
ATOM   1131  CA  ASN A  76      14.324 -21.875 -28.464  1.00  0.77           C  
ATOM   1132  C   ASN A  76      14.558 -20.460 -27.859  1.00  0.77           C  
ATOM   1133  O   ASN A  76      13.775 -19.977 -27.099  1.00  0.77           O  
ATOM   1134  CB  ASN A  76      14.215 -21.856 -29.992  1.00  0.77           C  
ATOM   1135  CG  ASN A  76      15.569 -21.973 -30.758  1.00  0.77           C  
ATOM   1136  OD1 ASN A  76      16.550 -21.418 -30.337  1.00  0.77           O  
ATOM   1137  ND2 ASN A  76      15.480 -22.684 -31.865  1.00  0.77           N  
ATOM   1138  H   ASN A  76      12.447 -21.625 -27.711  1.00  0.00           H  
ATOM   1139  HA  ASN A  76      15.283 -22.267 -28.125  1.00  0.00           H  
ATOM   1140  HB3 ASN A  76      13.745 -20.922 -30.300  1.00  0.00           H  
ATOM   1141  HB2 ASN A  76      13.590 -22.689 -30.314  1.00  0.00           H  
ATOM   1142 HD22 ASN A  76      16.234 -22.764 -32.533  1.00  0.00           H  
ATOM   1143 HD21 ASN A  76      14.571 -23.010 -32.161  1.00  0.00           H  
ATOM   1144  N   GLY A  77      15.767 -19.801 -28.124  1.00  0.85           N  
ATOM   1145  CA  GLY A  77      16.017 -18.376 -27.853  1.00  0.85           C  
ATOM   1146  C   GLY A  77      17.372 -18.110 -28.472  1.00  0.85           C  
ATOM   1147  O   GLY A  77      17.356 -17.483 -29.558  1.00  0.85           O  
ATOM   1148  H   GLY A  77      16.426 -20.226 -28.761  1.00  0.00           H  
ATOM   1149  HA3 GLY A  77      15.920 -18.390 -26.767  1.00  0.00           H  
ATOM   1150  HA2 GLY A  77      15.207 -17.757 -28.236  1.00  0.00           H  
ATOM   1151  N   THR A  78      18.478 -18.423 -27.784  1.00  0.86           N  
ATOM   1152  CA  THR A  78      19.784 -18.510 -28.360  1.00  0.86           C  
ATOM   1153  C   THR A  78      20.077 -19.817 -29.035  1.00  0.86           C  
ATOM   1154  O   THR A  78      19.530 -20.878 -28.692  1.00  0.86           O  
ATOM   1155  CB  THR A  78      20.874 -18.362 -27.268  1.00  0.86           C  
ATOM   1156  OG1 THR A  78      20.732 -19.322 -26.239  1.00  0.86           O  
ATOM   1157  CG2 THR A  78      20.871 -16.984 -26.732  1.00  0.86           C  
ATOM   1158  H   THR A  78      18.337 -18.964 -26.943  1.00  0.00           H  
ATOM   1159  HA  THR A  78      19.995 -17.744 -29.106  1.00  0.00           H  
ATOM   1160  HB  THR A  78      21.850 -18.661 -27.649  1.00  0.00           H  
ATOM   1161  HG1 THR A  78      20.820 -20.140 -26.734  1.00  0.00           H  
ATOM   1162 HG21 THR A  78      21.345 -16.393 -27.516  1.00  0.00           H  
ATOM   1163 HG22 THR A  78      19.866 -16.564 -26.692  1.00  0.00           H  
ATOM   1164 HG23 THR A  78      21.343 -16.898 -25.753  1.00  0.00           H  
ATOM   1165  N   CYS A  79      20.904 -19.781 -30.103  1.00  0.88           N  
ATOM   1166  CA  CYS A  79      21.258 -21.023 -30.834  1.00  0.88           C  
ATOM   1167  C   CYS A  79      22.755 -21.416 -30.831  1.00  0.88           C  
ATOM   1168  O   CYS A  79      23.178 -22.410 -31.397  1.00  0.88           O  
ATOM   1169  CB  CYS A  79      20.766 -20.881 -32.320  1.00  0.88           C  
ATOM   1170  SG  CYS A  79      21.096 -19.347 -33.299  1.00  0.88           S  
ATOM   1171  H   CYS A  79      21.237 -18.855 -30.329  1.00  0.00           H  
ATOM   1172  HA  CYS A  79      20.791 -21.864 -30.324  1.00  0.00           H  
ATOM   1173  HB3 CYS A  79      19.685 -20.966 -32.212  1.00  0.00           H  
ATOM   1174  HB2 CYS A  79      21.244 -21.654 -32.923  1.00  0.00           H  
ATOM   1175  N   TYR A  80      23.566 -20.469 -30.263  1.00  0.88           N  
ATOM   1176  CA  TYR A  80      24.815 -20.694 -29.563  1.00  0.88           C  
ATOM   1177  C   TYR A  80      24.753 -20.214 -28.085  1.00  0.88           C  
ATOM   1178  O   TYR A  80      24.240 -19.100 -27.939  1.00  0.88           O  
ATOM   1179  CB  TYR A  80      25.861 -19.932 -30.420  1.00  0.88           C  
ATOM   1180  CG  TYR A  80      27.348 -20.087 -29.922  1.00  0.88           C  
ATOM   1181  CD1 TYR A  80      28.263 -20.930 -30.624  1.00  0.88           C  
ATOM   1182  CD2 TYR A  80      27.919 -19.372 -28.833  1.00  0.88           C  
ATOM   1183  CE1 TYR A  80      29.593 -21.031 -30.302  1.00  0.88           C  
ATOM   1184  CE2 TYR A  80      29.253 -19.546 -28.445  1.00  0.88           C  
ATOM   1185  CZ  TYR A  80      30.059 -20.490 -29.140  1.00  0.88           C  
ATOM   1186  OH  TYR A  80      31.314 -20.732 -28.649  1.00  0.88           O  
ATOM   1187  H   TYR A  80      23.177 -19.568 -30.023  1.00  0.00           H  
ATOM   1188  HA  TYR A  80      24.955 -21.774 -29.599  1.00  0.00           H  
ATOM   1189  HB3 TYR A  80      25.664 -18.861 -30.471  1.00  0.00           H  
ATOM   1190  HB2 TYR A  80      25.665 -20.213 -31.454  1.00  0.00           H  
ATOM   1191  HD1 TYR A  80      28.002 -21.388 -31.567  1.00  0.00           H  
ATOM   1192  HD2 TYR A  80      27.248 -18.765 -28.242  1.00  0.00           H  
ATOM   1193  HE1 TYR A  80      30.202 -21.668 -30.927  1.00  0.00           H  
ATOM   1194  HE2 TYR A  80      29.617 -19.124 -27.519  1.00  0.00           H  
ATOM   1195  HH  TYR A  80      31.674 -21.586 -28.900  1.00  0.00           H  
ATOM   1196  N   PRO A  81      25.170 -21.092 -27.130  1.00  0.87           N  
ATOM   1197  CA  PRO A  81      24.679 -20.910 -25.693  1.00  0.87           C  
ATOM   1198  C   PRO A  81      25.325 -19.586 -25.101  1.00  0.87           C  
ATOM   1199  O   PRO A  81      26.463 -19.145 -25.515  1.00  0.87           O  
ATOM   1200  CB  PRO A  81      25.154 -22.177 -25.046  1.00  0.87           C  
ATOM   1201  CG  PRO A  81      26.315 -22.707 -25.888  1.00  0.87           C  
ATOM   1202  CD  PRO A  81      25.928 -22.329 -27.337  1.00  0.87           C  
ATOM   1203  HA  PRO A  81      23.597 -20.799 -25.622  1.00  0.00           H  
ATOM   1204  HB3 PRO A  81      24.336 -22.894 -25.101  1.00  0.00           H  
ATOM   1205  HB2 PRO A  81      25.445 -22.198 -23.996  1.00  0.00           H  
ATOM   1206  HG3 PRO A  81      26.474 -23.763 -25.671  1.00  0.00           H  
ATOM   1207  HG2 PRO A  81      27.197 -22.091 -25.710  1.00  0.00           H  
ATOM   1208  HD2 PRO A  81      26.765 -22.392 -28.033  1.00  0.00           H  
ATOM   1209  HD3 PRO A  81      25.223 -23.045 -27.760  1.00  0.00           H  
ATOM   1210  N   GLY A  82      24.521 -18.942 -24.292  1.00  0.89           N  
ATOM   1211  CA  GLY A  82      24.753 -17.591 -23.664  1.00  0.89           C  
ATOM   1212  C   GLY A  82      23.496 -16.935 -23.074  1.00  0.89           C  
ATOM   1213  O   GLY A  82      22.379 -17.318 -23.338  1.00  0.89           O  
ATOM   1214  H   GLY A  82      23.595 -19.291 -24.090  1.00  0.00           H  
ATOM   1215  HA3 GLY A  82      25.269 -16.891 -24.321  1.00  0.00           H  
ATOM   1216  HA2 GLY A  82      25.420 -17.702 -22.808  1.00  0.00           H  
ATOM   1217  N   HIS A  83      23.747 -15.830 -22.382  1.00  0.83           N  
ATOM   1218  CA  HIS A  83      22.765 -15.198 -21.503  1.00  0.83           C  
ATOM   1219  C   HIS A  83      22.899 -13.718 -21.518  1.00  0.83           C  
ATOM   1220  O   HIS A  83      23.998 -13.216 -21.643  1.00  0.83           O  
ATOM   1221  CB  HIS A  83      22.798 -15.782 -20.060  1.00  0.83           C  
ATOM   1222  CG  HIS A  83      23.833 -15.294 -19.081  1.00  0.83           C  
ATOM   1223  ND1 HIS A  83      23.633 -15.155 -17.710  1.00  0.83           N  
ATOM   1224  CD2 HIS A  83      25.155 -14.994 -19.211  1.00  0.83           C  
ATOM   1225  CE1 HIS A  83      24.757 -14.842 -17.075  1.00  0.83           C  
ATOM   1226  NE2 HIS A  83      25.683 -14.638 -18.012  1.00  0.83           N  
ATOM   1227  H   HIS A  83      24.691 -15.504 -22.234  1.00  0.00           H  
ATOM   1228  HA  HIS A  83      21.786 -15.403 -21.939  1.00  0.00           H  
ATOM   1229  HB3 HIS A  83      22.940 -16.858 -20.158  1.00  0.00           H  
ATOM   1230  HB2 HIS A  83      21.835 -15.621 -19.577  1.00  0.00           H  
ATOM   1231  HD1 HIS A  83      22.717 -15.243 -17.292  1.00  0.00           H  
ATOM   1232  HD2 HIS A  83      25.841 -15.088 -20.041  1.00  0.00           H  
ATOM   1233  HE1 HIS A  83      24.898 -14.667 -16.019  1.00  0.00           H  
ATOM   1234  N   PHE A  84      21.782 -12.949 -21.456  1.00  0.87           N  
ATOM   1235  CA  PHE A  84      21.671 -11.507 -21.448  1.00  0.87           C  
ATOM   1236  C   PHE A  84      21.903 -11.035 -20.051  1.00  0.87           C  
ATOM   1237  O   PHE A  84      21.345 -11.445 -19.051  1.00  0.87           O  
ATOM   1238  CB  PHE A  84      20.367 -11.023 -22.045  1.00  0.87           C  
ATOM   1239  CG  PHE A  84      20.397 -10.605 -23.570  1.00  0.87           C  
ATOM   1240  CD1 PHE A  84      20.744  -9.337 -23.884  1.00  0.87           C  
ATOM   1241  CD2 PHE A  84      20.104 -11.555 -24.626  1.00  0.87           C  
ATOM   1242  CE1 PHE A  84      20.737  -8.929 -25.240  1.00  0.87           C  
ATOM   1243  CE2 PHE A  84      20.172 -11.098 -25.928  1.00  0.87           C  
ATOM   1244  CZ  PHE A  84      20.438  -9.777 -26.258  1.00  0.87           C  
ATOM   1245  H   PHE A  84      20.892 -13.401 -21.304  1.00  0.00           H  
ATOM   1246  HA  PHE A  84      22.492 -11.191 -22.093  1.00  0.00           H  
ATOM   1247  HB3 PHE A  84      20.072 -10.181 -21.419  1.00  0.00           H  
ATOM   1248  HB2 PHE A  84      19.652 -11.838 -21.931  1.00  0.00           H  
ATOM   1249  HD1 PHE A  84      20.910  -8.540 -23.173  1.00  0.00           H  
ATOM   1250  HD2 PHE A  84      19.823 -12.571 -24.392  1.00  0.00           H  
ATOM   1251  HE1 PHE A  84      21.039  -7.912 -25.441  1.00  0.00           H  
ATOM   1252  HE2 PHE A  84      19.960 -11.689 -26.807  1.00  0.00           H  
ATOM   1253  HZ  PHE A  84      20.533  -9.371 -27.254  1.00  0.00           H  
ATOM   1254  N   ALA A  85      22.856 -10.086 -19.903  1.00  0.90           N  
ATOM   1255  CA  ALA A  85      23.068  -9.191 -18.722  1.00  0.90           C  
ATOM   1256  C   ALA A  85      21.957  -8.079 -18.728  1.00  0.90           C  
ATOM   1257  O   ALA A  85      21.840  -7.277 -19.674  1.00  0.90           O  
ATOM   1258  CB  ALA A  85      24.448  -8.611 -18.817  1.00  0.90           C  
ATOM   1259  H   ALA A  85      23.319  -9.643 -20.683  1.00  0.00           H  
ATOM   1260  HA  ALA A  85      23.095  -9.703 -17.760  1.00  0.00           H  
ATOM   1261  HB1 ALA A  85      24.457  -7.827 -19.574  1.00  0.00           H  
ATOM   1262  HB2 ALA A  85      24.725  -8.089 -17.901  1.00  0.00           H  
ATOM   1263  HB3 ALA A  85      25.145  -9.399 -19.103  1.00  0.00           H  
ATOM   1264  N   ASP A  86      21.310  -8.062 -17.577  1.00  0.89           N  
ATOM   1265  CA  ASP A  86      20.277  -7.106 -17.352  1.00  0.89           C  
ATOM   1266  C   ASP A  86      19.136  -7.309 -18.318  1.00  0.89           C  
ATOM   1267  O   ASP A  86      18.665  -6.370 -18.970  1.00  0.89           O  
ATOM   1268  CB  ASP A  86      20.622  -5.615 -17.120  1.00  0.89           C  
ATOM   1269  CG  ASP A  86      21.663  -5.309 -16.024  1.00  0.89           C  
ATOM   1270  OD1 ASP A  86      21.433  -5.638 -14.783  1.00  0.89           O  
ATOM   1271  OD2 ASP A  86      22.657  -4.608 -16.362  1.00  0.89           O1-
ATOM   1272  H   ASP A  86      21.366  -8.815 -16.906  1.00  0.00           H  
ATOM   1273  HA  ASP A  86      19.871  -7.421 -16.391  1.00  0.00           H  
ATOM   1274  HB3 ASP A  86      19.712  -5.186 -16.699  1.00  0.00           H  
ATOM   1275  HB2 ASP A  86      20.763  -5.073 -18.055  1.00  0.00           H  
ATOM   1276  N   TYR A  87      18.731  -8.564 -18.419  1.00  0.87           N  
ATOM   1277  CA  TYR A  87      17.690  -9.028 -19.270  1.00  0.87           C  
ATOM   1278  C   TYR A  87      16.207  -8.673 -18.846  1.00  0.87           C  
ATOM   1279  O   TYR A  87      15.379  -8.323 -19.716  1.00  0.87           O  
ATOM   1280  CB  TYR A  87      17.813 -10.567 -19.289  1.00  0.87           C  
ATOM   1281  CG  TYR A  87      16.762 -11.167 -20.275  1.00  0.87           C  
ATOM   1282  CD1 TYR A  87      16.688 -10.794 -21.627  1.00  0.87           C  
ATOM   1283  CD2 TYR A  87      15.973 -12.210 -19.858  1.00  0.87           C  
ATOM   1284  CE1 TYR A  87      15.790 -11.498 -22.464  1.00  0.87           C  
ATOM   1285  CE2 TYR A  87      15.027 -12.840 -20.700  1.00  0.87           C  
ATOM   1286  CZ  TYR A  87      14.892 -12.478 -22.048  1.00  0.87           C  
ATOM   1287  OH  TYR A  87      13.919 -13.022 -22.923  1.00  0.87           O  
ATOM   1288  H   TYR A  87      19.115  -9.247 -17.782  1.00  0.00           H  
ATOM   1289  HA  TYR A  87      17.776  -8.541 -20.241  1.00  0.00           H  
ATOM   1290  HB3 TYR A  87      17.784 -11.080 -18.328  1.00  0.00           H  
ATOM   1291  HB2 TYR A  87      18.799 -10.925 -19.584  1.00  0.00           H  
ATOM   1292  HD1 TYR A  87      17.306 -10.020 -22.056  1.00  0.00           H  
ATOM   1293  HD2 TYR A  87      15.946 -12.454 -18.806  1.00  0.00           H  
ATOM   1294  HE1 TYR A  87      15.839 -11.234 -23.509  1.00  0.00           H  
ATOM   1295  HE2 TYR A  87      14.433 -13.707 -20.452  1.00  0.00           H  
ATOM   1296  HH  TYR A  87      13.250 -13.600 -22.549  1.00  0.00           H  
ATOM   1297  N   GLU A  88      15.904  -8.630 -17.553  1.00  0.81           N  
ATOM   1298  CA  GLU A  88      14.592  -8.250 -16.953  1.00  0.81           C  
ATOM   1299  C   GLU A  88      14.408  -6.729 -17.211  1.00  0.81           C  
ATOM   1300  O   GLU A  88      13.319  -6.328 -17.634  1.00  0.81           O  
ATOM   1301  CB  GLU A  88      14.454  -8.586 -15.446  1.00  0.81           C  
ATOM   1302  CG  GLU A  88      14.209 -10.090 -15.292  1.00  0.81           C  
ATOM   1303  CD  GLU A  88      15.445 -10.930 -15.213  1.00  0.81           C  
ATOM   1304  OE1 GLU A  88      16.573 -10.440 -15.431  1.00  0.81           O  
ATOM   1305  OE2 GLU A  88      15.365 -12.114 -14.950  1.00  0.81           O1-
ATOM   1306  H   GLU A  88      16.597  -8.945 -16.890  1.00  0.00           H  
ATOM   1307  HA  GLU A  88      13.909  -8.811 -17.591  1.00  0.00           H  
ATOM   1308  HB3 GLU A  88      13.616  -8.039 -15.015  1.00  0.00           H  
ATOM   1309  HB2 GLU A  88      15.258  -8.258 -14.787  1.00  0.00           H  
ATOM   1310  HG3 GLU A  88      13.551 -10.481 -16.068  1.00  0.00           H  
ATOM   1311  HG2 GLU A  88      13.701 -10.262 -14.344  1.00  0.00           H  
ATOM   1312  N   GLU A  89      15.514  -5.959 -17.058  1.00  0.79           N  
ATOM   1313  CA  GLU A  89      15.453  -4.557 -17.449  1.00  0.79           C  
ATOM   1314  C   GLU A  89      15.147  -4.244 -18.907  1.00  0.79           C  
ATOM   1315  O   GLU A  89      14.524  -3.221 -19.142  1.00  0.79           O  
ATOM   1316  CB  GLU A  89      16.719  -3.755 -16.979  1.00  0.79           C  
ATOM   1317  CG  GLU A  89      16.852  -3.527 -15.510  1.00  0.79           C  
ATOM   1318  CD  GLU A  89      16.054  -2.429 -14.806  1.00  0.79           C  
ATOM   1319  OE1 GLU A  89      15.614  -1.547 -15.471  1.00  0.79           O  
ATOM   1320  OE2 GLU A  89      15.751  -2.520 -13.583  1.00  0.79           O1-
ATOM   1321  H   GLU A  89      16.340  -6.324 -16.604  1.00  0.00           H  
ATOM   1322  HA  GLU A  89      14.540  -4.170 -16.997  1.00  0.00           H  
ATOM   1323  HB3 GLU A  89      16.771  -2.761 -17.424  1.00  0.00           H  
ATOM   1324  HB2 GLU A  89      17.664  -4.205 -17.281  1.00  0.00           H  
ATOM   1325  HG3 GLU A  89      17.882  -3.250 -15.284  1.00  0.00           H  
ATOM   1326  HG2 GLU A  89      16.688  -4.486 -15.019  1.00  0.00           H  
ATOM   1327  N   LEU A  90      15.669  -5.052 -19.868  1.00  0.88           N  
ATOM   1328  CA  LEU A  90      15.397  -5.078 -21.314  1.00  0.88           C  
ATOM   1329  C   LEU A  90      13.845  -5.387 -21.573  1.00  0.88           C  
ATOM   1330  O   LEU A  90      13.224  -4.663 -22.360  1.00  0.88           O  
ATOM   1331  CB  LEU A  90      16.411  -6.037 -21.945  1.00  0.88           C  
ATOM   1332  CG  LEU A  90      16.507  -5.942 -23.479  1.00  0.88           C  
ATOM   1333  CD1 LEU A  90      17.066  -4.558 -23.865  1.00  0.88           C  
ATOM   1334  CD2 LEU A  90      17.403  -7.031 -24.082  1.00  0.88           C  
ATOM   1335  H   LEU A  90      16.255  -5.808 -19.545  1.00  0.00           H  
ATOM   1336  HA  LEU A  90      15.504  -4.035 -21.610  1.00  0.00           H  
ATOM   1337  HB3 LEU A  90      16.230  -7.082 -21.693  1.00  0.00           H  
ATOM   1338  HB2 LEU A  90      17.393  -5.805 -21.534  1.00  0.00           H  
ATOM   1339  HG  LEU A  90      15.502  -5.915 -23.900  1.00  0.00           H  
ATOM   1340 HD11 LEU A  90      17.187  -3.838 -23.055  1.00  0.00           H  
ATOM   1341 HD12 LEU A  90      17.956  -4.540 -24.495  1.00  0.00           H  
ATOM   1342 HD13 LEU A  90      16.363  -4.017 -24.499  1.00  0.00           H  
ATOM   1343 HD21 LEU A  90      16.726  -7.763 -24.524  1.00  0.00           H  
ATOM   1344 HD22 LEU A  90      17.966  -6.578 -24.898  1.00  0.00           H  
ATOM   1345 HD23 LEU A  90      18.069  -7.531 -23.380  1.00  0.00           H  
ATOM   1346  N   ARG A  91      13.191  -6.221 -20.734  1.00  0.76           N  
ATOM   1347  CA  ARG A  91      11.742  -6.555 -20.863  1.00  0.76           C  
ATOM   1348  C   ARG A  91      10.893  -5.404 -20.304  1.00  0.76           C  
ATOM   1349  O   ARG A  91       9.825  -5.202 -20.814  1.00  0.76           O  
ATOM   1350  CB  ARG A  91      11.496  -7.807 -20.010  1.00  0.76           C  
ATOM   1351  CG  ARG A  91      12.260  -9.020 -20.566  1.00  0.76           C  
ATOM   1352  CD  ARG A  91      12.309 -10.152 -19.557  1.00  0.76           C  
ATOM   1353  NE  ARG A  91      11.072 -10.888 -19.470  1.00  0.76           N  
ATOM   1354  CZ  ARG A  91      10.609 -11.738 -20.393  1.00  0.76           C  
ATOM   1355  NH1 ARG A  91      11.227 -11.837 -21.538  1.00  0.76           N  
ATOM   1356  NH2 ARG A  91       9.527 -12.406 -20.137  1.00  0.76           N1+
ATOM   1357  H   ARG A  91      13.673  -6.821 -20.081  1.00  0.00           H  
ATOM   1358  HA  ARG A  91      11.549  -6.710 -21.925  1.00  0.00           H  
ATOM   1359  HB3 ARG A  91      10.419  -7.963 -20.079  1.00  0.00           H  
ATOM   1360  HB2 ARG A  91      11.745  -7.596 -18.970  1.00  0.00           H  
ATOM   1361  HG3 ARG A  91      13.257  -8.874 -20.983  1.00  0.00           H  
ATOM   1362  HG2 ARG A  91      11.578  -9.250 -21.385  1.00  0.00           H  
ATOM   1363  HD3 ARG A  91      12.364  -9.781 -18.533  1.00  0.00           H  
ATOM   1364  HD2 ARG A  91      13.225 -10.740 -19.600  1.00  0.00           H  
ATOM   1365  HE  ARG A  91      10.589 -10.800 -18.588  1.00  0.00           H  
ATOM   1366 HH12 ARG A  91      11.006 -12.563 -22.205  1.00  0.00           H  
ATOM   1367 HH11 ARG A  91      12.135 -11.411 -21.657  1.00  0.00           H  
ATOM   1368 HH22 ARG A  91       9.034 -13.023 -20.767  1.00  0.00           H  
ATOM   1369 HH21 ARG A  91       9.039 -12.300 -19.259  1.00  0.00           H  
ATOM   1370  N   GLU A  92      11.404  -4.740 -19.215  1.00  0.70           N  
ATOM   1371  CA  GLU A  92      10.801  -3.581 -18.592  1.00  0.70           C  
ATOM   1372  C   GLU A  92      10.836  -2.323 -19.536  1.00  0.70           C  
ATOM   1373  O   GLU A  92       9.840  -1.542 -19.738  1.00  0.70           O  
ATOM   1374  CB  GLU A  92      11.415  -3.114 -17.266  1.00  0.70           C  
ATOM   1375  CG  GLU A  92      10.545  -2.175 -16.277  1.00  0.70           C  
ATOM   1376  CD  GLU A  92       9.377  -2.859 -15.585  1.00  0.70           C  
ATOM   1377  OE1 GLU A  92       8.645  -2.205 -14.828  1.00  0.70           O  
ATOM   1378  OE2 GLU A  92       9.231  -4.074 -15.640  1.00  0.70           O1-
ATOM   1379  H   GLU A  92      12.253  -5.145 -18.848  1.00  0.00           H  
ATOM   1380  HA  GLU A  92       9.728  -3.762 -18.527  1.00  0.00           H  
ATOM   1381  HB3 GLU A  92      12.413  -2.699 -17.413  1.00  0.00           H  
ATOM   1382  HB2 GLU A  92      11.743  -3.978 -16.689  1.00  0.00           H  
ATOM   1383  HG3 GLU A  92      10.281  -1.327 -16.908  1.00  0.00           H  
ATOM   1384  HG2 GLU A  92      11.299  -1.689 -15.657  1.00  0.00           H  
ATOM   1385  N   GLN A  93      12.011  -2.091 -20.179  1.00  0.76           N  
ATOM   1386  CA  GLN A  93      12.144  -1.166 -21.355  1.00  0.76           C  
ATOM   1387  C   GLN A  93      11.141  -1.506 -22.548  1.00  0.76           C  
ATOM   1388  O   GLN A  93      10.277  -0.679 -22.857  1.00  0.76           O  
ATOM   1389  CB  GLN A  93      13.563  -1.155 -21.831  1.00  0.76           C  
ATOM   1390  CG  GLN A  93      14.538  -0.373 -20.961  1.00  0.76           C  
ATOM   1391  CD  GLN A  93      14.447   1.145 -21.160  1.00  0.76           C  
ATOM   1392  OE1 GLN A  93      13.482   1.601 -21.802  1.00  0.76           O  
ATOM   1393  NE2 GLN A  93      15.399   1.903 -20.631  1.00  0.76           N  
ATOM   1394  H   GLN A  93      12.789  -2.708 -19.994  1.00  0.00           H  
ATOM   1395  HA  GLN A  93      11.920  -0.135 -21.080  1.00  0.00           H  
ATOM   1396  HB3 GLN A  93      13.575  -0.752 -22.843  1.00  0.00           H  
ATOM   1397  HB2 GLN A  93      13.974  -2.161 -21.911  1.00  0.00           H  
ATOM   1398  HG3 GLN A  93      15.500  -0.670 -21.378  1.00  0.00           H  
ATOM   1399  HG2 GLN A  93      14.505  -0.742 -19.936  1.00  0.00           H  
ATOM   1400 HE22 GLN A  93      15.289   2.900 -20.754  1.00  0.00           H  
ATOM   1401 HE21 GLN A  93      16.173   1.561 -20.081  1.00  0.00           H  
ATOM   1402  N   LEU A  94      11.341  -2.688 -23.224  1.00  0.81           N  
ATOM   1403  CA  LEU A  94      10.525  -3.120 -24.383  1.00  0.81           C  
ATOM   1404  C   LEU A  94       8.999  -3.195 -24.182  1.00  0.81           C  
ATOM   1405  O   LEU A  94       8.279  -3.060 -25.181  1.00  0.81           O  
ATOM   1406  CB  LEU A  94      11.075  -4.423 -24.954  1.00  0.81           C  
ATOM   1407  CG  LEU A  94      12.396  -4.284 -25.807  1.00  0.81           C  
ATOM   1408  CD1 LEU A  94      13.219  -5.622 -25.876  1.00  0.81           C  
ATOM   1409  CD2 LEU A  94      12.289  -3.677 -27.175  1.00  0.81           C  
ATOM   1410  H   LEU A  94      12.102  -3.249 -22.870  1.00  0.00           H  
ATOM   1411  HA  LEU A  94      10.525  -2.351 -25.155  1.00  0.00           H  
ATOM   1412  HB3 LEU A  94      10.297  -4.978 -25.478  1.00  0.00           H  
ATOM   1413  HB2 LEU A  94      11.276  -5.067 -24.099  1.00  0.00           H  
ATOM   1414  HG  LEU A  94      12.951  -3.620 -25.143  1.00  0.00           H  
ATOM   1415 HD11 LEU A  94      13.247  -6.181 -24.941  1.00  0.00           H  
ATOM   1416 HD12 LEU A  94      12.789  -6.142 -26.733  1.00  0.00           H  
ATOM   1417 HD13 LEU A  94      14.274  -5.512 -26.126  1.00  0.00           H  
ATOM   1418 HD21 LEU A  94      12.734  -2.685 -27.260  1.00  0.00           H  
ATOM   1419 HD22 LEU A  94      12.925  -4.187 -27.898  1.00  0.00           H  
ATOM   1420 HD23 LEU A  94      11.289  -3.761 -27.599  1.00  0.00           H  
ATOM   1421  N   SER A  95       8.470  -3.347 -22.965  1.00  0.74           N  
ATOM   1422  CA  SER A  95       7.080  -3.191 -22.608  1.00  0.74           C  
ATOM   1423  C   SER A  95       6.493  -1.748 -22.561  1.00  0.74           C  
ATOM   1424  O   SER A  95       5.304  -1.580 -22.670  1.00  0.74           O  
ATOM   1425  CB  SER A  95       6.718  -3.974 -21.377  1.00  0.74           C  
ATOM   1426  OG  SER A  95       7.499  -3.696 -20.264  1.00  0.74           O  
ATOM   1427  H   SER A  95       9.006  -3.462 -22.117  1.00  0.00           H  
ATOM   1428  HA  SER A  95       6.551  -3.736 -23.391  1.00  0.00           H  
ATOM   1429  HB3 SER A  95       6.814  -5.048 -21.540  1.00  0.00           H  
ATOM   1430  HB2 SER A  95       5.694  -3.819 -21.036  1.00  0.00           H  
ATOM   1431  HG  SER A  95       8.355  -4.110 -20.399  1.00  0.00           H  
ATOM   1432  N   SER A  96       7.376  -0.764 -22.526  1.00  0.68           N  
ATOM   1433  CA  SER A  96       7.132   0.718 -22.578  1.00  0.68           C  
ATOM   1434  C   SER A  96       7.285   1.268 -23.992  1.00  0.68           C  
ATOM   1435  O   SER A  96       6.814   2.397 -24.304  1.00  0.68           O  
ATOM   1436  CB  SER A  96       7.927   1.506 -21.531  1.00  0.68           C  
ATOM   1437  OG  SER A  96       9.373   1.682 -21.699  1.00  0.68           O  
ATOM   1438  H   SER A  96       8.343  -1.056 -22.495  1.00  0.00           H  
ATOM   1439  HA  SER A  96       6.080   0.958 -22.423  1.00  0.00           H  
ATOM   1440  HB3 SER A  96       7.926   0.830 -20.677  1.00  0.00           H  
ATOM   1441  HB2 SER A  96       7.578   2.479 -21.183  1.00  0.00           H  
ATOM   1442  HG  SER A  96       9.741   0.878 -22.073  1.00  0.00           H  
ATOM   1443  N   VAL A  97       7.936   0.472 -24.851  1.00  0.74           N  
ATOM   1444  CA  VAL A  97       8.159   0.592 -26.252  1.00  0.74           C  
ATOM   1445  C   VAL A  97       7.003  -0.121 -27.010  1.00  0.74           C  
ATOM   1446  O   VAL A  97       6.366  -1.033 -26.458  1.00  0.74           O  
ATOM   1447  CB  VAL A  97       9.520  -0.013 -26.722  1.00  0.74           C  
ATOM   1448  CG1 VAL A  97       9.844  -0.200 -28.323  1.00  0.74           C  
ATOM   1449  CG2 VAL A  97      10.612   0.969 -26.170  1.00  0.74           C  
ATOM   1450  H   VAL A  97       8.294  -0.356 -24.398  1.00  0.00           H  
ATOM   1451  HA  VAL A  97       8.067   1.659 -26.456  1.00  0.00           H  
ATOM   1452  HB  VAL A  97       9.733  -0.988 -26.284  1.00  0.00           H  
ATOM   1453 HG11 VAL A  97       9.141  -0.882 -28.803  1.00  0.00           H  
ATOM   1454 HG12 VAL A  97       9.718   0.782 -28.778  1.00  0.00           H  
ATOM   1455 HG13 VAL A  97      10.844  -0.536 -28.597  1.00  0.00           H  
ATOM   1456 HG21 VAL A  97      10.513   1.978 -26.570  1.00  0.00           H  
ATOM   1457 HG22 VAL A  97      10.448   0.955 -25.093  1.00  0.00           H  
ATOM   1458 HG23 VAL A  97      11.620   0.620 -26.395  1.00  0.00           H  
ATOM   1459  N   SER A  98       6.582   0.446 -28.177  1.00  0.75           N  
ATOM   1460  CA  SER A  98       5.434  -0.086 -28.979  1.00  0.75           C  
ATOM   1461  C   SER A  98       5.788  -0.260 -30.458  1.00  0.75           C  
ATOM   1462  O   SER A  98       5.021  -1.091 -31.062  1.00  0.75           O  
ATOM   1463  CB  SER A  98       4.286   0.945 -28.964  1.00  0.75           C  
ATOM   1464  OG  SER A  98       4.690   2.221 -29.380  1.00  0.75           O  
ATOM   1465  H   SER A  98       6.931   1.335 -28.506  1.00  0.00           H  
ATOM   1466  HA  SER A  98       4.974  -0.978 -28.553  1.00  0.00           H  
ATOM   1467  HB3 SER A  98       4.007   0.820 -27.918  1.00  0.00           H  
ATOM   1468  HB2 SER A  98       3.492   0.504 -29.567  1.00  0.00           H  
ATOM   1469  HG  SER A  98       4.860   2.716 -28.575  1.00  0.00           H  
ATOM   1470  N   SER A  99       6.911   0.290 -30.953  1.00  0.75           N  
ATOM   1471  CA  SER A  99       7.367  -0.043 -32.261  1.00  0.75           C  
ATOM   1472  C   SER A  99       8.869   0.292 -32.222  1.00  0.75           C  
ATOM   1473  O   SER A  99       9.257   1.165 -31.449  1.00  0.75           O  
ATOM   1474  CB  SER A  99       6.446   0.797 -33.203  1.00  0.75           C  
ATOM   1475  OG  SER A  99       6.879   0.727 -34.559  1.00  0.75           O  
ATOM   1476  H   SER A  99       7.404   1.065 -30.531  1.00  0.00           H  
ATOM   1477  HA  SER A  99       7.403  -1.119 -32.432  1.00  0.00           H  
ATOM   1478  HB3 SER A  99       6.357   1.834 -32.880  1.00  0.00           H  
ATOM   1479  HB2 SER A  99       5.409   0.460 -33.211  1.00  0.00           H  
ATOM   1480  HG  SER A  99       7.140  -0.172 -34.770  1.00  0.00           H  
ATOM   1481  N   PHE A 100       9.546  -0.259 -33.272  1.00  0.77           N  
ATOM   1482  CA  PHE A 100      10.873   0.215 -33.649  1.00  0.77           C  
ATOM   1483  C   PHE A 100      11.068   0.119 -35.167  1.00  0.77           C  
ATOM   1484  O   PHE A 100      10.474  -0.768 -35.791  1.00  0.77           O  
ATOM   1485  CB  PHE A 100      12.042  -0.315 -32.793  1.00  0.77           C  
ATOM   1486  CG  PHE A 100      12.158  -1.770 -32.596  1.00  0.77           C  
ATOM   1487  CD1 PHE A 100      12.098  -2.736 -33.637  1.00  0.77           C  
ATOM   1488  CD2 PHE A 100      12.446  -2.242 -31.279  1.00  0.77           C  
ATOM   1489  CE1 PHE A 100      12.219  -4.112 -33.412  1.00  0.77           C  
ATOM   1490  CE2 PHE A 100      12.639  -3.606 -31.070  1.00  0.77           C  
ATOM   1491  CZ  PHE A 100      12.579  -4.495 -32.153  1.00  0.77           C  
ATOM   1492  H   PHE A 100       9.087  -0.851 -33.950  1.00  0.00           H  
ATOM   1493  HA  PHE A 100      10.800   1.280 -33.430  1.00  0.00           H  
ATOM   1494  HB3 PHE A 100      11.805   0.212 -31.869  1.00  0.00           H  
ATOM   1495  HB2 PHE A 100      12.974   0.114 -33.162  1.00  0.00           H  
ATOM   1496  HD1 PHE A 100      11.957  -2.368 -34.643  1.00  0.00           H  
ATOM   1497  HD2 PHE A 100      12.674  -1.611 -30.432  1.00  0.00           H  
ATOM   1498  HE1 PHE A 100      12.139  -4.851 -34.196  1.00  0.00           H  
ATOM   1499  HE2 PHE A 100      13.033  -3.944 -30.123  1.00  0.00           H  
ATOM   1500  HZ  PHE A 100      13.015  -5.462 -31.955  1.00  0.00           H  
ATOM   1501  N   GLU A 101      11.927   1.009 -35.674  1.00  0.77           N  
ATOM   1502  CA  GLU A 101      12.739   0.691 -36.854  1.00  0.77           C  
ATOM   1503  C   GLU A 101      13.997  -0.105 -36.504  1.00  0.77           C  
ATOM   1504  O   GLU A 101      14.626   0.357 -35.620  1.00  0.77           O  
ATOM   1505  CB  GLU A 101      13.074   2.091 -37.454  1.00  0.77           C  
ATOM   1506  CG  GLU A 101      13.611   2.109 -38.909  1.00  0.77           C  
ATOM   1507  CD  GLU A 101      14.270   3.418 -39.433  1.00  0.77           C  
ATOM   1508  OE1 GLU A 101      14.095   4.505 -38.824  1.00  0.77           O  
ATOM   1509  OE2 GLU A 101      15.033   3.357 -40.440  1.00  0.77           O1-
ATOM   1510  H   GLU A 101      12.412   1.628 -35.040  1.00  0.00           H  
ATOM   1511  HA  GLU A 101      12.147   0.158 -37.598  1.00  0.00           H  
ATOM   1512  HB3 GLU A 101      13.790   2.624 -36.827  1.00  0.00           H  
ATOM   1513  HB2 GLU A 101      12.182   2.717 -37.505  1.00  0.00           H  
ATOM   1514  HG3 GLU A 101      12.811   1.763 -39.564  1.00  0.00           H  
ATOM   1515  HG2 GLU A 101      14.421   1.387 -39.010  1.00  0.00           H  
ATOM   1516  N   ARG A 102      14.232  -1.219 -37.232  1.00  0.75           N  
ATOM   1517  CA  ARG A 102      15.549  -1.895 -37.259  1.00  0.75           C  
ATOM   1518  C   ARG A 102      16.295  -1.180 -38.344  1.00  0.75           C  
ATOM   1519  O   ARG A 102      15.999  -1.538 -39.459  1.00  0.75           O  
ATOM   1520  CB  ARG A 102      15.381  -3.422 -37.650  1.00  0.75           C  
ATOM   1521  CG  ARG A 102      14.718  -4.310 -36.594  1.00  0.75           C  
ATOM   1522  CD  ARG A 102      14.411  -5.803 -36.958  1.00  0.75           C  
ATOM   1523  NE  ARG A 102      15.620  -6.515 -37.481  1.00  0.75           N  
ATOM   1524  CZ  ARG A 102      15.864  -6.947 -38.706  1.00  0.75           C  
ATOM   1525  NH1 ARG A 102      15.119  -6.727 -39.820  1.00  0.75           N  
ATOM   1526  NH2 ARG A 102      16.967  -7.652 -38.865  1.00  0.75           N1+
ATOM   1527  H   ARG A 102      13.421  -1.580 -37.714  1.00  0.00           H  
ATOM   1528  HA  ARG A 102      16.143  -1.759 -36.355  1.00  0.00           H  
ATOM   1529  HB3 ARG A 102      16.293  -3.894 -38.015  1.00  0.00           H  
ATOM   1530  HB2 ARG A 102      14.805  -3.487 -38.573  1.00  0.00           H  
ATOM   1531  HG3 ARG A 102      13.818  -3.809 -36.236  1.00  0.00           H  
ATOM   1532  HG2 ARG A 102      15.366  -4.396 -35.722  1.00  0.00           H  
ATOM   1533  HD3 ARG A 102      13.492  -5.843 -37.542  1.00  0.00           H  
ATOM   1534  HD2 ARG A 102      14.077  -6.357 -36.081  1.00  0.00           H  
ATOM   1535  HE  ARG A 102      16.172  -6.933 -36.746  1.00  0.00           H  
ATOM   1536 HH12 ARG A 102      15.468  -6.944 -40.743  1.00  0.00           H  
ATOM   1537 HH11 ARG A 102      14.305  -6.131 -39.774  1.00  0.00           H  
ATOM   1538 HH22 ARG A 102      17.120  -8.308 -39.618  1.00  0.00           H  
ATOM   1539 HH21 ARG A 102      17.486  -7.790 -38.010  1.00  0.00           H  
ATOM   1540  N   PHE A 103      17.166  -0.178 -38.063  1.00  0.84           N  
ATOM   1541  CA  PHE A 103      17.948   0.478 -39.046  1.00  0.84           C  
ATOM   1542  C   PHE A 103      19.415  -0.050 -38.883  1.00  0.84           C  
ATOM   1543  O   PHE A 103      19.745  -0.434 -37.770  1.00  0.84           O  
ATOM   1544  CB  PHE A 103      17.848   2.039 -38.793  1.00  0.84           C  
ATOM   1545  CG  PHE A 103      18.638   2.559 -37.558  1.00  0.84           C  
ATOM   1546  CD1 PHE A 103      18.108   2.333 -36.244  1.00  0.84           C  
ATOM   1547  CD2 PHE A 103      19.853   3.201 -37.663  1.00  0.84           C  
ATOM   1548  CE1 PHE A 103      18.798   2.792 -35.133  1.00  0.84           C  
ATOM   1549  CE2 PHE A 103      20.595   3.546 -36.547  1.00  0.84           C  
ATOM   1550  CZ  PHE A 103      20.037   3.363 -35.262  1.00  0.84           C  
ATOM   1551  H   PHE A 103      17.379   0.027 -37.098  1.00  0.00           H  
ATOM   1552  HA  PHE A 103      17.545   0.315 -40.045  1.00  0.00           H  
ATOM   1553  HB3 PHE A 103      16.786   2.261 -38.680  1.00  0.00           H  
ATOM   1554  HB2 PHE A 103      18.133   2.627 -39.664  1.00  0.00           H  
ATOM   1555  HD1 PHE A 103      17.107   1.934 -36.166  1.00  0.00           H  
ATOM   1556  HD2 PHE A 103      20.272   3.412 -38.636  1.00  0.00           H  
ATOM   1557  HE1 PHE A 103      18.335   2.592 -34.178  1.00  0.00           H  
ATOM   1558  HE2 PHE A 103      21.553   4.042 -36.595  1.00  0.00           H  
ATOM   1559  HZ  PHE A 103      20.580   3.701 -34.392  1.00  0.00           H  
ATOM   1560  N   GLU A 104      20.192   0.152 -39.911  1.00  0.84           N  
ATOM   1561  CA  GLU A 104      21.617  -0.149 -39.841  1.00  0.84           C  
ATOM   1562  C   GLU A 104      22.391   0.981 -39.140  1.00  0.84           C  
ATOM   1563  O   GLU A 104      22.585   2.043 -39.763  1.00  0.84           O  
ATOM   1564  CB  GLU A 104      22.176  -0.433 -41.270  1.00  0.84           C  
ATOM   1565  CG  GLU A 104      21.813  -1.776 -41.960  1.00  0.84           C  
ATOM   1566  CD  GLU A 104      22.030  -1.874 -43.467  1.00  0.84           C  
ATOM   1567  OE1 GLU A 104      21.361  -1.099 -44.224  1.00  0.84           O  
ATOM   1568  OE2 GLU A 104      23.000  -2.549 -43.810  1.00  0.84           O1-
ATOM   1569  H   GLU A 104      19.835   0.721 -40.664  1.00  0.00           H  
ATOM   1570  HA  GLU A 104      21.823  -1.094 -39.340  1.00  0.00           H  
ATOM   1571  HB3 GLU A 104      23.215  -0.101 -41.276  1.00  0.00           H  
ATOM   1572  HB2 GLU A 104      21.766   0.429 -41.796  1.00  0.00           H  
ATOM   1573  HG3 GLU A 104      20.780  -2.027 -41.718  1.00  0.00           H  
ATOM   1574  HG2 GLU A 104      22.454  -2.397 -41.335  1.00  0.00           H  
ATOM   1575  N   ILE A 105      22.840   0.643 -37.950  1.00  0.90           N  
ATOM   1576  CA  ILE A 105      23.770   1.473 -37.157  1.00  0.90           C  
ATOM   1577  C   ILE A 105      25.152   1.479 -37.826  1.00  0.90           C  
ATOM   1578  O   ILE A 105      25.862   2.511 -37.716  1.00  0.90           O  
ATOM   1579  CB  ILE A 105      23.794   1.061 -35.716  1.00  0.90           C  
ATOM   1580  CG1 ILE A 105      24.658   2.039 -34.756  1.00  0.90           C  
ATOM   1581  CG2 ILE A 105      24.266  -0.456 -35.442  1.00  0.90           C  
ATOM   1582  CD1 ILE A 105      24.683   1.669 -33.281  1.00  0.90           C  
ATOM   1583  H   ILE A 105      22.627  -0.289 -37.623  1.00  0.00           H  
ATOM   1584  HA  ILE A 105      23.306   2.451 -37.281  1.00  0.00           H  
ATOM   1585  HB  ILE A 105      22.766   1.006 -35.359  1.00  0.00           H  
ATOM   1586 HG13 ILE A 105      24.369   3.080 -34.902  1.00  0.00           H  
ATOM   1587 HG12 ILE A 105      25.692   2.155 -35.081  1.00  0.00           H  
ATOM   1588 HG21 ILE A 105      23.699  -1.199 -36.003  1.00  0.00           H  
ATOM   1589 HG22 ILE A 105      25.328  -0.555 -35.669  1.00  0.00           H  
ATOM   1590 HG23 ILE A 105      24.241  -0.654 -34.371  1.00  0.00           H  
ATOM   1591 HD11 ILE A 105      24.714   2.597 -32.709  1.00  0.00           H  
ATOM   1592 HD12 ILE A 105      23.756   1.227 -32.917  1.00  0.00           H  
ATOM   1593 HD13 ILE A 105      25.536   1.038 -33.035  1.00  0.00           H  
ATOM   1594  N   PHE A 106      25.473   0.327 -38.465  1.00  0.91           N  
ATOM   1595  CA  PHE A 106      26.665   0.337 -39.273  1.00  0.91           C  
ATOM   1596  C   PHE A 106      26.356  -0.298 -40.614  1.00  0.91           C  
ATOM   1597  O   PHE A 106      26.361  -1.515 -40.650  1.00  0.91           O  
ATOM   1598  CB  PHE A 106      27.821  -0.454 -38.566  1.00  0.91           C  
ATOM   1599  CG  PHE A 106      28.441   0.110 -37.259  1.00  0.91           C  
ATOM   1600  CD1 PHE A 106      29.425   1.195 -37.377  1.00  0.91           C  
ATOM   1601  CD2 PHE A 106      28.170  -0.372 -35.956  1.00  0.91           C  
ATOM   1602  CE1 PHE A 106      30.179   1.641 -36.253  1.00  0.91           C  
ATOM   1603  CE2 PHE A 106      28.720   0.215 -34.835  1.00  0.91           C  
ATOM   1604  CZ  PHE A 106      29.730   1.202 -34.989  1.00  0.91           C  
ATOM   1605  H   PHE A 106      24.779  -0.407 -38.476  1.00  0.00           H  
ATOM   1606  HA  PHE A 106      27.046   1.344 -39.446  1.00  0.00           H  
ATOM   1607  HB3 PHE A 106      28.672  -0.345 -39.238  1.00  0.00           H  
ATOM   1608  HB2 PHE A 106      27.695  -1.534 -38.499  1.00  0.00           H  
ATOM   1609  HD1 PHE A 106      29.721   1.531 -38.359  1.00  0.00           H  
ATOM   1610  HD2 PHE A 106      27.633  -1.281 -35.731  1.00  0.00           H  
ATOM   1611  HE1 PHE A 106      30.881   2.432 -36.468  1.00  0.00           H  
ATOM   1612  HE2 PHE A 106      28.441  -0.243 -33.898  1.00  0.00           H  
ATOM   1613  HZ  PHE A 106      30.251   1.496 -34.089  1.00  0.00           H  
ATOM   1614  N   PRO A 107      26.006   0.460 -41.648  1.00  0.92           N  
ATOM   1615  CA  PRO A 107      25.620  -0.239 -42.931  1.00  0.92           C  
ATOM   1616  C   PRO A 107      26.645  -1.123 -43.604  1.00  0.92           C  
ATOM   1617  O   PRO A 107      27.768  -0.630 -43.856  1.00  0.92           O  
ATOM   1618  CB  PRO A 107      25.145   0.969 -43.766  1.00  0.92           C  
ATOM   1619  CG  PRO A 107      24.721   2.084 -42.800  1.00  0.92           C  
ATOM   1620  CD  PRO A 107      25.705   1.876 -41.653  1.00  0.92           C  
ATOM   1621  HA  PRO A 107      24.901  -0.972 -42.564  1.00  0.00           H  
ATOM   1622  HB3 PRO A 107      24.245   0.829 -44.365  1.00  0.00           H  
ATOM   1623  HB2 PRO A 107      25.864   1.411 -44.456  1.00  0.00           H  
ATOM   1624  HG3 PRO A 107      23.699   1.980 -42.437  1.00  0.00           H  
ATOM   1625  HG2 PRO A 107      24.721   3.043 -43.319  1.00  0.00           H  
ATOM   1626  HD2 PRO A 107      26.564   2.470 -41.962  1.00  0.00           H  
ATOM   1627  HD3 PRO A 107      25.284   2.138 -40.682  1.00  0.00           H  
ATOM   1628  N   LYS A 108      26.039  -2.316 -43.955  1.00  0.85           N  
ATOM   1629  CA  LYS A 108      26.760  -3.336 -44.761  1.00  0.85           C  
ATOM   1630  C   LYS A 108      28.082  -3.925 -44.266  1.00  0.85           C  
ATOM   1631  O   LYS A 108      28.629  -3.463 -43.252  1.00  0.85           O  
ATOM   1632  CB  LYS A 108      26.797  -2.704 -46.246  1.00  0.85           C  
ATOM   1633  CG  LYS A 108      25.472  -2.680 -47.082  1.00  0.85           C  
ATOM   1634  CD  LYS A 108      24.436  -1.603 -46.814  1.00  0.85           C  
ATOM   1635  CE  LYS A 108      23.004  -1.743 -47.513  1.00  0.85           C  
ATOM   1636  NZ  LYS A 108      22.153  -0.586 -47.121  1.00  0.85           N1+
ATOM   1637  H   LYS A 108      25.104  -2.569 -43.668  1.00  0.00           H  
ATOM   1638  HA  LYS A 108      26.223  -4.284 -44.804  1.00  0.00           H  
ATOM   1639  HB3 LYS A 108      27.594  -3.222 -46.781  1.00  0.00           H  
ATOM   1640  HB2 LYS A 108      27.239  -1.711 -46.163  1.00  0.00           H  
ATOM   1641  HG3 LYS A 108      24.956  -3.613 -46.857  1.00  0.00           H  
ATOM   1642  HG2 LYS A 108      25.818  -2.875 -48.097  1.00  0.00           H  
ATOM   1643  HD3 LYS A 108      24.755  -0.571 -46.963  1.00  0.00           H  
ATOM   1644  HD2 LYS A 108      24.250  -1.671 -45.743  1.00  0.00           H  
ATOM   1645  HE3 LYS A 108      22.435  -2.597 -47.146  1.00  0.00           H  
ATOM   1646  HE2 LYS A 108      23.100  -1.807 -48.597  1.00  0.00           H  
ATOM   1647  HZ1 LYS A 108      21.975  -0.708 -46.134  1.00  0.00           H  
ATOM   1648  HZ2 LYS A 108      22.617   0.249 -47.448  1.00  0.00           H  
ATOM   1649  HZ3 LYS A 108      21.235  -0.565 -47.542  1.00  0.00           H  
ATOM   1650  N   GLU A 109      28.583  -4.986 -44.945  1.00  0.77           N  
ATOM   1651  CA  GLU A 109      29.807  -5.752 -44.577  1.00  0.77           C  
ATOM   1652  C   GLU A 109      31.016  -4.783 -44.676  1.00  0.77           C  
ATOM   1653  O   GLU A 109      31.966  -4.953 -43.968  1.00  0.77           O  
ATOM   1654  CB  GLU A 109      30.035  -6.932 -45.631  1.00  0.77           C  
ATOM   1655  CG  GLU A 109      28.959  -7.980 -45.808  1.00  0.77           C  
ATOM   1656  CD  GLU A 109      29.285  -9.225 -46.712  1.00  0.77           C  
ATOM   1657  OE1 GLU A 109      30.405  -9.319 -47.283  1.00  0.77           O  
ATOM   1658  OE2 GLU A 109      28.380 -10.106 -46.786  1.00  0.77           O1-
ATOM   1659  H   GLU A 109      27.992  -5.297 -45.702  1.00  0.00           H  
ATOM   1660  HA  GLU A 109      29.622  -6.128 -43.571  1.00  0.00           H  
ATOM   1661  HB3 GLU A 109      30.962  -7.459 -45.404  1.00  0.00           H  
ATOM   1662  HB2 GLU A 109      30.159  -6.563 -46.649  1.00  0.00           H  
ATOM   1663  HG3 GLU A 109      28.097  -7.600 -46.356  1.00  0.00           H  
ATOM   1664  HG2 GLU A 109      28.575  -8.251 -44.825  1.00  0.00           H  
ATOM   1665  N   SER A 110      30.913  -3.827 -45.606  1.00  0.85           N  
ATOM   1666  CA  SER A 110      31.891  -2.722 -45.660  1.00  0.85           C  
ATOM   1667  C   SER A 110      31.995  -1.736 -44.462  1.00  0.85           C  
ATOM   1668  O   SER A 110      32.881  -0.884 -44.425  1.00  0.85           O  
ATOM   1669  CB  SER A 110      31.599  -1.944 -46.974  1.00  0.85           C  
ATOM   1670  OG  SER A 110      30.308  -1.374 -47.000  1.00  0.85           O  
ATOM   1671  H   SER A 110      30.054  -3.617 -46.093  1.00  0.00           H  
ATOM   1672  HA  SER A 110      32.896  -3.135 -45.745  1.00  0.00           H  
ATOM   1673  HB3 SER A 110      31.625  -2.614 -47.833  1.00  0.00           H  
ATOM   1674  HB2 SER A 110      32.342  -1.160 -47.122  1.00  0.00           H  
ATOM   1675  HG  SER A 110      30.292  -0.670 -46.346  1.00  0.00           H  
ATOM   1676  N   SER A 111      31.130  -1.905 -43.419  1.00  0.86           N  
ATOM   1677  CA  SER A 111      31.403  -1.275 -42.124  1.00  0.86           C  
ATOM   1678  C   SER A 111      32.652  -1.807 -41.382  1.00  0.86           C  
ATOM   1679  O   SER A 111      33.173  -1.017 -40.632  1.00  0.86           O  
ATOM   1680  CB  SER A 111      30.208  -1.403 -41.182  1.00  0.86           C  
ATOM   1681  OG  SER A 111      29.895  -2.812 -41.086  1.00  0.86           O  
ATOM   1682  H   SER A 111      30.281  -2.417 -43.612  1.00  0.00           H  
ATOM   1683  HA  SER A 111      31.627  -0.216 -42.255  1.00  0.00           H  
ATOM   1684  HB3 SER A 111      29.385  -0.795 -41.555  1.00  0.00           H  
ATOM   1685  HB2 SER A 111      30.607  -1.120 -40.208  1.00  0.00           H  
ATOM   1686  HG  SER A 111      29.405  -3.041 -41.879  1.00  0.00           H  
ATOM   1687  N   TRP A 112      33.103  -3.031 -41.621  1.00  0.79           N  
ATOM   1688  CA  TRP A 112      34.275  -3.542 -40.984  1.00  0.79           C  
ATOM   1689  C   TRP A 112      35.205  -4.140 -42.060  1.00  0.79           C  
ATOM   1690  O   TRP A 112      35.251  -5.366 -42.152  1.00  0.79           O  
ATOM   1691  CB  TRP A 112      33.828  -4.571 -39.920  1.00  0.79           C  
ATOM   1692  CG  TRP A 112      32.976  -4.048 -38.828  1.00  0.79           C  
ATOM   1693  CD1 TRP A 112      31.664  -4.151 -38.720  1.00  0.79           C  
ATOM   1694  CD2 TRP A 112      33.436  -3.261 -37.657  1.00  0.79           C  
ATOM   1695  NE1 TRP A 112      31.232  -3.530 -37.603  1.00  0.79           N  
ATOM   1696  CE2 TRP A 112      32.306  -2.946 -36.866  1.00  0.79           C  
ATOM   1697  CE3 TRP A 112      34.701  -2.738 -37.195  1.00  0.79           C  
ATOM   1698  CZ2 TRP A 112      32.421  -2.292 -35.642  1.00  0.79           C  
ATOM   1699  CZ3 TRP A 112      34.768  -1.885 -36.092  1.00  0.79           C  
ATOM   1700  CH2 TRP A 112      33.631  -1.711 -35.297  1.00  0.79           C  
ATOM   1701  H   TRP A 112      32.662  -3.601 -42.329  1.00  0.00           H  
ATOM   1702  HA  TRP A 112      34.936  -2.772 -40.585  1.00  0.00           H  
ATOM   1703  HB3 TRP A 112      34.735  -4.973 -39.470  1.00  0.00           H  
ATOM   1704  HB2 TRP A 112      33.244  -5.409 -40.302  1.00  0.00           H  
ATOM   1705  HD1 TRP A 112      31.048  -4.609 -39.479  1.00  0.00           H  
ATOM   1706  HE1 TRP A 112      30.253  -3.409 -37.386  1.00  0.00           H  
ATOM   1707  HE3 TRP A 112      35.645  -2.809 -37.714  1.00  0.00           H  
ATOM   1708  HZ2 TRP A 112      31.618  -2.064 -34.957  1.00  0.00           H  
ATOM   1709  HZ3 TRP A 112      35.687  -1.331 -35.970  1.00  0.00           H  
ATOM   1710  HH2 TRP A 112      33.586  -0.985 -34.499  1.00  0.00           H  
ATOM   1711  N   PRO A 113      35.862  -3.280 -42.892  1.00  0.77           N  
ATOM   1712  CA  PRO A 113      36.815  -3.773 -43.858  1.00  0.77           C  
ATOM   1713  C   PRO A 113      37.830  -4.704 -43.250  1.00  0.77           C  
ATOM   1714  O   PRO A 113      38.361  -4.390 -42.157  1.00  0.77           O  
ATOM   1715  CB  PRO A 113      37.477  -2.507 -44.391  1.00  0.77           C  
ATOM   1716  CG  PRO A 113      36.638  -1.319 -44.093  1.00  0.77           C  
ATOM   1717  CD  PRO A 113      35.859  -1.841 -42.839  1.00  0.77           C  
ATOM   1718  HA  PRO A 113      36.258  -4.154 -44.714  1.00  0.00           H  
ATOM   1719  HB3 PRO A 113      37.531  -2.644 -45.471  1.00  0.00           H  
ATOM   1720  HB2 PRO A 113      38.464  -2.347 -43.955  1.00  0.00           H  
ATOM   1721  HG3 PRO A 113      35.996  -1.209 -44.967  1.00  0.00           H  
ATOM   1722  HG2 PRO A 113      37.238  -0.472 -43.759  1.00  0.00           H  
ATOM   1723  HD2 PRO A 113      36.121  -1.348 -41.902  1.00  0.00           H  
ATOM   1724  HD3 PRO A 113      34.814  -1.542 -42.923  1.00  0.00           H  
ATOM   1725  N   ASN A 114      38.007  -5.865 -43.936  1.00  0.78           N  
ATOM   1726  CA  ASN A 114      39.129  -6.787 -43.695  1.00  0.78           C  
ATOM   1727  C   ASN A 114      38.849  -7.666 -42.438  1.00  0.78           C  
ATOM   1728  O   ASN A 114      39.759  -8.359 -42.010  1.00  0.78           O  
ATOM   1729  CB  ASN A 114      40.490  -6.027 -43.578  1.00  0.78           C  
ATOM   1730  CG  ASN A 114      41.045  -5.729 -44.982  1.00  0.78           C  
ATOM   1731  OD1 ASN A 114      40.348  -5.333 -45.899  1.00  0.78           O  
ATOM   1732  ND2 ASN A 114      42.372  -5.772 -45.209  1.00  0.78           N  
ATOM   1733  H   ASN A 114      37.569  -6.060 -44.825  1.00  0.00           H  
ATOM   1734  HA  ASN A 114      39.047  -7.542 -44.478  1.00  0.00           H  
ATOM   1735  HB3 ASN A 114      41.181  -6.675 -43.039  1.00  0.00           H  
ATOM   1736  HB2 ASN A 114      40.471  -5.156 -42.922  1.00  0.00           H  
ATOM   1737 HD22 ASN A 114      42.759  -5.340 -46.036  1.00  0.00           H  
ATOM   1738 HD21 ASN A 114      42.993  -6.234 -44.561  1.00  0.00           H  
ATOM   1739  N   HIS A 115      37.643  -7.642 -41.866  1.00  0.86           N  
ATOM   1740  CA  HIS A 115      37.170  -8.697 -40.979  1.00  0.86           C  
ATOM   1741  C   HIS A 115      36.399  -9.649 -41.803  1.00  0.86           C  
ATOM   1742  O   HIS A 115      35.646  -9.209 -42.720  1.00  0.86           O  
ATOM   1743  CB  HIS A 115      36.214  -8.161 -39.940  1.00  0.86           C  
ATOM   1744  CG  HIS A 115      36.836  -7.468 -38.740  1.00  0.86           C  
ATOM   1745  ND1 HIS A 115      36.707  -6.073 -38.387  1.00  0.86           N  
ATOM   1746  CD2 HIS A 115      37.677  -8.027 -37.788  1.00  0.86           C  
ATOM   1747  CE1 HIS A 115      37.291  -5.942 -37.210  1.00  0.86           C  
ATOM   1748  NE2 HIS A 115      37.972  -7.017 -36.881  1.00  0.86           N  
ATOM   1749  H   HIS A 115      36.937  -7.068 -42.303  1.00  0.00           H  
ATOM   1750  HA  HIS A 115      37.966  -9.252 -40.483  1.00  0.00           H  
ATOM   1751  HB3 HIS A 115      35.693  -9.010 -39.498  1.00  0.00           H  
ATOM   1752  HB2 HIS A 115      35.510  -7.461 -40.390  1.00  0.00           H  
ATOM   1753  HD2 HIS A 115      38.154  -8.991 -37.881  1.00  0.00           H  
ATOM   1754  HE1 HIS A 115      37.465  -5.041 -36.640  1.00  0.00           H  
ATOM   1755  HE2 HIS A 115      38.733  -6.964 -36.219  1.00  0.00           H  
ATOM   1756  N   THR A 116      36.397 -10.893 -41.405  1.00  0.86           N  
ATOM   1757  CA  THR A 116      35.294 -11.736 -41.793  1.00  0.86           C  
ATOM   1758  C   THR A 116      34.008 -11.526 -41.009  1.00  0.86           C  
ATOM   1759  O   THR A 116      33.850 -11.997 -39.919  1.00  0.86           O  
ATOM   1760  CB  THR A 116      35.709 -13.272 -41.739  1.00  0.86           C  
ATOM   1761  OG1 THR A 116      36.899 -13.648 -42.441  1.00  0.86           O  
ATOM   1762  CG2 THR A 116      34.764 -14.304 -42.369  1.00  0.86           C  
ATOM   1763  H   THR A 116      36.905 -11.242 -40.606  1.00  0.00           H  
ATOM   1764  HA  THR A 116      35.035 -11.676 -42.850  1.00  0.00           H  
ATOM   1765  HB  THR A 116      35.902 -13.626 -40.726  1.00  0.00           H  
ATOM   1766  HG1 THR A 116      37.691 -13.136 -42.259  1.00  0.00           H  
ATOM   1767 HG21 THR A 116      34.640 -14.063 -43.425  1.00  0.00           H  
ATOM   1768 HG22 THR A 116      35.158 -15.317 -42.299  1.00  0.00           H  
ATOM   1769 HG23 THR A 116      33.788 -14.365 -41.888  1.00  0.00           H  
ATOM   1770  N   VAL A 117      33.015 -10.724 -41.590  1.00  0.79           N  
ATOM   1771  CA  VAL A 117      31.803 -10.345 -40.871  1.00  0.79           C  
ATOM   1772  C   VAL A 117      30.856 -11.628 -40.820  1.00  0.79           C  
ATOM   1773  O   VAL A 117      29.884 -11.560 -40.084  1.00  0.79           O  
ATOM   1774  CB  VAL A 117      31.110  -9.185 -41.666  1.00  0.79           C  
ATOM   1775  CG1 VAL A 117      31.932  -7.952 -41.475  1.00  0.79           C  
ATOM   1776  CG2 VAL A 117      30.693  -9.436 -43.162  1.00  0.79           C  
ATOM   1777  H   VAL A 117      33.180 -10.284 -42.484  1.00  0.00           H  
ATOM   1778  HA  VAL A 117      32.120 -10.298 -39.829  1.00  0.00           H  
ATOM   1779  HB  VAL A 117      30.220  -9.010 -41.061  1.00  0.00           H  
ATOM   1780 HG11 VAL A 117      32.171  -7.682 -40.446  1.00  0.00           H  
ATOM   1781 HG12 VAL A 117      32.783  -8.016 -42.153  1.00  0.00           H  
ATOM   1782 HG13 VAL A 117      31.433  -7.139 -42.003  1.00  0.00           H  
ATOM   1783 HG21 VAL A 117      30.071  -8.616 -43.519  1.00  0.00           H  
ATOM   1784 HG22 VAL A 117      31.548  -9.379 -43.836  1.00  0.00           H  
ATOM   1785 HG23 VAL A 117      30.238 -10.387 -43.443  1.00  0.00           H  
ATOM   1786  N   THR A 118      31.057 -12.642 -41.716  1.00  0.69           N  
ATOM   1787  CA  THR A 118      30.182 -13.806 -41.837  1.00  0.69           C  
ATOM   1788  C   THR A 118      30.357 -14.999 -40.786  1.00  0.69           C  
ATOM   1789  O   THR A 118      31.471 -15.492 -40.451  1.00  0.69           O  
ATOM   1790  CB  THR A 118      30.347 -14.428 -43.248  1.00  0.69           C  
ATOM   1791  OG1 THR A 118      30.423 -13.452 -44.220  1.00  0.69           O  
ATOM   1792  CG2 THR A 118      29.304 -15.516 -43.542  1.00  0.69           C  
ATOM   1793  H   THR A 118      31.977 -12.712 -42.126  1.00  0.00           H  
ATOM   1794  HA  THR A 118      29.177 -13.386 -41.854  1.00  0.00           H  
ATOM   1795  HB  THR A 118      31.299 -14.956 -43.293  1.00  0.00           H  
ATOM   1796  HG1 THR A 118      31.321 -13.113 -44.194  1.00  0.00           H  
ATOM   1797 HG21 THR A 118      28.361 -15.133 -43.150  1.00  0.00           H  
ATOM   1798 HG22 THR A 118      29.192 -15.687 -44.613  1.00  0.00           H  
ATOM   1799 HG23 THR A 118      29.510 -16.495 -43.109  1.00  0.00           H  
ATOM   1800  N   GLY A 119      29.172 -15.203 -40.179  1.00  0.86           N  
ATOM   1801  CA  GLY A 119      29.035 -16.195 -39.128  1.00  0.86           C  
ATOM   1802  C   GLY A 119      28.631 -17.474 -39.782  1.00  0.86           C  
ATOM   1803  O   GLY A 119      27.779 -17.452 -40.675  1.00  0.86           O  
ATOM   1804  H   GLY A 119      28.261 -14.839 -40.418  1.00  0.00           H  
ATOM   1805  HA3 GLY A 119      28.109 -15.887 -38.643  1.00  0.00           H  
ATOM   1806  HA2 GLY A 119      29.711 -16.278 -38.277  1.00  0.00           H  
ATOM   1807  N   VAL A 120      29.215 -18.616 -39.451  1.00  0.89           N  
ATOM   1808  CA  VAL A 120      28.763 -19.931 -39.806  1.00  0.89           C  
ATOM   1809  C   VAL A 120      28.881 -20.737 -38.507  1.00  0.89           C  
ATOM   1810  O   VAL A 120      29.755 -21.579 -38.413  1.00  0.89           O  
ATOM   1811  CB  VAL A 120      29.582 -20.598 -41.002  1.00  0.89           C  
ATOM   1812  CG1 VAL A 120      31.082 -20.871 -40.853  1.00  0.89           C  
ATOM   1813  CG2 VAL A 120      28.809 -21.741 -41.666  1.00  0.89           C  
ATOM   1814  H   VAL A 120      29.887 -18.592 -38.698  1.00  0.00           H  
ATOM   1815  HA  VAL A 120      27.720 -19.952 -40.121  1.00  0.00           H  
ATOM   1816  HB  VAL A 120      29.659 -19.855 -41.796  1.00  0.00           H  
ATOM   1817 HG11 VAL A 120      31.313 -21.747 -40.248  1.00  0.00           H  
ATOM   1818 HG12 VAL A 120      31.637 -20.712 -41.778  1.00  0.00           H  
ATOM   1819 HG13 VAL A 120      31.464 -20.022 -40.286  1.00  0.00           H  
ATOM   1820 HG21 VAL A 120      29.344 -22.214 -42.490  1.00  0.00           H  
ATOM   1821 HG22 VAL A 120      28.631 -22.470 -40.876  1.00  0.00           H  
ATOM   1822 HG23 VAL A 120      27.846 -21.386 -42.033  1.00  0.00           H  
ATOM   1823  N   SER A 121      27.911 -20.525 -37.588  1.00  0.87           N  
ATOM   1824  CA  SER A 121      27.936 -21.046 -36.237  1.00  0.87           C  
ATOM   1825  C   SER A 121      27.081 -22.309 -36.078  1.00  0.87           C  
ATOM   1826  O   SER A 121      26.796 -22.925 -37.088  1.00  0.87           O  
ATOM   1827  CB  SER A 121      27.542 -19.831 -35.387  1.00  0.87           C  
ATOM   1828  OG  SER A 121      27.789 -20.101 -34.063  1.00  0.87           O  
ATOM   1829  H   SER A 121      27.066 -20.054 -37.878  1.00  0.00           H  
ATOM   1830  HA  SER A 121      28.988 -21.175 -35.986  1.00  0.00           H  
ATOM   1831  HB3 SER A 121      26.480 -19.605 -35.491  1.00  0.00           H  
ATOM   1832  HB2 SER A 121      28.110 -18.973 -35.747  1.00  0.00           H  
ATOM   1833  HG  SER A 121      28.584 -19.587 -33.905  1.00  0.00           H  
ATOM   1834  N   SER A 122      26.672 -22.677 -34.866  1.00  0.74           N  
ATOM   1835  CA  SER A 122      25.786 -23.761 -34.464  1.00  0.74           C  
ATOM   1836  C   SER A 122      24.335 -23.592 -34.771  1.00  0.74           C  
ATOM   1837  O   SER A 122      23.425 -24.272 -34.374  1.00  0.74           O  
ATOM   1838  CB  SER A 122      26.090 -23.993 -32.977  1.00  0.74           C  
ATOM   1839  OG  SER A 122      26.103 -22.808 -32.272  1.00  0.74           O  
ATOM   1840  H   SER A 122      27.054 -22.108 -34.124  1.00  0.00           H  
ATOM   1841  HA  SER A 122      26.125 -24.530 -35.159  1.00  0.00           H  
ATOM   1842  HB3 SER A 122      27.075 -24.453 -32.904  1.00  0.00           H  
ATOM   1843  HB2 SER A 122      25.486 -24.773 -32.515  1.00  0.00           H  
ATOM   1844  HG  SER A 122      25.216 -22.662 -31.933  1.00  0.00           H  
ATOM   1845  N   CYS A 123      24.141 -22.414 -35.311  1.00  0.89           N  
ATOM   1846  CA  CYS A 123      22.853 -21.788 -35.617  1.00  0.89           C  
ATOM   1847  C   CYS A 123      22.597 -22.082 -37.074  1.00  0.89           C  
ATOM   1848  O   CYS A 123      23.475 -21.868 -37.950  1.00  0.89           O  
ATOM   1849  CB  CYS A 123      23.026 -20.248 -35.476  1.00  0.89           C  
ATOM   1850  SG  CYS A 123      23.035 -19.492 -33.813  1.00  0.89           S  
ATOM   1851  H   CYS A 123      24.966 -21.855 -35.478  1.00  0.00           H  
ATOM   1852  HA  CYS A 123      22.108 -22.125 -34.896  1.00  0.00           H  
ATOM   1853  HB3 CYS A 123      22.209 -19.760 -36.008  1.00  0.00           H  
ATOM   1854  HB2 CYS A 123      23.892 -19.941 -36.062  1.00  0.00           H  
ATOM   1855  N   SER A 124      21.474 -22.751 -37.390  1.00  0.86           N  
ATOM   1856  CA  SER A 124      21.241 -23.273 -38.701  1.00  0.86           C  
ATOM   1857  C   SER A 124      19.682 -23.392 -39.024  1.00  0.86           C  
ATOM   1858  O   SER A 124      18.928 -23.548 -38.112  1.00  0.86           O  
ATOM   1859  CB  SER A 124      22.020 -24.547 -38.783  1.00  0.86           C  
ATOM   1860  OG  SER A 124      21.622 -25.509 -37.842  1.00  0.86           O  
ATOM   1861  H   SER A 124      20.935 -23.019 -36.579  1.00  0.00           H  
ATOM   1862  HA  SER A 124      21.595 -22.521 -39.406  1.00  0.00           H  
ATOM   1863  HB3 SER A 124      23.092 -24.432 -38.619  1.00  0.00           H  
ATOM   1864  HB2 SER A 124      21.929 -25.029 -39.757  1.00  0.00           H  
ATOM   1865  HG  SER A 124      22.101 -26.322 -38.022  1.00  0.00           H  
ATOM   1866  N   HIS A 125      19.189 -23.143 -40.221  1.00  0.81           N  
ATOM   1867  CA  HIS A 125      17.795 -23.272 -40.630  1.00  0.81           C  
ATOM   1868  C   HIS A 125      17.707 -23.740 -42.062  1.00  0.81           C  
ATOM   1869  O   HIS A 125      18.277 -23.172 -43.005  1.00  0.81           O  
ATOM   1870  CB  HIS A 125      17.130 -21.918 -40.359  1.00  0.81           C  
ATOM   1871  CG  HIS A 125      15.615 -21.954 -40.328  1.00  0.81           C  
ATOM   1872  ND1 HIS A 125      14.884 -22.876 -39.534  1.00  0.81           N1+
ATOM   1873  CD2 HIS A 125      14.688 -21.349 -41.156  1.00  0.81           C  
ATOM   1874  CE1 HIS A 125      13.582 -22.597 -39.729  1.00  0.81           C  
ATOM   1875  NE2 HIS A 125      13.424 -21.638 -40.643  1.00  0.81           N  
ATOM   1876  H   HIS A 125      19.883 -22.821 -40.880  1.00  0.00           H  
ATOM   1877  HA  HIS A 125      17.247 -23.948 -39.975  1.00  0.00           H  
ATOM   1878  HB3 HIS A 125      17.470 -21.118 -41.015  1.00  0.00           H  
ATOM   1879  HB2 HIS A 125      17.436 -21.550 -39.379  1.00  0.00           H  
ATOM   1880  HD1 HIS A 125      15.292 -23.421 -38.789  1.00  0.00           H  
ATOM   1881  HD2 HIS A 125      14.920 -20.664 -41.958  1.00  0.00           H  
ATOM   1882  HE1 HIS A 125      12.767 -23.102 -39.232  1.00  0.00           H  
ATOM   1883  HE2 HIS A 125      12.615 -21.344 -41.171  1.00  0.00           H  
ATOM   1884  N   ASN A 126      16.956 -24.869 -42.307  1.00  0.82           N  
ATOM   1885  CA  ASN A 126      16.679 -25.539 -43.578  1.00  0.82           C  
ATOM   1886  C   ASN A 126      17.870 -26.087 -44.380  1.00  0.82           C  
ATOM   1887  O   ASN A 126      17.932 -26.008 -45.609  1.00  0.82           O  
ATOM   1888  CB  ASN A 126      15.619 -24.746 -44.301  1.00  0.82           C  
ATOM   1889  CG  ASN A 126      14.368 -24.658 -43.549  1.00  0.82           C  
ATOM   1890  OD1 ASN A 126      13.814 -23.576 -43.307  1.00  0.82           O  
ATOM   1891  ND2 ASN A 126      13.693 -25.750 -43.264  1.00  0.82           N  
ATOM   1892  H   ASN A 126      16.468 -25.303 -41.537  1.00  0.00           H  
ATOM   1893  HA  ASN A 126      16.108 -26.413 -43.265  1.00  0.00           H  
ATOM   1894  HB3 ASN A 126      15.254 -25.321 -45.153  1.00  0.00           H  
ATOM   1895  HB2 ASN A 126      16.076 -23.793 -44.564  1.00  0.00           H  
ATOM   1896 HD22 ASN A 126      12.966 -25.637 -42.571  1.00  0.00           H  
ATOM   1897 HD21 ASN A 126      14.106 -26.633 -43.531  1.00  0.00           H  
ATOM   1898  N   GLY A 127      18.848 -26.535 -43.598  1.00  0.88           N  
ATOM   1899  CA  GLY A 127      20.095 -27.121 -44.109  1.00  0.88           C  
ATOM   1900  C   GLY A 127      21.222 -26.161 -44.539  1.00  0.88           C  
ATOM   1901  O   GLY A 127      22.170 -26.611 -45.150  1.00  0.88           O  
ATOM   1902  H   GLY A 127      18.643 -26.463 -42.611  1.00  0.00           H  
ATOM   1903  HA3 GLY A 127      19.810 -27.665 -45.010  1.00  0.00           H  
ATOM   1904  HA2 GLY A 127      20.518 -27.757 -43.332  1.00  0.00           H  
ATOM   1905  N   GLU A 128      21.112 -24.883 -44.138  1.00  0.83           N  
ATOM   1906  CA  GLU A 128      22.136 -23.832 -44.231  1.00  0.83           C  
ATOM   1907  C   GLU A 128      22.476 -23.369 -42.736  1.00  0.83           C  
ATOM   1908  O   GLU A 128      21.666 -23.295 -41.830  1.00  0.83           O  
ATOM   1909  CB  GLU A 128      21.644 -22.637 -45.062  1.00  0.83           C  
ATOM   1910  CG  GLU A 128      22.665 -21.457 -45.115  1.00  0.83           C  
ATOM   1911  CD  GLU A 128      22.229 -20.515 -46.267  1.00  0.83           C  
ATOM   1912  OE1 GLU A 128      23.047 -20.270 -47.207  1.00  0.83           O  
ATOM   1913  OE2 GLU A 128      21.110 -19.950 -46.228  1.00  0.83           O1-
ATOM   1914  H   GLU A 128      20.299 -24.738 -43.557  1.00  0.00           H  
ATOM   1915  HA  GLU A 128      23.035 -24.206 -44.720  1.00  0.00           H  
ATOM   1916  HB3 GLU A 128      20.732 -22.262 -44.599  1.00  0.00           H  
ATOM   1917  HB2 GLU A 128      21.407 -23.065 -46.036  1.00  0.00           H  
ATOM   1918  HG3 GLU A 128      23.621 -21.833 -45.479  1.00  0.00           H  
ATOM   1919  HG2 GLU A 128      22.638 -20.962 -44.144  1.00  0.00           H  
ATOM   1920  N   ASN A 129      23.757 -23.126 -42.502  1.00  0.85           N  
ATOM   1921  CA  ASN A 129      24.309 -22.560 -41.253  1.00  0.85           C  
ATOM   1922  C   ASN A 129      24.438 -20.998 -41.510  1.00  0.85           C  
ATOM   1923  O   ASN A 129      24.833 -20.510 -42.565  1.00  0.85           O  
ATOM   1924  CB  ASN A 129      25.662 -23.209 -40.890  1.00  0.85           C  
ATOM   1925  CG  ASN A 129      25.408 -24.551 -40.316  1.00  0.85           C  
ATOM   1926  OD1 ASN A 129      24.982 -25.520 -41.005  1.00  0.85           O  
ATOM   1927  ND2 ASN A 129      25.690 -24.778 -39.058  1.00  0.85           N  
ATOM   1928  H   ASN A 129      24.506 -23.240 -43.170  1.00  0.00           H  
ATOM   1929  HA  ASN A 129      23.585 -22.782 -40.469  1.00  0.00           H  
ATOM   1930  HB3 ASN A 129      26.140 -22.494 -40.220  1.00  0.00           H  
ATOM   1931  HB2 ASN A 129      26.277 -23.255 -41.789  1.00  0.00           H  
ATOM   1932 HD22 ASN A 129      25.540 -25.721 -38.731  1.00  0.00           H  
ATOM   1933 HD21 ASN A 129      26.191 -24.171 -38.424  1.00  0.00           H  
ATOM   1934  N   SER A 130      24.322 -20.307 -40.375  1.00  0.88           N  
ATOM   1935  CA  SER A 130      24.426 -18.832 -40.328  1.00  0.88           C  
ATOM   1936  C   SER A 130      24.604 -18.355 -38.842  1.00  0.88           C  
ATOM   1937  O   SER A 130      25.278 -18.989 -38.049  1.00  0.88           O  
ATOM   1938  CB  SER A 130      23.222 -18.161 -41.100  1.00  0.88           C  
ATOM   1939  OG  SER A 130      21.950 -18.053 -40.494  1.00  0.88           O  
ATOM   1940  H   SER A 130      24.114 -20.690 -39.464  1.00  0.00           H  
ATOM   1941  HA  SER A 130      25.338 -18.530 -40.842  1.00  0.00           H  
ATOM   1942  HB3 SER A 130      23.066 -18.664 -42.055  1.00  0.00           H  
ATOM   1943  HB2 SER A 130      23.550 -17.236 -41.575  1.00  0.00           H  
ATOM   1944  HG  SER A 130      21.516 -18.896 -40.650  1.00  0.00           H  
ATOM   1945  N   PHE A 131      23.994 -17.224 -38.392  1.00  0.89           N  
ATOM   1946  CA  PHE A 131      24.160 -16.554 -37.112  1.00  0.89           C  
ATOM   1947  C   PHE A 131      23.184 -15.435 -37.026  1.00  0.89           C  
ATOM   1948  O   PHE A 131      22.347 -15.214 -37.917  1.00  0.89           O  
ATOM   1949  CB  PHE A 131      25.650 -15.990 -36.889  1.00  0.89           C  
ATOM   1950  CG  PHE A 131      26.035 -15.424 -35.528  1.00  0.89           C  
ATOM   1951  CD1 PHE A 131      26.137 -16.362 -34.476  1.00  0.89           C  
ATOM   1952  CD2 PHE A 131      26.376 -14.050 -35.336  1.00  0.89           C  
ATOM   1953  CE1 PHE A 131      26.429 -15.903 -33.229  1.00  0.89           C  
ATOM   1954  CE2 PHE A 131      26.746 -13.595 -34.072  1.00  0.89           C  
ATOM   1955  CZ  PHE A 131      26.800 -14.562 -33.063  1.00  0.89           C  
ATOM   1956  H   PHE A 131      23.226 -16.760 -38.855  1.00  0.00           H  
ATOM   1957  HA  PHE A 131      23.997 -17.317 -36.352  1.00  0.00           H  
ATOM   1958  HB3 PHE A 131      25.966 -15.234 -37.607  1.00  0.00           H  
ATOM   1959  HB2 PHE A 131      26.364 -16.797 -37.056  1.00  0.00           H  
ATOM   1960  HD1 PHE A 131      25.786 -17.376 -34.603  1.00  0.00           H  
ATOM   1961  HD2 PHE A 131      26.527 -13.408 -36.191  1.00  0.00           H  
ATOM   1962  HE1 PHE A 131      26.415 -16.555 -32.369  1.00  0.00           H  
ATOM   1963  HE2 PHE A 131      26.943 -12.545 -33.916  1.00  0.00           H  
ATOM   1964  HZ  PHE A 131      27.127 -14.280 -32.073  1.00  0.00           H  
ATOM   1965  N   TYR A 132      23.063 -14.805 -35.851  1.00  0.89           N  
ATOM   1966  CA  TYR A 132      22.207 -13.699 -35.414  1.00  0.89           C  
ATOM   1967  C   TYR A 132      22.309 -12.537 -36.387  1.00  0.89           C  
ATOM   1968  O   TYR A 132      23.369 -12.009 -36.645  1.00  0.89           O  
ATOM   1969  CB  TYR A 132      22.502 -13.258 -33.998  1.00  0.89           C  
ATOM   1970  CG  TYR A 132      22.470 -14.219 -32.884  1.00  0.89           C  
ATOM   1971  CD1 TYR A 132      21.364 -15.107 -32.756  1.00  0.89           C  
ATOM   1972  CD2 TYR A 132      23.493 -14.188 -31.889  1.00  0.89           C  
ATOM   1973  CE1 TYR A 132      21.405 -16.111 -31.836  1.00  0.89           C  
ATOM   1974  CE2 TYR A 132      23.452 -15.199 -30.887  1.00  0.89           C  
ATOM   1975  CZ  TYR A 132      22.426 -16.194 -30.900  1.00  0.89           C  
ATOM   1976  OH  TYR A 132      22.607 -17.267 -30.017  1.00  0.89           O  
ATOM   1977  H   TYR A 132      23.714 -15.151 -35.161  1.00  0.00           H  
ATOM   1978  HA  TYR A 132      21.132 -13.880 -35.454  1.00  0.00           H  
ATOM   1979  HB3 TYR A 132      21.953 -12.349 -33.755  1.00  0.00           H  
ATOM   1980  HB2 TYR A 132      23.531 -12.899 -34.040  1.00  0.00           H  
ATOM   1981  HD1 TYR A 132      20.550 -15.042 -33.464  1.00  0.00           H  
ATOM   1982  HD2 TYR A 132      24.203 -13.393 -31.713  1.00  0.00           H  
ATOM   1983  HE1 TYR A 132      20.750 -16.967 -31.763  1.00  0.00           H  
ATOM   1984  HE2 TYR A 132      24.253 -15.216 -30.163  1.00  0.00           H  
ATOM   1985  HH  TYR A 132      23.405 -17.041 -29.533  1.00  0.00           H  
ATOM   1986  N   ARG A 133      21.127 -12.197 -37.004  1.00  0.82           N  
ATOM   1987  CA  ARG A 133      21.060 -11.425 -38.294  1.00  0.82           C  
ATOM   1988  C   ARG A 133      21.239  -9.947 -37.920  1.00  0.82           C  
ATOM   1989  O   ARG A 133      21.517  -9.138 -38.806  1.00  0.82           O  
ATOM   1990  CB  ARG A 133      19.765 -11.741 -39.086  1.00  0.82           C  
ATOM   1991  CG  ARG A 133      19.910 -13.089 -39.746  1.00  0.82           C  
ATOM   1992  CD  ARG A 133      18.511 -13.360 -40.478  1.00  0.82           C  
ATOM   1993  NE  ARG A 133      18.565 -14.586 -41.303  1.00  0.82           N  
ATOM   1994  CZ  ARG A 133      17.518 -15.173 -41.926  1.00  0.82           C  
ATOM   1995  NH1 ARG A 133      16.280 -14.675 -41.726  1.00  0.82           N  
ATOM   1996  NH2 ARG A 133      17.774 -16.146 -42.793  1.00  0.82           N1+
ATOM   1997  H   ARG A 133      20.300 -12.603 -36.591  1.00  0.00           H  
ATOM   1998  HA  ARG A 133      21.929 -11.550 -38.939  1.00  0.00           H  
ATOM   1999  HB3 ARG A 133      19.601 -11.008 -39.875  1.00  0.00           H  
ATOM   2000  HB2 ARG A 133      18.870 -11.683 -38.467  1.00  0.00           H  
ATOM   2001  HG3 ARG A 133      19.992 -13.830 -38.951  1.00  0.00           H  
ATOM   2002  HG2 ARG A 133      20.726 -13.367 -40.412  1.00  0.00           H  
ATOM   2003  HD3 ARG A 133      18.207 -12.475 -41.036  1.00  0.00           H  
ATOM   2004  HD2 ARG A 133      17.739 -13.563 -39.736  1.00  0.00           H  
ATOM   2005  HE  ARG A 133      19.489 -14.885 -41.580  1.00  0.00           H  
ATOM   2006 HH12 ARG A 133      15.514 -15.115 -42.216  1.00  0.00           H  
ATOM   2007 HH11 ARG A 133      16.133 -13.864 -41.140  1.00  0.00           H  
ATOM   2008 HH22 ARG A 133      17.026 -16.708 -43.173  1.00  0.00           H  
ATOM   2009 HH21 ARG A 133      18.744 -16.357 -42.977  1.00  0.00           H  
ATOM   2010  N   ASN A 134      21.078  -9.590 -36.649  1.00  0.87           N  
ATOM   2011  CA  ASN A 134      21.303  -8.254 -36.086  1.00  0.87           C  
ATOM   2012  C   ASN A 134      22.775  -7.986 -35.911  1.00  0.87           C  
ATOM   2013  O   ASN A 134      23.107  -6.795 -35.959  1.00  0.87           O  
ATOM   2014  CB  ASN A 134      20.445  -8.048 -34.800  1.00  0.87           C  
ATOM   2015  CG  ASN A 134      18.972  -8.249 -35.127  1.00  0.87           C  
ATOM   2016  OD1 ASN A 134      18.527  -8.183 -36.258  1.00  0.87           O  
ATOM   2017  ND2 ASN A 134      18.091  -8.547 -34.180  1.00  0.87           N  
ATOM   2018  H   ASN A 134      20.925 -10.320 -35.969  1.00  0.00           H  
ATOM   2019  HA  ASN A 134      20.845  -7.520 -36.748  1.00  0.00           H  
ATOM   2020  HB3 ASN A 134      20.750  -7.134 -34.290  1.00  0.00           H  
ATOM   2021  HB2 ASN A 134      20.759  -8.853 -34.136  1.00  0.00           H  
ATOM   2022 HD22 ASN A 134      17.099  -8.664 -34.333  1.00  0.00           H  
ATOM   2023 HD21 ASN A 134      18.397  -8.778 -33.246  1.00  0.00           H  
ATOM   2024  N   LEU A 135      23.630  -8.956 -35.665  1.00  0.91           N  
ATOM   2025  CA  LEU A 135      25.082  -8.802 -35.421  1.00  0.91           C  
ATOM   2026  C   LEU A 135      26.006  -9.203 -36.644  1.00  0.91           C  
ATOM   2027  O   LEU A 135      25.469  -9.818 -37.631  1.00  0.91           O  
ATOM   2028  CB  LEU A 135      25.424  -9.832 -34.231  1.00  0.91           C  
ATOM   2029  CG  LEU A 135      24.667  -9.472 -32.912  1.00  0.91           C  
ATOM   2030  CD1 LEU A 135      24.647 -10.672 -31.948  1.00  0.91           C  
ATOM   2031  CD2 LEU A 135      25.244  -8.215 -32.250  1.00  0.91           C  
ATOM   2032  H   LEU A 135      23.412  -9.889 -35.986  1.00  0.00           H  
ATOM   2033  HA  LEU A 135      25.378  -7.808 -35.084  1.00  0.00           H  
ATOM   2034  HB3 LEU A 135      26.487  -9.976 -34.034  1.00  0.00           H  
ATOM   2035  HB2 LEU A 135      25.059 -10.814 -34.533  1.00  0.00           H  
ATOM   2036  HG  LEU A 135      23.611  -9.344 -33.151  1.00  0.00           H  
ATOM   2037 HD11 LEU A 135      23.727 -10.761 -31.370  1.00  0.00           H  
ATOM   2038 HD12 LEU A 135      24.966 -11.599 -32.425  1.00  0.00           H  
ATOM   2039 HD13 LEU A 135      25.372 -10.490 -31.154  1.00  0.00           H  
ATOM   2040 HD21 LEU A 135      24.482  -7.441 -32.169  1.00  0.00           H  
ATOM   2041 HD22 LEU A 135      25.646  -8.492 -31.275  1.00  0.00           H  
ATOM   2042 HD23 LEU A 135      26.154  -7.854 -32.729  1.00  0.00           H  
ATOM   2043  N   LEU A 136      27.323  -9.033 -36.540  1.00  0.92           N  
ATOM   2044  CA  LEU A 136      28.374  -9.623 -37.421  1.00  0.92           C  
ATOM   2045  C   LEU A 136      29.315 -10.255 -36.383  1.00  0.92           C  
ATOM   2046  O   LEU A 136      29.789  -9.539 -35.476  1.00  0.92           O  
ATOM   2047  CB  LEU A 136      28.976  -8.462 -38.232  1.00  0.92           C  
ATOM   2048  CG  LEU A 136      28.074  -7.793 -39.285  1.00  0.92           C  
ATOM   2049  CD1 LEU A 136      28.810  -6.560 -39.863  1.00  0.92           C  
ATOM   2050  CD2 LEU A 136      27.599  -8.736 -40.369  1.00  0.92           C  
ATOM   2051  H   LEU A 136      27.626  -8.390 -35.822  1.00  0.00           H  
ATOM   2052  HA  LEU A 136      28.024 -10.502 -37.961  1.00  0.00           H  
ATOM   2053  HB3 LEU A 136      29.817  -8.823 -38.824  1.00  0.00           H  
ATOM   2054  HB2 LEU A 136      29.335  -7.623 -37.635  1.00  0.00           H  
ATOM   2055  HG  LEU A 136      27.207  -7.468 -38.709  1.00  0.00           H  
ATOM   2056 HD11 LEU A 136      28.547  -6.235 -40.870  1.00  0.00           H  
ATOM   2057 HD12 LEU A 136      28.664  -5.630 -39.314  1.00  0.00           H  
ATOM   2058 HD13 LEU A 136      29.881  -6.753 -39.926  1.00  0.00           H  
ATOM   2059 HD21 LEU A 136      28.236  -9.619 -40.347  1.00  0.00           H  
ATOM   2060 HD22 LEU A 136      26.582  -9.096 -40.208  1.00  0.00           H  
ATOM   2061 HD23 LEU A 136      27.748  -8.444 -41.409  1.00  0.00           H  
ATOM   2062  N   TRP A 137      29.615 -11.585 -36.479  1.00  0.90           N  
ATOM   2063  CA  TRP A 137      30.729 -12.133 -35.733  1.00  0.90           C  
ATOM   2064  C   TRP A 137      31.981 -11.724 -36.485  1.00  0.90           C  
ATOM   2065  O   TRP A 137      32.083 -12.112 -37.684  1.00  0.90           O  
ATOM   2066  CB  TRP A 137      30.650 -13.633 -35.607  1.00  0.90           C  
ATOM   2067  CG  TRP A 137      31.474 -14.270 -34.470  1.00  0.90           C  
ATOM   2068  CD1 TRP A 137      32.795 -14.036 -34.106  1.00  0.90           C  
ATOM   2069  CD2 TRP A 137      31.113 -15.471 -33.671  1.00  0.90           C  
ATOM   2070  NE1 TRP A 137      33.251 -14.882 -33.159  1.00  0.90           N  
ATOM   2071  CE2 TRP A 137      32.222 -15.819 -32.851  1.00  0.90           C  
ATOM   2072  CE3 TRP A 137      29.921 -16.214 -33.511  1.00  0.90           C  
ATOM   2073  CZ2 TRP A 137      32.183 -16.981 -32.030  1.00  0.90           C  
ATOM   2074  CZ3 TRP A 137      29.826 -17.342 -32.610  1.00  0.90           C  
ATOM   2075  CH2 TRP A 137      30.973 -17.709 -31.876  1.00  0.90           C  
ATOM   2076  H   TRP A 137      29.163 -12.112 -37.213  1.00  0.00           H  
ATOM   2077  HA  TRP A 137      30.756 -11.859 -34.678  1.00  0.00           H  
ATOM   2078  HB3 TRP A 137      31.048 -14.013 -36.548  1.00  0.00           H  
ATOM   2079  HB2 TRP A 137      29.654 -14.074 -35.647  1.00  0.00           H  
ATOM   2080  HD1 TRP A 137      33.414 -13.307 -34.607  1.00  0.00           H  
ATOM   2081  HE1 TRP A 137      34.092 -14.852 -32.601  1.00  0.00           H  
ATOM   2082  HE3 TRP A 137      29.055 -16.070 -34.140  1.00  0.00           H  
ATOM   2083  HZ2 TRP A 137      33.057 -17.372 -31.531  1.00  0.00           H  
ATOM   2084  HZ3 TRP A 137      28.945 -17.967 -32.589  1.00  0.00           H  
ATOM   2085  HH2 TRP A 137      30.958 -18.681 -31.406  1.00  0.00           H  
ATOM   2086  N   LEU A 138      32.954 -10.979 -35.877  1.00  0.92           N  
ATOM   2087  CA  LEU A 138      34.211 -10.642 -36.540  1.00  0.92           C  
ATOM   2088  C   LEU A 138      35.319 -11.648 -36.205  1.00  0.92           C  
ATOM   2089  O   LEU A 138      35.943 -11.543 -35.130  1.00  0.92           O  
ATOM   2090  CB  LEU A 138      34.764  -9.206 -36.105  1.00  0.92           C  
ATOM   2091  CG  LEU A 138      33.748  -8.086 -36.290  1.00  0.92           C  
ATOM   2092  CD1 LEU A 138      34.177  -6.726 -35.760  1.00  0.92           C  
ATOM   2093  CD2 LEU A 138      33.097  -7.946 -37.639  1.00  0.92           C  
ATOM   2094  H   LEU A 138      32.921 -10.756 -34.892  1.00  0.00           H  
ATOM   2095  HA  LEU A 138      34.069 -10.623 -37.620  1.00  0.00           H  
ATOM   2096  HB3 LEU A 138      35.526  -9.050 -36.869  1.00  0.00           H  
ATOM   2097  HB2 LEU A 138      35.286  -9.325 -35.155  1.00  0.00           H  
ATOM   2098  HG  LEU A 138      32.910  -8.367 -35.652  1.00  0.00           H  
ATOM   2099 HD11 LEU A 138      33.397  -6.341 -35.102  1.00  0.00           H  
ATOM   2100 HD12 LEU A 138      35.095  -6.701 -35.173  1.00  0.00           H  
ATOM   2101 HD13 LEU A 138      34.248  -6.027 -36.593  1.00  0.00           H  
ATOM   2102 HD21 LEU A 138      33.818  -8.383 -38.330  1.00  0.00           H  
ATOM   2103 HD22 LEU A 138      32.148  -8.481 -37.656  1.00  0.00           H  
ATOM   2104 HD23 LEU A 138      32.857  -6.956 -38.027  1.00  0.00           H  
ATOM   2105  N   THR A 139      35.683 -12.448 -37.216  1.00  0.89           N  
ATOM   2106  CA  THR A 139      36.807 -13.356 -37.080  1.00  0.89           C  
ATOM   2107  C   THR A 139      37.970 -12.975 -38.075  1.00  0.89           C  
ATOM   2108  O   THR A 139      37.803 -12.142 -38.947  1.00  0.89           O  
ATOM   2109  CB  THR A 139      36.344 -14.811 -37.270  1.00  0.89           C  
ATOM   2110  OG1 THR A 139      35.729 -15.141 -38.538  1.00  0.89           O  
ATOM   2111  CG2 THR A 139      35.420 -15.329 -36.197  1.00  0.89           C  
ATOM   2112  H   THR A 139      35.015 -12.571 -37.963  1.00  0.00           H  
ATOM   2113  HA  THR A 139      37.263 -13.189 -36.104  1.00  0.00           H  
ATOM   2114  HB  THR A 139      37.218 -15.457 -37.200  1.00  0.00           H  
ATOM   2115  HG1 THR A 139      34.808 -14.887 -38.445  1.00  0.00           H  
ATOM   2116 HG21 THR A 139      34.402 -14.949 -36.291  1.00  0.00           H  
ATOM   2117 HG22 THR A 139      35.320 -16.405 -36.339  1.00  0.00           H  
ATOM   2118 HG23 THR A 139      35.849 -15.200 -35.203  1.00  0.00           H  
ATOM   2119  N   GLY A 140      39.089 -13.659 -37.947  1.00  0.88           N  
ATOM   2120  CA  GLY A 140      40.235 -13.598 -38.792  1.00  0.88           C  
ATOM   2121  C   GLY A 140      40.191 -14.814 -39.750  1.00  0.88           C  
ATOM   2122  O   GLY A 140      39.431 -15.747 -39.577  1.00  0.88           O  
ATOM   2123  H   GLY A 140      39.144 -14.243 -37.126  1.00  0.00           H  
ATOM   2124  HA3 GLY A 140      41.130 -13.617 -38.170  1.00  0.00           H  
ATOM   2125  HA2 GLY A 140      40.370 -12.649 -39.310  1.00  0.00           H  
ATOM   2126  N   LYS A 141      40.966 -14.757 -40.845  1.00  0.81           N  
ATOM   2127  CA  LYS A 141      40.979 -15.673 -42.014  1.00  0.81           C  
ATOM   2128  C   LYS A 141      41.688 -14.954 -43.117  1.00  0.81           C  
ATOM   2129  O   LYS A 141      41.086 -14.040 -43.643  1.00  0.81           O  
ATOM   2130  CB  LYS A 141      39.591 -16.177 -42.539  1.00  0.81           C  
ATOM   2131  CG  LYS A 141      39.572 -17.254 -43.665  1.00  0.81           C  
ATOM   2132  CD  LYS A 141      38.164 -17.660 -44.065  1.00  0.81           C  
ATOM   2133  CE  LYS A 141      38.267 -18.559 -45.372  1.00  0.81           C  
ATOM   2134  NZ  LYS A 141      36.985 -18.736 -46.012  1.00  0.81           N1+
ATOM   2135  H   LYS A 141      41.567 -13.948 -40.909  1.00  0.00           H  
ATOM   2136  HA  LYS A 141      41.540 -16.580 -41.793  1.00  0.00           H  
ATOM   2137  HB3 LYS A 141      39.035 -15.291 -42.847  1.00  0.00           H  
ATOM   2138  HB2 LYS A 141      38.974 -16.612 -41.754  1.00  0.00           H  
ATOM   2139  HG3 LYS A 141      39.949 -18.119 -43.121  1.00  0.00           H  
ATOM   2140  HG2 LYS A 141      40.164 -17.052 -44.558  1.00  0.00           H  
ATOM   2141  HD3 LYS A 141      37.522 -16.790 -44.195  1.00  0.00           H  
ATOM   2142  HD2 LYS A 141      37.676 -18.289 -43.320  1.00  0.00           H  
ATOM   2143  HE3 LYS A 141      38.841 -19.478 -45.256  1.00  0.00           H  
ATOM   2144  HE2 LYS A 141      38.826 -17.971 -46.099  1.00  0.00           H  
ATOM   2145  HZ1 LYS A 141      37.035 -19.244 -46.884  1.00  0.00           H  
ATOM   2146  HZ2 LYS A 141      36.354 -19.287 -45.449  1.00  0.00           H  
ATOM   2147  HZ3 LYS A 141      36.585 -17.843 -46.262  1.00  0.00           H  
ATOM   2148  N   ASN A 142      42.958 -15.287 -43.381  1.00  0.74           N  
ATOM   2149  CA  ASN A 142      43.834 -14.629 -44.306  1.00  0.74           C  
ATOM   2150  C   ASN A 142      44.061 -13.117 -43.996  1.00  0.74           C  
ATOM   2151  O   ASN A 142      43.108 -12.303 -43.888  1.00  0.74           O  
ATOM   2152  CB  ASN A 142      43.386 -14.752 -45.807  1.00  0.74           C  
ATOM   2153  CG  ASN A 142      43.276 -16.161 -46.372  1.00  0.74           C  
ATOM   2154  OD1 ASN A 142      43.003 -17.150 -45.689  1.00  0.74           O  
ATOM   2155  ND2 ASN A 142      43.452 -16.306 -47.671  1.00  0.74           N  
ATOM   2156  H   ASN A 142      43.465 -15.945 -42.806  1.00  0.00           H  
ATOM   2157  HA  ASN A 142      44.774 -15.149 -44.123  1.00  0.00           H  
ATOM   2158  HB3 ASN A 142      44.055 -14.090 -46.357  1.00  0.00           H  
ATOM   2159  HB2 ASN A 142      42.352 -14.411 -45.846  1.00  0.00           H  
ATOM   2160 HD22 ASN A 142      43.545 -17.235 -48.057  1.00  0.00           H  
ATOM   2161 HD21 ASN A 142      43.789 -15.524 -48.215  1.00  0.00           H  
ATOM   2162  N   GLY A 143      45.309 -12.704 -43.891  1.00  0.82           N  
ATOM   2163  CA  GLY A 143      45.661 -11.300 -43.734  1.00  0.82           C  
ATOM   2164  C   GLY A 143      45.681 -10.925 -42.274  1.00  0.82           C  
ATOM   2165  O   GLY A 143      45.297 -11.793 -41.452  1.00  0.82           O  
ATOM   2166  H   GLY A 143      46.075 -13.260 -44.243  1.00  0.00           H  
ATOM   2167  HA3 GLY A 143      45.113 -10.655 -44.420  1.00  0.00           H  
ATOM   2168  HA2 GLY A 143      46.706 -11.293 -44.043  1.00  0.00           H  
ATOM   2169  N   LEU A 144      45.965  -9.630 -41.980  1.00  0.83           N  
ATOM   2170  CA  LEU A 144      45.902  -9.120 -40.616  1.00  0.83           C  
ATOM   2171  C   LEU A 144      44.413  -8.842 -40.209  1.00  0.83           C  
ATOM   2172  O   LEU A 144      43.656  -8.259 -40.959  1.00  0.83           O  
ATOM   2173  CB  LEU A 144      46.865  -7.912 -40.543  1.00  0.83           C  
ATOM   2174  CG  LEU A 144      48.313  -8.237 -40.485  1.00  0.83           C  
ATOM   2175  CD1 LEU A 144      49.192  -7.015 -40.764  1.00  0.83           C  
ATOM   2176  CD2 LEU A 144      48.725  -9.020 -39.274  1.00  0.83           C  
ATOM   2177  H   LEU A 144      46.417  -9.100 -42.711  1.00  0.00           H  
ATOM   2178  HA  LEU A 144      46.347  -9.902 -40.001  1.00  0.00           H  
ATOM   2179  HB3 LEU A 144      46.448  -7.297 -39.745  1.00  0.00           H  
ATOM   2180  HB2 LEU A 144      46.719  -7.242 -41.390  1.00  0.00           H  
ATOM   2181  HG  LEU A 144      48.413  -8.899 -41.346  1.00  0.00           H  
ATOM   2182 HD11 LEU A 144      48.667  -6.263 -41.352  1.00  0.00           H  
ATOM   2183 HD12 LEU A 144      49.517  -6.539 -39.838  1.00  0.00           H  
ATOM   2184 HD13 LEU A 144      50.118  -7.171 -41.317  1.00  0.00           H  
ATOM   2185 HD21 LEU A 144      49.111  -9.999 -39.558  1.00  0.00           H  
ATOM   2186 HD22 LEU A 144      49.431  -8.462 -38.658  1.00  0.00           H  
ATOM   2187 HD23 LEU A 144      47.832  -8.959 -38.651  1.00  0.00           H  
ATOM   2188  N   TYR A 145      44.108  -9.144 -38.923  1.00  0.85           N  
ATOM   2189  CA  TYR A 145      42.829  -8.842 -38.243  1.00  0.85           C  
ATOM   2190  C   TYR A 145      42.894  -7.387 -37.783  1.00  0.85           C  
ATOM   2191  O   TYR A 145      43.891  -6.941 -37.156  1.00  0.85           O  
ATOM   2192  CB  TYR A 145      42.759  -9.746 -37.045  1.00  0.85           C  
ATOM   2193  CG  TYR A 145      41.450  -9.779 -36.218  1.00  0.85           C  
ATOM   2194  CD1 TYR A 145      41.208  -8.829 -35.173  1.00  0.85           C  
ATOM   2195  CD2 TYR A 145      40.444 -10.749 -36.426  1.00  0.85           C  
ATOM   2196  CE1 TYR A 145      39.983  -8.834 -34.483  1.00  0.85           C  
ATOM   2197  CE2 TYR A 145      39.273 -10.771 -35.667  1.00  0.85           C  
ATOM   2198  CZ  TYR A 145      38.946  -9.770 -34.758  1.00  0.85           C  
ATOM   2199  OH  TYR A 145      37.774  -9.840 -34.068  1.00  0.85           O  
ATOM   2200  H   TYR A 145      44.756  -9.733 -38.421  1.00  0.00           H  
ATOM   2201  HA  TYR A 145      41.973  -9.042 -38.888  1.00  0.00           H  
ATOM   2202  HB3 TYR A 145      43.615  -9.580 -36.391  1.00  0.00           H  
ATOM   2203  HB2 TYR A 145      42.774 -10.750 -37.469  1.00  0.00           H  
ATOM   2204  HD1 TYR A 145      41.937  -8.074 -34.915  1.00  0.00           H  
ATOM   2205  HD2 TYR A 145      40.573 -11.388 -37.288  1.00  0.00           H  
ATOM   2206  HE1 TYR A 145      39.844  -8.049 -33.754  1.00  0.00           H  
ATOM   2207  HE2 TYR A 145      38.423 -11.391 -35.909  1.00  0.00           H  
ATOM   2208  HH  TYR A 145      37.086 -10.293 -34.560  1.00  0.00           H  
ATOM   2209  N   PRO A 146      41.851  -6.599 -38.164  1.00  0.88           N  
ATOM   2210  CA  PRO A 146      41.525  -5.253 -37.536  1.00  0.88           C  
ATOM   2211  C   PRO A 146      41.280  -5.336 -36.006  1.00  0.88           C  
ATOM   2212  O   PRO A 146      40.345  -5.993 -35.588  1.00  0.88           O  
ATOM   2213  CB  PRO A 146      40.392  -4.673 -38.349  1.00  0.88           C  
ATOM   2214  CG  PRO A 146      40.266  -5.553 -39.641  1.00  0.88           C  
ATOM   2215  CD  PRO A 146      40.860  -6.936 -39.236  1.00  0.88           C  
ATOM   2216  HA  PRO A 146      42.389  -4.656 -37.826  1.00  0.00           H  
ATOM   2217  HB3 PRO A 146      40.583  -3.631 -38.605  1.00  0.00           H  
ATOM   2218  HB2 PRO A 146      39.428  -4.686 -37.840  1.00  0.00           H  
ATOM   2219  HG3 PRO A 146      40.939  -5.114 -40.376  1.00  0.00           H  
ATOM   2220  HG2 PRO A 146      39.263  -5.751 -40.021  1.00  0.00           H  
ATOM   2221  HD2 PRO A 146      40.149  -7.632 -38.791  1.00  0.00           H  
ATOM   2222  HD3 PRO A 146      41.129  -7.433 -40.169  1.00  0.00           H  
ATOM   2223  N   ASN A 147      42.152  -4.627 -35.257  1.00  0.86           N  
ATOM   2224  CA  ASN A 147      41.704  -4.204 -33.900  1.00  0.86           C  
ATOM   2225  C   ASN A 147      40.702  -3.083 -33.989  1.00  0.86           C  
ATOM   2226  O   ASN A 147      40.988  -2.083 -34.624  1.00  0.86           O  
ATOM   2227  CB  ASN A 147      42.911  -3.725 -33.040  1.00  0.86           C  
ATOM   2228  CG  ASN A 147      43.621  -5.019 -32.514  1.00  0.86           C  
ATOM   2229  OD1 ASN A 147      43.882  -6.001 -33.201  1.00  0.86           O  
ATOM   2230  ND2 ASN A 147      43.997  -4.984 -31.271  1.00  0.86           N  
ATOM   2231  H   ASN A 147      42.724  -3.968 -35.765  1.00  0.00           H  
ATOM   2232  HA  ASN A 147      41.290  -5.036 -33.330  1.00  0.00           H  
ATOM   2233  HB3 ASN A 147      42.498  -3.121 -32.232  1.00  0.00           H  
ATOM   2234  HB2 ASN A 147      43.590  -3.064 -33.578  1.00  0.00           H  
ATOM   2235 HD22 ASN A 147      44.674  -5.671 -30.969  1.00  0.00           H  
ATOM   2236 HD21 ASN A 147      43.652  -4.268 -30.648  1.00  0.00           H  
ATOM   2237  N   LEU A 148      39.508  -3.236 -33.435  1.00  0.85           N  
ATOM   2238  CA  LEU A 148      38.483  -2.195 -33.475  1.00  0.85           C  
ATOM   2239  C   LEU A 148      38.821  -0.996 -32.632  1.00  0.85           C  
ATOM   2240  O   LEU A 148      39.294  -1.159 -31.499  1.00  0.85           O  
ATOM   2241  CB  LEU A 148      37.206  -2.793 -32.924  1.00  0.85           C  
ATOM   2242  CG  LEU A 148      36.573  -4.072 -33.726  1.00  0.85           C  
ATOM   2243  CD1 LEU A 148      37.436  -5.405 -33.819  1.00  0.85           C  
ATOM   2244  CD2 LEU A 148      35.158  -4.363 -33.162  1.00  0.85           C  
ATOM   2245  H   LEU A 148      39.360  -4.063 -32.875  1.00  0.00           H  
ATOM   2246  HA  LEU A 148      38.324  -1.930 -34.520  1.00  0.00           H  
ATOM   2247  HB3 LEU A 148      36.450  -2.010 -32.865  1.00  0.00           H  
ATOM   2248  HB2 LEU A 148      37.380  -3.066 -31.884  1.00  0.00           H  
ATOM   2249  HG  LEU A 148      36.424  -3.650 -34.720  1.00  0.00           H  
ATOM   2250 HD11 LEU A 148      36.961  -6.367 -34.014  1.00  0.00           H  
ATOM   2251 HD12 LEU A 148      38.146  -5.397 -34.647  1.00  0.00           H  
ATOM   2252 HD13 LEU A 148      37.996  -5.593 -32.902  1.00  0.00           H  
ATOM   2253 HD21 LEU A 148      35.228  -5.384 -32.787  1.00  0.00           H  
ATOM   2254 HD22 LEU A 148      35.069  -3.754 -32.262  1.00  0.00           H  
ATOM   2255 HD23 LEU A 148      34.368  -4.223 -33.900  1.00  0.00           H  
ATOM   2256  N   SER A 149      38.568   0.197 -33.130  1.00  0.88           N  
ATOM   2257  CA  SER A 149      38.659   1.495 -32.479  1.00  0.88           C  
ATOM   2258  C   SER A 149      37.855   2.558 -33.298  1.00  0.88           C  
ATOM   2259  O   SER A 149      38.451   3.268 -34.137  1.00  0.88           O  
ATOM   2260  CB  SER A 149      40.176   1.816 -32.146  1.00  0.88           C  
ATOM   2261  OG  SER A 149      40.465   3.178 -31.732  1.00  0.88           O  
ATOM   2262  H   SER A 149      38.309   0.280 -34.102  1.00  0.00           H  
ATOM   2263  HA  SER A 149      38.294   1.450 -31.453  1.00  0.00           H  
ATOM   2264  HB3 SER A 149      40.829   1.633 -33.000  1.00  0.00           H  
ATOM   2265  HB2 SER A 149      40.545   1.269 -31.279  1.00  0.00           H  
ATOM   2266  HG  SER A 149      40.524   3.158 -30.774  1.00  0.00           H  
ATOM   2267  N   LYS A 150      36.502   2.470 -33.167  1.00  0.84           N  
ATOM   2268  CA  LYS A 150      35.532   3.226 -34.019  1.00  0.84           C  
ATOM   2269  C   LYS A 150      34.345   3.774 -33.101  1.00  0.84           C  
ATOM   2270  O   LYS A 150      34.238   3.421 -31.941  1.00  0.84           O  
ATOM   2271  CB  LYS A 150      35.205   2.221 -35.168  1.00  0.84           C  
ATOM   2272  CG  LYS A 150      34.001   2.486 -36.059  1.00  0.84           C  
ATOM   2273  CD  LYS A 150      33.954   1.597 -37.341  1.00  0.84           C  
ATOM   2274  CE  LYS A 150      35.085   1.847 -38.328  1.00  0.84           C  
ATOM   2275  NZ  LYS A 150      34.904   1.132 -39.599  1.00  0.84           N1+
ATOM   2276  H   LYS A 150      36.117   1.772 -32.547  1.00  0.00           H  
ATOM   2277  HA  LYS A 150      36.052   4.116 -34.371  1.00  0.00           H  
ATOM   2278  HB3 LYS A 150      35.023   1.255 -34.698  1.00  0.00           H  
ATOM   2279  HB2 LYS A 150      36.129   2.203 -35.745  1.00  0.00           H  
ATOM   2280  HG3 LYS A 150      34.060   3.533 -36.353  1.00  0.00           H  
ATOM   2281  HG2 LYS A 150      33.097   2.408 -35.455  1.00  0.00           H  
ATOM   2282  HD3 LYS A 150      33.011   1.699 -37.878  1.00  0.00           H  
ATOM   2283  HD2 LYS A 150      34.003   0.566 -36.991  1.00  0.00           H  
ATOM   2284  HE3 LYS A 150      36.020   1.635 -37.809  1.00  0.00           H  
ATOM   2285  HE2 LYS A 150      35.158   2.923 -38.484  1.00  0.00           H  
ATOM   2286  HZ1 LYS A 150      34.610   0.177 -39.457  1.00  0.00           H  
ATOM   2287  HZ2 LYS A 150      34.204   1.616 -40.142  1.00  0.00           H  
ATOM   2288  HZ3 LYS A 150      35.824   1.089 -40.014  1.00  0.00           H  
ATOM   2289  N   SER A 151      33.529   4.712 -33.669  1.00  0.88           N  
ATOM   2290  CA  SER A 151      32.435   5.245 -32.874  1.00  0.88           C  
ATOM   2291  C   SER A 151      31.348   5.709 -33.795  1.00  0.88           C  
ATOM   2292  O   SER A 151      31.506   5.943 -35.044  1.00  0.88           O  
ATOM   2293  CB  SER A 151      33.095   6.418 -32.019  1.00  0.88           C  
ATOM   2294  OG  SER A 151      33.468   7.504 -32.769  1.00  0.88           O  
ATOM   2295  H   SER A 151      33.724   5.004 -34.616  1.00  0.00           H  
ATOM   2296  HA  SER A 151      31.969   4.455 -32.285  1.00  0.00           H  
ATOM   2297  HB3 SER A 151      33.931   6.076 -31.409  1.00  0.00           H  
ATOM   2298  HB2 SER A 151      32.450   6.939 -31.312  1.00  0.00           H  
ATOM   2299  HG  SER A 151      34.389   7.340 -32.986  1.00  0.00           H  
ATOM   2300  N   TYR A 152      30.112   5.609 -33.241  1.00  0.89           N  
ATOM   2301  CA  TYR A 152      28.893   6.147 -33.900  1.00  0.89           C  
ATOM   2302  C   TYR A 152      28.313   7.224 -33.053  1.00  0.89           C  
ATOM   2303  O   TYR A 152      28.006   6.937 -31.873  1.00  0.89           O  
ATOM   2304  CB  TYR A 152      27.813   4.916 -34.057  1.00  0.89           C  
ATOM   2305  CG  TYR A 152      26.424   5.267 -34.540  1.00  0.89           C  
ATOM   2306  CD1 TYR A 152      26.263   5.615 -35.871  1.00  0.89           C  
ATOM   2307  CD2 TYR A 152      25.382   5.382 -33.635  1.00  0.89           C  
ATOM   2308  CE1 TYR A 152      25.054   6.029 -36.342  1.00  0.89           C  
ATOM   2309  CE2 TYR A 152      24.105   5.896 -34.060  1.00  0.89           C  
ATOM   2310  CZ  TYR A 152      23.951   6.261 -35.445  1.00  0.89           C  
ATOM   2311  OH  TYR A 152      22.734   6.668 -35.942  1.00  0.89           O  
ATOM   2312  H   TYR A 152      30.137   5.646 -32.232  1.00  0.00           H  
ATOM   2313  HA  TYR A 152      29.181   6.436 -34.911  1.00  0.00           H  
ATOM   2314  HB3 TYR A 152      27.883   4.271 -33.182  1.00  0.00           H  
ATOM   2315  HB2 TYR A 152      28.272   4.238 -34.777  1.00  0.00           H  
ATOM   2316  HD1 TYR A 152      27.065   5.586 -36.594  1.00  0.00           H  
ATOM   2317  HD2 TYR A 152      25.480   5.062 -32.608  1.00  0.00           H  
ATOM   2318  HE1 TYR A 152      24.868   6.166 -37.397  1.00  0.00           H  
ATOM   2319  HE2 TYR A 152      23.296   5.998 -33.351  1.00  0.00           H  
ATOM   2320  HH  TYR A 152      22.641   6.416 -36.864  1.00  0.00           H  
ATOM   2321  N   ALA A 153      28.305   8.490 -33.509  1.00  0.91           N  
ATOM   2322  CA  ALA A 153      27.389   9.463 -32.921  1.00  0.91           C  
ATOM   2323  C   ALA A 153      25.928   9.157 -33.357  1.00  0.91           C  
ATOM   2324  O   ALA A 153      25.717   8.717 -34.467  1.00  0.91           O  
ATOM   2325  CB  ALA A 153      27.794  10.927 -33.499  1.00  0.91           C  
ATOM   2326  H   ALA A 153      28.694   8.676 -34.422  1.00  0.00           H  
ATOM   2327  HA  ALA A 153      27.452   9.487 -31.833  1.00  0.00           H  
ATOM   2328  HB1 ALA A 153      27.430  11.024 -34.522  1.00  0.00           H  
ATOM   2329  HB2 ALA A 153      27.236  11.727 -33.012  1.00  0.00           H  
ATOM   2330  HB3 ALA A 153      28.879  10.943 -33.603  1.00  0.00           H  
ATOM   2331  N   ASN A 154      24.957   9.547 -32.505  1.00  0.87           N  
ATOM   2332  CA  ASN A 154      23.498   9.350 -32.733  1.00  0.87           C  
ATOM   2333  C   ASN A 154      22.971  10.247 -33.838  1.00  0.87           C  
ATOM   2334  O   ASN A 154      22.448  11.313 -33.469  1.00  0.87           O  
ATOM   2335  CB  ASN A 154      22.626   9.274 -31.409  1.00  0.87           C  
ATOM   2336  CG  ASN A 154      21.203   8.787 -31.626  1.00  0.87           C  
ATOM   2337  OD1 ASN A 154      20.715   8.517 -32.690  1.00  0.87           O  
ATOM   2338  ND2 ASN A 154      20.617   8.629 -30.454  1.00  0.87           N  
ATOM   2339  H   ASN A 154      25.225  10.011 -31.648  1.00  0.00           H  
ATOM   2340  HA  ASN A 154      23.426   8.353 -33.168  1.00  0.00           H  
ATOM   2341  HB3 ASN A 154      22.470  10.277 -31.012  1.00  0.00           H  
ATOM   2342  HB2 ASN A 154      23.079   8.734 -30.578  1.00  0.00           H  
ATOM   2343 HD22 ASN A 154      19.717   8.194 -30.307  1.00  0.00           H  
ATOM   2344 HD21 ASN A 154      21.054   8.907 -29.586  1.00  0.00           H  
ATOM   2345  N   ASN A 155      22.998   9.749 -35.087  1.00  0.84           N  
ATOM   2346  CA  ASN A 155      22.564  10.444 -36.311  1.00  0.84           C  
ATOM   2347  C   ASN A 155      21.129  10.247 -36.719  1.00  0.84           C  
ATOM   2348  O   ASN A 155      20.538  11.146 -37.384  1.00  0.84           O  
ATOM   2349  CB  ASN A 155      23.477   9.901 -37.572  1.00  0.84           C  
ATOM   2350  CG  ASN A 155      24.921  10.383 -37.633  1.00  0.84           C  
ATOM   2351  OD1 ASN A 155      25.399  11.327 -36.969  1.00  0.84           O  
ATOM   2352  ND2 ASN A 155      25.698   9.588 -38.256  1.00  0.84           N  
ATOM   2353  H   ASN A 155      23.602   8.949 -35.208  1.00  0.00           H  
ATOM   2354  HA  ASN A 155      22.896  11.473 -36.180  1.00  0.00           H  
ATOM   2355  HB3 ASN A 155      22.997  10.197 -38.505  1.00  0.00           H  
ATOM   2356  HB2 ASN A 155      23.556   8.814 -37.592  1.00  0.00           H  
ATOM   2357 HD22 ASN A 155      26.675   9.842 -38.255  1.00  0.00           H  
ATOM   2358 HD21 ASN A 155      25.362   8.884 -38.898  1.00  0.00           H  
ATOM   2359  N   LYS A 156      20.551   9.120 -36.219  1.00  0.81           N  
ATOM   2360  CA  LYS A 156      19.140   8.766 -36.256  1.00  0.81           C  
ATOM   2361  C   LYS A 156      18.294   9.773 -35.417  1.00  0.81           C  
ATOM   2362  O   LYS A 156      17.172  10.072 -35.858  1.00  0.81           O  
ATOM   2363  CB  LYS A 156      19.048   7.310 -35.723  1.00  0.81           C  
ATOM   2364  CG  LYS A 156      17.581   6.844 -35.716  1.00  0.81           C  
ATOM   2365  CD  LYS A 156      16.872   6.901 -37.015  1.00  0.81           C  
ATOM   2366  CE  LYS A 156      17.616   6.259 -38.204  1.00  0.81           C  
ATOM   2367  NZ  LYS A 156      16.754   6.115 -39.380  1.00  0.81           N1+
ATOM   2368  H   LYS A 156      21.032   8.436 -35.652  1.00  0.00           H  
ATOM   2369  HA  LYS A 156      18.861   8.931 -37.297  1.00  0.00           H  
ATOM   2370  HB3 LYS A 156      19.373   7.291 -34.683  1.00  0.00           H  
ATOM   2371  HB2 LYS A 156      19.587   6.455 -36.131  1.00  0.00           H  
ATOM   2372  HG3 LYS A 156      17.033   7.297 -34.889  1.00  0.00           H  
ATOM   2373  HG2 LYS A 156      17.631   5.772 -35.525  1.00  0.00           H  
ATOM   2374  HD3 LYS A 156      16.627   7.895 -37.389  1.00  0.00           H  
ATOM   2375  HD2 LYS A 156      15.906   6.432 -36.828  1.00  0.00           H  
ATOM   2376  HE3 LYS A 156      17.959   5.267 -37.910  1.00  0.00           H  
ATOM   2377  HE2 LYS A 156      18.443   6.882 -38.546  1.00  0.00           H  
ATOM   2378  HZ1 LYS A 156      16.038   5.420 -39.227  1.00  0.00           H  
ATOM   2379  HZ2 LYS A 156      16.418   7.017 -39.685  1.00  0.00           H  
ATOM   2380  HZ3 LYS A 156      17.340   5.788 -40.135  1.00  0.00           H  
ATOM   2381  N   GLU A 157      18.889  10.375 -34.363  1.00  0.79           N  
ATOM   2382  CA  GLU A 157      18.411  11.252 -33.302  1.00  0.79           C  
ATOM   2383  C   GLU A 157      17.077  10.712 -32.740  1.00  0.79           C  
ATOM   2384  O   GLU A 157      16.065  11.406 -32.530  1.00  0.79           O  
ATOM   2385  CB  GLU A 157      18.283  12.727 -33.901  1.00  0.79           C  
ATOM   2386  CG  GLU A 157      19.423  13.053 -34.853  1.00  0.79           C  
ATOM   2387  CD  GLU A 157      19.494  14.590 -35.003  1.00  0.79           C  
ATOM   2388  OE1 GLU A 157      18.581  15.198 -35.604  1.00  0.79           O  
ATOM   2389  OE2 GLU A 157      20.457  15.166 -34.414  1.00  0.79           O1-
ATOM   2390  H   GLU A 157      19.830  10.032 -34.232  1.00  0.00           H  
ATOM   2391  HA  GLU A 157      19.185  11.116 -32.547  1.00  0.00           H  
ATOM   2392  HB3 GLU A 157      18.290  13.473 -33.106  1.00  0.00           H  
ATOM   2393  HB2 GLU A 157      17.333  12.910 -34.403  1.00  0.00           H  
ATOM   2394  HG3 GLU A 157      19.264  12.658 -35.857  1.00  0.00           H  
ATOM   2395  HG2 GLU A 157      20.386  12.624 -34.577  1.00  0.00           H  
ATOM   2396  N   LYS A 158      17.205   9.431 -32.297  1.00  0.81           N  
ATOM   2397  CA  LYS A 158      16.112   8.773 -31.570  1.00  0.81           C  
ATOM   2398  C   LYS A 158      16.726   8.013 -30.378  1.00  0.81           C  
ATOM   2399  O   LYS A 158      17.957   7.946 -30.182  1.00  0.81           O  
ATOM   2400  CB  LYS A 158      15.383   7.762 -32.457  1.00  0.81           C  
ATOM   2401  CG  LYS A 158      14.632   8.420 -33.659  1.00  0.81           C  
ATOM   2402  CD  LYS A 158      13.464   9.313 -33.236  1.00  0.81           C  
ATOM   2403  CE  LYS A 158      12.539   9.431 -34.472  1.00  0.81           C  
ATOM   2404  NZ  LYS A 158      11.324  10.213 -34.185  1.00  0.81           N1+
ATOM   2405  H   LYS A 158      18.098   8.963 -32.234  1.00  0.00           H  
ATOM   2406  HA  LYS A 158      15.401   9.537 -31.256  1.00  0.00           H  
ATOM   2407  HB3 LYS A 158      14.772   7.055 -31.895  1.00  0.00           H  
ATOM   2408  HB2 LYS A 158      16.179   7.193 -32.938  1.00  0.00           H  
ATOM   2409  HG3 LYS A 158      14.297   7.639 -34.342  1.00  0.00           H  
ATOM   2410  HG2 LYS A 158      15.448   8.937 -34.164  1.00  0.00           H  
ATOM   2411  HD3 LYS A 158      13.794  10.286 -32.870  1.00  0.00           H  
ATOM   2412  HD2 LYS A 158      12.977   8.940 -32.335  1.00  0.00           H  
ATOM   2413  HE3 LYS A 158      12.314   8.447 -34.883  1.00  0.00           H  
ATOM   2414  HE2 LYS A 158      13.004   9.990 -35.285  1.00  0.00           H  
ATOM   2415  HZ1 LYS A 158      11.578  10.994 -33.597  1.00  0.00           H  
ATOM   2416  HZ2 LYS A 158      10.938  10.589 -35.039  1.00  0.00           H  
ATOM   2417  HZ3 LYS A 158      10.584   9.723 -33.703  1.00  0.00           H  
ATOM   2418  N   GLU A 159      15.842   7.425 -29.511  1.00  0.85           N  
ATOM   2419  CA  GLU A 159      16.184   6.429 -28.456  1.00  0.85           C  
ATOM   2420  C   GLU A 159      16.552   5.099 -29.183  1.00  0.85           C  
ATOM   2421  O   GLU A 159      15.687   4.338 -29.563  1.00  0.85           O  
ATOM   2422  CB  GLU A 159      14.963   6.295 -27.461  1.00  0.85           C  
ATOM   2423  CG  GLU A 159      14.876   7.719 -26.778  1.00  0.85           C  
ATOM   2424  CD  GLU A 159      13.665   7.786 -25.764  1.00  0.85           C  
ATOM   2425  OE1 GLU A 159      13.971   8.193 -24.639  1.00  0.85           O  
ATOM   2426  OE2 GLU A 159      12.546   7.320 -26.065  1.00  0.85           O1-
ATOM   2427  H   GLU A 159      14.860   7.529 -29.720  1.00  0.00           H  
ATOM   2428  HA  GLU A 159      17.074   6.749 -27.914  1.00  0.00           H  
ATOM   2429  HB3 GLU A 159      15.151   5.574 -26.666  1.00  0.00           H  
ATOM   2430  HB2 GLU A 159      14.030   5.967 -27.919  1.00  0.00           H  
ATOM   2431  HG3 GLU A 159      14.705   8.493 -27.526  1.00  0.00           H  
ATOM   2432  HG2 GLU A 159      15.810   8.067 -26.338  1.00  0.00           H  
ATOM   2433  N   VAL A 160      17.839   4.962 -29.438  1.00  0.92           N  
ATOM   2434  CA  VAL A 160      18.511   3.910 -30.227  1.00  0.92           C  
ATOM   2435  C   VAL A 160      19.053   2.870 -29.180  1.00  0.92           C  
ATOM   2436  O   VAL A 160      20.104   3.116 -28.624  1.00  0.92           O  
ATOM   2437  CB  VAL A 160      19.722   4.443 -31.108  1.00  0.92           C  
ATOM   2438  CG1 VAL A 160      20.783   3.403 -31.741  1.00  0.92           C  
ATOM   2439  CG2 VAL A 160      19.189   5.378 -32.315  1.00  0.92           C  
ATOM   2440  H   VAL A 160      18.404   5.758 -29.179  1.00  0.00           H  
ATOM   2441  HA  VAL A 160      17.831   3.466 -30.955  1.00  0.00           H  
ATOM   2442  HB  VAL A 160      20.279   5.156 -30.500  1.00  0.00           H  
ATOM   2443 HG11 VAL A 160      21.386   2.740 -31.122  1.00  0.00           H  
ATOM   2444 HG12 VAL A 160      20.087   2.815 -32.339  1.00  0.00           H  
ATOM   2445 HG13 VAL A 160      21.511   3.876 -32.400  1.00  0.00           H  
ATOM   2446 HG21 VAL A 160      18.385   6.085 -32.110  1.00  0.00           H  
ATOM   2447 HG22 VAL A 160      19.993   6.016 -32.680  1.00  0.00           H  
ATOM   2448 HG23 VAL A 160      18.769   4.854 -33.174  1.00  0.00           H  
ATOM   2449  N   LEU A 161      18.419   1.698 -29.146  1.00  0.91           N  
ATOM   2450  CA  LEU A 161      18.843   0.505 -28.392  1.00  0.91           C  
ATOM   2451  C   LEU A 161      19.889  -0.278 -29.268  1.00  0.91           C  
ATOM   2452  O   LEU A 161      19.646  -0.709 -30.376  1.00  0.91           O  
ATOM   2453  CB  LEU A 161      17.596  -0.343 -28.147  1.00  0.91           C  
ATOM   2454  CG  LEU A 161      17.889  -1.714 -27.571  1.00  0.91           C  
ATOM   2455  CD1 LEU A 161      18.451  -1.629 -26.106  1.00  0.91           C  
ATOM   2456  CD2 LEU A 161      16.592  -2.534 -27.570  1.00  0.91           C  
ATOM   2457  H   LEU A 161      17.651   1.600 -29.795  1.00  0.00           H  
ATOM   2458  HA  LEU A 161      19.387   0.837 -27.508  1.00  0.00           H  
ATOM   2459  HB3 LEU A 161      17.071  -0.358 -29.102  1.00  0.00           H  
ATOM   2460  HB2 LEU A 161      16.928   0.150 -27.440  1.00  0.00           H  
ATOM   2461  HG  LEU A 161      18.595  -2.205 -28.240  1.00  0.00           H  
ATOM   2462 HD11 LEU A 161      19.423  -2.102 -25.966  1.00  0.00           H  
ATOM   2463 HD12 LEU A 161      18.603  -0.602 -25.774  1.00  0.00           H  
ATOM   2464 HD13 LEU A 161      17.798  -2.130 -25.391  1.00  0.00           H  
ATOM   2465 HD21 LEU A 161      16.004  -2.303 -26.681  1.00  0.00           H  
ATOM   2466 HD22 LEU A 161      16.073  -2.371 -28.514  1.00  0.00           H  
ATOM   2467 HD23 LEU A 161      16.748  -3.612 -27.610  1.00  0.00           H  
ATOM   2468  N   VAL A 162      21.044  -0.470 -28.624  1.00  0.94           N  
ATOM   2469  CA  VAL A 162      22.120  -1.308 -29.106  1.00  0.94           C  
ATOM   2470  C   VAL A 162      22.328  -2.513 -28.229  1.00  0.94           C  
ATOM   2471  O   VAL A 162      21.984  -2.558 -27.076  1.00  0.94           O  
ATOM   2472  CB  VAL A 162      23.400  -0.463 -29.220  1.00  0.94           C  
ATOM   2473  CG1 VAL A 162      24.559  -1.191 -29.952  1.00  0.94           C  
ATOM   2474  CG2 VAL A 162      23.186   0.918 -29.890  1.00  0.94           C  
ATOM   2475  H   VAL A 162      20.918  -0.397 -27.624  1.00  0.00           H  
ATOM   2476  HA  VAL A 162      21.865  -1.628 -30.116  1.00  0.00           H  
ATOM   2477  HB  VAL A 162      23.874  -0.256 -28.260  1.00  0.00           H  
ATOM   2478 HG11 VAL A 162      24.895  -2.087 -29.430  1.00  0.00           H  
ATOM   2479 HG12 VAL A 162      24.234  -1.537 -30.933  1.00  0.00           H  
ATOM   2480 HG13 VAL A 162      25.457  -0.581 -30.052  1.00  0.00           H  
ATOM   2481 HG21 VAL A 162      22.540   1.587 -29.320  1.00  0.00           H  
ATOM   2482 HG22 VAL A 162      24.074   1.483 -30.173  1.00  0.00           H  
ATOM   2483 HG23 VAL A 162      22.515   0.709 -30.723  1.00  0.00           H  
ATOM   2484  N   LEU A 163      22.935  -3.605 -28.848  1.00  0.93           N  
ATOM   2485  CA  LEU A 163      23.289  -4.875 -28.305  1.00  0.93           C  
ATOM   2486  C   LEU A 163      24.678  -5.204 -28.863  1.00  0.93           C  
ATOM   2487  O   LEU A 163      25.029  -4.689 -29.955  1.00  0.93           O  
ATOM   2488  CB  LEU A 163      22.209  -5.873 -28.692  1.00  0.93           C  
ATOM   2489  CG  LEU A 163      22.422  -6.631 -30.027  1.00  0.93           C  
ATOM   2490  CD1 LEU A 163      21.630  -7.947 -30.129  1.00  0.93           C  
ATOM   2491  CD2 LEU A 163      22.226  -5.819 -31.292  1.00  0.93           C  
ATOM   2492  H   LEU A 163      23.408  -3.434 -29.724  1.00  0.00           H  
ATOM   2493  HA  LEU A 163      23.443  -4.700 -27.240  1.00  0.00           H  
ATOM   2494  HB3 LEU A 163      21.289  -5.290 -28.653  1.00  0.00           H  
ATOM   2495  HB2 LEU A 163      22.245  -6.612 -27.893  1.00  0.00           H  
ATOM   2496  HG  LEU A 163      23.453  -6.965 -30.142  1.00  0.00           H  
ATOM   2497 HD11 LEU A 163      22.134  -8.647 -30.796  1.00  0.00           H  
ATOM   2498 HD12 LEU A 163      21.424  -8.360 -29.142  1.00  0.00           H  
ATOM   2499 HD13 LEU A 163      20.652  -7.843 -30.600  1.00  0.00           H  
ATOM   2500 HD21 LEU A 163      22.015  -4.760 -31.141  1.00  0.00           H  
ATOM   2501 HD22 LEU A 163      23.042  -5.872 -32.014  1.00  0.00           H  
ATOM   2502 HD23 LEU A 163      21.448  -6.197 -31.956  1.00  0.00           H  
ATOM   2503  N   TRP A 164      25.325  -6.181 -28.358  1.00  0.93           N  
ATOM   2504  CA  TRP A 164      26.573  -6.680 -28.823  1.00  0.93           C  
ATOM   2505  C   TRP A 164      26.725  -7.991 -28.005  1.00  0.93           C  
ATOM   2506  O   TRP A 164      26.241  -8.133 -26.897  1.00  0.93           O  
ATOM   2507  CB  TRP A 164      27.765  -5.635 -28.624  1.00  0.93           C  
ATOM   2508  CG  TRP A 164      28.185  -5.340 -27.191  1.00  0.93           C  
ATOM   2509  CD1 TRP A 164      29.088  -6.089 -26.486  1.00  0.93           C  
ATOM   2510  CD2 TRP A 164      27.639  -4.292 -26.323  1.00  0.93           C  
ATOM   2511  NE1 TRP A 164      29.263  -5.431 -25.290  1.00  0.93           N  
ATOM   2512  CE2 TRP A 164      28.401  -4.338 -25.083  1.00  0.93           C  
ATOM   2513  CE3 TRP A 164      26.640  -3.269 -26.475  1.00  0.93           C  
ATOM   2514  CZ2 TRP A 164      28.058  -3.453 -23.978  1.00  0.93           C  
ATOM   2515  CZ3 TRP A 164      26.376  -2.367 -25.431  1.00  0.93           C  
ATOM   2516  CH2 TRP A 164      27.087  -2.346 -24.208  1.00  0.93           C  
ATOM   2517  H   TRP A 164      25.017  -6.588 -27.486  1.00  0.00           H  
ATOM   2518  HA  TRP A 164      26.478  -7.013 -29.857  1.00  0.00           H  
ATOM   2519  HB3 TRP A 164      27.596  -4.695 -29.148  1.00  0.00           H  
ATOM   2520  HB2 TRP A 164      28.619  -6.005 -29.192  1.00  0.00           H  
ATOM   2521  HD1 TRP A 164      29.487  -7.032 -26.832  1.00  0.00           H  
ATOM   2522  HE1 TRP A 164      29.907  -5.683 -24.554  1.00  0.00           H  
ATOM   2523  HE3 TRP A 164      26.064  -3.149 -27.381  1.00  0.00           H  
ATOM   2524  HZ2 TRP A 164      28.588  -3.711 -23.073  1.00  0.00           H  
ATOM   2525  HZ3 TRP A 164      25.536  -1.693 -25.518  1.00  0.00           H  
ATOM   2526  HH2 TRP A 164      26.788  -1.678 -23.414  1.00  0.00           H  
ATOM   2527  N   GLY A 165      27.523  -8.890 -28.528  1.00  0.96           N  
ATOM   2528  CA  GLY A 165      27.975 -10.134 -27.904  1.00  0.96           C  
ATOM   2529  C   GLY A 165      29.497  -9.970 -27.689  1.00  0.96           C  
ATOM   2530  O   GLY A 165      30.175  -9.475 -28.585  1.00  0.96           O  
ATOM   2531  H   GLY A 165      27.976  -8.773 -29.424  1.00  0.00           H  
ATOM   2532  HA3 GLY A 165      27.810 -10.868 -28.693  1.00  0.00           H  
ATOM   2533  HA2 GLY A 165      27.400 -10.369 -27.009  1.00  0.00           H  
ATOM   2534  N   VAL A 166      30.006 -10.557 -26.581  1.00  0.93           N  
ATOM   2535  CA  VAL A 166      31.386 -10.694 -26.282  1.00  0.93           C  
ATOM   2536  C   VAL A 166      31.620 -12.278 -26.284  1.00  0.93           C  
ATOM   2537  O   VAL A 166      31.021 -12.932 -25.460  1.00  0.93           O  
ATOM   2538  CB  VAL A 166      31.789 -10.066 -24.926  1.00  0.93           C  
ATOM   2539  CG1 VAL A 166      33.243 -10.272 -24.502  1.00  0.93           C  
ATOM   2540  CG2 VAL A 166      31.507  -8.522 -24.862  1.00  0.93           C  
ATOM   2541  H   VAL A 166      29.383 -11.093 -25.994  1.00  0.00           H  
ATOM   2542  HA  VAL A 166      32.048 -10.248 -27.025  1.00  0.00           H  
ATOM   2543  HB  VAL A 166      31.172 -10.597 -24.201  1.00  0.00           H  
ATOM   2544 HG11 VAL A 166      33.562 -11.277 -24.778  1.00  0.00           H  
ATOM   2545 HG12 VAL A 166      33.922  -9.490 -24.843  1.00  0.00           H  
ATOM   2546 HG13 VAL A 166      33.257 -10.206 -23.414  1.00  0.00           H  
ATOM   2547 HG21 VAL A 166      31.845  -8.094 -23.918  1.00  0.00           H  
ATOM   2548 HG22 VAL A 166      31.904  -7.927 -25.684  1.00  0.00           H  
ATOM   2549 HG23 VAL A 166      30.431  -8.344 -24.868  1.00  0.00           H  
ATOM   2550  N   HIS A 167      32.422 -12.846 -27.200  1.00  0.91           N  
ATOM   2551  CA  HIS A 167      32.720 -14.357 -27.206  1.00  0.91           C  
ATOM   2552  C   HIS A 167      33.682 -14.622 -25.960  1.00  0.91           C  
ATOM   2553  O   HIS A 167      34.783 -13.980 -25.847  1.00  0.91           O  
ATOM   2554  CB  HIS A 167      33.453 -14.836 -28.469  1.00  0.91           C  
ATOM   2555  CG  HIS A 167      33.499 -16.290 -28.605  1.00  0.91           C  
ATOM   2556  ND1 HIS A 167      34.727 -16.935 -28.852  1.00  0.91           N  
ATOM   2557  CD2 HIS A 167      32.505 -17.216 -28.599  1.00  0.91           C  
ATOM   2558  CE1 HIS A 167      34.449 -18.206 -28.976  1.00  0.91           C  
ATOM   2559  NE2 HIS A 167      33.146 -18.466 -28.921  1.00  0.91           N  
ATOM   2560  H   HIS A 167      33.025 -12.311 -27.807  1.00  0.00           H  
ATOM   2561  HA  HIS A 167      31.801 -14.935 -27.113  1.00  0.00           H  
ATOM   2562  HB3 HIS A 167      34.522 -14.639 -28.385  1.00  0.00           H  
ATOM   2563  HB2 HIS A 167      33.173 -14.306 -29.379  1.00  0.00           H  
ATOM   2564  HD2 HIS A 167      31.430 -17.167 -28.504  1.00  0.00           H  
ATOM   2565  HE1 HIS A 167      35.227 -18.946 -29.087  1.00  0.00           H  
ATOM   2566  HE2 HIS A 167      32.743 -19.390 -28.988  1.00  0.00           H  
ATOM   2567  N   HIS A 168      33.422 -15.777 -25.261  1.00  0.87           N  
ATOM   2568  CA  HIS A 168      34.358 -16.421 -24.255  1.00  0.87           C  
ATOM   2569  C   HIS A 168      34.812 -17.769 -24.809  1.00  0.87           C  
ATOM   2570  O   HIS A 168      34.009 -18.694 -24.644  1.00  0.87           O  
ATOM   2571  CB  HIS A 168      33.602 -16.535 -22.890  1.00  0.87           C  
ATOM   2572  CG  HIS A 168      33.531 -15.268 -22.110  1.00  0.87           C  
ATOM   2573  ND1 HIS A 168      33.967 -15.227 -20.775  1.00  0.87           N  
ATOM   2574  CD2 HIS A 168      32.990 -14.012 -22.405  1.00  0.87           C  
ATOM   2575  CE1 HIS A 168      33.745 -14.032 -20.322  1.00  0.87           C  
ATOM   2576  NE2 HIS A 168      33.282 -13.286 -21.299  1.00  0.87           N  
ATOM   2577  H   HIS A 168      32.611 -16.335 -25.487  1.00  0.00           H  
ATOM   2578  HA  HIS A 168      35.229 -15.792 -24.072  1.00  0.00           H  
ATOM   2579  HB3 HIS A 168      34.119 -17.255 -22.256  1.00  0.00           H  
ATOM   2580  HB2 HIS A 168      32.569 -16.877 -22.943  1.00  0.00           H  
ATOM   2581  HD2 HIS A 168      32.549 -13.649 -23.322  1.00  0.00           H  
ATOM   2582  HE1 HIS A 168      33.963 -13.669 -19.328  1.00  0.00           H  
ATOM   2583  HE2 HIS A 168      32.939 -12.362 -21.081  1.00  0.00           H  
ATOM   2584  N   PRO A 169      36.077 -17.986 -25.254  1.00  0.89           N  
ATOM   2585  CA  PRO A 169      36.566 -19.330 -25.685  1.00  0.89           C  
ATOM   2586  C   PRO A 169      36.527 -20.412 -24.561  1.00  0.89           C  
ATOM   2587  O   PRO A 169      36.482 -20.092 -23.376  1.00  0.89           O  
ATOM   2588  CB  PRO A 169      37.950 -18.948 -26.165  1.00  0.89           C  
ATOM   2589  CG  PRO A 169      37.863 -17.533 -26.687  1.00  0.89           C  
ATOM   2590  CD  PRO A 169      37.020 -16.920 -25.603  1.00  0.89           C  
ATOM   2591  HA  PRO A 169      36.025 -19.665 -26.570  1.00  0.00           H  
ATOM   2592  HB3 PRO A 169      38.230 -19.628 -26.970  1.00  0.00           H  
ATOM   2593  HB2 PRO A 169      38.696 -18.940 -25.371  1.00  0.00           H  
ATOM   2594  HG3 PRO A 169      37.398 -17.633 -27.668  1.00  0.00           H  
ATOM   2595  HG2 PRO A 169      38.835 -17.042 -26.734  1.00  0.00           H  
ATOM   2596  HD2 PRO A 169      37.584 -16.634 -24.715  1.00  0.00           H  
ATOM   2597  HD3 PRO A 169      36.675 -15.941 -25.935  1.00  0.00           H  
ATOM   2598  N   PRO A 170      36.533 -21.698 -25.034  1.00  0.85           N  
ATOM   2599  CA  PRO A 170      36.880 -22.764 -24.110  1.00  0.85           C  
ATOM   2600  C   PRO A 170      38.406 -22.759 -23.893  1.00  0.85           C  
ATOM   2601  O   PRO A 170      38.908 -22.955 -22.813  1.00  0.85           O  
ATOM   2602  CB  PRO A 170      36.448 -24.060 -24.855  1.00  0.85           C  
ATOM   2603  CG  PRO A 170      36.440 -23.705 -26.330  1.00  0.85           C  
ATOM   2604  CD  PRO A 170      36.199 -22.163 -26.411  1.00  0.85           C  
ATOM   2605  HA  PRO A 170      36.247 -22.670 -23.228  1.00  0.00           H  
ATOM   2606  HB3 PRO A 170      35.447 -24.338 -24.527  1.00  0.00           H  
ATOM   2607  HB2 PRO A 170      37.185 -24.834 -24.642  1.00  0.00           H  
ATOM   2608  HG3 PRO A 170      35.713 -24.263 -26.920  1.00  0.00           H  
ATOM   2609  HG2 PRO A 170      37.418 -23.903 -26.766  1.00  0.00           H  
ATOM   2610  HD2 PRO A 170      36.932 -21.753 -27.105  1.00  0.00           H  
ATOM   2611  HD3 PRO A 170      35.253 -21.775 -26.787  1.00  0.00           H  
ATOM   2612  N   ASN A 171      39.225 -22.594 -24.989  1.00  0.82           N  
ATOM   2613  CA  ASN A 171      40.673 -22.859 -24.972  1.00  0.82           C  
ATOM   2614  C   ASN A 171      41.322 -21.706 -25.726  1.00  0.82           C  
ATOM   2615  O   ASN A 171      40.748 -21.263 -26.754  1.00  0.82           O  
ATOM   2616  CB  ASN A 171      40.858 -24.237 -25.682  1.00  0.82           C  
ATOM   2617  CG  ASN A 171      42.246 -24.935 -25.420  1.00  0.82           C  
ATOM   2618  OD1 ASN A 171      43.269 -24.292 -25.645  1.00  0.82           O  
ATOM   2619  ND2 ASN A 171      42.259 -26.254 -25.255  1.00  0.82           N  
ATOM   2620  H   ASN A 171      38.802 -22.422 -25.890  1.00  0.00           H  
ATOM   2621  HA  ASN A 171      41.100 -22.943 -23.973  1.00  0.00           H  
ATOM   2622  HB3 ASN A 171      40.747 -24.090 -26.756  1.00  0.00           H  
ATOM   2623  HB2 ASN A 171      40.121 -24.956 -25.323  1.00  0.00           H  
ATOM   2624 HD22 ASN A 171      43.094 -26.812 -25.146  1.00  0.00           H  
ATOM   2625 HD21 ASN A 171      41.396 -26.778 -25.218  1.00  0.00           H  
ATOM   2626  N   ILE A 172      42.463 -21.327 -25.165  1.00  0.84           N  
ATOM   2627  CA  ILE A 172      43.465 -20.309 -25.709  1.00  0.84           C  
ATOM   2628  C   ILE A 172      43.971 -20.691 -27.115  1.00  0.84           C  
ATOM   2629  O   ILE A 172      44.322 -19.855 -27.924  1.00  0.84           O  
ATOM   2630  CB  ILE A 172      44.632 -20.031 -24.680  1.00  0.84           C  
ATOM   2631  CG1 ILE A 172      45.546 -18.837 -25.128  1.00  0.84           C  
ATOM   2632  CG2 ILE A 172      45.508 -21.258 -24.365  1.00  0.84           C  
ATOM   2633  CD1 ILE A 172      46.209 -18.142 -23.908  1.00  0.84           C  
ATOM   2634  H   ILE A 172      42.744 -21.783 -24.309  1.00  0.00           H  
ATOM   2635  HA  ILE A 172      42.949 -19.364 -25.877  1.00  0.00           H  
ATOM   2636  HB  ILE A 172      44.175 -19.778 -23.724  1.00  0.00           H  
ATOM   2637 HG13 ILE A 172      44.906 -18.020 -25.462  1.00  0.00           H  
ATOM   2638 HG12 ILE A 172      46.230 -19.163 -25.911  1.00  0.00           H  
ATOM   2639 HG21 ILE A 172      44.939 -22.049 -23.877  1.00  0.00           H  
ATOM   2640 HG22 ILE A 172      45.959 -21.748 -25.228  1.00  0.00           H  
ATOM   2641 HG23 ILE A 172      46.322 -20.939 -23.713  1.00  0.00           H  
ATOM   2642 HD11 ILE A 172      45.621 -17.268 -23.628  1.00  0.00           H  
ATOM   2643 HD12 ILE A 172      46.281 -18.860 -23.091  1.00  0.00           H  
ATOM   2644 HD13 ILE A 172      47.240 -17.898 -24.165  1.00  0.00           H  
ATOM   2645  N   ALA A 173      43.782 -21.949 -27.445  1.00  0.87           N  
ATOM   2646  CA  ALA A 173      43.757 -22.421 -28.835  1.00  0.87           C  
ATOM   2647  C   ALA A 173      42.733 -21.691 -29.750  1.00  0.87           C  
ATOM   2648  O   ALA A 173      43.219 -20.913 -30.529  1.00  0.87           O  
ATOM   2649  CB  ALA A 173      43.473 -23.955 -28.916  1.00  0.87           C  
ATOM   2650  H   ALA A 173      43.482 -22.645 -26.779  1.00  0.00           H  
ATOM   2651  HA  ALA A 173      44.724 -22.261 -29.313  1.00  0.00           H  
ATOM   2652  HB1 ALA A 173      44.270 -24.634 -28.613  1.00  0.00           H  
ATOM   2653  HB2 ALA A 173      42.560 -24.417 -28.542  1.00  0.00           H  
ATOM   2654  HB3 ALA A 173      43.622 -24.378 -29.910  1.00  0.00           H  
ATOM   2655  N   ASP A 174      41.400 -21.916 -29.562  1.00  0.83           N  
ATOM   2656  CA  ASP A 174      40.307 -21.302 -30.230  1.00  0.83           C  
ATOM   2657  C   ASP A 174      40.392 -19.782 -30.152  1.00  0.83           C  
ATOM   2658  O   ASP A 174      40.123 -19.184 -31.239  1.00  0.83           O  
ATOM   2659  CB  ASP A 174      38.908 -21.676 -29.745  1.00  0.83           C  
ATOM   2660  CG  ASP A 174      38.622 -23.184 -29.923  1.00  0.83           C  
ATOM   2661  OD1 ASP A 174      39.574 -23.945 -29.773  1.00  0.83           O  
ATOM   2662  OD2 ASP A 174      37.478 -23.540 -30.228  1.00  0.83           O1-
ATOM   2663  H   ASP A 174      41.090 -22.710 -29.022  1.00  0.00           H  
ATOM   2664  HA  ASP A 174      40.560 -21.652 -31.231  1.00  0.00           H  
ATOM   2665  HB3 ASP A 174      38.129 -21.045 -30.170  1.00  0.00           H  
ATOM   2666  HB2 ASP A 174      38.964 -21.598 -28.659  1.00  0.00           H  
ATOM   2667  N   GLN A 175      40.890 -19.128 -29.093  1.00  0.82           N  
ATOM   2668  CA  GLN A 175      41.255 -17.663 -29.054  1.00  0.82           C  
ATOM   2669  C   GLN A 175      42.254 -17.270 -30.150  1.00  0.82           C  
ATOM   2670  O   GLN A 175      42.050 -16.227 -30.821  1.00  0.82           O  
ATOM   2671  CB  GLN A 175      41.710 -17.368 -27.614  1.00  0.82           C  
ATOM   2672  CG  GLN A 175      41.987 -15.896 -27.206  1.00  0.82           C  
ATOM   2673  CD  GLN A 175      40.813 -14.909 -27.487  1.00  0.82           C  
ATOM   2674  OE1 GLN A 175      39.816 -14.915 -26.761  1.00  0.82           O  
ATOM   2675  NE2 GLN A 175      40.926 -13.953 -28.329  1.00  0.82           N  
ATOM   2676  H   GLN A 175      41.109 -19.681 -28.277  1.00  0.00           H  
ATOM   2677  HA  GLN A 175      40.334 -17.113 -29.245  1.00  0.00           H  
ATOM   2678  HB3 GLN A 175      42.635 -17.928 -27.476  1.00  0.00           H  
ATOM   2679  HB2 GLN A 175      40.935 -17.846 -27.015  1.00  0.00           H  
ATOM   2680  HG3 GLN A 175      42.920 -15.443 -27.541  1.00  0.00           H  
ATOM   2681  HG2 GLN A 175      42.011 -15.829 -26.118  1.00  0.00           H  
ATOM   2682 HE22 GLN A 175      40.287 -13.185 -28.470  1.00  0.00           H  
ATOM   2683 HE21 GLN A 175      41.800 -13.916 -28.835  1.00  0.00           H  
ATOM   2684  N   LYS A 176      43.417 -17.929 -30.253  1.00  0.79           N  
ATOM   2685  CA  LYS A 176      44.429 -17.717 -31.362  1.00  0.79           C  
ATOM   2686  C   LYS A 176      43.876 -18.019 -32.717  1.00  0.79           C  
ATOM   2687  O   LYS A 176      43.959 -17.226 -33.645  1.00  0.79           O  
ATOM   2688  CB  LYS A 176      45.630 -18.527 -31.046  1.00  0.79           C  
ATOM   2689  CG  LYS A 176      46.333 -17.817 -29.858  1.00  0.79           C  
ATOM   2690  CD  LYS A 176      47.735 -18.411 -29.642  1.00  0.79           C  
ATOM   2691  CE  LYS A 176      47.837 -19.916 -29.350  1.00  0.79           C  
ATOM   2692  NZ  LYS A 176      49.143 -20.109 -28.610  1.00  0.79           N1+
ATOM   2693  H   LYS A 176      43.587 -18.824 -29.817  1.00  0.00           H  
ATOM   2694  HA  LYS A 176      44.755 -16.682 -31.269  1.00  0.00           H  
ATOM   2695  HB3 LYS A 176      46.410 -18.598 -31.805  1.00  0.00           H  
ATOM   2696  HB2 LYS A 176      45.544 -19.606 -30.923  1.00  0.00           H  
ATOM   2697  HG3 LYS A 176      45.806 -17.947 -28.913  1.00  0.00           H  
ATOM   2698  HG2 LYS A 176      46.583 -16.779 -30.073  1.00  0.00           H  
ATOM   2699  HD3 LYS A 176      48.137 -17.884 -28.776  1.00  0.00           H  
ATOM   2700  HD2 LYS A 176      48.379 -18.064 -30.450  1.00  0.00           H  
ATOM   2701  HE3 LYS A 176      47.749 -20.512 -30.258  1.00  0.00           H  
ATOM   2702  HE2 LYS A 176      47.100 -20.261 -28.625  1.00  0.00           H  
ATOM   2703  HZ1 LYS A 176      49.940 -19.998 -29.221  1.00  0.00           H  
ATOM   2704  HZ2 LYS A 176      49.385 -19.438 -27.894  1.00  0.00           H  
ATOM   2705  HZ3 LYS A 176      49.136 -21.075 -28.319  1.00  0.00           H  
ATOM   2706  N   THR A 177      43.119 -19.121 -32.846  1.00  0.80           N  
ATOM   2707  CA  THR A 177      42.441 -19.546 -34.130  1.00  0.80           C  
ATOM   2708  C   THR A 177      41.505 -18.485 -34.690  1.00  0.80           C  
ATOM   2709  O   THR A 177      41.578 -18.142 -35.840  1.00  0.80           O  
ATOM   2710  CB  THR A 177      41.685 -20.920 -33.987  1.00  0.80           C  
ATOM   2711  OG1 THR A 177      42.513 -21.852 -33.271  1.00  0.80           O  
ATOM   2712  CG2 THR A 177      41.218 -21.519 -35.383  1.00  0.80           C  
ATOM   2713  H   THR A 177      43.178 -19.864 -32.166  1.00  0.00           H  
ATOM   2714  HA  THR A 177      43.219 -19.731 -34.870  1.00  0.00           H  
ATOM   2715  HB  THR A 177      40.914 -20.857 -33.218  1.00  0.00           H  
ATOM   2716  HG1 THR A 177      43.382 -21.761 -33.669  1.00  0.00           H  
ATOM   2717 HG21 THR A 177      41.901 -21.842 -36.169  1.00  0.00           H  
ATOM   2718 HG22 THR A 177      40.526 -22.338 -35.184  1.00  0.00           H  
ATOM   2719 HG23 THR A 177      40.590 -20.778 -35.876  1.00  0.00           H  
ATOM   2720  N   LEU A 178      40.671 -17.809 -33.890  1.00  0.84           N  
ATOM   2721  CA  LEU A 178      39.556 -17.054 -34.491  1.00  0.84           C  
ATOM   2722  C   LEU A 178      39.890 -15.564 -34.586  1.00  0.84           C  
ATOM   2723  O   LEU A 178      39.490 -14.952 -35.543  1.00  0.84           O  
ATOM   2724  CB  LEU A 178      38.261 -17.106 -33.684  1.00  0.84           C  
ATOM   2725  CG  LEU A 178      37.685 -18.546 -33.564  1.00  0.84           C  
ATOM   2726  CD1 LEU A 178      36.319 -18.548 -32.841  1.00  0.84           C  
ATOM   2727  CD2 LEU A 178      37.619 -19.283 -34.932  1.00  0.84           C  
ATOM   2728  H   LEU A 178      40.533 -18.002 -32.908  1.00  0.00           H  
ATOM   2729  HA  LEU A 178      39.349 -17.403 -35.503  1.00  0.00           H  
ATOM   2730  HB3 LEU A 178      37.526 -16.420 -34.104  1.00  0.00           H  
ATOM   2731  HB2 LEU A 178      38.333 -16.674 -32.685  1.00  0.00           H  
ATOM   2732  HG  LEU A 178      38.387 -19.217 -33.070  1.00  0.00           H  
ATOM   2733 HD11 LEU A 178      36.354 -18.667 -31.758  1.00  0.00           H  
ATOM   2734 HD12 LEU A 178      35.720 -17.660 -33.040  1.00  0.00           H  
ATOM   2735 HD13 LEU A 178      35.745 -19.443 -33.082  1.00  0.00           H  
ATOM   2736 HD21 LEU A 178      36.719 -19.899 -34.935  1.00  0.00           H  
ATOM   2737 HD22 LEU A 178      37.451 -18.727 -35.855  1.00  0.00           H  
ATOM   2738 HD23 LEU A 178      38.391 -20.035 -35.099  1.00  0.00           H  
ATOM   2739  N   TYR A 179      40.496 -15.036 -33.498  1.00  0.86           N  
ATOM   2740  CA  TYR A 179      40.828 -13.631 -33.232  1.00  0.86           C  
ATOM   2741  C   TYR A 179      42.280 -13.201 -33.337  1.00  0.86           C  
ATOM   2742  O   TYR A 179      42.568 -12.028 -33.421  1.00  0.86           O  
ATOM   2743  CB  TYR A 179      40.322 -13.293 -31.835  1.00  0.86           C  
ATOM   2744  CG  TYR A 179      38.858 -13.541 -31.557  1.00  0.86           C  
ATOM   2745  CD1 TYR A 179      37.773 -13.066 -32.323  1.00  0.86           C  
ATOM   2746  CD2 TYR A 179      38.599 -14.554 -30.610  1.00  0.86           C  
ATOM   2747  CE1 TYR A 179      36.504 -13.655 -32.174  1.00  0.86           C  
ATOM   2748  CE2 TYR A 179      37.327 -15.145 -30.513  1.00  0.86           C  
ATOM   2749  CZ  TYR A 179      36.318 -14.693 -31.294  1.00  0.86           C  
ATOM   2750  OH  TYR A 179      35.072 -15.264 -31.132  1.00  0.86           O  
ATOM   2751  H   TYR A 179      40.767 -15.671 -32.761  1.00  0.00           H  
ATOM   2752  HA  TYR A 179      40.340 -13.004 -33.979  1.00  0.00           H  
ATOM   2753  HB3 TYR A 179      40.441 -12.221 -31.672  1.00  0.00           H  
ATOM   2754  HB2 TYR A 179      40.926 -13.792 -31.078  1.00  0.00           H  
ATOM   2755  HD1 TYR A 179      37.853 -12.338 -33.116  1.00  0.00           H  
ATOM   2756  HD2 TYR A 179      39.380 -14.981 -29.999  1.00  0.00           H  
ATOM   2757  HE1 TYR A 179      35.652 -13.400 -32.786  1.00  0.00           H  
ATOM   2758  HE2 TYR A 179      37.126 -16.043 -29.949  1.00  0.00           H  
ATOM   2759  HH  TYR A 179      35.099 -16.059 -30.596  1.00  0.00           H  
ATOM   2760  N   HIS A 180      43.221 -14.105 -33.544  1.00  0.81           N  
ATOM   2761  CA  HIS A 180      44.618 -13.863 -33.793  1.00  0.81           C  
ATOM   2762  C   HIS A 180      45.392 -13.116 -32.696  1.00  0.81           C  
ATOM   2763  O   HIS A 180      46.282 -12.330 -32.920  1.00  0.81           O  
ATOM   2764  CB  HIS A 180      44.743 -13.179 -35.242  1.00  0.81           C  
ATOM   2765  CG  HIS A 180      44.123 -13.880 -36.390  1.00  0.81           C  
ATOM   2766  ND1 HIS A 180      44.318 -13.441 -37.692  1.00  0.81           N  
ATOM   2767  CD2 HIS A 180      43.386 -15.013 -36.473  1.00  0.81           C  
ATOM   2768  CE1 HIS A 180      43.814 -14.377 -38.546  1.00  0.81           C  
ATOM   2769  NE2 HIS A 180      43.277 -15.358 -37.846  1.00  0.81           N  
ATOM   2770  H   HIS A 180      42.972 -15.080 -33.469  1.00  0.00           H  
ATOM   2771  HA  HIS A 180      45.030 -14.872 -33.815  1.00  0.00           H  
ATOM   2772  HB3 HIS A 180      45.790 -13.027 -35.502  1.00  0.00           H  
ATOM   2773  HB2 HIS A 180      44.547 -12.110 -35.157  1.00  0.00           H  
ATOM   2774  HD1 HIS A 180      44.819 -12.660 -38.090  1.00  0.00           H  
ATOM   2775  HD2 HIS A 180      42.941 -15.630 -35.707  1.00  0.00           H  
ATOM   2776  HE1 HIS A 180      43.867 -14.331 -39.624  1.00  0.00           H  
ATOM   2777  N   THR A 181      45.065 -13.543 -31.436  1.00  0.81           N  
ATOM   2778  CA  THR A 181      45.649 -12.941 -30.249  1.00  0.81           C  
ATOM   2779  C   THR A 181      45.215 -13.760 -29.062  1.00  0.81           C  
ATOM   2780  O   THR A 181      44.087 -14.338 -29.123  1.00  0.81           O  
ATOM   2781  CB  THR A 181      45.071 -11.472 -29.991  1.00  0.81           C  
ATOM   2782  OG1 THR A 181      45.806 -10.757 -28.990  1.00  0.81           O  
ATOM   2783  CG2 THR A 181      43.554 -11.346 -29.753  1.00  0.81           C  
ATOM   2784  H   THR A 181      44.288 -14.167 -31.271  1.00  0.00           H  
ATOM   2785  HA  THR A 181      46.735 -13.013 -30.318  1.00  0.00           H  
ATOM   2786  HB  THR A 181      45.200 -10.929 -30.927  1.00  0.00           H  
ATOM   2787  HG1 THR A 181      46.735 -10.910 -29.173  1.00  0.00           H  
ATOM   2788 HG21 THR A 181      43.211 -10.319 -29.625  1.00  0.00           H  
ATOM   2789 HG22 THR A 181      42.989 -11.857 -30.533  1.00  0.00           H  
ATOM   2790 HG23 THR A 181      43.248 -11.886 -28.857  1.00  0.00           H  
ATOM   2791  N   GLU A 182      46.054 -13.877 -28.037  1.00  0.76           N  
ATOM   2792  CA  GLU A 182      45.732 -14.260 -26.664  1.00  0.76           C  
ATOM   2793  C   GLU A 182      45.133 -13.186 -25.788  1.00  0.76           C  
ATOM   2794  O   GLU A 182      44.722 -13.500 -24.668  1.00  0.76           O  
ATOM   2795  CB  GLU A 182      46.992 -14.873 -25.950  1.00  0.76           C  
ATOM   2796  CG  GLU A 182      47.746 -16.017 -26.751  1.00  0.76           C  
ATOM   2797  CD  GLU A 182      49.161 -16.309 -26.184  1.00  0.76           C  
ATOM   2798  OE1 GLU A 182      49.840 -15.424 -25.589  1.00  0.76           O  
ATOM   2799  OE2 GLU A 182      49.570 -17.480 -26.281  1.00  0.76           O1-
ATOM   2800  H   GLU A 182      46.970 -13.458 -28.108  1.00  0.00           H  
ATOM   2801  HA  GLU A 182      45.056 -15.112 -26.735  1.00  0.00           H  
ATOM   2802  HB3 GLU A 182      46.646 -15.157 -24.956  1.00  0.00           H  
ATOM   2803  HB2 GLU A 182      47.746 -14.122 -25.709  1.00  0.00           H  
ATOM   2804  HG3 GLU A 182      47.815 -15.771 -27.811  1.00  0.00           H  
ATOM   2805  HG2 GLU A 182      47.111 -16.896 -26.646  1.00  0.00           H  
ATOM   2806  N   ASN A 183      45.285 -11.921 -26.218  1.00  0.78           N  
ATOM   2807  CA  ASN A 183      44.859 -10.721 -25.475  1.00  0.78           C  
ATOM   2808  C   ASN A 183      43.387 -10.439 -25.673  1.00  0.78           C  
ATOM   2809  O   ASN A 183      42.970  -9.600 -26.459  1.00  0.78           O  
ATOM   2810  CB  ASN A 183      45.692  -9.394 -25.778  1.00  0.78           C  
ATOM   2811  CG  ASN A 183      47.132  -9.444 -25.281  1.00  0.78           C  
ATOM   2812  OD1 ASN A 183      47.333  -9.549 -24.105  1.00  0.78           O  
ATOM   2813  ND2 ASN A 183      48.114  -9.190 -26.205  1.00  0.78           N  
ATOM   2814  H   ASN A 183      45.495 -11.857 -27.204  1.00  0.00           H  
ATOM   2815  HA  ASN A 183      44.936 -10.956 -24.413  1.00  0.00           H  
ATOM   2816  HB3 ASN A 183      45.372  -8.470 -25.296  1.00  0.00           H  
ATOM   2817  HB2 ASN A 183      45.599  -9.188 -26.845  1.00  0.00           H  
ATOM   2818 HD22 ASN A 183      49.062  -8.930 -25.974  1.00  0.00           H  
ATOM   2819 HD21 ASN A 183      47.905  -9.192 -27.193  1.00  0.00           H  
ATOM   2820  N   ALA A 184      42.487 -10.994 -24.902  1.00  0.88           N  
ATOM   2821  CA  ALA A 184      41.054 -10.878 -25.076  1.00  0.88           C  
ATOM   2822  C   ALA A 184      40.579  -9.617 -24.368  1.00  0.88           C  
ATOM   2823  O   ALA A 184      40.558  -9.614 -23.098  1.00  0.88           O  
ATOM   2824  CB  ALA A 184      40.375 -12.032 -24.504  1.00  0.88           C  
ATOM   2825  H   ALA A 184      42.741 -11.594 -24.131  1.00  0.00           H  
ATOM   2826  HA  ALA A 184      40.697 -10.917 -26.105  1.00  0.00           H  
ATOM   2827  HB1 ALA A 184      39.320 -12.011 -24.778  1.00  0.00           H  
ATOM   2828  HB2 ALA A 184      40.853 -12.959 -24.821  1.00  0.00           H  
ATOM   2829  HB3 ALA A 184      40.451 -12.186 -23.428  1.00  0.00           H  
ATOM   2830  N   TYR A 185      40.263  -8.525 -25.039  1.00  0.87           N  
ATOM   2831  CA  TYR A 185      39.939  -7.230 -24.548  1.00  0.87           C  
ATOM   2832  C   TYR A 185      38.839  -6.586 -25.351  1.00  0.87           C  
ATOM   2833  O   TYR A 185      38.950  -6.718 -26.587  1.00  0.87           O  
ATOM   2834  CB  TYR A 185      41.227  -6.322 -24.413  1.00  0.87           C  
ATOM   2835  CG  TYR A 185      40.952  -4.859 -23.962  1.00  0.87           C  
ATOM   2836  CD1 TYR A 185      40.433  -4.648 -22.677  1.00  0.87           C  
ATOM   2837  CD2 TYR A 185      41.085  -3.820 -24.888  1.00  0.87           C  
ATOM   2838  CE1 TYR A 185      40.028  -3.352 -22.319  1.00  0.87           C  
ATOM   2839  CE2 TYR A 185      40.767  -2.501 -24.540  1.00  0.87           C  
ATOM   2840  CZ  TYR A 185      40.270  -2.304 -23.248  1.00  0.87           C  
ATOM   2841  OH  TYR A 185      40.046  -1.033 -22.875  1.00  0.87           O  
ATOM   2842  H   TYR A 185      40.136  -8.568 -26.040  1.00  0.00           H  
ATOM   2843  HA  TYR A 185      39.619  -7.349 -23.512  1.00  0.00           H  
ATOM   2844  HB3 TYR A 185      41.591  -6.248 -25.438  1.00  0.00           H  
ATOM   2845  HB2 TYR A 185      41.945  -6.693 -23.682  1.00  0.00           H  
ATOM   2846  HD1 TYR A 185      40.294  -5.407 -21.921  1.00  0.00           H  
ATOM   2847  HD2 TYR A 185      41.384  -4.076 -25.894  1.00  0.00           H  
ATOM   2848  HE1 TYR A 185      39.606  -3.108 -21.355  1.00  0.00           H  
ATOM   2849  HE2 TYR A 185      40.862  -1.623 -25.160  1.00  0.00           H  
ATOM   2850  HH  TYR A 185      40.212  -0.308 -23.481  1.00  0.00           H  
ATOM   2851  N   VAL A 186      37.940  -5.864 -24.700  1.00  0.91           N  
ATOM   2852  CA  VAL A 186      36.810  -5.153 -25.258  1.00  0.91           C  
ATOM   2853  C   VAL A 186      36.489  -3.909 -24.425  1.00  0.91           C  
ATOM   2854  O   VAL A 186      36.772  -3.951 -23.226  1.00  0.91           O  
ATOM   2855  CB  VAL A 186      35.553  -6.099 -25.391  1.00  0.91           C  
ATOM   2856  CG1 VAL A 186      34.324  -5.332 -25.920  1.00  0.91           C  
ATOM   2857  CG2 VAL A 186      35.847  -7.321 -26.226  1.00  0.91           C  
ATOM   2858  H   VAL A 186      37.932  -5.809 -23.692  1.00  0.00           H  
ATOM   2859  HA  VAL A 186      37.103  -4.716 -26.212  1.00  0.00           H  
ATOM   2860  HB  VAL A 186      35.203  -6.529 -24.452  1.00  0.00           H  
ATOM   2861 HG11 VAL A 186      34.429  -5.040 -26.965  1.00  0.00           H  
ATOM   2862 HG12 VAL A 186      33.444  -5.965 -25.804  1.00  0.00           H  
ATOM   2863 HG13 VAL A 186      34.116  -4.385 -25.422  1.00  0.00           H  
ATOM   2864 HG21 VAL A 186      36.234  -7.132 -27.227  1.00  0.00           H  
ATOM   2865 HG22 VAL A 186      36.619  -8.019 -25.903  1.00  0.00           H  
ATOM   2866 HG23 VAL A 186      34.894  -7.820 -26.399  1.00  0.00           H  
ATOM   2867  N   SER A 187      36.093  -2.793 -25.028  1.00  0.89           N  
ATOM   2868  CA  SER A 187      35.616  -1.576 -24.223  1.00  0.89           C  
ATOM   2869  C   SER A 187      34.425  -0.974 -24.955  1.00  0.89           C  
ATOM   2870  O   SER A 187      34.570  -0.841 -26.203  1.00  0.89           O  
ATOM   2871  CB  SER A 187      36.768  -0.700 -23.942  1.00  0.89           C  
ATOM   2872  OG  SER A 187      37.576  -0.364 -25.044  1.00  0.89           O  
ATOM   2873  H   SER A 187      36.034  -2.825 -26.036  1.00  0.00           H  
ATOM   2874  HA  SER A 187      35.199  -1.895 -23.268  1.00  0.00           H  
ATOM   2875  HB3 SER A 187      37.359  -1.156 -23.148  1.00  0.00           H  
ATOM   2876  HB2 SER A 187      36.563   0.248 -23.444  1.00  0.00           H  
ATOM   2877  HG  SER A 187      37.475  -1.020 -25.738  1.00  0.00           H  
ATOM   2878  N   VAL A 188      33.420  -0.607 -24.177  1.00  0.88           N  
ATOM   2879  CA  VAL A 188      32.277   0.090 -24.809  1.00  0.88           C  
ATOM   2880  C   VAL A 188      32.008   1.318 -23.881  1.00  0.88           C  
ATOM   2881  O   VAL A 188      31.740   1.172 -22.672  1.00  0.88           O  
ATOM   2882  CB  VAL A 188      31.032  -0.848 -24.795  1.00  0.88           C  
ATOM   2883  CG1 VAL A 188      29.790  -0.245 -25.483  1.00  0.88           C  
ATOM   2884  CG2 VAL A 188      31.271  -2.261 -25.452  1.00  0.88           C  
ATOM   2885  H   VAL A 188      33.473  -0.617 -23.169  1.00  0.00           H  
ATOM   2886  HA  VAL A 188      32.475   0.361 -25.846  1.00  0.00           H  
ATOM   2887  HB  VAL A 188      30.664  -1.069 -23.794  1.00  0.00           H  
ATOM   2888 HG11 VAL A 188      28.842  -0.780 -25.533  1.00  0.00           H  
ATOM   2889 HG12 VAL A 188      29.546   0.738 -25.081  1.00  0.00           H  
ATOM   2890 HG13 VAL A 188      29.883  -0.061 -26.554  1.00  0.00           H  
ATOM   2891 HG21 VAL A 188      31.641  -2.377 -26.471  1.00  0.00           H  
ATOM   2892 HG22 VAL A 188      32.014  -2.839 -24.903  1.00  0.00           H  
ATOM   2893 HG23 VAL A 188      30.360  -2.855 -25.370  1.00  0.00           H  
ATOM   2894  N   VAL A 189      32.288   2.525 -24.359  1.00  0.86           N  
ATOM   2895  CA  VAL A 189      32.209   3.795 -23.614  1.00  0.86           C  
ATOM   2896  C   VAL A 189      31.375   4.867 -24.398  1.00  0.86           C  
ATOM   2897  O   VAL A 189      31.522   5.006 -25.581  1.00  0.86           O  
ATOM   2898  CB  VAL A 189      33.724   4.332 -23.455  1.00  0.86           C  
ATOM   2899  CG1 VAL A 189      33.988   5.803 -23.059  1.00  0.86           C  
ATOM   2900  CG2 VAL A 189      34.590   3.296 -22.667  1.00  0.86           C  
ATOM   2901  H   VAL A 189      32.433   2.646 -25.351  1.00  0.00           H  
ATOM   2902  HA  VAL A 189      31.824   3.629 -22.608  1.00  0.00           H  
ATOM   2903  HB  VAL A 189      34.137   4.401 -24.461  1.00  0.00           H  
ATOM   2904 HG11 VAL A 189      33.433   6.482 -23.705  1.00  0.00           H  
ATOM   2905 HG12 VAL A 189      33.487   5.883 -22.093  1.00  0.00           H  
ATOM   2906 HG13 VAL A 189      35.029   6.126 -23.025  1.00  0.00           H  
ATOM   2907 HG21 VAL A 189      34.188   2.938 -21.720  1.00  0.00           H  
ATOM   2908 HG22 VAL A 189      34.689   2.367 -23.228  1.00  0.00           H  
ATOM   2909 HG23 VAL A 189      35.550   3.773 -22.471  1.00  0.00           H  
ATOM   2910  N   SER A 190      30.641   5.671 -23.619  1.00  0.85           N  
ATOM   2911  CA  SER A 190      29.751   6.695 -24.079  1.00  0.85           C  
ATOM   2912  C   SER A 190      29.692   7.792 -22.942  1.00  0.85           C  
ATOM   2913  O   SER A 190      30.707   8.088 -22.395  1.00  0.85           O  
ATOM   2914  CB  SER A 190      28.346   6.160 -24.453  1.00  0.85           C  
ATOM   2915  OG  SER A 190      27.519   7.164 -25.128  1.00  0.85           O  
ATOM   2916  H   SER A 190      30.548   5.482 -22.631  1.00  0.00           H  
ATOM   2917  HA  SER A 190      30.221   7.060 -24.992  1.00  0.00           H  
ATOM   2918  HB3 SER A 190      27.809   5.918 -23.535  1.00  0.00           H  
ATOM   2919  HB2 SER A 190      28.419   5.154 -24.866  1.00  0.00           H  
ATOM   2920  HG  SER A 190      28.076   7.458 -25.853  1.00  0.00           H  
ATOM   2921  N   SER A 191      28.542   8.344 -22.679  1.00  0.83           N  
ATOM   2922  CA  SER A 191      28.226   9.416 -21.701  1.00  0.83           C  
ATOM   2923  C   SER A 191      28.212   8.993 -20.223  1.00  0.83           C  
ATOM   2924  O   SER A 191      29.092   9.395 -19.406  1.00  0.83           O  
ATOM   2925  CB  SER A 191      26.913  10.162 -22.315  1.00  0.83           C  
ATOM   2926  OG  SER A 191      25.684   9.445 -22.202  1.00  0.83           O  
ATOM   2927  H   SER A 191      27.716   8.071 -23.193  1.00  0.00           H  
ATOM   2928  HA  SER A 191      29.028  10.141 -21.839  1.00  0.00           H  
ATOM   2929  HB3 SER A 191      27.125  10.341 -23.369  1.00  0.00           H  
ATOM   2930  HB2 SER A 191      26.683  11.080 -21.774  1.00  0.00           H  
ATOM   2931  HG  SER A 191      25.044   9.764 -22.842  1.00  0.00           H  
ATOM   2932  N   HIS A 192      27.221   8.148 -19.893  1.00  0.74           N  
ATOM   2933  CA  HIS A 192      27.062   7.535 -18.560  1.00  0.74           C  
ATOM   2934  C   HIS A 192      27.790   6.192 -18.566  1.00  0.74           C  
ATOM   2935  O   HIS A 192      28.396   5.902 -17.572  1.00  0.74           O  
ATOM   2936  CB  HIS A 192      25.580   7.195 -18.238  1.00  0.74           C  
ATOM   2937  CG  HIS A 192      24.628   8.436 -18.051  1.00  0.74           C  
ATOM   2938  ND1 HIS A 192      24.018   8.637 -16.803  1.00  0.74           N  
ATOM   2939  CD2 HIS A 192      24.193   9.470 -18.837  1.00  0.74           C  
ATOM   2940  CE1 HIS A 192      23.260   9.777 -16.952  1.00  0.74           C  
ATOM   2941  NE2 HIS A 192      23.380  10.326 -18.138  1.00  0.74           N  
ATOM   2942  H   HIS A 192      26.717   7.747 -20.672  1.00  0.00           H  
ATOM   2943  HA  HIS A 192      27.441   8.178 -17.764  1.00  0.00           H  
ATOM   2944  HB3 HIS A 192      25.473   6.666 -17.291  1.00  0.00           H  
ATOM   2945  HB2 HIS A 192      25.142   6.555 -19.005  1.00  0.00           H  
ATOM   2946  HD1 HIS A 192      23.799   7.933 -16.113  1.00  0.00           H  
ATOM   2947  HD2 HIS A 192      24.485   9.736 -19.842  1.00  0.00           H  
ATOM   2948  HE1 HIS A 192      22.582  10.122 -16.186  1.00  0.00           H  
ATOM   2949  N   TYR A 193      27.748   5.385 -19.683  1.00  0.80           N  
ATOM   2950  CA  TYR A 193      28.340   4.027 -19.754  1.00  0.80           C  
ATOM   2951  C   TYR A 193      29.799   4.113 -20.041  1.00  0.80           C  
ATOM   2952  O   TYR A 193      30.124   4.685 -21.083  1.00  0.80           O  
ATOM   2953  CB  TYR A 193      27.590   3.287 -20.886  1.00  0.80           C  
ATOM   2954  CG  TYR A 193      27.552   1.757 -20.870  1.00  0.80           C  
ATOM   2955  CD1 TYR A 193      28.503   1.061 -21.564  1.00  0.80           C  
ATOM   2956  CD2 TYR A 193      26.648   1.112 -20.051  1.00  0.80           C  
ATOM   2957  CE1 TYR A 193      28.279  -0.331 -21.728  1.00  0.80           C  
ATOM   2958  CE2 TYR A 193      26.627  -0.298 -19.989  1.00  0.80           C  
ATOM   2959  CZ  TYR A 193      27.407  -1.022 -20.854  1.00  0.80           C  
ATOM   2960  OH  TYR A 193      27.354  -2.382 -20.975  1.00  0.80           O  
ATOM   2961  H   TYR A 193      27.144   5.664 -20.443  1.00  0.00           H  
ATOM   2962  HA  TYR A 193      28.173   3.518 -18.806  1.00  0.00           H  
ATOM   2963  HB3 TYR A 193      27.857   3.618 -21.889  1.00  0.00           H  
ATOM   2964  HB2 TYR A 193      26.535   3.511 -20.723  1.00  0.00           H  
ATOM   2965  HD1 TYR A 193      29.292   1.520 -22.141  1.00  0.00           H  
ATOM   2966  HD2 TYR A 193      26.035   1.681 -19.368  1.00  0.00           H  
ATOM   2967  HE1 TYR A 193      28.966  -0.934 -22.304  1.00  0.00           H  
ATOM   2968  HE2 TYR A 193      25.955  -0.705 -19.249  1.00  0.00           H  
ATOM   2969  HH  TYR A 193      26.590  -2.908 -20.730  1.00  0.00           H  
ATOM   2970  N   SER A 194      30.588   3.479 -19.155  1.00  0.80           N  
ATOM   2971  CA  SER A 194      31.937   3.169 -19.449  1.00  0.80           C  
ATOM   2972  C   SER A 194      32.181   1.787 -18.864  1.00  0.80           C  
ATOM   2973  O   SER A 194      32.234   1.662 -17.666  1.00  0.80           O  
ATOM   2974  CB  SER A 194      32.888   4.191 -18.851  1.00  0.80           C  
ATOM   2975  OG  SER A 194      34.246   4.076 -19.134  1.00  0.80           O  
ATOM   2976  H   SER A 194      30.176   3.112 -18.309  1.00  0.00           H  
ATOM   2977  HA  SER A 194      32.043   3.118 -20.533  1.00  0.00           H  
ATOM   2978  HB3 SER A 194      32.828   4.130 -17.765  1.00  0.00           H  
ATOM   2979  HB2 SER A 194      32.587   5.187 -19.175  1.00  0.00           H  
ATOM   2980  HG  SER A 194      34.654   3.723 -18.340  1.00  0.00           H  
ATOM   2981  N   ARG A 195      32.272   0.766 -19.742  1.00  0.74           N  
ATOM   2982  CA  ARG A 195      32.687  -0.525 -19.249  1.00  0.74           C  
ATOM   2983  C   ARG A 195      33.759  -1.090 -20.231  1.00  0.74           C  
ATOM   2984  O   ARG A 195      33.571  -1.059 -21.436  1.00  0.74           O  
ATOM   2985  CB  ARG A 195      31.510  -1.495 -19.305  1.00  0.74           C  
ATOM   2986  CG  ARG A 195      30.398  -1.240 -18.320  1.00  0.74           C  
ATOM   2987  CD  ARG A 195      29.354  -2.363 -18.110  1.00  0.74           C  
ATOM   2988  NE  ARG A 195      29.933  -3.532 -17.442  1.00  0.74           N  
ATOM   2989  CZ  ARG A 195      29.362  -4.641 -17.053  1.00  0.74           C  
ATOM   2990  NH1 ARG A 195      28.098  -4.943 -17.358  1.00  0.74           N  
ATOM   2991  NH2 ARG A 195      30.040  -5.412 -16.242  1.00  0.74           N1+
ATOM   2992  H   ARG A 195      32.250   1.038 -20.714  1.00  0.00           H  
ATOM   2993  HA  ARG A 195      33.095  -0.480 -18.239  1.00  0.00           H  
ATOM   2994  HB3 ARG A 195      31.871  -2.497 -19.076  1.00  0.00           H  
ATOM   2995  HB2 ARG A 195      31.075  -1.676 -20.288  1.00  0.00           H  
ATOM   2996  HG3 ARG A 195      29.848  -0.316 -18.493  1.00  0.00           H  
ATOM   2997  HG2 ARG A 195      30.891  -1.137 -17.353  1.00  0.00           H  
ATOM   2998  HD3 ARG A 195      29.050  -2.673 -19.110  1.00  0.00           H  
ATOM   2999  HD2 ARG A 195      28.580  -1.785 -17.606  1.00  0.00           H  
ATOM   3000  HE  ARG A 195      30.895  -3.344 -17.199  1.00  0.00           H  
ATOM   3001 HH12 ARG A 195      27.773  -5.835 -17.015  1.00  0.00           H  
ATOM   3002 HH11 ARG A 195      27.508  -4.407 -17.977  1.00  0.00           H  
ATOM   3003 HH22 ARG A 195      29.517  -6.076 -15.689  1.00  0.00           H  
ATOM   3004 HH21 ARG A 195      30.994  -5.163 -16.023  1.00  0.00           H  
ATOM   3005  N   LYS A 196      34.758  -1.836 -19.679  1.00  0.81           N  
ATOM   3006  CA  LYS A 196      35.614  -2.746 -20.267  1.00  0.81           C  
ATOM   3007  C   LYS A 196      35.057  -4.162 -19.977  1.00  0.81           C  
ATOM   3008  O   LYS A 196      34.466  -4.405 -18.884  1.00  0.81           O  
ATOM   3009  CB  LYS A 196      36.931  -2.563 -19.545  1.00  0.81           C  
ATOM   3010  CG  LYS A 196      37.734  -1.299 -19.823  1.00  0.81           C  
ATOM   3011  CD  LYS A 196      38.944  -1.207 -18.958  1.00  0.81           C  
ATOM   3012  CE  LYS A 196      39.740   0.126 -19.015  1.00  0.81           C  
ATOM   3013  NZ  LYS A 196      40.503   0.302 -20.287  1.00  0.81           N1+
ATOM   3014  H   LYS A 196      34.816  -1.808 -18.671  1.00  0.00           H  
ATOM   3015  HA  LYS A 196      35.718  -2.503 -21.324  1.00  0.00           H  
ATOM   3016  HB3 LYS A 196      37.574  -3.412 -19.774  1.00  0.00           H  
ATOM   3017  HB2 LYS A 196      36.793  -2.671 -18.469  1.00  0.00           H  
ATOM   3018  HG3 LYS A 196      37.096  -0.435 -19.637  1.00  0.00           H  
ATOM   3019  HG2 LYS A 196      38.071  -1.200 -20.855  1.00  0.00           H  
ATOM   3020  HD3 LYS A 196      39.675  -1.993 -19.147  1.00  0.00           H  
ATOM   3021  HD2 LYS A 196      38.713  -1.252 -17.893  1.00  0.00           H  
ATOM   3022  HE3 LYS A 196      40.521   0.165 -18.255  1.00  0.00           H  
ATOM   3023  HE2 LYS A 196      39.126   1.008 -18.832  1.00  0.00           H  
ATOM   3024  HZ1 LYS A 196      41.223   1.001 -20.168  1.00  0.00           H  
ATOM   3025  HZ2 LYS A 196      40.899  -0.549 -20.662  1.00  0.00           H  
ATOM   3026  HZ3 LYS A 196      39.837   0.695 -20.936  1.00  0.00           H  
ATOM   3027  N   PHE A 197      35.384  -5.015 -20.894  1.00  0.86           N  
ATOM   3028  CA  PHE A 197      35.204  -6.441 -20.676  1.00  0.86           C  
ATOM   3029  C   PHE A 197      36.486  -7.109 -21.004  1.00  0.86           C  
ATOM   3030  O   PHE A 197      37.270  -6.563 -21.816  1.00  0.86           O  
ATOM   3031  CB  PHE A 197      34.004  -6.923 -21.578  1.00  0.86           C  
ATOM   3032  CG  PHE A 197      32.650  -6.299 -21.317  1.00  0.86           C  
ATOM   3033  CD1 PHE A 197      31.849  -6.800 -20.270  1.00  0.86           C  
ATOM   3034  CD2 PHE A 197      32.316  -5.093 -22.022  1.00  0.86           C  
ATOM   3035  CE1 PHE A 197      30.743  -6.107 -19.910  1.00  0.86           C  
ATOM   3036  CE2 PHE A 197      31.086  -4.480 -21.681  1.00  0.86           C  
ATOM   3037  CZ  PHE A 197      30.345  -4.998 -20.640  1.00  0.86           C  
ATOM   3038  H   PHE A 197      36.085  -4.834 -21.598  1.00  0.00           H  
ATOM   3039  HA  PHE A 197      34.950  -6.787 -19.675  1.00  0.00           H  
ATOM   3040  HB3 PHE A 197      33.979  -8.007 -21.470  1.00  0.00           H  
ATOM   3041  HB2 PHE A 197      34.250  -6.716 -22.619  1.00  0.00           H  
ATOM   3042  HD1 PHE A 197      32.273  -7.553 -19.623  1.00  0.00           H  
ATOM   3043  HD2 PHE A 197      32.868  -4.703 -22.864  1.00  0.00           H  
ATOM   3044  HE1 PHE A 197      30.194  -6.591 -19.115  1.00  0.00           H  
ATOM   3045  HE2 PHE A 197      30.727  -3.636 -22.251  1.00  0.00           H  
ATOM   3046  HZ  PHE A 197      29.399  -4.515 -20.445  1.00  0.00           H  
ATOM   3047  N   THR A 198      36.695  -8.271 -20.343  1.00  0.84           N  
ATOM   3048  CA  THR A 198      37.880  -9.043 -20.559  1.00  0.84           C  
ATOM   3049  C   THR A 198      37.398 -10.518 -20.652  1.00  0.84           C  
ATOM   3050  O   THR A 198      37.123 -11.158 -19.583  1.00  0.84           O  
ATOM   3051  CB  THR A 198      38.886  -8.813 -19.513  1.00  0.84           C  
ATOM   3052  OG1 THR A 198      38.428  -9.055 -18.171  1.00  0.84           O  
ATOM   3053  CG2 THR A 198      39.469  -7.405 -19.457  1.00  0.84           C  
ATOM   3054  H   THR A 198      36.043  -8.557 -19.627  1.00  0.00           H  
ATOM   3055  HA  THR A 198      38.481  -8.757 -21.422  1.00  0.00           H  
ATOM   3056  HB  THR A 198      39.696  -9.540 -19.566  1.00  0.00           H  
ATOM   3057  HG1 THR A 198      38.329 -10.000 -18.032  1.00  0.00           H  
ATOM   3058 HG21 THR A 198      38.831  -6.742 -18.873  1.00  0.00           H  
ATOM   3059 HG22 THR A 198      40.434  -7.251 -18.974  1.00  0.00           H  
ATOM   3060 HG23 THR A 198      39.561  -6.950 -20.443  1.00  0.00           H  
ATOM   3061  N   PRO A 199      37.226 -11.039 -21.910  1.00  0.86           N  
ATOM   3062  CA  PRO A 199      36.800 -12.376 -22.209  1.00  0.86           C  
ATOM   3063  C   PRO A 199      37.623 -13.498 -21.559  1.00  0.86           C  
ATOM   3064  O   PRO A 199      38.821 -13.655 -21.901  1.00  0.86           O  
ATOM   3065  CB  PRO A 199      36.785 -12.461 -23.731  1.00  0.86           C  
ATOM   3066  CG  PRO A 199      36.605 -11.074 -24.188  1.00  0.86           C  
ATOM   3067  CD  PRO A 199      37.224 -10.271 -23.129  1.00  0.86           C  
ATOM   3068  HA  PRO A 199      35.803 -12.503 -21.786  1.00  0.00           H  
ATOM   3069  HB3 PRO A 199      35.906 -12.999 -24.088  1.00  0.00           H  
ATOM   3070  HB2 PRO A 199      37.672 -12.987 -24.083  1.00  0.00           H  
ATOM   3071  HG3 PRO A 199      35.563 -10.763 -24.263  1.00  0.00           H  
ATOM   3072  HG2 PRO A 199      37.072 -10.882 -25.154  1.00  0.00           H  
ATOM   3073  HD2 PRO A 199      38.293 -10.107 -23.266  1.00  0.00           H  
ATOM   3074  HD3 PRO A 199      36.778  -9.292 -22.956  1.00  0.00           H  
ATOM   3075  N   GLU A 200      37.072 -14.232 -20.563  1.00  0.79           N  
ATOM   3076  CA  GLU A 200      37.913 -15.192 -19.809  1.00  0.79           C  
ATOM   3077  C   GLU A 200      37.762 -16.615 -20.462  1.00  0.79           C  
ATOM   3078  O   GLU A 200      36.721 -17.154 -20.512  1.00  0.79           O  
ATOM   3079  CB  GLU A 200      37.488 -15.182 -18.361  1.00  0.79           C  
ATOM   3080  CG  GLU A 200      38.120 -14.123 -17.523  1.00  0.79           C  
ATOM   3081  CD  GLU A 200      39.649 -14.153 -17.175  1.00  0.79           C  
ATOM   3082  OE1 GLU A 200      40.211 -15.223 -17.408  1.00  0.79           O  
ATOM   3083  OE2 GLU A 200      40.243 -13.117 -16.868  1.00  0.79           O1-
ATOM   3084  H   GLU A 200      36.075 -14.386 -20.525  1.00  0.00           H  
ATOM   3085  HA  GLU A 200      38.955 -14.890 -19.700  1.00  0.00           H  
ATOM   3086  HB3 GLU A 200      37.506 -16.048 -17.700  1.00  0.00           H  
ATOM   3087  HB2 GLU A 200      36.415 -14.991 -18.395  1.00  0.00           H  
ATOM   3088  HG3 GLU A 200      37.504 -13.961 -16.638  1.00  0.00           H  
ATOM   3089  HG2 GLU A 200      38.071 -13.157 -18.026  1.00  0.00           H  
ATOM   3090  N   ILE A 201      38.885 -17.116 -21.067  1.00  0.80           N  
ATOM   3091  CA  ILE A 201      39.083 -18.381 -21.722  1.00  0.80           C  
ATOM   3092  C   ILE A 201      38.850 -19.446 -20.650  1.00  0.80           C  
ATOM   3093  O   ILE A 201      39.592 -19.538 -19.648  1.00  0.80           O  
ATOM   3094  CB  ILE A 201      40.520 -18.394 -22.314  1.00  0.80           C  
ATOM   3095  CG1 ILE A 201      40.791 -17.066 -23.101  1.00  0.80           C  
ATOM   3096  CG2 ILE A 201      40.812 -19.709 -23.129  1.00  0.80           C  
ATOM   3097  CD1 ILE A 201      42.346 -16.823 -23.327  1.00  0.80           C  
ATOM   3098  H   ILE A 201      39.702 -16.524 -21.010  1.00  0.00           H  
ATOM   3099  HA  ILE A 201      38.270 -18.570 -22.423  1.00  0.00           H  
ATOM   3100  HB  ILE A 201      41.217 -18.392 -21.476  1.00  0.00           H  
ATOM   3101 HG13 ILE A 201      40.401 -16.245 -22.499  1.00  0.00           H  
ATOM   3102 HG12 ILE A 201      40.125 -16.971 -23.958  1.00  0.00           H  
ATOM   3103 HG21 ILE A 201      40.488 -20.621 -22.627  1.00  0.00           H  
ATOM   3104 HG22 ILE A 201      40.420 -19.733 -24.146  1.00  0.00           H  
ATOM   3105 HG23 ILE A 201      41.879 -19.846 -23.302  1.00  0.00           H  
ATOM   3106 HD11 ILE A 201      42.782 -17.680 -23.840  1.00  0.00           H  
ATOM   3107 HD12 ILE A 201      42.583 -15.923 -23.894  1.00  0.00           H  
ATOM   3108 HD13 ILE A 201      42.922 -16.969 -22.414  1.00  0.00           H  
ATOM   3109  N   ALA A 202      37.826 -20.268 -20.843  1.00  0.79           N  
ATOM   3110  CA  ALA A 202      37.513 -21.391 -19.985  1.00  0.79           C  
ATOM   3111  C   ALA A 202      36.418 -22.307 -20.571  1.00  0.79           C  
ATOM   3112  O   ALA A 202      35.441 -21.820 -21.115  1.00  0.79           O  
ATOM   3113  CB  ALA A 202      37.081 -20.903 -18.576  1.00  0.79           C  
ATOM   3114  H   ALA A 202      37.300 -20.290 -21.705  1.00  0.00           H  
ATOM   3115  HA  ALA A 202      38.349 -22.090 -19.964  1.00  0.00           H  
ATOM   3116  HB1 ALA A 202      37.494 -19.918 -18.356  1.00  0.00           H  
ATOM   3117  HB2 ALA A 202      36.007 -20.863 -18.397  1.00  0.00           H  
ATOM   3118  HB3 ALA A 202      37.518 -21.560 -17.824  1.00  0.00           H  
ATOM   3119  N   LYS A 203      36.527 -23.561 -20.307  1.00  0.73           N  
ATOM   3120  CA  LYS A 203      35.663 -24.591 -20.771  1.00  0.73           C  
ATOM   3121  C   LYS A 203      34.423 -24.691 -19.827  1.00  0.73           C  
ATOM   3122  O   LYS A 203      34.594 -24.841 -18.628  1.00  0.73           O  
ATOM   3123  CB  LYS A 203      36.325 -25.917 -20.898  1.00  0.73           C  
ATOM   3124  CG  LYS A 203      37.546 -26.077 -21.704  1.00  0.73           C  
ATOM   3125  CD  LYS A 203      37.866 -27.503 -22.115  1.00  0.73           C  
ATOM   3126  CE  LYS A 203      39.223 -27.902 -22.714  1.00  0.73           C  
ATOM   3127  NZ  LYS A 203      39.223 -29.229 -23.328  1.00  0.73           N1+
ATOM   3128  H   LYS A 203      37.198 -23.846 -19.609  1.00  0.00           H  
ATOM   3129  HA  LYS A 203      35.342 -24.498 -21.809  1.00  0.00           H  
ATOM   3130  HB3 LYS A 203      35.654 -26.634 -21.370  1.00  0.00           H  
ATOM   3131  HB2 LYS A 203      36.551 -26.340 -19.919  1.00  0.00           H  
ATOM   3132  HG3 LYS A 203      38.372 -25.634 -21.148  1.00  0.00           H  
ATOM   3133  HG2 LYS A 203      37.411 -25.523 -22.633  1.00  0.00           H  
ATOM   3134  HD3 LYS A 203      37.147 -27.875 -22.845  1.00  0.00           H  
ATOM   3135  HD2 LYS A 203      37.720 -28.110 -21.222  1.00  0.00           H  
ATOM   3136  HE3 LYS A 203      39.961 -27.992 -21.917  1.00  0.00           H  
ATOM   3137  HE2 LYS A 203      39.487 -27.103 -23.406  1.00  0.00           H  
ATOM   3138  HZ1 LYS A 203      40.124 -29.458 -23.724  1.00  0.00           H  
ATOM   3139  HZ2 LYS A 203      38.992 -29.904 -22.614  1.00  0.00           H  
ATOM   3140  HZ3 LYS A 203      38.566 -29.240 -24.095  1.00  0.00           H  
ATOM   3141  N   ARG A 204      33.199 -24.418 -20.366  1.00  0.71           N  
ATOM   3142  CA  ARG A 204      31.866 -24.673 -19.869  1.00  0.71           C  
ATOM   3143  C   ARG A 204      31.347 -25.983 -20.533  1.00  0.71           C  
ATOM   3144  O   ARG A 204      31.886 -26.421 -21.534  1.00  0.71           O  
ATOM   3145  CB  ARG A 204      30.923 -23.524 -20.304  1.00  0.71           C  
ATOM   3146  CG  ARG A 204      31.163 -22.142 -19.706  1.00  0.71           C  
ATOM   3147  CD  ARG A 204      32.280 -21.217 -20.295  1.00  0.71           C  
ATOM   3148  NE  ARG A 204      32.279 -19.843 -19.763  1.00  0.71           N  
ATOM   3149  CZ  ARG A 204      33.300 -19.005 -19.770  1.00  0.71           C  
ATOM   3150  NH1 ARG A 204      34.520 -19.263 -20.276  1.00  0.71           N  
ATOM   3151  NH2 ARG A 204      33.057 -17.799 -19.193  1.00  0.71           N1+
ATOM   3152  H   ARG A 204      33.252 -24.310 -21.369  1.00  0.00           H  
ATOM   3153  HA  ARG A 204      31.727 -24.795 -18.795  1.00  0.00           H  
ATOM   3154  HB3 ARG A 204      29.882 -23.782 -20.108  1.00  0.00           H  
ATOM   3155  HB2 ARG A 204      30.936 -23.366 -21.382  1.00  0.00           H  
ATOM   3156  HG3 ARG A 204      31.404 -22.178 -18.643  1.00  0.00           H  
ATOM   3157  HG2 ARG A 204      30.198 -21.641 -19.634  1.00  0.00           H  
ATOM   3158  HD3 ARG A 204      32.331 -21.286 -21.381  1.00  0.00           H  
ATOM   3159  HD2 ARG A 204      33.240 -21.612 -19.960  1.00  0.00           H  
ATOM   3160  HE  ARG A 204      31.384 -19.552 -19.396  1.00  0.00           H  
ATOM   3161 HH12 ARG A 204      35.198 -18.515 -20.316  1.00  0.00           H  
ATOM   3162 HH11 ARG A 204      34.721 -20.044 -20.884  1.00  0.00           H  
ATOM   3163 HH22 ARG A 204      33.684 -17.049 -19.447  1.00  0.00           H  
ATOM   3164 HH21 ARG A 204      32.192 -17.581 -18.719  1.00  0.00           H  
ATOM   3165  N   PRO A 205      30.249 -26.621 -19.933  1.00  0.85           N  
ATOM   3166  CA  PRO A 205      29.574 -27.839 -20.485  1.00  0.85           C  
ATOM   3167  C   PRO A 205      29.026 -27.740 -21.897  1.00  0.85           C  
ATOM   3168  O   PRO A 205      28.441 -26.710 -22.259  1.00  0.85           O  
ATOM   3169  CB  PRO A 205      28.650 -28.260 -19.432  1.00  0.85           C  
ATOM   3170  CG  PRO A 205      29.097 -27.662 -18.131  1.00  0.85           C  
ATOM   3171  CD  PRO A 205      29.685 -26.313 -18.576  1.00  0.85           C  
ATOM   3172  HA  PRO A 205      30.448 -28.479 -20.607  1.00  0.00           H  
ATOM   3173  HB3 PRO A 205      28.621 -29.349 -19.406  1.00  0.00           H  
ATOM   3174  HB2 PRO A 205      27.645 -27.996 -19.760  1.00  0.00           H  
ATOM   3175  HG3 PRO A 205      29.866 -28.319 -17.724  1.00  0.00           H  
ATOM   3176  HG2 PRO A 205      28.276 -27.570 -17.420  1.00  0.00           H  
ATOM   3177  HD2 PRO A 205      28.924 -25.537 -18.649  1.00  0.00           H  
ATOM   3178  HD3 PRO A 205      30.360 -25.964 -17.795  1.00  0.00           H  
ATOM   3179  N   LYS A 206      29.251 -28.812 -22.698  1.00  0.76           N  
ATOM   3180  CA  LYS A 206      28.786 -28.821 -24.094  1.00  0.76           C  
ATOM   3181  C   LYS A 206      27.230 -28.810 -24.112  1.00  0.76           C  
ATOM   3182  O   LYS A 206      26.554 -29.589 -23.384  1.00  0.76           O  
ATOM   3183  CB  LYS A 206      29.237 -30.176 -24.821  1.00  0.76           C  
ATOM   3184  CG  LYS A 206      30.702 -30.161 -25.290  1.00  0.76           C  
ATOM   3185  CD  LYS A 206      31.037 -31.450 -26.036  1.00  0.76           C  
ATOM   3186  CE  LYS A 206      32.101 -31.262 -27.065  1.00  0.76           C  
ATOM   3187  NZ  LYS A 206      32.771 -32.443 -27.547  1.00  0.76           N1+
ATOM   3188  H   LYS A 206      29.564 -29.714 -22.370  1.00  0.00           H  
ATOM   3189  HA  LYS A 206      29.190 -28.049 -24.748  1.00  0.00           H  
ATOM   3190  HB3 LYS A 206      28.661 -30.292 -25.739  1.00  0.00           H  
ATOM   3191  HB2 LYS A 206      28.859 -31.029 -24.257  1.00  0.00           H  
ATOM   3192  HG3 LYS A 206      31.330 -29.946 -24.425  1.00  0.00           H  
ATOM   3193  HG2 LYS A 206      30.798 -29.376 -26.039  1.00  0.00           H  
ATOM   3194  HD3 LYS A 206      30.196 -31.987 -26.477  1.00  0.00           H  
ATOM   3195  HD2 LYS A 206      31.415 -32.139 -25.281  1.00  0.00           H  
ATOM   3196  HE3 LYS A 206      32.867 -30.652 -26.585  1.00  0.00           H  
ATOM   3197  HE2 LYS A 206      31.671 -30.665 -27.868  1.00  0.00           H  
ATOM   3198  HZ1 LYS A 206      32.285 -33.014 -28.224  1.00  0.00           H  
ATOM   3199  HZ2 LYS A 206      33.700 -32.122 -27.778  1.00  0.00           H  
ATOM   3200  HZ3 LYS A 206      32.992 -32.965 -26.712  1.00  0.00           H  
ATOM   3201  N   VAL A 207      26.712 -27.838 -24.908  1.00  0.81           N  
ATOM   3202  CA  VAL A 207      25.384 -27.656 -25.525  1.00  0.81           C  
ATOM   3203  C   VAL A 207      25.572 -27.314 -27.041  1.00  0.81           C  
ATOM   3204  O   VAL A 207      26.236 -26.348 -27.442  1.00  0.81           O  
ATOM   3205  CB  VAL A 207      24.613 -26.421 -24.760  1.00  0.81           C  
ATOM   3206  CG1 VAL A 207      23.437 -25.777 -25.487  1.00  0.81           C  
ATOM   3207  CG2 VAL A 207      24.217 -26.923 -23.355  1.00  0.81           C  
ATOM   3208  H   VAL A 207      27.387 -27.255 -25.381  1.00  0.00           H  
ATOM   3209  HA  VAL A 207      24.866 -28.597 -25.337  1.00  0.00           H  
ATOM   3210  HB  VAL A 207      25.337 -25.625 -24.585  1.00  0.00           H  
ATOM   3211 HG11 VAL A 207      23.641 -25.448 -26.506  1.00  0.00           H  
ATOM   3212 HG12 VAL A 207      22.541 -26.394 -25.555  1.00  0.00           H  
ATOM   3213 HG13 VAL A 207      23.006 -24.991 -24.865  1.00  0.00           H  
ATOM   3214 HG21 VAL A 207      25.007 -27.008 -22.608  1.00  0.00           H  
ATOM   3215 HG22 VAL A 207      23.600 -26.092 -23.013  1.00  0.00           H  
ATOM   3216 HG23 VAL A 207      23.601 -27.822 -23.378  1.00  0.00           H  
ATOM   3217  N   ARG A 208      25.132 -28.247 -27.972  1.00  0.72           N  
ATOM   3218  CA  ARG A 208      25.351 -28.164 -29.401  1.00  0.72           C  
ATOM   3219  C   ARG A 208      26.839 -28.406 -29.836  1.00  0.72           C  
ATOM   3220  O   ARG A 208      27.293 -27.909 -30.873  1.00  0.72           O  
ATOM   3221  CB  ARG A 208      24.737 -26.932 -30.108  1.00  0.72           C  
ATOM   3222  CG  ARG A 208      23.343 -26.652 -29.739  1.00  0.72           C  
ATOM   3223  CD  ARG A 208      22.766 -25.595 -30.708  1.00  0.72           C  
ATOM   3224  NE  ARG A 208      21.277 -25.483 -30.565  1.00  0.72           N  
ATOM   3225  CZ  ARG A 208      20.381 -24.972 -31.426  1.00  0.72           C  
ATOM   3226  NH1 ARG A 208      20.838 -24.643 -32.667  1.00  0.72           N  
ATOM   3227  NH2 ARG A 208      19.099 -24.670 -31.107  1.00  0.72           N1+
ATOM   3228  H   ARG A 208      24.598 -29.070 -27.734  1.00  0.00           H  
ATOM   3229  HA  ARG A 208      24.812 -29.018 -29.812  1.00  0.00           H  
ATOM   3230  HB3 ARG A 208      24.718 -26.956 -31.198  1.00  0.00           H  
ATOM   3231  HB2 ARG A 208      25.367 -26.066 -29.903  1.00  0.00           H  
ATOM   3232  HG3 ARG A 208      23.320 -26.244 -28.728  1.00  0.00           H  
ATOM   3233  HG2 ARG A 208      22.759 -27.572 -29.703  1.00  0.00           H  
ATOM   3234  HD3 ARG A 208      23.206 -25.672 -31.703  1.00  0.00           H  
ATOM   3235  HD2 ARG A 208      22.984 -24.666 -30.181  1.00  0.00           H  
ATOM   3236  HE  ARG A 208      20.940 -25.550 -29.616  1.00  0.00           H  
ATOM   3237 HH12 ARG A 208      20.186 -24.197 -33.297  1.00  0.00           H  
ATOM   3238 HH11 ARG A 208      21.771 -24.887 -32.966  1.00  0.00           H  
ATOM   3239 HH22 ARG A 208      18.533 -24.188 -31.790  1.00  0.00           H  
ATOM   3240 HH21 ARG A 208      18.833 -24.677 -30.133  1.00  0.00           H  
ATOM   3241  N   ASP A 209      27.605 -29.000 -28.885  1.00  0.81           N  
ATOM   3242  CA  ASP A 209      29.054 -29.279 -28.945  1.00  0.81           C  
ATOM   3243  C   ASP A 209      29.934 -28.063 -28.538  1.00  0.81           C  
ATOM   3244  O   ASP A 209      31.150 -28.232 -28.450  1.00  0.81           O  
ATOM   3245  CB  ASP A 209      29.620 -30.030 -30.146  1.00  0.81           C  
ATOM   3246  CG  ASP A 209      28.932 -31.344 -30.355  1.00  0.81           C  
ATOM   3247  OD1 ASP A 209      28.782 -31.696 -31.552  1.00  0.81           O  
ATOM   3248  OD2 ASP A 209      28.730 -32.139 -29.444  1.00  0.81           O1-
ATOM   3249  H   ASP A 209      26.977 -29.434 -28.224  1.00  0.00           H  
ATOM   3250  HA  ASP A 209      29.246 -29.836 -28.028  1.00  0.00           H  
ATOM   3251  HB3 ASP A 209      30.638 -30.349 -29.922  1.00  0.00           H  
ATOM   3252  HB2 ASP A 209      29.464 -29.417 -31.033  1.00  0.00           H  
ATOM   3253  N   GLN A 210      29.285 -26.935 -28.285  1.00  0.80           N  
ATOM   3254  CA  GLN A 210      30.024 -25.711 -28.091  1.00  0.80           C  
ATOM   3255  C   GLN A 210      30.424 -25.600 -26.581  1.00  0.80           C  
ATOM   3256  O   GLN A 210      29.517 -25.532 -25.719  1.00  0.80           O  
ATOM   3257  CB  GLN A 210      29.167 -24.559 -28.510  1.00  0.80           C  
ATOM   3258  CG  GLN A 210      28.657 -24.417 -29.980  1.00  0.80           C  
ATOM   3259  CD  GLN A 210      29.781 -24.531 -30.989  1.00  0.80           C  
ATOM   3260  OE1 GLN A 210      30.773 -23.879 -30.742  1.00  0.80           O  
ATOM   3261  NE2 GLN A 210      29.637 -25.268 -32.104  1.00  0.80           N  
ATOM   3262  H   GLN A 210      28.275 -26.917 -28.313  1.00  0.00           H  
ATOM   3263  HA  GLN A 210      30.885 -25.731 -28.759  1.00  0.00           H  
ATOM   3264  HB3 GLN A 210      29.722 -23.643 -28.303  1.00  0.00           H  
ATOM   3265  HB2 GLN A 210      28.283 -24.546 -27.873  1.00  0.00           H  
ATOM   3266  HG3 GLN A 210      28.202 -23.451 -30.195  1.00  0.00           H  
ATOM   3267  HG2 GLN A 210      27.870 -25.124 -30.242  1.00  0.00           H  
ATOM   3268 HE22 GLN A 210      30.230 -25.264 -32.922  1.00  0.00           H  
ATOM   3269 HE21 GLN A 210      28.815 -25.777 -32.396  1.00  0.00           H  
ATOM   3270  N   GLU A 211      31.749 -25.543 -26.320  1.00  0.80           N  
ATOM   3271  CA  GLU A 211      32.279 -25.491 -24.966  1.00  0.80           C  
ATOM   3272  C   GLU A 211      32.603 -23.987 -24.569  1.00  0.80           C  
ATOM   3273  O   GLU A 211      32.886 -23.744 -23.399  1.00  0.80           O  
ATOM   3274  CB  GLU A 211      33.485 -26.406 -24.907  1.00  0.80           C  
ATOM   3275  CG  GLU A 211      33.308 -27.920 -25.197  1.00  0.80           C  
ATOM   3276  CD  GLU A 211      34.564 -28.737 -25.188  1.00  0.80           C  
ATOM   3277  OE1 GLU A 211      35.076 -29.108 -24.121  1.00  0.80           O  
ATOM   3278  OE2 GLU A 211      35.135 -28.960 -26.243  1.00  0.80           O1-
ATOM   3279  H   GLU A 211      32.441 -25.552 -27.056  1.00  0.00           H  
ATOM   3280  HA  GLU A 211      31.549 -25.899 -24.269  1.00  0.00           H  
ATOM   3281  HB3 GLU A 211      34.113 -26.260 -24.028  1.00  0.00           H  
ATOM   3282  HB2 GLU A 211      34.152 -26.067 -25.701  1.00  0.00           H  
ATOM   3283  HG3 GLU A 211      32.794 -28.085 -26.144  1.00  0.00           H  
ATOM   3284  HG2 GLU A 211      32.666 -28.314 -24.409  1.00  0.00           H  
ATOM   3285  N   GLY A 212      32.399 -23.086 -25.546  1.00  0.89           N  
ATOM   3286  CA  GLY A 212      32.507 -21.637 -25.427  1.00  0.89           C  
ATOM   3287  C   GLY A 212      31.159 -21.055 -25.100  1.00  0.89           C  
ATOM   3288  O   GLY A 212      30.118 -21.574 -25.474  1.00  0.89           O  
ATOM   3289  H   GLY A 212      32.074 -23.425 -26.441  1.00  0.00           H  
ATOM   3290  HA3 GLY A 212      32.685 -21.229 -26.421  1.00  0.00           H  
ATOM   3291  HA2 GLY A 212      33.239 -21.293 -24.696  1.00  0.00           H  
ATOM   3292  N   ARG A 213      31.173 -19.803 -24.690  1.00  0.80           N  
ATOM   3293  CA  ARG A 213      29.944 -19.021 -24.630  1.00  0.80           C  
ATOM   3294  C   ARG A 213      30.170 -17.626 -25.256  1.00  0.80           C  
ATOM   3295  O   ARG A 213      31.298 -17.155 -25.507  1.00  0.80           O  
ATOM   3296  CB  ARG A 213      29.554 -18.791 -23.129  1.00  0.80           C  
ATOM   3297  CG  ARG A 213      29.243 -20.058 -22.355  1.00  0.80           C  
ATOM   3298  CD  ARG A 213      27.896 -20.733 -22.862  1.00  0.80           C  
ATOM   3299  NE  ARG A 213      27.503 -21.989 -22.132  1.00  0.80           N  
ATOM   3300  CZ  ARG A 213      27.674 -23.263 -22.545  1.00  0.80           C  
ATOM   3301  NH1 ARG A 213      28.597 -23.660 -23.431  1.00  0.80           N  
ATOM   3302  NH2 ARG A 213      27.081 -24.221 -21.948  1.00  0.80           N1+
ATOM   3303  H   ARG A 213      31.938 -19.172 -24.501  1.00  0.00           H  
ATOM   3304  HA  ARG A 213      29.157 -19.457 -25.246  1.00  0.00           H  
ATOM   3305  HB3 ARG A 213      28.741 -18.066 -23.083  1.00  0.00           H  
ATOM   3306  HB2 ARG A 213      30.392 -18.301 -22.631  1.00  0.00           H  
ATOM   3307  HG3 ARG A 213      29.004 -19.813 -21.320  1.00  0.00           H  
ATOM   3308  HG2 ARG A 213      30.016 -20.826 -22.383  1.00  0.00           H  
ATOM   3309  HD3 ARG A 213      27.862 -20.918 -23.936  1.00  0.00           H  
ATOM   3310  HD2 ARG A 213      27.099 -20.024 -22.640  1.00  0.00           H  
ATOM   3311  HE  ARG A 213      26.801 -21.941 -21.407  1.00  0.00           H  
ATOM   3312 HH12 ARG A 213      28.773 -24.627 -23.663  1.00  0.00           H  
ATOM   3313 HH11 ARG A 213      29.136 -22.985 -23.955  1.00  0.00           H  
ATOM   3314 HH22 ARG A 213      27.356 -25.157 -22.209  1.00  0.00           H  
ATOM   3315 HH21 ARG A 213      26.243 -24.002 -21.427  1.00  0.00           H  
ATOM   3316  N   ILE A 214      29.007 -16.930 -25.547  1.00  0.88           N  
ATOM   3317  CA  ILE A 214      28.929 -15.542 -25.920  1.00  0.88           C  
ATOM   3318  C   ILE A 214      28.038 -14.968 -24.831  1.00  0.88           C  
ATOM   3319  O   ILE A 214      26.902 -15.488 -24.705  1.00  0.88           O  
ATOM   3320  CB  ILE A 214      28.184 -15.152 -27.249  1.00  0.88           C  
ATOM   3321  CG1 ILE A 214      28.830 -15.929 -28.441  1.00  0.88           C  
ATOM   3322  CG2 ILE A 214      28.205 -13.635 -27.581  1.00  0.88           C  
ATOM   3323  CD1 ILE A 214      27.826 -16.135 -29.653  1.00  0.88           C  
ATOM   3324  H   ILE A 214      28.140 -17.449 -25.570  1.00  0.00           H  
ATOM   3325  HA  ILE A 214      29.940 -15.135 -25.938  1.00  0.00           H  
ATOM   3326  HB  ILE A 214      27.145 -15.482 -27.262  1.00  0.00           H  
ATOM   3327 HG13 ILE A 214      29.124 -16.905 -28.055  1.00  0.00           H  
ATOM   3328 HG12 ILE A 214      29.770 -15.535 -28.829  1.00  0.00           H  
ATOM   3329 HG21 ILE A 214      29.212 -13.219 -27.563  1.00  0.00           H  
ATOM   3330 HG22 ILE A 214      27.829 -13.451 -28.587  1.00  0.00           H  
ATOM   3331 HG23 ILE A 214      27.626 -13.101 -26.828  1.00  0.00           H  
ATOM   3332 HD11 ILE A 214      28.416 -16.413 -30.526  1.00  0.00           H  
ATOM   3333 HD12 ILE A 214      27.178 -17.002 -29.531  1.00  0.00           H  
ATOM   3334 HD13 ILE A 214      27.280 -15.246 -29.967  1.00  0.00           H  
ATOM   3335  N   ASN A 215      28.583 -14.003 -24.142  1.00  0.88           N  
ATOM   3336  CA  ASN A 215      27.736 -13.160 -23.279  1.00  0.88           C  
ATOM   3337  C   ASN A 215      27.167 -12.051 -24.191  1.00  0.88           C  
ATOM   3338  O   ASN A 215      27.793 -11.441 -25.020  1.00  0.88           O  
ATOM   3339  CB  ASN A 215      28.568 -12.677 -22.149  1.00  0.88           C  
ATOM   3340  CG  ASN A 215      28.860 -13.741 -21.063  1.00  0.88           C  
ATOM   3341  OD1 ASN A 215      29.578 -14.751 -21.231  1.00  0.88           O  
ATOM   3342  ND2 ASN A 215      28.263 -13.487 -19.922  1.00  0.88           N  
ATOM   3343  H   ASN A 215      29.526 -13.700 -24.337  1.00  0.00           H  
ATOM   3344  HA  ASN A 215      26.918 -13.714 -22.819  1.00  0.00           H  
ATOM   3345  HB3 ASN A 215      28.080 -11.812 -21.698  1.00  0.00           H  
ATOM   3346  HB2 ASN A 215      29.467 -12.202 -22.543  1.00  0.00           H  
ATOM   3347 HD22 ASN A 215      28.615 -14.011 -19.133  1.00  0.00           H  
ATOM   3348 HD21 ASN A 215      27.524 -12.812 -19.787  1.00  0.00           H  
ATOM   3349  N   TYR A 216      25.968 -11.634 -23.764  1.00  0.90           N  
ATOM   3350  CA  TYR A 216      25.155 -10.627 -24.469  1.00  0.90           C  
ATOM   3351  C   TYR A 216      24.834  -9.478 -23.541  1.00  0.90           C  
ATOM   3352  O   TYR A 216      24.470  -9.712 -22.369  1.00  0.90           O  
ATOM   3353  CB  TYR A 216      23.888 -11.304 -25.137  1.00  0.90           C  
ATOM   3354  CG  TYR A 216      24.155 -12.590 -25.966  1.00  0.90           C  
ATOM   3355  CD1 TYR A 216      24.676 -12.584 -27.243  1.00  0.90           C  
ATOM   3356  CD2 TYR A 216      23.635 -13.796 -25.550  1.00  0.90           C  
ATOM   3357  CE1 TYR A 216      24.965 -13.797 -27.909  1.00  0.90           C  
ATOM   3358  CE2 TYR A 216      23.830 -15.016 -26.239  1.00  0.90           C  
ATOM   3359  CZ  TYR A 216      24.536 -15.080 -27.459  1.00  0.90           C  
ATOM   3360  OH  TYR A 216      24.638 -16.242 -28.171  1.00  0.90           O  
ATOM   3361  H   TYR A 216      25.463 -12.098 -23.022  1.00  0.00           H  
ATOM   3362  HA  TYR A 216      25.810 -10.168 -25.209  1.00  0.00           H  
ATOM   3363  HB3 TYR A 216      23.403 -10.615 -25.828  1.00  0.00           H  
ATOM   3364  HB2 TYR A 216      23.176 -11.580 -24.360  1.00  0.00           H  
ATOM   3365  HD1 TYR A 216      24.931 -11.631 -27.682  1.00  0.00           H  
ATOM   3366  HD2 TYR A 216      23.098 -13.770 -24.613  1.00  0.00           H  
ATOM   3367  HE1 TYR A 216      25.368 -13.746 -28.910  1.00  0.00           H  
ATOM   3368  HE2 TYR A 216      23.339 -15.859 -25.776  1.00  0.00           H  
ATOM   3369  HH  TYR A 216      24.629 -16.988 -27.568  1.00  0.00           H  
ATOM   3370  N   TYR A 217      24.964  -8.226 -24.024  1.00  0.91           N  
ATOM   3371  CA  TYR A 217      24.966  -7.027 -23.284  1.00  0.91           C  
ATOM   3372  C   TYR A 217      24.276  -6.038 -24.278  1.00  0.91           C  
ATOM   3373  O   TYR A 217      24.050  -6.341 -25.470  1.00  0.91           O  
ATOM   3374  CB  TYR A 217      26.436  -6.632 -22.914  1.00  0.91           C  
ATOM   3375  CG  TYR A 217      27.284  -7.587 -22.063  1.00  0.91           C  
ATOM   3376  CD1 TYR A 217      28.353  -8.353 -22.618  1.00  0.91           C  
ATOM   3377  CD2 TYR A 217      27.160  -7.617 -20.667  1.00  0.91           C  
ATOM   3378  CE1 TYR A 217      29.123  -9.226 -21.789  1.00  0.91           C  
ATOM   3379  CE2 TYR A 217      27.950  -8.409 -19.822  1.00  0.91           C  
ATOM   3380  CZ  TYR A 217      28.956  -9.203 -20.404  1.00  0.91           C  
ATOM   3381  OH  TYR A 217      29.698 -10.029 -19.577  1.00  0.91           O  
ATOM   3382  H   TYR A 217      24.859  -8.125 -25.024  1.00  0.00           H  
ATOM   3383  HA  TYR A 217      24.412  -7.170 -22.356  1.00  0.00           H  
ATOM   3384  HB3 TYR A 217      26.780  -5.671 -22.531  1.00  0.00           H  
ATOM   3385  HB2 TYR A 217      27.070  -6.554 -23.797  1.00  0.00           H  
ATOM   3386  HD1 TYR A 217      28.533  -8.470 -23.677  1.00  0.00           H  
ATOM   3387  HD2 TYR A 217      26.562  -6.873 -20.161  1.00  0.00           H  
ATOM   3388  HE1 TYR A 217      29.758  -9.968 -22.250  1.00  0.00           H  
ATOM   3389  HE2 TYR A 217      28.058  -8.226 -18.763  1.00  0.00           H  
ATOM   3390  HH  TYR A 217      29.440  -9.842 -18.671  1.00  0.00           H  
ATOM   3391  N   TRP A 218      23.897  -4.891 -23.677  1.00  0.90           N  
ATOM   3392  CA  TRP A 218      23.010  -3.894 -24.409  1.00  0.90           C  
ATOM   3393  C   TRP A 218      23.096  -2.493 -23.821  1.00  0.90           C  
ATOM   3394  O   TRP A 218      23.324  -2.342 -22.611  1.00  0.90           O  
ATOM   3395  CB  TRP A 218      21.604  -4.500 -24.484  1.00  0.90           C  
ATOM   3396  CG  TRP A 218      20.989  -4.540 -23.100  1.00  0.90           C  
ATOM   3397  CD1 TRP A 218      21.163  -5.534 -22.194  1.00  0.90           C  
ATOM   3398  CD2 TRP A 218      20.158  -3.567 -22.453  1.00  0.90           C  
ATOM   3399  NE1 TRP A 218      20.394  -5.264 -21.129  1.00  0.90           N  
ATOM   3400  CE2 TRP A 218      19.727  -4.112 -21.199  1.00  0.90           C  
ATOM   3401  CE3 TRP A 218      19.722  -2.263 -22.735  1.00  0.90           C  
ATOM   3402  CZ2 TRP A 218      18.859  -3.453 -20.293  1.00  0.90           C  
ATOM   3403  CZ3 TRP A 218      18.939  -1.542 -21.877  1.00  0.90           C  
ATOM   3404  CH2 TRP A 218      18.398  -2.161 -20.725  1.00  0.90           C  
ATOM   3405  H   TRP A 218      24.186  -4.709 -22.726  1.00  0.00           H  
ATOM   3406  HA  TRP A 218      23.418  -3.715 -25.404  1.00  0.00           H  
ATOM   3407  HB3 TRP A 218      21.620  -5.401 -25.097  1.00  0.00           H  
ATOM   3408  HB2 TRP A 218      20.949  -3.810 -25.016  1.00  0.00           H  
ATOM   3409  HD1 TRP A 218      21.765  -6.422 -22.321  1.00  0.00           H  
ATOM   3410  HE1 TRP A 218      20.425  -5.942 -20.382  1.00  0.00           H  
ATOM   3411  HE3 TRP A 218      19.973  -1.805 -23.680  1.00  0.00           H  
ATOM   3412  HZ2 TRP A 218      18.580  -3.926 -19.363  1.00  0.00           H  
ATOM   3413  HZ3 TRP A 218      18.572  -0.551 -22.095  1.00  0.00           H  
ATOM   3414  HH2 TRP A 218      17.684  -1.517 -20.233  1.00  0.00           H  
ATOM   3415  N   THR A 219      22.850  -1.418 -24.606  1.00  0.90           N  
ATOM   3416  CA  THR A 219      22.783  -0.041 -24.096  1.00  0.90           C  
ATOM   3417  C   THR A 219      21.857   0.738 -25.024  1.00  0.90           C  
ATOM   3418  O   THR A 219      21.381   0.204 -26.020  1.00  0.90           O  
ATOM   3419  CB  THR A 219      24.162   0.648 -23.994  1.00  0.90           C  
ATOM   3420  OG1 THR A 219      24.034   1.857 -23.132  1.00  0.90           O  
ATOM   3421  CG2 THR A 219      24.807   1.171 -25.306  1.00  0.90           C  
ATOM   3422  H   THR A 219      22.588  -1.590 -25.566  1.00  0.00           H  
ATOM   3423  HA  THR A 219      22.304  -0.089 -23.118  1.00  0.00           H  
ATOM   3424  HB  THR A 219      24.770  -0.124 -23.523  1.00  0.00           H  
ATOM   3425  HG1 THR A 219      23.995   1.585 -22.212  1.00  0.00           H  
ATOM   3426 HG21 THR A 219      24.612   0.563 -26.190  1.00  0.00           H  
ATOM   3427 HG22 THR A 219      24.525   2.200 -25.524  1.00  0.00           H  
ATOM   3428 HG23 THR A 219      25.873   1.360 -25.177  1.00  0.00           H  
ATOM   3429  N   LEU A 220      21.523   1.971 -24.696  1.00  0.88           N  
ATOM   3430  CA  LEU A 220      20.485   2.769 -25.294  1.00  0.88           C  
ATOM   3431  C   LEU A 220      21.012   4.195 -25.436  1.00  0.88           C  
ATOM   3432  O   LEU A 220      21.078   4.979 -24.506  1.00  0.88           O  
ATOM   3433  CB  LEU A 220      19.386   2.664 -24.269  1.00  0.88           C  
ATOM   3434  CG  LEU A 220      17.946   3.106 -24.681  1.00  0.88           C  
ATOM   3435  CD1 LEU A 220      16.955   2.902 -23.532  1.00  0.88           C  
ATOM   3436  CD2 LEU A 220      17.805   4.499 -25.295  1.00  0.88           C  
ATOM   3437  H   LEU A 220      21.979   2.365 -23.885  1.00  0.00           H  
ATOM   3438  HA  LEU A 220      20.087   2.374 -26.229  1.00  0.00           H  
ATOM   3439  HB3 LEU A 220      19.656   3.140 -23.326  1.00  0.00           H  
ATOM   3440  HB2 LEU A 220      19.287   1.632 -23.933  1.00  0.00           H  
ATOM   3441  HG  LEU A 220      17.635   2.393 -25.445  1.00  0.00           H  
ATOM   3442 HD11 LEU A 220      17.137   2.166 -22.749  1.00  0.00           H  
ATOM   3443 HD12 LEU A 220      16.690   3.829 -23.024  1.00  0.00           H  
ATOM   3444 HD13 LEU A 220      15.999   2.533 -23.905  1.00  0.00           H  
ATOM   3445 HD21 LEU A 220      18.236   5.324 -24.728  1.00  0.00           H  
ATOM   3446 HD22 LEU A 220      18.270   4.587 -26.277  1.00  0.00           H  
ATOM   3447 HD23 LEU A 220      16.790   4.895 -25.304  1.00  0.00           H  
ATOM   3448  N   LEU A 221      21.416   4.483 -26.662  1.00  0.88           N  
ATOM   3449  CA  LEU A 221      21.809   5.874 -27.105  1.00  0.88           C  
ATOM   3450  C   LEU A 221      20.553   6.735 -27.301  1.00  0.88           C  
ATOM   3451  O   LEU A 221      19.768   6.572 -28.272  1.00  0.88           O  
ATOM   3452  CB  LEU A 221      22.559   5.951 -28.469  1.00  0.88           C  
ATOM   3453  CG  LEU A 221      24.033   5.435 -28.402  1.00  0.88           C  
ATOM   3454  CD1 LEU A 221      24.161   3.869 -28.366  1.00  0.88           C  
ATOM   3455  CD2 LEU A 221      24.820   5.987 -29.575  1.00  0.88           C  
ATOM   3456  H   LEU A 221      21.203   3.903 -27.461  1.00  0.00           H  
ATOM   3457  HA  LEU A 221      22.384   6.346 -26.308  1.00  0.00           H  
ATOM   3458  HB3 LEU A 221      22.679   6.984 -28.796  1.00  0.00           H  
ATOM   3459  HB2 LEU A 221      22.050   5.534 -29.338  1.00  0.00           H  
ATOM   3460  HG  LEU A 221      24.659   5.683 -27.544  1.00  0.00           H  
ATOM   3461 HD11 LEU A 221      24.706   3.326 -29.139  1.00  0.00           H  
ATOM   3462 HD12 LEU A 221      24.732   3.674 -27.458  1.00  0.00           H  
ATOM   3463 HD13 LEU A 221      23.163   3.433 -28.302  1.00  0.00           H  
ATOM   3464 HD21 LEU A 221      25.548   6.653 -29.111  1.00  0.00           H  
ATOM   3465 HD22 LEU A 221      25.427   5.226 -30.065  1.00  0.00           H  
ATOM   3466 HD23 LEU A 221      24.206   6.471 -30.335  1.00  0.00           H  
ATOM   3467  N   GLU A 222      20.601   7.780 -26.488  1.00  0.85           N  
ATOM   3468  CA  GLU A 222      19.637   8.930 -26.438  1.00  0.85           C  
ATOM   3469  C   GLU A 222      20.107   9.991 -27.458  1.00  0.85           C  
ATOM   3470  O   GLU A 222      21.238   9.859 -27.869  1.00  0.85           O  
ATOM   3471  CB  GLU A 222      19.590   9.538 -25.031  1.00  0.85           C  
ATOM   3472  CG  GLU A 222      19.251   8.439 -24.033  1.00  0.85           C  
ATOM   3473  CD  GLU A 222      18.896   9.013 -22.666  1.00  0.85           C  
ATOM   3474  OE1 GLU A 222      18.758   8.215 -21.758  1.00  0.85           O  
ATOM   3475  OE2 GLU A 222      18.638  10.211 -22.428  1.00  0.85           O1-
ATOM   3476  H   GLU A 222      21.227   7.926 -25.709  1.00  0.00           H  
ATOM   3477  HA  GLU A 222      18.660   8.592 -26.782  1.00  0.00           H  
ATOM   3478  HB3 GLU A 222      18.954  10.421 -24.968  1.00  0.00           H  
ATOM   3479  HB2 GLU A 222      20.531  10.049 -24.826  1.00  0.00           H  
ATOM   3480  HG3 GLU A 222      20.034   7.719 -23.796  1.00  0.00           H  
ATOM   3481  HG2 GLU A 222      18.374   7.895 -24.384  1.00  0.00           H  
ATOM   3482  N   PRO A 223      19.280  10.891 -27.989  1.00  0.89           N  
ATOM   3483  CA  PRO A 223      19.650  11.669 -29.181  1.00  0.89           C  
ATOM   3484  C   PRO A 223      20.912  12.458 -29.086  1.00  0.89           C  
ATOM   3485  O   PRO A 223      21.576  12.586 -30.129  1.00  0.89           O  
ATOM   3486  CB  PRO A 223      18.476  12.497 -29.490  1.00  0.89           C  
ATOM   3487  CG  PRO A 223      17.318  11.755 -28.937  1.00  0.89           C  
ATOM   3488  CD  PRO A 223      17.819  11.008 -27.740  1.00  0.89           C  
ATOM   3489  HA  PRO A 223      19.574  10.906 -29.957  1.00  0.00           H  
ATOM   3490  HB3 PRO A 223      18.319  12.757 -30.537  1.00  0.00           H  
ATOM   3491  HB2 PRO A 223      18.460  13.483 -29.025  1.00  0.00           H  
ATOM   3492  HG3 PRO A 223      16.977  10.981 -29.625  1.00  0.00           H  
ATOM   3493  HG2 PRO A 223      16.386  12.303 -28.797  1.00  0.00           H  
ATOM   3494  HD2 PRO A 223      17.665  11.515 -26.787  1.00  0.00           H  
ATOM   3495  HD3 PRO A 223      17.427  10.001 -27.589  1.00  0.00           H  
ATOM   3496  N   GLY A 224      21.325  12.927 -27.881  1.00  0.90           N  
ATOM   3497  CA  GLY A 224      22.553  13.652 -27.735  1.00  0.90           C  
ATOM   3498  C   GLY A 224      23.813  12.789 -27.447  1.00  0.90           C  
ATOM   3499  O   GLY A 224      24.889  13.358 -27.289  1.00  0.90           O  
ATOM   3500  H   GLY A 224      20.636  12.998 -27.145  1.00  0.00           H  
ATOM   3501  HA3 GLY A 224      22.310  14.344 -26.928  1.00  0.00           H  
ATOM   3502  HA2 GLY A 224      22.781  14.316 -28.569  1.00  0.00           H  
ATOM   3503  N   ASP A 225      23.695  11.443 -27.291  1.00  0.89           N  
ATOM   3504  CA  ASP A 225      24.831  10.573 -27.024  1.00  0.89           C  
ATOM   3505  C   ASP A 225      25.702  10.307 -28.186  1.00  0.89           C  
ATOM   3506  O   ASP A 225      25.244  10.461 -29.249  1.00  0.89           O  
ATOM   3507  CB  ASP A 225      24.394   9.223 -26.333  1.00  0.89           C  
ATOM   3508  CG  ASP A 225      23.609   9.338 -25.034  1.00  0.89           C  
ATOM   3509  OD1 ASP A 225      23.126   8.299 -24.508  1.00  0.89           O  
ATOM   3510  OD2 ASP A 225      23.663  10.312 -24.319  1.00  0.89           O1-
ATOM   3511  H   ASP A 225      22.828  10.959 -27.476  1.00  0.00           H  
ATOM   3512  HA  ASP A 225      25.355  11.145 -26.257  1.00  0.00           H  
ATOM   3513  HB3 ASP A 225      25.250   8.575 -26.147  1.00  0.00           H  
ATOM   3514  HB2 ASP A 225      23.869   8.561 -27.022  1.00  0.00           H  
ATOM   3515  N   THR A 226      26.941   9.813 -27.912  1.00  0.89           N  
ATOM   3516  CA  THR A 226      27.828   9.255 -28.933  1.00  0.89           C  
ATOM   3517  C   THR A 226      28.521   7.992 -28.371  1.00  0.89           C  
ATOM   3518  O   THR A 226      29.019   8.128 -27.238  1.00  0.89           O  
ATOM   3519  CB  THR A 226      28.882  10.353 -29.426  1.00  0.89           C  
ATOM   3520  OG1 THR A 226      28.329  11.486 -30.054  1.00  0.89           O  
ATOM   3521  CG2 THR A 226      30.086   9.710 -30.125  1.00  0.89           C  
ATOM   3522  H   THR A 226      27.304   9.988 -26.985  1.00  0.00           H  
ATOM   3523  HA  THR A 226      27.264   8.856 -29.776  1.00  0.00           H  
ATOM   3524  HB  THR A 226      29.214  10.941 -28.570  1.00  0.00           H  
ATOM   3525  HG1 THR A 226      28.100  12.177 -29.427  1.00  0.00           H  
ATOM   3526 HG21 THR A 226      29.785   8.802 -30.649  1.00  0.00           H  
ATOM   3527 HG22 THR A 226      30.475  10.449 -30.825  1.00  0.00           H  
ATOM   3528 HG23 THR A 226      30.923   9.577 -29.441  1.00  0.00           H  
ATOM   3529  N   ILE A 227      28.510   6.759 -29.029  1.00  0.89           N  
ATOM   3530  CA  ILE A 227      29.101   5.468 -28.514  1.00  0.89           C  
ATOM   3531  C   ILE A 227      30.441   5.269 -29.215  1.00  0.89           C  
ATOM   3532  O   ILE A 227      30.666   5.669 -30.386  1.00  0.89           O  
ATOM   3533  CB  ILE A 227      28.254   4.245 -28.961  1.00  0.89           C  
ATOM   3534  CG1 ILE A 227      28.623   2.951 -28.222  1.00  0.89           C  
ATOM   3535  CG2 ILE A 227      28.021   4.017 -30.451  1.00  0.89           C  
ATOM   3536  CD1 ILE A 227      27.432   2.184 -27.621  1.00  0.89           C  
ATOM   3537  H   ILE A 227      28.222   6.723 -29.997  1.00  0.00           H  
ATOM   3538  HA  ILE A 227      28.967   5.420 -27.433  1.00  0.00           H  
ATOM   3539  HB  ILE A 227      27.258   4.421 -28.555  1.00  0.00           H  
ATOM   3540 HG13 ILE A 227      29.402   3.146 -27.485  1.00  0.00           H  
ATOM   3541 HG12 ILE A 227      29.217   2.326 -28.889  1.00  0.00           H  
ATOM   3542 HG21 ILE A 227      27.493   4.845 -30.924  1.00  0.00           H  
ATOM   3543 HG22 ILE A 227      28.947   3.793 -30.981  1.00  0.00           H  
ATOM   3544 HG23 ILE A 227      27.415   3.112 -30.500  1.00  0.00           H  
ATOM   3545 HD11 ILE A 227      27.631   1.417 -26.873  1.00  0.00           H  
ATOM   3546 HD12 ILE A 227      26.646   2.815 -27.206  1.00  0.00           H  
ATOM   3547 HD13 ILE A 227      26.909   1.696 -28.444  1.00  0.00           H  
ATOM   3548  N   ILE A 228      31.363   4.623 -28.497  1.00  0.87           N  
ATOM   3549  CA  ILE A 228      32.662   4.251 -28.946  1.00  0.87           C  
ATOM   3550  C   ILE A 228      32.887   2.785 -28.616  1.00  0.87           C  
ATOM   3551  O   ILE A 228      32.644   2.464 -27.462  1.00  0.87           O  
ATOM   3552  CB  ILE A 228      33.840   5.024 -28.230  1.00  0.87           C  
ATOM   3553  CG1 ILE A 228      33.608   6.605 -28.115  1.00  0.87           C  
ATOM   3554  CG2 ILE A 228      35.182   4.733 -28.859  1.00  0.87           C  
ATOM   3555  CD1 ILE A 228      34.060   7.078 -26.796  1.00  0.87           C  
ATOM   3556  H   ILE A 228      31.144   4.335 -27.554  1.00  0.00           H  
ATOM   3557  HA  ILE A 228      32.760   4.480 -30.008  1.00  0.00           H  
ATOM   3558  HB  ILE A 228      33.902   4.633 -27.214  1.00  0.00           H  
ATOM   3559 HG13 ILE A 228      32.562   6.864 -28.278  1.00  0.00           H  
ATOM   3560 HG12 ILE A 228      34.026   6.989 -29.045  1.00  0.00           H  
ATOM   3561 HG21 ILE A 228      35.524   3.710 -28.704  1.00  0.00           H  
ATOM   3562 HG22 ILE A 228      35.009   4.786 -29.934  1.00  0.00           H  
ATOM   3563 HG23 ILE A 228      36.057   5.366 -28.709  1.00  0.00           H  
ATOM   3564 HD11 ILE A 228      34.239   8.149 -26.894  1.00  0.00           H  
ATOM   3565 HD12 ILE A 228      33.326   6.863 -26.019  1.00  0.00           H  
ATOM   3566 HD13 ILE A 228      34.998   6.624 -26.475  1.00  0.00           H  
ATOM   3567  N   PHE A 229      33.376   1.969 -29.475  1.00  0.89           N  
ATOM   3568  CA  PHE A 229      33.841   0.580 -29.327  1.00  0.89           C  
ATOM   3569  C   PHE A 229      35.285   0.716 -29.650  1.00  0.89           C  
ATOM   3570  O   PHE A 229      35.631   1.190 -30.731  1.00  0.89           O  
ATOM   3571  CB  PHE A 229      33.197  -0.447 -30.298  1.00  0.89           C  
ATOM   3572  CG  PHE A 229      31.678  -0.651 -30.291  1.00  0.89           C  
ATOM   3573  CD1 PHE A 229      30.847   0.269 -31.019  1.00  0.89           C  
ATOM   3574  CD2 PHE A 229      30.995  -1.561 -29.474  1.00  0.89           C  
ATOM   3575  CE1 PHE A 229      29.482   0.255 -30.988  1.00  0.89           C  
ATOM   3576  CE2 PHE A 229      29.647  -1.648 -29.461  1.00  0.89           C  
ATOM   3577  CZ  PHE A 229      28.907  -0.738 -30.270  1.00  0.89           C  
ATOM   3578  H   PHE A 229      33.526   2.403 -30.374  1.00  0.00           H  
ATOM   3579  HA  PHE A 229      33.607   0.206 -28.330  1.00  0.00           H  
ATOM   3580  HB3 PHE A 229      33.769  -1.374 -30.259  1.00  0.00           H  
ATOM   3581  HB2 PHE A 229      33.423  -0.161 -31.325  1.00  0.00           H  
ATOM   3582  HD1 PHE A 229      31.275   1.049 -31.631  1.00  0.00           H  
ATOM   3583  HD2 PHE A 229      31.628  -2.212 -28.889  1.00  0.00           H  
ATOM   3584  HE1 PHE A 229      28.907   0.922 -31.612  1.00  0.00           H  
ATOM   3585  HE2 PHE A 229      29.154  -2.440 -28.918  1.00  0.00           H  
ATOM   3586  HZ  PHE A 229      27.835  -0.864 -30.277  1.00  0.00           H  
ATOM   3587  N   GLU A 230      36.135   0.306 -28.689  1.00  0.84           N  
ATOM   3588  CA  GLU A 230      37.530  -0.090 -28.965  1.00  0.84           C  
ATOM   3589  C   GLU A 230      37.730  -1.535 -28.504  1.00  0.84           C  
ATOM   3590  O   GLU A 230      37.190  -1.853 -27.452  1.00  0.84           O  
ATOM   3591  CB  GLU A 230      38.529   0.837 -28.264  1.00  0.84           C  
ATOM   3592  CG  GLU A 230      38.228   2.318 -28.326  1.00  0.84           C  
ATOM   3593  CD  GLU A 230      39.443   3.094 -27.887  1.00  0.84           C  
ATOM   3594  OE1 GLU A 230      39.430   3.592 -26.720  1.00  0.84           O  
ATOM   3595  OE2 GLU A 230      40.345   3.330 -28.759  1.00  0.84           O1-
ATOM   3596  H   GLU A 230      35.823  -0.038 -27.793  1.00  0.00           H  
ATOM   3597  HA  GLU A 230      37.698   0.079 -30.029  1.00  0.00           H  
ATOM   3598  HB3 GLU A 230      39.556   0.660 -28.582  1.00  0.00           H  
ATOM   3599  HB2 GLU A 230      38.499   0.679 -27.186  1.00  0.00           H  
ATOM   3600  HG3 GLU A 230      37.395   2.533 -27.656  1.00  0.00           H  
ATOM   3601  HG2 GLU A 230      37.898   2.542 -29.340  1.00  0.00           H  
ATOM   3602  N   ALA A 231      38.537  -2.398 -29.150  1.00  0.92           N  
ATOM   3603  CA  ALA A 231      38.681  -3.777 -28.766  1.00  0.92           C  
ATOM   3604  C   ALA A 231      39.842  -4.484 -29.466  1.00  0.92           C  
ATOM   3605  O   ALA A 231      40.300  -3.947 -30.482  1.00  0.92           O  
ATOM   3606  CB  ALA A 231      37.402  -4.577 -29.078  1.00  0.92           C  
ATOM   3607  H   ALA A 231      39.081  -2.064 -29.932  1.00  0.00           H  
ATOM   3608  HA  ALA A 231      38.910  -3.888 -27.706  1.00  0.00           H  
ATOM   3609  HB1 ALA A 231      37.204  -4.524 -30.149  1.00  0.00           H  
ATOM   3610  HB2 ALA A 231      37.466  -5.618 -28.763  1.00  0.00           H  
ATOM   3611  HB3 ALA A 231      36.532  -4.173 -28.561  1.00  0.00           H  
ATOM   3612  N   ASN A 232      40.217  -5.642 -29.054  1.00  0.86           N  
ATOM   3613  CA  ASN A 232      41.246  -6.502 -29.726  1.00  0.86           C  
ATOM   3614  C   ASN A 232      40.623  -7.543 -30.678  1.00  0.86           C  
ATOM   3615  O   ASN A 232      41.365  -8.010 -31.570  1.00  0.86           O  
ATOM   3616  CB  ASN A 232      42.129  -7.235 -28.760  1.00  0.86           C  
ATOM   3617  CG  ASN A 232      42.919  -6.300 -27.852  1.00  0.86           C  
ATOM   3618  OD1 ASN A 232      42.811  -5.093 -27.918  1.00  0.86           O  
ATOM   3619  ND2 ASN A 232      43.619  -6.886 -26.921  1.00  0.86           N  
ATOM   3620  H   ASN A 232      39.590  -6.069 -28.387  1.00  0.00           H  
ATOM   3621  HA  ASN A 232      41.880  -5.838 -30.312  1.00  0.00           H  
ATOM   3622  HB3 ASN A 232      42.837  -7.867 -29.296  1.00  0.00           H  
ATOM   3623  HB2 ASN A 232      41.490  -7.823 -28.102  1.00  0.00           H  
ATOM   3624 HD22 ASN A 232      44.160  -6.308 -26.294  1.00  0.00           H  
ATOM   3625 HD21 ASN A 232      43.556  -7.887 -26.796  1.00  0.00           H  
ATOM   3626  N   GLY A 233      39.340  -7.849 -30.461  1.00  0.93           N  
ATOM   3627  CA  GLY A 233      38.708  -8.961 -30.994  1.00  0.93           C  
ATOM   3628  C   GLY A 233      37.666  -9.465 -29.932  1.00  0.93           C  
ATOM   3629  O   GLY A 233      37.542  -8.876 -28.852  1.00  0.93           O  
ATOM   3630  H   GLY A 233      38.884  -7.463 -29.646  1.00  0.00           H  
ATOM   3631  HA3 GLY A 233      39.458  -9.700 -31.275  1.00  0.00           H  
ATOM   3632  HA2 GLY A 233      38.156  -8.705 -31.898  1.00  0.00           H  
ATOM   3633  N   ASN A 234      36.960 -10.559 -30.249  1.00  0.91           N  
ATOM   3634  CA  ASN A 234      35.948 -11.197 -29.335  1.00  0.91           C  
ATOM   3635  C   ASN A 234      34.585 -10.475 -29.398  1.00  0.91           C  
ATOM   3636  O   ASN A 234      33.597 -11.156 -29.501  1.00  0.91           O  
ATOM   3637  CB  ASN A 234      36.501 -11.419 -27.871  1.00  0.91           C  
ATOM   3638  CG  ASN A 234      37.632 -12.433 -27.773  1.00  0.91           C  
ATOM   3639  OD1 ASN A 234      38.756 -12.173 -28.180  1.00  0.91           O  
ATOM   3640  ND2 ASN A 234      37.361 -13.557 -27.189  1.00  0.91           N  
ATOM   3641  H   ASN A 234      37.132 -10.898 -31.186  1.00  0.00           H  
ATOM   3642  HA  ASN A 234      35.819 -12.188 -29.771  1.00  0.00           H  
ATOM   3643  HB3 ASN A 234      35.599 -11.802 -27.393  1.00  0.00           H  
ATOM   3644  HB2 ASN A 234      36.698 -10.507 -27.307  1.00  0.00           H  
ATOM   3645 HD22 ASN A 234      38.113 -14.221 -27.074  1.00  0.00           H  
ATOM   3646 HD21 ASN A 234      36.464 -13.721 -26.754  1.00  0.00           H  
ATOM   3647  N   LEU A 235      34.609  -9.151 -29.471  1.00  0.93           N  
ATOM   3648  CA  LEU A 235      33.454  -8.306 -29.841  1.00  0.93           C  
ATOM   3649  C   LEU A 235      32.763  -8.757 -31.181  1.00  0.93           C  
ATOM   3650  O   LEU A 235      33.237  -8.399 -32.257  1.00  0.93           O  
ATOM   3651  CB  LEU A 235      33.875  -6.789 -29.940  1.00  0.93           C  
ATOM   3652  CG  LEU A 235      32.864  -5.761 -30.163  1.00  0.93           C  
ATOM   3653  CD1 LEU A 235      31.673  -5.823 -29.251  1.00  0.93           C  
ATOM   3654  CD2 LEU A 235      33.534  -4.375 -29.979  1.00  0.93           C  
ATOM   3655  H   LEU A 235      35.534  -8.771 -29.331  1.00  0.00           H  
ATOM   3656  HA  LEU A 235      32.801  -8.309 -28.968  1.00  0.00           H  
ATOM   3657  HB3 LEU A 235      34.645  -6.757 -30.711  1.00  0.00           H  
ATOM   3658  HB2 LEU A 235      34.422  -6.492 -29.046  1.00  0.00           H  
ATOM   3659  HG  LEU A 235      32.499  -5.863 -31.185  1.00  0.00           H  
ATOM   3660 HD11 LEU A 235      30.922  -6.590 -29.445  1.00  0.00           H  
ATOM   3661 HD12 LEU A 235      32.048  -6.033 -28.249  1.00  0.00           H  
ATOM   3662 HD13 LEU A 235      31.096  -4.899 -29.254  1.00  0.00           H  
ATOM   3663 HD21 LEU A 235      33.082  -3.589 -30.582  1.00  0.00           H  
ATOM   3664 HD22 LEU A 235      33.436  -4.042 -28.945  1.00  0.00           H  
ATOM   3665 HD23 LEU A 235      34.618  -4.467 -30.051  1.00  0.00           H  
ATOM   3666  N   ILE A 236      31.569  -9.359 -31.038  1.00  0.92           N  
ATOM   3667  CA  ILE A 236      30.637  -9.573 -32.082  1.00  0.92           C  
ATOM   3668  C   ILE A 236      29.702  -8.320 -32.096  1.00  0.92           C  
ATOM   3669  O   ILE A 236      29.040  -8.120 -31.149  1.00  0.92           O  
ATOM   3670  CB  ILE A 236      29.811 -10.866 -31.660  1.00  0.92           C  
ATOM   3671  CG1 ILE A 236      30.686 -12.134 -31.464  1.00  0.92           C  
ATOM   3672  CG2 ILE A 236      28.478 -11.161 -32.375  1.00  0.92           C  
ATOM   3673  CD1 ILE A 236      29.807 -13.437 -31.182  1.00  0.92           C  
ATOM   3674  H   ILE A 236      31.252  -9.568 -30.102  1.00  0.00           H  
ATOM   3675  HA  ILE A 236      31.152  -9.783 -33.019  1.00  0.00           H  
ATOM   3676  HB  ILE A 236      29.444 -10.667 -30.653  1.00  0.00           H  
ATOM   3677 HG13 ILE A 236      31.363 -11.904 -30.641  1.00  0.00           H  
ATOM   3678 HG12 ILE A 236      31.306 -12.225 -32.355  1.00  0.00           H  
ATOM   3679 HG21 ILE A 236      27.900 -10.259 -32.577  1.00  0.00           H  
ATOM   3680 HG22 ILE A 236      28.712 -11.719 -33.283  1.00  0.00           H  
ATOM   3681 HG23 ILE A 236      27.767 -11.770 -31.817  1.00  0.00           H  
ATOM   3682 HD11 ILE A 236      30.325 -14.304 -30.773  1.00  0.00           H  
ATOM   3683 HD12 ILE A 236      29.103 -13.214 -30.380  1.00  0.00           H  
ATOM   3684 HD13 ILE A 236      29.278 -13.805 -32.061  1.00  0.00           H  
ATOM   3685  N   ALA A 237      29.919  -7.471 -33.095  1.00  0.95           N  
ATOM   3686  CA  ALA A 237      29.515  -6.028 -33.188  1.00  0.95           C  
ATOM   3687  C   ALA A 237      28.192  -5.913 -33.890  1.00  0.95           C  
ATOM   3688  O   ALA A 237      27.942  -6.760 -34.756  1.00  0.95           O  
ATOM   3689  CB  ALA A 237      30.580  -5.252 -33.891  1.00  0.95           C  
ATOM   3690  H   ALA A 237      30.611  -7.830 -33.738  1.00  0.00           H  
ATOM   3691  HA  ALA A 237      29.416  -5.764 -32.135  1.00  0.00           H  
ATOM   3692  HB1 ALA A 237      31.520  -5.249 -33.340  1.00  0.00           H  
ATOM   3693  HB2 ALA A 237      30.701  -5.692 -34.882  1.00  0.00           H  
ATOM   3694  HB3 ALA A 237      30.397  -4.190 -34.052  1.00  0.00           H  
ATOM   3695  N   PRO A 238      27.364  -4.929 -33.572  1.00  0.95           N  
ATOM   3696  CA  PRO A 238      26.074  -4.791 -34.282  1.00  0.95           C  
ATOM   3697  C   PRO A 238      26.073  -4.373 -35.756  1.00  0.95           C  
ATOM   3698  O   PRO A 238      26.812  -3.467 -36.080  1.00  0.95           O  
ATOM   3699  CB  PRO A 238      25.249  -3.707 -33.370  1.00  0.95           C  
ATOM   3700  CG  PRO A 238      26.372  -3.058 -32.596  1.00  0.95           C  
ATOM   3701  CD  PRO A 238      27.564  -3.988 -32.433  1.00  0.95           C  
ATOM   3702  HA  PRO A 238      25.750  -5.824 -34.156  1.00  0.00           H  
ATOM   3703  HB3 PRO A 238      24.759  -4.301 -32.599  1.00  0.00           H  
ATOM   3704  HB2 PRO A 238      24.545  -3.101 -33.941  1.00  0.00           H  
ATOM   3705  HG3 PRO A 238      26.108  -2.691 -31.604  1.00  0.00           H  
ATOM   3706  HG2 PRO A 238      26.807  -2.305 -33.253  1.00  0.00           H  
ATOM   3707  HD2 PRO A 238      28.535  -3.493 -32.451  1.00  0.00           H  
ATOM   3708  HD3 PRO A 238      27.474  -4.468 -31.458  1.00  0.00           H  
ATOM   3709  N   ARG A 239      25.276  -4.967 -36.683  1.00  0.86           N  
ATOM   3710  CA  ARG A 239      24.813  -4.411 -37.966  1.00  0.86           C  
ATOM   3711  C   ARG A 239      23.660  -3.377 -37.756  1.00  0.86           C  
ATOM   3712  O   ARG A 239      23.778  -2.254 -38.233  1.00  0.86           O  
ATOM   3713  CB  ARG A 239      24.564  -5.539 -38.980  1.00  0.86           C  
ATOM   3714  CG  ARG A 239      24.196  -5.033 -40.407  1.00  0.86           C  
ATOM   3715  CD  ARG A 239      24.066  -6.066 -41.552  1.00  0.86           C  
ATOM   3716  NE  ARG A 239      23.732  -5.559 -42.843  1.00  0.86           N  
ATOM   3717  CZ  ARG A 239      23.993  -5.985 -44.083  1.00  0.86           C  
ATOM   3718  NH1 ARG A 239      23.502  -5.227 -45.023  1.00  0.86           N  
ATOM   3719  NH2 ARG A 239      24.702  -7.060 -44.386  1.00  0.86           N1+
ATOM   3720  H   ARG A 239      24.693  -5.705 -36.314  1.00  0.00           H  
ATOM   3721  HA  ARG A 239      25.624  -3.803 -38.366  1.00  0.00           H  
ATOM   3722  HB3 ARG A 239      23.708  -6.120 -38.638  1.00  0.00           H  
ATOM   3723  HB2 ARG A 239      25.350  -6.289 -39.073  1.00  0.00           H  
ATOM   3724  HG3 ARG A 239      25.097  -4.549 -40.785  1.00  0.00           H  
ATOM   3725  HG2 ARG A 239      23.488  -4.205 -40.387  1.00  0.00           H  
ATOM   3726  HD3 ARG A 239      23.321  -6.821 -41.298  1.00  0.00           H  
ATOM   3727  HD2 ARG A 239      24.996  -6.602 -41.738  1.00  0.00           H  
ATOM   3728  HE  ARG A 239      23.117  -4.761 -42.765  1.00  0.00           H  
ATOM   3729 HH12 ARG A 239      23.529  -5.659 -45.936  1.00  0.00           H  
ATOM   3730 HH11 ARG A 239      23.019  -4.347 -44.911  1.00  0.00           H  
ATOM   3731 HH22 ARG A 239      24.662  -7.334 -45.358  1.00  0.00           H  
ATOM   3732 HH21 ARG A 239      24.986  -7.764 -43.720  1.00  0.00           H  
ATOM   3733  N   TYR A 240      22.571  -3.971 -37.176  1.00  0.89           N  
ATOM   3734  CA  TYR A 240      21.393  -3.169 -36.924  1.00  0.89           C  
ATOM   3735  C   TYR A 240      21.387  -2.609 -35.508  1.00  0.89           C  
ATOM   3736  O   TYR A 240      22.233  -3.002 -34.717  1.00  0.89           O  
ATOM   3737  CB  TYR A 240      20.217  -4.163 -37.168  1.00  0.89           C  
ATOM   3738  CG  TYR A 240      19.997  -4.586 -38.636  1.00  0.89           C  
ATOM   3739  CD1 TYR A 240      20.600  -5.695 -39.261  1.00  0.89           C  
ATOM   3740  CD2 TYR A 240      19.118  -3.806 -39.351  1.00  0.89           C  
ATOM   3741  CE1 TYR A 240      20.277  -5.912 -40.616  1.00  0.89           C  
ATOM   3742  CE2 TYR A 240      18.839  -4.012 -40.690  1.00  0.89           C  
ATOM   3743  CZ  TYR A 240      19.368  -5.085 -41.354  1.00  0.89           C  
ATOM   3744  OH  TYR A 240      19.070  -5.478 -42.644  1.00  0.89           O  
ATOM   3745  H   TYR A 240      22.687  -4.835 -36.666  1.00  0.00           H  
ATOM   3746  HA  TYR A 240      21.418  -2.282 -37.556  1.00  0.00           H  
ATOM   3747  HB3 TYR A 240      19.297  -3.750 -36.754  1.00  0.00           H  
ATOM   3748  HB2 TYR A 240      20.327  -5.071 -36.575  1.00  0.00           H  
ATOM   3749  HD1 TYR A 240      21.357  -6.259 -38.737  1.00  0.00           H  
ATOM   3750  HD2 TYR A 240      18.695  -2.992 -38.781  1.00  0.00           H  
ATOM   3751  HE1 TYR A 240      20.617  -6.810 -41.112  1.00  0.00           H  
ATOM   3752  HE2 TYR A 240      18.121  -3.393 -41.208  1.00  0.00           H  
ATOM   3753  HH  TYR A 240      19.699  -5.973 -43.174  1.00  0.00           H  
ATOM   3754  N   ALA A 241      20.391  -1.812 -35.237  1.00  0.92           N  
ATOM   3755  CA  ALA A 241      20.075  -1.288 -33.926  1.00  0.92           C  
ATOM   3756  C   ALA A 241      18.592  -0.884 -33.948  1.00  0.92           C  
ATOM   3757  O   ALA A 241      17.976  -0.766 -35.011  1.00  0.92           O  
ATOM   3758  CB  ALA A 241      20.871  -0.024 -33.518  1.00  0.92           C  
ATOM   3759  H   ALA A 241      19.706  -1.488 -35.903  1.00  0.00           H  
ATOM   3760  HA  ALA A 241      20.260  -2.092 -33.214  1.00  0.00           H  
ATOM   3761  HB1 ALA A 241      21.883  -0.427 -33.469  1.00  0.00           H  
ATOM   3762  HB2 ALA A 241      20.886   0.768 -34.266  1.00  0.00           H  
ATOM   3763  HB3 ALA A 241      20.505   0.424 -32.594  1.00  0.00           H  
ATOM   3764  N   PHE A 242      18.013  -0.609 -32.794  1.00  0.87           N  
ATOM   3765  CA  PHE A 242      16.564  -0.511 -32.737  1.00  0.87           C  
ATOM   3766  C   PHE A 242      16.218   0.958 -32.386  1.00  0.87           C  
ATOM   3767  O   PHE A 242      16.455   1.344 -31.263  1.00  0.87           O  
ATOM   3768  CB  PHE A 242      16.070  -1.640 -31.673  1.00  0.87           C  
ATOM   3769  CG  PHE A 242      16.549  -3.109 -31.975  1.00  0.87           C  
ATOM   3770  CD1 PHE A 242      17.762  -3.569 -31.502  1.00  0.87           C  
ATOM   3771  CD2 PHE A 242      15.798  -3.909 -32.821  1.00  0.87           C  
ATOM   3772  CE1 PHE A 242      18.226  -4.843 -31.872  1.00  0.87           C  
ATOM   3773  CE2 PHE A 242      16.288  -5.055 -33.304  1.00  0.87           C  
ATOM   3774  CZ  PHE A 242      17.483  -5.584 -32.821  1.00  0.87           C  
ATOM   3775  H   PHE A 242      18.577  -0.818 -31.982  1.00  0.00           H  
ATOM   3776  HA  PHE A 242      16.010  -0.777 -33.637  1.00  0.00           H  
ATOM   3777  HB3 PHE A 242      14.987  -1.548 -31.758  1.00  0.00           H  
ATOM   3778  HB2 PHE A 242      16.333  -1.307 -30.669  1.00  0.00           H  
ATOM   3779  HD1 PHE A 242      18.417  -2.963 -30.893  1.00  0.00           H  
ATOM   3780  HD2 PHE A 242      14.864  -3.557 -33.234  1.00  0.00           H  
ATOM   3781  HE1 PHE A 242      19.208  -5.203 -31.602  1.00  0.00           H  
ATOM   3782  HE2 PHE A 242      15.671  -5.592 -34.009  1.00  0.00           H  
ATOM   3783  HZ  PHE A 242      17.846  -6.549 -33.143  1.00  0.00           H  
ATOM   3784  N   ALA A 243      15.660   1.695 -33.360  1.00  0.90           N  
ATOM   3785  CA  ALA A 243      15.203   3.094 -33.095  1.00  0.90           C  
ATOM   3786  C   ALA A 243      13.841   3.103 -32.454  1.00  0.90           C  
ATOM   3787  O   ALA A 243      12.925   2.745 -33.174  1.00  0.90           O  
ATOM   3788  CB  ALA A 243      15.351   3.950 -34.328  1.00  0.90           C  
ATOM   3789  H   ALA A 243      15.457   1.376 -34.297  1.00  0.00           H  
ATOM   3790  HA  ALA A 243      15.870   3.526 -32.349  1.00  0.00           H  
ATOM   3791  HB1 ALA A 243      14.807   4.893 -34.272  1.00  0.00           H  
ATOM   3792  HB2 ALA A 243      16.388   4.236 -34.504  1.00  0.00           H  
ATOM   3793  HB3 ALA A 243      14.887   3.485 -35.199  1.00  0.00           H  
ATOM   3794  N   LEU A 244      13.702   3.302 -31.086  1.00  0.86           N  
ATOM   3795  CA  LEU A 244      12.440   3.020 -30.381  1.00  0.86           C  
ATOM   3796  C   LEU A 244      11.471   4.167 -30.565  1.00  0.86           C  
ATOM   3797  O   LEU A 244      11.826   5.336 -30.468  1.00  0.86           O  
ATOM   3798  CB  LEU A 244      12.807   2.959 -28.868  1.00  0.86           C  
ATOM   3799  CG  LEU A 244      13.885   1.893 -28.474  1.00  0.86           C  
ATOM   3800  CD1 LEU A 244      14.360   2.099 -27.006  1.00  0.86           C  
ATOM   3801  CD2 LEU A 244      13.615   0.439 -28.878  1.00  0.86           C  
ATOM   3802  H   LEU A 244      14.520   3.587 -30.565  1.00  0.00           H  
ATOM   3803  HA  LEU A 244      12.059   2.065 -30.744  1.00  0.00           H  
ATOM   3804  HB3 LEU A 244      11.865   2.754 -28.358  1.00  0.00           H  
ATOM   3805  HB2 LEU A 244      13.167   3.942 -28.562  1.00  0.00           H  
ATOM   3806  HG  LEU A 244      14.822   2.112 -28.985  1.00  0.00           H  
ATOM   3807 HD11 LEU A 244      15.121   2.854 -26.807  1.00  0.00           H  
ATOM   3808 HD12 LEU A 244      13.552   2.412 -26.344  1.00  0.00           H  
ATOM   3809 HD13 LEU A 244      14.882   1.179 -26.743  1.00  0.00           H  
ATOM   3810 HD21 LEU A 244      14.439  -0.050 -29.399  1.00  0.00           H  
ATOM   3811 HD22 LEU A 244      13.405  -0.238 -28.051  1.00  0.00           H  
ATOM   3812 HD23 LEU A 244      12.723   0.454 -29.504  1.00  0.00           H  
ATOM   3813  N   SER A 245      10.159   3.789 -30.529  1.00  0.85           N  
ATOM   3814  CA  SER A 245       8.975   4.603 -30.221  1.00  0.85           C  
ATOM   3815  C   SER A 245       8.264   4.191 -28.938  1.00  0.85           C  
ATOM   3816  O   SER A 245       8.246   3.034 -28.585  1.00  0.85           O  
ATOM   3817  CB  SER A 245       8.032   4.540 -31.492  1.00  0.85           C  
ATOM   3818  OG  SER A 245       7.027   5.518 -31.291  1.00  0.85           O  
ATOM   3819  H   SER A 245       9.976   2.797 -30.580  1.00  0.00           H  
ATOM   3820  HA  SER A 245       9.239   5.649 -30.070  1.00  0.00           H  
ATOM   3821  HB3 SER A 245       7.616   3.533 -31.482  1.00  0.00           H  
ATOM   3822  HB2 SER A 245       8.544   4.708 -32.440  1.00  0.00           H  
ATOM   3823  HG  SER A 245       6.353   5.433 -31.969  1.00  0.00           H  
ATOM   3824  N   ARG A 246       7.778   5.098 -28.036  1.00  0.71           N  
ATOM   3825  CA  ARG A 246       7.219   4.718 -26.713  1.00  0.71           C  
ATOM   3826  C   ARG A 246       5.682   4.535 -26.828  1.00  0.71           C  
ATOM   3827  O   ARG A 246       5.230   3.398 -27.017  1.00  0.71           O  
ATOM   3828  CB  ARG A 246       7.593   5.862 -25.727  1.00  0.71           C  
ATOM   3829  CG  ARG A 246       9.063   6.056 -25.453  1.00  0.71           C  
ATOM   3830  CD  ARG A 246       9.650   5.065 -24.560  1.00  0.71           C  
ATOM   3831  NE  ARG A 246      11.023   5.455 -24.065  1.00  0.71           N  
ATOM   3832  CZ  ARG A 246      11.861   4.737 -23.305  1.00  0.71           C  
ATOM   3833  NH1 ARG A 246      11.523   3.574 -22.762  1.00  0.71           N  
ATOM   3834  NH2 ARG A 246      13.069   5.194 -22.938  1.00  0.71           N1+
ATOM   3835  H   ARG A 246       8.071   6.034 -28.278  1.00  0.00           H  
ATOM   3836  HA  ARG A 246       7.585   3.770 -26.319  1.00  0.00           H  
ATOM   3837  HB3 ARG A 246       7.118   5.595 -24.782  1.00  0.00           H  
ATOM   3838  HB2 ARG A 246       7.182   6.827 -26.022  1.00  0.00           H  
ATOM   3839  HG3 ARG A 246       9.124   7.002 -24.914  1.00  0.00           H  
ATOM   3840  HG2 ARG A 246       9.711   6.233 -26.312  1.00  0.00           H  
ATOM   3841  HD3 ARG A 246       9.925   4.160 -25.102  1.00  0.00           H  
ATOM   3842  HD2 ARG A 246       8.999   4.638 -23.798  1.00  0.00           H  
ATOM   3843  HE  ARG A 246      11.480   6.121 -24.672  1.00  0.00           H  
ATOM   3844 HH12 ARG A 246      12.221   2.982 -22.337  1.00  0.00           H  
ATOM   3845 HH11 ARG A 246      10.568   3.294 -22.589  1.00  0.00           H  
ATOM   3846 HH22 ARG A 246      13.757   4.680 -22.406  1.00  0.00           H  
ATOM   3847 HH21 ARG A 246      13.397   6.039 -23.384  1.00  0.00           H  
ATOM   3848  N   GLY A 247       5.022   5.641 -27.133  1.00  0.80           N  
ATOM   3849  CA  GLY A 247       3.543   5.587 -27.362  1.00  0.80           C  
ATOM   3850  C   GLY A 247       2.869   5.444 -25.937  1.00  0.80           C  
ATOM   3851  O   GLY A 247       3.276   6.126 -24.968  1.00  0.80           O  
ATOM   3852  H   GLY A 247       5.457   6.533 -27.321  1.00  0.00           H  
ATOM   3853  HA3 GLY A 247       3.357   4.745 -28.029  1.00  0.00           H  
ATOM   3854  HA2 GLY A 247       3.101   6.461 -27.839  1.00  0.00           H  
ATOM   3855  N   PHE A 248       1.855   4.577 -25.930  1.00  0.58           N  
ATOM   3856  CA  PHE A 248       1.226   4.028 -24.647  1.00  0.58           C  
ATOM   3857  C   PHE A 248       1.857   2.704 -24.182  1.00  0.58           C  
ATOM   3858  O   PHE A 248       1.306   1.905 -23.459  1.00  0.58           O  
ATOM   3859  CB  PHE A 248      -0.299   3.928 -24.853  1.00  0.58           C  
ATOM   3860  CG  PHE A 248      -0.899   5.156 -25.388  1.00  0.58           C  
ATOM   3861  CD1 PHE A 248      -1.456   5.275 -26.699  1.00  0.58           C  
ATOM   3862  CD2 PHE A 248      -1.017   6.226 -24.468  1.00  0.58           C  
ATOM   3863  CE1 PHE A 248      -1.990   6.525 -27.056  1.00  0.58           C  
ATOM   3864  CE2 PHE A 248      -1.486   7.474 -24.866  1.00  0.58           C  
ATOM   3865  CZ  PHE A 248      -1.956   7.611 -26.157  1.00  0.58           C  
ATOM   3866  H   PHE A 248       1.518   4.152 -26.782  1.00  0.00           H  
ATOM   3867  HA  PHE A 248       1.376   4.715 -23.814  1.00  0.00           H  
ATOM   3868  HB3 PHE A 248      -0.938   3.611 -24.028  1.00  0.00           H  
ATOM   3869  HB2 PHE A 248      -0.514   3.241 -25.672  1.00  0.00           H  
ATOM   3870  HD1 PHE A 248      -1.476   4.367 -27.284  1.00  0.00           H  
ATOM   3871  HD2 PHE A 248      -0.645   6.026 -23.474  1.00  0.00           H  
ATOM   3872  HE1 PHE A 248      -2.448   6.694 -28.019  1.00  0.00           H  
ATOM   3873  HE2 PHE A 248      -1.492   8.268 -24.134  1.00  0.00           H  
ATOM   3874  HZ  PHE A 248      -2.376   8.575 -26.403  1.00  0.00           H  
ATOM   3875  N   GLY A 249       2.995   2.353 -24.832  1.00  0.56           N  
ATOM   3876  CA  GLY A 249       3.709   1.100 -24.581  1.00  0.56           C  
ATOM   3877  C   GLY A 249       3.050  -0.106 -25.148  1.00  0.56           C  
ATOM   3878  O   GLY A 249       2.201   0.023 -26.054  1.00  0.56           O  
ATOM   3879  H   GLY A 249       3.278   3.003 -25.551  1.00  0.00           H  
ATOM   3880  HA3 GLY A 249       3.787   0.972 -23.501  1.00  0.00           H  
ATOM   3881  HA2 GLY A 249       4.684   1.126 -25.066  1.00  0.00           H  
ATOM   3882  N   SER A 250       3.499  -1.264 -24.716  1.00  0.76           N  
ATOM   3883  CA  SER A 250       2.891  -2.535 -24.958  1.00  0.76           C  
ATOM   3884  C   SER A 250       2.699  -3.288 -23.689  1.00  0.76           C  
ATOM   3885  O   SER A 250       1.803  -2.926 -22.923  1.00  0.76           O  
ATOM   3886  CB  SER A 250       3.654  -3.249 -26.120  1.00  0.76           C  
ATOM   3887  OG  SER A 250       5.007  -3.664 -25.842  1.00  0.76           O  
ATOM   3888  H   SER A 250       4.121  -1.341 -23.925  1.00  0.00           H  
ATOM   3889  HA  SER A 250       1.850  -2.312 -25.191  1.00  0.00           H  
ATOM   3890  HB3 SER A 250       3.585  -2.536 -26.941  1.00  0.00           H  
ATOM   3891  HB2 SER A 250       3.101  -4.135 -26.434  1.00  0.00           H  
ATOM   3892  HG  SER A 250       5.545  -2.887 -26.016  1.00  0.00           H  
ATOM   3893  N   GLY A 251       3.522  -4.365 -23.459  1.00  0.84           N  
ATOM   3894  CA  GLY A 251       3.362  -5.428 -22.445  1.00  0.84           C  
ATOM   3895  C   GLY A 251       4.002  -6.729 -22.918  1.00  0.84           C  
ATOM   3896  O   GLY A 251       3.746  -7.226 -24.015  1.00  0.84           O  
ATOM   3897  H   GLY A 251       4.255  -4.443 -24.149  1.00  0.00           H  
ATOM   3898  HA3 GLY A 251       2.326  -5.729 -22.295  1.00  0.00           H  
ATOM   3899  HA2 GLY A 251       3.844  -5.097 -21.525  1.00  0.00           H  
ATOM   3900  N   ILE A 252       4.867  -7.332 -22.117  1.00  0.84           N  
ATOM   3901  CA  ILE A 252       5.371  -8.722 -22.338  1.00  0.84           C  
ATOM   3902  C   ILE A 252       4.500  -9.768 -21.490  1.00  0.84           C  
ATOM   3903  O   ILE A 252       4.399  -9.521 -20.286  1.00  0.84           O  
ATOM   3904  CB  ILE A 252       6.814  -8.821 -21.771  1.00  0.84           C  
ATOM   3905  CG1 ILE A 252       7.800  -7.693 -22.233  1.00  0.84           C  
ATOM   3906  CG2 ILE A 252       7.416 -10.222 -22.142  1.00  0.84           C  
ATOM   3907  CD1 ILE A 252       7.934  -7.523 -23.760  1.00  0.84           C  
ATOM   3908  H   ILE A 252       5.052  -6.916 -21.215  1.00  0.00           H  
ATOM   3909  HA  ILE A 252       5.482  -8.949 -23.398  1.00  0.00           H  
ATOM   3910  HB  ILE A 252       6.763  -8.839 -20.683  1.00  0.00           H  
ATOM   3911 HG13 ILE A 252       8.777  -7.942 -21.820  1.00  0.00           H  
ATOM   3912 HG12 ILE A 252       7.442  -6.799 -21.722  1.00  0.00           H  
ATOM   3913 HG21 ILE A 252       8.459 -10.312 -21.839  1.00  0.00           H  
ATOM   3914 HG22 ILE A 252       6.951 -11.048 -21.603  1.00  0.00           H  
ATOM   3915 HG23 ILE A 252       7.314 -10.495 -23.193  1.00  0.00           H  
ATOM   3916 HD11 ILE A 252       7.311  -6.695 -24.098  1.00  0.00           H  
ATOM   3917 HD12 ILE A 252       8.982  -7.260 -23.909  1.00  0.00           H  
ATOM   3918 HD13 ILE A 252       7.673  -8.361 -24.406  1.00  0.00           H  
ATOM   3919  N   ILE A 253       3.986 -10.873 -22.112  1.00  0.81           N  
ATOM   3920  CA  ILE A 253       3.279 -11.835 -21.327  1.00  0.81           C  
ATOM   3921  C   ILE A 253       3.780 -13.238 -21.847  1.00  0.81           C  
ATOM   3922  O   ILE A 253       4.307 -13.366 -22.920  1.00  0.81           O  
ATOM   3923  CB  ILE A 253       1.763 -11.809 -21.377  1.00  0.81           C  
ATOM   3924  CG1 ILE A 253       1.151 -11.838 -22.837  1.00  0.81           C  
ATOM   3925  CG2 ILE A 253       1.204 -10.617 -20.558  1.00  0.81           C  
ATOM   3926  CD1 ILE A 253      -0.224 -12.620 -22.849  1.00  0.81           C  
ATOM   3927  H   ILE A 253       4.249 -11.164 -23.043  1.00  0.00           H  
ATOM   3928  HA  ILE A 253       3.530 -11.762 -20.269  1.00  0.00           H  
ATOM   3929  HB  ILE A 253       1.392 -12.670 -20.821  1.00  0.00           H  
ATOM   3930 HG13 ILE A 253       1.794 -12.310 -23.580  1.00  0.00           H  
ATOM   3931 HG12 ILE A 253       0.999 -10.808 -23.157  1.00  0.00           H  
ATOM   3932 HG21 ILE A 253       0.125 -10.702 -20.428  1.00  0.00           H  
ATOM   3933 HG22 ILE A 253       1.532 -10.668 -19.520  1.00  0.00           H  
ATOM   3934 HG23 ILE A 253       1.470  -9.647 -20.979  1.00  0.00           H  
ATOM   3935 HD11 ILE A 253      -0.511 -12.779 -23.888  1.00  0.00           H  
ATOM   3936 HD12 ILE A 253      -0.188 -13.492 -22.197  1.00  0.00           H  
ATOM   3937 HD13 ILE A 253      -1.038 -11.950 -22.571  1.00  0.00           H  
ATOM   3938  N   ASN A 254       3.499 -14.184 -20.981  1.00  0.81           N  
ATOM   3939  CA  ASN A 254       3.808 -15.597 -21.302  1.00  0.81           C  
ATOM   3940  C   ASN A 254       2.441 -16.375 -21.426  1.00  0.81           C  
ATOM   3941  O   ASN A 254       1.551 -16.246 -20.559  1.00  0.81           O  
ATOM   3942  CB  ASN A 254       4.792 -16.116 -20.255  1.00  0.81           C  
ATOM   3943  CG  ASN A 254       6.235 -15.586 -20.229  1.00  0.81           C  
ATOM   3944  OD1 ASN A 254       6.554 -14.464 -19.724  1.00  0.81           O  
ATOM   3945  ND2 ASN A 254       7.103 -16.264 -20.978  1.00  0.81           N  
ATOM   3946  H   ASN A 254       2.970 -14.031 -20.135  1.00  0.00           H  
ATOM   3947  HA  ASN A 254       4.313 -15.640 -22.268  1.00  0.00           H  
ATOM   3948  HB3 ASN A 254       4.734 -17.175 -20.510  1.00  0.00           H  
ATOM   3949  HB2 ASN A 254       4.298 -16.069 -19.285  1.00  0.00           H  
ATOM   3950 HD22 ASN A 254       8.055 -15.978 -21.158  1.00  0.00           H  
ATOM   3951 HD21 ASN A 254       6.872 -17.041 -21.581  1.00  0.00           H  
ATOM   3952  N   SER A 255       2.127 -17.013 -22.615  1.00  0.81           N  
ATOM   3953  CA  SER A 255       0.973 -17.850 -22.869  1.00  0.81           C  
ATOM   3954  C   SER A 255       1.181 -18.720 -24.156  1.00  0.81           C  
ATOM   3955  O   SER A 255       2.027 -18.426 -25.004  1.00  0.81           O  
ATOM   3956  CB  SER A 255      -0.281 -16.900 -22.945  1.00  0.81           C  
ATOM   3957  OG  SER A 255      -1.539 -17.584 -23.211  1.00  0.81           O  
ATOM   3958  H   SER A 255       2.832 -16.910 -23.330  1.00  0.00           H  
ATOM   3959  HA  SER A 255       0.884 -18.615 -22.099  1.00  0.00           H  
ATOM   3960  HB3 SER A 255      -0.046 -15.990 -23.496  1.00  0.00           H  
ATOM   3961  HB2 SER A 255      -0.544 -16.447 -21.988  1.00  0.00           H  
ATOM   3962  HG  SER A 255      -2.264 -17.031 -22.908  1.00  0.00           H  
ATOM   3963  N   ASN A 256       0.449 -19.789 -24.341  1.00  0.76           N  
ATOM   3964  CA  ASN A 256       0.219 -20.550 -25.552  1.00  0.76           C  
ATOM   3965  C   ASN A 256      -1.282 -20.351 -26.064  1.00  0.76           C  
ATOM   3966  O   ASN A 256      -1.542 -21.024 -27.047  1.00  0.76           O  
ATOM   3967  CB  ASN A 256       0.482 -22.077 -25.210  1.00  0.76           C  
ATOM   3968  CG  ASN A 256       1.876 -22.607 -25.563  1.00  0.76           C  
ATOM   3969  OD1 ASN A 256       2.384 -22.264 -26.666  1.00  0.76           O  
ATOM   3970  ND2 ASN A 256       2.435 -23.524 -24.844  1.00  0.76           N  
ATOM   3971  H   ASN A 256      -0.223 -20.042 -23.630  1.00  0.00           H  
ATOM   3972  HA  ASN A 256       0.958 -20.168 -26.256  1.00  0.00           H  
ATOM   3973  HB3 ASN A 256      -0.101 -22.696 -25.892  1.00  0.00           H  
ATOM   3974  HB2 ASN A 256       0.082 -22.340 -24.230  1.00  0.00           H  
ATOM   3975 HD22 ASN A 256       3.258 -24.030 -25.136  1.00  0.00           H  
ATOM   3976 HD21 ASN A 256       2.021 -23.814 -23.969  1.00  0.00           H  
ATOM   3977  N   ALA A 257      -2.011 -19.424 -25.455  1.00  0.87           N  
ATOM   3978  CA  ALA A 257      -3.404 -19.139 -25.800  1.00  0.87           C  
ATOM   3979  C   ALA A 257      -3.631 -18.753 -27.288  1.00  0.87           C  
ATOM   3980  O   ALA A 257      -2.761 -18.085 -27.915  1.00  0.87           O  
ATOM   3981  CB  ALA A 257      -3.940 -18.034 -24.901  1.00  0.87           C  
ATOM   3982  H   ALA A 257      -1.569 -18.905 -24.709  1.00  0.00           H  
ATOM   3983  HA  ALA A 257      -4.015 -20.014 -25.582  1.00  0.00           H  
ATOM   3984  HB1 ALA A 257      -4.972 -17.749 -25.105  1.00  0.00           H  
ATOM   3985  HB2 ALA A 257      -3.949 -18.302 -23.845  1.00  0.00           H  
ATOM   3986  HB3 ALA A 257      -3.318 -17.139 -24.949  1.00  0.00           H  
ATOM   3987  N   PRO A 258      -4.793 -19.188 -27.849  1.00  0.85           N  
ATOM   3988  CA  PRO A 258      -5.033 -19.107 -29.307  1.00  0.85           C  
ATOM   3989  C   PRO A 258      -5.238 -17.587 -29.832  1.00  0.85           C  
ATOM   3990  O   PRO A 258      -5.867 -16.803 -29.138  1.00  0.85           O  
ATOM   3991  CB  PRO A 258      -6.261 -19.957 -29.529  1.00  0.85           C  
ATOM   3992  CG  PRO A 258      -6.934 -19.885 -28.139  1.00  0.85           C  
ATOM   3993  CD  PRO A 258      -5.785 -19.893 -27.132  1.00  0.85           C  
ATOM   3994  HA  PRO A 258      -4.159 -19.448 -29.862  1.00  0.00           H  
ATOM   3995  HB3 PRO A 258      -6.034 -20.959 -29.893  1.00  0.00           H  
ATOM   3996  HB2 PRO A 258      -7.019 -19.562 -30.205  1.00  0.00           H  
ATOM   3997  HG3 PRO A 258      -7.684 -20.666 -28.008  1.00  0.00           H  
ATOM   3998  HG2 PRO A 258      -7.421 -18.920 -27.998  1.00  0.00           H  
ATOM   3999  HD2 PRO A 258      -6.026 -19.455 -26.163  1.00  0.00           H  
ATOM   4000  HD3 PRO A 258      -5.457 -20.906 -26.901  1.00  0.00           H  
ATOM   4001  N   MET A 259      -4.592 -17.169 -30.939  1.00  0.78           N  
ATOM   4002  CA  MET A 259      -4.694 -15.863 -31.598  1.00  0.78           C  
ATOM   4003  C   MET A 259      -6.031 -15.811 -32.377  1.00  0.78           C  
ATOM   4004  O   MET A 259      -6.316 -16.826 -33.089  1.00  0.78           O  
ATOM   4005  CB  MET A 259      -3.498 -15.650 -32.577  1.00  0.78           C  
ATOM   4006  CG  MET A 259      -2.244 -15.084 -31.802  1.00  0.78           C  
ATOM   4007  SD  MET A 259      -2.377 -13.371 -31.195  1.00  0.78           S  
ATOM   4008  CE  MET A 259      -0.994 -13.286 -29.916  1.00  0.78           C  
ATOM   4009  H   MET A 259      -3.925 -17.801 -31.358  1.00  0.00           H  
ATOM   4010  HA  MET A 259      -4.768 -15.106 -30.816  1.00  0.00           H  
ATOM   4011  HB3 MET A 259      -3.726 -14.910 -33.343  1.00  0.00           H  
ATOM   4012  HB2 MET A 259      -3.103 -16.545 -33.059  1.00  0.00           H  
ATOM   4013  HG3 MET A 259      -1.359 -15.132 -32.436  1.00  0.00           H  
ATOM   4014  HG2 MET A 259      -2.157 -15.778 -30.966  1.00  0.00           H  
ATOM   4015  HE1 MET A 259      -1.287 -13.797 -28.999  1.00  0.00           H  
ATOM   4016  HE2 MET A 259      -0.135 -13.818 -30.324  1.00  0.00           H  
ATOM   4017  HE3 MET A 259      -0.716 -12.322 -29.487  1.00  0.00           H  
ATOM   4018  N   ASP A 260      -6.829 -14.703 -32.334  1.00  0.78           N  
ATOM   4019  CA  ASP A 260      -7.947 -14.435 -33.186  1.00  0.78           C  
ATOM   4020  C   ASP A 260      -7.881 -12.888 -33.520  1.00  0.78           C  
ATOM   4021  O   ASP A 260      -7.386 -12.085 -32.757  1.00  0.78           O  
ATOM   4022  CB  ASP A 260      -9.282 -15.051 -32.754  1.00  0.78           C  
ATOM   4023  CG  ASP A 260     -10.554 -15.007 -33.633  1.00  0.78           C  
ATOM   4024  OD1 ASP A 260     -10.458 -14.824 -34.866  1.00  0.78           O  
ATOM   4025  OD2 ASP A 260     -11.677 -15.172 -33.123  1.00  0.78           O1-
ATOM   4026  H   ASP A 260      -6.423 -13.854 -31.966  1.00  0.00           H  
ATOM   4027  HA  ASP A 260      -7.488 -14.884 -34.068  1.00  0.00           H  
ATOM   4028  HB3 ASP A 260      -9.550 -14.655 -31.774  1.00  0.00           H  
ATOM   4029  HB2 ASP A 260      -9.072 -16.099 -32.539  1.00  0.00           H  
ATOM   4030  N   LYS A 261      -8.582 -12.543 -34.602  1.00  0.67           N  
ATOM   4031  CA  LYS A 261      -8.798 -11.152 -35.112  1.00  0.67           C  
ATOM   4032  C   LYS A 261      -9.858 -10.455 -34.279  1.00  0.67           C  
ATOM   4033  O   LYS A 261     -10.430  -9.457 -34.715  1.00  0.67           O  
ATOM   4034  CB  LYS A 261      -9.218 -11.226 -36.547  1.00  0.67           C  
ATOM   4035  CG  LYS A 261      -8.300 -12.033 -37.555  1.00  0.67           C  
ATOM   4036  CD  LYS A 261      -6.924 -11.367 -37.712  1.00  0.67           C  
ATOM   4037  CE  LYS A 261      -5.909 -12.343 -38.229  1.00  0.67           C  
ATOM   4038  NZ  LYS A 261      -4.619 -11.777 -38.347  1.00  0.67           N1+
ATOM   4039  H   LYS A 261      -8.828 -13.346 -35.163  1.00  0.00           H  
ATOM   4040  HA  LYS A 261      -7.819 -10.677 -35.061  1.00  0.00           H  
ATOM   4041  HB3 LYS A 261      -9.311 -10.229 -36.976  1.00  0.00           H  
ATOM   4042  HB2 LYS A 261     -10.236 -11.614 -36.522  1.00  0.00           H  
ATOM   4043  HG3 LYS A 261      -8.721 -11.942 -38.556  1.00  0.00           H  
ATOM   4044  HG2 LYS A 261      -8.409 -13.071 -37.241  1.00  0.00           H  
ATOM   4045  HD3 LYS A 261      -6.594 -10.836 -36.819  1.00  0.00           H  
ATOM   4046  HD2 LYS A 261      -7.143 -10.654 -38.507  1.00  0.00           H  
ATOM   4047  HE3 LYS A 261      -6.202 -12.790 -39.179  1.00  0.00           H  
ATOM   4048  HE2 LYS A 261      -5.762 -13.217 -37.594  1.00  0.00           H  
ATOM   4049  HZ1 LYS A 261      -3.931 -12.488 -38.549  1.00  0.00           H  
ATOM   4050  HZ2 LYS A 261      -4.566 -11.143 -39.131  1.00  0.00           H  
ATOM   4051  HZ3 LYS A 261      -4.226 -11.259 -37.574  1.00  0.00           H  
ATOM   4052  N   CYS A 262     -10.157 -10.937 -33.081  1.00  0.86           N  
ATOM   4053  CA  CYS A 262     -11.030 -10.377 -32.125  1.00  0.86           C  
ATOM   4054  C   CYS A 262     -10.497  -9.008 -31.537  1.00  0.86           C  
ATOM   4055  O   CYS A 262      -9.315  -8.746 -31.555  1.00  0.86           O  
ATOM   4056  CB  CYS A 262     -11.466 -11.368 -31.084  1.00  0.86           C  
ATOM   4057  SG  CYS A 262     -10.273 -12.107 -29.963  1.00  0.86           S  
ATOM   4058  H   CYS A 262      -9.545 -11.653 -32.719  1.00  0.00           H  
ATOM   4059  HA  CYS A 262     -11.979 -10.162 -32.616  1.00  0.00           H  
ATOM   4060  HB3 CYS A 262     -11.684 -12.246 -31.692  1.00  0.00           H  
ATOM   4061  HB2 CYS A 262     -12.399 -11.154 -30.563  1.00  0.00           H  
ATOM   4062  N   ASP A 263     -11.477  -8.175 -31.159  1.00  0.84           N  
ATOM   4063  CA  ASP A 263     -11.287  -6.899 -30.398  1.00  0.84           C  
ATOM   4064  C   ASP A 263     -11.549  -7.101 -28.967  1.00  0.84           C  
ATOM   4065  O   ASP A 263     -12.456  -7.739 -28.516  1.00  0.84           O  
ATOM   4066  CB  ASP A 263     -12.185  -5.666 -30.767  1.00  0.84           C  
ATOM   4067  CG  ASP A 263     -11.714  -4.898 -32.001  1.00  0.84           C  
ATOM   4068  OD1 ASP A 263     -10.526  -4.911 -32.387  1.00  0.84           O  
ATOM   4069  OD2 ASP A 263     -12.616  -4.185 -32.527  1.00  0.84           O1-
ATOM   4070  H   ASP A 263     -12.448  -8.451 -31.144  1.00  0.00           H  
ATOM   4071  HA  ASP A 263     -10.262  -6.679 -30.698  1.00  0.00           H  
ATOM   4072  HB3 ASP A 263     -12.405  -4.973 -29.954  1.00  0.00           H  
ATOM   4073  HB2 ASP A 263     -13.146  -6.149 -30.944  1.00  0.00           H  
ATOM   4074  N   ALA A 264     -10.645  -6.453 -28.167  1.00  0.87           N  
ATOM   4075  CA  ALA A 264     -10.825  -6.403 -26.718  1.00  0.87           C  
ATOM   4076  C   ALA A 264     -10.383  -4.980 -26.168  1.00  0.87           C  
ATOM   4077  O   ALA A 264      -9.569  -4.266 -26.732  1.00  0.87           O  
ATOM   4078  CB  ALA A 264     -10.125  -7.543 -26.027  1.00  0.87           C  
ATOM   4079  H   ALA A 264      -9.829  -5.966 -28.510  1.00  0.00           H  
ATOM   4080  HA  ALA A 264     -11.897  -6.542 -26.576  1.00  0.00           H  
ATOM   4081  HB1 ALA A 264      -9.067  -7.462 -26.278  1.00  0.00           H  
ATOM   4082  HB2 ALA A 264     -10.141  -7.452 -24.941  1.00  0.00           H  
ATOM   4083  HB3 ALA A 264     -10.524  -8.523 -26.289  1.00  0.00           H  
ATOM   4084  N   LYS A 265     -10.944  -4.718 -24.975  1.00  0.78           N  
ATOM   4085  CA  LYS A 265     -10.662  -3.536 -24.181  1.00  0.78           C  
ATOM   4086  C   LYS A 265      -9.811  -3.975 -22.956  1.00  0.78           C  
ATOM   4087  O   LYS A 265      -9.088  -3.134 -22.497  1.00  0.78           O  
ATOM   4088  CB  LYS A 265     -11.948  -2.761 -23.770  1.00  0.78           C  
ATOM   4089  CG  LYS A 265     -12.714  -3.298 -22.473  1.00  0.78           C  
ATOM   4090  CD  LYS A 265     -13.813  -2.398 -21.863  1.00  0.78           C  
ATOM   4091  CE  LYS A 265     -13.396  -0.920 -21.410  1.00  0.78           C  
ATOM   4092  NZ  LYS A 265     -14.470   0.019 -21.276  1.00  0.78           N1+
ATOM   4093  H   LYS A 265     -11.636  -5.306 -24.533  1.00  0.00           H  
ATOM   4094  HA  LYS A 265     -10.053  -2.812 -24.723  1.00  0.00           H  
ATOM   4095  HB3 LYS A 265     -12.632  -2.746 -24.619  1.00  0.00           H  
ATOM   4096  HB2 LYS A 265     -11.693  -1.712 -23.616  1.00  0.00           H  
ATOM   4097  HG3 LYS A 265     -11.962  -3.396 -21.690  1.00  0.00           H  
ATOM   4098  HG2 LYS A 265     -13.122  -4.308 -22.493  1.00  0.00           H  
ATOM   4099  HD3 LYS A 265     -14.182  -2.856 -20.946  1.00  0.00           H  
ATOM   4100  HD2 LYS A 265     -14.665  -2.355 -22.542  1.00  0.00           H  
ATOM   4101  HE3 LYS A 265     -12.818  -0.497 -22.231  1.00  0.00           H  
ATOM   4102  HE2 LYS A 265     -12.741  -0.958 -20.539  1.00  0.00           H  
ATOM   4103  HZ1 LYS A 265     -14.838   0.007 -22.217  1.00  0.00           H  
ATOM   4104  HZ2 LYS A 265     -15.070  -0.252 -20.510  1.00  0.00           H  
ATOM   4105  HZ3 LYS A 265     -14.099   0.950 -21.152  1.00  0.00           H  
ATOM   4106  N   CYS A 266      -9.904  -5.214 -22.587  1.00  0.86           N  
ATOM   4107  CA  CYS A 266      -9.144  -5.769 -21.542  1.00  0.86           C  
ATOM   4108  C   CYS A 266      -8.803  -7.198 -22.066  1.00  0.86           C  
ATOM   4109  O   CYS A 266      -9.734  -7.879 -22.519  1.00  0.86           O  
ATOM   4110  CB  CYS A 266     -10.004  -5.899 -20.245  1.00  0.86           C  
ATOM   4111  SG  CYS A 266      -9.358  -7.109 -19.037  1.00  0.86           S  
ATOM   4112  H   CYS A 266     -10.466  -5.857 -23.126  1.00  0.00           H  
ATOM   4113  HA  CYS A 266      -8.242  -5.165 -21.440  1.00  0.00           H  
ATOM   4114  HB3 CYS A 266     -10.953  -6.230 -20.666  1.00  0.00           H  
ATOM   4115  HB2 CYS A 266     -10.267  -5.006 -19.677  1.00  0.00           H  
ATOM   4116  N   GLN A 267      -7.522  -7.631 -21.901  1.00  0.85           N  
ATOM   4117  CA  GLN A 267      -6.924  -8.913 -22.216  1.00  0.85           C  
ATOM   4118  C   GLN A 267      -6.074  -9.403 -21.008  1.00  0.85           C  
ATOM   4119  O   GLN A 267      -5.449  -8.504 -20.423  1.00  0.85           O  
ATOM   4120  CB  GLN A 267      -6.037  -8.714 -23.429  1.00  0.85           C  
ATOM   4121  CG  GLN A 267      -5.231  -9.940 -23.889  1.00  0.85           C  
ATOM   4122  CD  GLN A 267      -6.062 -11.000 -24.638  1.00  0.85           C  
ATOM   4123  OE1 GLN A 267      -6.483 -10.781 -25.735  1.00  0.85           O  
ATOM   4124  NE2 GLN A 267      -6.237 -12.174 -24.033  1.00  0.85           N  
ATOM   4125  H   GLN A 267      -6.854  -6.989 -21.497  1.00  0.00           H  
ATOM   4126  HA  GLN A 267      -7.729  -9.534 -22.611  1.00  0.00           H  
ATOM   4127  HB3 GLN A 267      -5.381  -7.863 -23.244  1.00  0.00           H  
ATOM   4128  HB2 GLN A 267      -6.715  -8.395 -24.221  1.00  0.00           H  
ATOM   4129  HG3 GLN A 267      -4.574 -10.307 -23.101  1.00  0.00           H  
ATOM   4130  HG2 GLN A 267      -4.575  -9.607 -24.694  1.00  0.00           H  
ATOM   4131 HE22 GLN A 267      -6.903 -12.859 -24.362  1.00  0.00           H  
ATOM   4132 HE21 GLN A 267      -5.575 -12.436 -23.318  1.00  0.00           H  
ATOM   4133  N   THR A 268      -6.125 -10.663 -20.661  1.00  0.88           N  
ATOM   4134  CA  THR A 268      -5.351 -11.355 -19.639  1.00  0.88           C  
ATOM   4135  C   THR A 268      -4.532 -12.368 -20.478  1.00  0.88           C  
ATOM   4136  O   THR A 268      -4.785 -12.495 -21.699  1.00  0.88           O  
ATOM   4137  CB  THR A 268      -6.165 -12.018 -18.500  1.00  0.88           C  
ATOM   4138  OG1 THR A 268      -6.975 -13.159 -18.864  1.00  0.88           O  
ATOM   4139  CG2 THR A 268      -7.106 -10.969 -17.862  1.00  0.88           C  
ATOM   4140  H   THR A 268      -6.610 -11.347 -21.225  1.00  0.00           H  
ATOM   4141  HA  THR A 268      -4.620 -10.665 -19.217  1.00  0.00           H  
ATOM   4142  HB  THR A 268      -5.461 -12.449 -17.789  1.00  0.00           H  
ATOM   4143  HG1 THR A 268      -7.646 -12.824 -19.464  1.00  0.00           H  
ATOM   4144 HG21 THR A 268      -7.569 -11.224 -16.908  1.00  0.00           H  
ATOM   4145 HG22 THR A 268      -6.696  -9.959 -17.865  1.00  0.00           H  
ATOM   4146 HG23 THR A 268      -7.862 -10.879 -18.642  1.00  0.00           H  
ATOM   4147  N   PRO A 269      -3.591 -13.148 -19.916  1.00  0.89           N  
ATOM   4148  CA  PRO A 269      -2.869 -14.202 -20.704  1.00  0.89           C  
ATOM   4149  C   PRO A 269      -3.752 -15.433 -21.121  1.00  0.89           C  
ATOM   4150  O   PRO A 269      -3.419 -16.090 -22.087  1.00  0.89           O  
ATOM   4151  CB  PRO A 269      -1.722 -14.733 -19.757  1.00  0.89           C  
ATOM   4152  CG  PRO A 269      -1.457 -13.475 -18.871  1.00  0.89           C  
ATOM   4153  CD  PRO A 269      -2.879 -12.897 -18.680  1.00  0.89           C  
ATOM   4154  HA  PRO A 269      -2.413 -13.751 -21.585  1.00  0.00           H  
ATOM   4155  HB3 PRO A 269      -0.865 -15.190 -20.252  1.00  0.00           H  
ATOM   4156  HB2 PRO A 269      -2.051 -15.498 -19.055  1.00  0.00           H  
ATOM   4157  HG3 PRO A 269      -0.883 -12.756 -19.454  1.00  0.00           H  
ATOM   4158  HG2 PRO A 269      -0.870 -13.680 -17.975  1.00  0.00           H  
ATOM   4159  HD2 PRO A 269      -3.341 -13.373 -17.815  1.00  0.00           H  
ATOM   4160  HD3 PRO A 269      -2.720 -11.833 -18.502  1.00  0.00           H  
ATOM   4161  N   GLN A 270      -4.876 -15.696 -20.379  1.00  0.84           N  
ATOM   4162  CA  GLN A 270      -5.862 -16.744 -20.656  1.00  0.84           C  
ATOM   4163  C   GLN A 270      -6.868 -16.421 -21.760  1.00  0.84           C  
ATOM   4164  O   GLN A 270      -7.205 -17.308 -22.551  1.00  0.84           O  
ATOM   4165  CB  GLN A 270      -6.548 -17.263 -19.346  1.00  0.84           C  
ATOM   4166  CG  GLN A 270      -5.715 -18.204 -18.410  1.00  0.84           C  
ATOM   4167  CD  GLN A 270      -5.826 -19.702 -18.817  1.00  0.84           C  
ATOM   4168  OE1 GLN A 270      -6.444 -19.982 -19.871  1.00  0.84           O  
ATOM   4169  NE2 GLN A 270      -5.406 -20.598 -17.983  1.00  0.84           N  
ATOM   4170  H   GLN A 270      -5.056 -15.155 -19.545  1.00  0.00           H  
ATOM   4171  HA  GLN A 270      -5.297 -17.563 -21.101  1.00  0.00           H  
ATOM   4172  HB3 GLN A 270      -7.428 -17.819 -19.670  1.00  0.00           H  
ATOM   4173  HB2 GLN A 270      -7.002 -16.462 -18.762  1.00  0.00           H  
ATOM   4174  HG3 GLN A 270      -6.257 -18.245 -17.465  1.00  0.00           H  
ATOM   4175  HG2 GLN A 270      -4.708 -17.860 -18.172  1.00  0.00           H  
ATOM   4176 HE22 GLN A 270      -5.747 -21.512 -18.243  1.00  0.00           H  
ATOM   4177 HE21 GLN A 270      -4.937 -20.369 -17.118  1.00  0.00           H  
ATOM   4178  N   GLY A 271      -7.329 -15.176 -21.721  1.00  0.91           N  
ATOM   4179  CA  GLY A 271      -8.430 -14.712 -22.532  1.00  0.91           C  
ATOM   4180  C   GLY A 271      -8.821 -13.225 -22.177  1.00  0.91           C  
ATOM   4181  O   GLY A 271      -8.421 -12.680 -21.118  1.00  0.91           O  
ATOM   4182  H   GLY A 271      -6.936 -14.537 -21.044  1.00  0.00           H  
ATOM   4183  HA3 GLY A 271      -9.298 -15.314 -22.265  1.00  0.00           H  
ATOM   4184  HA2 GLY A 271      -8.229 -14.842 -23.595  1.00  0.00           H  
ATOM   4185  N   ALA A 272      -9.605 -12.585 -23.073  1.00  0.90           N  
ATOM   4186  CA  ALA A 272     -10.151 -11.266 -23.008  1.00  0.90           C  
ATOM   4187  C   ALA A 272     -11.356 -11.265 -22.069  1.00  0.90           C  
ATOM   4188  O   ALA A 272     -12.091 -12.266 -22.188  1.00  0.90           O  
ATOM   4189  CB  ALA A 272     -10.646 -10.719 -24.389  1.00  0.90           C  
ATOM   4190  H   ALA A 272     -10.136 -13.162 -23.711  1.00  0.00           H  
ATOM   4191  HA  ALA A 272      -9.419 -10.543 -22.647  1.00  0.00           H  
ATOM   4192  HB1 ALA A 272     -10.682  -9.635 -24.280  1.00  0.00           H  
ATOM   4193  HB2 ALA A 272      -9.913 -11.023 -25.136  1.00  0.00           H  
ATOM   4194  HB3 ALA A 272     -11.616 -11.116 -24.688  1.00  0.00           H  
ATOM   4195  N   ILE A 273     -11.515 -10.329 -21.172  1.00  0.86           N  
ATOM   4196  CA  ILE A 273     -12.758 -10.022 -20.477  1.00  0.86           C  
ATOM   4197  C   ILE A 273     -13.591  -8.967 -21.185  1.00  0.86           C  
ATOM   4198  O   ILE A 273     -13.089  -7.950 -21.605  1.00  0.86           O  
ATOM   4199  CB  ILE A 273     -12.517  -9.467 -19.011  1.00  0.86           C  
ATOM   4200  CG1 ILE A 273     -11.817 -10.599 -18.137  1.00  0.86           C  
ATOM   4201  CG2 ILE A 273     -13.795  -8.979 -18.242  1.00  0.86           C  
ATOM   4202  CD1 ILE A 273     -11.123 -10.041 -16.835  1.00  0.86           C  
ATOM   4203  H   ILE A 273     -10.824  -9.592 -21.148  1.00  0.00           H  
ATOM   4204  HA  ILE A 273     -13.336 -10.939 -20.357  1.00  0.00           H  
ATOM   4205  HB  ILE A 273     -11.831  -8.626 -19.111  1.00  0.00           H  
ATOM   4206 HG13 ILE A 273     -10.942 -11.081 -18.573  1.00  0.00           H  
ATOM   4207 HG12 ILE A 273     -12.574 -11.336 -17.870  1.00  0.00           H  
ATOM   4208 HG21 ILE A 273     -13.623  -9.037 -17.168  1.00  0.00           H  
ATOM   4209 HG22 ILE A 273     -14.127  -7.994 -18.567  1.00  0.00           H  
ATOM   4210 HG23 ILE A 273     -14.644  -9.634 -18.441  1.00  0.00           H  
ATOM   4211 HD11 ILE A 273     -11.171 -10.698 -15.967  1.00  0.00           H  
ATOM   4212 HD12 ILE A 273     -10.060  -9.882 -17.015  1.00  0.00           H  
ATOM   4213 HD13 ILE A 273     -11.313  -8.998 -16.580  1.00  0.00           H  
ATOM   4214  N   ASN A 274     -14.908  -9.155 -21.053  1.00  0.76           N  
ATOM   4215  CA  ASN A 274     -15.923  -8.440 -21.792  1.00  0.76           C  
ATOM   4216  C   ASN A 274     -17.003  -8.104 -20.757  1.00  0.76           C  
ATOM   4217  O   ASN A 274     -17.970  -8.821 -20.672  1.00  0.76           O  
ATOM   4218  CB  ASN A 274     -16.435  -9.374 -22.898  1.00  0.76           C  
ATOM   4219  CG  ASN A 274     -15.406  -9.331 -24.046  1.00  0.76           C  
ATOM   4220  OD1 ASN A 274     -15.513  -8.467 -24.905  1.00  0.76           O  
ATOM   4221  ND2 ASN A 274     -14.450 -10.272 -24.220  1.00  0.76           N  
ATOM   4222  H   ASN A 274     -15.265  -9.952 -20.546  1.00  0.00           H  
ATOM   4223  HA  ASN A 274     -15.593  -7.473 -22.170  1.00  0.00           H  
ATOM   4224  HB3 ASN A 274     -17.342  -8.899 -23.270  1.00  0.00           H  
ATOM   4225  HB2 ASN A 274     -16.756 -10.367 -22.584  1.00  0.00           H  
ATOM   4226 HD22 ASN A 274     -14.036 -10.257 -25.141  1.00  0.00           H  
ATOM   4227 HD21 ASN A 274     -14.258 -11.026 -23.576  1.00  0.00           H  
ATOM   4228  N   SER A 275     -16.724  -7.247 -19.770  1.00  0.72           N  
ATOM   4229  CA  SER A 275     -17.602  -7.108 -18.644  1.00  0.72           C  
ATOM   4230  C   SER A 275     -17.752  -5.649 -18.286  1.00  0.72           C  
ATOM   4231  O   SER A 275     -16.723  -4.950 -18.338  1.00  0.72           O  
ATOM   4232  CB  SER A 275     -16.974  -7.885 -17.476  1.00  0.72           C  
ATOM   4233  OG  SER A 275     -17.869  -8.096 -16.386  1.00  0.72           O  
ATOM   4234  H   SER A 275     -15.986  -6.558 -19.745  1.00  0.00           H  
ATOM   4235  HA  SER A 275     -18.600  -7.538 -18.735  1.00  0.00           H  
ATOM   4236  HB3 SER A 275     -16.189  -7.235 -17.090  1.00  0.00           H  
ATOM   4237  HB2 SER A 275     -16.551  -8.843 -17.778  1.00  0.00           H  
ATOM   4238  HG  SER A 275     -18.323  -8.894 -16.667  1.00  0.00           H  
ATOM   4239  N   SER A 276     -18.964  -5.204 -17.745  1.00  0.84           N  
ATOM   4240  CA  SER A 276     -19.151  -3.949 -17.050  1.00  0.84           C  
ATOM   4241  C   SER A 276     -18.981  -4.095 -15.472  1.00  0.84           C  
ATOM   4242  O   SER A 276     -18.907  -3.048 -14.800  1.00  0.84           O  
ATOM   4243  CB  SER A 276     -20.434  -3.333 -17.625  1.00  0.84           C  
ATOM   4244  OG  SER A 276     -21.509  -4.206 -17.535  1.00  0.84           O  
ATOM   4245  H   SER A 276     -19.558  -5.914 -17.340  1.00  0.00           H  
ATOM   4246  HA  SER A 276     -18.319  -3.353 -17.425  1.00  0.00           H  
ATOM   4247  HB3 SER A 276     -20.240  -3.057 -18.661  1.00  0.00           H  
ATOM   4248  HB2 SER A 276     -20.672  -2.478 -16.991  1.00  0.00           H  
ATOM   4249  HG  SER A 276     -21.124  -5.042 -17.809  1.00  0.00           H  
ATOM   4250  N   LEU A 277     -18.861  -5.341 -14.904  1.00  0.84           N  
ATOM   4251  CA  LEU A 277     -18.805  -5.555 -13.449  1.00  0.84           C  
ATOM   4252  C   LEU A 277     -17.529  -4.980 -12.906  1.00  0.84           C  
ATOM   4253  O   LEU A 277     -16.513  -5.195 -13.555  1.00  0.84           O  
ATOM   4254  CB  LEU A 277     -18.941  -7.015 -13.150  1.00  0.84           C  
ATOM   4255  CG  LEU A 277     -20.145  -7.823 -13.831  1.00  0.84           C  
ATOM   4256  CD1 LEU A 277     -20.010  -9.363 -13.639  1.00  0.84           C  
ATOM   4257  CD2 LEU A 277     -21.600  -7.431 -13.346  1.00  0.84           C  
ATOM   4258  H   LEU A 277     -18.726  -6.241 -15.344  1.00  0.00           H  
ATOM   4259  HA  LEU A 277     -19.567  -4.958 -12.949  1.00  0.00           H  
ATOM   4260  HB3 LEU A 277     -18.947  -7.118 -12.065  1.00  0.00           H  
ATOM   4261  HB2 LEU A 277     -17.993  -7.391 -13.534  1.00  0.00           H  
ATOM   4262  HG  LEU A 277     -20.066  -7.841 -14.918  1.00  0.00           H  
ATOM   4263 HD11 LEU A 277     -20.758  -9.811 -12.985  1.00  0.00           H  
ATOM   4264 HD12 LEU A 277     -20.034  -9.960 -14.551  1.00  0.00           H  
ATOM   4265 HD13 LEU A 277     -19.052  -9.563 -13.159  1.00  0.00           H  
ATOM   4266 HD21 LEU A 277     -21.541  -6.513 -12.762  1.00  0.00           H  
ATOM   4267 HD22 LEU A 277     -22.058  -7.128 -14.287  1.00  0.00           H  
ATOM   4268 HD23 LEU A 277     -22.155  -8.149 -12.743  1.00  0.00           H  
ATOM   4269  N   PRO A 278     -17.611  -4.439 -11.638  1.00  0.85           N  
ATOM   4270  CA  PRO A 278     -16.504  -3.747 -11.056  1.00  0.85           C  
ATOM   4271  C   PRO A 278     -15.244  -4.610 -10.717  1.00  0.85           C  
ATOM   4272  O   PRO A 278     -14.179  -4.034 -10.589  1.00  0.85           O  
ATOM   4273  CB  PRO A 278     -17.174  -3.111  -9.853  1.00  0.85           C  
ATOM   4274  CG  PRO A 278     -18.425  -3.923  -9.498  1.00  0.85           C  
ATOM   4275  CD  PRO A 278     -18.889  -4.362 -10.884  1.00  0.85           C  
ATOM   4276  HA  PRO A 278     -16.272  -2.944 -11.756  1.00  0.00           H  
ATOM   4277  HB3 PRO A 278     -17.491  -2.099 -10.103  1.00  0.00           H  
ATOM   4278  HB2 PRO A 278     -16.518  -2.865  -9.017  1.00  0.00           H  
ATOM   4279  HG3 PRO A 278     -19.164  -3.293  -9.002  1.00  0.00           H  
ATOM   4280  HG2 PRO A 278     -18.114  -4.746  -8.856  1.00  0.00           H  
ATOM   4281  HD2 PRO A 278     -19.375  -5.338 -10.906  1.00  0.00           H  
ATOM   4282  HD3 PRO A 278     -19.520  -3.590 -11.322  1.00  0.00           H  
ATOM   4283  N   PHE A 279     -15.537  -5.874 -10.422  1.00  0.82           N  
ATOM   4284  CA  PHE A 279     -14.482  -6.727  -9.838  1.00  0.82           C  
ATOM   4285  C   PHE A 279     -14.311  -8.060 -10.720  1.00  0.82           C  
ATOM   4286  O   PHE A 279     -15.197  -8.380 -11.544  1.00  0.82           O  
ATOM   4287  CB  PHE A 279     -14.695  -7.073  -8.394  1.00  0.82           C  
ATOM   4288  CG  PHE A 279     -14.748  -6.010  -7.350  1.00  0.82           C  
ATOM   4289  CD1 PHE A 279     -13.569  -5.342  -6.974  1.00  0.82           C  
ATOM   4290  CD2 PHE A 279     -16.031  -5.451  -6.993  1.00  0.82           C  
ATOM   4291  CE1 PHE A 279     -13.616  -4.298  -6.096  1.00  0.82           C  
ATOM   4292  CE2 PHE A 279     -16.002  -4.358  -6.109  1.00  0.82           C  
ATOM   4293  CZ  PHE A 279     -14.827  -3.718  -5.797  1.00  0.82           C  
ATOM   4294  H   PHE A 279     -16.501  -6.174 -10.380  1.00  0.00           H  
ATOM   4295  HA  PHE A 279     -13.511  -6.241  -9.928  1.00  0.00           H  
ATOM   4296  HB3 PHE A 279     -13.835  -7.646  -8.049  1.00  0.00           H  
ATOM   4297  HB2 PHE A 279     -15.589  -7.684  -8.267  1.00  0.00           H  
ATOM   4298  HD1 PHE A 279     -12.708  -5.852  -7.380  1.00  0.00           H  
ATOM   4299  HD2 PHE A 279     -17.025  -5.812  -7.212  1.00  0.00           H  
ATOM   4300  HE1 PHE A 279     -12.753  -3.785  -5.699  1.00  0.00           H  
ATOM   4301  HE2 PHE A 279     -16.946  -4.002  -5.724  1.00  0.00           H  
ATOM   4302  HZ  PHE A 279     -14.858  -2.800  -5.230  1.00  0.00           H  
ATOM   4303  N   GLN A 280     -13.226  -8.778 -10.560  1.00  0.81           N  
ATOM   4304  CA  GLN A 280     -13.019 -10.059 -11.183  1.00  0.81           C  
ATOM   4305  C   GLN A 280     -12.249 -10.950 -10.263  1.00  0.81           C  
ATOM   4306  O   GLN A 280     -11.355 -10.494  -9.488  1.00  0.81           O  
ATOM   4307  CB  GLN A 280     -12.467  -9.903 -12.644  1.00  0.81           C  
ATOM   4308  CG  GLN A 280     -11.164  -8.999 -12.747  1.00  0.81           C  
ATOM   4309  CD  GLN A 280      -9.780  -9.613 -12.469  1.00  0.81           C  
ATOM   4310  OE1 GLN A 280      -9.616 -10.826 -12.309  1.00  0.81           O  
ATOM   4311  NE2 GLN A 280      -8.719  -8.844 -12.763  1.00  0.81           N  
ATOM   4312  H   GLN A 280     -12.564  -8.530  -9.838  1.00  0.00           H  
ATOM   4313  HA  GLN A 280     -13.978 -10.561 -11.314  1.00  0.00           H  
ATOM   4314  HB3 GLN A 280     -13.215  -9.536 -13.347  1.00  0.00           H  
ATOM   4315  HB2 GLN A 280     -12.287 -10.939 -12.931  1.00  0.00           H  
ATOM   4316  HG3 GLN A 280     -11.230  -8.194 -12.013  1.00  0.00           H  
ATOM   4317  HG2 GLN A 280     -11.041  -8.512 -13.714  1.00  0.00           H  
ATOM   4318 HE22 GLN A 280      -7.832  -9.322 -12.836  1.00  0.00           H  
ATOM   4319 HE21 GLN A 280      -8.811  -7.876 -13.036  1.00  0.00           H  
ATOM   4320  N   ASN A 281     -12.531 -12.277 -10.256  1.00  0.85           N  
ATOM   4321  CA  ASN A 281     -11.616 -13.310  -9.776  1.00  0.85           C  
ATOM   4322  C   ASN A 281     -11.249 -14.247 -10.967  1.00  0.85           C  
ATOM   4323  O   ASN A 281     -11.673 -15.417 -11.125  1.00  0.85           O  
ATOM   4324  CB  ASN A 281     -12.163 -14.098  -8.541  1.00  0.85           C  
ATOM   4325  CG  ASN A 281     -11.134 -14.895  -7.818  1.00  0.85           C  
ATOM   4326  OD1 ASN A 281     -11.107 -16.132  -7.900  1.00  0.85           O  
ATOM   4327  ND2 ASN A 281     -10.315 -14.239  -7.063  1.00  0.85           N  
ATOM   4328  H   ASN A 281     -13.359 -12.640 -10.707  1.00  0.00           H  
ATOM   4329  HA  ASN A 281     -10.661 -12.925  -9.418  1.00  0.00           H  
ATOM   4330  HB3 ASN A 281     -12.980 -14.772  -8.800  1.00  0.00           H  
ATOM   4331  HB2 ASN A 281     -12.493 -13.340  -7.831  1.00  0.00           H  
ATOM   4332 HD22 ASN A 281      -9.603 -14.804  -6.623  1.00  0.00           H  
ATOM   4333 HD21 ASN A 281     -10.309 -13.250  -6.859  1.00  0.00           H  
ATOM   4334  N   VAL A 282     -10.658 -13.576 -11.982  1.00  0.89           N  
ATOM   4335  CA  VAL A 282     -10.227 -14.182 -13.284  1.00  0.89           C  
ATOM   4336  C   VAL A 282      -8.714 -14.309 -13.344  1.00  0.89           C  
ATOM   4337  O   VAL A 282      -8.155 -15.360 -13.684  1.00  0.89           O  
ATOM   4338  CB  VAL A 282     -10.821 -13.314 -14.418  1.00  0.89           C  
ATOM   4339  CG1 VAL A 282     -10.169 -13.404 -15.845  1.00  0.89           C  
ATOM   4340  CG2 VAL A 282     -12.348 -13.483 -14.525  1.00  0.89           C  
ATOM   4341  H   VAL A 282     -10.462 -12.597 -11.831  1.00  0.00           H  
ATOM   4342  HA  VAL A 282     -10.690 -15.167 -13.346  1.00  0.00           H  
ATOM   4343  HB  VAL A 282     -10.533 -12.299 -14.143  1.00  0.00           H  
ATOM   4344 HG11 VAL A 282     -10.802 -12.767 -16.462  1.00  0.00           H  
ATOM   4345 HG12 VAL A 282      -9.210 -12.889 -15.901  1.00  0.00           H  
ATOM   4346 HG13 VAL A 282     -10.002 -14.441 -16.137  1.00  0.00           H  
ATOM   4347 HG21 VAL A 282     -12.840 -12.695 -15.095  1.00  0.00           H  
ATOM   4348 HG22 VAL A 282     -12.490 -14.325 -15.204  1.00  0.00           H  
ATOM   4349 HG23 VAL A 282     -12.894 -13.813 -13.642  1.00  0.00           H  
ATOM   4350  N   HIS A 283      -8.018 -13.176 -13.155  1.00  0.84           N  
ATOM   4351  CA  HIS A 283      -6.611 -13.069 -13.452  1.00  0.84           C  
ATOM   4352  C   HIS A 283      -5.905 -11.812 -12.882  1.00  0.84           C  
ATOM   4353  O   HIS A 283      -6.373 -10.701 -13.095  1.00  0.84           O  
ATOM   4354  CB  HIS A 283      -6.396 -13.180 -14.983  1.00  0.84           C  
ATOM   4355  CG  HIS A 283      -5.273 -14.110 -15.370  1.00  0.84           C  
ATOM   4356  ND1 HIS A 283      -3.965 -13.846 -14.860  1.00  0.84           N  
ATOM   4357  CD2 HIS A 283      -5.265 -15.341 -16.023  1.00  0.84           C  
ATOM   4358  CE1 HIS A 283      -3.243 -14.768 -15.485  1.00  0.84           C  
ATOM   4359  NE2 HIS A 283      -3.944 -15.678 -16.078  1.00  0.84           N  
ATOM   4360  H   HIS A 283      -8.607 -12.376 -12.974  1.00  0.00           H  
ATOM   4361  HA  HIS A 283      -6.227 -13.995 -13.025  1.00  0.00           H  
ATOM   4362  HB3 HIS A 283      -6.249 -12.165 -15.351  1.00  0.00           H  
ATOM   4363  HB2 HIS A 283      -7.207 -13.673 -15.520  1.00  0.00           H  
ATOM   4364  HD2 HIS A 283      -6.116 -15.924 -16.342  1.00  0.00           H  
ATOM   4365  HE1 HIS A 283      -2.198 -14.878 -15.237  1.00  0.00           H  
ATOM   4366  HE2 HIS A 283      -3.527 -16.501 -16.489  1.00  0.00           H  
ATOM   4367  N   PRO A 284      -4.838 -11.975 -12.067  1.00  0.86           N  
ATOM   4368  CA  PRO A 284      -3.957 -10.859 -11.700  1.00  0.86           C  
ATOM   4369  C   PRO A 284      -3.324 -10.087 -12.916  1.00  0.86           C  
ATOM   4370  O   PRO A 284      -3.208  -8.864 -12.841  1.00  0.86           O  
ATOM   4371  CB  PRO A 284      -2.849 -11.404 -10.819  1.00  0.86           C  
ATOM   4372  CG  PRO A 284      -3.291 -12.770 -10.421  1.00  0.86           C  
ATOM   4373  CD  PRO A 284      -4.210 -13.189 -11.569  1.00  0.86           C  
ATOM   4374  HA  PRO A 284      -4.654 -10.219 -11.159  1.00  0.00           H  
ATOM   4375  HB3 PRO A 284      -2.635 -10.874  -9.890  1.00  0.00           H  
ATOM   4376  HB2 PRO A 284      -1.939 -11.516 -11.409  1.00  0.00           H  
ATOM   4377  HG3 PRO A 284      -3.725 -12.658  -9.428  1.00  0.00           H  
ATOM   4378  HG2 PRO A 284      -2.422 -13.406 -10.252  1.00  0.00           H  
ATOM   4379  HD2 PRO A 284      -3.620 -13.564 -12.406  1.00  0.00           H  
ATOM   4380  HD3 PRO A 284      -5.015 -13.861 -11.272  1.00  0.00           H  
ATOM   4381  N   VAL A 285      -2.760 -10.758 -13.889  1.00  0.85           N  
ATOM   4382  CA  VAL A 285      -2.125 -10.159 -15.051  1.00  0.85           C  
ATOM   4383  C   VAL A 285      -3.267  -9.560 -15.896  1.00  0.85           C  
ATOM   4384  O   VAL A 285      -4.001 -10.310 -16.557  1.00  0.85           O  
ATOM   4385  CB  VAL A 285      -1.225 -11.166 -15.799  1.00  0.85           C  
ATOM   4386  CG1 VAL A 285      -0.537 -10.473 -17.059  1.00  0.85           C  
ATOM   4387  CG2 VAL A 285      -0.035 -11.540 -14.819  1.00  0.85           C  
ATOM   4388  H   VAL A 285      -2.934 -11.753 -13.926  1.00  0.00           H  
ATOM   4389  HA  VAL A 285      -1.624  -9.268 -14.671  1.00  0.00           H  
ATOM   4390  HB  VAL A 285      -1.687 -12.094 -16.135  1.00  0.00           H  
ATOM   4391 HG11 VAL A 285      -1.274 -10.153 -17.795  1.00  0.00           H  
ATOM   4392 HG12 VAL A 285       0.134  -9.666 -16.763  1.00  0.00           H  
ATOM   4393 HG13 VAL A 285      -0.089 -11.232 -17.701  1.00  0.00           H  
ATOM   4394 HG21 VAL A 285      -0.371 -12.201 -14.020  1.00  0.00           H  
ATOM   4395 HG22 VAL A 285       0.706 -12.042 -15.441  1.00  0.00           H  
ATOM   4396 HG23 VAL A 285       0.330 -10.628 -14.346  1.00  0.00           H  
ATOM   4397  N   THR A 286      -3.314  -8.199 -15.964  1.00  0.86           N  
ATOM   4398  CA  THR A 286      -4.266  -7.363 -16.713  1.00  0.86           C  
ATOM   4399  C   THR A 286      -3.496  -6.314 -17.658  1.00  0.86           C  
ATOM   4400  O   THR A 286      -2.718  -5.503 -17.209  1.00  0.86           O  
ATOM   4401  CB  THR A 286      -5.164  -6.539 -15.770  1.00  0.86           C  
ATOM   4402  OG1 THR A 286      -4.354  -5.870 -14.806  1.00  0.86           O  
ATOM   4403  CG2 THR A 286      -6.079  -7.422 -14.855  1.00  0.86           C  
ATOM   4404  H   THR A 286      -2.623  -7.592 -15.546  1.00  0.00           H  
ATOM   4405  HA  THR A 286      -4.951  -7.995 -17.279  1.00  0.00           H  
ATOM   4406  HB  THR A 286      -5.796  -5.734 -16.145  1.00  0.00           H  
ATOM   4407  HG1 THR A 286      -3.812  -6.471 -14.291  1.00  0.00           H  
ATOM   4408 HG21 THR A 286      -6.927  -7.924 -15.322  1.00  0.00           H  
ATOM   4409 HG22 THR A 286      -5.526  -8.100 -14.206  1.00  0.00           H  
ATOM   4410 HG23 THR A 286      -6.561  -6.781 -14.116  1.00  0.00           H  
ATOM   4411  N   ILE A 287      -3.718  -6.492 -18.966  1.00  0.84           N  
ATOM   4412  CA  ILE A 287      -3.347  -5.544 -20.092  1.00  0.84           C  
ATOM   4413  C   ILE A 287      -4.556  -4.710 -20.637  1.00  0.84           C  
ATOM   4414  O   ILE A 287      -5.477  -5.287 -21.230  1.00  0.84           O  
ATOM   4415  CB  ILE A 287      -2.655  -6.279 -21.223  1.00  0.84           C  
ATOM   4416  CG1 ILE A 287      -1.737  -7.518 -20.734  1.00  0.84           C  
ATOM   4417  CG2 ILE A 287      -1.842  -5.344 -22.124  1.00  0.84           C  
ATOM   4418  CD1 ILE A 287      -1.169  -8.314 -21.931  1.00  0.84           C  
ATOM   4419  H   ILE A 287      -4.288  -7.276 -19.251  1.00  0.00           H  
ATOM   4420  HA  ILE A 287      -2.780  -4.724 -19.649  1.00  0.00           H  
ATOM   4421  HB  ILE A 287      -3.322  -6.826 -21.890  1.00  0.00           H  
ATOM   4422 HG13 ILE A 287      -2.263  -8.250 -20.122  1.00  0.00           H  
ATOM   4423 HG12 ILE A 287      -0.938  -7.070 -20.142  1.00  0.00           H  
ATOM   4424 HG21 ILE A 287      -1.539  -5.944 -22.983  1.00  0.00           H  
ATOM   4425 HG22 ILE A 287      -2.324  -4.453 -22.525  1.00  0.00           H  
ATOM   4426 HG23 ILE A 287      -0.948  -4.966 -21.628  1.00  0.00           H  
ATOM   4427 HD11 ILE A 287      -0.656  -9.187 -21.529  1.00  0.00           H  
ATOM   4428 HD12 ILE A 287      -2.044  -8.665 -22.478  1.00  0.00           H  
ATOM   4429 HD13 ILE A 287      -0.455  -7.773 -22.553  1.00  0.00           H  
ATOM   4430  N   GLY A 288      -4.550  -3.433 -20.283  1.00  0.85           N  
ATOM   4431  CA  GLY A 288      -5.664  -2.552 -20.591  1.00  0.85           C  
ATOM   4432  C   GLY A 288      -6.540  -2.115 -19.396  1.00  0.85           C  
ATOM   4433  O   GLY A 288      -6.189  -2.173 -18.226  1.00  0.85           O  
ATOM   4434  H   GLY A 288      -3.780  -3.053 -19.751  1.00  0.00           H  
ATOM   4435  HA3 GLY A 288      -6.227  -2.919 -21.450  1.00  0.00           H  
ATOM   4436  HA2 GLY A 288      -5.353  -1.584 -20.982  1.00  0.00           H  
ATOM   4437  N   GLU A 289      -7.791  -1.708 -19.610  1.00  0.79           N  
ATOM   4438  CA  GLU A 289      -8.784  -1.298 -18.655  1.00  0.79           C  
ATOM   4439  C   GLU A 289      -9.583  -2.515 -18.204  1.00  0.79           C  
ATOM   4440  O   GLU A 289     -10.667  -2.769 -18.754  1.00  0.79           O  
ATOM   4441  CB  GLU A 289      -9.623  -0.212 -19.300  1.00  0.79           C  
ATOM   4442  CG  GLU A 289      -9.654  -0.057 -20.823  1.00  0.79           C  
ATOM   4443  CD  GLU A 289     -10.578   0.982 -21.430  1.00  0.79           C  
ATOM   4444  OE1 GLU A 289     -11.243   1.684 -20.662  1.00  0.79           O  
ATOM   4445  OE2 GLU A 289     -10.446   1.096 -22.657  1.00  0.79           O1-
ATOM   4446  H   GLU A 289      -8.151  -1.942 -20.525  1.00  0.00           H  
ATOM   4447  HA  GLU A 289      -8.351  -0.856 -17.757  1.00  0.00           H  
ATOM   4448  HB3 GLU A 289      -9.263   0.748 -18.930  1.00  0.00           H  
ATOM   4449  HB2 GLU A 289     -10.638  -0.391 -18.943  1.00  0.00           H  
ATOM   4450  HG3 GLU A 289      -9.803  -1.007 -21.337  1.00  0.00           H  
ATOM   4451  HG2 GLU A 289      -8.637   0.259 -21.056  1.00  0.00           H  
ATOM   4452  N   CYS A 290      -8.955  -3.348 -17.370  1.00  0.84           N  
ATOM   4453  CA  CYS A 290      -9.657  -4.459 -16.784  1.00  0.84           C  
ATOM   4454  C   CYS A 290     -10.382  -4.086 -15.467  1.00  0.84           C  
ATOM   4455  O   CYS A 290     -10.228  -2.992 -14.905  1.00  0.84           O  
ATOM   4456  CB  CYS A 290      -8.664  -5.601 -16.582  1.00  0.84           C  
ATOM   4457  SG  CYS A 290      -7.785  -6.181 -18.063  1.00  0.84           S  
ATOM   4458  H   CYS A 290      -8.078  -3.146 -16.909  1.00  0.00           H  
ATOM   4459  HA  CYS A 290     -10.297  -4.998 -17.483  1.00  0.00           H  
ATOM   4460  HB3 CYS A 290      -9.194  -6.488 -16.235  1.00  0.00           H  
ATOM   4461  HB2 CYS A 290      -8.014  -5.321 -15.752  1.00  0.00           H  
ATOM   4462  N   PRO A 291     -11.236  -4.922 -14.843  1.00  0.86           N  
ATOM   4463  CA  PRO A 291     -11.741  -4.859 -13.455  1.00  0.86           C  
ATOM   4464  C   PRO A 291     -10.613  -5.207 -12.422  1.00  0.86           C  
ATOM   4465  O   PRO A 291      -9.762  -6.010 -12.698  1.00  0.86           O  
ATOM   4466  CB  PRO A 291     -12.983  -5.818 -13.405  1.00  0.86           C  
ATOM   4467  CG  PRO A 291     -13.210  -6.387 -14.769  1.00  0.86           C  
ATOM   4468  CD  PRO A 291     -11.827  -6.143 -15.408  1.00  0.86           C  
ATOM   4469  HA  PRO A 291     -11.997  -3.816 -13.269  1.00  0.00           H  
ATOM   4470  HB3 PRO A 291     -13.877  -5.366 -12.975  1.00  0.00           H  
ATOM   4471  HB2 PRO A 291     -12.753  -6.746 -12.882  1.00  0.00           H  
ATOM   4472  HG3 PRO A 291     -14.012  -5.727 -15.098  1.00  0.00           H  
ATOM   4473  HG2 PRO A 291     -13.586  -7.408 -14.703  1.00  0.00           H  
ATOM   4474  HD2 PRO A 291     -11.115  -6.964 -15.332  1.00  0.00           H  
ATOM   4475  HD3 PRO A 291     -12.108  -6.102 -16.461  1.00  0.00           H  
ATOM   4476  N   LYS A 292     -10.610  -4.478 -11.258  1.00  0.78           N  
ATOM   4477  CA  LYS A 292      -9.813  -4.810 -10.089  1.00  0.78           C  
ATOM   4478  C   LYS A 292      -9.859  -6.278  -9.610  1.00  0.78           C  
ATOM   4479  O   LYS A 292     -10.928  -6.864  -9.427  1.00  0.78           O  
ATOM   4480  CB  LYS A 292     -10.295  -3.773  -9.019  1.00  0.78           C  
ATOM   4481  CG  LYS A 292      -9.422  -3.546  -7.859  1.00  0.78           C  
ATOM   4482  CD  LYS A 292      -8.127  -2.648  -8.097  1.00  0.78           C  
ATOM   4483  CE  LYS A 292      -8.500  -1.135  -8.286  1.00  0.78           C  
ATOM   4484  NZ  LYS A 292      -7.210  -0.446  -8.241  1.00  0.78           N1+
ATOM   4485  H   LYS A 292     -11.209  -3.708 -10.997  1.00  0.00           H  
ATOM   4486  HA  LYS A 292      -8.779  -4.553 -10.321  1.00  0.00           H  
ATOM   4487  HB3 LYS A 292     -11.298  -4.015  -8.668  1.00  0.00           H  
ATOM   4488  HB2 LYS A 292     -10.388  -2.792  -9.484  1.00  0.00           H  
ATOM   4489  HG3 LYS A 292      -9.039  -4.551  -7.686  1.00  0.00           H  
ATOM   4490  HG2 LYS A 292      -9.954  -3.077  -7.031  1.00  0.00           H  
ATOM   4491  HD3 LYS A 292      -7.532  -2.989  -8.944  1.00  0.00           H  
ATOM   4492  HD2 LYS A 292      -7.516  -2.806  -7.209  1.00  0.00           H  
ATOM   4493  HE3 LYS A 292      -9.160  -0.669  -7.554  1.00  0.00           H  
ATOM   4494  HE2 LYS A 292      -8.867  -0.899  -9.285  1.00  0.00           H  
ATOM   4495  HZ1 LYS A 292      -6.405  -0.909  -8.638  1.00  0.00           H  
ATOM   4496  HZ2 LYS A 292      -7.452   0.432  -8.677  1.00  0.00           H  
ATOM   4497  HZ3 LYS A 292      -7.129  -0.309  -7.243  1.00  0.00           H  
ATOM   4498  N   TYR A 293      -8.696  -6.857  -9.575  1.00  0.81           N  
ATOM   4499  CA  TYR A 293      -8.533  -8.249  -9.126  1.00  0.81           C  
ATOM   4500  C   TYR A 293      -8.689  -8.240  -7.567  1.00  0.81           C  
ATOM   4501  O   TYR A 293      -7.985  -7.375  -6.943  1.00  0.81           O  
ATOM   4502  CB  TYR A 293      -7.137  -8.801  -9.471  1.00  0.81           C  
ATOM   4503  CG  TYR A 293      -6.884 -10.171  -8.937  1.00  0.81           C  
ATOM   4504  CD1 TYR A 293      -7.626 -11.223  -9.542  1.00  0.81           C  
ATOM   4505  CD2 TYR A 293      -5.879 -10.462  -7.959  1.00  0.81           C  
ATOM   4506  CE1 TYR A 293      -7.442 -12.539  -9.052  1.00  0.81           C  
ATOM   4507  CE2 TYR A 293      -5.631 -11.763  -7.559  1.00  0.81           C  
ATOM   4508  CZ  TYR A 293      -6.402 -12.844  -8.162  1.00  0.81           C  
ATOM   4509  OH  TYR A 293      -6.082 -14.145  -7.921  1.00  0.81           O  
ATOM   4510  H   TYR A 293      -7.854  -6.338  -9.779  1.00  0.00           H  
ATOM   4511  HA  TYR A 293      -9.361  -8.867  -9.476  1.00  0.00           H  
ATOM   4512  HB3 TYR A 293      -6.364  -8.108  -9.138  1.00  0.00           H  
ATOM   4513  HB2 TYR A 293      -6.957  -8.805 -10.546  1.00  0.00           H  
ATOM   4514  HD1 TYR A 293      -8.505 -11.127 -10.163  1.00  0.00           H  
ATOM   4515  HD2 TYR A 293      -5.282  -9.685  -7.504  1.00  0.00           H  
ATOM   4516  HE1 TYR A 293      -7.992 -13.422  -9.342  1.00  0.00           H  
ATOM   4517  HE2 TYR A 293      -4.830 -11.988  -6.870  1.00  0.00           H  
ATOM   4518  HH  TYR A 293      -5.357 -14.328  -7.319  1.00  0.00           H  
ATOM   4519  N   VAL A 294      -9.557  -9.130  -7.065  1.00  0.85           N  
ATOM   4520  CA  VAL A 294      -9.922  -9.304  -5.701  1.00  0.85           C  
ATOM   4521  C   VAL A 294     -10.123 -10.795  -5.502  1.00  0.85           C  
ATOM   4522  O   VAL A 294     -10.456 -11.526  -6.394  1.00  0.85           O  
ATOM   4523  CB  VAL A 294     -11.201  -8.600  -5.260  1.00  0.85           C  
ATOM   4524  CG1 VAL A 294     -10.903  -7.074  -5.197  1.00  0.85           C  
ATOM   4525  CG2 VAL A 294     -12.497  -9.099  -6.018  1.00  0.85           C  
ATOM   4526  H   VAL A 294     -10.027  -9.793  -7.665  1.00  0.00           H  
ATOM   4527  HA  VAL A 294      -9.113  -8.995  -5.039  1.00  0.00           H  
ATOM   4528  HB  VAL A 294     -11.403  -8.682  -4.192  1.00  0.00           H  
ATOM   4529 HG11 VAL A 294     -10.184  -6.872  -4.402  1.00  0.00           H  
ATOM   4530 HG12 VAL A 294     -10.691  -6.667  -6.186  1.00  0.00           H  
ATOM   4531 HG13 VAL A 294     -11.788  -6.529  -4.868  1.00  0.00           H  
ATOM   4532 HG21 VAL A 294     -12.267  -9.293  -7.066  1.00  0.00           H  
ATOM   4533 HG22 VAL A 294     -12.767 -10.041  -5.542  1.00  0.00           H  
ATOM   4534 HG23 VAL A 294     -13.375  -8.457  -5.953  1.00  0.00           H  
ATOM   4535  N   ARG A 295      -9.776 -11.260  -4.310  1.00  0.77           N  
ATOM   4536  CA  ARG A 295      -9.650 -12.684  -4.033  1.00  0.77           C  
ATOM   4537  C   ARG A 295     -10.897 -13.126  -3.279  1.00  0.77           C  
ATOM   4538  O   ARG A 295     -10.790 -14.063  -2.477  1.00  0.77           O  
ATOM   4539  CB  ARG A 295      -8.317 -12.898  -3.309  1.00  0.77           C  
ATOM   4540  CG  ARG A 295      -7.120 -12.721  -4.237  1.00  0.77           C  
ATOM   4541  CD  ARG A 295      -5.847 -12.889  -3.410  1.00  0.77           C  
ATOM   4542  NE  ARG A 295      -5.633 -14.304  -2.904  1.00  0.77           N  
ATOM   4543  CZ  ARG A 295      -4.534 -14.951  -2.538  1.00  0.77           C  
ATOM   4544  NH1 ARG A 295      -3.330 -14.297  -2.581  1.00  0.77           N  
ATOM   4545  NH2 ARG A 295      -4.643 -16.182  -2.125  1.00  0.77           N1+
ATOM   4546  H   ARG A 295      -9.660 -10.561  -3.589  1.00  0.00           H  
ATOM   4547  HA  ARG A 295      -9.573 -13.279  -4.943  1.00  0.00           H  
ATOM   4548  HB3 ARG A 295      -8.329 -13.957  -3.050  1.00  0.00           H  
ATOM   4549  HB2 ARG A 295      -8.239 -12.321  -2.387  1.00  0.00           H  
ATOM   4550  HG3 ARG A 295      -7.077 -11.719  -4.661  1.00  0.00           H  
ATOM   4551  HG2 ARG A 295      -7.303 -13.429  -5.046  1.00  0.00           H  
ATOM   4552  HD3 ARG A 295      -6.019 -12.273  -2.527  1.00  0.00           H  
ATOM   4553  HD2 ARG A 295      -4.956 -12.509  -3.910  1.00  0.00           H  
ATOM   4554  HE  ARG A 295      -6.497 -14.800  -2.738  1.00  0.00           H  
ATOM   4555 HH12 ARG A 295      -2.572 -14.678  -2.035  1.00  0.00           H  
ATOM   4556 HH11 ARG A 295      -3.245 -13.346  -2.909  1.00  0.00           H  
ATOM   4557 HH22 ARG A 295      -3.839 -16.774  -1.977  1.00  0.00           H  
ATOM   4558 HH21 ARG A 295      -5.517 -16.674  -2.013  1.00  0.00           H  
ATOM   4559  N   SER A 296     -12.097 -12.503  -3.458  1.00  0.84           N  
ATOM   4560  CA  SER A 296     -13.442 -12.868  -2.950  1.00  0.84           C  
ATOM   4561  C   SER A 296     -13.889 -14.048  -3.857  1.00  0.84           C  
ATOM   4562  O   SER A 296     -13.416 -14.169  -5.000  1.00  0.84           O  
ATOM   4563  CB  SER A 296     -14.435 -11.688  -3.039  1.00  0.84           C  
ATOM   4564  OG  SER A 296     -15.674 -12.031  -2.399  1.00  0.84           O  
ATOM   4565  H   SER A 296     -12.072 -11.752  -4.133  1.00  0.00           H  
ATOM   4566  HA  SER A 296     -13.275 -13.169  -1.916  1.00  0.00           H  
ATOM   4567  HB3 SER A 296     -14.540 -11.206  -4.011  1.00  0.00           H  
ATOM   4568  HB2 SER A 296     -14.132 -10.844  -2.419  1.00  0.00           H  
ATOM   4569  HG  SER A 296     -15.533 -12.019  -1.449  1.00  0.00           H  
ATOM   4570  N   ALA A 297     -14.859 -14.757  -3.283  1.00  0.84           N  
ATOM   4571  CA  ALA A 297     -15.594 -15.852  -4.048  1.00  0.84           C  
ATOM   4572  C   ALA A 297     -16.921 -15.377  -4.680  1.00  0.84           C  
ATOM   4573  O   ALA A 297     -17.321 -15.976  -5.654  1.00  0.84           O  
ATOM   4574  CB  ALA A 297     -15.728 -17.083  -3.222  1.00  0.84           C  
ATOM   4575  H   ALA A 297     -15.063 -14.714  -2.294  1.00  0.00           H  
ATOM   4576  HA  ALA A 297     -15.060 -16.207  -4.929  1.00  0.00           H  
ATOM   4577  HB1 ALA A 297     -16.285 -16.817  -2.323  1.00  0.00           H  
ATOM   4578  HB2 ALA A 297     -16.190 -17.928  -3.734  1.00  0.00           H  
ATOM   4579  HB3 ALA A 297     -14.723 -17.290  -2.854  1.00  0.00           H  
ATOM   4580  N   LYS A 298     -17.595 -14.414  -4.069  1.00  0.80           N  
ATOM   4581  CA  LYS A 298     -18.963 -14.109  -4.384  1.00  0.80           C  
ATOM   4582  C   LYS A 298     -19.376 -12.753  -3.720  1.00  0.80           C  
ATOM   4583  O   LYS A 298     -19.070 -12.524  -2.603  1.00  0.80           O  
ATOM   4584  CB  LYS A 298     -19.945 -15.187  -3.911  1.00  0.80           C  
ATOM   4585  CG  LYS A 298     -19.675 -15.739  -2.464  1.00  0.80           C  
ATOM   4586  CD  LYS A 298     -20.954 -16.449  -1.976  1.00  0.80           C  
ATOM   4587  CE  LYS A 298     -20.702 -17.263  -0.726  1.00  0.80           C  
ATOM   4588  NZ  LYS A 298     -20.376 -16.498   0.475  1.00  0.80           N1+
ATOM   4589  H   LYS A 298     -17.270 -13.900  -3.262  1.00  0.00           H  
ATOM   4590  HA  LYS A 298     -19.072 -14.024  -5.465  1.00  0.00           H  
ATOM   4591  HB3 LYS A 298     -20.081 -15.912  -4.713  1.00  0.00           H  
ATOM   4592  HB2 LYS A 298     -20.928 -14.716  -3.887  1.00  0.00           H  
ATOM   4593  HG3 LYS A 298     -19.474 -14.891  -1.808  1.00  0.00           H  
ATOM   4594  HG2 LYS A 298     -18.821 -16.411  -2.384  1.00  0.00           H  
ATOM   4595  HD3 LYS A 298     -21.287 -17.114  -2.774  1.00  0.00           H  
ATOM   4596  HD2 LYS A 298     -21.766 -15.744  -1.795  1.00  0.00           H  
ATOM   4597  HE3 LYS A 298     -19.890 -17.988  -0.778  1.00  0.00           H  
ATOM   4598  HE2 LYS A 298     -21.562 -17.925  -0.621  1.00  0.00           H  
ATOM   4599  HZ1 LYS A 298     -19.559 -15.953   0.241  1.00  0.00           H  
ATOM   4600  HZ2 LYS A 298     -21.091 -15.827   0.720  1.00  0.00           H  
ATOM   4601  HZ3 LYS A 298     -20.197 -17.075   1.284  1.00  0.00           H  
ATOM   4602  N   LEU A 299     -19.988 -11.861  -4.495  1.00  0.85           N  
ATOM   4603  CA  LEU A 299     -20.424 -10.479  -4.219  1.00  0.85           C  
ATOM   4604  C   LEU A 299     -21.723 -10.317  -4.881  1.00  0.85           C  
ATOM   4605  O   LEU A 299     -21.910  -9.501  -5.779  1.00  0.85           O  
ATOM   4606  CB  LEU A 299     -19.400  -9.445  -4.812  1.00  0.85           C  
ATOM   4607  CG  LEU A 299     -17.898  -9.546  -4.491  1.00  0.85           C  
ATOM   4608  CD1 LEU A 299     -17.074  -8.734  -5.485  1.00  0.85           C  
ATOM   4609  CD2 LEU A 299     -17.671  -9.203  -3.009  1.00  0.85           C  
ATOM   4610  H   LEU A 299     -20.301 -12.341  -5.328  1.00  0.00           H  
ATOM   4611  HA  LEU A 299     -20.580 -10.210  -3.174  1.00  0.00           H  
ATOM   4612  HB3 LEU A 299     -19.751  -8.424  -4.660  1.00  0.00           H  
ATOM   4613  HB2 LEU A 299     -19.491  -9.466  -5.898  1.00  0.00           H  
ATOM   4614  HG  LEU A 299     -17.518 -10.557  -4.637  1.00  0.00           H  
ATOM   4615 HD11 LEU A 299     -17.495  -8.528  -6.469  1.00  0.00           H  
ATOM   4616 HD12 LEU A 299     -16.745  -7.820  -4.991  1.00  0.00           H  
ATOM   4617 HD13 LEU A 299     -16.145  -9.289  -5.617  1.00  0.00           H  
ATOM   4618 HD21 LEU A 299     -18.150 -10.047  -2.512  1.00  0.00           H  
ATOM   4619 HD22 LEU A 299     -16.619  -9.057  -2.761  1.00  0.00           H  
ATOM   4620 HD23 LEU A 299     -18.283  -8.361  -2.686  1.00  0.00           H  
ATOM   4621  N   ARG A 300     -22.687 -11.076  -4.371  1.00  0.79           N  
ATOM   4622  CA  ARG A 300     -24.090 -10.993  -4.816  1.00  0.79           C  
ATOM   4623  C   ARG A 300     -24.858  -9.933  -3.986  1.00  0.79           C  
ATOM   4624  O   ARG A 300     -24.898 -10.038  -2.747  1.00  0.79           O  
ATOM   4625  CB  ARG A 300     -24.605 -12.384  -4.821  1.00  0.79           C  
ATOM   4626  CG  ARG A 300     -26.120 -12.436  -5.096  1.00  0.79           C  
ATOM   4627  CD  ARG A 300     -26.549 -13.827  -5.378  1.00  0.79           C  
ATOM   4628  NE  ARG A 300     -26.048 -14.337  -6.697  1.00  0.79           N  
ATOM   4629  CZ  ARG A 300     -26.539 -14.179  -7.905  1.00  0.79           C  
ATOM   4630  NH1 ARG A 300     -27.746 -13.652  -8.082  1.00  0.79           N  
ATOM   4631  NH2 ARG A 300     -25.788 -14.649  -8.867  1.00  0.79           N1+
ATOM   4632  H   ARG A 300     -22.625 -11.761  -3.632  1.00  0.00           H  
ATOM   4633  HA  ARG A 300     -24.168 -10.541  -5.805  1.00  0.00           H  
ATOM   4634  HB3 ARG A 300     -24.394 -12.821  -3.845  1.00  0.00           H  
ATOM   4635  HB2 ARG A 300     -24.076 -12.933  -5.600  1.00  0.00           H  
ATOM   4636  HG3 ARG A 300     -26.281 -11.907  -6.035  1.00  0.00           H  
ATOM   4637  HG2 ARG A 300     -26.747 -11.922  -4.368  1.00  0.00           H  
ATOM   4638  HD3 ARG A 300     -27.608 -13.991  -5.180  1.00  0.00           H  
ATOM   4639  HD2 ARG A 300     -26.112 -14.543  -4.683  1.00  0.00           H  
ATOM   4640  HE  ARG A 300     -25.240 -14.920  -6.534  1.00  0.00           H  
ATOM   4641 HH12 ARG A 300     -28.193 -13.646  -8.988  1.00  0.00           H  
ATOM   4642 HH11 ARG A 300     -28.173 -13.145  -7.320  1.00  0.00           H  
ATOM   4643 HH22 ARG A 300     -26.091 -14.524  -9.822  1.00  0.00           H  
ATOM   4644 HH21 ARG A 300     -24.822 -14.913  -8.734  1.00  0.00           H  
ATOM   4645  N   MET A 301     -25.263  -8.865  -4.644  1.00  0.84           N  
ATOM   4646  CA  MET A 301     -25.837  -7.620  -4.052  1.00  0.84           C  
ATOM   4647  C   MET A 301     -27.321  -7.587  -4.368  1.00  0.84           C  
ATOM   4648  O   MET A 301     -27.793  -8.001  -5.444  1.00  0.84           O  
ATOM   4649  CB  MET A 301     -25.044  -6.374  -4.563  1.00  0.84           C  
ATOM   4650  CG  MET A 301     -25.735  -5.044  -4.371  1.00  0.84           C  
ATOM   4651  SD  MET A 301     -24.680  -3.621  -4.656  1.00  0.84           S  
ATOM   4652  CE  MET A 301     -23.854  -3.330  -3.086  1.00  0.84           C  
ATOM   4653  H   MET A 301     -25.415  -9.004  -5.633  1.00  0.00           H  
ATOM   4654  HA  MET A 301     -25.647  -7.723  -2.983  1.00  0.00           H  
ATOM   4655  HB3 MET A 301     -24.880  -6.469  -5.636  1.00  0.00           H  
ATOM   4656  HB2 MET A 301     -24.061  -6.595  -4.148  1.00  0.00           H  
ATOM   4657  HG3 MET A 301     -25.861  -4.975  -3.290  1.00  0.00           H  
ATOM   4658  HG2 MET A 301     -26.754  -4.882  -4.722  1.00  0.00           H  
ATOM   4659  HE1 MET A 301     -23.002  -2.659  -3.201  1.00  0.00           H  
ATOM   4660  HE2 MET A 301     -24.480  -2.966  -2.272  1.00  0.00           H  
ATOM   4661  HE3 MET A 301     -23.504  -4.303  -2.742  1.00  0.00           H  
ATOM   4662  N   VAL A 302     -28.021  -7.141  -3.303  1.00  0.83           N  
ATOM   4663  CA  VAL A 302     -29.481  -7.257  -3.238  1.00  0.83           C  
ATOM   4664  C   VAL A 302     -30.283  -6.185  -3.982  1.00  0.83           C  
ATOM   4665  O   VAL A 302     -29.782  -5.073  -4.095  1.00  0.83           O  
ATOM   4666  CB  VAL A 302     -29.995  -7.463  -1.791  1.00  0.83           C  
ATOM   4667  CG1 VAL A 302     -29.906  -6.154  -0.972  1.00  0.83           C  
ATOM   4668  CG2 VAL A 302     -31.458  -7.953  -1.705  1.00  0.83           C  
ATOM   4669  H   VAL A 302     -27.585  -6.773  -2.469  1.00  0.00           H  
ATOM   4670  HA  VAL A 302     -29.795  -8.100  -3.853  1.00  0.00           H  
ATOM   4671  HB  VAL A 302     -29.350  -8.165  -1.263  1.00  0.00           H  
ATOM   4672 HG11 VAL A 302     -29.087  -5.524  -1.321  1.00  0.00           H  
ATOM   4673 HG12 VAL A 302     -30.812  -5.581  -1.168  1.00  0.00           H  
ATOM   4674 HG13 VAL A 302     -29.813  -6.415   0.082  1.00  0.00           H  
ATOM   4675 HG21 VAL A 302     -31.786  -8.203  -0.696  1.00  0.00           H  
ATOM   4676 HG22 VAL A 302     -32.203  -7.274  -2.119  1.00  0.00           H  
ATOM   4677 HG23 VAL A 302     -31.555  -8.930  -2.179  1.00  0.00           H  
ATOM   4678  N   THR A 303     -31.403  -6.560  -4.597  1.00  0.80           N  
ATOM   4679  CA  THR A 303     -32.359  -5.697  -5.260  1.00  0.80           C  
ATOM   4680  C   THR A 303     -33.793  -6.136  -4.825  1.00  0.80           C  
ATOM   4681  O   THR A 303     -34.642  -5.226  -4.780  1.00  0.80           O  
ATOM   4682  CB  THR A 303     -32.199  -5.859  -6.814  1.00  0.80           C  
ATOM   4683  OG1 THR A 303     -32.443  -7.155  -7.209  1.00  0.80           O  
ATOM   4684  CG2 THR A 303     -30.868  -5.287  -7.325  1.00  0.80           C  
ATOM   4685  H   THR A 303     -31.652  -7.538  -4.635  1.00  0.00           H  
ATOM   4686  HA  THR A 303     -32.251  -4.643  -5.004  1.00  0.00           H  
ATOM   4687  HB  THR A 303     -32.949  -5.217  -7.274  1.00  0.00           H  
ATOM   4688  HG1 THR A 303     -33.097  -7.192  -7.910  1.00  0.00           H  
ATOM   4689 HG21 THR A 303     -30.649  -4.230  -7.176  1.00  0.00           H  
ATOM   4690 HG22 THR A 303     -30.029  -5.931  -7.064  1.00  0.00           H  
ATOM   4691 HG23 THR A 303     -31.023  -5.253  -8.404  1.00  0.00           H  
ATOM   4692  N   GLY A 304     -34.030  -7.394  -4.513  1.00  0.76           N  
ATOM   4693  CA  GLY A 304     -35.277  -7.890  -3.958  1.00  0.76           C  
ATOM   4694  C   GLY A 304     -35.456  -7.698  -2.478  1.00  0.76           C  
ATOM   4695  O   GLY A 304     -34.715  -7.193  -1.667  1.00  0.76           O  
ATOM   4696  H   GLY A 304     -33.317  -8.108  -4.553  1.00  0.00           H  
ATOM   4697  HA3 GLY A 304     -35.492  -8.934  -4.187  1.00  0.00           H  
ATOM   4698  HA2 GLY A 304     -36.060  -7.372  -4.511  1.00  0.00           H  
ATOM   4699  N   LEU A 305     -36.505  -8.317  -1.886  1.00  0.68           N  
ATOM   4700  CA  LEU A 305     -36.839  -8.312  -0.470  1.00  0.68           C  
ATOM   4701  C   LEU A 305     -36.481  -9.746   0.096  1.00  0.68           C  
ATOM   4702  O   LEU A 305     -36.217 -10.673  -0.717  1.00  0.68           O  
ATOM   4703  CB  LEU A 305     -38.309  -7.964  -0.345  1.00  0.68           C  
ATOM   4704  CG  LEU A 305     -38.766  -6.757  -1.146  1.00  0.68           C  
ATOM   4705  CD1 LEU A 305     -39.541  -7.148  -2.427  1.00  0.68           C  
ATOM   4706  CD2 LEU A 305     -39.574  -5.689  -0.335  1.00  0.68           C  
ATOM   4707  H   LEU A 305     -36.961  -9.030  -2.437  1.00  0.00           H  
ATOM   4708  HA  LEU A 305     -36.235  -7.613   0.109  1.00  0.00           H  
ATOM   4709  HB3 LEU A 305     -38.427  -7.739   0.715  1.00  0.00           H  
ATOM   4710  HB2 LEU A 305     -38.949  -8.833  -0.498  1.00  0.00           H  
ATOM   4711  HG  LEU A 305     -37.857  -6.231  -1.436  1.00  0.00           H  
ATOM   4712 HD11 LEU A 305     -39.699  -6.329  -3.128  1.00  0.00           H  
ATOM   4713 HD12 LEU A 305     -38.989  -7.934  -2.942  1.00  0.00           H  
ATOM   4714 HD13 LEU A 305     -40.497  -7.564  -2.111  1.00  0.00           H  
ATOM   4715 HD21 LEU A 305     -39.175  -5.548   0.670  1.00  0.00           H  
ATOM   4716 HD22 LEU A 305     -39.496  -4.783  -0.935  1.00  0.00           H  
ATOM   4717 HD23 LEU A 305     -40.624  -5.977  -0.290  1.00  0.00           H  
ATOM   4718  N   ARG A 306     -36.529  -9.903   1.401  1.00  0.70           N  
ATOM   4719  CA  ARG A 306     -36.410 -11.186   2.053  1.00  0.70           C  
ATOM   4720  C   ARG A 306     -37.494 -12.242   1.633  1.00  0.70           C  
ATOM   4721  O   ARG A 306     -38.671 -12.074   1.956  1.00  0.70           O  
ATOM   4722  CB  ARG A 306     -36.440 -10.998   3.526  1.00  0.70           C  
ATOM   4723  CG  ARG A 306     -35.170 -10.273   4.139  1.00  0.70           C  
ATOM   4724  CD  ARG A 306     -35.316 -10.085   5.570  1.00  0.70           C  
ATOM   4725  NE  ARG A 306     -34.189  -9.444   6.259  1.00  0.70           N  
ATOM   4726  CZ  ARG A 306     -33.224 -10.077   6.951  1.00  0.70           C  
ATOM   4727  NH1 ARG A 306     -33.038 -11.424   6.975  1.00  0.70           N  
ATOM   4728  NH2 ARG A 306     -32.204  -9.391   7.470  1.00  0.70           N1+
ATOM   4729  H   ARG A 306     -36.636  -9.096   2.001  1.00  0.00           H  
ATOM   4730  HA  ARG A 306     -35.408 -11.524   1.792  1.00  0.00           H  
ATOM   4731  HB3 ARG A 306     -36.454 -12.015   3.918  1.00  0.00           H  
ATOM   4732  HB2 ARG A 306     -37.344 -10.557   3.946  1.00  0.00           H  
ATOM   4733  HG3 ARG A 306     -35.215  -9.258   3.747  1.00  0.00           H  
ATOM   4734  HG2 ARG A 306     -34.207 -10.701   3.857  1.00  0.00           H  
ATOM   4735  HD3 ARG A 306     -35.407 -11.044   6.079  1.00  0.00           H  
ATOM   4736  HD2 ARG A 306     -36.230  -9.580   5.881  1.00  0.00           H  
ATOM   4737  HE  ARG A 306     -34.390  -8.473   6.448  1.00  0.00           H  
ATOM   4738 HH12 ARG A 306     -32.236 -11.867   7.400  1.00  0.00           H  
ATOM   4739 HH11 ARG A 306     -33.744 -12.010   6.552  1.00  0.00           H  
ATOM   4740 HH22 ARG A 306     -31.559  -9.739   8.164  1.00  0.00           H  
ATOM   4741 HH21 ARG A 306     -32.182  -8.403   7.266  1.00  0.00           H  
ATOM   4742  N   ASN A 307     -37.154 -13.216   0.787  1.00  0.81           N  
ATOM   4743  CA  ASN A 307     -38.054 -14.211   0.203  1.00  0.81           C  
ATOM   4744  C   ASN A 307     -38.426 -15.312   1.236  1.00  0.81           C  
ATOM   4745  O   ASN A 307     -37.697 -16.282   1.330  1.00  0.81           O  
ATOM   4746  CB  ASN A 307     -37.504 -14.897  -1.073  1.00  0.81           C  
ATOM   4747  CG  ASN A 307     -38.439 -15.843  -1.732  1.00  0.81           C  
ATOM   4748  OD1 ASN A 307     -39.640 -15.485  -1.915  1.00  0.81           O  
ATOM   4749  ND2 ASN A 307     -38.064 -17.063  -2.119  1.00  0.81           N  
ATOM   4750  H   ASN A 307     -36.193 -13.503   0.664  1.00  0.00           H  
ATOM   4751  HA  ASN A 307     -38.968 -13.630   0.090  1.00  0.00           H  
ATOM   4752  HB3 ASN A 307     -36.540 -15.399  -0.990  1.00  0.00           H  
ATOM   4753  HB2 ASN A 307     -37.360 -14.102  -1.805  1.00  0.00           H  
ATOM   4754 HD22 ASN A 307     -38.751 -17.617  -2.610  1.00  0.00           H  
ATOM   4755 HD21 ASN A 307     -37.094 -17.345  -2.124  1.00  0.00           H  
ATOM   4756  N   ILE A 308     -39.426 -14.989   2.007  1.00  0.65           N  
ATOM   4757  CA  ILE A 308     -40.188 -15.943   2.852  1.00  0.65           C  
ATOM   4758  C   ILE A 308     -41.633 -16.131   2.110  1.00  0.65           C  
ATOM   4759  O   ILE A 308     -42.556 -15.389   2.395  1.00  0.65           O  
ATOM   4760  CB  ILE A 308     -40.198 -15.411   4.318  1.00  0.65           C  
ATOM   4761  CG1 ILE A 308     -38.753 -15.256   5.010  1.00  0.65           C  
ATOM   4762  CG2 ILE A 308     -41.060 -16.285   5.202  1.00  0.65           C  
ATOM   4763  CD1 ILE A 308     -38.620 -14.518   6.326  1.00  0.65           C  
ATOM   4764  H   ILE A 308     -39.893 -14.097   1.938  1.00  0.00           H  
ATOM   4765  HA  ILE A 308     -39.592 -16.849   2.959  1.00  0.00           H  
ATOM   4766  HB  ILE A 308     -40.595 -14.399   4.384  1.00  0.00           H  
ATOM   4767 HG13 ILE A 308     -38.150 -14.585   4.399  1.00  0.00           H  
ATOM   4768 HG12 ILE A 308     -38.309 -16.251   5.000  1.00  0.00           H  
ATOM   4769 HG21 ILE A 308     -40.564 -17.250   5.306  1.00  0.00           H  
ATOM   4770 HG22 ILE A 308     -41.054 -15.871   6.211  1.00  0.00           H  
ATOM   4771 HG23 ILE A 308     -42.080 -16.470   4.864  1.00  0.00           H  
ATOM   4772 HD11 ILE A 308     -38.532 -15.287   7.093  1.00  0.00           H  
ATOM   4773 HD12 ILE A 308     -37.711 -13.922   6.240  1.00  0.00           H  
ATOM   4774 HD13 ILE A 308     -39.413 -13.778   6.435  1.00  0.00           H  
ATOM   4775  N   PRO A 309     -41.773 -17.197   1.261  1.00  0.71           N  
ATOM   4776  CA  PRO A 309     -42.933 -17.232   0.378  1.00  0.71           C  
ATOM   4777  C   PRO A 309     -44.170 -17.591   1.161  1.00  0.71           C  
ATOM   4778  O   PRO A 309     -44.118 -18.594   1.874  1.00  0.71           O  
ATOM   4779  CB  PRO A 309     -42.544 -18.280  -0.691  1.00  0.71           C  
ATOM   4780  CG  PRO A 309     -41.390 -19.129  -0.013  1.00  0.71           C  
ATOM   4781  CD  PRO A 309     -40.757 -18.174   0.988  1.00  0.71           C  
ATOM   4782  HA  PRO A 309     -43.037 -16.217  -0.005  1.00  0.00           H  
ATOM   4783  HB3 PRO A 309     -42.201 -17.648  -1.510  1.00  0.00           H  
ATOM   4784  HB2 PRO A 309     -43.286 -18.995  -1.048  1.00  0.00           H  
ATOM   4785  HG3 PRO A 309     -40.668 -19.632  -0.656  1.00  0.00           H  
ATOM   4786  HG2 PRO A 309     -41.865 -19.929   0.554  1.00  0.00           H  
ATOM   4787  HD2 PRO A 309     -40.392 -18.712   1.863  1.00  0.00           H  
ATOM   4788  HD3 PRO A 309     -39.894 -17.740   0.483  1.00  0.00           H  
ATOM   4789  N   SER A 310     -45.240 -16.899   0.980  1.00  0.60           N  
ATOM   4790  CA  SER A 310     -46.617 -16.944   1.632  1.00  0.60           C  
ATOM   4791  C   SER A 310     -47.819 -16.610   0.611  1.00  0.60           C  
ATOM   4792  O   SER A 310     -48.986 -16.435   1.057  1.00  0.60           O  
ATOM   4793  CB  SER A 310     -46.671 -16.141   2.926  1.00  0.60           C  
ATOM   4794  OG  SER A 310     -46.369 -14.760   2.849  1.00  0.60           O  
ATOM   4795  OXT SER A 310     -47.461 -16.498  -0.572  1.00  0.60           O1-
ATOM   4796  H   SER A 310     -45.155 -16.152   0.305  1.00  0.00           H  
ATOM   4797  HA  SER A 310     -46.850 -17.998   1.787  1.00  0.00           H  
ATOM   4798  HB3 SER A 310     -46.316 -16.671   3.809  1.00  0.00           H  
ATOM   4799  HB2 SER A 310     -47.744 -16.099   3.114  1.00  0.00           H  
ATOM   4800  HG  SER A 310     -45.702 -14.597   2.179  1.00  0.00           H  
ATOM   4801  N   LYS A 311     -25.771 -14.474   7.266  1.00  0.80           N  
ATOM   4802  CA  LYS A 311     -25.401 -15.063   6.016  1.00  0.80           C  
ATOM   4803  C   LYS A 311     -26.565 -15.852   5.415  1.00  0.80           C  
ATOM   4804  O   LYS A 311     -27.560 -16.122   6.122  1.00  0.80           O  
ATOM   4805  CB  LYS A 311     -24.294 -16.080   6.330  1.00  0.80           C  
ATOM   4806  CG  LYS A 311     -22.977 -15.412   6.635  1.00  0.80           C  
ATOM   4807  CD  LYS A 311     -22.593 -15.421   8.076  1.00  0.80           C  
ATOM   4808  CE  LYS A 311     -21.271 -14.526   8.365  1.00  0.80           C  
ATOM   4809  NZ  LYS A 311     -20.925 -14.400   9.725  1.00  0.80           N1+
ATOM   4810  H   LYS A 311     -26.080 -15.122   7.977  1.00  0.00           H  
ATOM   4811  HA  LYS A 311     -25.075 -14.342   5.268  1.00  0.00           H  
ATOM   4812  HB3 LYS A 311     -24.156 -16.739   5.471  1.00  0.00           H  
ATOM   4813  HB2 LYS A 311     -24.612 -16.802   7.082  1.00  0.00           H  
ATOM   4814  HG3 LYS A 311     -23.017 -14.387   6.268  1.00  0.00           H  
ATOM   4815  HG2 LYS A 311     -22.216 -15.983   6.103  1.00  0.00           H  
ATOM   4816  HD3 LYS A 311     -22.454 -16.387   8.560  1.00  0.00           H  
ATOM   4817  HD2 LYS A 311     -23.370 -14.963   8.689  1.00  0.00           H  
ATOM   4818  HE3 LYS A 311     -21.468 -13.491   8.087  1.00  0.00           H  
ATOM   4819  HE2 LYS A 311     -20.443 -14.827   7.723  1.00  0.00           H  
ATOM   4820  HZ1 LYS A 311     -20.093 -13.831   9.795  1.00  0.00           H  
ATOM   4821  HZ2 LYS A 311     -21.713 -13.950  10.170  1.00  0.00           H  
ATOM   4822  HZ3 LYS A 311     -20.759 -15.314  10.121  1.00  0.00           H  
ATOM   4823  N   ASN A 312     -26.459 -16.125   4.098  1.00  0.83           N  
ATOM   4824  CA  ASN A 312     -27.400 -16.891   3.289  1.00  0.83           C  
ATOM   4825  C   ASN A 312     -28.859 -16.430   3.379  1.00  0.83           C  
ATOM   4826  O   ASN A 312     -29.727 -17.274   3.182  1.00  0.83           O  
ATOM   4827  CB  ASN A 312     -27.307 -18.402   3.522  1.00  0.83           C  
ATOM   4828  CG  ASN A 312     -25.840 -18.903   3.204  1.00  0.83           C  
ATOM   4829  OD1 ASN A 312     -25.205 -18.346   2.354  1.00  0.83           O  
ATOM   4830  ND2 ASN A 312     -25.238 -19.727   4.063  1.00  0.83           N  
ATOM   4831  H   ASN A 312     -25.671 -15.848   3.531  1.00  0.00           H  
ATOM   4832  HA  ASN A 312     -27.030 -16.674   2.287  1.00  0.00           H  
ATOM   4833  HB3 ASN A 312     -27.857 -18.966   2.767  1.00  0.00           H  
ATOM   4834  HB2 ASN A 312     -27.640 -18.749   4.500  1.00  0.00           H  
ATOM   4835 HD22 ASN A 312     -24.309 -20.062   3.852  1.00  0.00           H  
ATOM   4836 HD21 ASN A 312     -25.673 -20.006   4.931  1.00  0.00           H  
ATOM   4837  N   VAL A 313     -29.124 -15.129   3.628  1.00  0.84           N  
ATOM   4838  CA  VAL A 313     -30.439 -14.485   3.596  1.00  0.84           C  
ATOM   4839  C   VAL A 313     -31.075 -14.755   2.195  1.00  0.84           C  
ATOM   4840  O   VAL A 313     -30.564 -14.187   1.264  1.00  0.84           O  
ATOM   4841  CB  VAL A 313     -30.464 -12.926   3.640  1.00  0.84           C  
ATOM   4842  CG1 VAL A 313     -31.983 -12.391   3.822  1.00  0.84           C  
ATOM   4843  CG2 VAL A 313     -29.649 -12.389   4.825  1.00  0.84           C  
ATOM   4844  H   VAL A 313     -28.386 -14.441   3.679  1.00  0.00           H  
ATOM   4845  HA  VAL A 313     -31.087 -14.805   4.412  1.00  0.00           H  
ATOM   4846  HB  VAL A 313     -30.096 -12.416   2.749  1.00  0.00           H  
ATOM   4847 HG11 VAL A 313     -32.530 -12.776   4.682  1.00  0.00           H  
ATOM   4848 HG12 VAL A 313     -32.070 -11.316   3.979  1.00  0.00           H  
ATOM   4849 HG13 VAL A 313     -32.592 -12.568   2.935  1.00  0.00           H  
ATOM   4850 HG21 VAL A 313     -30.001 -11.484   5.320  1.00  0.00           H  
ATOM   4851 HG22 VAL A 313     -29.835 -13.099   5.631  1.00  0.00           H  
ATOM   4852 HG23 VAL A 313     -28.566 -12.364   4.706  1.00  0.00           H  
ATOM   4853  N   THR A 314     -32.117 -15.596   2.107  1.00  0.86           N  
ATOM   4854  CA  THR A 314     -32.939 -15.885   0.932  1.00  0.86           C  
ATOM   4855  C   THR A 314     -33.744 -14.626   0.534  1.00  0.86           C  
ATOM   4856  O   THR A 314     -34.550 -14.143   1.291  1.00  0.86           O  
ATOM   4857  CB  THR A 314     -33.903 -17.076   1.083  1.00  0.86           C  
ATOM   4858  OG1 THR A 314     -33.499 -18.028   2.053  1.00  0.86           O  
ATOM   4859  CG2 THR A 314     -34.009 -17.831  -0.323  1.00  0.86           C  
ATOM   4860  H   THR A 314     -32.285 -16.301   2.810  1.00  0.00           H  
ATOM   4861  HA  THR A 314     -32.217 -16.151   0.159  1.00  0.00           H
[truncated: 1,447,097 more chars]
