# Supplementary material for: Broad-Spectrum Activity of Small Molecules Acting against Influenza a Virus: Biological and Computational Studies
Source: Pharmaceuticals (Basel). 2022 Feb 28;15(3):301. doi: 10.3390/ph15030301 (PMC8952214; doi:10.3390/ph15030301)
Supplement: Supplementary file 1 [file pharmaceuticals-15-00301-s001.zip › clustered_md_ParmaH1_4/parma-4_stem_8.pdb]

TITLE     T6372397
REMARK   4      COMPLIES WITH FORMAT V. 3.0, 1-DEC-2006
REMARK 888
REMARK 888 WRITTEN BY MAESTRO (A PRODUCT OF SCHRODINGER, LLC)
CRYST1  157.555   96.248   98.103  90.00  90.00  90.00 P 1           1
ATOM      1  CA  SER A   1     -36.638 -17.715  -4.718  1.00  0.82           C  
ATOM      2  C   SER A   1     -36.016 -18.331  -3.488  1.00  0.82           C  
ATOM      3  O   SER A   1     -36.400 -18.162  -2.349  1.00  0.82           O  
ATOM      4  CB  SER A   1     -36.200 -16.238  -4.824  1.00  0.82           C  
ATOM      5  OG  SER A   1     -34.857 -15.995  -5.144  1.00  0.82           O  
ATOM      6  N4  SER A   1     -38.121 -17.846  -4.726  1.00  0.00           N  
ATOM      7  HA  SER A   1     -36.474 -18.386  -5.561  1.00  0.00           H  
ATOM      8  HB3 SER A   1     -36.581 -15.655  -3.985  1.00  0.00           H  
ATOM      9  HB2 SER A   1     -36.800 -15.830  -5.636  1.00  0.00           H  
ATOM     10  HG  SER A   1     -34.701 -15.055  -5.022  1.00  0.00           H  
ATOM     11  H4  SER A   1     -38.642 -16.980  -4.713  1.00  0.00           H  
ATOM     12  N   THR A   2     -34.917 -18.990  -3.764  1.00  0.83           N  
ATOM     13  CA  THR A   2     -34.007 -19.627  -2.739  1.00  0.83           C  
ATOM     14  C   THR A   2     -32.622 -18.910  -2.716  1.00  0.83           C  
ATOM     15  O   THR A   2     -31.566 -19.533  -2.605  1.00  0.83           O  
ATOM     16  CB  THR A   2     -33.826 -21.139  -3.011  1.00  0.83           C  
ATOM     17  OG1 THR A   2     -33.369 -21.246  -4.403  1.00  0.83           O  
ATOM     18  CG2 THR A   2     -35.175 -21.972  -2.908  1.00  0.83           C  
ATOM     19  H   THR A   2     -34.632 -18.975  -4.733  1.00  0.00           H  
ATOM     20  HA  THR A   2     -34.338 -19.467  -1.713  1.00  0.00           H  
ATOM     21  HB  THR A   2     -33.137 -21.608  -2.310  1.00  0.00           H  
ATOM     22  HG1 THR A   2     -32.426 -21.067  -4.404  1.00  0.00           H  
ATOM     23 HG21 THR A   2     -35.865 -21.675  -3.696  1.00  0.00           H  
ATOM     24 HG22 THR A   2     -34.936 -23.028  -3.029  1.00  0.00           H  
ATOM     25 HG23 THR A   2     -35.763 -21.868  -1.996  1.00  0.00           H  
ATOM     26  N   ASP A   3     -32.645 -17.561  -3.012  1.00  0.88           N  
ATOM     27  CA  ASP A   3     -31.412 -16.712  -2.930  1.00  0.88           C  
ATOM     28  C   ASP A   3     -31.237 -16.374  -1.465  1.00  0.88           C  
ATOM     29  O   ASP A   3     -32.204 -15.979  -0.875  1.00  0.88           O  
ATOM     30  CB  ASP A   3     -31.523 -15.447  -3.789  1.00  0.88           C  
ATOM     31  CG  ASP A   3     -31.582 -15.531  -5.315  1.00  0.88           C  
ATOM     32  OD1 ASP A   3     -31.208 -16.547  -5.957  1.00  0.88           O  
ATOM     33  OD2 ASP A   3     -31.830 -14.398  -5.885  1.00  0.88           O1-
ATOM     34  H   ASP A   3     -33.461 -17.001  -3.211  1.00  0.00           H  
ATOM     35  HA  ASP A   3     -30.603 -17.247  -3.427  1.00  0.00           H  
ATOM     36  HB3 ASP A   3     -30.700 -14.774  -3.549  1.00  0.00           H  
ATOM     37  HB2 ASP A   3     -32.299 -14.791  -3.393  1.00  0.00           H  
ATOM     38  N   THR A   4     -30.052 -16.613  -0.923  1.00  0.88           N  
ATOM     39  CA  THR A   4     -29.718 -16.248   0.500  1.00  0.88           C  
ATOM     40  C   THR A   4     -28.546 -15.246   0.577  1.00  0.88           C  
ATOM     41  O   THR A   4     -27.665 -15.344  -0.314  1.00  0.88           O  
ATOM     42  CB  THR A   4     -29.509 -17.503   1.387  1.00  0.88           C  
ATOM     43  OG1 THR A   4     -28.328 -18.251   1.140  1.00  0.88           O  
ATOM     44  CG2 THR A   4     -30.676 -18.405   1.344  1.00  0.88           C  
ATOM     45  H   THR A   4     -29.321 -16.982  -1.516  1.00  0.00           H  
ATOM     46  HA  THR A   4     -30.600 -15.730   0.880  1.00  0.00           H  
ATOM     47  HB  THR A   4     -29.428 -17.200   2.431  1.00  0.00           H  
ATOM     48  HG1 THR A   4     -27.623 -17.790   1.600  1.00  0.00           H  
ATOM     49 HG21 THR A   4     -30.777 -19.124   2.156  1.00  0.00           H  
ATOM     50 HG22 THR A   4     -31.589 -17.810   1.363  1.00  0.00           H  
ATOM     51 HG23 THR A   4     -30.551 -18.881   0.371  1.00  0.00           H  
ATOM     52  N   VAL A   5     -28.586 -14.268   1.508  1.00  0.87           N  
ATOM     53  CA  VAL A   5     -27.643 -13.187   1.727  1.00  0.87           C  
ATOM     54  C   VAL A   5     -27.294 -13.153   3.209  1.00  0.87           C  
ATOM     55  O   VAL A   5     -28.020 -13.734   4.021  1.00  0.87           O  
ATOM     56  CB  VAL A   5     -28.200 -11.877   1.339  1.00  0.87           C  
ATOM     57  CG1 VAL A   5     -27.880 -11.639  -0.185  1.00  0.87           C  
ATOM     58  CG2 VAL A   5     -29.723 -11.817   1.638  1.00  0.87           C  
ATOM     59  H   VAL A   5     -29.359 -14.309   2.157  1.00  0.00           H  
ATOM     60  HA  VAL A   5     -26.732 -13.346   1.150  1.00  0.00           H  
ATOM     61  HB  VAL A   5     -27.681 -10.991   1.705  1.00  0.00           H  
ATOM     62 HG11 VAL A   5     -28.044 -10.641  -0.588  1.00  0.00           H  
ATOM     63 HG12 VAL A   5     -26.835 -11.828  -0.433  1.00  0.00           H  
ATOM     64 HG13 VAL A   5     -28.549 -12.256  -0.784  1.00  0.00           H  
ATOM     65 HG21 VAL A   5     -30.035 -12.205   2.608  1.00  0.00           H  
ATOM     66 HG22 VAL A   5     -30.092 -10.807   1.465  1.00  0.00           H  
ATOM     67 HG23 VAL A   5     -30.284 -12.432   0.934  1.00  0.00           H  
ATOM     68  N   ASP A   6     -26.168 -12.484   3.512  1.00  0.85           N  
ATOM     69  CA  ASP A   6     -25.593 -12.436   4.842  1.00  0.85           C  
ATOM     70  C   ASP A   6     -25.428 -10.933   5.298  1.00  0.85           C  
ATOM     71  O   ASP A   6     -24.943 -10.147   4.465  1.00  0.85           O  
ATOM     72  CB  ASP A   6     -24.207 -13.102   5.127  1.00  0.85           C  
ATOM     73  CG  ASP A   6     -24.227 -14.645   5.015  1.00  0.85           C  
ATOM     74  OD1 ASP A   6     -25.298 -15.227   5.170  1.00  0.85           O  
ATOM     75  OD2 ASP A   6     -23.187 -15.316   4.989  1.00  0.85           O1-
ATOM     76  H   ASP A   6     -25.643 -12.040   2.773  1.00  0.00           H  
ATOM     77  HA  ASP A   6     -26.251 -12.864   5.598  1.00  0.00           H  
ATOM     78  HB3 ASP A   6     -23.766 -12.979   6.116  1.00  0.00           H  
ATOM     79  HB2 ASP A   6     -23.466 -12.652   4.467  1.00  0.00           H  
ATOM     80  N   THR A   7     -25.611 -10.675   6.630  1.00  0.80           N  
ATOM     81  CA  THR A   7     -25.271  -9.441   7.348  1.00  0.80           C  
ATOM     82  C   THR A   7     -24.439  -9.750   8.529  1.00  0.80           C  
ATOM     83  O   THR A   7     -24.334 -10.893   8.968  1.00  0.80           O  
ATOM     84  CB  THR A   7     -26.526  -8.457   7.600  1.00  0.80           C  
ATOM     85  OG1 THR A   7     -26.819  -8.393   8.962  1.00  0.80           O  
ATOM     86  CG2 THR A   7     -27.775  -8.795   6.740  1.00  0.80           C  
ATOM     87  H   THR A   7     -26.080 -11.389   7.169  1.00  0.00           H  
ATOM     88  HA  THR A   7     -24.541  -8.970   6.689  1.00  0.00           H  
ATOM     89  HB  THR A   7     -26.256  -7.426   7.371  1.00  0.00           H  
ATOM     90  HG1 THR A   7     -26.569  -7.488   9.164  1.00  0.00           H  
ATOM     91 HG21 THR A   7     -27.503  -8.649   5.694  1.00  0.00           H  
ATOM     92 HG22 THR A   7     -28.155  -9.777   7.021  1.00  0.00           H  
ATOM     93 HG23 THR A   7     -28.570  -8.087   6.973  1.00  0.00           H  
ATOM     94  N   VAL A   8     -23.869  -8.685   9.114  1.00  0.67           N  
ATOM     95  CA  VAL A   8     -23.109  -8.730  10.331  1.00  0.67           C  
ATOM     96  C   VAL A   8     -23.965  -9.010  11.542  1.00  0.67           C  
ATOM     97  O   VAL A   8     -23.454  -9.519  12.570  1.00  0.67           O  
ATOM     98  CB  VAL A   8     -22.210  -7.492  10.544  1.00  0.67           C  
ATOM     99  CG1 VAL A   8     -21.253  -7.228   9.309  1.00  0.67           C  
ATOM    100  CG2 VAL A   8     -22.865  -6.141  10.963  1.00  0.67           C  
ATOM    101  H   VAL A   8     -24.146  -7.787   8.746  1.00  0.00           H  
ATOM    102  HA  VAL A   8     -22.474  -9.611  10.241  1.00  0.00           H  
ATOM    103  HB  VAL A   8     -21.525  -7.778  11.341  1.00  0.00           H  
ATOM    104 HG11 VAL A   8     -20.739  -8.159   9.068  1.00  0.00           H  
ATOM    105 HG12 VAL A   8     -21.840  -6.832   8.481  1.00  0.00           H  
ATOM    106 HG13 VAL A   8     -20.523  -6.469   9.589  1.00  0.00           H  
ATOM    107 HG21 VAL A   8     -23.559  -6.402  11.762  1.00  0.00           H  
ATOM    108 HG22 VAL A   8     -22.038  -5.512  11.291  1.00  0.00           H  
ATOM    109 HG23 VAL A   8     -23.389  -5.743  10.095  1.00  0.00           H  
ATOM    110  N   LEU A   9     -25.214  -8.590  11.530  1.00  0.67           N  
ATOM    111  CA  LEU A   9     -26.168  -8.828  12.616  1.00  0.67           C  
ATOM    112  C   LEU A   9     -26.950 -10.051  12.276  1.00  0.67           C  
ATOM    113  O   LEU A   9     -27.733 -10.423  13.152  1.00  0.67           O  
ATOM    114  CB  LEU A   9     -27.067  -7.602  12.963  1.00  0.67           C  
ATOM    115  CG  LEU A   9     -28.107  -7.639  14.093  1.00  0.67           C  
ATOM    116  CD1 LEU A   9     -27.635  -8.220  15.419  1.00  0.67           C  
ATOM    117  CD2 LEU A   9     -28.893  -6.334  14.241  1.00  0.67           C  
ATOM    118  H   LEU A   9     -25.656  -8.184  10.719  1.00  0.00           H  
ATOM    119  HA  LEU A   9     -25.601  -8.984  13.533  1.00  0.00           H  
ATOM    120  HB3 LEU A   9     -27.586  -7.239  12.077  1.00  0.00           H  
ATOM    121  HB2 LEU A   9     -26.317  -6.846  13.195  1.00  0.00           H  
ATOM    122  HG  LEU A   9     -28.802  -8.406  13.751  1.00  0.00           H  
ATOM    123 HD11 LEU A   9     -28.158  -9.114  15.760  1.00  0.00           H  
ATOM    124 HD12 LEU A   9     -26.584  -8.502  15.359  1.00  0.00           H  
ATOM    125 HD13 LEU A   9     -27.675  -7.590  16.308  1.00  0.00           H  
ATOM    126 HD21 LEU A   9     -28.843  -5.772  13.309  1.00  0.00           H  
ATOM    127 HD22 LEU A   9     -29.895  -6.576  14.595  1.00  0.00           H  
ATOM    128 HD23 LEU A   9     -28.409  -5.765  15.034  1.00  0.00           H  
ATOM    129  N   GLU A  10     -26.939 -10.636  11.055  1.00  0.73           N  
ATOM    130  CA  GLU A  10     -27.815 -11.819  10.733  1.00  0.73           C  
ATOM    131  C   GLU A  10     -27.313 -12.585   9.435  1.00  0.73           C  
ATOM    132  O   GLU A  10     -27.197 -11.975   8.393  1.00  0.73           O  
ATOM    133  CB  GLU A  10     -29.342 -11.290  10.658  1.00  0.73           C  
ATOM    134  CG  GLU A  10     -30.480 -12.283  10.547  1.00  0.73           C  
ATOM    135  CD  GLU A  10     -31.820 -11.557  10.300  1.00  0.73           C  
ATOM    136  OE1 GLU A  10     -31.827 -10.270  10.204  1.00  0.73           O  
ATOM    137  OE2 GLU A  10     -32.812 -12.349  10.207  1.00  0.73           O1-
ATOM    138  H   GLU A  10     -26.220 -10.378  10.394  1.00  0.00           H  
ATOM    139  HA  GLU A  10     -27.675 -12.535  11.542  1.00  0.00           H  
ATOM    140  HB3 GLU A  10     -29.314 -10.596   9.819  1.00  0.00           H  
ATOM    141  HB2 GLU A  10     -29.565 -10.698  11.546  1.00  0.00           H  
ATOM    142  HG3 GLU A  10     -30.522 -12.808  11.501  1.00  0.00           H  
ATOM    143  HG2 GLU A  10     -30.284 -12.993   9.743  1.00  0.00           H  
ATOM    144  N   ASP A  11     -65.805  -6.010   6.371  1.00111.63           N1+
ANISOU  144  N   ASP A  11    15362  12587  14464   5244  -2066   4465
ATOM    145  CA  ASP A  11     -65.214  -5.252   5.223  1.00113.79           C  
ANISOU  145  CA  ASP A  11    15470  13132  14631   5129  -2122   4333
ATOM    146  C   ASP A  11     -63.860  -4.649   5.683  1.00111.81           C  
ANISOU  146  C   ASP A  11    15151  12833  14501   5018  -1981   4146
ATOM    147  O   ASP A  11     -63.774  -3.885   6.671  1.00115.87           O  
ANISOU  147  O   ASP A  11    15577  13245  15202   5116  -1925   4056
ATOM    148  CB  ASP A  11     -66.180  -4.079   4.746  1.00116.10           C  
ANISOU  148  CB  ASP A  11    15522  13674  14919   5268  -2321   4301
ATOM    149  CG  ASP A  11     -67.530  -4.408   4.098  1.00120.75           C  
ANISOU  149  CG  ASP A  11    16171  14375  15335   5344  -2488   4468
ATOM    150  OD1 ASP A  11     -68.285  -3.509   3.761  1.00122.95           O  
ANISOU  150  OD1 ASP A  11    16677  14493  15546   5351  -2436   4630
ATOM    151  OD2 ASP A  11     -67.836  -5.589   3.777  1.00123.11           O1-
ANISOU  151  OD2 ASP A  11    16289  14918  15569   5394  -2673   4436
ATOM    152  H1  ASP A  11     -66.711  -6.275   6.013  1.00  0.00           H  
ATOM    153  H2  ASP A  11     -65.267  -6.838   6.584  1.00  0.00           H  
ATOM    154  H3  ASP A  11     -65.931  -5.465   7.213  1.00  0.00           H  
ATOM    155  HA  ASP A  11     -65.184  -5.974   4.407  1.00  0.00           H  
ATOM    156  HB3 ASP A  11     -65.813  -3.347   4.026  1.00  0.00           H  
ATOM    157  HB2 ASP A  11     -66.481  -3.443   5.579  1.00  0.00           H  
ATOM    158  N   THR A  12     -62.809  -5.091   4.962  1.00101.89           N  
ANISOU  158  N   THR A  12    13934  11649  13129   4820  -1920   4088
ATOM    159  CA  THR A  12     -61.382  -4.955   5.390  1.00 94.29           C  
ANISOU  159  CA  THR A  12    12932  10637  12257   4698  -1783   3924
ATOM    160  C   THR A  12     -60.466  -4.334   4.376  1.00 87.88           C  
ANISOU  160  C   THR A  12    12016  10072  11300   4546  -1823   3831
ATOM    161  O   THR A  12     -60.710  -4.603   3.207  1.00 89.62           O  
ANISOU  161  O   THR A  12    12290  10432  11331   4483  -1905   3909
ATOM    162  CB  THR A  12     -60.812  -6.323   5.911  1.00 93.62           C  
ANISOU  162  CB  THR A  12    13078  10263  12231   4585  -1609   3959
ATOM    163  OG1 THR A  12     -60.877  -7.352   4.889  1.00 90.27           O  
ANISOU  163  OG1 THR A  12    12833   9818  11648   4494  -1608   4117
ATOM    164  CG2 THR A  12     -61.505  -6.868   7.162  1.00104.77           C  
ANISOU  164  CG2 THR A  12    14567  11405  13835   4726  -1551   3986
ATOM    165  H   THR A  12     -63.057  -5.605   4.129  1.00  0.00           H  
ATOM    166  HA  THR A  12     -61.319  -4.244   6.214  1.00  0.00           H  
ATOM    167  HB  THR A  12     -59.753  -6.194   6.138  1.00  0.00           H  
ATOM    168  HG1 THR A  12     -60.239  -7.148   4.201  1.00  0.00           H  
ATOM    169 HG21 THR A  12     -61.175  -7.841   7.526  1.00  0.00           H  
ATOM    170 HG22 THR A  12     -61.503  -6.161   7.992  1.00  0.00           H  
ATOM    171 HG23 THR A  12     -62.546  -6.974   6.860  1.00  0.00           H  
ATOM    172  N   ILE A  13     -59.434  -3.594   4.749  1.00 85.25           N  
ANISOU  172  N   ILE A  13    11544   9791  11057   4490  -1762   3663
ATOM    173  CA  ILE A  13     -58.338  -3.381   3.824  1.00 82.49           C  
ANISOU  173  CA  ILE A  13    11109   9635  10598   4329  -1771   3559
ATOM    174  C   ILE A  13     -57.105  -3.621   4.710  1.00 79.83           C  
ANISOU  174  C   ILE A  13    10820   9155  10356   4211  -1593   3448
ATOM    175  O   ILE A  13     -57.081  -3.040   5.833  1.00 80.00           O  
ANISOU  175  O   ILE A  13    10828   9021  10548   4288  -1502   3385
ATOM    176  CB  ILE A  13     -58.321  -1.979   3.181  1.00 82.50           C  
ANISOU  176  CB  ILE A  13    10832   9905  10608   4384  -1921   3460
ATOM    177  CG1 ILE A  13     -57.112  -1.831   2.234  1.00 80.17           C  
ANISOU  177  CG1 ILE A  13    10477   9819  10167   4215  -1966   3379
ATOM    178  CG2 ILE A  13     -58.344  -0.703   4.019  1.00 82.11           C  
ANISOU  178  CG2 ILE A  13    10608   9823  10766   4468  -1854   3335
ATOM    179  CD1 ILE A  13     -57.282  -0.708   1.166  1.00 80.28           C  
ANISOU  179  CD1 ILE A  13    10217  10087  10201   4241  -2124   3278
ATOM    180  H   ILE A  13     -59.210  -3.399   5.715  1.00  0.00           H  
ATOM    181  HA  ILE A  13     -58.454  -4.044   2.967  1.00  0.00           H  
ATOM    182  HB  ILE A  13     -59.246  -1.963   2.607  1.00  0.00           H  
ATOM    183 HG13 ILE A  13     -57.123  -2.775   1.688  1.00  0.00           H  
ATOM    184 HG12 ILE A  13     -56.192  -1.710   2.805  1.00  0.00           H  
ATOM    185 HG21 ILE A  13     -58.691   0.198   3.515  1.00  0.00           H  
ATOM    186 HG22 ILE A  13     -58.945  -0.743   4.927  1.00  0.00           H  
ATOM    187 HG23 ILE A  13     -57.353  -0.583   4.455  1.00  0.00           H  
ATOM    188 HD11 ILE A  13     -56.503  -0.710   0.403  1.00  0.00           H  
ATOM    189 HD12 ILE A  13     -58.248  -0.790   0.668  1.00  0.00           H  
ATOM    190 HD13 ILE A  13     -57.091   0.252   1.646  1.00  0.00           H  
ATOM    191  N   CYS A  14     -56.131  -4.378   4.253  1.00 77.54           N  
ANISOU  191  N   CYS A  14    10598   8915   9950   4030  -1541   3422
ATOM    192  CA  CYS A  14     -54.919  -4.772   4.997  1.00 85.22           C  
ANISOU  192  CA  CYS A  14    11633   9753  10995   3902  -1381   3327
ATOM    193  C   CYS A  14     -53.717  -4.433   4.103  1.00 72.42           C  
ANISOU  193  C   CYS A  14     9875   8345   9296   3778  -1397   3206
ATOM    194  O   CYS A  14     -53.862  -4.165   2.903  1.00 72.40           O  
ANISOU  194  O   CYS A  14     9792   8566   9149   3748  -1521   3215
ATOM    195  CB  CYS A  14     -55.019  -6.306   5.321  1.00 85.83           C  
ANISOU  195  CB  CYS A  14    11958   9618  11036   3781  -1272   3432
ATOM    196  SG  CYS A  14     -56.564  -6.793   6.231  1.00 95.59           S  
ANISOU  196  SG  CYS A  14    13377  10543  12399   3895  -1227   3565
ATOM    197  H   CYS A  14     -56.082  -4.665   3.287  1.00  0.00           H  
ATOM    198  HA  CYS A  14     -54.822  -4.136   5.877  1.00  0.00           H  
ATOM    199  HB3 CYS A  14     -54.095  -6.611   5.811  1.00  0.00           H  
ATOM    200  HB2 CYS A  14     -55.116  -6.959   4.453  1.00  0.00           H  
ATOM    201  HG  CYS A  14     -57.219  -7.086   5.105  1.00  0.00           H  
ATOM    202  N   ILE A  15     -52.519  -4.359   4.718  1.00 70.33           N  
ANISOU  202  N   ILE A  15     9590   8004   9129   3708  -1277   3087
ATOM    203  CA  ILE A  15     -51.266  -4.038   4.052  1.00 67.69           C  
ANISOU  203  CA  ILE A  15     9151   7831   8736   3576  -1263   2975
ATOM    204  C   ILE A  15     -50.193  -5.110   4.266  1.00 65.89           C  
ANISOU  204  C   ILE A  15     9102   7435   8499   3414  -1121   2972
ATOM    205  O   ILE A  15     -50.170  -5.735   5.299  1.00 65.90           O  
ANISOU  205  O   ILE A  15     9210   7201   8629   3419  -1006   2949
ATOM    206  CB  ILE A  15     -50.708  -2.634   4.539  1.00 68.24           C  
ANISOU  206  CB  ILE A  15     9006   7988   8936   3640  -1248   2831
ATOM    207  CG1 ILE A  15     -50.014  -2.614   5.929  1.00 68.35           C  
ANISOU  207  CG1 ILE A  15     8792   8231   8948   3749  -1410   2824
ATOM    208  CG2 ILE A  15     -51.775  -1.504   4.430  1.00 64.04           C  
ANISOU  208  CG2 ILE A  15     8422   7532   8378   3490  -1180   2721
ATOM    209  CD1 ILE A  15     -48.517  -2.262   5.808  1.00 71.20           C  
ANISOU  209  CD1 ILE A  15     9137   8511   9404   3937  -1454   2893
ATOM    210  H   ILE A  15     -52.529  -4.444   5.724  1.00  0.00           H  
ATOM    211  HA  ILE A  15     -51.340  -4.009   2.966  1.00  0.00           H  
ATOM    212  HB  ILE A  15     -50.071  -2.376   3.693  1.00  0.00           H  
ATOM    213 HG13 ILE A  15     -49.983  -3.559   6.471  1.00  0.00           H  
ATOM    214 HG12 ILE A  15     -50.284  -1.866   6.676  1.00  0.00           H  
ATOM    215 HG21 ILE A  15     -52.157  -1.459   3.411  1.00  0.00           H  
ATOM    216 HG22 ILE A  15     -52.578  -1.604   5.160  1.00  0.00           H  
ATOM    217 HG23 ILE A  15     -51.163  -0.614   4.580  1.00  0.00           H  
ATOM    218 HD11 ILE A  15     -48.073  -2.525   6.768  1.00  0.00           H  
ATOM    219 HD12 ILE A  15     -47.949  -2.841   5.079  1.00  0.00           H  
ATOM    220 HD13 ILE A  15     -48.304  -1.232   5.524  1.00  0.00           H  
ATOM    221  N   GLY A  16     -49.218  -5.104   3.334  1.00 64.56           N  
ANISOU  221  N   GLY A  16     8968   7383   8178   3272  -1132   2992
ATOM    222  CA  GLY A  16     -48.267  -6.179   3.271  1.00 64.32           C  
ANISOU  222  CA  GLY A  16     9087   7213   8139   3107  -1002   2998
ATOM    223  C   GLY A  16     -47.291  -5.919   2.106  1.00 66.00           C  
ANISOU  223  C   GLY A  16     9224   7617   8234   2923  -1009   2899
ATOM    224  O   GLY A  16     -47.112  -4.764   1.692  1.00 62.88           O  
ANISOU  224  O   GLY A  16     8654   7449   7789   2933  -1113   2809
ATOM    225  H   GLY A  16     -49.159  -4.378   2.635  1.00  0.00           H  
ATOM    226  HA3 GLY A  16     -48.995  -6.917   2.936  1.00  0.00           H  
ATOM    227  HA2 GLY A  16     -47.809  -6.499   4.206  1.00  0.00           H  
ATOM    228  N   TYR A  17     -46.660  -6.966   1.567  1.00 60.03           N  
ANISOU  228  N   TYR A  17     8588   6771   7448   2736   -905   2899
ATOM    229  CA  TYR A  17     -45.787  -6.947   0.393  1.00 57.49           C  
ANISOU  229  CA  TYR A  17     8199   6610   7033   2543   -895   2779
ATOM    230  C   TYR A  17     -45.711  -8.347  -0.143  1.00 57.57           C  
ANISOU  230  C   TYR A  17     8359   6595   6920   2430   -832   2898
ATOM    231  O   TYR A  17     -46.057  -9.246   0.678  1.00 58.99           O  
ANISOU  231  O   TYR A  17     8697   6594   7123   2464   -766   3060
ATOM    232  CB  TYR A  17     -44.400  -6.409   0.821  1.00 55.36           C  
ANISOU  232  CB  TYR A  17     7859   6279   6897   2401   -808   2585
ATOM    233  CG  TYR A  17     -43.525  -7.447   1.575  1.00 55.47           C  
ANISOU  233  CG  TYR A  17     8005   6014   7057   2363   -689   2588
ATOM    234  CD1 TYR A  17     -42.579  -8.205   0.848  1.00 54.86           C  
ANISOU  234  CD1 TYR A  17     8050   5814   6982   2193   -595   2619
ATOM    235  CD2 TYR A  17     -43.784  -7.834   2.868  1.00 56.34           C  
ANISOU  235  CD2 TYR A  17     8113   5983   7311   2498   -675   2553
ATOM    236  CE1 TYR A  17     -41.778  -9.219   1.439  1.00 55.16           C  
ANISOU  236  CE1 TYR A  17     8202   5587   7168   2146   -508   2612
ATOM    237  CE2 TYR A  17     -43.040  -8.828   3.490  1.00 56.63           C  
ANISOU  237  CE2 TYR A  17     8285   5752   7480   2464   -582   2537
ATOM    238  CZ  TYR A  17     -42.045  -9.505   2.760  1.00 56.05           C  
ANISOU  238  CZ  TYR A  17     8329   5553   7413   2281   -507   2564
ATOM    239  OH  TYR A  17     -41.196 -10.391   3.400  1.00 75.22           O  
ANISOU  239  OH  TYR A  17    10887   7707   9986   2234   -435   2539
ATOM    240  H   TYR A  17     -46.641  -7.839   2.072  1.00  0.00           H  
ATOM    241  HA  TYR A  17     -46.214  -6.331  -0.397  1.00  0.00           H  
ATOM    242  HB3 TYR A  17     -44.582  -5.494   1.386  1.00  0.00           H  
ATOM    243  HB2 TYR A  17     -43.769  -6.071  -0.000  1.00  0.00           H  
ATOM    244  HD1 TYR A  17     -42.435  -8.021  -0.206  1.00  0.00           H  
ATOM    245  HD2 TYR A  17     -44.581  -7.357   3.419  1.00  0.00           H  
ATOM    246  HE1 TYR A  17     -40.991  -9.649   0.837  1.00  0.00           H  
ATOM    247  HE2 TYR A  17     -43.241  -9.105   4.514  1.00  0.00           H  
ATOM    248  HH  TYR A  17     -40.565 -10.712   2.752  1.00  0.00           H  
ATOM    249  N   HIS A  18     -45.298  -8.577  -1.368  1.00 56.88           N  
ANISOU  249  N   HIS A  18     8217   6686   6710   2298   -845   2815
ATOM    250  CA  HIS A  18     -45.364  -9.986  -1.917  1.00 56.37           C  
ANISOU  250  CA  HIS A  18     8267   6663   6488   2215   -794   2920
ATOM    251  C   HIS A  18     -44.160 -10.854  -1.450  1.00 55.63           C  
ANISOU  251  C   HIS A  18     8273   6370   6496   2051   -630   2943
ATOM    252  O   HIS A  18     -43.166 -10.254  -1.139  1.00 54.28           O  
ANISOU  252  O   HIS A  18     8059   6078   6486   1954   -573   2814
ATOM    253  CB  HIS A  18     -45.524 -10.101  -3.436  1.00 55.11           C  
ANISOU  253  CB  HIS A  18     8013   6750   6178   2132   -860   2797
ATOM    254  CG  HIS A  18     -44.356  -9.812  -4.345  1.00 58.18           C  
ANISOU  254  CG  HIS A  18     8512   7201   6391   2054   -795   2883
ATOM    255  ND1 HIS A  18     -44.064  -8.657  -5.056  1.00 57.25           N  
ANISOU  255  ND1 HIS A  18     8489   7197   6068   2174   -856   3032
ATOM    256  CD2 HIS A  18     -43.376 -10.697  -4.868  1.00 53.99           C  
ANISOU  256  CD2 HIS A  18     8010   6644   5858   1880   -669   2844
ATOM    257  CE1 HIS A  18     -42.980  -8.867  -5.950  1.00 57.85           C  
ANISOU  257  CE1 HIS A  18     8651   7313   6015   2079   -757   3082
ATOM    258  NE2 HIS A  18     -42.563 -10.146  -5.790  1.00 56.08           N  
ANISOU  258  NE2 HIS A  18     8381   7005   5920   1899   -642   2971
ATOM    259  H   HIS A  18     -44.751  -7.929  -1.916  1.00  0.00           H  
ATOM    260  HA  HIS A  18     -46.288 -10.327  -1.450  1.00  0.00           H  
ATOM    261  HB3 HIS A  18     -46.223  -9.288  -3.629  1.00  0.00           H  
ATOM    262  HB2 HIS A  18     -46.043 -11.040  -3.627  1.00  0.00           H  
ATOM    263  HD1 HIS A  18     -44.466  -7.742  -4.907  1.00  0.00           H  
ATOM    264  HD2 HIS A  18     -43.313 -11.752  -4.648  1.00  0.00           H  
ATOM    265  HE1 HIS A  18     -42.573  -8.055  -6.534  1.00  0.00           H  
ATOM    266  N   ALA A  19     -44.403 -12.158  -1.495  1.00 58.40           N  
ANISOU  266  N   ALA A  19     8755   6689   6746   2022   -556   3114
ATOM    267  CA  ALA A  19     -43.301 -13.221  -1.467  1.00 56.28           C  
ANISOU  267  CA  ALA A  19     8561   6263   6560   1851   -402   3155
ATOM    268  C   ALA A  19     -43.404 -13.988  -2.770  1.00 56.96           C  
ANISOU  268  C   ALA A  19     8719   6471   6451   1814   -343   3285
ATOM    269  O   ALA A  19     -44.393 -13.940  -3.454  1.00 58.32           O  
ANISOU  269  O   ALA A  19     8934   6796   6430   1949   -416   3385
ATOM    270  CB  ALA A  19     -43.397 -14.031  -0.179  1.00 57.78           C  
ANISOU  270  CB  ALA A  19     8867   6160   6929   1878   -333   3284
ATOM    271  H   ALA A  19     -45.335 -12.509  -1.663  1.00  0.00           H  
ATOM    272  HA  ALA A  19     -42.336 -12.721  -1.541  1.00  0.00           H  
ATOM    273  HB1 ALA A  19     -42.798 -14.933  -0.301  1.00  0.00           H  
ATOM    274  HB2 ALA A  19     -42.932 -13.521   0.664  1.00  0.00           H  
ATOM    275  HB3 ALA A  19     -44.425 -14.224   0.128  1.00  0.00           H  
ATOM    276  N   ASN A  20     -42.286 -14.696  -3.077  1.00 56.15           N  
ANISOU  276  N   ASN A  20     8630   6309   6397   1635   -210   3283
ATOM    277  CA  ASN A  20     -42.073 -15.443  -4.361  1.00 56.89           C  
ANISOU  277  CA  ASN A  20     8788   6512   6316   1595   -120   3410
ATOM    278  C   ASN A  20     -41.401 -16.804  -4.251  1.00 56.69           C  
ANISOU  278  C   ASN A  20     8783   6320   6438   1410     48   3465
ATOM    279  O   ASN A  20     -41.115 -17.215  -3.125  1.00 59.31           O  
ANISOU  279  O   ASN A  20     9093   6445   6996   1319     73   3407
ATOM    280  CB  ASN A  20     -41.494 -14.438  -5.448  1.00 57.59           C  
ANISOU  280  CB  ASN A  20     8796   6873   6214   1586   -187   3261
ATOM    281  CG  ASN A  20     -39.986 -14.377  -5.603  1.00 58.89           C  
ANISOU  281  CG  ASN A  20     8820   7056   6497   1441   -198   3018
ATOM    282  OD1 ASN A  20     -39.249 -14.975  -4.883  1.00 70.55           O  
ANISOU  282  OD1 ASN A  20    10267   8357   8183   1336   -144   2962
ATOM    283  ND2 ASN A  20     -39.419 -13.452  -6.421  1.00 57.77           N  
ANISOU  283  ND2 ASN A  20     8603   7127   6221   1438   -275   2872
ATOM    284  H   ASN A  20     -41.679 -14.928  -2.305  1.00  0.00           H  
ATOM    285  HA  ASN A  20     -43.053 -15.632  -4.799  1.00  0.00           H  
ATOM    286  HB3 ASN A  20     -41.990 -13.476  -5.322  1.00  0.00           H  
ATOM    287  HB2 ASN A  20     -41.794 -14.776  -6.440  1.00  0.00           H  
ATOM    288 HD22 ASN A  20     -38.445 -13.471  -6.687  1.00  0.00           H  
ATOM    289 HD21 ASN A  20     -40.046 -12.785  -6.847  1.00  0.00           H  
ATOM    290  N   ASN A  21     -40.934 -17.459  -5.376  1.00 57.31           N  
ANISOU  290  N   ASN A  21     8900   6493   6383   1358    160   3574
ATOM    291  CA  ASN A  21     -40.343 -18.829  -5.198  1.00 65.24           C  
ANISOU  291  CA  ASN A  21     9900   7369   7519   1181    327   3647
ATOM    292  C   ASN A  21     -38.889 -18.973  -4.776  1.00 59.84           C  
ANISOU  292  C   ASN A  21     9086   6776   6876   1025    347   3438
ATOM    293  O   ASN A  21     -38.404 -20.095  -4.636  1.00 72.52           O  
ANISOU  293  O   ASN A  21    10668   8363   8523    894    484   3496
ATOM    294  CB  ASN A  21     -40.305 -19.524  -6.586  1.00 80.02           C  
ANISOU  294  CB  ASN A  21    11859   9302   9244   1188    449   3838
ATOM    295  CG  ASN A  21     -41.689 -19.758  -7.166  1.00 84.90           C  
ANISOU  295  CG  ASN A  21    12477  10210   9571   1268    427   3795
ATOM    296  OD1 ASN A  21     -42.639 -19.752  -6.396  1.00 82.86           O  
ANISOU  296  OD1 ASN A  21    12183  10104   9198   1363    289   3665
ATOM    297  ND2 ASN A  21     -41.697 -20.198  -8.382  1.00103.68           N  
ANISOU  297  ND2 ASN A  21    14895  12663  11833   1231    560   3896
ATOM    298  H   ASN A  21     -40.960 -17.104  -6.321  1.00  0.00           H  
ATOM    299  HA  ASN A  21     -40.963 -19.448  -4.550  1.00  0.00           H  
ATOM    300  HB3 ASN A  21     -39.896 -20.534  -6.589  1.00  0.00           H  
ATOM    301  HB2 ASN A  21     -39.644 -19.029  -7.298  1.00  0.00           H  
ATOM    302 HD22 ASN A  21     -42.529 -20.397  -8.919  1.00  0.00           H  
ATOM    303 HD21 ASN A  21     -40.775 -20.277  -8.788  1.00  0.00           H  
ATOM    304  N   LEU A  22     -19.115  -9.956  -7.652  1.00  0.84           N  
ATOM    305  CA  LEU A  22     -17.996 -10.788  -8.101  1.00  0.84           C  
ATOM    306  C   LEU A  22     -18.264 -11.354  -9.497  1.00  0.84           C  
ATOM    307  O   LEU A  22     -19.420 -11.747  -9.785  1.00  0.84           O  
ATOM    308  CB  LEU A  22     -17.872 -11.919  -7.047  1.00  0.84           C  
ATOM    309  CG  LEU A  22     -16.841 -12.994  -7.220  1.00  0.84           C  
ATOM    310  CD1 LEU A  22     -15.443 -12.386  -7.404  1.00  0.84           C  
ATOM    311  CD2 LEU A  22     -16.965 -14.065  -6.172  1.00  0.84           C  
ATOM    312  H   LEU A  22     -19.885 -10.559  -7.399  1.00  0.00           H  
ATOM    313  HA  LEU A  22     -17.106 -10.158  -8.103  1.00  0.00           H  
ATOM    314  HB3 LEU A  22     -18.828 -12.419  -6.890  1.00  0.00           H  
ATOM    315  HB2 LEU A  22     -17.735 -11.309  -6.155  1.00  0.00           H  
ATOM    316  HG  LEU A  22     -17.165 -13.525  -8.116  1.00  0.00           H  
ATOM    317 HD11 LEU A  22     -15.038 -12.321  -8.414  1.00  0.00           H  
ATOM    318 HD12 LEU A  22     -15.399 -11.329  -7.142  1.00  0.00           H  
ATOM    319 HD13 LEU A  22     -14.681 -12.826  -6.761  1.00  0.00           H  
ATOM    320 HD21 LEU A  22     -17.708 -13.979  -5.380  1.00  0.00           H  
ATOM    321 HD22 LEU A  22     -17.102 -15.019  -6.683  1.00  0.00           H  
ATOM    322 HD23 LEU A  22     -16.071 -14.175  -5.559  1.00  0.00           H  
ATOM    323  N   GLU A  23     -17.182 -11.407 -10.373  1.00  0.83           N  
ATOM    324  CA  GLU A  23     -17.335 -12.166 -11.686  1.00  0.83           C  
ATOM    325  C   GLU A  23     -16.433 -13.407 -11.538  1.00  0.83           C  
ATOM    326  O   GLU A  23     -15.248 -13.197 -11.146  1.00  0.83           O  
ATOM    327  CB  GLU A  23     -16.902 -11.201 -12.839  1.00  0.83           C  
ATOM    328  CG  GLU A  23     -16.794 -11.790 -14.313  1.00  0.83           C  
ATOM    329  CD  GLU A  23     -18.165 -12.384 -14.698  1.00  0.83           C  
ATOM    330  OE1 GLU A  23     -18.326 -13.586 -14.484  1.00  0.83           O  
ATOM    331  OE2 GLU A  23     -19.043 -11.735 -15.225  1.00  0.83           O1-
ATOM    332  H   GLU A  23     -16.274 -11.003 -10.197  1.00  0.00           H  
ATOM    333  HA  GLU A  23     -18.349 -12.475 -11.939  1.00  0.00           H  
ATOM    334  HB3 GLU A  23     -16.039 -10.604 -12.546  1.00  0.00           H  
ATOM    335  HB2 GLU A  23     -17.679 -10.436 -12.850  1.00  0.00           H  
ATOM    336  HG3 GLU A  23     -16.020 -12.558 -14.351  1.00  0.00           H  
ATOM    337  HG2 GLU A  23     -16.396 -11.090 -15.047  1.00  0.00           H  
ATOM    338  N   ASN A  24     -16.997 -14.553 -12.009  1.00  0.84           N  
ATOM    339  CA  ASN A  24     -16.354 -15.892 -11.939  1.00  0.84           C  
ATOM    340  C   ASN A  24     -15.869 -16.407 -13.271  1.00  0.84           C  
ATOM    341  O   ASN A  24     -15.572 -17.564 -13.331  1.00  0.84           O  
ATOM    342  CB  ASN A  24     -17.344 -16.864 -11.236  1.00  0.84           C  
ATOM    343  CG  ASN A  24     -17.505 -16.400  -9.767  1.00  0.84           C  
ATOM    344  OD1 ASN A  24     -16.638 -16.517  -8.931  1.00  0.84           O  
ATOM    345  ND2 ASN A  24     -18.725 -15.940  -9.526  1.00  0.84           N  
ATOM    346  H   ASN A  24     -17.812 -14.481 -12.600  1.00  0.00           H  
ATOM    347  HA  ASN A  24     -15.439 -15.760 -11.362  1.00  0.00           H  
ATOM    348  HB3 ASN A  24     -16.904 -17.859 -11.175  1.00  0.00           H  
ATOM    349  HB2 ASN A  24     -18.297 -16.981 -11.752  1.00  0.00           H  
ATOM    350 HD22 ASN A  24     -19.042 -15.675  -8.604  1.00  0.00           H  
ATOM    351 HD21 ASN A  24     -19.343 -15.886 -10.322  1.00  0.00           H  
ATOM    352  N   SER A  25     -15.914 -15.656 -14.340  1.00  0.86           N  
ATOM    353  CA  SER A  25     -15.785 -16.170 -15.708  1.00  0.86           C  
ATOM    354  C   SER A  25     -15.145 -15.144 -16.636  1.00  0.86           C  
ATOM    355  O   SER A  25     -15.251 -13.966 -16.459  1.00  0.86           O  
ATOM    356  CB  SER A  25     -17.178 -16.631 -16.287  1.00  0.86           C  
ATOM    357  OG  SER A  25     -18.076 -15.571 -16.559  1.00  0.86           O  
ATOM    358  H   SER A  25     -16.076 -14.663 -14.251  1.00  0.00           H  
ATOM    359  HA  SER A  25     -15.092 -17.009 -15.784  1.00  0.00           H  
ATOM    360  HB3 SER A  25     -17.594 -17.257 -15.497  1.00  0.00           H  
ATOM    361  HB2 SER A  25     -16.905 -17.245 -17.146  1.00  0.00           H  
ATOM    362  HG  SER A  25     -18.079 -15.004 -15.784  1.00  0.00           H  
ATOM    363  N   HIS A  26     -14.477 -15.661 -17.665  1.00  0.83           N  
ATOM    364  CA  HIS A  26     -13.691 -15.022 -18.732  1.00  0.83           C  
ATOM    365  C   HIS A  26     -13.809 -15.927 -20.015  1.00  0.83           C  
ATOM    366  O   HIS A  26     -14.034 -17.119 -19.905  1.00  0.83           O  
ATOM    367  CB  HIS A  26     -12.277 -14.841 -18.303  1.00  0.83           C  
ATOM    368  CG  HIS A  26     -11.485 -16.189 -18.383  1.00  0.83           C  
ATOM    369  ND1 HIS A  26     -10.568 -16.472 -19.425  1.00  0.83           N  
ATOM    370  CD2 HIS A  26     -11.473 -17.218 -17.424  1.00  0.83           C  
ATOM    371  CE1 HIS A  26     -10.140 -17.662 -19.098  1.00  0.83           C  
ATOM    372  NE2 HIS A  26     -10.620 -18.201 -18.008  1.00  0.83           N  
ATOM    373  H   HIS A  26     -14.489 -16.663 -17.792  1.00  0.00           H  
ATOM    374  HA  HIS A  26     -14.101 -14.033 -18.935  1.00  0.00           H  
ATOM    375  HB3 HIS A  26     -12.296 -14.604 -17.239  1.00  0.00           H  
ATOM    376  HB2 HIS A  26     -11.667 -14.232 -18.971  1.00  0.00           H  
ATOM    377  HD2 HIS A  26     -12.041 -17.328 -16.512  1.00  0.00           H  
ATOM    378  HE1 HIS A  26      -9.489 -18.287 -19.692  1.00  0.00           H  
ATOM    379  HE2 HIS A  26     -10.357 -19.093 -17.614  1.00  0.00           H  
ATOM    380  N   ASN A  27     -13.550 -15.305 -21.171  1.00  0.86           N  
ATOM    381  CA  ASN A  27     -13.821 -15.833 -22.548  1.00  0.86           C  
ATOM    382  C   ASN A  27     -12.973 -17.053 -23.044  1.00  0.86           C  
ATOM    383  O   ASN A  27     -13.464 -17.967 -23.772  1.00  0.86           O  
ATOM    384  CB  ASN A  27     -14.090 -14.617 -23.488  1.00  0.86           C  
ATOM    385  CG  ASN A  27     -12.832 -14.172 -24.253  1.00  0.86           C  
ATOM    386  OD1 ASN A  27     -11.661 -14.334 -23.920  1.00  0.86           O  
ATOM    387  ND2 ASN A  27     -13.056 -13.425 -25.283  1.00  0.86           N  
ATOM    388  H   ASN A  27     -13.597 -14.297 -21.157  1.00  0.00           H  
ATOM    389  HA  ASN A  27     -14.769 -16.346 -22.384  1.00  0.00           H  
ATOM    390  HB3 ASN A  27     -14.451 -13.766 -22.911  1.00  0.00           H  
ATOM    391  HB2 ASN A  27     -14.892 -14.918 -24.162  1.00  0.00           H  
ATOM    392 HD22 ASN A  27     -12.373 -12.918 -25.827  1.00  0.00           H  
ATOM    393 HD21 ASN A  27     -13.964 -13.296 -25.706  1.00  0.00           H  
ATOM    394  N   GLY A  28     -11.704 -17.036 -22.579  1.00  0.91           N  
ATOM    395  CA  GLY A  28     -10.670 -17.967 -22.902  1.00  0.91           C  
ATOM    396  C   GLY A  28      -9.800 -17.625 -24.187  1.00  0.91           C  
ATOM    397  O   GLY A  28      -8.887 -18.441 -24.525  1.00  0.91           O  
ATOM    398  H   GLY A  28     -11.562 -16.376 -21.828  1.00  0.00           H  
ATOM    399  HA3 GLY A  28     -11.031 -18.988 -23.023  1.00  0.00           H  
ATOM    400  HA2 GLY A  28     -10.010 -17.998 -22.036  1.00  0.00           H  
ATOM    401  N   LYS A  29     -10.117 -16.540 -24.905  1.00  0.84           N  
ATOM    402  CA  LYS A  29      -9.437 -16.134 -26.141  1.00  0.84           C  
ATOM    403  C   LYS A  29      -8.621 -14.893 -25.804  1.00  0.84           C  
ATOM    404  O   LYS A  29      -9.016 -13.990 -25.073  1.00  0.84           O  
ATOM    405  CB  LYS A  29     -10.436 -15.862 -27.198  1.00  0.84           C  
ATOM    406  CG  LYS A  29     -11.463 -16.989 -27.366  1.00  0.84           C  
ATOM    407  CD  LYS A  29     -12.562 -17.064 -28.448  1.00  0.84           C  
ATOM    408  CE  LYS A  29     -13.541 -15.886 -28.423  1.00  0.84           C  
ATOM    409  NZ  LYS A  29     -14.472 -16.048 -29.553  1.00  0.84           N1+
ATOM    410  H   LYS A  29     -10.703 -15.817 -24.511  1.00  0.00           H  
ATOM    411  HA  LYS A  29      -8.772 -16.930 -26.478  1.00  0.00           H  
ATOM    412  HB3 LYS A  29      -9.985 -15.624 -28.162  1.00  0.00           H  
ATOM    413  HB2 LYS A  29     -10.881 -14.875 -27.067  1.00  0.00           H  
ATOM    414  HG3 LYS A  29     -12.071 -17.038 -26.462  1.00  0.00           H  
ATOM    415  HG2 LYS A  29     -10.815 -17.862 -27.438  1.00  0.00           H  
ATOM    416  HD3 LYS A  29     -13.108 -18.005 -28.383  1.00  0.00           H  
ATOM    417  HD2 LYS A  29     -12.086 -17.151 -29.424  1.00  0.00           H  
ATOM    418  HE3 LYS A  29     -12.911 -15.022 -28.634  1.00  0.00           H  
ATOM    419  HE2 LYS A  29     -14.072 -15.790 -27.476  1.00  0.00           H  
ATOM    420  HZ1 LYS A  29     -13.761 -16.168 -30.260  1.00  0.00           H  
ATOM    421  HZ2 LYS A  29     -15.065 -16.860 -29.462  1.00  0.00           H  
ATOM    422  HZ3 LYS A  29     -14.994 -15.231 -29.834  1.00  0.00           H  
ATOM    423  N   LEU A  30      -7.545 -14.766 -26.591  1.00  0.85           N  
ATOM    424  CA  LEU A  30      -6.777 -13.585 -26.788  1.00  0.85           C  
ATOM    425  C   LEU A  30      -7.538 -12.751 -27.799  1.00  0.85           C  
ATOM    426  O   LEU A  30      -7.766 -13.323 -28.879  1.00  0.85           O  
ATOM    427  CB  LEU A  30      -5.251 -13.806 -27.023  1.00  0.85           C  
ATOM    428  CG  LEU A  30      -4.498 -14.408 -25.843  1.00  0.85           C  
ATOM    429  CD1 LEU A  30      -2.963 -14.449 -26.101  1.00  0.85           C  
ATOM    430  CD2 LEU A  30      -4.609 -13.635 -24.516  1.00  0.85           C  
ATOM    431  H   LEU A  30      -7.336 -15.471 -27.284  1.00  0.00           H  
ATOM    432  HA  LEU A  30      -6.878 -12.974 -25.891  1.00  0.00           H  
ATOM    433  HB3 LEU A  30      -4.891 -12.818 -27.308  1.00  0.00           H  
ATOM    434  HB2 LEU A  30      -5.277 -14.423 -27.921  1.00  0.00           H  
ATOM    435  HG  LEU A  30      -4.775 -15.461 -25.805  1.00  0.00           H  
ATOM    436 HD11 LEU A  30      -2.655 -15.267 -26.753  1.00  0.00           H  
ATOM    437 HD12 LEU A  30      -2.758 -13.481 -26.558  1.00  0.00           H  
ATOM    438 HD13 LEU A  30      -2.284 -14.585 -25.260  1.00  0.00           H  
ATOM    439 HD21 LEU A  30      -4.528 -12.575 -24.756  1.00  0.00           H  
ATOM    440 HD22 LEU A  30      -5.599 -13.754 -24.075  1.00  0.00           H  
ATOM    441 HD23 LEU A  30      -3.830 -14.019 -23.859  1.00  0.00           H  
ATOM    442  N   CYS A  31      -7.892 -11.515 -27.406  1.00  0.85           N  
ATOM    443  CA  CYS A  31      -8.753 -10.565 -28.133  1.00  0.85           C  
ATOM    444  C   CYS A  31      -8.066  -9.171 -28.189  1.00  0.85           C  
ATOM    445  O   CYS A  31      -6.969  -8.996 -27.637  1.00  0.85           O  
ATOM    446  CB  CYS A  31     -10.094 -10.471 -27.352  1.00  0.85           C  
ATOM    447  SG  CYS A  31     -11.113 -11.894 -27.230  1.00  0.85           S  
ATOM    448  H   CYS A  31      -7.597 -11.237 -26.481  1.00  0.00           H  
ATOM    449  HA  CYS A  31      -8.915 -11.019 -29.111  1.00  0.00           H  
ATOM    450  HB3 CYS A  31     -10.740  -9.726 -27.816  1.00  0.00           H  
ATOM    451  HB2 CYS A  31      -9.988  -9.980 -26.384  1.00  0.00           H  
ATOM    452  N   LEU A  32      -8.680  -8.353 -29.051  1.00  0.82           N  
ATOM    453  CA  LEU A  32      -8.137  -7.036 -29.307  1.00  0.82           C  
ATOM    454  C   LEU A  32      -8.397  -5.939 -28.272  1.00  0.82           C  
ATOM    455  O   LEU A  32      -9.450  -5.345 -28.191  1.00  0.82           O  
ATOM    456  CB  LEU A  32      -8.634  -6.508 -30.676  1.00  0.82           C  
ATOM    457  CG  LEU A  32      -8.785  -7.447 -31.850  1.00  0.82           C  
ATOM    458  CD1 LEU A  32      -9.386  -6.697 -33.023  1.00  0.82           C  
ATOM    459  CD2 LEU A  32      -7.485  -8.223 -32.179  1.00  0.82           C  
ATOM    460  H   LEU A  32      -9.575  -8.628 -29.430  1.00  0.00           H  
ATOM    461  HA  LEU A  32      -7.064  -7.067 -29.497  1.00  0.00           H  
ATOM    462  HB3 LEU A  32      -8.034  -5.650 -30.978  1.00  0.00           H  
ATOM    463  HB2 LEU A  32      -9.651  -6.139 -30.536  1.00  0.00           H  
ATOM    464  HG  LEU A  32      -9.575  -8.140 -31.561  1.00  0.00           H  
ATOM    465 HD11 LEU A  32      -9.963  -5.794 -32.827  1.00  0.00           H  
ATOM    466 HD12 LEU A  32      -8.551  -6.390 -33.653  1.00  0.00           H  
ATOM    467 HD13 LEU A  32     -10.035  -7.245 -33.706  1.00  0.00           H  
ATOM    468 HD21 LEU A  32      -6.742  -7.945 -31.432  1.00  0.00           H  
ATOM    469 HD22 LEU A  32      -7.666  -9.297 -32.228  1.00  0.00           H  
ATOM    470 HD23 LEU A  32      -7.140  -8.124 -33.208  1.00  0.00           H  
ATOM    471  N   LEU A  33      -7.453  -5.828 -27.290  1.00  0.78           N  
ATOM    472  CA  LEU A  33      -7.439  -4.970 -26.136  1.00  0.78           C  
ATOM    473  C   LEU A  33      -7.518  -3.506 -26.546  1.00  0.78           C  
ATOM    474  O   LEU A  33      -6.528  -2.948 -27.076  1.00  0.78           O  
ATOM    475  CB  LEU A  33      -6.221  -5.271 -25.267  1.00  0.78           C  
ATOM    476  CG  LEU A  33      -6.190  -4.400 -23.952  1.00  0.78           C  
ATOM    477  CD1 LEU A  33      -7.285  -4.790 -22.918  1.00  0.78           C  
ATOM    478  CD2 LEU A  33      -4.713  -4.342 -23.497  1.00  0.78           C  
ATOM    479  H   LEU A  33      -6.670  -6.461 -27.372  1.00  0.00           H  
ATOM    480  HA  LEU A  33      -8.371  -5.247 -25.642  1.00  0.00           H  
ATOM    481  HB3 LEU A  33      -5.376  -5.146 -25.944  1.00  0.00           H  
ATOM    482  HB2 LEU A  33      -6.137  -6.345 -25.105  1.00  0.00           H  
ATOM    483  HG  LEU A  33      -6.394  -3.365 -24.222  1.00  0.00           H  
ATOM    484 HD11 LEU A  33      -7.547  -3.815 -22.506  1.00  0.00           H  
ATOM    485 HD12 LEU A  33      -8.248  -5.138 -23.290  1.00  0.00           H  
ATOM    486 HD13 LEU A  33      -6.977  -5.385 -22.059  1.00  0.00           H  
ATOM    487 HD21 LEU A  33      -4.074  -3.963 -24.294  1.00  0.00           H  
ATOM    488 HD22 LEU A  33      -4.612  -3.545 -22.760  1.00  0.00           H  
ATOM    489 HD23 LEU A  33      -4.216  -5.226 -23.099  1.00  0.00           H  
ATOM    490  N   LYS A  34      -8.654  -2.856 -26.277  1.00  0.71           N  
ATOM    491  CA  LYS A  34      -9.017  -1.501 -26.660  1.00  0.71           C  
ATOM    492  C   LYS A  34      -9.128  -1.343 -28.175  1.00  0.71           C  
ATOM    493  O   LYS A  34      -8.865  -0.295 -28.779  1.00  0.71           O  
ATOM    494  CB  LYS A  34      -8.065  -0.387 -26.014  1.00  0.71           C  
ATOM    495  CG  LYS A  34      -8.168  -0.531 -24.428  1.00  0.71           C  
ATOM    496  CD  LYS A  34      -7.628   0.705 -23.666  1.00  0.71           C  
ATOM    497  CE  LYS A  34      -8.191   2.139 -23.951  1.00  0.71           C  
ATOM    498  NZ  LYS A  34      -7.668   3.203 -23.041  1.00  0.71           N1+
ATOM    499  H   LYS A  34      -9.436  -3.440 -26.017  1.00  0.00           H  
ATOM    500  HA  LYS A  34     -10.032  -1.337 -26.296  1.00  0.00           H  
ATOM    501  HB3 LYS A  34      -8.460   0.599 -26.258  1.00  0.00           H  
ATOM    502  HB2 LYS A  34      -7.074  -0.572 -26.428  1.00  0.00           H  
ATOM    503  HG3 LYS A  34      -7.482  -1.340 -24.182  1.00  0.00           H  
ATOM    504  HG2 LYS A  34      -9.131  -0.930 -24.108  1.00  0.00           H  
ATOM    505  HD3 LYS A  34      -6.544   0.648 -23.563  1.00  0.00           H  
ATOM    506  HD2 LYS A  34      -8.022   0.458 -22.680  1.00  0.00           H  
ATOM    507  HE3 LYS A  34      -9.281   2.129 -23.955  1.00  0.00           H  
ATOM    508  HE2 LYS A  34      -8.009   2.449 -24.979  1.00  0.00           H  
ATOM    509  HZ1 LYS A  34      -8.122   3.060 -22.150  1.00  0.00           H  
ATOM    510  HZ2 LYS A  34      -6.663   3.191 -22.950  1.00  0.00           H  
ATOM    511  HZ3 LYS A  34      -7.910   4.103 -23.430  1.00  0.00           H  
ATOM    512  N   GLY A  35      -9.408  -2.487 -28.841  1.00  0.84           N  
ATOM    513  CA  GLY A  35      -9.608  -2.786 -30.210  1.00  0.84           C  
ATOM    514  C   GLY A  35      -8.298  -2.839 -31.012  1.00  0.84           C  
ATOM    515  O   GLY A  35      -8.277  -3.033 -32.223  1.00  0.84           O  
ATOM    516  H   GLY A  35      -9.459  -3.291 -28.233  1.00  0.00           H  
ATOM    517  HA3 GLY A  35     -10.234  -2.049 -30.712  1.00  0.00           H  
ATOM    518  HA2 GLY A  35     -10.063  -3.767 -30.348  1.00  0.00           H  
ATOM    519  N   ILE A  36      -7.129  -2.673 -30.343  1.00  0.76           N  
ATOM    520  CA  ILE A  36      -5.825  -2.720 -30.872  1.00  0.76           C  
ATOM    521  C   ILE A  36      -5.357  -4.190 -30.685  1.00  0.76           C  
ATOM    522  O   ILE A  36      -5.505  -4.754 -29.634  1.00  0.76           O  
ATOM    523  CB  ILE A  36      -4.856  -1.643 -30.206  1.00  0.76           C  
ATOM    524  CG1 ILE A  36      -5.438  -0.213 -30.241  1.00  0.76           C  
ATOM    525  CG2 ILE A  36      -3.423  -1.776 -30.803  1.00  0.76           C  
ATOM    526  CD1 ILE A  36      -5.747   0.299 -31.683  1.00  0.76           C  
ATOM    527  H   ILE A  36      -7.078  -2.612 -29.337  1.00  0.00           H  
ATOM    528  HA  ILE A  36      -5.923  -2.495 -31.934  1.00  0.00           H  
ATOM    529  HB  ILE A  36      -4.635  -1.889 -29.168  1.00  0.00           H  
ATOM    530 HG13 ILE A  36      -4.792   0.517 -29.755  1.00  0.00           H  
ATOM    531 HG12 ILE A  36      -6.365  -0.182 -29.668  1.00  0.00           H  
ATOM    532 HG21 ILE A  36      -3.322  -1.494 -31.851  1.00  0.00           H  
ATOM    533 HG22 ILE A  36      -2.691  -1.105 -30.355  1.00  0.00           H  
ATOM    534 HG23 ILE A  36      -3.010  -2.772 -30.649  1.00  0.00           H  
ATOM    535 HD11 ILE A  36      -5.957   1.368 -31.700  1.00  0.00           H  
ATOM    536 HD12 ILE A  36      -4.965   0.055 -32.403  1.00  0.00           H  
ATOM    537 HD13 ILE A  36      -6.667  -0.115 -32.094  1.00  0.00           H  
ATOM    538  N   ALA A  37      -4.677  -4.718 -31.732  1.00  0.83           N  
ATOM    539  CA  ALA A  37      -4.292  -6.141 -31.640  1.00  0.83           C  
ATOM    540  C   ALA A  37      -2.922  -6.321 -30.966  1.00  0.83           C  
ATOM    541  O   ALA A  37      -2.038  -5.509 -31.189  1.00  0.83           O  
ATOM    542  CB  ALA A  37      -4.453  -6.806 -33.006  1.00  0.83           C  
ATOM    543  H   ALA A  37      -4.629  -4.274 -32.638  1.00  0.00           H  
ATOM    544  HA  ALA A  37      -5.072  -6.541 -30.992  1.00  0.00           H  
ATOM    545  HB1 ALA A  37      -5.397  -6.583 -33.502  1.00  0.00           H  
ATOM    546  HB2 ALA A  37      -3.707  -6.449 -33.717  1.00  0.00           H  
ATOM    547  HB3 ALA A  37      -4.266  -7.880 -33.033  1.00  0.00           H  
ATOM    548  N   PRO A  38      -2.727  -7.434 -30.155  1.00  0.81           N  
ATOM    549  CA  PRO A  38      -1.438  -7.812 -29.610  1.00  0.81           C  
ATOM    550  C   PRO A  38      -0.285  -7.941 -30.630  1.00  0.81           C  
ATOM    551  O   PRO A  38      -0.511  -8.037 -31.831  1.00  0.81           O  
ATOM    552  CB  PRO A  38      -1.694  -9.159 -28.923  1.00  0.81           C  
ATOM    553  CG  PRO A  38      -3.067  -9.647 -29.326  1.00  0.81           C  
ATOM    554  CD  PRO A  38      -3.758  -8.360 -29.715  1.00  0.81           C  
ATOM    555  HA  PRO A  38      -1.251  -7.050 -28.853  1.00  0.00           H  
ATOM    556  HB3 PRO A  38      -1.652  -9.022 -27.842  1.00  0.00           H  
ATOM    557  HB2 PRO A  38      -1.053 -10.003 -29.175  1.00  0.00           H  
ATOM    558  HG3 PRO A  38      -3.576 -10.331 -28.646  1.00  0.00           H  
ATOM    559  HG2 PRO A  38      -2.990 -10.240 -30.237  1.00  0.00           H  
ATOM    560  HD2 PRO A  38      -4.506  -8.656 -30.450  1.00  0.00           H  
ATOM    561  HD3 PRO A  38      -4.230  -7.963 -28.816  1.00  0.00           H  
ATOM    562  N   LEU A  39       0.955  -7.860 -30.190  1.00  0.79           N  
ATOM    563  CA  LEU A  39       2.117  -8.384 -30.899  1.00  0.79           C  
ATOM    564  C   LEU A  39       2.312  -9.913 -30.627  1.00  0.79           C  
ATOM    565  O   LEU A  39       2.699 -10.232 -29.542  1.00  0.79           O  
ATOM    566  CB  LEU A  39       3.336  -7.563 -30.544  1.00  0.79           C  
ATOM    567  CG  LEU A  39       4.615  -7.924 -31.420  1.00  0.79           C  
ATOM    568  CD1 LEU A  39       5.537  -9.078 -30.891  1.00  0.79           C  
ATOM    569  CD2 LEU A  39       4.290  -8.079 -32.948  1.00  0.79           C  
ATOM    570  H   LEU A  39       1.054  -7.687 -29.200  1.00  0.00           H  
ATOM    571  HA  LEU A  39       1.984  -8.321 -31.978  1.00  0.00           H  
ATOM    572  HB3 LEU A  39       3.569  -7.561 -29.480  1.00  0.00           H  
ATOM    573  HB2 LEU A  39       2.935  -6.578 -30.781  1.00  0.00           H  
ATOM    574  HG  LEU A  39       5.273  -7.055 -31.404  1.00  0.00           H  
ATOM    575 HD11 LEU A  39       6.566  -8.767 -30.708  1.00  0.00           H  
ATOM    576 HD12 LEU A  39       5.014  -9.367 -29.980  1.00  0.00           H  
ATOM    577 HD13 LEU A  39       5.571  -9.950 -31.545  1.00  0.00           H  
ATOM    578 HD21 LEU A  39       3.744  -9.011 -33.088  1.00  0.00           H  
ATOM    579 HD22 LEU A  39       3.752  -7.223 -33.354  1.00  0.00           H  
ATOM    580 HD23 LEU A  39       5.255  -8.076 -33.457  1.00  0.00           H  
ATOM    581  N   GLN A  40       2.052 -10.828 -31.601  1.00  0.77           N  
ATOM    582  CA  GLN A  40       2.446 -12.196 -31.544  1.00  0.77           C  
ATOM    583  C   GLN A  40       4.028 -12.353 -31.689  1.00  0.77           C  
ATOM    584  O   GLN A  40       4.620 -11.903 -32.667  1.00  0.77           O  
ATOM    585  CB  GLN A  40       1.681 -12.778 -32.765  1.00  0.77           C  
ATOM    586  CG  GLN A  40       1.706 -14.330 -32.819  1.00  0.77           C  
ATOM    587  CD  GLN A  40       1.384 -15.188 -31.557  1.00  0.77           C  
ATOM    588  OE1 GLN A  40       2.069 -15.143 -30.583  1.00  0.77           O  
ATOM    589  NE2 GLN A  40       0.258 -15.886 -31.590  1.00  0.77           N  
ATOM    590  H   GLN A  40       1.657 -10.532 -32.480  1.00  0.00           H  
ATOM    591  HA  GLN A  40       2.106 -12.591 -30.587  1.00  0.00           H  
ATOM    592  HB3 GLN A  40       2.102 -12.376 -33.686  1.00  0.00           H  
ATOM    593  HB2 GLN A  40       0.622 -12.524 -32.730  1.00  0.00           H  
ATOM    594  HG3 GLN A  40       2.595 -14.719 -33.316  1.00  0.00           H  
ATOM    595  HG2 GLN A  40       1.009 -14.534 -33.631  1.00  0.00           H  
ATOM    596 HE22 GLN A  40       0.023 -16.377 -30.740  1.00  0.00           H  
ATOM    597 HE21 GLN A  40      -0.414 -15.917 -32.342  1.00  0.00           H  
ATOM    598  N   LEU A  41       4.626 -13.093 -30.754  1.00  0.78           N  
ATOM    599  CA  LEU A  41       5.988 -13.627 -30.845  1.00  0.78           C  
ATOM    600  C   LEU A  41       5.985 -14.989 -31.600  1.00  0.78           C  
ATOM    601  O   LEU A  41       7.071 -15.388 -32.052  1.00  0.78           O  
ATOM    602  CB  LEU A  41       6.669 -13.783 -29.560  1.00  0.78           C  
ATOM    603  CG  LEU A  41       7.009 -12.406 -28.864  1.00  0.78           C  
ATOM    604  CD1 LEU A  41       7.366 -12.564 -27.423  1.00  0.78           C  
ATOM    605  CD2 LEU A  41       8.230 -11.809 -29.647  1.00  0.78           C  
ATOM    606  H   LEU A  41       4.125 -13.265 -29.894  1.00  0.00           H  
ATOM    607  HA  LEU A  41       6.625 -12.943 -31.406  1.00  0.00           H  
ATOM    608  HB3 LEU A  41       7.573 -14.375 -29.706  1.00  0.00           H  
ATOM    609  HB2 LEU A  41       6.076 -14.440 -28.925  1.00  0.00           H  
ATOM    610  HG  LEU A  41       6.135 -11.759 -28.930  1.00  0.00           H  
ATOM    611 HD11 LEU A  41       6.568 -12.332 -26.718  1.00  0.00           H  
ATOM    612 HD12 LEU A  41       7.534 -13.576 -27.056  1.00  0.00           H  
ATOM    613 HD13 LEU A  41       8.270 -12.123 -27.002  1.00  0.00           H  
ATOM    614 HD21 LEU A  41       9.128 -11.645 -29.052  1.00  0.00           H  
ATOM    615 HD22 LEU A  41       8.544 -12.414 -30.498  1.00  0.00           H  
ATOM    616 HD23 LEU A  41       8.004 -10.800 -29.993  1.00  0.00           H  
ATOM    617  N   GLY A  42       4.816 -15.699 -31.593  1.00  0.78           N  
ATOM    618  CA  GLY A  42       4.768 -17.089 -32.077  1.00  0.78           C  
ATOM    619  C   GLY A  42       5.770 -18.034 -31.388  1.00  0.78           C  
ATOM    620  O   GLY A  42       5.555 -18.327 -30.195  1.00  0.78           O  
ATOM    621  H   GLY A  42       3.990 -15.307 -31.162  1.00  0.00           H  
ATOM    622  HA3 GLY A  42       4.858 -17.121 -33.163  1.00  0.00           H  
ATOM    623  HA2 GLY A  42       3.820 -17.595 -31.895  1.00  0.00           H  
ATOM    624  N   ASN A  43       6.754 -18.586 -32.099  1.00  0.74           N  
ATOM    625  CA  ASN A  43       7.557 -19.660 -31.591  1.00  0.74           C  
ATOM    626  C   ASN A  43       8.857 -19.081 -31.067  1.00  0.74           C  
ATOM    627  O   ASN A  43       9.556 -19.813 -30.396  1.00  0.74           O  
ATOM    628  CB  ASN A  43       7.748 -20.699 -32.734  1.00  0.74           C  
ATOM    629  CG  ASN A  43       6.719 -21.784 -32.955  1.00  0.74           C  
ATOM    630  OD1 ASN A  43       5.605 -21.740 -32.512  1.00  0.74           O  
ATOM    631  ND2 ASN A  43       7.074 -22.836 -33.616  1.00  0.74           N  
ATOM    632  H   ASN A  43       6.983 -18.200 -33.003  1.00  0.00           H  
ATOM    633  HA  ASN A  43       7.034 -20.093 -30.739  1.00  0.00           H  
ATOM    634  HB3 ASN A  43       8.685 -21.233 -32.576  1.00  0.00           H  
ATOM    635  HB2 ASN A  43       8.007 -20.122 -33.621  1.00  0.00           H  
ATOM    636 HD22 ASN A  43       6.396 -23.580 -33.535  1.00  0.00           H  
ATOM    637 HD21 ASN A  43       8.034 -22.894 -33.924  1.00  0.00           H  
ATOM    638  N   CYS A  44       9.161 -17.842 -31.317  1.00  0.83           N  
ATOM    639  CA  CYS A  44      10.371 -17.240 -30.769  1.00  0.83           C  
ATOM    640  C   CYS A  44      10.095 -16.594 -29.354  1.00  0.83           C  
ATOM    641  O   CYS A  44       8.934 -16.305 -29.048  1.00  0.83           O  
ATOM    642  CB  CYS A  44      10.873 -16.152 -31.764  1.00  0.83           C  
ATOM    643  SG  CYS A  44      12.555 -16.120 -32.534  1.00  0.83           S  
ATOM    644  H   CYS A  44       8.474 -17.198 -31.681  1.00  0.00           H  
ATOM    645  HA  CYS A  44      11.174 -17.977 -30.771  1.00  0.00           H  
ATOM    646  HB3 CYS A  44      10.801 -15.162 -31.313  1.00  0.00           H  
ATOM    647  HB2 CYS A  44      10.129 -16.007 -32.545  1.00  0.00           H  
ATOM    648  N   SER A  45      11.212 -16.247 -28.670  1.00  0.85           N  
ATOM    649  CA  SER A  45      11.255 -15.468 -27.432  1.00  0.85           C  
ATOM    650  C   SER A  45      11.371 -13.891 -27.662  1.00  0.85           C  
ATOM    651  O   SER A  45      11.671 -13.524 -28.804  1.00  0.85           O  
ATOM    652  CB  SER A  45      12.492 -16.044 -26.606  1.00  0.85           C  
ATOM    653  OG  SER A  45      13.762 -15.579 -27.002  1.00  0.85           O  
ATOM    654  H   SER A  45      12.094 -16.657 -28.943  1.00  0.00           H  
ATOM    655  HA  SER A  45      10.343 -15.555 -26.842  1.00  0.00           H  
ATOM    656  HB3 SER A  45      12.591 -17.095 -26.880  1.00  0.00           H  
ATOM    657  HB2 SER A  45      12.405 -16.023 -25.519  1.00  0.00           H  
ATOM    658  HG  SER A  45      14.313 -15.738 -26.233  1.00  0.00           H  
ATOM    659  N   VAL A  46      11.317 -13.113 -26.568  1.00  0.85           N  
ATOM    660  CA  VAL A  46      11.742 -11.699 -26.585  1.00  0.85           C  
ATOM    661  C   VAL A  46      13.210 -11.491 -27.071  1.00  0.85           C  
ATOM    662  O   VAL A  46      13.574 -10.465 -27.697  1.00  0.85           O  
ATOM    663  CB  VAL A  46      11.545 -10.875 -25.231  1.00  0.85           C  
ATOM    664  CG1 VAL A  46      12.203  -9.504 -25.121  1.00  0.85           C  
ATOM    665  CG2 VAL A  46      10.068 -10.634 -24.780  1.00  0.85           C  
ATOM    666  H   VAL A  46      11.137 -13.491 -25.650  1.00  0.00           H  
ATOM    667  HA  VAL A  46      11.140 -11.110 -27.276  1.00  0.00           H  
ATOM    668  HB  VAL A  46      11.966 -11.496 -24.441  1.00  0.00           H  
ATOM    669 HG11 VAL A  46      12.194  -8.823 -25.972  1.00  0.00           H  
ATOM    670 HG12 VAL A  46      11.822  -9.003 -24.231  1.00  0.00           H  
ATOM    671 HG13 VAL A  46      13.245  -9.613 -24.823  1.00  0.00           H  
ATOM    672 HG21 VAL A  46       9.665 -11.609 -24.506  1.00  0.00           H  
ATOM    673 HG22 VAL A  46      10.002  -9.952 -23.931  1.00  0.00           H  
ATOM    674 HG23 VAL A  46       9.684 -10.277 -25.735  1.00  0.00           H  
ATOM    675  N   ALA A  47      14.101 -12.475 -26.767  1.00  0.89           N  
ATOM    676  CA  ALA A  47      15.529 -12.402 -27.062  1.00  0.89           C  
ATOM    677  C   ALA A  47      15.833 -12.814 -28.522  1.00  0.89           C  
ATOM    678  O   ALA A  47      16.528 -12.019 -29.184  1.00  0.89           O  
ATOM    679  CB  ALA A  47      16.394 -13.309 -26.089  1.00  0.89           C  
ATOM    680  H   ALA A  47      13.781 -13.298 -26.276  1.00  0.00           H  
ATOM    681  HA  ALA A  47      15.968 -11.410 -26.959  1.00  0.00           H  
ATOM    682  HB1 ALA A  47      17.449 -13.188 -26.336  1.00  0.00           H  
ATOM    683  HB2 ALA A  47      16.081 -13.151 -25.057  1.00  0.00           H  
ATOM    684  HB3 ALA A  47      16.186 -14.340 -26.376  1.00  0.00           H  
ATOM    685  N   GLY A  48      15.233 -13.885 -29.072  1.00  0.90           N  
ATOM    686  CA  GLY A  48      15.511 -14.147 -30.471  1.00  0.90           C  
ATOM    687  C   GLY A  48      14.727 -13.200 -31.393  1.00  0.90           C  
ATOM    688  O   GLY A  48      15.189 -12.990 -32.520  1.00  0.90           O  
ATOM    689  H   GLY A  48      14.577 -14.480 -28.585  1.00  0.00           H  
ATOM    690  HA3 GLY A  48      15.327 -15.187 -30.741  1.00  0.00           H  
ATOM    691  HA2 GLY A  48      16.512 -14.048 -30.890  1.00  0.00           H  
ATOM    692  N   TRP A  49      13.661 -12.539 -30.978  1.00  0.83           N  
ATOM    693  CA  TRP A  49      12.910 -11.399 -31.621  1.00  0.83           C  
ATOM    694  C   TRP A  49      13.776 -10.172 -31.725  1.00  0.83           C  
ATOM    695  O   TRP A  49      13.821  -9.578 -32.756  1.00  0.83           O  
ATOM    696  CB  TRP A  49      11.569 -11.138 -30.905  1.00  0.83           C  
ATOM    697  CG  TRP A  49      10.678  -9.923 -31.256  1.00  0.83           C  
ATOM    698  CD1 TRP A  49      10.096  -9.659 -32.422  1.00  0.83           C  
ATOM    699  CD2 TRP A  49      10.256  -8.838 -30.335  1.00  0.83           C  
ATOM    700  NE1 TRP A  49       9.472  -8.468 -32.438  1.00  0.83           N  
ATOM    701  CE2 TRP A  49       9.471  -7.938 -31.131  1.00  0.83           C  
ATOM    702  CE3 TRP A  49      10.532  -8.446 -28.972  1.00  0.83           C  
ATOM    703  CZ2 TRP A  49       8.930  -6.775 -30.520  1.00  0.83           C  
ATOM    704  CZ3 TRP A  49       9.962  -7.255 -28.449  1.00  0.83           C  
ATOM    705  CH2 TRP A  49       9.120  -6.427 -29.223  1.00  0.83           C  
ATOM    706  H   TRP A  49      13.240 -12.846 -30.113  1.00  0.00           H  
ATOM    707  HA  TRP A  49      12.807 -11.737 -32.651  1.00  0.00           H  
ATOM    708  HB3 TRP A  49      11.775 -11.166 -29.836  1.00  0.00           H  
ATOM    709  HB2 TRP A  49      10.908 -11.986 -31.082  1.00  0.00           H  
ATOM    710  HD1 TRP A  49      10.174 -10.286 -33.298  1.00  0.00           H  
ATOM    711  HE1 TRP A  49       9.133  -7.973 -33.249  1.00  0.00           H  
ATOM    712  HE3 TRP A  49      11.134  -9.058 -28.319  1.00  0.00           H  
ATOM    713  HZ2 TRP A  49       8.390  -6.125 -31.190  1.00  0.00           H  
ATOM    714  HZ3 TRP A  49      10.126  -7.100 -27.393  1.00  0.00           H  
ATOM    715  HH2 TRP A  49       8.590  -5.581 -28.809  1.00  0.00           H  
ATOM    716  N   ILE A  50      14.441  -9.746 -30.603  1.00  0.86           N  
ATOM    717  CA  ILE A  50      15.086  -8.428 -30.580  1.00  0.86           C  
ATOM    718  C   ILE A  50      16.488  -8.481 -31.298  1.00  0.86           C  
ATOM    719  O   ILE A  50      16.859  -7.514 -31.956  1.00  0.86           O  
ATOM    720  CB  ILE A  50      15.203  -7.877 -29.160  1.00  0.86           C  
ATOM    721  CG1 ILE A  50      15.519  -6.350 -29.139  1.00  0.86           C  
ATOM    722  CG2 ILE A  50      16.172  -8.621 -28.223  1.00  0.86           C  
ATOM    723  CD1 ILE A  50      14.360  -5.508 -29.727  1.00  0.86           C  
ATOM    724  H   ILE A  50      14.454 -10.314 -29.769  1.00  0.00           H  
ATOM    725  HA  ILE A  50      14.604  -7.634 -31.150  1.00  0.00           H  
ATOM    726  HB  ILE A  50      14.221  -7.981 -28.697  1.00  0.00           H  
ATOM    727 HG13 ILE A  50      16.450  -6.113 -29.653  1.00  0.00           H  
ATOM    728 HG12 ILE A  50      15.579  -6.010 -28.105  1.00  0.00           H  
ATOM    729 HG21 ILE A  50      16.268  -8.165 -27.237  1.00  0.00           H  
ATOM    730 HG22 ILE A  50      15.798  -9.607 -27.948  1.00  0.00           H  
ATOM    731 HG23 ILE A  50      17.169  -8.764 -28.640  1.00  0.00           H  
ATOM    732 HD11 ILE A  50      14.669  -4.491 -29.970  1.00  0.00           H  
ATOM    733 HD12 ILE A  50      13.996  -5.885 -30.682  1.00  0.00           H  
ATOM    734 HD13 ILE A  50      13.414  -5.403 -29.195  1.00  0.00           H  
ATOM    735  N   LEU A  51      17.002  -9.727 -31.453  1.00  0.89           N  
ATOM    736  CA  LEU A  51      18.114  -9.960 -32.326  1.00  0.89           C  
ATOM    737  C   LEU A  51      17.721 -10.593 -33.735  1.00  0.89           C  
ATOM    738  O   LEU A  51      18.667 -10.418 -34.542  1.00  0.89           O  
ATOM    739  CB  LEU A  51      19.260 -10.757 -31.600  1.00  0.89           C  
ATOM    740  CG  LEU A  51      19.863 -10.157 -30.295  1.00  0.89           C  
ATOM    741  CD1 LEU A  51      21.009 -10.975 -29.803  1.00  0.89           C  
ATOM    742  CD2 LEU A  51      20.338  -8.690 -30.486  1.00  0.89           C  
ATOM    743  H   LEU A  51      16.804 -10.476 -30.806  1.00  0.00           H  
ATOM    744  HA  LEU A  51      18.701  -9.082 -32.596  1.00  0.00           H  
ATOM    745  HB3 LEU A  51      20.030 -10.924 -32.354  1.00  0.00           H  
ATOM    746  HB2 LEU A  51      18.774 -11.709 -31.384  1.00  0.00           H  
ATOM    747  HG  LEU A  51      19.042 -10.217 -29.580  1.00  0.00           H  
ATOM    748 HD11 LEU A  51      21.341 -11.780 -30.460  1.00  0.00           H  
ATOM    749 HD12 LEU A  51      21.876 -10.398 -29.482  1.00  0.00           H  
ATOM    750 HD13 LEU A  51      20.706 -11.592 -28.958  1.00  0.00           H  
ATOM    751 HD21 LEU A  51      21.073  -8.360 -29.753  1.00  0.00           H  
ATOM    752 HD22 LEU A  51      20.788  -8.438 -31.446  1.00  0.00           H  
ATOM    753 HD23 LEU A  51      19.475  -8.046 -30.319  1.00  0.00           H  
ATOM    754  N   GLY A  52      16.547 -11.039 -34.042  1.00  0.88           N  
ATOM    755  CA  GLY A  52      16.292 -11.405 -35.409  1.00  0.88           C  
ATOM    756  C   GLY A  52      16.844 -12.816 -35.759  1.00  0.88           C  
ATOM    757  O   GLY A  52      17.593 -12.968 -36.722  1.00  0.88           O  
ATOM    758  H   GLY A  52      15.815 -11.285 -33.390  1.00  0.00           H  
ATOM    759  HA3 GLY A  52      16.609 -10.652 -36.130  1.00  0.00           H  
ATOM    760  HA2 GLY A  52      15.214 -11.549 -35.481  1.00  0.00           H  
ATOM    761  N   ASN A  53      16.550 -13.811 -34.890  1.00  0.85           N  
ATOM    762  CA  ASN A  53      16.831 -15.276 -35.059  1.00  0.85           C  
ATOM    763  C   ASN A  53      16.383 -15.845 -36.444  1.00  0.85           C  
ATOM    764  O   ASN A  53      15.180 -15.856 -36.634  1.00  0.85           O  
ATOM    765  CB  ASN A  53      16.119 -16.047 -33.943  1.00  0.85           C  
ATOM    766  CG  ASN A  53      16.500 -17.508 -33.816  1.00  0.85           C  
ATOM    767  OD1 ASN A  53      17.138 -18.065 -34.743  1.00  0.85           O  
ATOM    768  ND2 ASN A  53      16.160 -18.065 -32.705  1.00  0.85           N  
ATOM    769  H   ASN A  53      16.063 -13.551 -34.044  1.00  0.00           H  
ATOM    770  HA  ASN A  53      17.903 -15.454 -34.977  1.00  0.00           H  
ATOM    771  HB3 ASN A  53      15.038 -16.048 -34.086  1.00  0.00           H  
ATOM    772  HB2 ASN A  53      16.288 -15.530 -32.999  1.00  0.00           H  
ATOM    773 HD22 ASN A  53      16.556 -18.948 -32.417  1.00  0.00           H  
ATOM    774 HD21 ASN A  53      15.808 -17.507 -31.940  1.00  0.00           H  
ATOM    775  N   PRO A  54      17.269 -16.298 -37.378  1.00  0.87           N  
ATOM    776  CA  PRO A  54      16.833 -16.863 -38.694  1.00  0.87           C  
ATOM    777  C   PRO A  54      16.130 -18.261 -38.688  1.00  0.87           C  
ATOM    778  O   PRO A  54      15.753 -18.718 -39.753  1.00  0.87           O  
ATOM    779  CB  PRO A  54      18.111 -16.809 -39.585  1.00  0.87           C  
ATOM    780  CG  PRO A  54      19.249 -16.990 -38.576  1.00  0.87           C  
ATOM    781  CD  PRO A  54      18.719 -16.171 -37.360  1.00  0.87           C  
ATOM    782  HA  PRO A  54      16.099 -16.190 -39.135  1.00  0.00           H  
ATOM    783  HB3 PRO A  54      18.130 -15.790 -39.971  1.00  0.00           H  
ATOM    784  HB2 PRO A  54      18.150 -17.581 -40.355  1.00  0.00           H  
ATOM    785  HG3 PRO A  54      20.163 -16.507 -38.921  1.00  0.00           H  
ATOM    786  HG2 PRO A  54      19.288 -18.052 -38.335  1.00  0.00           H  
ATOM    787  HD2 PRO A  54      19.156 -16.522 -36.426  1.00  0.00           H  
ATOM    788  HD3 PRO A  54      18.867 -15.094 -37.440  1.00  0.00           H  
ATOM    789  N   GLU A  55      15.964 -18.924 -37.499  1.00  0.73           N  
ATOM    790  CA  GLU A  55      15.118 -20.072 -37.272  1.00  0.73           C  
ATOM    791  C   GLU A  55      13.676 -19.733 -37.090  1.00  0.73           C  
ATOM    792  O   GLU A  55      12.854 -20.672 -37.098  1.00  0.73           O  
ATOM    793  CB  GLU A  55      15.658 -20.881 -36.035  1.00  0.73           C  
ATOM    794  CG  GLU A  55      17.198 -21.078 -36.087  1.00  0.73           C  
ATOM    795  CD  GLU A  55      17.729 -22.082 -35.123  1.00  0.73           C  
ATOM    796  OE1 GLU A  55      18.852 -22.520 -35.356  1.00  0.73           O  
ATOM    797  OE2 GLU A  55      17.199 -22.215 -34.016  1.00  0.73           O1-
ATOM    798  H   GLU A  55      16.201 -18.503 -36.613  1.00  0.00           H  
ATOM    799  HA  GLU A  55      15.266 -20.704 -38.148  1.00  0.00           H  
ATOM    800  HB3 GLU A  55      15.177 -21.843 -36.208  1.00  0.00           H  
ATOM    801  HB2 GLU A  55      15.343 -20.498 -35.063  1.00  0.00           H  
ATOM    802  HG3 GLU A  55      17.784 -20.224 -35.747  1.00  0.00           H  
ATOM    803  HG2 GLU A  55      17.565 -21.275 -37.094  1.00  0.00           H  
ATOM    804  N   CYS A  56      13.277 -18.494 -36.824  1.00  0.69           N  
ATOM    805  CA  CYS A  56      11.947 -18.024 -36.502  1.00  0.69           C  
ATOM    806  C   CYS A  56      11.518 -17.328 -37.832  1.00  0.69           C  
ATOM    807  O   CYS A  56      12.219 -16.499 -38.375  1.00  0.69           O  
ATOM    808  CB  CYS A  56      11.903 -17.006 -35.355  1.00  0.69           C  
ATOM    809  SG  CYS A  56      12.516 -17.731 -33.809  1.00  0.69           S  
ATOM    810  H   CYS A  56      14.015 -17.806 -36.788  1.00  0.00           H  
ATOM    811  HA  CYS A  56      11.365 -18.904 -36.227  1.00  0.00           H  
ATOM    812  HB3 CYS A  56      10.957 -16.498 -35.164  1.00  0.00           H  
ATOM    813  HB2 CYS A  56      12.535 -16.185 -35.693  1.00  0.00           H  
ATOM    814  N   GLU A  57      10.285 -17.567 -38.237  1.00  0.47           N  
ATOM    815  CA  GLU A  57       9.535 -16.943 -39.332  1.00  0.47           C  
ATOM    816  C   GLU A  57       8.493 -16.021 -38.768  1.00  0.47           C  
ATOM    817  O   GLU A  57       7.817 -16.384 -37.805  1.00  0.47           O  
ATOM    818  CB  GLU A  57       8.874 -18.077 -40.252  1.00  0.47           C  
ATOM    819  CG  GLU A  57       9.871 -19.118 -40.843  1.00  0.47           C  
ATOM    820  CD  GLU A  57       9.356 -20.047 -41.910  1.00  0.47           C  
ATOM    821  OE1 GLU A  57       8.106 -20.021 -42.022  1.00  0.47           O  
ATOM    822  OE2 GLU A  57      10.175 -20.816 -42.425  1.00  0.47           O1-
ATOM    823  H   GLU A  57       9.657 -18.171 -37.726  1.00  0.00           H  
ATOM    824  HA  GLU A  57      10.217 -16.343 -39.936  1.00  0.00           H  
ATOM    825  HB3 GLU A  57       8.244 -17.657 -41.035  1.00  0.00           H  
ATOM    826  HB2 GLU A  57       8.232 -18.687 -39.616  1.00  0.00           H  
ATOM    827  HG3 GLU A  57      10.062 -19.732 -39.964  1.00  0.00           H  
ATOM    828  HG2 GLU A  57      10.787 -18.748 -41.305  1.00  0.00           H  
ATOM    829  N   LEU A  58       8.211 -14.887 -39.471  1.00  0.49           N  
ATOM    830  CA  LEU A  58       7.226 -13.877 -39.150  1.00  0.49           C  
ATOM    831  C   LEU A  58       7.699 -13.137 -37.877  1.00  0.49           C  
ATOM    832  O   LEU A  58       6.831 -12.993 -36.969  1.00  0.49           O  
ATOM    833  CB  LEU A  58       5.766 -14.406 -39.054  1.00  0.49           C  
ATOM    834  CG  LEU A  58       5.377 -15.097 -40.371  1.00  0.49           C  
ATOM    835  CD1 LEU A  58       4.055 -15.824 -40.195  1.00  0.49           C  
ATOM    836  CD2 LEU A  58       5.545 -14.263 -41.708  1.00  0.49           C  
ATOM    837  H   LEU A  58       8.810 -14.601 -40.233  1.00  0.00           H  
ATOM    838  HA  LEU A  58       7.117 -13.164 -39.966  1.00  0.00           H  
ATOM    839  HB3 LEU A  58       5.099 -13.562 -38.877  1.00  0.00           H  
ATOM    840  HB2 LEU A  58       5.589 -14.961 -38.133  1.00  0.00           H  
ATOM    841  HG  LEU A  58       6.071 -15.932 -40.463  1.00  0.00           H  
ATOM    842 HD11 LEU A  58       3.426 -15.567 -41.046  1.00  0.00           H  
ATOM    843 HD12 LEU A  58       4.243 -16.895 -40.268  1.00  0.00           H  
ATOM    844 HD13 LEU A  58       3.594 -15.520 -39.255  1.00  0.00           H  
ATOM    845 HD21 LEU A  58       4.600 -14.173 -42.243  1.00  0.00           H  
ATOM    846 HD22 LEU A  58       5.887 -13.236 -41.577  1.00  0.00           H  
ATOM    847 HD23 LEU A  58       6.374 -14.734 -42.235  1.00  0.00           H  
ATOM    848  N   LEU A  59       9.012 -12.703 -37.785  1.00  0.43           N  
ATOM    849  CA  LEU A  59       9.447 -11.790 -36.698  1.00  0.43           C  
ATOM    850  C   LEU A  59       9.072 -10.316 -36.911  1.00  0.43           C  
ATOM    851  O   LEU A  59       9.858  -9.563 -37.539  1.00  0.43           O  
ATOM    852  CB  LEU A  59      10.937 -11.937 -36.473  1.00  0.43           C  
ATOM    853  CG  LEU A  59      11.373 -13.306 -35.914  1.00  0.43           C  
ATOM    854  CD1 LEU A  59      12.949 -13.352 -35.796  1.00  0.43           C  
ATOM    855  CD2 LEU A  59      10.712 -13.497 -34.517  1.00  0.43           C  
ATOM    856  H   LEU A  59       9.476 -12.565 -38.671  1.00  0.00           H  
ATOM    857  HA  LEU A  59       8.867 -12.110 -35.833  1.00  0.00           H  
ATOM    858  HB3 LEU A  59      11.129 -11.091 -35.812  1.00  0.00           H  
ATOM    859  HB2 LEU A  59      11.485 -11.841 -37.411  1.00  0.00           H  
ATOM    860  HG  LEU A  59      11.056 -14.091 -36.601  1.00  0.00           H  
ATOM    861 HD11 LEU A  59      13.298 -14.337 -36.108  1.00  0.00           H  
ATOM    862 HD12 LEU A  59      13.420 -12.589 -36.416  1.00  0.00           H  
ATOM    863 HD13 LEU A  59      13.254 -13.218 -34.759  1.00  0.00           H  
ATOM    864 HD21 LEU A  59      10.350 -12.540 -34.140  1.00  0.00           H  
ATOM    865 HD22 LEU A  59       9.859 -14.168 -34.609  1.00  0.00           H  
ATOM    866 HD23 LEU A  59      11.354 -13.883 -33.725  1.00  0.00           H  
ATOM    867  N   ILE A  60       7.902  -9.965 -36.499  1.00  0.40           N  
ATOM    868  CA  ILE A  60       7.195  -8.755 -36.756  1.00  0.40           C  
ATOM    869  C   ILE A  60       7.709  -7.561 -35.831  1.00  0.40           C  
ATOM    870  O   ILE A  60       7.898  -7.759 -34.603  1.00  0.40           O  
ATOM    871  CB  ILE A  60       5.656  -9.013 -36.568  1.00  0.40           C  
ATOM    872  CG1 ILE A  60       5.149 -10.000 -37.691  1.00  0.40           C  
ATOM    873  CG2 ILE A  60       4.836  -7.717 -36.534  1.00  0.40           C  
ATOM    874  CD1 ILE A  60       3.786 -10.594 -37.335  1.00  0.40           C  
ATOM    875  H   ILE A  60       7.532 -10.554 -35.767  1.00  0.00           H  
ATOM    876  HA  ILE A  60       7.397  -8.424 -37.774  1.00  0.00           H  
ATOM    877  HB  ILE A  60       5.386  -9.407 -35.589  1.00  0.00           H  
ATOM    878 HG13 ILE A  60       5.746 -10.883 -37.923  1.00  0.00           H  
ATOM    879 HG12 ILE A  60       5.102  -9.477 -38.645  1.00  0.00           H  
ATOM    880 HG21 ILE A  60       4.867  -7.062 -37.404  1.00  0.00           H  
ATOM    881 HG22 ILE A  60       3.814  -8.024 -36.309  1.00  0.00           H  
ATOM    882 HG23 ILE A  60       4.952  -7.048 -35.682  1.00  0.00           H  
ATOM    883 HD11 ILE A  60       3.750 -10.991 -36.321  1.00  0.00           H  
ATOM    884 HD12 ILE A  60       3.011  -9.838 -37.463  1.00  0.00           H  
ATOM    885 HD13 ILE A  60       3.497 -11.494 -37.877  1.00  0.00           H  
ATOM    886  N   SER A  61       7.750  -6.355 -36.449  1.00  0.44           N  
ATOM    887  CA  SER A  61       8.270  -5.147 -35.829  1.00  0.44           C  
ATOM    888  C   SER A  61       7.644  -3.819 -36.376  1.00  0.44           C  
ATOM    889  O   SER A  61       7.735  -2.849 -35.631  1.00  0.44           O  
ATOM    890  CB  SER A  61       9.814  -5.209 -36.005  1.00  0.44           C  
ATOM    891  OG  SER A  61      10.319  -4.868 -37.295  1.00  0.44           O  
ATOM    892  H   SER A  61       7.302  -6.376 -37.354  1.00  0.00           H  
ATOM    893  HA  SER A  61       8.078  -5.144 -34.756  1.00  0.00           H  
ATOM    894  HB3 SER A  61      10.152  -6.225 -35.803  1.00  0.00           H  
ATOM    895  HB2 SER A  61      10.324  -4.481 -35.373  1.00  0.00           H  
ATOM    896  HG  SER A  61       9.971  -5.541 -37.885  1.00  0.00           H  
ATOM    897  N   LYS A  62       6.927  -3.799 -37.539  1.00  0.41           N  
ATOM    898  CA  LYS A  62       6.435  -2.521 -38.044  1.00  0.41           C  
ATOM    899  C   LYS A  62       5.136  -2.040 -37.349  1.00  0.41           C  
ATOM    900  O   LYS A  62       4.936  -0.885 -37.093  1.00  0.41           O  
ATOM    901  CB  LYS A  62       6.225  -2.744 -39.615  1.00  0.41           C  
ATOM    902  CG  LYS A  62       5.598  -1.563 -40.372  1.00  0.41           C  
ATOM    903  CD  LYS A  62       5.814  -1.781 -41.831  1.00  0.41           C  
ATOM    904  CE  LYS A  62       5.429  -0.687 -42.742  1.00  0.41           C  
ATOM    905  NZ  LYS A  62       4.008  -0.517 -42.690  1.00  0.41           N1+
ATOM    906  H   LYS A  62       6.982  -4.615 -38.132  1.00  0.00           H  
ATOM    907  HA  LYS A  62       7.236  -1.791 -37.938  1.00  0.00           H  
ATOM    908  HB3 LYS A  62       5.617  -3.639 -39.746  1.00  0.00           H  
ATOM    909  HB2 LYS A  62       7.166  -3.050 -40.072  1.00  0.00           H  
ATOM    910  HG3 LYS A  62       5.891  -0.578 -40.010  1.00  0.00           H  
ATOM    911  HG2 LYS A  62       4.535  -1.678 -40.162  1.00  0.00           H  
ATOM    912  HD3 LYS A  62       5.435  -2.740 -42.184  1.00  0.00           H  
ATOM    913  HD2 LYS A  62       6.904  -1.779 -41.832  1.00  0.00           H  
ATOM    914  HE3 LYS A  62       5.555  -1.160 -43.717  1.00  0.00           H  
ATOM    915  HE2 LYS A  62       6.007   0.235 -42.687  1.00  0.00           H  
ATOM    916  HZ1 LYS A  62       3.670   0.078 -43.432  1.00  0.00           H  
ATOM    917  HZ2 LYS A  62       3.468  -1.358 -42.834  1.00  0.00           H  
ATOM    918  HZ3 LYS A  62       3.525  -0.026 -41.951  1.00  0.00           H  
ATOM    919  N   GLU A  63       4.288  -3.007 -37.013  1.00  0.65           N  
ATOM    920  CA  GLU A  63       2.969  -2.839 -36.466  1.00  0.65           C  
ATOM    921  C   GLU A  63       3.081  -2.331 -35.048  1.00  0.65           C  
ATOM    922  O   GLU A  63       4.081  -2.596 -34.383  1.00  0.65           O  
ATOM    923  CB  GLU A  63       2.134  -4.128 -36.675  1.00  0.65           C  
ATOM    924  CG  GLU A  63       1.774  -4.454 -38.123  1.00  0.65           C  
ATOM    925  CD  GLU A  63       0.929  -3.604 -38.925  1.00  0.65           C  
ATOM    926  OE1 GLU A  63       0.357  -2.604 -38.324  1.00  0.65           O  
ATOM    927  OE2 GLU A  63       0.847  -3.865 -40.130  1.00  0.65           O1-
ATOM    928  H   GLU A  63       4.608  -3.959 -37.113  1.00  0.00           H  
ATOM    929  HA  GLU A  63       2.480  -2.049 -37.035  1.00  0.00           H  
ATOM    930  HB3 GLU A  63       1.234  -4.088 -36.062  1.00  0.00           H  
ATOM    931  HB2 GLU A  63       2.568  -5.050 -36.289  1.00  0.00           H  
ATOM    932  HG3 GLU A  63       1.353  -5.456 -38.204  1.00  0.00           H  
ATOM    933  HG2 GLU A  63       2.786  -4.531 -38.522  1.00  0.00           H  
ATOM    934  N   SER A  64       2.062  -1.732 -34.526  1.00  0.77           N  
ATOM    935  CA  SER A  64       1.797  -1.270 -33.124  1.00  0.77           C  
ATOM    936  C   SER A  64       1.080  -2.408 -32.345  1.00  0.77           C  
ATOM    937  O   SER A  64       0.646  -3.333 -33.033  1.00  0.77           O  
ATOM    938  CB  SER A  64       1.134   0.059 -33.123  1.00  0.77           C  
ATOM    939  OG  SER A  64      -0.119   0.099 -33.730  1.00  0.77           O  
ATOM    940  H   SER A  64       1.224  -1.689 -35.087  1.00  0.00           H  
ATOM    941  HA  SER A  64       2.753  -1.264 -32.602  1.00  0.00           H  
ATOM    942  HB3 SER A  64       1.709   0.908 -33.492  1.00  0.00           H  
ATOM    943  HB2 SER A  64       0.961   0.288 -32.071  1.00  0.00           H  
ATOM    944  HG  SER A  64      -0.063   0.059 -34.687  1.00  0.00           H  
ATOM    945  N   TRP A  65       1.127  -2.389 -31.007  1.00  0.75           N  
ATOM    946  CA  TRP A  65       0.573  -3.458 -30.244  1.00  0.75           C  
ATOM    947  C   TRP A  65       0.074  -2.899 -29.000  1.00  0.75           C  
ATOM    948  O   TRP A  65       0.548  -1.883 -28.485  1.00  0.75           O  
ATOM    949  CB  TRP A  65       1.700  -4.465 -30.031  1.00  0.75           C  
ATOM    950  CG  TRP A  65       3.009  -3.973 -29.483  1.00  0.75           C  
ATOM    951  CD1 TRP A  65       3.318  -3.453 -28.326  1.00  0.75           C  
ATOM    952  CD2 TRP A  65       4.183  -3.913 -30.323  1.00  0.75           C  
ATOM    953  NE1 TRP A  65       4.707  -3.101 -28.341  1.00  0.75           N  
ATOM    954  CE2 TRP A  65       5.245  -3.352 -29.587  1.00  0.75           C  
ATOM    955  CE3 TRP A  65       4.373  -4.252 -31.670  1.00  0.75           C  
ATOM    956  CZ2 TRP A  65       6.507  -3.103 -30.124  1.00  0.75           C  
ATOM    957  CZ3 TRP A  65       5.682  -4.167 -32.210  1.00  0.75           C  
ATOM    958  CH2 TRP A  65       6.694  -3.547 -31.395  1.00  0.75           C  
ATOM    959  H   TRP A  65       1.456  -1.576 -30.505  1.00  0.00           H  
ATOM    960  HA  TRP A  65      -0.335  -3.821 -30.725  1.00  0.00           H  
ATOM    961  HB3 TRP A  65       1.834  -4.932 -31.007  1.00  0.00           H  
ATOM    962  HB2 TRP A  65       1.326  -5.320 -29.468  1.00  0.00           H  
ATOM    963  HD1 TRP A  65       2.692  -3.353 -27.452  1.00  0.00           H  
ATOM    964  HE1 TRP A  65       5.218  -2.701 -27.567  1.00  0.00           H  
ATOM    965  HE3 TRP A  65       3.575  -4.617 -32.299  1.00  0.00           H  
ATOM    966  HZ2 TRP A  65       7.298  -2.675 -29.527  1.00  0.00           H  
ATOM    967  HZ3 TRP A  65       5.958  -4.510 -33.197  1.00  0.00           H  
ATOM    968  HH2 TRP A  65       7.653  -3.519 -31.892  1.00  0.00           H  
ATOM    969  N   SER A  66      -0.811  -3.636 -28.319  1.00  0.77           N  
ATOM    970  CA  SER A  66      -1.446  -3.441 -27.033  1.00  0.77           C  
ATOM    971  C   SER A  66      -0.664  -4.215 -25.922  1.00  0.77           C  
ATOM    972  O   SER A  66      -0.432  -3.723 -24.823  1.00  0.77           O  
ATOM    973  CB  SER A  66      -2.917  -3.823 -27.138  1.00  0.77           C  
ATOM    974  OG  SER A  66      -3.135  -5.038 -27.835  1.00  0.77           O  
ATOM    975  H   SER A  66      -1.238  -4.434 -28.767  1.00  0.00           H  
ATOM    976  HA  SER A  66      -1.367  -2.388 -26.764  1.00  0.00           H  
ATOM    977  HB3 SER A  66      -3.351  -3.090 -27.817  1.00  0.00           H  
ATOM    978  HB2 SER A  66      -3.509  -3.761 -26.224  1.00  0.00           H  
ATOM    979  HG  SER A  66      -4.047  -5.017 -28.133  1.00  0.00           H  
ATOM    980  N   TYR A  67      -0.195  -5.428 -26.208  1.00  0.81           N  
ATOM    981  CA  TYR A  67       0.462  -6.334 -25.282  1.00  0.81           C  
ATOM    982  C   TYR A  67       1.178  -7.378 -26.179  1.00  0.81           C  
ATOM    983  O   TYR A  67       0.885  -7.444 -27.380  1.00  0.81           O  
ATOM    984  CB  TYR A  67      -0.702  -6.884 -24.376  1.00  0.81           C  
ATOM    985  CG  TYR A  67      -1.765  -7.759 -24.994  1.00  0.81           C  
ATOM    986  CD1 TYR A  67      -2.865  -7.197 -25.616  1.00  0.81           C  
ATOM    987  CD2 TYR A  67      -1.697  -9.186 -24.959  1.00  0.81           C  
ATOM    988  CE1 TYR A  67      -3.933  -8.023 -26.056  1.00  0.81           C  
ATOM    989  CE2 TYR A  67      -2.779 -10.036 -25.378  1.00  0.81           C  
ATOM    990  CZ  TYR A  67      -3.903  -9.398 -25.953  1.00  0.81           C  
ATOM    991  OH  TYR A  67      -4.959 -10.090 -26.411  1.00  0.81           O  
ATOM    992  H   TYR A  67      -0.312  -5.811 -27.136  1.00  0.00           H  
ATOM    993  HA  TYR A  67       1.191  -5.876 -24.614  1.00  0.00           H  
ATOM    994  HB3 TYR A  67      -1.264  -6.093 -23.880  1.00  0.00           H  
ATOM    995  HB2 TYR A  67      -0.284  -7.321 -23.470  1.00  0.00           H  
ATOM    996  HD1 TYR A  67      -2.900  -6.120 -25.540  1.00  0.00           H  
ATOM    997  HD2 TYR A  67      -0.809  -9.604 -24.510  1.00  0.00           H  
ATOM    998  HE1 TYR A  67      -4.767  -7.470 -26.461  1.00  0.00           H  
ATOM    999  HE2 TYR A  67      -2.766 -11.111 -25.280  1.00  0.00           H  
ATOM   1000  HH  TYR A  67      -5.628  -9.502 -26.769  1.00  0.00           H  
ATOM   1001  N   ILE A  68       2.145  -8.089 -25.576  1.00  0.82           N  
ATOM   1002  CA  ILE A  68       3.124  -8.838 -26.221  1.00  0.82           C  
ATOM   1003  C   ILE A  68       2.912 -10.237 -25.746  1.00  0.82           C  
ATOM   1004  O   ILE A  68       2.845 -10.445 -24.520  1.00  0.82           O  
ATOM   1005  CB  ILE A  68       4.649  -8.469 -25.929  1.00  0.82           C  
ATOM   1006  CG1 ILE A  68       4.947  -7.081 -26.470  1.00  0.82           C  
ATOM   1007  CG2 ILE A  68       5.738  -9.456 -26.224  1.00  0.82           C  
ATOM   1008  CD1 ILE A  68       6.151  -6.411 -25.739  1.00  0.82           C  
ATOM   1009  H   ILE A  68       2.216  -7.954 -24.578  1.00  0.00           H  
ATOM   1010  HA  ILE A  68       3.045  -8.871 -27.307  1.00  0.00           H  
ATOM   1011  HB  ILE A  68       4.708  -8.404 -24.843  1.00  0.00           H  
ATOM   1012 HG13 ILE A  68       4.072  -6.463 -26.269  1.00  0.00           H  
ATOM   1013 HG12 ILE A  68       5.273  -7.019 -27.508  1.00  0.00           H  
ATOM   1014 HG21 ILE A  68       5.624  -9.693 -27.281  1.00  0.00           H  
ATOM   1015 HG22 ILE A  68       6.738  -9.186 -25.885  1.00  0.00           H  
ATOM   1016 HG23 ILE A  68       5.655 -10.443 -25.771  1.00  0.00           H  
ATOM   1017 HD11 ILE A  68       6.441  -5.530 -26.312  1.00  0.00           H  
ATOM   1018 HD12 ILE A  68       5.922  -5.898 -24.805  1.00  0.00           H  
ATOM   1019 HD13 ILE A  68       6.976  -7.077 -25.487  1.00  0.00           H  
ATOM   1020  N   VAL A  69       2.769 -11.182 -26.623  1.00  0.84           N  
ATOM   1021  CA  VAL A  69       2.419 -12.561 -26.366  1.00  0.84           C  
ATOM   1022  C   VAL A  69       3.608 -13.453 -26.708  1.00  0.84           C  
ATOM   1023  O   VAL A  69       3.835 -13.658 -27.861  1.00  0.84           O  
ATOM   1024  CB  VAL A  69       1.145 -12.866 -27.178  1.00  0.84           C  
ATOM   1025  CG1 VAL A  69       0.750 -14.367 -27.261  1.00  0.84           C  
ATOM   1026  CG2 VAL A  69       0.024 -12.095 -26.521  1.00  0.84           C  
ATOM   1027  H   VAL A  69       2.858 -10.910 -27.591  1.00  0.00           H  
ATOM   1028  HA  VAL A  69       2.150 -12.724 -25.323  1.00  0.00           H  
ATOM   1029  HB  VAL A  69       1.425 -12.561 -28.186  1.00  0.00           H  
ATOM   1030 HG11 VAL A  69      -0.291 -14.511 -27.551  1.00  0.00           H  
ATOM   1031 HG12 VAL A  69       1.298 -14.958 -27.995  1.00  0.00           H  
ATOM   1032 HG13 VAL A  69       0.741 -14.987 -26.365  1.00  0.00           H  
ATOM   1033 HG21 VAL A  69      -0.022 -12.401 -25.476  1.00  0.00           H  
ATOM   1034 HG22 VAL A  69       0.210 -11.023 -26.458  1.00  0.00           H  
ATOM   1035 HG23 VAL A  69      -0.883 -12.343 -27.072  1.00  0.00           H  
ATOM   1036  N   GLU A  70       4.271 -13.961 -25.668  1.00  0.80           N  
ATOM   1037  CA  GLU A  70       5.206 -15.098 -25.706  1.00  0.80           C  
ATOM   1038  C   GLU A  70       4.444 -16.367 -25.385  1.00  0.80           C  
ATOM   1039  O   GLU A  70       3.432 -16.392 -24.670  1.00  0.80           O  
ATOM   1040  CB  GLU A  70       6.307 -14.767 -24.669  1.00  0.80           C  
ATOM   1041  CG  GLU A  70       7.702 -15.390 -24.942  1.00  0.80           C  
ATOM   1042  CD  GLU A  70       8.853 -14.868 -24.006  1.00  0.80           C  
ATOM   1043  OE1 GLU A  70       8.569 -14.559 -22.821  1.00  0.80           O  
ATOM   1044  OE2 GLU A  70      10.067 -14.846 -24.282  1.00  0.80           O1-
ATOM   1045  H   GLU A  70       3.859 -13.899 -24.748  1.00  0.00           H  
ATOM   1046  HA  GLU A  70       5.650 -15.268 -26.687  1.00  0.00           H  
ATOM   1047  HB3 GLU A  70       5.962 -15.068 -23.680  1.00  0.00           H  
ATOM   1048  HB2 GLU A  70       6.356 -13.694 -24.488  1.00  0.00           H  
ATOM   1049  HG3 GLU A  70       8.010 -15.331 -25.986  1.00  0.00           H  
ATOM   1050  HG2 GLU A  70       7.649 -16.449 -24.689  1.00  0.00           H  
ATOM   1051  N   LYS A  71       5.050 -17.506 -25.605  1.00  0.77           N  
ATOM   1052  CA  LYS A  71       4.797 -18.804 -24.928  1.00  0.77           C  
ATOM   1053  C   LYS A  71       5.488 -18.826 -23.546  1.00  0.77           C  
ATOM   1054  O   LYS A  71       6.516 -18.236 -23.416  1.00  0.77           O  
ATOM   1055  CB  LYS A  71       5.200 -19.969 -25.839  1.00  0.77           C  
ATOM   1056  CG  LYS A  71       4.398 -20.095 -27.153  1.00  0.77           C  
ATOM   1057  CD  LYS A  71       4.633 -21.391 -27.827  1.00  0.77           C  
ATOM   1058  CE  LYS A  71       4.212 -21.587 -29.358  1.00  0.77           C  
ATOM   1059  NZ  LYS A  71       4.226 -22.902 -29.841  1.00  0.77           N1+
ATOM   1060  H   LYS A  71       5.796 -17.456 -26.284  1.00  0.00           H  
ATOM   1061  HA  LYS A  71       3.717 -18.740 -24.797  1.00  0.00           H  
ATOM   1062  HB3 LYS A  71       5.131 -20.910 -25.294  1.00  0.00           H  
ATOM   1063  HB2 LYS A  71       6.283 -19.884 -25.930  1.00  0.00           H  
ATOM   1064  HG3 LYS A  71       4.735 -19.332 -27.854  1.00  0.00           H  
ATOM   1065  HG2 LYS A  71       3.337 -19.972 -26.935  1.00  0.00           H  
ATOM   1066  HD3 LYS A  71       4.126 -22.100 -27.173  1.00  0.00           H  
ATOM   1067  HD2 LYS A  71       5.704 -21.580 -27.765  1.00  0.00           H  
ATOM   1068  HE3 LYS A  71       4.934 -21.101 -30.015  1.00  0.00           H  
ATOM   1069  HE2 LYS A  71       3.204 -21.204 -29.516  1.00  0.00           H  
ATOM   1070  HZ1 LYS A  71       5.166 -23.269 -29.793  1.00  0.00           H  
ATOM   1071  HZ2 LYS A  71       3.536 -23.499 -29.406  1.00  0.00           H  
ATOM   1072  HZ3 LYS A  71       3.836 -22.794 -30.766  1.00  0.00           H  
ATOM   1073  N   PRO A  72       4.902 -19.507 -22.462  1.00  0.77           N  
ATOM   1074  CA  PRO A  72       5.630 -19.883 -21.262  1.00  0.77           C  
ATOM   1075  C   PRO A  72       6.993 -20.562 -21.563  1.00  0.77           C  
ATOM   1076  O   PRO A  72       7.956 -20.282 -20.931  1.00  0.77           O  
ATOM   1077  CB  PRO A  72       4.731 -20.803 -20.488  1.00  0.77           C  
ATOM   1078  CG  PRO A  72       3.335 -20.506 -21.083  1.00  0.77           C  
ATOM   1079  CD  PRO A  72       3.545 -19.977 -22.446  1.00  0.77           C  
ATOM   1080  HA  PRO A  72       5.771 -18.977 -20.672  1.00  0.00           H  
ATOM   1081  HB3 PRO A  72       4.802 -20.624 -19.415  1.00  0.00           H  
ATOM   1082  HB2 PRO A  72       5.011 -21.853 -20.576  1.00  0.00           H  
ATOM   1083  HG3 PRO A  72       2.949 -19.697 -20.462  1.00  0.00           H  
ATOM   1084  HG2 PRO A  72       2.564 -21.271 -20.995  1.00  0.00           H  
ATOM   1085  HD2 PRO A  72       3.398 -20.786 -23.161  1.00  0.00           H  
ATOM   1086  HD3 PRO A  72       2.895 -19.113 -22.587  1.00  0.00           H  
ATOM   1087  N   ASN A  73       7.050 -21.469 -22.565  1.00  0.70           N  
ATOM   1088  CA  ASN A  73       8.221 -22.123 -23.055  1.00  0.70           C  
ATOM   1089  C   ASN A  73       8.452 -21.606 -24.533  1.00  0.70           C  
ATOM   1090  O   ASN A  73       7.871 -22.155 -25.476  1.00  0.70           O  
ATOM   1091  CB  ASN A  73       8.092 -23.700 -22.957  1.00  0.70           C  
ATOM   1092  CG  ASN A  73       8.581 -24.235 -21.642  1.00  0.70           C  
ATOM   1093  OD1 ASN A  73       9.646 -23.908 -21.287  1.00  0.70           O  
ATOM   1094  ND2 ASN A  73       7.889 -25.181 -20.999  1.00  0.70           N  
ATOM   1095  H   ASN A  73       6.202 -21.556 -23.106  1.00  0.00           H  
ATOM   1096  HA  ASN A  73       9.045 -21.784 -22.427  1.00  0.00           H  
ATOM   1097  HB3 ASN A  73       8.725 -24.111 -23.744  1.00  0.00           H  
ATOM   1098  HB2 ASN A  73       7.076 -24.015 -23.196  1.00  0.00           H  
ATOM   1099 HD22 ASN A  73       8.325 -25.793 -20.325  1.00  0.00           H  
ATOM   1100 HD21 ASN A  73       6.975 -25.538 -21.238  1.00  0.00           H  
ATOM   1101  N   PRO A  74       9.193 -20.443 -24.704  1.00  0.72           N  
ATOM   1102  CA  PRO A  74       9.619 -20.108 -26.108  1.00  0.72           C  
ATOM   1103  C   PRO A  74      10.603 -21.128 -26.709  1.00  0.72           C  
ATOM   1104  O   PRO A  74      11.635 -21.489 -26.124  1.00  0.72           O  
ATOM   1105  CB  PRO A  74      10.352 -18.758 -25.823  1.00  0.72           C  
ATOM   1106  CG  PRO A  74      10.928 -18.793 -24.396  1.00  0.72           C  
ATOM   1107  CD  PRO A  74       9.877 -19.585 -23.702  1.00  0.72           C  
ATOM   1108  HA  PRO A  74       8.742 -20.005 -26.747  1.00  0.00           H  
ATOM   1109  HB3 PRO A  74       9.652 -17.928 -25.913  1.00  0.00           H  
ATOM   1110  HB2 PRO A  74      11.205 -18.661 -26.496  1.00  0.00           H  
ATOM   1111  HG3 PRO A  74      11.023 -17.792 -23.977  1.00  0.00           H  
ATOM   1112  HG2 PRO A  74      11.892 -19.300 -24.372  1.00  0.00           H  
ATOM   1113  HD2 PRO A  74      10.328 -20.270 -22.985  1.00  0.00           H  
ATOM   1114  HD3 PRO A  74       9.143 -18.954 -23.201  1.00  0.00           H  
ATOM   1115  N   GLU A  75      10.197 -21.693 -27.881  1.00  0.66           N  
ATOM   1116  CA  GLU A  75      10.917 -22.806 -28.535  1.00  0.66           C  
ATOM   1117  C   GLU A  75      12.248 -22.395 -29.214  1.00  0.66           C  
ATOM   1118  O   GLU A  75      13.163 -23.179 -29.158  1.00  0.66           O  
ATOM   1119  CB  GLU A  75       9.952 -23.561 -29.587  1.00  0.66           C  
ATOM   1120  CG  GLU A  75       8.643 -24.036 -28.892  1.00  0.66           C  
ATOM   1121  CD  GLU A  75       7.685 -24.878 -29.713  1.00  0.66           C  
ATOM   1122  OE1 GLU A  75       8.059 -25.722 -30.533  1.00  0.66           O  
ATOM   1123  OE2 GLU A  75       6.466 -24.689 -29.504  1.00  0.66           O1-
ATOM   1124  H   GLU A  75       9.329 -21.333 -28.252  1.00  0.00           H  
ATOM   1125  HA  GLU A  75      11.214 -23.588 -27.837  1.00  0.00           H  
ATOM   1126  HB3 GLU A  75      10.549 -24.383 -29.982  1.00  0.00           H  
ATOM   1127  HB2 GLU A  75       9.593 -22.997 -30.447  1.00  0.00           H  
ATOM   1128  HG3 GLU A  75       8.028 -23.208 -28.540  1.00  0.00           H  
ATOM   1129  HG2 GLU A  75       8.836 -24.592 -27.975  1.00  0.00           H  
ATOM   1130  N   ASN A  76      12.283 -21.187 -29.901  1.00  0.77           N  
ATOM   1131  CA  ASN A  76      13.457 -20.649 -30.557  1.00  0.77           C  
ATOM   1132  C   ASN A  76      13.841 -19.309 -29.803  1.00  0.77           C  
ATOM   1133  O   ASN A  76      12.941 -18.619 -29.385  1.00  0.77           O  
ATOM   1134  CB  ASN A  76      13.210 -20.303 -32.009  1.00  0.77           C  
ATOM   1135  CG  ASN A  76      13.134 -21.417 -32.967  1.00  0.77           C  
ATOM   1136  OD1 ASN A  76      12.081 -21.737 -33.554  1.00  0.77           O  
ATOM   1137  ND2 ASN A  76      14.268 -22.089 -33.196  1.00  0.77           N  
ATOM   1138  H   ASN A  76      11.570 -20.472 -29.886  1.00  0.00           H  
ATOM   1139  HA  ASN A  76      14.273 -21.370 -30.503  1.00  0.00           H  
ATOM   1140  HB3 ASN A  76      13.989 -19.683 -32.453  1.00  0.00           H  
ATOM   1141  HB2 ASN A  76      12.255 -19.779 -32.014  1.00  0.00           H  
ATOM   1142 HD22 ASN A  76      14.320 -22.734 -33.971  1.00  0.00           H  
ATOM   1143 HD21 ASN A  76      15.173 -21.794 -32.858  1.00  0.00           H  
ATOM   1144  N   GLY A  77      15.161 -19.036 -29.723  1.00  0.85           N  
ATOM   1145  CA  GLY A  77      15.621 -17.984 -28.784  1.00  0.85           C  
ATOM   1146  C   GLY A  77      16.998 -17.551 -29.310  1.00  0.85           C  
ATOM   1147  O   GLY A  77      17.103 -16.913 -30.372  1.00  0.85           O  
ATOM   1148  H   GLY A  77      15.746 -19.767 -30.105  1.00  0.00           H  
ATOM   1149  HA3 GLY A  77      15.604 -18.305 -27.743  1.00  0.00           H  
ATOM   1150  HA2 GLY A  77      15.073 -17.045 -28.863  1.00  0.00           H  
ATOM   1151  N   THR A  78      18.078 -17.835 -28.512  1.00  0.86           N  
ATOM   1152  CA  THR A  78      19.438 -17.391 -28.731  1.00  0.86           C  
ATOM   1153  C   THR A  78      20.213 -18.515 -29.375  1.00  0.86           C  
ATOM   1154  O   THR A  78      20.571 -19.516 -28.739  1.00  0.86           O  
ATOM   1155  CB  THR A  78      20.119 -16.880 -27.508  1.00  0.86           C  
ATOM   1156  OG1 THR A  78      20.004 -17.783 -26.435  1.00  0.86           O  
ATOM   1157  CG2 THR A  78      19.546 -15.447 -27.065  1.00  0.86           C  
ATOM   1158  H   THR A  78      17.887 -18.313 -27.643  1.00  0.00           H  
ATOM   1159  HA  THR A  78      19.417 -16.583 -29.462  1.00  0.00           H  
ATOM   1160  HB  THR A  78      21.205 -16.818 -27.579  1.00  0.00           H  
ATOM   1161  HG1 THR A  78      19.904 -18.646 -26.843  1.00  0.00           H  
ATOM   1162 HG21 THR A  78      18.513 -15.262 -27.358  1.00  0.00           H  
ATOM   1163 HG22 THR A  78      19.359 -15.427 -25.992  1.00  0.00           H  
ATOM   1164 HG23 THR A  78      20.302 -14.764 -27.453  1.00  0.00           H  
ATOM   1165  N   CYS A  79      20.253 -18.403 -30.729  1.00  0.88           N  
ATOM   1166  CA  CYS A  79      20.708 -19.391 -31.756  1.00  0.88           C  
ATOM   1167  C   CYS A  79      22.198 -19.505 -31.937  1.00  0.88           C  
ATOM   1168  O   CYS A  79      22.705 -20.458 -32.484  1.00  0.88           O  
ATOM   1169  CB  CYS A  79      19.870 -19.075 -33.004  1.00  0.88           C  
ATOM   1170  SG  CYS A  79      20.273 -17.491 -33.768  1.00  0.88           S  
ATOM   1171  H   CYS A  79      19.890 -17.546 -31.120  1.00  0.00           H  
ATOM   1172  HA  CYS A  79      20.272 -20.303 -31.348  1.00  0.00           H  
ATOM   1173  HB3 CYS A  79      18.810 -19.019 -32.756  1.00  0.00           H  
ATOM   1174  HB2 CYS A  79      20.005 -19.851 -33.758  1.00  0.00           H  
ATOM   1175  N   TYR A  80      22.896 -18.492 -31.402  1.00  0.88           N  
ATOM   1176  CA  TYR A  80      24.206 -18.865 -30.800  1.00  0.88           C  
ATOM   1177  C   TYR A  80      24.056 -18.721 -29.279  1.00  0.88           C  
ATOM   1178  O   TYR A  80      23.448 -17.632 -28.941  1.00  0.88           O  
ATOM   1179  CB  TYR A  80      25.319 -17.933 -31.408  1.00  0.88           C  
ATOM   1180  CG  TYR A  80      26.732 -18.338 -31.072  1.00  0.88           C  
ATOM   1181  CD1 TYR A  80      27.513 -18.917 -32.179  1.00  0.88           C  
ATOM   1182  CD2 TYR A  80      27.338 -18.083 -29.829  1.00  0.88           C  
ATOM   1183  CE1 TYR A  80      28.845 -19.296 -31.885  1.00  0.88           C  
ATOM   1184  CE2 TYR A  80      28.706 -18.415 -29.626  1.00  0.88           C  
ATOM   1185  CZ  TYR A  80      29.485 -18.985 -30.619  1.00  0.88           C  
ATOM   1186  OH  TYR A  80      30.811 -19.244 -30.493  1.00  0.88           O  
ATOM   1187  H   TYR A  80      22.507 -17.738 -30.853  1.00  0.00           H  
ATOM   1188  HA  TYR A  80      24.498 -19.903 -30.961  1.00  0.00           H  
ATOM   1189  HB3 TYR A  80      25.185 -16.934 -30.993  1.00  0.00           H  
ATOM   1190  HB2 TYR A  80      25.149 -17.791 -32.475  1.00  0.00           H  
ATOM   1191  HD1 TYR A  80      27.069 -19.106 -33.144  1.00  0.00           H  
ATOM   1192  HD2 TYR A  80      26.812 -17.825 -28.922  1.00  0.00           H  
ATOM   1193  HE1 TYR A  80      29.498 -19.645 -32.672  1.00  0.00           H  
ATOM   1194  HE2 TYR A  80      29.199 -18.299 -28.673  1.00  0.00           H  
ATOM   1195  HH  TYR A  80      31.245 -19.704 -31.215  1.00  0.00           H  
ATOM   1196  N   PRO A  81      24.582 -19.687 -28.481  1.00  0.87           N  
ATOM   1197  CA  PRO A  81      24.273 -19.636 -27.050  1.00  0.87           C  
ATOM   1198  C   PRO A  81      24.851 -18.440 -26.363  1.00  0.87           C  
ATOM   1199  O   PRO A  81      25.996 -18.092 -26.672  1.00  0.87           O  
ATOM   1200  CB  PRO A  81      24.663 -20.939 -26.422  1.00  0.87           C  
ATOM   1201  CG  PRO A  81      25.573 -21.538 -27.440  1.00  0.87           C  
ATOM   1202  CD  PRO A  81      25.159 -21.016 -28.790  1.00  0.87           C  
ATOM   1203  HA  PRO A  81      23.190 -19.671 -26.931  1.00  0.00           H  
ATOM   1204  HB3 PRO A  81      23.762 -21.516 -26.218  1.00  0.00           H  
ATOM   1205  HB2 PRO A  81      25.218 -20.861 -25.488  1.00  0.00           H  
ATOM   1206  HG3 PRO A  81      25.752 -22.611 -27.372  1.00  0.00           H  
ATOM   1207  HG2 PRO A  81      26.530 -21.049 -27.258  1.00  0.00           H  
ATOM   1208  HD2 PRO A  81      25.947 -20.923 -29.537  1.00  0.00           H  
ATOM   1209  HD3 PRO A  81      24.336 -21.645 -29.128  1.00  0.00           H  
ATOM   1210  N   GLY A  82      24.109 -17.798 -25.519  1.00  0.89           N  
ATOM   1211  CA  GLY A  82      24.489 -16.641 -24.705  1.00  0.89           C  
ATOM   1212  C   GLY A  82      23.284 -16.234 -23.775  1.00  0.89           C  
ATOM   1213  O   GLY A  82      22.349 -17.016 -23.567  1.00  0.89           O  
ATOM   1214  H   GLY A  82      23.157 -18.129 -25.453  1.00  0.00           H  
ATOM   1215  HA3 GLY A  82      24.869 -15.830 -25.326  1.00  0.00           H  
ATOM   1216  HA2 GLY A  82      25.342 -16.961 -24.106  1.00  0.00           H  
ATOM   1217  N   HIS A  83      23.302 -15.024 -23.295  1.00  0.83           N  
ATOM   1218  CA  HIS A  83      22.227 -14.381 -22.506  1.00  0.83           C  
ATOM   1219  C   HIS A  83      22.388 -12.823 -22.519  1.00  0.83           C  
ATOM   1220  O   HIS A  83      23.545 -12.300 -22.644  1.00  0.83           O  
ATOM   1221  CB  HIS A  83      22.259 -14.924 -21.044  1.00  0.83           C  
ATOM   1222  CG  HIS A  83      23.524 -14.654 -20.257  1.00  0.83           C  
ATOM   1223  ND1 HIS A  83      24.671 -15.451 -20.213  1.00  0.83           N  
ATOM   1224  CD2 HIS A  83      23.805 -13.639 -19.371  1.00  0.83           C  
ATOM   1225  CE1 HIS A  83      25.517 -14.996 -19.292  1.00  0.83           C  
ATOM   1226  NE2 HIS A  83      25.104 -13.814 -18.784  1.00  0.83           N  
ATOM   1227  H   HIS A  83      24.122 -14.438 -23.368  1.00  0.00           H  
ATOM   1228  HA  HIS A  83      21.314 -14.708 -23.002  1.00  0.00           H  
ATOM   1229  HB3 HIS A  83      22.242 -16.013 -21.068  1.00  0.00           H  
ATOM   1230  HB2 HIS A  83      21.448 -14.568 -20.409  1.00  0.00           H  
ATOM   1231  HD1 HIS A  83      24.783 -16.332 -20.695  1.00  0.00           H  
ATOM   1232  HD2 HIS A  83      23.115 -12.848 -19.115  1.00  0.00           H  
ATOM   1233  HE1 HIS A  83      26.490 -15.454 -19.190  1.00  0.00           H  
ATOM   1234  N   PHE A  84      21.237 -12.181 -22.339  1.00  0.87           N  
ATOM   1235  CA  PHE A  84      21.115 -10.725 -22.192  1.00  0.87           C  
ATOM   1236  C   PHE A  84      21.604 -10.251 -20.803  1.00  0.87           C  
ATOM   1237  O   PHE A  84      21.186 -10.830 -19.809  1.00  0.87           O  
ATOM   1238  CB  PHE A  84      19.666 -10.248 -22.587  1.00  0.87           C  
ATOM   1239  CG  PHE A  84      19.497  -9.865 -24.091  1.00  0.87           C  
ATOM   1240  CD1 PHE A  84      20.114  -8.685 -24.468  1.00  0.87           C  
ATOM   1241  CD2 PHE A  84      18.983 -10.679 -25.105  1.00  0.87           C  
ATOM   1242  CE1 PHE A  84      20.141  -8.199 -25.792  1.00  0.87           C  
ATOM   1243  CE2 PHE A  84      19.065 -10.298 -26.442  1.00  0.87           C  
ATOM   1244  CZ  PHE A  84      19.623  -9.078 -26.745  1.00  0.87           C  
ATOM   1245  H   PHE A  84      20.365 -12.661 -22.514  1.00  0.00           H  
ATOM   1246  HA  PHE A  84      21.738 -10.352 -23.005  1.00  0.00           H  
ATOM   1247  HB3 PHE A  84      19.357  -9.351 -22.050  1.00  0.00           H  
ATOM   1248  HB2 PHE A  84      18.891 -10.954 -22.286  1.00  0.00           H  
ATOM   1249  HD1 PHE A  84      20.461  -8.042 -23.673  1.00  0.00           H  
ATOM   1250  HD2 PHE A  84      18.660 -11.705 -25.009  1.00  0.00           H  
ATOM   1251  HE1 PHE A  84      20.513  -7.233 -26.098  1.00  0.00           H  
ATOM   1252  HE2 PHE A  84      18.835 -11.102 -27.126  1.00  0.00           H  
ATOM   1253  HZ  PHE A  84      19.811  -8.921 -27.797  1.00  0.00           H  
ATOM   1254  N   ALA A  85      22.371  -9.157 -20.794  1.00  0.90           N  
ATOM   1255  CA  ALA A  85      22.648  -8.438 -19.566  1.00  0.90           C  
ATOM   1256  C   ALA A  85      21.366  -7.632 -19.232  1.00  0.90           C  
ATOM   1257  O   ALA A  85      20.757  -7.048 -20.158  1.00  0.90           O  
ATOM   1258  CB  ALA A  85      23.858  -7.513 -19.499  1.00  0.90           C  
ATOM   1259  H   ALA A  85      22.626  -8.746 -21.680  1.00  0.00           H  
ATOM   1260  HA  ALA A  85      22.731  -9.081 -18.691  1.00  0.00           H  
ATOM   1261  HB1 ALA A  85      24.019  -6.977 -18.563  1.00  0.00           H  
ATOM   1262  HB2 ALA A  85      24.798  -8.059 -19.575  1.00  0.00           H  
ATOM   1263  HB3 ALA A  85      23.855  -6.687 -20.210  1.00  0.00           H  
ATOM   1264  N   ASP A  86      21.053  -7.566 -17.915  1.00  0.89           N  
ATOM   1265  CA  ASP A  86      19.973  -6.774 -17.268  1.00  0.89           C  
ATOM   1266  C   ASP A  86      18.597  -7.152 -17.962  1.00  0.89           C  
ATOM   1267  O   ASP A  86      17.837  -6.299 -18.348  1.00  0.89           O  
ATOM   1268  CB  ASP A  86      20.175  -5.278 -17.163  1.00  0.89           C  
ATOM   1269  CG  ASP A  86      21.534  -4.847 -16.654  1.00  0.89           C  
ATOM   1270  OD1 ASP A  86      21.851  -5.280 -15.528  1.00  0.89           O  
ATOM   1271  OD2 ASP A  86      22.227  -4.089 -17.387  1.00  0.89           O1-
ATOM   1272  H   ASP A  86      21.582  -8.153 -17.287  1.00  0.00           H  
ATOM   1273  HA  ASP A  86      19.979  -7.140 -16.242  1.00  0.00           H  
ATOM   1274  HB3 ASP A  86      19.432  -4.831 -16.502  1.00  0.00           H  
ATOM   1275  HB2 ASP A  86      20.070  -4.812 -18.142  1.00  0.00           H  
ATOM   1276  N   TYR A  87      18.292  -8.460 -18.155  1.00  0.87           N  
ATOM   1277  CA  TYR A  87      17.247  -8.879 -19.037  1.00  0.87           C  
ATOM   1278  C   TYR A  87      15.860  -8.425 -18.618  1.00  0.87           C  
ATOM   1279  O   TYR A  87      15.128  -7.923 -19.430  1.00  0.87           O  
ATOM   1280  CB  TYR A  87      17.313 -10.399 -19.358  1.00  0.87           C  
ATOM   1281  CG  TYR A  87      16.190 -10.949 -20.331  1.00  0.87           C  
ATOM   1282  CD1 TYR A  87      15.793 -10.149 -21.392  1.00  0.87           C  
ATOM   1283  CD2 TYR A  87      15.862 -12.284 -20.278  1.00  0.87           C  
ATOM   1284  CE1 TYR A  87      15.025 -10.783 -22.374  1.00  0.87           C  
ATOM   1285  CE2 TYR A  87      15.094 -12.877 -21.308  1.00  0.87           C  
ATOM   1286  CZ  TYR A  87      14.653 -12.094 -22.370  1.00  0.87           C  
ATOM   1287  OH  TYR A  87      13.886 -12.600 -23.389  1.00  0.87           O  
ATOM   1288  H   TYR A  87      18.770  -9.218 -17.690  1.00  0.00           H  
ATOM   1289  HA  TYR A  87      17.542  -8.345 -19.941  1.00  0.00           H  
ATOM   1290  HB3 TYR A  87      17.190 -11.129 -18.559  1.00  0.00           H  
ATOM   1291  HB2 TYR A  87      18.255 -10.641 -19.850  1.00  0.00           H  
ATOM   1292  HD1 TYR A  87      16.099  -9.117 -21.488  1.00  0.00           H  
ATOM   1293  HD2 TYR A  87      16.316 -12.946 -19.557  1.00  0.00           H  
ATOM   1294  HE1 TYR A  87      14.635 -10.154 -23.159  1.00  0.00           H  
ATOM   1295  HE2 TYR A  87      14.794 -13.908 -21.428  1.00  0.00           H  
ATOM   1296  HH  TYR A  87      13.509 -13.464 -23.209  1.00  0.00           H  
ATOM   1297  N   GLU A  88      15.549  -8.649 -17.321  1.00  0.81           N  
ATOM   1298  CA  GLU A  88      14.358  -8.320 -16.673  1.00  0.81           C  
ATOM   1299  C   GLU A  88      14.056  -6.782 -16.674  1.00  0.81           C  
ATOM   1300  O   GLU A  88      12.862  -6.417 -16.645  1.00  0.81           O  
ATOM   1301  CB  GLU A  88      14.504  -8.815 -15.170  1.00  0.81           C  
ATOM   1302  CG  GLU A  88      14.546 -10.352 -14.971  1.00  0.81           C  
ATOM   1303  CD  GLU A  88      15.770 -11.189 -15.460  1.00  0.81           C  
ATOM   1304  OE1 GLU A  88      16.848 -10.537 -15.546  1.00  0.81           O  
ATOM   1305  OE2 GLU A  88      15.643 -12.400 -15.836  1.00  0.81           O1-
ATOM   1306  H   GLU A  88      16.141  -9.202 -16.718  1.00  0.00           H  
ATOM   1307  HA  GLU A  88      13.489  -8.723 -17.193  1.00  0.00           H  
ATOM   1308  HB3 GLU A  88      13.716  -8.273 -14.647  1.00  0.00           H  
ATOM   1309  HB2 GLU A  88      15.395  -8.451 -14.659  1.00  0.00           H  
ATOM   1310  HG3 GLU A  88      13.627 -10.883 -15.218  1.00  0.00           H  
ATOM   1311  HG2 GLU A  88      14.757 -10.270 -13.905  1.00  0.00           H  
ATOM   1312  N   GLU A  89      15.101  -5.872 -16.756  1.00  0.79           N  
ATOM   1313  CA  GLU A  89      14.960  -4.415 -17.046  1.00  0.79           C  
ATOM   1314  C   GLU A  89      14.625  -4.073 -18.525  1.00  0.79           C  
ATOM   1315  O   GLU A  89      13.792  -3.163 -18.781  1.00  0.79           O  
ATOM   1316  CB  GLU A  89      16.281  -3.776 -16.628  1.00  0.79           C  
ATOM   1317  CG  GLU A  89      16.526  -3.784 -15.096  1.00  0.79           C  
ATOM   1318  CD  GLU A  89      15.792  -2.608 -14.373  1.00  0.79           C  
ATOM   1319  OE1 GLU A  89      15.303  -1.644 -15.047  1.00  0.79           O  
ATOM   1320  OE2 GLU A  89      15.609  -2.744 -13.150  1.00  0.79           O1-
ATOM   1321  H   GLU A  89      16.061  -6.186 -16.732  1.00  0.00           H  
ATOM   1322  HA  GLU A  89      14.118  -4.029 -16.471  1.00  0.00           H  
ATOM   1323  HB3 GLU A  89      16.337  -2.755 -17.006  1.00  0.00           H  
ATOM   1324  HB2 GLU A  89      17.108  -4.385 -16.994  1.00  0.00           H  
ATOM   1325  HG3 GLU A  89      17.580  -3.567 -14.926  1.00  0.00           H  
ATOM   1326  HG2 GLU A  89      16.288  -4.710 -14.574  1.00  0.00           H  
ATOM   1327  N   LEU A  90      15.244  -4.799 -19.530  1.00  0.88           N  
ATOM   1328  CA  LEU A  90      14.920  -4.767 -20.977  1.00  0.88           C  
ATOM   1329  C   LEU A  90      13.458  -5.082 -21.237  1.00  0.88           C  
ATOM   1330  O   LEU A  90      12.833  -4.474 -22.115  1.00  0.88           O  
ATOM   1331  CB  LEU A  90      15.939  -5.690 -21.723  1.00  0.88           C  
ATOM   1332  CG  LEU A  90      15.838  -5.787 -23.225  1.00  0.88           C  
ATOM   1333  CD1 LEU A  90      16.096  -4.489 -23.866  1.00  0.88           C  
ATOM   1334  CD2 LEU A  90      16.632  -6.847 -23.924  1.00  0.88           C  
ATOM   1335  H   LEU A  90      15.744  -5.640 -19.280  1.00  0.00           H  
ATOM   1336  HA  LEU A  90      14.922  -3.724 -21.291  1.00  0.00           H  
ATOM   1337  HB3 LEU A  90      15.872  -6.714 -21.356  1.00  0.00           H  
ATOM   1338  HB2 LEU A  90      16.873  -5.233 -21.398  1.00  0.00           H  
ATOM   1339  HG  LEU A  90      14.794  -6.017 -23.434  1.00  0.00           H  
ATOM   1340 HD11 LEU A  90      15.875  -4.367 -24.925  1.00  0.00           H  
ATOM   1341 HD12 LEU A  90      15.417  -3.771 -23.406  1.00  0.00           H  
ATOM   1342 HD13 LEU A  90      17.110  -4.119 -23.715  1.00  0.00           H  
ATOM   1343 HD21 LEU A  90      15.979  -7.661 -24.239  1.00  0.00           H  
ATOM   1344 HD22 LEU A  90      17.082  -6.491 -24.850  1.00  0.00           H  
ATOM   1345 HD23 LEU A  90      17.487  -7.187 -23.342  1.00  0.00           H  
ATOM   1346  N   ARG A  91      12.890  -5.973 -20.443  1.00  0.76           N  
ATOM   1347  CA  ARG A  91      11.520  -6.443 -20.507  1.00  0.76           C  
ATOM   1348  C   ARG A  91      10.579  -5.404 -19.769  1.00  0.76           C  
ATOM   1349  O   ARG A  91       9.340  -5.473 -19.984  1.00  0.76           O  
ATOM   1350  CB  ARG A  91      11.322  -7.908 -19.888  1.00  0.76           C  
ATOM   1351  CG  ARG A  91      12.159  -9.000 -20.552  1.00  0.76           C  
ATOM   1352  CD  ARG A  91      12.114 -10.442 -19.898  1.00  0.76           C  
ATOM   1353  NE  ARG A  91      10.786 -11.050 -19.998  1.00  0.76           N  
ATOM   1354  CZ  ARG A  91      10.399 -12.053 -20.811  1.00  0.76           C  
ATOM   1355  NH1 ARG A  91      11.150 -12.655 -21.729  1.00  0.76           N  
ATOM   1356  NH2 ARG A  91       9.175 -12.478 -20.724  1.00  0.76           N1+
ATOM   1357  H   ARG A  91      13.405  -6.527 -19.775  1.00  0.00           H  
ATOM   1358  HA  ARG A  91      11.127  -6.534 -21.520  1.00  0.00           H  
ATOM   1359  HB3 ARG A  91      10.266  -8.146 -20.012  1.00  0.00           H  
ATOM   1360  HB2 ARG A  91      11.564  -7.717 -18.843  1.00  0.00           H  
ATOM   1361  HG3 ARG A  91      13.189  -8.738 -20.795  1.00  0.00           H  
ATOM   1362  HG2 ARG A  91      11.778  -9.129 -21.564  1.00  0.00           H  
ATOM   1363  HD3 ARG A  91      12.346 -10.282 -18.845  1.00  0.00           H  
ATOM   1364  HD2 ARG A  91      12.870 -11.171 -20.191  1.00  0.00           H  
ATOM   1365  HE  ARG A  91      10.139 -10.624 -19.350  1.00  0.00           H  
ATOM   1366 HH12 ARG A  91      10.768 -13.347 -22.357  1.00  0.00           H  
ATOM   1367 HH11 ARG A  91      12.073 -12.328 -21.978  1.00  0.00           H  
ATOM   1368 HH22 ARG A  91       8.807 -13.168 -21.364  1.00  0.00           H  
ATOM   1369 HH21 ARG A  91       8.536 -12.260 -19.972  1.00  0.00           H  
ATOM   1370  N   GLU A  92      11.182  -4.494 -18.972  1.00  0.70           N  
ATOM   1371  CA  GLU A  92      10.398  -3.454 -18.366  1.00  0.70           C  
ATOM   1372  C   GLU A  92      10.374  -2.246 -19.364  1.00  0.70           C  
ATOM   1373  O   GLU A  92       9.317  -1.648 -19.607  1.00  0.70           O  
ATOM   1374  CB  GLU A  92      11.141  -3.038 -17.028  1.00  0.70           C  
ATOM   1375  CG  GLU A  92      10.371  -2.121 -15.989  1.00  0.70           C  
ATOM   1376  CD  GLU A  92       9.256  -2.828 -15.203  1.00  0.70           C  
ATOM   1377  OE1 GLU A  92       8.784  -2.105 -14.320  1.00  0.70           O  
ATOM   1378  OE2 GLU A  92       8.968  -4.059 -15.381  1.00  0.70           O1-
ATOM   1379  H   GLU A  92      12.179  -4.519 -18.816  1.00  0.00           H  
ATOM   1380  HA  GLU A  92       9.370  -3.794 -18.242  1.00  0.00           H  
ATOM   1381  HB3 GLU A  92      12.046  -2.601 -17.451  1.00  0.00           H  
ATOM   1382  HB2 GLU A  92      11.438  -3.921 -16.463  1.00  0.00           H  
ATOM   1383  HG3 GLU A  92       9.933  -1.235 -16.449  1.00  0.00           H  
ATOM   1384  HG2 GLU A  92      11.132  -1.808 -15.275  1.00  0.00           H  
ATOM   1385  N   GLN A  93      11.548  -1.950 -19.955  1.00  0.76           N  
ATOM   1386  CA  GLN A  93      11.701  -0.966 -21.045  1.00  0.76           C  
ATOM   1387  C   GLN A  93      10.734  -1.377 -22.229  1.00  0.76           C  
ATOM   1388  O   GLN A  93       9.879  -0.550 -22.610  1.00  0.76           O  
ATOM   1389  CB  GLN A  93      13.154  -0.932 -21.590  1.00  0.76           C  
ATOM   1390  CG  GLN A  93      14.261  -0.326 -20.666  1.00  0.76           C  
ATOM   1391  CD  GLN A  93      14.155   1.149 -20.178  1.00  0.76           C  
ATOM   1392  OE1 GLN A  93      13.362   1.964 -20.665  1.00  0.76           O  
ATOM   1393  NE2 GLN A  93      15.127   1.525 -19.412  1.00  0.76           N  
ATOM   1394  H   GLN A  93      12.268  -2.652 -19.862  1.00  0.00           H  
ATOM   1395  HA  GLN A  93      11.363  -0.009 -20.648  1.00  0.00           H  
ATOM   1396  HB3 GLN A  93      13.209  -0.227 -22.419  1.00  0.00           H  
ATOM   1397  HB2 GLN A  93      13.537  -1.839 -22.058  1.00  0.00           H  
ATOM   1398  HG3 GLN A  93      15.285  -0.439 -21.022  1.00  0.00           H  
ATOM   1399  HG2 GLN A  93      14.354  -0.985 -19.803  1.00  0.00           H  
ATOM   1400 HE22 GLN A  93      15.062   2.284 -18.748  1.00  0.00           H  
ATOM   1401 HE21 GLN A  93      15.760   0.885 -18.954  1.00  0.00           H  
ATOM   1402  N   LEU A  94      10.738  -2.667 -22.689  1.00  0.81           N  
ATOM   1403  CA  LEU A  94       9.737  -3.243 -23.667  1.00  0.81           C  
ATOM   1404  C   LEU A  94       8.245  -3.146 -23.278  1.00  0.81           C  
ATOM   1405  O   LEU A  94       7.395  -2.801 -24.073  1.00  0.81           O  
ATOM   1406  CB  LEU A  94      10.104  -4.665 -24.050  1.00  0.81           C  
ATOM   1407  CG  LEU A  94      11.444  -4.688 -24.931  1.00  0.81           C  
ATOM   1408  CD1 LEU A  94      12.137  -6.003 -24.955  1.00  0.81           C  
ATOM   1409  CD2 LEU A  94      10.981  -4.351 -26.297  1.00  0.81           C  
ATOM   1410  H   LEU A  94      11.502  -3.222 -22.331  1.00  0.00           H  
ATOM   1411  HA  LEU A  94       9.738  -2.714 -24.619  1.00  0.00           H  
ATOM   1412  HB3 LEU A  94       9.316  -5.329 -24.405  1.00  0.00           H  
ATOM   1413  HB2 LEU A  94      10.267  -5.155 -23.091  1.00  0.00           H  
ATOM   1414  HG  LEU A  94      12.126  -3.956 -24.499  1.00  0.00           H  
ATOM   1415 HD11 LEU A  94      11.831  -6.706 -25.730  1.00  0.00           H  
ATOM   1416 HD12 LEU A  94      13.213  -5.850 -25.040  1.00  0.00           H  
ATOM   1417 HD13 LEU A  94      11.949  -6.464 -23.986  1.00  0.00           H  
ATOM   1418 HD21 LEU A  94      10.024  -4.790 -26.577  1.00  0.00           H  
ATOM   1419 HD22 LEU A  94      10.830  -3.281 -26.441  1.00  0.00           H  
ATOM   1420 HD23 LEU A  94      11.744  -4.657 -27.013  1.00  0.00           H  
ATOM   1421  N   SER A  95       8.004  -3.264 -21.930  1.00  0.74           N  
ATOM   1422  CA  SER A  95       6.596  -3.151 -21.530  1.00  0.74           C  
ATOM   1423  C   SER A  95       6.065  -1.708 -21.437  1.00  0.74           C  
ATOM   1424  O   SER A  95       4.887  -1.499 -21.164  1.00  0.74           O  
ATOM   1425  CB  SER A  95       6.362  -3.720 -20.146  1.00  0.74           C  
ATOM   1426  OG  SER A  95       6.570  -5.103 -20.277  1.00  0.74           O  
ATOM   1427  H   SER A  95       8.714  -3.352 -21.218  1.00  0.00           H  
ATOM   1428  HA  SER A  95       5.803  -3.489 -22.196  1.00  0.00           H  
ATOM   1429  HB3 SER A  95       5.325  -3.657 -19.815  1.00  0.00           H  
ATOM   1430  HB2 SER A  95       7.084  -3.350 -19.419  1.00  0.00           H  
ATOM   1431  HG  SER A  95       7.488  -5.352 -20.152  1.00  0.00           H  
ATOM   1432  N   SER A  96       6.976  -0.750 -21.608  1.00  0.68           N  
ATOM   1433  CA  SER A  96       6.682   0.701 -21.673  1.00  0.68           C  
ATOM   1434  C   SER A  96       6.426   1.267 -23.131  1.00  0.68           C  
ATOM   1435  O   SER A  96       6.237   2.510 -23.216  1.00  0.68           O  
ATOM   1436  CB  SER A  96       7.812   1.485 -20.991  1.00  0.68           C  
ATOM   1437  OG  SER A  96       8.947   1.767 -21.904  1.00  0.68           O  
ATOM   1438  H   SER A  96       7.940  -1.039 -21.702  1.00  0.00           H  
ATOM   1439  HA  SER A  96       5.760   0.866 -21.115  1.00  0.00           H  
ATOM   1440  HB3 SER A  96       8.202   1.139 -20.035  1.00  0.00           H  
ATOM   1441  HB2 SER A  96       7.391   2.473 -20.803  1.00  0.00           H  
ATOM   1442  HG  SER A  96       9.223   0.901 -22.212  1.00  0.00           H  
ATOM   1443  N   VAL A  97       6.653   0.443 -24.170  1.00  0.74           N  
ATOM   1444  CA  VAL A  97       6.879   0.770 -25.563  1.00  0.74           C  
ATOM   1445  C   VAL A  97       5.680   0.156 -26.386  1.00  0.74           C  
ATOM   1446  O   VAL A  97       5.407  -1.029 -26.391  1.00  0.74           O  
ATOM   1447  CB  VAL A  97       8.237   0.222 -26.092  1.00  0.74           C  
ATOM   1448  CG1 VAL A  97       8.419   0.137 -27.611  1.00  0.74           C  
ATOM   1449  CG2 VAL A  97       9.331   1.114 -25.574  1.00  0.74           C  
ATOM   1450  H   VAL A  97       6.824  -0.530 -23.959  1.00  0.00           H  
ATOM   1451  HA  VAL A  97       6.900   1.857 -25.481  1.00  0.00           H  
ATOM   1452  HB  VAL A  97       8.410  -0.791 -25.729  1.00  0.00           H  
ATOM   1453 HG11 VAL A  97       7.582  -0.366 -28.096  1.00  0.00           H  
ATOM   1454 HG12 VAL A  97       8.416   1.139 -28.041  1.00  0.00           H  
ATOM   1455 HG13 VAL A  97       9.242  -0.517 -27.900  1.00  0.00           H  
ATOM   1456 HG21 VAL A  97       9.332   1.228 -24.491  1.00  0.00           H  
ATOM   1457 HG22 VAL A  97      10.262   0.580 -25.766  1.00  0.00           H  
ATOM   1458 HG23 VAL A  97       9.335   2.105 -26.026  1.00  0.00           H  
ATOM   1459  N   SER A  98       4.844   1.027 -27.113  1.00  0.75           N  
ATOM   1460  CA  SER A  98       3.659   0.602 -27.878  1.00  0.75           C  
ATOM   1461  C   SER A  98       4.026   0.083 -29.305  1.00  0.75           C  
ATOM   1462  O   SER A  98       3.159  -0.593 -29.938  1.00  0.75           O  
ATOM   1463  CB  SER A  98       2.653   1.717 -27.796  1.00  0.75           C  
ATOM   1464  OG  SER A  98       3.138   2.805 -28.448  1.00  0.75           O  
ATOM   1465  H   SER A  98       4.971   2.029 -27.111  1.00  0.00           H  
ATOM   1466  HA  SER A  98       3.188  -0.228 -27.353  1.00  0.00           H  
ATOM   1467  HB3 SER A  98       2.387   1.780 -26.741  1.00  0.00           H  
ATOM   1468  HB2 SER A  98       1.782   1.365 -28.347  1.00  0.00           H  
ATOM   1469  HG  SER A  98       3.488   3.455 -27.834  1.00  0.00           H  
ATOM   1470  N   SER A  99       5.245   0.395 -29.760  1.00  0.75           N  
ATOM   1471  CA  SER A  99       5.696   0.276 -31.128  1.00  0.75           C  
ATOM   1472  C   SER A  99       7.106   0.847 -31.145  1.00  0.75           C  
ATOM   1473  O   SER A  99       7.499   1.612 -30.247  1.00  0.75           O  
ATOM   1474  CB  SER A  99       4.791   1.157 -32.067  1.00  0.75           C  
ATOM   1475  OG  SER A  99       5.311   1.207 -33.400  1.00  0.75           O  
ATOM   1476  H   SER A  99       5.974   0.844 -29.224  1.00  0.00           H  
ATOM   1477  HA  SER A  99       5.630  -0.785 -31.369  1.00  0.00           H  
ATOM   1478  HB3 SER A  99       4.602   2.158 -31.679  1.00  0.00           H  
ATOM   1479  HB2 SER A  99       3.803   0.719 -32.199  1.00  0.00           H  
ATOM   1480  HG  SER A  99       5.561   0.316 -33.656  1.00  0.00           H  
ATOM   1481  N   PHE A 100       7.921   0.479 -32.194  1.00  0.77           N  
ATOM   1482  CA  PHE A 100       9.108   1.172 -32.538  1.00  0.77           C  
ATOM   1483  C   PHE A 100       9.249   1.128 -34.053  1.00  0.77           C  
ATOM   1484  O   PHE A 100       8.637   0.122 -34.662  1.00  0.77           O  
ATOM   1485  CB  PHE A 100      10.306   0.508 -31.802  1.00  0.77           C  
ATOM   1486  CG  PHE A 100      10.362  -1.036 -31.803  1.00  0.77           C  
ATOM   1487  CD1 PHE A 100      10.549  -1.673 -33.059  1.00  0.77           C  
ATOM   1488  CD2 PHE A 100      10.521  -1.689 -30.622  1.00  0.77           C  
ATOM   1489  CE1 PHE A 100      10.999  -3.013 -32.965  1.00  0.77           C  
ATOM   1490  CE2 PHE A 100      10.861  -2.973 -30.595  1.00  0.77           C  
ATOM   1491  CZ  PHE A 100      11.119  -3.629 -31.751  1.00  0.77           C  
ATOM   1492  H   PHE A 100       7.466  -0.118 -32.869  1.00  0.00           H  
ATOM   1493  HA  PHE A 100       9.038   2.211 -32.214  1.00  0.00           H  
ATOM   1494  HB3 PHE A 100      10.253   0.814 -30.757  1.00  0.00           H  
ATOM   1495  HB2 PHE A 100      11.301   0.836 -32.104  1.00  0.00           H  
ATOM   1496  HD1 PHE A 100      10.590  -1.116 -33.983  1.00  0.00           H  
ATOM   1497  HD2 PHE A 100      10.222  -1.302 -29.658  1.00  0.00           H  
ATOM   1498  HE1 PHE A 100      11.194  -3.555 -33.878  1.00  0.00           H  
ATOM   1499  HE2 PHE A 100      10.923  -3.509 -29.660  1.00  0.00           H  
ATOM   1500  HZ  PHE A 100      11.341  -4.686 -31.752  1.00  0.00           H  
ATOM   1501  N   GLU A 101       9.999   2.029 -34.646  1.00  0.77           N  
ATOM   1502  CA  GLU A 101      10.482   1.937 -36.021  1.00  0.77           C  
ATOM   1503  C   GLU A 101      11.833   1.362 -35.937  1.00  0.77           C  
ATOM   1504  O   GLU A 101      12.699   2.028 -35.377  1.00  0.77           O  
ATOM   1505  CB  GLU A 101      10.537   3.381 -36.594  1.00  0.77           C  
ATOM   1506  CG  GLU A 101      10.608   3.578 -38.100  1.00  0.77           C  
ATOM   1507  CD  GLU A 101      10.672   5.084 -38.494  1.00  0.77           C  
ATOM   1508  OE1 GLU A 101      11.624   5.387 -39.247  1.00  0.77           O  
ATOM   1509  OE2 GLU A 101       9.827   5.919 -38.105  1.00  0.77           O1-
ATOM   1510  H   GLU A 101      10.286   2.810 -34.074  1.00  0.00           H  
ATOM   1511  HA  GLU A 101       9.780   1.352 -36.614  1.00  0.00           H  
ATOM   1512  HB3 GLU A 101      11.411   3.827 -36.120  1.00  0.00           H  
ATOM   1513  HB2 GLU A 101       9.591   3.792 -36.243  1.00  0.00           H  
ATOM   1514  HG3 GLU A 101       9.662   3.323 -38.577  1.00  0.00           H  
ATOM   1515  HG2 GLU A 101      11.439   3.045 -38.563  1.00  0.00           H  
ATOM   1516  N   ARG A 102      11.948   0.093 -36.357  1.00  0.75           N  
ATOM   1517  CA  ARG A 102      13.260  -0.507 -36.700  1.00  0.75           C  
ATOM   1518  C   ARG A 102      13.987   0.259 -37.848  1.00  0.75           C  
ATOM   1519  O   ARG A 102      13.351   0.264 -38.879  1.00  0.75           O  
ATOM   1520  CB  ARG A 102      12.916  -1.932 -37.096  1.00  0.75           C  
ATOM   1521  CG  ARG A 102      14.008  -2.838 -37.597  1.00  0.75           C  
ATOM   1522  CD  ARG A 102      13.333  -4.148 -37.914  1.00  0.75           C  
ATOM   1523  NE  ARG A 102      14.379  -5.229 -38.261  1.00  0.75           N  
ATOM   1524  CZ  ARG A 102      14.923  -5.508 -39.464  1.00  0.75           C  
ATOM   1525  NH1 ARG A 102      14.525  -4.879 -40.598  1.00  0.75           N  
ATOM   1526  NH2 ARG A 102      15.858  -6.456 -39.623  1.00  0.75           N1+
ATOM   1527  H   ARG A 102      11.123  -0.489 -36.389  1.00  0.00           H  
ATOM   1528  HA  ARG A 102      13.807  -0.417 -35.762  1.00  0.00           H  
ATOM   1529  HB3 ARG A 102      12.206  -1.911 -37.922  1.00  0.00           H  
ATOM   1530  HB2 ARG A 102      12.443  -2.431 -36.250  1.00  0.00           H  
ATOM   1531  HG3 ARG A 102      14.913  -2.986 -37.008  1.00  0.00           H  
ATOM   1532  HG2 ARG A 102      14.424  -2.355 -38.481  1.00  0.00           H  
ATOM   1533  HD3 ARG A 102      12.704  -4.081 -38.801  1.00  0.00           H  
ATOM   1534  HD2 ARG A 102      12.783  -4.483 -37.035  1.00  0.00           H  
ATOM   1535  HE  ARG A 102      14.561  -5.850 -37.487  1.00  0.00           H  
ATOM   1536 HH12 ARG A 102      15.050  -4.934 -41.459  1.00  0.00           H  
ATOM   1537 HH11 ARG A 102      13.769  -4.210 -40.628  1.00  0.00           H  
ATOM   1538 HH22 ARG A 102      16.363  -6.629 -40.481  1.00  0.00           H  
ATOM   1539 HH21 ARG A 102      16.243  -6.949 -38.831  1.00  0.00           H  
ATOM   1540  N   PHE A 103      15.219   0.697 -37.594  1.00  0.84           N  
ATOM   1541  CA  PHE A 103      16.014   1.417 -38.599  1.00  0.84           C  
ATOM   1542  C   PHE A 103      17.471   1.063 -38.573  1.00  0.84           C  
ATOM   1543  O   PHE A 103      17.922   0.229 -37.808  1.00  0.84           O  
ATOM   1544  CB  PHE A 103      15.846   2.953 -38.439  1.00  0.84           C  
ATOM   1545  CG  PHE A 103      16.607   3.761 -37.367  1.00  0.84           C  
ATOM   1546  CD1 PHE A 103      16.075   3.890 -36.024  1.00  0.84           C  
ATOM   1547  CD2 PHE A 103      17.967   4.153 -37.553  1.00  0.84           C  
ATOM   1548  CE1 PHE A 103      16.924   4.484 -35.032  1.00  0.84           C  
ATOM   1549  CE2 PHE A 103      18.717   4.746 -36.555  1.00  0.84           C  
ATOM   1550  CZ  PHE A 103      18.174   4.867 -35.314  1.00  0.84           C  
ATOM   1551  H   PHE A 103      15.655   0.485 -36.708  1.00  0.00           H  
ATOM   1552  HA  PHE A 103      15.718   1.169 -39.617  1.00  0.00           H  
ATOM   1553  HB3 PHE A 103      14.780   3.178 -38.434  1.00  0.00           H  
ATOM   1554  HB2 PHE A 103      16.230   3.309 -39.395  1.00  0.00           H  
ATOM   1555  HD1 PHE A 103      15.077   3.569 -35.765  1.00  0.00           H  
ATOM   1556  HD2 PHE A 103      18.485   3.898 -38.467  1.00  0.00           H  
ATOM   1557  HE1 PHE A 103      16.513   4.637 -34.045  1.00  0.00           H  
ATOM   1558  HE2 PHE A 103      19.762   4.949 -36.736  1.00  0.00           H  
ATOM   1559  HZ  PHE A 103      18.853   5.201 -34.545  1.00  0.00           H  
ATOM   1560  N   GLU A 104      18.184   1.529 -39.599  1.00  0.84           N  
ATOM   1561  CA  GLU A 104      19.493   1.004 -40.033  1.00  0.84           C  
ATOM   1562  C   GLU A 104      20.532   1.908 -39.467  1.00  0.84           C  
ATOM   1563  O   GLU A 104      20.809   2.911 -40.200  1.00  0.84           O  
ATOM   1564  CB  GLU A 104      19.419   0.758 -41.583  1.00  0.84           C  
ATOM   1565  CG  GLU A 104      20.765   0.501 -42.356  1.00  0.84           C  
ATOM   1566  CD  GLU A 104      20.594  -0.094 -43.738  1.00  0.84           C  
ATOM   1567  OE1 GLU A 104      19.498  -0.064 -44.342  1.00  0.84           O  
ATOM   1568  OE2 GLU A 104      21.488  -0.811 -44.165  1.00  0.84           O1-
ATOM   1569  H   GLU A 104      17.729   2.177 -40.225  1.00  0.00           H  
ATOM   1570  HA  GLU A 104      19.611  -0.040 -39.744  1.00  0.00           H  
ATOM   1571  HB3 GLU A 104      18.944   1.634 -42.024  1.00  0.00           H  
ATOM   1572  HB2 GLU A 104      18.775  -0.085 -41.833  1.00  0.00           H  
ATOM   1573  HG3 GLU A 104      21.323  -0.213 -41.752  1.00  0.00           H  
ATOM   1574  HG2 GLU A 104      21.408   1.381 -42.389  1.00  0.00           H  
ATOM   1575  N   ILE A 105      21.139   1.633 -38.292  1.00  0.90           N  
ATOM   1576  CA  ILE A 105      22.031   2.578 -37.676  1.00  0.90           C  
ATOM   1577  C   ILE A 105      23.411   2.667 -38.311  1.00  0.90           C  
ATOM   1578  O   ILE A 105      23.933   3.737 -38.483  1.00  0.90           O  
ATOM   1579  CB  ILE A 105      22.012   2.431 -36.132  1.00  0.90           C  
ATOM   1580  CG1 ILE A 105      22.913   3.450 -35.311  1.00  0.90           C  
ATOM   1581  CG2 ILE A 105      22.311   0.940 -35.782  1.00  0.90           C  
ATOM   1582  CD1 ILE A 105      22.981   3.191 -33.772  1.00  0.90           C  
ATOM   1583  H   ILE A 105      20.810   0.863 -37.728  1.00  0.00           H  
ATOM   1584  HA  ILE A 105      21.706   3.600 -37.873  1.00  0.00           H  
ATOM   1585  HB  ILE A 105      20.963   2.594 -35.884  1.00  0.00           H  
ATOM   1586 HG13 ILE A 105      22.566   4.450 -35.569  1.00  0.00           H  
ATOM   1587 HG12 ILE A 105      23.947   3.323 -35.631  1.00  0.00           H  
ATOM   1588 HG21 ILE A 105      22.147   0.484 -34.806  1.00  0.00           H  
ATOM   1589 HG22 ILE A 105      21.784   0.271 -36.462  1.00  0.00           H  
ATOM   1590 HG23 ILE A 105      23.361   0.886 -36.071  1.00  0.00           H  
ATOM   1591 HD11 ILE A 105      23.958   3.483 -33.388  1.00  0.00           H  
ATOM   1592 HD12 ILE A 105      22.284   3.872 -33.282  1.00  0.00           H  
ATOM   1593 HD13 ILE A 105      22.660   2.192 -33.478  1.00  0.00           H  
ATOM   1594  N   PHE A 106      23.922   1.526 -38.642  1.00  0.91           N  
ATOM   1595  CA  PHE A 106      25.213   1.309 -39.383  1.00  0.91           C  
ATOM   1596  C   PHE A 106      24.899   0.448 -40.609  1.00  0.91           C  
ATOM   1597  O   PHE A 106      24.759  -0.817 -40.495  1.00  0.91           O  
ATOM   1598  CB  PHE A 106      26.208   0.483 -38.433  1.00  0.91           C  
ATOM   1599  CG  PHE A 106      26.666   1.181 -37.187  1.00  0.91           C  
ATOM   1600  CD1 PHE A 106      27.407   2.396 -37.266  1.00  0.91           C  
ATOM   1601  CD2 PHE A 106      26.263   0.717 -35.915  1.00  0.91           C  
ATOM   1602  CE1 PHE A 106      27.854   3.000 -36.085  1.00  0.91           C  
ATOM   1603  CE2 PHE A 106      26.667   1.437 -34.776  1.00  0.91           C  
ATOM   1604  CZ  PHE A 106      27.485   2.503 -34.864  1.00  0.91           C  
ATOM   1605  H   PHE A 106      23.409   0.666 -38.508  1.00  0.00           H  
ATOM   1606  HA  PHE A 106      25.655   2.269 -39.650  1.00  0.00           H  
ATOM   1607  HB3 PHE A 106      27.113   0.245 -38.992  1.00  0.00           H  
ATOM   1608  HB2 PHE A 106      25.773  -0.498 -38.243  1.00  0.00           H  
ATOM   1609  HD1 PHE A 106      27.674   2.891 -38.187  1.00  0.00           H  
ATOM   1610  HD2 PHE A 106      25.592  -0.128 -35.871  1.00  0.00           H  
ATOM   1611  HE1 PHE A 106      28.454   3.891 -36.198  1.00  0.00           H  
ATOM   1612  HE2 PHE A 106      26.502   1.049 -33.782  1.00  0.00           H  
ATOM   1613  HZ  PHE A 106      27.733   3.087 -33.991  1.00  0.00           H  
ATOM   1614  N   PRO A 107      24.788   1.081 -41.805  1.00  0.92           N  
ATOM   1615  CA  PRO A 107      24.838   0.377 -43.115  1.00  0.92           C  
ATOM   1616  C   PRO A 107      25.873  -0.751 -43.322  1.00  0.92           C  
ATOM   1617  O   PRO A 107      27.063  -0.548 -43.149  1.00  0.92           O  
ATOM   1618  CB  PRO A 107      25.008   1.460 -44.118  1.00  0.92           C  
ATOM   1619  CG  PRO A 107      24.152   2.553 -43.460  1.00  0.92           C  
ATOM   1620  CD  PRO A 107      24.468   2.458 -41.966  1.00  0.92           C  
ATOM   1621  HA  PRO A 107      23.853  -0.091 -43.133  1.00  0.00           H  
ATOM   1622  HB3 PRO A 107      24.568   1.200 -45.080  1.00  0.00           H  
ATOM   1623  HB2 PRO A 107      26.029   1.805 -44.281  1.00  0.00           H  
ATOM   1624  HG3 PRO A 107      23.090   2.318 -43.530  1.00  0.00           H  
ATOM   1625  HG2 PRO A 107      24.330   3.531 -43.907  1.00  0.00           H  
ATOM   1626  HD2 PRO A 107      25.380   2.968 -41.657  1.00  0.00           H  
ATOM   1627  HD3 PRO A 107      23.600   2.779 -41.391  1.00  0.00           H  
ATOM   1628  N   LYS A 108      25.262  -1.938 -43.529  1.00  0.85           N  
ATOM   1629  CA  LYS A 108      25.975  -3.202 -43.516  1.00  0.85           C  
ATOM   1630  C   LYS A 108      27.514  -3.263 -43.742  1.00  0.85           C  
ATOM   1631  O   LYS A 108      28.366  -3.482 -42.838  1.00  0.85           O  
ATOM   1632  CB  LYS A 108      25.167  -4.175 -44.449  1.00  0.85           C  
ATOM   1633  CG  LYS A 108      25.527  -5.592 -44.513  1.00  0.85           C  
ATOM   1634  CD  LYS A 108      25.172  -6.271 -45.895  1.00  0.85           C  
ATOM   1635  CE  LYS A 108      24.895  -7.856 -45.799  1.00  0.85           C  
ATOM   1636  NZ  LYS A 108      24.725  -8.491 -47.116  1.00  0.85           N1+
ATOM   1637  H   LYS A 108      24.308  -2.054 -43.839  1.00  0.00           H  
ATOM   1638  HA  LYS A 108      25.867  -3.542 -42.487  1.00  0.00           H  
ATOM   1639  HB3 LYS A 108      25.142  -3.822 -45.479  1.00  0.00           H  
ATOM   1640  HB2 LYS A 108      24.102  -4.140 -44.214  1.00  0.00           H  
ATOM   1641  HG3 LYS A 108      24.979  -6.073 -43.703  1.00  0.00           H  
ATOM   1642  HG2 LYS A 108      26.569  -5.800 -44.269  1.00  0.00           H  
ATOM   1643  HD3 LYS A 108      25.933  -6.065 -46.648  1.00  0.00           H  
ATOM   1644  HD2 LYS A 108      24.283  -5.796 -46.310  1.00  0.00           H  
ATOM   1645  HE3 LYS A 108      23.940  -8.069 -45.318  1.00  0.00           H  
ATOM   1646  HE2 LYS A 108      25.787  -8.310 -45.368  1.00  0.00           H  
ATOM   1647  HZ1 LYS A 108      24.374  -9.436 -47.046  1.00  0.00           H  
ATOM   1648  HZ2 LYS A 108      24.091  -7.881 -47.611  1.00  0.00           H  
ATOM   1649  HZ3 LYS A 108      25.664  -8.506 -47.486  1.00  0.00           H  
ATOM   1650  N   GLU A 109      27.950  -3.172 -45.019  1.00  0.77           N  
ATOM   1651  CA  GLU A 109      29.307  -3.204 -45.508  1.00  0.77           C  
ATOM   1652  C   GLU A 109      30.027  -1.867 -45.225  1.00  0.77           C  
ATOM   1653  O   GLU A 109      31.221  -1.940 -44.825  1.00  0.77           O  
ATOM   1654  CB  GLU A 109      29.425  -3.552 -46.966  1.00  0.77           C  
ATOM   1655  CG  GLU A 109      28.603  -4.759 -47.278  1.00  0.77           C  
ATOM   1656  CD  GLU A 109      28.617  -5.255 -48.735  1.00  0.77           C  
ATOM   1657  OE1 GLU A 109      28.021  -6.291 -48.972  1.00  0.77           O  
ATOM   1658  OE2 GLU A 109      29.328  -4.674 -49.602  1.00  0.77           O1-
ATOM   1659  H   GLU A 109      27.295  -2.917 -45.743  1.00  0.00           H  
ATOM   1660  HA  GLU A 109      29.737  -3.941 -44.832  1.00  0.00           H  
ATOM   1661  HB3 GLU A 109      30.477  -3.752 -47.172  1.00  0.00           H  
ATOM   1662  HB2 GLU A 109      29.166  -2.725 -47.627  1.00  0.00           H  
ATOM   1663  HG3 GLU A 109      27.586  -4.432 -47.061  1.00  0.00           H  
ATOM   1664  HG2 GLU A 109      29.089  -5.450 -46.590  1.00  0.00           H  
ATOM   1665  N   SER A 110      29.356  -0.711 -45.566  1.00  0.85           N  
ATOM   1666  CA  SER A 110      29.987   0.564 -45.707  1.00  0.85           C  
ATOM   1667  C   SER A 110      30.527   1.007 -44.345  1.00  0.85           C  
ATOM   1668  O   SER A 110      31.432   1.837 -44.385  1.00  0.85           O  
ATOM   1669  CB  SER A 110      29.038   1.554 -46.466  1.00  0.85           C  
ATOM   1670  OG  SER A 110      27.794   1.712 -45.886  1.00  0.85           O  
ATOM   1671  H   SER A 110      28.367  -0.648 -45.760  1.00  0.00           H  
ATOM   1672  HA  SER A 110      30.951   0.450 -46.204  1.00  0.00           H  
ATOM   1673  HB3 SER A 110      28.800   1.241 -47.482  1.00  0.00           H  
ATOM   1674  HB2 SER A 110      29.405   2.579 -46.517  1.00  0.00           H  
ATOM   1675  HG  SER A 110      27.168   1.290 -46.479  1.00  0.00           H  
ATOM   1676  N   SER A 111      29.791   0.731 -43.250  1.00  0.86           N  
ATOM   1677  CA  SER A 111      30.190   1.279 -41.960  1.00  0.86           C  
ATOM   1678  C   SER A 111      31.462   0.585 -41.446  1.00  0.86           C  
ATOM   1679  O   SER A 111      32.114   1.144 -40.514  1.00  0.86           O  
ATOM   1680  CB  SER A 111      29.031   1.132 -41.005  1.00  0.86           C  
ATOM   1681  OG  SER A 111      28.141   2.184 -41.287  1.00  0.86           O  
ATOM   1682  H   SER A 111      28.993   0.113 -43.201  1.00  0.00           H  
ATOM   1683  HA  SER A 111      30.565   2.300 -42.021  1.00  0.00           H  
ATOM   1684  HB3 SER A 111      29.409   1.239 -39.989  1.00  0.00           H  
ATOM   1685  HB2 SER A 111      28.542   0.158 -41.036  1.00  0.00           H  
ATOM   1686  HG  SER A 111      28.591   2.998 -41.049  1.00  0.00           H  
ATOM   1687  N   TRP A 112      31.853  -0.527 -41.999  1.00  0.79           N  
ATOM   1688  CA  TRP A 112      32.873  -1.432 -41.459  1.00  0.79           C  
ATOM   1689  C   TRP A 112      33.885  -1.900 -42.566  1.00  0.79           C  
ATOM   1690  O   TRP A 112      33.863  -3.064 -42.962  1.00  0.79           O  
ATOM   1691  CB  TRP A 112      32.209  -2.626 -40.724  1.00  0.79           C  
ATOM   1692  CG  TRP A 112      31.228  -2.336 -39.587  1.00  0.79           C  
ATOM   1693  CD1 TRP A 112      29.912  -2.598 -39.661  1.00  0.79           C  
ATOM   1694  CD2 TRP A 112      31.355  -1.644 -38.307  1.00  0.79           C  
ATOM   1695  NE1 TRP A 112      29.235  -2.175 -38.535  1.00  0.79           N  
ATOM   1696  CE2 TRP A 112      30.091  -1.590 -37.677  1.00  0.79           C  
ATOM   1697  CE3 TRP A 112      32.363  -0.964 -37.538  1.00  0.79           C  
ATOM   1698  CZ2 TRP A 112      29.807  -1.017 -36.405  1.00  0.79           C  
ATOM   1699  CZ3 TRP A 112      32.133  -0.455 -36.269  1.00  0.79           C  
ATOM   1700  CH2 TRP A 112      30.833  -0.348 -35.719  1.00  0.79           C  
ATOM   1701  H   TRP A 112      31.390  -1.020 -42.749  1.00  0.00           H  
ATOM   1702  HA  TRP A 112      33.456  -0.863 -40.735  1.00  0.00           H  
ATOM   1703  HB3 TRP A 112      33.053  -3.212 -40.363  1.00  0.00           H  
ATOM   1704  HB2 TRP A 112      31.676  -3.191 -41.489  1.00  0.00           H  
ATOM   1705  HD1 TRP A 112      29.399  -3.112 -40.461  1.00  0.00           H  
ATOM   1706  HE1 TRP A 112      28.231  -2.229 -38.433  1.00  0.00           H  
ATOM   1707  HE3 TRP A 112      33.285  -0.893 -38.096  1.00  0.00           H  
ATOM   1708  HZ2 TRP A 112      28.788  -0.988 -36.049  1.00  0.00           H  
ATOM   1709  HZ3 TRP A 112      32.922   0.044 -35.725  1.00  0.00           H  
ATOM   1710  HH2 TRP A 112      30.688   0.257 -34.836  1.00  0.00           H  
ATOM   1711  N   PRO A 113      34.511  -0.958 -43.208  1.00  0.77           N  
ATOM   1712  CA  PRO A 113      35.191  -1.286 -44.507  1.00  0.77           C  
ATOM   1713  C   PRO A 113      36.431  -2.166 -44.207  1.00  0.77           C  
ATOM   1714  O   PRO A 113      37.165  -1.802 -43.279  1.00  0.77           O  
ATOM   1715  CB  PRO A 113      35.574   0.102 -45.083  1.00  0.77           C  
ATOM   1716  CG  PRO A 113      35.783   0.925 -43.777  1.00  0.77           C  
ATOM   1717  CD  PRO A 113      34.626   0.430 -42.930  1.00  0.77           C  
ATOM   1718  HA  PRO A 113      34.564  -1.790 -45.243  1.00  0.00           H  
ATOM   1719  HB3 PRO A 113      34.703   0.511 -45.594  1.00  0.00           H  
ATOM   1720  HB2 PRO A 113      36.381   0.054 -45.814  1.00  0.00           H  
ATOM   1721  HG3 PRO A 113      35.573   1.981 -43.942  1.00  0.00           H  
ATOM   1722  HG2 PRO A 113      36.769   0.805 -43.328  1.00  0.00           H  
ATOM   1723  HD2 PRO A 113      34.844   0.687 -41.893  1.00  0.00           H  
ATOM   1724  HD3 PRO A 113      33.764   1.010 -43.258  1.00  0.00           H  
ATOM   1725  N   ASN A 114      36.486  -3.251 -44.958  1.00  0.78           N  
ATOM   1726  CA  ASN A 114      37.535  -4.253 -44.936  1.00  0.78           C  
ATOM   1727  C   ASN A 114      37.480  -5.299 -43.852  1.00  0.78           C  
ATOM   1728  O   ASN A 114      38.346  -6.201 -43.856  1.00  0.78           O  
ATOM   1729  CB  ASN A 114      38.967  -3.675 -45.202  1.00  0.78           C  
ATOM   1730  CG  ASN A 114      39.106  -2.633 -46.276  1.00  0.78           C  
ATOM   1731  OD1 ASN A 114      38.446  -2.552 -47.347  1.00  0.78           O  
ATOM   1732  ND2 ASN A 114      40.042  -1.711 -46.044  1.00  0.78           N  
ATOM   1733  H   ASN A 114      35.719  -3.529 -45.554  1.00  0.00           H  
ATOM   1734  HA  ASN A 114      37.441  -4.850 -45.843  1.00  0.00           H  
ATOM   1735  HB3 ASN A 114      39.622  -4.414 -45.664  1.00  0.00           H  
ATOM   1736  HB2 ASN A 114      39.474  -3.286 -44.320  1.00  0.00           H  
ATOM   1737 HD22 ASN A 114      40.059  -1.090 -46.840  1.00  0.00           H  
ATOM   1738 HD21 ASN A 114      40.590  -1.604 -45.203  1.00  0.00           H  
ATOM   1739  N   HIS A 115      36.376  -5.363 -43.071  1.00  0.86           N  
ATOM   1740  CA  HIS A 115      35.922  -6.551 -42.335  1.00  0.86           C  
ATOM   1741  C   HIS A 115      35.186  -7.613 -43.241  1.00  0.86           C  
ATOM   1742  O   HIS A 115      34.781  -7.278 -44.386  1.00  0.86           O  
ATOM   1743  CB  HIS A 115      35.003  -6.068 -41.198  1.00  0.86           C  
ATOM   1744  CG  HIS A 115      35.720  -5.686 -39.982  1.00  0.86           C  
ATOM   1745  ND1 HIS A 115      35.213  -4.549 -39.280  1.00  0.86           N  
ATOM   1746  CD2 HIS A 115      36.749  -6.229 -39.270  1.00  0.86           C  
ATOM   1747  CE1 HIS A 115      35.992  -4.459 -38.217  1.00  0.86           C  
ATOM   1748  NE2 HIS A 115      36.985  -5.369 -38.206  1.00  0.86           N  
ATOM   1749  H   HIS A 115      35.634  -4.701 -43.248  1.00  0.00           H  
ATOM   1750  HA  HIS A 115      36.831  -6.994 -41.930  1.00  0.00           H  
ATOM   1751  HB3 HIS A 115      34.298  -6.859 -40.943  1.00  0.00           H  
ATOM   1752  HB2 HIS A 115      34.343  -5.290 -41.580  1.00  0.00           H  
ATOM   1753  HD2 HIS A 115      37.454  -7.016 -39.491  1.00  0.00           H  
ATOM   1754  HE1 HIS A 115      35.894  -3.728 -37.428  1.00  0.00           H  
ATOM   1755  HE2 HIS A 115      37.689  -5.469 -37.489  1.00  0.00           H  
ATOM   1756  N   THR A 116      34.944  -8.814 -42.706  1.00  0.86           N  
ATOM   1757  CA  THR A 116      33.843  -9.628 -43.168  1.00  0.86           C  
ATOM   1758  C   THR A 116      32.825  -9.539 -42.108  1.00  0.86           C  
ATOM   1759  O   THR A 116      33.177  -9.866 -40.998  1.00  0.86           O  
ATOM   1760  CB  THR A 116      34.129 -11.201 -43.258  1.00  0.86           C  
ATOM   1761  OG1 THR A 116      35.396 -11.351 -43.894  1.00  0.86           O  
ATOM   1762  CG2 THR A 116      32.993 -11.935 -44.087  1.00  0.86           C  
ATOM   1763  H   THR A 116      35.451  -9.131 -41.893  1.00  0.00           H  
ATOM   1764  HA  THR A 116      33.409  -9.262 -44.098  1.00  0.00           H  
ATOM   1765  HB  THR A 116      34.165 -11.711 -42.296  1.00  0.00           H  
ATOM   1766  HG1 THR A 116      36.068 -11.222 -43.221  1.00  0.00           H  
ATOM   1767 HG21 THR A 116      33.393 -12.889 -44.430  1.00  0.00           H  
ATOM   1768 HG22 THR A 116      32.109 -12.207 -43.508  1.00  0.00           H  
ATOM   1769 HG23 THR A 116      32.712 -11.372 -44.976  1.00  0.00           H  
ATOM   1770  N   VAL A 117      31.614  -9.029 -42.411  1.00  0.79           N  
ATOM   1771  CA  VAL A 117      30.522  -8.828 -41.454  1.00  0.79           C  
ATOM   1772  C   VAL A 117      29.454 -10.003 -41.444  1.00  0.79           C  
ATOM   1773  O   VAL A 117      28.893 -10.302 -40.401  1.00  0.79           O  
ATOM   1774  CB  VAL A 117      29.733  -7.582 -41.953  1.00  0.79           C  
ATOM   1775  CG1 VAL A 117      30.625  -6.347 -41.650  1.00  0.79           C  
ATOM   1776  CG2 VAL A 117      29.281  -7.521 -43.498  1.00  0.79           C  
ATOM   1777  H   VAL A 117      31.307  -8.955 -43.370  1.00  0.00           H  
ATOM   1778  HA  VAL A 117      30.856  -8.636 -40.435  1.00  0.00           H  
ATOM   1779  HB  VAL A 117      28.856  -7.510 -41.309  1.00  0.00           H  
ATOM   1780 HG11 VAL A 117      30.918  -6.179 -40.614  1.00  0.00           H  
ATOM   1781 HG12 VAL A 117      31.549  -6.250 -42.220  1.00  0.00           H  
ATOM   1782 HG13 VAL A 117      30.017  -5.465 -41.847  1.00  0.00           H  
ATOM   1783 HG21 VAL A 117      30.146  -7.210 -44.084  1.00  0.00           H  
ATOM   1784 HG22 VAL A 117      28.873  -8.443 -43.913  1.00  0.00           H  
ATOM   1785 HG23 VAL A 117      28.490  -6.788 -43.650  1.00  0.00           H  
ATOM   1786  N   THR A 118      29.447 -10.767 -42.528  1.00  0.69           N  
ATOM   1787  CA  THR A 118      28.528 -11.905 -42.680  1.00  0.69           C  
ATOM   1788  C   THR A 118      28.955 -13.063 -41.807  1.00  0.69           C  
ATOM   1789  O   THR A 118      30.137 -13.396 -41.910  1.00  0.69           O  
ATOM   1790  CB  THR A 118      28.405 -12.395 -44.106  1.00  0.69           C  
ATOM   1791  OG1 THR A 118      28.028 -11.310 -44.954  1.00  0.69           O  
ATOM   1792  CG2 THR A 118      27.297 -13.472 -44.393  1.00  0.69           C  
ATOM   1793  H   THR A 118      30.119 -10.615 -43.267  1.00  0.00           H  
ATOM   1794  HA  THR A 118      27.578 -11.513 -42.314  1.00  0.00           H  
ATOM   1795  HB  THR A 118      29.321 -12.847 -44.486  1.00  0.00           H  
ATOM   1796  HG1 THR A 118      27.846 -11.686 -45.818  1.00  0.00           H  
ATOM   1797 HG21 THR A 118      27.618 -14.371 -43.868  1.00  0.00           H  
ATOM   1798 HG22 THR A 118      26.309 -13.097 -44.126  1.00  0.00           H  
ATOM   1799 HG23 THR A 118      27.295 -13.751 -45.446  1.00  0.00           H  
ATOM   1800  N   GLY A 119      28.073 -13.501 -40.914  1.00  0.86           N  
ATOM   1801  CA  GLY A 119      28.339 -14.682 -40.109  1.00  0.86           C  
ATOM   1802  C   GLY A 119      27.696 -15.836 -40.894  1.00  0.86           C  
ATOM   1803  O   GLY A 119      26.661 -15.649 -41.498  1.00  0.86           O  
ATOM   1804  H   GLY A 119      27.155 -13.089 -40.824  1.00  0.00           H  
ATOM   1805  HA3 GLY A 119      28.018 -14.595 -39.072  1.00  0.00           H  
ATOM   1806  HA2 GLY A 119      29.412 -14.871 -40.086  1.00  0.00           H  
ATOM   1807  N   VAL A 120      28.237 -17.069 -40.742  1.00  0.89           N  
ATOM   1808  CA  VAL A 120      27.699 -18.366 -41.176  1.00  0.89           C  
ATOM   1809  C   VAL A 120      27.928 -19.301 -39.998  1.00  0.89           C  
ATOM   1810  O   VAL A 120      29.010 -19.911 -39.909  1.00  0.89           O  
ATOM   1811  CB  VAL A 120      28.226 -18.856 -42.562  1.00  0.89           C  
ATOM   1812  CG1 VAL A 120      27.593 -20.198 -42.887  1.00  0.89           C  
ATOM   1813  CG2 VAL A 120      28.170 -17.926 -43.768  1.00  0.89           C  
ATOM   1814  H   VAL A 120      29.068 -17.119 -40.171  1.00  0.00           H  
ATOM   1815  HA  VAL A 120      26.620 -18.357 -41.333  1.00  0.00           H  
ATOM   1816  HB  VAL A 120      29.298 -18.941 -42.384  1.00  0.00           H  
ATOM   1817 HG11 VAL A 120      26.570 -20.277 -42.519  1.00  0.00           H  
ATOM   1818 HG12 VAL A 120      27.563 -20.292 -43.972  1.00  0.00           H  
ATOM   1819 HG13 VAL A 120      28.098 -21.131 -42.638  1.00  0.00           H  
ATOM   1820 HG21 VAL A 120      28.660 -18.227 -44.695  1.00  0.00           H  
ATOM   1821 HG22 VAL A 120      27.144 -17.639 -43.996  1.00  0.00           H  
ATOM   1822 HG23 VAL A 120      28.490 -16.904 -43.568  1.00  0.00           H  
ATOM   1823  N   SER A 121      26.979 -19.447 -39.101  1.00  0.87           N  
ATOM   1824  CA  SER A 121      27.156 -20.174 -37.854  1.00  0.87           C  
ATOM   1825  C   SER A 121      25.889 -20.842 -37.398  1.00  0.87           C  
ATOM   1826  O   SER A 121      25.018 -21.066 -38.235  1.00  0.87           O  
ATOM   1827  CB  SER A 121      27.727 -19.088 -36.932  1.00  0.87           C  
ATOM   1828  OG  SER A 121      28.102 -19.417 -35.620  1.00  0.87           O  
ATOM   1829  H   SER A 121      26.188 -18.836 -39.248  1.00  0.00           H  
ATOM   1830  HA  SER A 121      27.923 -20.941 -37.962  1.00  0.00           H  
ATOM   1831  HB3 SER A 121      27.062 -18.226 -36.867  1.00  0.00           H  
ATOM   1832  HB2 SER A 121      28.603 -18.603 -37.362  1.00  0.00           H  
ATOM   1833  HG  SER A 121      28.754 -20.120 -35.656  1.00  0.00           H  
ATOM   1834  N   SER A 122      25.894 -21.278 -36.114  1.00  0.74           N  
ATOM   1835  CA  SER A 122      24.938 -22.149 -35.480  1.00  0.74           C  
ATOM   1836  C   SER A 122      23.421 -21.850 -35.678  1.00  0.74           C  
ATOM   1837  O   SER A 122      22.620 -22.788 -35.621  1.00  0.74           O  
ATOM   1838  CB  SER A 122      25.390 -22.381 -34.039  1.00  0.74           C  
ATOM   1839  OG  SER A 122      25.429 -21.176 -33.367  1.00  0.74           O  
ATOM   1840  H   SER A 122      26.556 -20.858 -35.478  1.00  0.00           H  
ATOM   1841  HA  SER A 122      25.034 -23.034 -36.110  1.00  0.00           H  
ATOM   1842  HB3 SER A 122      26.403 -22.780 -34.096  1.00  0.00           H  
ATOM   1843  HB2 SER A 122      24.726 -23.132 -33.612  1.00  0.00           H  
ATOM   1844  HG  SER A 122      24.527 -20.853 -33.303  1.00  0.00           H  
ATOM   1845  N   CYS A 123      22.966 -20.611 -35.905  1.00  0.89           N  
ATOM   1846  CA  CYS A 123      21.627 -20.196 -36.317  1.00  0.89           C  
ATOM   1847  C   CYS A 123      21.302 -20.837 -37.703  1.00  0.89           C  
ATOM   1848  O   CYS A 123      21.911 -20.353 -38.664  1.00  0.89           O  
ATOM   1849  CB  CYS A 123      21.570 -18.672 -36.385  1.00  0.89           C  
ATOM   1850  SG  CYS A 123      21.974 -17.616 -34.968  1.00  0.89           S  
ATOM   1851  H   CYS A 123      23.620 -19.841 -35.914  1.00  0.00           H  
ATOM   1852  HA  CYS A 123      20.879 -20.520 -35.594  1.00  0.00           H  
ATOM   1853  HB3 CYS A 123      20.606 -18.289 -36.719  1.00  0.00           H  
ATOM   1854  HB2 CYS A 123      22.291 -18.315 -37.120  1.00  0.00           H  
ATOM   1855  N   SER A 124      20.509 -21.942 -37.774  1.00  0.86           N  
ATOM   1856  CA  SER A 124      20.388 -22.803 -38.920  1.00  0.86           C  
ATOM   1857  C   SER A 124      18.869 -23.032 -39.306  1.00  0.86           C  
ATOM   1858  O   SER A 124      18.031 -23.262 -38.455  1.00  0.86           O  
ATOM   1859  CB  SER A 124      21.107 -24.065 -38.522  1.00  0.86           C  
ATOM   1860  OG  SER A 124      20.711 -24.583 -37.213  1.00  0.86           O  
ATOM   1861  H   SER A 124      20.015 -22.334 -36.985  1.00  0.00           H  
ATOM   1862  HA  SER A 124      20.839 -22.312 -39.783  1.00  0.00           H  
ATOM   1863  HB3 SER A 124      22.175 -23.856 -38.586  1.00  0.00           H  
ATOM   1864  HB2 SER A 124      20.908 -24.775 -39.326  1.00  0.00           H  
ATOM   1865  HG  SER A 124      20.809 -23.858 -36.592  1.00  0.00           H  
ATOM   1866  N   HIS A 125      18.490 -22.963 -40.534  1.00  0.81           N  
ATOM   1867  CA  HIS A 125      17.121 -23.081 -41.076  1.00  0.81           C  
ATOM   1868  C   HIS A 125      17.041 -23.313 -42.580  1.00  0.81           C  
ATOM   1869  O   HIS A 125      17.909 -22.829 -43.338  1.00  0.81           O  
ATOM   1870  CB  HIS A 125      16.334 -21.814 -40.733  1.00  0.81           C  
ATOM   1871  CG  HIS A 125      14.724 -21.805 -40.650  1.00  0.81           C  
ATOM   1872  ND1 HIS A 125      13.934 -22.475 -39.754  1.00  0.81           N1+
ATOM   1873  CD2 HIS A 125      13.888 -21.176 -41.517  1.00  0.81           C  
ATOM   1874  CE1 HIS A 125      12.651 -22.243 -40.002  1.00  0.81           C  
ATOM   1875  NE2 HIS A 125      12.553 -21.442 -41.058  1.00  0.81           N  
ATOM   1876  H   HIS A 125      19.268 -22.962 -41.179  1.00  0.00           H  
ATOM   1877  HA  HIS A 125      16.541 -23.876 -40.607  1.00  0.00           H  
ATOM   1878  HB3 HIS A 125      16.688 -21.020 -41.389  1.00  0.00           H  
ATOM   1879  HB2 HIS A 125      16.554 -21.503 -39.712  1.00  0.00           H  
ATOM   1880  HD1 HIS A 125      14.219 -22.976 -38.925  1.00  0.00           H  
ATOM   1881  HD2 HIS A 125      13.991 -20.661 -42.461  1.00  0.00           H  
ATOM   1882  HE1 HIS A 125      11.850 -22.677 -39.421  1.00  0.00           H  
ATOM   1883  HE2 HIS A 125      11.688 -21.097 -41.446  1.00  0.00           H  
ATOM   1884  N   ASN A 126      16.035 -24.074 -43.054  1.00  0.82           N  
ATOM   1885  CA  ASN A 126      15.757 -24.391 -44.476  1.00  0.82           C  
ATOM   1886  C   ASN A 126      16.987 -25.127 -45.089  1.00  0.82           C  
ATOM   1887  O   ASN A 126      17.182 -25.017 -46.285  1.00  0.82           O  
ATOM   1888  CB  ASN A 126      15.332 -23.116 -45.273  1.00  0.82           C  
ATOM   1889  CG  ASN A 126      14.017 -22.472 -44.901  1.00  0.82           C  
ATOM   1890  OD1 ASN A 126      13.484 -22.805 -43.868  1.00  0.82           O  
ATOM   1891  ND2 ASN A 126      13.488 -21.482 -45.604  1.00  0.82           N  
ATOM   1892  H   ASN A 126      15.287 -24.244 -42.396  1.00  0.00           H  
ATOM   1893  HA  ASN A 126      14.911 -25.078 -44.481  1.00  0.00           H  
ATOM   1894  HB3 ASN A 126      15.259 -23.458 -46.306  1.00  0.00           H  
ATOM   1895  HB2 ASN A 126      16.159 -22.420 -45.136  1.00  0.00           H  
ATOM   1896 HD22 ASN A 126      12.611 -21.017 -45.418  1.00  0.00           H  
ATOM   1897 HD21 ASN A 126      13.825 -21.285 -46.535  1.00  0.00           H  
ATOM   1898  N   GLY A 127      17.758 -25.985 -44.319  1.00  0.88           N  
ATOM   1899  CA  GLY A 127      18.935 -26.723 -44.838  1.00  0.88           C  
ATOM   1900  C   GLY A 127      20.154 -25.798 -45.006  1.00  0.88           C  
ATOM   1901  O   GLY A 127      21.162 -26.294 -45.577  1.00  0.88           O  
ATOM   1902  H   GLY A 127      17.435 -26.070 -43.366  1.00  0.00           H  
ATOM   1903  HA3 GLY A 127      18.720 -27.290 -45.743  1.00  0.00           H  
ATOM   1904  HA2 GLY A 127      19.113 -27.504 -44.099  1.00  0.00           H  
ATOM   1905  N   GLU A 128      20.153 -24.666 -44.354  1.00  0.83           N  
ATOM   1906  CA  GLU A 128      21.182 -23.624 -44.441  1.00  0.83           C  
ATOM   1907  C   GLU A 128      21.687 -23.290 -43.035  1.00  0.83           C  
ATOM   1908  O   GLU A 128      21.095 -23.749 -41.985  1.00  0.83           O  
ATOM   1909  CB  GLU A 128      20.570 -22.412 -45.196  1.00  0.83           C  
ATOM   1910  CG  GLU A 128      19.912 -22.695 -46.567  1.00  0.83           C  
ATOM   1911  CD  GLU A 128      19.362 -21.499 -47.349  1.00  0.83           C  
ATOM   1912  OE1 GLU A 128      19.644 -20.341 -46.981  1.00  0.83           O  
ATOM   1913  OE2 GLU A 128      18.563 -21.734 -48.232  1.00  0.83           O1-
ATOM   1914  H   GLU A 128      19.321 -24.389 -43.853  1.00  0.00           H  
ATOM   1915  HA  GLU A 128      22.000 -23.881 -45.113  1.00  0.00           H  
ATOM   1916  HB3 GLU A 128      21.327 -21.646 -45.363  1.00  0.00           H  
ATOM   1917  HB2 GLU A 128      19.904 -21.811 -44.576  1.00  0.00           H  
ATOM   1918  HG3 GLU A 128      18.995 -23.282 -46.509  1.00  0.00           H  
ATOM   1919  HG2 GLU A 128      20.658 -23.304 -47.079  1.00  0.00           H  
ATOM   1920  N   ASN A 129      22.779 -22.527 -43.009  1.00  0.85           N  
ATOM   1921  CA  ASN A 129      23.469 -21.971 -41.834  1.00  0.85           C  
ATOM   1922  C   ASN A 129      23.482 -20.422 -42.048  1.00  0.85           C  
ATOM   1923  O   ASN A 129      23.703 -20.019 -43.164  1.00  0.85           O  
ATOM   1924  CB  ASN A 129      24.823 -22.662 -41.581  1.00  0.85           C  
ATOM   1925  CG  ASN A 129      24.702 -24.047 -41.147  1.00  0.85           C  
ATOM   1926  OD1 ASN A 129      24.188 -24.290 -40.082  1.00  0.85           O  
ATOM   1927  ND2 ASN A 129      25.160 -25.029 -41.923  1.00  0.85           N  
ATOM   1928  H   ASN A 129      23.380 -22.356 -43.802  1.00  0.00           H  
ATOM   1929  HA  ASN A 129      22.843 -22.158 -40.961  1.00  0.00           H  
ATOM   1930  HB3 ASN A 129      25.374 -22.174 -40.778  1.00  0.00           H  
ATOM   1931  HB2 ASN A 129      25.480 -22.684 -42.451  1.00  0.00           H  
ATOM   1932 HD22 ASN A 129      25.022 -26.005 -41.704  1.00  0.00           H  
ATOM   1933 HD21 ASN A 129      25.496 -24.774 -42.840  1.00  0.00           H  
ATOM   1934  N   SER A 130      23.256 -19.608 -40.980  1.00  0.88           N  
ATOM   1935  CA  SER A 130      23.338 -18.141 -41.056  1.00  0.88           C  
ATOM   1936  C   SER A 130      23.794 -17.464 -39.718  1.00  0.88           C  
ATOM   1937  O   SER A 130      24.662 -18.072 -39.070  1.00  0.88           O  
ATOM   1938  CB  SER A 130      22.036 -17.577 -41.714  1.00  0.88           C  
ATOM   1939  OG  SER A 130      22.184 -16.181 -41.867  1.00  0.88           O  
ATOM   1940  H   SER A 130      23.167 -20.029 -40.066  1.00  0.00           H  
ATOM   1941  HA  SER A 130      24.076 -17.826 -41.793  1.00  0.00           H  
ATOM   1942  HB3 SER A 130      21.154 -17.940 -41.187  1.00  0.00           H  
ATOM   1943  HB2 SER A 130      22.032 -18.018 -42.711  1.00  0.00           H  
ATOM   1944  HG  SER A 130      22.828 -16.119 -42.577  1.00  0.00           H  
ATOM   1945  N   PHE A 131      23.217 -16.308 -39.297  1.00  0.89           N  
ATOM   1946  CA  PHE A 131      23.491 -15.564 -38.117  1.00  0.89           C  
ATOM   1947  C   PHE A 131      22.308 -14.611 -37.879  1.00  0.89           C  
ATOM   1948  O   PHE A 131      21.466 -14.399 -38.769  1.00  0.89           O  
ATOM   1949  CB  PHE A 131      24.889 -14.828 -38.224  1.00  0.89           C  
ATOM   1950  CG  PHE A 131      25.408 -14.242 -36.952  1.00  0.89           C  
ATOM   1951  CD1 PHE A 131      25.786 -15.043 -35.916  1.00  0.89           C  
ATOM   1952  CD2 PHE A 131      25.409 -12.813 -36.848  1.00  0.89           C  
ATOM   1953  CE1 PHE A 131      26.123 -14.435 -34.716  1.00  0.89           C  
ATOM   1954  CE2 PHE A 131      25.628 -12.300 -35.540  1.00  0.89           C  
ATOM   1955  CZ  PHE A 131      25.952 -13.110 -34.451  1.00  0.89           C  
ATOM   1956  H   PHE A 131      22.392 -15.921 -39.733  1.00  0.00           H  
ATOM   1957  HA  PHE A 131      23.483 -16.265 -37.284  1.00  0.00           H  
ATOM   1958  HB3 PHE A 131      24.964 -14.041 -38.974  1.00  0.00           H  
ATOM   1959  HB2 PHE A 131      25.608 -15.566 -38.581  1.00  0.00           H  
ATOM   1960  HD1 PHE A 131      25.858 -16.121 -35.919  1.00  0.00           H  
ATOM   1961  HD2 PHE A 131      25.076 -12.242 -37.701  1.00  0.00           H  
ATOM   1962  HE1 PHE A 131      26.359 -15.124 -33.921  1.00  0.00           H  
ATOM   1963  HE2 PHE A 131      25.503 -11.238 -35.391  1.00  0.00           H  
ATOM   1964  HZ  PHE A 131      26.067 -12.757 -33.437  1.00  0.00           H  
ATOM   1965  N   TYR A 132      22.211 -14.035 -36.684  1.00  0.89           N  
ATOM   1966  CA  TYR A 132      21.198 -13.036 -36.271  1.00  0.89           C  
ATOM   1967  C   TYR A 132      20.909 -11.860 -37.270  1.00  0.89           C  
ATOM   1968  O   TYR A 132      21.852 -11.135 -37.608  1.00  0.89           O  
ATOM   1969  CB  TYR A 132      21.674 -12.363 -34.945  1.00  0.89           C  
ATOM   1970  CG  TYR A 132      21.569 -13.303 -33.748  1.00  0.89           C  
ATOM   1971  CD1 TYR A 132      20.405 -13.522 -33.091  1.00  0.89           C  
ATOM   1972  CD2 TYR A 132      22.804 -13.827 -33.264  1.00  0.89           C  
ATOM   1973  CE1 TYR A 132      20.426 -14.356 -31.965  1.00  0.89           C  
ATOM   1974  CE2 TYR A 132      22.848 -14.586 -32.093  1.00  0.89           C  
ATOM   1975  CZ  TYR A 132      21.632 -14.956 -31.479  1.00  0.89           C  
ATOM   1976  OH  TYR A 132      21.682 -15.694 -30.348  1.00  0.89           O  
ATOM   1977  H   TYR A 132      22.828 -14.275 -35.922  1.00  0.00           H  
ATOM   1978  HA  TYR A 132      20.329 -13.633 -35.994  1.00  0.00           H  
ATOM   1979  HB3 TYR A 132      21.013 -11.510 -34.793  1.00  0.00           H  
ATOM   1980  HB2 TYR A 132      22.627 -11.874 -35.149  1.00  0.00           H  
ATOM   1981  HD1 TYR A 132      19.501 -12.990 -33.347  1.00  0.00           H  
ATOM   1982  HD2 TYR A 132      23.674 -13.674 -33.886  1.00  0.00           H  
ATOM   1983  HE1 TYR A 132      19.542 -14.676 -31.434  1.00  0.00           H  
ATOM   1984  HE2 TYR A 132      23.780 -15.033 -31.778  1.00  0.00           H  
ATOM   1985  HH  TYR A 132      22.493 -15.618 -29.840  1.00  0.00           H  
ATOM   1986  N   ARG A 133      19.670 -11.708 -37.704  1.00  0.82           N  
ATOM   1987  CA  ARG A 133      19.392 -10.811 -38.814  1.00  0.82           C  
ATOM   1988  C   ARG A 133      19.492  -9.319 -38.445  1.00  0.82           C  
ATOM   1989  O   ARG A 133      19.700  -8.521 -39.399  1.00  0.82           O  
ATOM   1990  CB  ARG A 133      17.921 -11.144 -39.229  1.00  0.82           C  
ATOM   1991  CG  ARG A 133      17.794 -12.510 -39.982  1.00  0.82           C  
ATOM   1992  CD  ARG A 133      16.366 -13.053 -40.112  1.00  0.82           C  
ATOM   1993  NE  ARG A 133      15.528 -12.154 -40.929  1.00  0.82           N  
ATOM   1994  CZ  ARG A 133      15.866 -11.674 -42.178  1.00  0.82           C  
ATOM   1995  NH1 ARG A 133      16.822 -12.221 -42.983  1.00  0.82           N  
ATOM   1996  NH2 ARG A 133      15.164 -10.649 -42.571  1.00  0.82           N1+
ATOM   1997  H   ARG A 133      18.908 -12.278 -37.365  1.00  0.00           H  
ATOM   1998  HA  ARG A 133      19.948 -11.190 -39.672  1.00  0.00           H  
ATOM   1999  HB3 ARG A 133      17.587 -10.347 -39.892  1.00  0.00           H  
ATOM   2000  HB2 ARG A 133      17.386 -11.105 -38.280  1.00  0.00           H  
ATOM   2001  HG3 ARG A 133      18.273 -13.309 -39.417  1.00  0.00           H  
ATOM   2002  HG2 ARG A 133      18.323 -12.439 -40.932  1.00  0.00           H  
ATOM   2003  HD3 ARG A 133      15.876 -13.420 -39.210  1.00  0.00           H  
ATOM   2004  HD2 ARG A 133      16.378 -13.950 -40.732  1.00  0.00           H  
ATOM   2005  HE  ARG A 133      14.745 -11.728 -40.454  1.00  0.00           H  
ATOM   2006 HH12 ARG A 133      16.959 -11.854 -43.913  1.00  0.00           H  
ATOM   2007 HH11 ARG A 133      17.338 -13.053 -42.738  1.00  0.00           H  
ATOM   2008 HH22 ARG A 133      15.274 -10.305 -43.514  1.00  0.00           H  
ATOM   2009 HH21 ARG A 133      14.295 -10.313 -42.180  1.00  0.00           H  
ATOM   2010  N   ASN A 134      19.436  -8.888 -37.158  1.00  0.87           N  
ATOM   2011  CA  ASN A 134      19.510  -7.469 -36.752  1.00  0.87           C  
ATOM   2012  C   ASN A 134      20.958  -7.085 -36.442  1.00  0.87           C  
ATOM   2013  O   ASN A 134      21.242  -5.964 -36.118  1.00  0.87           O  
ATOM   2014  CB  ASN A 134      18.565  -7.215 -35.487  1.00  0.87           C  
ATOM   2015  CG  ASN A 134      17.048  -7.431 -35.711  1.00  0.87           C  
ATOM   2016  OD1 ASN A 134      16.544  -7.365 -36.863  1.00  0.87           O  
ATOM   2017  ND2 ASN A 134      16.306  -7.601 -34.653  1.00  0.87           N  
ATOM   2018  H   ASN A 134      19.000  -9.501 -36.484  1.00  0.00           H  
ATOM   2019  HA  ASN A 134      19.153  -6.902 -37.611  1.00  0.00           H  
ATOM   2020  HB3 ASN A 134      18.660  -6.147 -35.290  1.00  0.00           H  
ATOM   2021  HB2 ASN A 134      18.857  -7.800 -34.616  1.00  0.00           H  
ATOM   2022 HD22 ASN A 134      15.488  -8.152 -34.871  1.00  0.00           H  
ATOM   2023 HD21 ASN A 134      16.632  -7.599 -33.698  1.00  0.00           H  
ATOM   2024  N   LEU A 135      21.904  -7.982 -36.537  1.00  0.91           N  
ATOM   2025  CA  LEU A 135      23.298  -7.859 -36.136  1.00  0.91           C  
ATOM   2026  C   LEU A 135      24.314  -8.336 -37.237  1.00  0.91           C  
ATOM   2027  O   LEU A 135      23.883  -8.867 -38.192  1.00  0.91           O  
ATOM   2028  CB  LEU A 135      23.603  -8.598 -34.870  1.00  0.91           C  
ATOM   2029  CG  LEU A 135      22.834  -8.298 -33.541  1.00  0.91           C  
ATOM   2030  CD1 LEU A 135      23.154  -9.490 -32.619  1.00  0.91           C  
ATOM   2031  CD2 LEU A 135      22.976  -6.917 -32.976  1.00  0.91           C  
ATOM   2032  H   LEU A 135      21.671  -8.881 -36.936  1.00  0.00           H  
ATOM   2033  HA  LEU A 135      23.487  -6.803 -35.945  1.00  0.00           H  
ATOM   2034  HB3 LEU A 135      24.679  -8.554 -34.708  1.00  0.00           H  
ATOM   2035  HB2 LEU A 135      23.440  -9.662 -35.041  1.00  0.00           H  
ATOM   2036  HG  LEU A 135      21.781  -8.429 -33.787  1.00  0.00           H  
ATOM   2037 HD11 LEU A 135      23.746  -9.100 -31.791  1.00  0.00           H  
ATOM   2038 HD12 LEU A 135      22.237  -9.910 -32.206  1.00  0.00           H  
ATOM   2039 HD13 LEU A 135      23.648 -10.336 -33.097  1.00  0.00           H  
ATOM   2040 HD21 LEU A 135      22.686  -6.133 -33.674  1.00  0.00           H  
ATOM   2041 HD22 LEU A 135      22.491  -6.817 -32.005  1.00  0.00           H  
ATOM   2042 HD23 LEU A 135      24.046  -6.887 -32.769  1.00  0.00           H  
ATOM   2043  N   LEU A 136      25.669  -8.139 -37.075  1.00  0.92           N  
ATOM   2044  CA  LEU A 136      26.757  -8.529 -37.911  1.00  0.92           C  
ATOM   2045  C   LEU A 136      27.877  -9.098 -36.969  1.00  0.92           C  
ATOM   2046  O   LEU A 136      27.923  -8.722 -35.786  1.00  0.92           O  
ATOM   2047  CB  LEU A 136      27.283  -7.414 -38.811  1.00  0.92           C  
ATOM   2048  CG  LEU A 136      26.183  -6.898 -39.885  1.00  0.92           C  
ATOM   2049  CD1 LEU A 136      26.907  -5.722 -40.622  1.00  0.92           C  
ATOM   2050  CD2 LEU A 136      25.829  -8.007 -40.973  1.00  0.92           C  
ATOM   2051  H   LEU A 136      25.952  -7.868 -36.144  1.00  0.00           H  
ATOM   2052  HA  LEU A 136      26.404  -9.431 -38.412  1.00  0.00           H  
ATOM   2053  HB3 LEU A 136      28.162  -7.772 -39.349  1.00  0.00           H  
ATOM   2054  HB2 LEU A 136      27.775  -6.625 -38.241  1.00  0.00           H  
ATOM   2055  HG  LEU A 136      25.252  -6.682 -39.360  1.00  0.00           H  
ATOM   2056 HD11 LEU A 136      26.237  -4.863 -40.579  1.00  0.00           H  
ATOM   2057 HD12 LEU A 136      27.820  -5.436 -40.100  1.00  0.00           H  
ATOM   2058 HD13 LEU A 136      27.255  -5.840 -41.648  1.00  0.00           H  
ATOM   2059 HD21 LEU A 136      24.837  -8.445 -40.864  1.00  0.00           H  
ATOM   2060 HD22 LEU A 136      25.871  -7.590 -41.979  1.00  0.00           H  
ATOM   2061 HD23 LEU A 136      26.546  -8.826 -40.923  1.00  0.00           H  
ATOM   2062  N   TRP A 137      28.759  -9.893 -37.481  1.00  0.90           N  
ATOM   2063  CA  TRP A 137      29.937 -10.439 -36.714  1.00  0.90           C  
ATOM   2064  C   TRP A 137      31.196  -9.917 -37.417  1.00  0.90           C  
ATOM   2065  O   TRP A 137      31.583 -10.472 -38.458  1.00  0.90           O  
ATOM   2066  CB  TRP A 137      29.834 -12.008 -36.643  1.00  0.90           C  
ATOM   2067  CG  TRP A 137      30.690 -12.650 -35.585  1.00  0.90           C  
ATOM   2068  CD1 TRP A 137      31.740 -12.214 -34.868  1.00  0.90           C  
ATOM   2069  CD2 TRP A 137      30.559 -14.030 -35.318  1.00  0.90           C  
ATOM   2070  NE1 TRP A 137      32.210 -13.266 -34.026  1.00  0.90           N  
ATOM   2071  CE2 TRP A 137      31.485 -14.420 -34.238  1.00  0.90           C  
ATOM   2072  CE3 TRP A 137      29.663 -15.048 -35.749  1.00  0.90           C  
ATOM   2073  CZ2 TRP A 137      31.467 -15.701 -33.678  1.00  0.90           C  
ATOM   2074  CZ3 TRP A 137      29.681 -16.350 -35.206  1.00  0.90           C  
ATOM   2075  CH2 TRP A 137      30.602 -16.669 -34.142  1.00  0.90           C  
ATOM   2076  H   TRP A 137      28.676 -10.026 -38.478  1.00  0.00           H  
ATOM   2077  HA  TRP A 137      29.943 -10.133 -35.668  1.00  0.00           H  
ATOM   2078  HB3 TRP A 137      29.926 -12.626 -37.537  1.00  0.00           H  
ATOM   2079  HB2 TRP A 137      28.787 -12.249 -36.460  1.00  0.00           H  
ATOM   2080  HD1 TRP A 137      32.131 -11.208 -34.819  1.00  0.00           H  
ATOM   2081  HE1 TRP A 137      33.088 -13.150 -33.541  1.00  0.00           H  
ATOM   2082  HE3 TRP A 137      28.927 -14.749 -36.479  1.00  0.00           H  
ATOM   2083  HZ2 TRP A 137      32.153 -15.992 -32.897  1.00  0.00           H  
ATOM   2084  HZ3 TRP A 137      29.018 -17.036 -35.712  1.00  0.00           H  
ATOM   2085  HH2 TRP A 137      30.687 -17.658 -33.718  1.00  0.00           H  
ATOM   2086  N   LEU A 138      31.857  -8.931 -36.782  1.00  0.92           N  
ATOM   2087  CA  LEU A 138      33.018  -8.263 -37.428  1.00  0.92           C  
ATOM   2088  C   LEU A 138      34.193  -9.229 -37.297  1.00  0.92           C  
ATOM   2089  O   LEU A 138      34.874  -9.325 -36.260  1.00  0.92           O  
ATOM   2090  CB  LEU A 138      33.289  -6.983 -36.769  1.00  0.92           C  
ATOM   2091  CG  LEU A 138      32.106  -5.963 -36.735  1.00  0.92           C  
ATOM   2092  CD1 LEU A 138      32.269  -4.902 -35.665  1.00  0.92           C  
ATOM   2093  CD2 LEU A 138      31.821  -5.413 -38.124  1.00  0.92           C  
ATOM   2094  H   LEU A 138      31.539  -8.526 -35.913  1.00  0.00           H  
ATOM   2095  HA  LEU A 138      32.769  -8.068 -38.470  1.00  0.00           H  
ATOM   2096  HB3 LEU A 138      34.161  -6.439 -37.133  1.00  0.00           H  
ATOM   2097  HB2 LEU A 138      33.471  -7.229 -35.723  1.00  0.00           H  
ATOM   2098  HG  LEU A 138      31.178  -6.500 -36.539  1.00  0.00           H  
ATOM   2099 HD11 LEU A 138      33.188  -4.918 -35.081  1.00  0.00           H  
ATOM   2100 HD12 LEU A 138      32.160  -3.879 -36.023  1.00  0.00           H  
ATOM   2101 HD13 LEU A 138      31.453  -5.071 -34.962  1.00  0.00           H  
ATOM   2102 HD21 LEU A 138      32.282  -5.853 -39.009  1.00  0.00           H  
ATOM   2103 HD22 LEU A 138      30.745  -5.412 -38.299  1.00  0.00           H  
ATOM   2104 HD23 LEU A 138      32.070  -4.352 -38.144  1.00  0.00           H  
ATOM   2105  N   THR A 139      34.547  -9.959 -38.417  1.00  0.89           N  
ATOM   2106  CA  THR A 139      35.733 -10.867 -38.538  1.00  0.89           C  
ATOM   2107  C   THR A 139      36.657 -10.361 -39.662  1.00  0.89           C  
ATOM   2108  O   THR A 139      36.407  -9.341 -40.265  1.00  0.89           O  
ATOM   2109  CB  THR A 139      35.327 -12.329 -38.832  1.00  0.89           C  
ATOM   2110  OG1 THR A 139      34.873 -12.503 -40.157  1.00  0.89           O  
ATOM   2111  CG2 THR A 139      34.443 -12.855 -37.824  1.00  0.89           C  
ATOM   2112  H   THR A 139      33.900  -9.987 -39.190  1.00  0.00           H  
ATOM   2113  HA  THR A 139      36.374 -10.898 -37.657  1.00  0.00           H  
ATOM   2114  HB  THR A 139      36.246 -12.889 -38.661  1.00  0.00           H  
ATOM   2115  HG1 THR A 139      33.925 -12.367 -40.223  1.00  0.00           H  
ATOM   2116 HG21 THR A 139      33.392 -12.630 -38.003  1.00  0.00           H  
ATOM   2117 HG22 THR A 139      34.678 -13.905 -37.654  1.00  0.00           H  
ATOM   2118 HG23 THR A 139      34.649 -12.406 -36.853  1.00  0.00           H  
ATOM   2119  N   GLY A 140      37.821 -10.915 -39.756  1.00  0.88           N  
ATOM   2120  CA  GLY A 140      38.858 -10.350 -40.606  1.00  0.88           C  
ATOM   2121  C   GLY A 140      38.731 -10.773 -42.068  1.00  0.88           C  
ATOM   2122  O   GLY A 140      37.712 -11.373 -42.530  1.00  0.88           O  
ATOM   2123  H   GLY A 140      37.943 -11.834 -39.356  1.00  0.00           H  
ATOM   2124  HA3 GLY A 140      39.701 -10.913 -40.208  1.00  0.00           H  
ATOM   2125  HA2 GLY A 140      39.035  -9.277 -40.531  1.00  0.00           H  
ATOM   2126  N   LYS A 141      39.691 -10.427 -42.962  1.00  0.81           N  
ATOM   2127  CA  LYS A 141      39.709 -10.699 -44.385  1.00  0.81           C  
ATOM   2128  C   LYS A 141      41.122 -10.448 -44.867  1.00  0.81           C  
ATOM   2129  O   LYS A 141      41.545  -9.308 -45.019  1.00  0.81           O  
ATOM   2130  CB  LYS A 141      38.635  -9.828 -45.051  1.00  0.81           C  
ATOM   2131  CG  LYS A 141      38.513 -10.071 -46.602  1.00  0.81           C  
ATOM   2132  CD  LYS A 141      37.149  -9.571 -47.080  1.00  0.81           C  
ATOM   2133  CE  LYS A 141      36.872  -8.091 -46.892  1.00  0.81           C  
ATOM   2134  NZ  LYS A 141      35.727  -7.716 -47.640  1.00  0.81           N1+
ATOM   2135  H   LYS A 141      40.452  -9.819 -42.693  1.00  0.00           H  
ATOM   2136  HA  LYS A 141      39.515 -11.746 -44.615  1.00  0.00           H  
ATOM   2137  HB3 LYS A 141      38.715  -8.745 -44.960  1.00  0.00           H  
ATOM   2138  HB2 LYS A 141      37.642 -10.047 -44.659  1.00  0.00           H  
ATOM   2139  HG3 LYS A 141      38.629 -11.110 -46.912  1.00  0.00           H  
ATOM   2140  HG2 LYS A 141      39.290  -9.599 -47.202  1.00  0.00           H  
ATOM   2141  HD3 LYS A 141      36.281 -10.091 -46.674  1.00  0.00           H  
ATOM   2142  HD2 LYS A 141      37.144  -9.828 -48.139  1.00  0.00           H  
ATOM   2143  HE3 LYS A 141      37.709  -7.522 -47.296  1.00  0.00           H  
ATOM   2144  HE2 LYS A 141      36.812  -7.794 -45.845  1.00  0.00           H  
ATOM   2145  HZ1 LYS A 141      34.995  -8.177 -47.119  1.00  0.00           H  
ATOM   2146  HZ2 LYS A 141      35.715  -6.709 -47.563  1.00  0.00           H  
ATOM   2147  HZ3 LYS A 141      35.770  -7.833 -48.642  1.00  0.00           H  
ATOM   2148  N   ASN A 142      41.861 -11.550 -45.054  1.00  0.74           N  
ATOM   2149  CA  ASN A 142      43.099 -11.589 -45.880  1.00  0.74           C  
ATOM   2150  C   ASN A 142      44.274 -10.852 -45.191  1.00  0.74           C  
ATOM   2151  O   ASN A 142      45.037 -10.139 -45.894  1.00  0.74           O  
ATOM   2152  CB  ASN A 142      42.938 -11.066 -47.314  1.00  0.74           C  
ATOM   2153  CG  ASN A 142      41.850 -11.803 -48.089  1.00  0.74           C  
ATOM   2154  OD1 ASN A 142      41.935 -13.032 -48.147  1.00  0.74           O  
ATOM   2155  ND2 ASN A 142      41.072 -11.247 -48.959  1.00  0.74           N  
ATOM   2156  H   ASN A 142      41.498 -12.430 -44.715  1.00  0.00           H  
ATOM   2157  HA  ASN A 142      43.500 -12.601 -45.938  1.00  0.00           H  
ATOM   2158  HB3 ASN A 142      43.862 -11.149 -47.886  1.00  0.00           H  
ATOM   2159  HB2 ASN A 142      42.674 -10.012 -47.399  1.00  0.00           H  
ATOM   2160 HD22 ASN A 142      40.500 -11.792 -49.587  1.00  0.00           H  
ATOM   2161 HD21 ASN A 142      41.204 -10.277 -49.210  1.00  0.00           H  
ATOM   2162  N   GLY A 143      44.449 -11.003 -43.883  1.00  0.82           N  
ATOM   2163  CA  GLY A 143      45.667 -10.393 -43.129  1.00  0.82           C  
ATOM   2164  C   GLY A 143      45.348  -8.989 -42.536  1.00  0.82           C  
ATOM   2165  O   GLY A 143      46.206  -8.395 -41.883  1.00  0.82           O  
ATOM   2166  H   GLY A 143      43.795 -11.603 -43.400  1.00  0.00           H  
ATOM   2167  HA3 GLY A 143      46.583 -10.381 -43.720  1.00  0.00           H  
ATOM   2168  HA2 GLY A 143      45.830 -11.056 -42.280  1.00  0.00           H  
ATOM   2169  N   LEU A 144      44.157  -8.429 -42.733  1.00  0.83           N  
ATOM   2170  CA  LEU A 144      43.772  -7.141 -42.246  1.00  0.83           C  
ATOM   2171  C   LEU A 144      42.476  -7.486 -41.398  1.00  0.83           C  
ATOM   2172  O   LEU A 144      41.648  -8.387 -41.653  1.00  0.83           O  
ATOM   2173  CB  LEU A 144      43.340  -6.340 -43.517  1.00  0.83           C  
ATOM   2174  CG  LEU A 144      44.571  -6.000 -44.404  1.00  0.83           C  
ATOM   2175  CD1 LEU A 144      44.293  -6.006 -45.892  1.00  0.83           C  
ATOM   2176  CD2 LEU A 144      45.213  -4.726 -43.916  1.00  0.83           C  
ATOM   2177  H   LEU A 144      43.488  -8.855 -43.357  1.00  0.00           H  
ATOM   2178  HA  LEU A 144      44.554  -6.709 -41.622  1.00  0.00           H  
ATOM   2179  HB3 LEU A 144      42.735  -5.456 -43.317  1.00  0.00           H  
ATOM   2180  HB2 LEU A 144      42.717  -7.056 -44.052  1.00  0.00           H  
ATOM   2181  HG  LEU A 144      45.257  -6.838 -44.289  1.00  0.00           H  
ATOM   2182 HD11 LEU A 144      44.650  -5.109 -46.399  1.00  0.00           H  
ATOM   2183 HD12 LEU A 144      44.804  -6.816 -46.412  1.00  0.00           H  
ATOM   2184 HD13 LEU A 144      43.230  -5.974 -46.130  1.00  0.00           H  
ATOM   2185 HD21 LEU A 144      46.230  -4.858 -43.549  1.00  0.00           H  
ATOM   2186 HD22 LEU A 144      45.363  -4.004 -44.718  1.00  0.00           H  
ATOM   2187 HD23 LEU A 144      44.575  -4.227 -43.186  1.00  0.00           H  
ATOM   2188  N   TYR A 145      42.435  -6.816 -40.204  1.00  0.85           N  
ATOM   2189  CA  TYR A 145      41.381  -6.694 -39.262  1.00  0.85           C  
ATOM   2190  C   TYR A 145      41.407  -5.239 -38.794  1.00  0.85           C  
ATOM   2191  O   TYR A 145      42.329  -4.841 -38.051  1.00  0.85           O  
ATOM   2192  CB  TYR A 145      41.506  -7.722 -38.141  1.00  0.85           C  
ATOM   2193  CG  TYR A 145      40.280  -7.739 -37.233  1.00  0.85           C  
ATOM   2194  CD1 TYR A 145      40.091  -6.732 -36.264  1.00  0.85           C  
ATOM   2195  CD2 TYR A 145      39.385  -8.835 -37.333  1.00  0.85           C  
ATOM   2196  CE1 TYR A 145      38.945  -6.823 -35.453  1.00  0.85           C  
ATOM   2197  CE2 TYR A 145      38.258  -8.937 -36.483  1.00  0.85           C  
ATOM   2198  CZ  TYR A 145      38.046  -7.915 -35.517  1.00  0.85           C  
ATOM   2199  OH  TYR A 145      36.848  -7.897 -34.797  1.00  0.85           O  
ATOM   2200  H   TYR A 145      43.307  -6.419 -39.884  1.00  0.00           H  
ATOM   2201  HA  TYR A 145      40.436  -6.843 -39.785  1.00  0.00           H  
ATOM   2202  HB3 TYR A 145      42.476  -7.642 -37.651  1.00  0.00           H  
ATOM   2203  HB2 TYR A 145      41.552  -8.767 -38.447  1.00  0.00           H  
ATOM   2204  HD1 TYR A 145      40.828  -5.945 -36.194  1.00  0.00           H  
ATOM   2205  HD2 TYR A 145      39.532  -9.588 -38.094  1.00  0.00           H  
ATOM   2206  HE1 TYR A 145      38.635  -5.988 -34.841  1.00  0.00           H  
ATOM   2207  HE2 TYR A 145      37.598  -9.792 -36.497  1.00  0.00           H  
ATOM   2208  HH  TYR A 145      36.141  -8.366 -35.247  1.00  0.00           H  
ATOM   2209  N   PRO A 146      40.677  -4.289 -39.414  1.00  0.88           N  
ATOM   2210  CA  PRO A 146      40.443  -2.855 -38.992  1.00  0.88           C  
ATOM   2211  C   PRO A 146      40.142  -2.793 -37.516  1.00  0.88           C  
ATOM   2212  O   PRO A 146      39.261  -3.515 -37.051  1.00  0.88           O  
ATOM   2213  CB  PRO A 146      39.267  -2.440 -39.814  1.00  0.88           C  
ATOM   2214  CG  PRO A 146      39.643  -3.097 -41.135  1.00  0.88           C  
ATOM   2215  CD  PRO A 146      39.976  -4.490 -40.712  1.00  0.88           C  
ATOM   2216  HA  PRO A 146      41.289  -2.187 -39.152  1.00  0.00           H  
ATOM   2217  HB3 PRO A 146      39.061  -1.376 -39.924  1.00  0.00           H  
ATOM   2218  HB2 PRO A 146      38.358  -2.877 -39.401  1.00  0.00           H  
ATOM   2219  HG3 PRO A 146      40.462  -2.608 -41.661  1.00  0.00           H  
ATOM   2220  HG2 PRO A 146      38.861  -2.930 -41.876  1.00  0.00           H  
ATOM   2221  HD2 PRO A 146      39.019  -4.991 -40.567  1.00  0.00           H  
ATOM   2222  HD3 PRO A 146      40.692  -4.916 -41.416  1.00  0.00           H  
ATOM   2223  N   ASN A 147      40.811  -1.965 -36.756  1.00  0.86           N  
ATOM   2224  CA  ASN A 147      40.461  -1.618 -35.411  1.00  0.86           C  
ATOM   2225  C   ASN A 147      39.695  -0.345 -35.502  1.00  0.86           C  
ATOM   2226  O   ASN A 147      40.003   0.516 -36.340  1.00  0.86           O  
ATOM   2227  CB  ASN A 147      41.793  -1.476 -34.590  1.00  0.86           C  
ATOM   2228  CG  ASN A 147      42.507  -2.836 -34.359  1.00  0.86           C  
ATOM   2229  OD1 ASN A 147      41.913  -3.940 -34.349  1.00  0.86           O  
ATOM   2230  ND2 ASN A 147      43.812  -2.835 -34.008  1.00  0.86           N  
ATOM   2231  H   ASN A 147      41.605  -1.508 -37.182  1.00  0.00           H  
ATOM   2232  HA  ASN A 147      39.829  -2.327 -34.877  1.00  0.00           H  
ATOM   2233  HB3 ASN A 147      41.586  -1.174 -33.563  1.00  0.00           H  
ATOM   2234  HB2 ASN A 147      42.421  -0.672 -34.973  1.00  0.00           H  
ATOM   2235 HD22 ASN A 147      44.313  -3.650 -33.687  1.00  0.00           H  
ATOM   2236 HD21 ASN A 147      44.288  -1.947 -34.069  1.00  0.00           H  
ATOM   2237  N   LEU A 148      38.735  -0.276 -34.607  1.00  0.85           N  
ATOM   2238  CA  LEU A 148      37.568   0.611 -34.741  1.00  0.85           C  
ATOM   2239  C   LEU A 148      37.498   1.669 -33.718  1.00  0.85           C  
ATOM   2240  O   LEU A 148      37.742   1.329 -32.571  1.00  0.85           O  
ATOM   2241  CB  LEU A 148      36.307  -0.257 -34.712  1.00  0.85           C  
ATOM   2242  CG  LEU A 148      36.344  -1.454 -35.723  1.00  0.85           C  
ATOM   2243  CD1 LEU A 148      35.082  -2.273 -35.432  1.00  0.85           C  
ATOM   2244  CD2 LEU A 148      36.334  -0.905 -37.151  1.00  0.85           C  
ATOM   2245  H   LEU A 148      38.694  -0.951 -33.857  1.00  0.00           H  
ATOM   2246  HA  LEU A 148      37.652   1.185 -35.663  1.00  0.00           H  
ATOM   2247  HB3 LEU A 148      35.428   0.374 -34.847  1.00  0.00           H  
ATOM   2248  HB2 LEU A 148      36.232  -0.693 -33.717  1.00  0.00           H  
ATOM   2249  HG  LEU A 148      37.214  -2.093 -35.578  1.00  0.00           H  
ATOM   2250 HD11 LEU A 148      34.452  -1.976 -34.593  1.00  0.00           H  
ATOM   2251 HD12 LEU A 148      34.419  -2.373 -36.291  1.00  0.00           H  
ATOM   2252 HD13 LEU A 148      35.399  -3.304 -35.277  1.00  0.00           H  
ATOM   2253 HD21 LEU A 148      36.974  -1.542 -37.762  1.00  0.00           H  
ATOM   2254 HD22 LEU A 148      35.347  -1.043 -37.593  1.00  0.00           H  
ATOM   2255 HD23 LEU A 148      36.493   0.170 -37.233  1.00  0.00           H  
ATOM   2256  N   SER A 149      37.006   2.859 -34.068  1.00  0.88           N  
ATOM   2257  CA  SER A 149      36.610   3.957 -33.119  1.00  0.88           C  
ATOM   2258  C   SER A 149      35.393   4.636 -33.825  1.00  0.88           C  
ATOM   2259  O   SER A 149      35.132   5.786 -33.638  1.00  0.88           O  
ATOM   2260  CB  SER A 149      37.859   4.799 -32.762  1.00  0.88           C  
ATOM   2261  OG  SER A 149      38.220   5.650 -33.785  1.00  0.88           O  
ATOM   2262  H   SER A 149      37.184   3.187 -35.006  1.00  0.00           H  
ATOM   2263  HA  SER A 149      36.170   3.602 -32.187  1.00  0.00           H  
ATOM   2264  HB3 SER A 149      38.680   4.209 -32.356  1.00  0.00           H  
ATOM   2265  HB2 SER A 149      37.617   5.493 -31.956  1.00  0.00           H  
ATOM   2266  HG  SER A 149      38.578   5.061 -34.455  1.00  0.00           H  
ATOM   2267  N   LYS A 150      34.667   3.833 -34.575  1.00  0.84           N  
ATOM   2268  CA  LYS A 150      33.466   4.200 -35.285  1.00  0.84           C  
ATOM   2269  C   LYS A 150      32.291   4.583 -34.367  1.00  0.84           C  
ATOM   2270  O   LYS A 150      32.281   4.206 -33.155  1.00  0.84           O  
ATOM   2271  CB  LYS A 150      33.016   2.969 -36.121  1.00  0.84           C  
ATOM   2272  CG  LYS A 150      34.092   2.369 -36.970  1.00  0.84           C  
ATOM   2273  CD  LYS A 150      34.815   3.323 -37.984  1.00  0.84           C  
ATOM   2274  CE  LYS A 150      35.896   2.696 -38.856  1.00  0.84           C  
ATOM   2275  NZ  LYS A 150      36.573   3.696 -39.653  1.00  0.84           N1+
ATOM   2276  H   LYS A 150      34.780   2.836 -34.468  1.00  0.00           H  
ATOM   2277  HA  LYS A 150      33.771   5.020 -35.934  1.00  0.00           H  
ATOM   2278  HB3 LYS A 150      32.178   3.247 -36.759  1.00  0.00           H  
ATOM   2279  HB2 LYS A 150      32.624   2.186 -35.472  1.00  0.00           H  
ATOM   2280  HG3 LYS A 150      33.591   1.617 -37.579  1.00  0.00           H  
ATOM   2281  HG2 LYS A 150      34.920   1.856 -36.482  1.00  0.00           H  
ATOM   2282  HD3 LYS A 150      35.195   4.150 -37.384  1.00  0.00           H  
ATOM   2283  HD2 LYS A 150      34.178   3.870 -38.678  1.00  0.00           H  
ATOM   2284  HE3 LYS A 150      35.435   1.965 -39.520  1.00  0.00           H  
ATOM   2285  HE2 LYS A 150      36.714   2.241 -38.297  1.00  0.00           H  
ATOM   2286  HZ1 LYS A 150      35.819   4.059 -40.219  1.00  0.00           H  
ATOM   2287  HZ2 LYS A 150      36.896   4.517 -39.162  1.00  0.00           H  
ATOM   2288  HZ3 LYS A 150      37.310   3.357 -40.256  1.00  0.00           H  
ATOM   2289  N   SER A 151      31.310   5.329 -34.880  1.00  0.88           N  
ATOM   2290  CA  SER A 151      30.310   5.950 -34.026  1.00  0.88           C  
ATOM   2291  C   SER A 151      29.020   6.324 -34.767  1.00  0.88           C  
ATOM   2292  O   SER A 151      28.958   6.239 -36.037  1.00  0.88           O  
ATOM   2293  CB  SER A 151      30.958   7.257 -33.514  1.00  0.88           C  
ATOM   2294  OG  SER A 151      31.333   8.185 -34.520  1.00  0.88           O  
ATOM   2295  H   SER A 151      31.353   5.499 -35.874  1.00  0.00           H  
ATOM   2296  HA  SER A 151      30.006   5.326 -33.186  1.00  0.00           H  
ATOM   2297  HB3 SER A 151      31.764   6.937 -32.855  1.00  0.00           H  
ATOM   2298  HB2 SER A 151      30.182   7.743 -32.921  1.00  0.00           H  
ATOM   2299  HG  SER A 151      32.253   8.407 -34.359  1.00  0.00           H  
ATOM   2300  N   TYR A 152      27.992   6.861 -34.095  1.00  0.89           N  
ATOM   2301  CA  TYR A 152      26.732   7.354 -34.539  1.00  0.89           C  
ATOM   2302  C   TYR A 152      26.310   8.469 -33.589  1.00  0.89           C  
ATOM   2303  O   TYR A 152      26.178   8.173 -32.362  1.00  0.89           O  
ATOM   2304  CB  TYR A 152      25.603   6.287 -34.616  1.00  0.89           C  
ATOM   2305  CG  TYR A 152      24.351   6.807 -35.353  1.00  0.89           C  
ATOM   2306  CD1 TYR A 152      24.339   6.719 -36.723  1.00  0.89           C  
ATOM   2307  CD2 TYR A 152      23.146   7.205 -34.660  1.00  0.89           C  
ATOM   2308  CE1 TYR A 152      23.138   6.930 -37.404  1.00  0.89           C  
ATOM   2309  CE2 TYR A 152      21.931   7.477 -35.325  1.00  0.89           C  
ATOM   2310  CZ  TYR A 152      21.918   7.254 -36.738  1.00  0.89           C  
ATOM   2311  OH  TYR A 152      20.735   7.384 -37.368  1.00  0.89           O  
ATOM   2312  H   TYR A 152      28.097   7.069 -33.112  1.00  0.00           H  
ATOM   2313  HA  TYR A 152      26.701   7.707 -35.569  1.00  0.00           H  
ATOM   2314  HB3 TYR A 152      25.213   6.074 -33.621  1.00  0.00           H  
ATOM   2315  HB2 TYR A 152      25.956   5.381 -35.108  1.00  0.00           H  
ATOM   2316  HD1 TYR A 152      25.201   6.336 -37.250  1.00  0.00           H  
ATOM   2317  HD2 TYR A 152      23.203   7.214 -33.582  1.00  0.00           H  
ATOM   2318  HE1 TYR A 152      23.179   6.873 -38.481  1.00  0.00           H  
ATOM   2319  HE2 TYR A 152      21.027   7.719 -34.787  1.00  0.00           H  
ATOM   2320  HH  TYR A 152      20.933   7.238 -38.296  1.00  0.00           H  
ATOM   2321  N   ALA A 153      26.293   9.727 -34.105  1.00  0.91           N  
ATOM   2322  CA  ALA A 153      25.535  10.829 -33.499  1.00  0.91           C  
ATOM   2323  C   ALA A 153      24.076  10.717 -33.914  1.00  0.91           C  
ATOM   2324  O   ALA A 153      23.787  10.642 -35.124  1.00  0.91           O  
ATOM   2325  CB  ALA A 153      26.136  12.105 -34.067  1.00  0.91           C  
ATOM   2326  H   ALA A 153      26.551   9.864 -35.072  1.00  0.00           H  
ATOM   2327  HA  ALA A 153      25.566  10.872 -32.410  1.00  0.00           H  
ATOM   2328  HB1 ALA A 153      25.720  12.294 -35.056  1.00  0.00           H  
ATOM   2329  HB2 ALA A 153      25.908  13.056 -33.586  1.00  0.00           H  
ATOM   2330  HB3 ALA A 153      27.217  12.073 -34.206  1.00  0.00           H  
ATOM   2331  N   ASN A 154      23.167  10.622 -32.907  1.00  0.87           N  
ATOM   2332  CA  ASN A 154      21.680  10.503 -33.071  1.00  0.87           C  
ATOM   2333  C   ASN A 154      21.120  11.951 -33.288  1.00  0.87           C  
ATOM   2334  O   ASN A 154      20.399  12.440 -32.393  1.00  0.87           O  
ATOM   2335  CB  ASN A 154      21.094   9.701 -31.855  1.00  0.87           C  
ATOM   2336  CG  ASN A 154      19.553   9.529 -31.718  1.00  0.87           C  
ATOM   2337  OD1 ASN A 154      18.873   9.800 -32.707  1.00  0.87           O  
ATOM   2338  ND2 ASN A 154      19.073   9.148 -30.600  1.00  0.87           N  
ATOM   2339  H   ASN A 154      23.540  10.767 -31.980  1.00  0.00           H  
ATOM   2340  HA  ASN A 154      21.490   9.815 -33.895  1.00  0.00           H  
ATOM   2341  HB3 ASN A 154      21.328  10.185 -30.907  1.00  0.00           H  
ATOM   2342  HB2 ASN A 154      21.467   8.677 -31.867  1.00  0.00           H  
ATOM   2343 HD22 ASN A 154      18.106   8.945 -30.390  1.00  0.00           H  
ATOM   2344 HD21 ASN A 154      19.709   8.983 -29.834  1.00  0.00           H  
ATOM   2345  N   ASN A 155      21.397  12.546 -34.454  1.00  0.84           N  
ATOM   2346  CA  ASN A 155      20.923  13.874 -34.816  1.00  0.84           C  
ATOM   2347  C   ASN A 155      19.528  13.805 -35.276  1.00  0.84           C  
ATOM   2348  O   ASN A 155      18.835  14.810 -35.383  1.00  0.84           O  
ATOM   2349  CB  ASN A 155      21.807  14.417 -36.021  1.00  0.84           C  
ATOM   2350  CG  ASN A 155      23.170  15.044 -35.667  1.00  0.84           C  
ATOM   2351  OD1 ASN A 155      23.243  15.797 -34.677  1.00  0.84           O  
ATOM   2352  ND2 ASN A 155      24.209  14.674 -36.415  1.00  0.84           N  
ATOM   2353  H   ASN A 155      22.039  11.987 -35.000  1.00  0.00           H  
ATOM   2354  HA  ASN A 155      21.001  14.604 -34.011  1.00  0.00           H  
ATOM   2355  HB3 ASN A 155      21.251  15.295 -36.348  1.00  0.00           H  
ATOM   2356  HB2 ASN A 155      21.939  13.701 -36.833  1.00  0.00           H  
ATOM   2357 HD22 ASN A 155      25.036  15.242 -36.300  1.00  0.00           H  
ATOM   2358 HD21 ASN A 155      24.022  14.276 -37.325  1.00  0.00           H  
ATOM   2359  N   LYS A 156      18.927  12.628 -35.483  1.00  0.81           N  
ATOM   2360  CA  LYS A 156      17.467  12.370 -35.482  1.00  0.81           C  
ATOM   2361  C   LYS A 156      16.731  12.846 -34.243  1.00  0.81           C  
ATOM   2362  O   LYS A 156      15.627  13.250 -34.268  1.00  0.81           O  
ATOM   2363  CB  LYS A 156      17.296  10.823 -35.631  1.00  0.81           C  
ATOM   2364  CG  LYS A 156      17.616  10.265 -37.095  1.00  0.81           C  
ATOM   2365  CD  LYS A 156      17.204   8.823 -37.237  1.00  0.81           C  
ATOM   2366  CE  LYS A 156      17.521   8.127 -38.606  1.00  0.81           C  
ATOM   2367  NZ  LYS A 156      16.962   6.780 -38.760  1.00  0.81           N1+
ATOM   2368  H   LYS A 156      19.614  11.895 -35.383  1.00  0.00           H  
ATOM   2369  HA  LYS A 156      17.091  12.890 -36.362  1.00  0.00           H  
ATOM   2370  HB3 LYS A 156      16.272  10.628 -35.315  1.00  0.00           H  
ATOM   2371  HB2 LYS A 156      17.930  10.350 -34.882  1.00  0.00           H  
ATOM   2372  HG3 LYS A 156      18.634  10.387 -37.468  1.00  0.00           H  
ATOM   2373  HG2 LYS A 156      17.048  10.901 -37.772  1.00  0.00           H  
ATOM   2374  HD3 LYS A 156      16.143   8.584 -37.163  1.00  0.00           H  
ATOM   2375  HD2 LYS A 156      17.762   8.290 -36.468  1.00  0.00           H  
ATOM   2376  HE3 LYS A 156      18.607   8.153 -38.693  1.00  0.00           H  
ATOM   2377  HE2 LYS A 156      17.298   8.712 -39.498  1.00  0.00           H  
ATOM   2378  HZ1 LYS A 156      15.954   6.762 -38.704  1.00  0.00           H  
ATOM   2379  HZ2 LYS A 156      17.371   6.282 -39.538  1.00  0.00           H  
ATOM   2380  HZ3 LYS A 156      17.292   6.353 -37.908  1.00  0.00           H  
ATOM   2381  N   GLU A 157      17.464  12.590 -33.146  1.00  0.79           N  
ATOM   2382  CA  GLU A 157      17.007  12.866 -31.741  1.00  0.79           C  
ATOM   2383  C   GLU A 157      15.781  12.136 -31.219  1.00  0.79           C  
ATOM   2384  O   GLU A 157      14.771  12.613 -30.676  1.00  0.79           O  
ATOM   2385  CB  GLU A 157      17.026  14.397 -31.430  1.00  0.79           C  
ATOM   2386  CG  GLU A 157      18.361  15.192 -31.748  1.00  0.79           C  
ATOM   2387  CD  GLU A 157      18.360  16.689 -31.318  1.00  0.79           C  
ATOM   2388  OE1 GLU A 157      19.429  17.319 -31.406  1.00  0.79           O  
ATOM   2389  OE2 GLU A 157      17.315  17.187 -30.827  1.00  0.79           O1-
ATOM   2390  H   GLU A 157      18.308  12.055 -33.294  1.00  0.00           H  
ATOM   2391  HA  GLU A 157      17.836  12.466 -31.158  1.00  0.00           H  
ATOM   2392  HB3 GLU A 157      16.763  14.457 -30.374  1.00  0.00           H  
ATOM   2393  HB2 GLU A 157      16.121  14.857 -31.825  1.00  0.00           H  
ATOM   2394  HG3 GLU A 157      18.445  15.190 -32.835  1.00  0.00           H  
ATOM   2395  HG2 GLU A 157      19.151  14.573 -31.325  1.00  0.00           H  
ATOM   2396  N   LYS A 158      15.836  10.803 -31.432  1.00  0.81           N  
ATOM   2397  CA  LYS A 158      14.900   9.788 -30.889  1.00  0.81           C  
ATOM   2398  C   LYS A 158      15.551   9.006 -29.666  1.00  0.81           C  
ATOM   2399  O   LYS A 158      16.747   8.947 -29.599  1.00  0.81           O  
ATOM   2400  CB  LYS A 158      14.476   8.789 -32.056  1.00  0.81           C  
ATOM   2401  CG  LYS A 158      13.857   9.551 -33.202  1.00  0.81           C  
ATOM   2402  CD  LYS A 158      12.535  10.250 -32.870  1.00  0.81           C  
ATOM   2403  CE  LYS A 158      12.180  11.389 -33.825  1.00  0.81           C  
ATOM   2404  NZ  LYS A 158      10.828  11.874 -33.696  1.00  0.81           N1+
ATOM   2405  H   LYS A 158      16.456  10.450 -32.147  1.00  0.00           H  
ATOM   2406  HA  LYS A 158      14.017  10.284 -30.486  1.00  0.00           H  
ATOM   2407  HB3 LYS A 158      13.853   7.996 -31.643  1.00  0.00           H  
ATOM   2408  HB2 LYS A 158      15.335   8.259 -32.471  1.00  0.00           H  
ATOM   2409  HG3 LYS A 158      13.801   8.852 -34.036  1.00  0.00           H  
ATOM   2410  HG2 LYS A 158      14.489  10.330 -33.628  1.00  0.00           H  
ATOM   2411  HD3 LYS A 158      12.546  10.653 -31.858  1.00  0.00           H  
ATOM   2412  HD2 LYS A 158      11.706   9.543 -32.829  1.00  0.00           H  
ATOM   2413  HE3 LYS A 158      12.112  10.957 -34.823  1.00  0.00           H  
ATOM   2414  HE2 LYS A 158      12.928  12.182 -33.810  1.00  0.00           H  
ATOM   2415  HZ1 LYS A 158      10.597  12.199 -32.767  1.00  0.00           H  
ATOM   2416  HZ2 LYS A 158      10.536  12.659 -34.260  1.00  0.00           H  
ATOM   2417  HZ3 LYS A 158      10.263  11.071 -33.930  1.00  0.00           H  
ATOM   2418  N   GLU A 159      14.795   8.372 -28.810  1.00  0.85           N  
ATOM   2419  CA  GLU A 159      15.147   7.307 -27.948  1.00  0.85           C  
ATOM   2420  C   GLU A 159      15.409   6.100 -28.860  1.00  0.85           C  
ATOM   2421  O   GLU A 159      14.453   5.547 -29.440  1.00  0.85           O  
ATOM   2422  CB  GLU A 159      14.015   7.076 -26.927  1.00  0.85           C  
ATOM   2423  CG  GLU A 159      13.664   8.294 -26.099  1.00  0.85           C  
ATOM   2424  CD  GLU A 159      12.833   7.986 -24.880  1.00  0.85           C  
ATOM   2425  OE1 GLU A 159      13.242   8.259 -23.778  1.00  0.85           O  
ATOM   2426  OE2 GLU A 159      11.862   7.258 -25.121  1.00  0.85           O1-
ATOM   2427  H   GLU A 159      13.796   8.419 -28.949  1.00  0.00           H  
ATOM   2428  HA  GLU A 159      16.076   7.591 -27.454  1.00  0.00           H  
ATOM   2429  HB3 GLU A 159      14.246   6.389 -26.114  1.00  0.00           H  
ATOM   2430  HB2 GLU A 159      13.094   6.656 -27.329  1.00  0.00           H  
ATOM   2431  HG3 GLU A 159      13.188   8.963 -26.815  1.00  0.00           H  
ATOM   2432  HG2 GLU A 159      14.612   8.774 -25.857  1.00  0.00           H  
ATOM   2433  N   VAL A 160      16.695   5.849 -29.062  1.00  0.92           N  
ATOM   2434  CA  VAL A 160      17.137   4.776 -29.960  1.00  0.92           C  
ATOM   2435  C   VAL A 160      17.614   3.609 -29.115  1.00  0.92           C  
ATOM   2436  O   VAL A 160      18.679   3.717 -28.505  1.00  0.92           O  
ATOM   2437  CB  VAL A 160      18.222   5.320 -30.866  1.00  0.92           C  
ATOM   2438  CG1 VAL A 160      19.015   4.262 -31.723  1.00  0.92           C  
ATOM   2439  CG2 VAL A 160      17.519   6.321 -31.812  1.00  0.92           C  
ATOM   2440  H   VAL A 160      17.434   6.379 -28.622  1.00  0.00           H  
ATOM   2441  HA  VAL A 160      16.252   4.381 -30.458  1.00  0.00           H  
ATOM   2442  HB  VAL A 160      18.956   5.936 -30.346  1.00  0.00           H  
ATOM   2443 HG11 VAL A 160      18.368   3.468 -32.094  1.00  0.00           H  
ATOM   2444 HG12 VAL A 160      19.530   4.800 -32.520  1.00  0.00           H  
ATOM   2445 HG13 VAL A 160      19.838   3.818 -31.164  1.00  0.00           H  
ATOM   2446 HG21 VAL A 160      18.037   6.653 -32.711  1.00  0.00           H  
ATOM   2447 HG22 VAL A 160      16.559   6.035 -32.241  1.00  0.00           H  
ATOM   2448 HG23 VAL A 160      17.391   7.204 -31.186  1.00  0.00           H  
ATOM   2449  N   LEU A 161      16.891   2.481 -29.010  1.00  0.91           N  
ATOM   2450  CA  LEU A 161      17.433   1.269 -28.405  1.00  0.91           C  
ATOM   2451  C   LEU A 161      18.329   0.508 -29.445  1.00  0.91           C  
ATOM   2452  O   LEU A 161      17.875   0.298 -30.551  1.00  0.91           O  
ATOM   2453  CB  LEU A 161      16.346   0.423 -27.858  1.00  0.91           C  
ATOM   2454  CG  LEU A 161      16.679  -0.904 -27.181  1.00  0.91           C  
ATOM   2455  CD1 LEU A 161      17.277  -0.716 -25.717  1.00  0.91           C  
ATOM   2456  CD2 LEU A 161      15.520  -1.929 -27.224  1.00  0.91           C  
ATOM   2457  H   LEU A 161      16.071   2.293 -29.567  1.00  0.00           H  
ATOM   2458  HA  LEU A 161      18.115   1.574 -27.612  1.00  0.00           H  
ATOM   2459  HB3 LEU A 161      15.781   0.272 -28.778  1.00  0.00           H  
ATOM   2460  HB2 LEU A 161      15.541   0.955 -27.350  1.00  0.00           H  
ATOM   2461  HG  LEU A 161      17.590  -1.232 -27.683  1.00  0.00           H  
ATOM   2462 HD11 LEU A 161      17.579   0.253 -25.317  1.00  0.00           H  
ATOM   2463 HD12 LEU A 161      16.576  -1.107 -24.980  1.00  0.00           H  
ATOM   2464 HD13 LEU A 161      18.116  -1.409 -25.648  1.00  0.00           H  
ATOM   2465 HD21 LEU A 161      15.829  -2.940 -27.491  1.00  0.00           H  
ATOM   2466 HD22 LEU A 161      14.880  -2.045 -26.349  1.00  0.00           H  
ATOM   2467 HD23 LEU A 161      14.854  -1.633 -28.033  1.00  0.00           H  
ATOM   2468  N   VAL A 162      19.536   0.216 -28.965  1.00  0.94           N  
ATOM   2469  CA  VAL A 162      20.668  -0.392 -29.641  1.00  0.94           C  
ATOM   2470  C   VAL A 162      21.236  -1.537 -28.675  1.00  0.94           C  
ATOM   2471  O   VAL A 162      21.177  -1.420 -27.440  1.00  0.94           O  
ATOM   2472  CB  VAL A 162      21.818   0.521 -30.001  1.00  0.94           C  
ATOM   2473  CG1 VAL A 162      21.899   1.881 -29.237  1.00  0.94           C  
ATOM   2474  CG2 VAL A 162      23.223  -0.070 -30.269  1.00  0.94           C  
ATOM   2475  H   VAL A 162      19.665   0.436 -27.988  1.00  0.00           H  
ATOM   2476  HA  VAL A 162      20.377  -0.991 -30.505  1.00  0.00           H  
ATOM   2477  HB  VAL A 162      21.536   0.814 -31.012  1.00  0.00           H  
ATOM   2478 HG11 VAL A 162      22.739   2.472 -29.603  1.00  0.00           H  
ATOM   2479 HG12 VAL A 162      21.077   2.547 -29.495  1.00  0.00           H  
ATOM   2480 HG13 VAL A 162      22.213   1.732 -28.205  1.00  0.00           H  
ATOM   2481 HG21 VAL A 162      23.968   0.717 -30.383  1.00  0.00           H  
ATOM   2482 HG22 VAL A 162      23.594  -0.628 -29.410  1.00  0.00           H  
ATOM   2483 HG23 VAL A 162      23.298  -0.653 -31.187  1.00  0.00           H  
ATOM   2484  N   LEU A 163      21.668  -2.626 -29.338  1.00  0.93           N  
ATOM   2485  CA  LEU A 163      22.060  -3.850 -28.750  1.00  0.93           C  
ATOM   2486  C   LEU A 163      23.091  -4.437 -29.673  1.00  0.93           C  
ATOM   2487  O   LEU A 163      23.083  -4.172 -30.905  1.00  0.93           O  
ATOM   2488  CB  LEU A 163      20.920  -4.882 -28.570  1.00  0.93           C  
ATOM   2489  CG  LEU A 163      19.442  -4.398 -28.440  1.00  0.93           C  
ATOM   2490  CD1 LEU A 163      18.934  -3.995 -29.811  1.00  0.93           C  
ATOM   2491  CD2 LEU A 163      18.555  -5.535 -27.860  1.00  0.93           C  
ATOM   2492  H   LEU A 163      21.665  -2.622 -30.348  1.00  0.00           H  
ATOM   2493  HA  LEU A 163      22.545  -3.583 -27.811  1.00  0.00           H  
ATOM   2494  HB3 LEU A 163      21.221  -5.539 -27.755  1.00  0.00           H  
ATOM   2495  HB2 LEU A 163      20.879  -5.533 -29.444  1.00  0.00           H  
ATOM   2496  HG  LEU A 163      19.445  -3.484 -27.846  1.00  0.00           H  
ATOM   2497 HD11 LEU A 163      19.682  -4.147 -30.588  1.00  0.00           H  
ATOM   2498 HD12 LEU A 163      18.023  -4.534 -30.070  1.00  0.00           H  
ATOM   2499 HD13 LEU A 163      18.789  -2.935 -30.018  1.00  0.00           H  
ATOM   2500 HD21 LEU A 163      19.028  -6.024 -27.010  1.00  0.00           H  
ATOM   2501 HD22 LEU A 163      17.609  -5.147 -27.483  1.00  0.00           H  
ATOM   2502 HD23 LEU A 163      18.370  -6.362 -28.546  1.00  0.00           H  
ATOM   2503  N   TRP A 164      24.025  -5.157 -29.006  1.00  0.93           N  
ATOM   2504  CA  TRP A 164      25.201  -5.785 -29.537  1.00  0.93           C  
ATOM   2505  C   TRP A 164      25.495  -6.952 -28.649  1.00  0.93           C  
ATOM   2506  O   TRP A 164      24.788  -7.228 -27.674  1.00  0.93           O  
ATOM   2507  CB  TRP A 164      26.300  -4.661 -29.491  1.00  0.93           C  
ATOM   2508  CG  TRP A 164      26.752  -4.215 -28.187  1.00  0.93           C  
ATOM   2509  CD1 TRP A 164      27.832  -4.712 -27.503  1.00  0.93           C  
ATOM   2510  CD2 TRP A 164      26.238  -3.186 -27.246  1.00  0.93           C  
ATOM   2511  NE1 TRP A 164      27.976  -4.023 -26.283  1.00  0.93           N  
ATOM   2512  CE2 TRP A 164      27.057  -3.063 -26.132  1.00  0.93           C  
ATOM   2513  CE3 TRP A 164      25.107  -2.349 -27.351  1.00  0.93           C  
ATOM   2514  CZ2 TRP A 164      26.766  -2.160 -25.105  1.00  0.93           C  
ATOM   2515  CZ3 TRP A 164      24.850  -1.468 -26.367  1.00  0.93           C  
ATOM   2516  CH2 TRP A 164      25.625  -1.305 -25.211  1.00  0.93           C  
ATOM   2517  H   TRP A 164      23.836  -5.356 -28.034  1.00  0.00           H  
ATOM   2518  HA  TRP A 164      25.004  -6.155 -30.543  1.00  0.00           H  
ATOM   2519  HB3 TRP A 164      25.875  -3.797 -30.000  1.00  0.00           H  
ATOM   2520  HB2 TRP A 164      27.221  -4.979 -29.982  1.00  0.00           H  
ATOM   2521  HD1 TRP A 164      28.528  -5.481 -27.805  1.00  0.00           H  
ATOM   2522  HE1 TRP A 164      28.606  -4.365 -25.573  1.00  0.00           H  
ATOM   2523  HE3 TRP A 164      24.454  -2.500 -28.197  1.00  0.00           H  
ATOM   2524  HZ2 TRP A 164      27.475  -2.060 -24.296  1.00  0.00           H  
ATOM   2525  HZ3 TRP A 164      23.965  -0.849 -26.353  1.00  0.00           H  
ATOM   2526  HH2 TRP A 164      25.308  -0.576 -24.480  1.00  0.00           H  
ATOM   2527  N   GLY A 165      26.668  -7.607 -28.989  1.00  0.96           N  
ATOM   2528  CA  GLY A 165      27.241  -8.524 -28.008  1.00  0.96           C  
ATOM   2529  C   GLY A 165      28.753  -8.346 -28.119  1.00  0.96           C  
ATOM   2530  O   GLY A 165      29.246  -7.515 -28.949  1.00  0.96           O  
ATOM   2531  H   GLY A 165      27.237  -7.399 -29.797  1.00  0.00           H  
ATOM   2532  HA3 GLY A 165      26.850  -9.512 -28.250  1.00  0.00           H  
ATOM   2533  HA2 GLY A 165      27.002  -8.076 -27.043  1.00  0.00           H  
ATOM   2534  N   VAL A 166      29.458  -8.992 -27.243  1.00  0.93           N  
ATOM   2535  CA  VAL A 166      30.818  -9.357 -27.276  1.00  0.93           C  
ATOM   2536  C   VAL A 166      30.857 -10.895 -27.310  1.00  0.93           C  
ATOM   2537  O   VAL A 166      30.238 -11.513 -26.482  1.00  0.93           O  
ATOM   2538  CB  VAL A 166      31.503  -8.917 -25.980  1.00  0.93           C  
ATOM   2539  CG1 VAL A 166      33.017  -9.272 -26.033  1.00  0.93           C  
ATOM   2540  CG2 VAL A 166      31.339  -7.407 -25.672  1.00  0.93           C  
ATOM   2541  H   VAL A 166      29.031  -9.377 -26.413  1.00  0.00           H  
ATOM   2542  HA  VAL A 166      31.462  -8.965 -28.063  1.00  0.00           H  
ATOM   2543  HB  VAL A 166      31.101  -9.487 -25.144  1.00  0.00           H  
ATOM   2544 HG11 VAL A 166      33.561  -8.717 -26.796  1.00  0.00           H  
ATOM   2545 HG12 VAL A 166      33.433  -9.116 -25.038  1.00  0.00           H  
ATOM   2546 HG13 VAL A 166      33.135 -10.343 -26.202  1.00  0.00           H  
ATOM   2547 HG21 VAL A 166      31.861  -6.807 -26.417  1.00  0.00           H  
ATOM   2548 HG22 VAL A 166      30.322  -7.023 -25.585  1.00  0.00           H  
ATOM   2549 HG23 VAL A 166      31.905  -7.317 -24.746  1.00  0.00           H  
ATOM   2550  N   HIS A 167      31.715 -11.432 -28.103  1.00  0.91           N  
ATOM   2551  CA  HIS A 167      31.965 -12.902 -28.280  1.00  0.91           C  
ATOM   2552  C   HIS A 167      33.151 -13.251 -27.336  1.00  0.91           C  
ATOM   2553  O   HIS A 167      34.124 -12.495 -27.275  1.00  0.91           O  
ATOM   2554  CB  HIS A 167      32.324 -13.197 -29.753  1.00  0.91           C  
ATOM   2555  CG  HIS A 167      32.607 -14.701 -29.971  1.00  0.91           C  
ATOM   2556  ND1 HIS A 167      33.738 -15.178 -30.555  1.00  0.91           N  
ATOM   2557  CD2 HIS A 167      31.748 -15.762 -29.610  1.00  0.91           C  
ATOM   2558  CE1 HIS A 167      33.670 -16.491 -30.605  1.00  0.91           C  
ATOM   2559  NE2 HIS A 167      32.474 -16.924 -30.096  1.00  0.91           N  
ATOM   2560  H   HIS A 167      32.183 -10.768 -28.703  1.00  0.00           H  
ATOM   2561  HA  HIS A 167      31.033 -13.370 -27.962  1.00  0.00           H  
ATOM   2562  HB3 HIS A 167      33.194 -12.585 -29.988  1.00  0.00           H  
ATOM   2563  HB2 HIS A 167      31.592 -12.930 -30.514  1.00  0.00           H  
ATOM   2564  HD2 HIS A 167      30.757 -15.806 -29.183  1.00  0.00           H  
ATOM   2565  HE1 HIS A 167      34.357 -17.133 -31.138  1.00  0.00           H  
ATOM   2566  HE2 HIS A 167      32.044 -17.835 -30.174  1.00  0.00           H  
ATOM   2567  N   HIS A 168      32.996 -14.363 -26.632  1.00  0.87           N  
ATOM   2568  CA  HIS A 168      34.010 -14.939 -25.784  1.00  0.87           C  
ATOM   2569  C   HIS A 168      34.280 -16.394 -26.285  1.00  0.87           C  
ATOM   2570  O   HIS A 168      33.435 -17.300 -26.029  1.00  0.87           O  
ATOM   2571  CB  HIS A 168      33.478 -15.049 -24.304  1.00  0.87           C  
ATOM   2572  CG  HIS A 168      33.291 -13.847 -23.401  1.00  0.87           C  
ATOM   2573  ND1 HIS A 168      33.674 -13.851 -22.065  1.00  0.87           N  
ATOM   2574  CD2 HIS A 168      32.829 -12.601 -23.687  1.00  0.87           C  
ATOM   2575  CE1 HIS A 168      33.466 -12.630 -21.611  1.00  0.87           C  
ATOM   2576  NE2 HIS A 168      32.954 -11.818 -22.551  1.00  0.87           N  
ATOM   2577  H   HIS A 168      32.117 -14.859 -26.596  1.00  0.00           H  
ATOM   2578  HA  HIS A 168      34.896 -14.311 -25.693  1.00  0.00           H  
ATOM   2579  HB3 HIS A 168      34.188 -15.558 -23.653  1.00  0.00           H  
ATOM   2580  HB2 HIS A 168      32.640 -15.739 -24.202  1.00  0.00           H  
ATOM   2581  HD2 HIS A 168      32.486 -12.152 -24.606  1.00  0.00           H  
ATOM   2582  HE1 HIS A 168      33.635 -12.171 -20.648  1.00  0.00           H  
ATOM   2583  HE2 HIS A 168      32.698 -10.876 -22.289  1.00  0.00           H  
ATOM   2584  N   PRO A 169      35.373 -16.604 -27.095  1.00  0.89           N  
ATOM   2585  CA  PRO A 169      35.686 -17.862 -27.647  1.00  0.89           C  
ATOM   2586  C   PRO A 169      36.048 -18.961 -26.622  1.00  0.89           C  
ATOM   2587  O   PRO A 169      36.237 -18.506 -25.522  1.00  0.89           O  
ATOM   2588  CB  PRO A 169      36.825 -17.564 -28.593  1.00  0.89           C  
ATOM   2589  CG  PRO A 169      36.825 -16.067 -28.800  1.00  0.89           C  
ATOM   2590  CD  PRO A 169      36.224 -15.531 -27.567  1.00  0.89           C  
ATOM   2591  HA  PRO A 169      34.827 -18.113 -28.267  1.00  0.00           H  
ATOM   2592  HB3 PRO A 169      36.797 -17.971 -29.604  1.00  0.00           H  
ATOM   2593  HB2 PRO A 169      37.778 -17.833 -28.139  1.00  0.00           H  
ATOM   2594  HG3 PRO A 169      36.096 -15.809 -29.567  1.00  0.00           H  
ATOM   2595  HG2 PRO A 169      37.803 -15.752 -29.163  1.00  0.00           H  
ATOM   2596  HD2 PRO A 169      36.952 -15.347 -26.778  1.00  0.00           H  
ATOM   2597  HD3 PRO A 169      35.635 -14.638 -27.774  1.00  0.00           H  
ATOM   2598  N   PRO A 170      36.110 -20.243 -27.086  1.00  0.85           N  
ATOM   2599  CA  PRO A 170      36.388 -21.341 -26.209  1.00  0.85           C  
ATOM   2600  C   PRO A 170      37.919 -21.294 -26.087  1.00  0.85           C  
ATOM   2601  O   PRO A 170      38.404 -21.492 -24.989  1.00  0.85           O  
ATOM   2602  CB  PRO A 170      35.968 -22.669 -27.043  1.00  0.85           C  
ATOM   2603  CG  PRO A 170      35.911 -22.172 -28.463  1.00  0.85           C  
ATOM   2604  CD  PRO A 170      35.603 -20.718 -28.378  1.00  0.85           C  
ATOM   2605  HA  PRO A 170      35.827 -21.273 -25.276  1.00  0.00           H  
ATOM   2606  HB3 PRO A 170      34.985 -23.088 -26.824  1.00  0.00           H  
ATOM   2607  HB2 PRO A 170      36.692 -23.483 -27.022  1.00  0.00           H  
ATOM   2608  HG3 PRO A 170      35.208 -22.777 -29.034  1.00  0.00           H  
ATOM   2609  HG2 PRO A 170      36.879 -22.361 -28.929  1.00  0.00           H  
ATOM   2610  HD2 PRO A 170      36.173 -20.157 -29.118  1.00  0.00           H  
ATOM   2611  HD3 PRO A 170      34.538 -20.523 -28.509  1.00  0.00           H  
ATOM   2612  N   ASN A 171      38.648 -21.036 -27.165  1.00  0.82           N  
ATOM   2613  CA  ASN A 171      40.128 -21.223 -27.270  1.00  0.82           C  
ATOM   2614  C   ASN A 171      40.777 -19.882 -27.522  1.00  0.82           C  
ATOM   2615  O   ASN A 171      40.201 -19.064 -28.167  1.00  0.82           O  
ATOM   2616  CB  ASN A 171      40.514 -22.188 -28.421  1.00  0.82           C  
ATOM   2617  CG  ASN A 171      39.858 -23.552 -28.380  1.00  0.82           C  
ATOM   2618  OD1 ASN A 171      39.938 -24.357 -27.465  1.00  0.82           O  
ATOM   2619  ND2 ASN A 171      39.130 -23.886 -29.425  1.00  0.82           N  
ATOM   2620  H   ASN A 171      38.245 -20.758 -28.048  1.00  0.00           H  
ATOM   2621  HA  ASN A 171      40.508 -21.745 -26.393  1.00  0.00           H  
ATOM   2622  HB3 ASN A 171      41.571 -22.454 -28.430  1.00  0.00           H  
ATOM   2623  HB2 ASN A 171      40.268 -21.713 -29.370  1.00  0.00           H  
ATOM   2624 HD22 ASN A 171      38.495 -24.653 -29.258  1.00  0.00           H  
ATOM   2625 HD21 ASN A 171      38.833 -23.249 -30.150  1.00  0.00           H  
ATOM   2626  N   ILE A 172      42.060 -19.802 -27.135  1.00  0.84           N  
ATOM   2627  CA  ILE A 172      42.926 -18.669 -27.418  1.00  0.84           C  
ATOM   2628  C   ILE A 172      43.283 -18.606 -28.879  1.00  0.84           C  
ATOM   2629  O   ILE A 172      43.269 -17.545 -29.513  1.00  0.84           O  
ATOM   2630  CB  ILE A 172      44.248 -18.663 -26.535  1.00  0.84           C  
ATOM   2631  CG1 ILE A 172      43.975 -19.147 -25.060  1.00  0.84           C  
ATOM   2632  CG2 ILE A 172      44.948 -17.331 -26.583  1.00  0.84           C  
ATOM   2633  CD1 ILE A 172      45.068 -19.234 -24.073  1.00  0.84           C  
ATOM   2634  H   ILE A 172      42.560 -20.565 -26.702  1.00  0.00           H  
ATOM   2635  HA  ILE A 172      42.410 -17.722 -27.258  1.00  0.00           H  
ATOM   2636  HB  ILE A 172      45.023 -19.300 -26.962  1.00  0.00           H  
ATOM   2637 HG13 ILE A 172      43.601 -20.169 -25.005  1.00  0.00           H  
ATOM   2638 HG12 ILE A 172      43.251 -18.455 -24.629  1.00  0.00           H  
ATOM   2639 HG21 ILE A 172      45.007 -16.896 -27.580  1.00  0.00           H  
ATOM   2640 HG22 ILE A 172      44.476 -16.684 -25.843  1.00  0.00           H  
ATOM   2641 HG23 ILE A 172      45.918 -17.463 -26.105  1.00  0.00           H  
ATOM   2642 HD11 ILE A 172      44.996 -20.183 -23.541  1.00  0.00           H  
ATOM   2643 HD12 ILE A 172      46.080 -19.268 -24.478  1.00  0.00           H  
ATOM   2644 HD13 ILE A 172      45.157 -18.531 -23.244  1.00  0.00           H  
ATOM   2645  N   ALA A 173      43.491 -19.828 -29.417  1.00  0.87           N  
ATOM   2646  CA  ALA A 173      43.710 -20.134 -30.892  1.00  0.87           C  
ATOM   2647  C   ALA A 173      42.597 -19.639 -31.764  1.00  0.87           C  
ATOM   2648  O   ALA A 173      42.883 -18.975 -32.763  1.00  0.87           O  
ATOM   2649  CB  ALA A 173      43.878 -21.672 -31.068  1.00  0.87           C  
ATOM   2650  H   ALA A 173      43.617 -20.622 -28.806  1.00  0.00           H  
ATOM   2651  HA  ALA A 173      44.590 -19.551 -31.167  1.00  0.00           H  
ATOM   2652  HB1 ALA A 173      44.727 -21.975 -30.456  1.00  0.00           H  
ATOM   2653  HB2 ALA A 173      42.960 -22.210 -30.833  1.00  0.00           H  
ATOM   2654  HB3 ALA A 173      44.300 -21.684 -32.073  1.00  0.00           H  
ATOM   2655  N   ASP A 174      41.349 -19.918 -31.388  1.00  0.83           N  
ATOM   2656  CA  ASP A 174      40.194 -19.232 -31.884  1.00  0.83           C  
ATOM   2657  C   ASP A 174      40.292 -17.717 -31.836  1.00  0.83           C  
ATOM   2658  O   ASP A 174      40.111 -17.100 -32.879  1.00  0.83           O  
ATOM   2659  CB  ASP A 174      38.801 -19.784 -31.464  1.00  0.83           C  
ATOM   2660  CG  ASP A 174      38.429 -21.181 -31.812  1.00  0.83           C  
ATOM   2661  OD1 ASP A 174      37.181 -21.476 -31.838  1.00  0.83           O  
ATOM   2662  OD2 ASP A 174      39.373 -22.018 -31.754  1.00  0.83           O1-
ATOM   2663  H   ASP A 174      41.267 -20.464 -30.543  1.00  0.00           H  
ATOM   2664  HA  ASP A 174      40.403 -19.441 -32.933  1.00  0.00           H  
ATOM   2665  HB3 ASP A 174      37.998 -19.085 -31.696  1.00  0.00           H  
ATOM   2666  HB2 ASP A 174      38.789 -19.833 -30.375  1.00  0.00           H  
ATOM   2667  N   GLN A 175      40.722 -17.211 -30.691  1.00  0.82           N  
ATOM   2668  CA  GLN A 175      40.614 -15.768 -30.447  1.00  0.82           C  
ATOM   2669  C   GLN A 175      41.618 -15.013 -31.360  1.00  0.82           C  
ATOM   2670  O   GLN A 175      41.236 -13.992 -31.892  1.00  0.82           O  
ATOM   2671  CB  GLN A 175      40.873 -15.509 -28.956  1.00  0.82           C  
ATOM   2672  CG  GLN A 175      41.122 -14.071 -28.574  1.00  0.82           C  
ATOM   2673  CD  GLN A 175      39.850 -13.266 -28.749  1.00  0.82           C  
ATOM   2674  OE1 GLN A 175      38.789 -13.609 -28.270  1.00  0.82           O  
ATOM   2675  NE2 GLN A 175      39.969 -12.060 -29.265  1.00  0.82           N  
ATOM   2676  H   GLN A 175      41.007 -17.838 -29.953  1.00  0.00           H  
ATOM   2677  HA  GLN A 175      39.610 -15.385 -30.629  1.00  0.00           H  
ATOM   2678  HB3 GLN A 175      41.829 -15.925 -28.639  1.00  0.00           H  
ATOM   2679  HB2 GLN A 175      40.156 -15.946 -28.261  1.00  0.00           H  
ATOM   2680  HG3 GLN A 175      41.850 -13.668 -29.278  1.00  0.00           H  
ATOM   2681  HG2 GLN A 175      41.410 -13.967 -27.528  1.00  0.00           H  
ATOM   2682 HE22 GLN A 175      39.177 -11.455 -29.429  1.00  0.00           H  
ATOM   2683 HE21 GLN A 175      40.903 -11.746 -29.486  1.00  0.00           H  
ATOM   2684  N   LYS A 176      42.822 -15.583 -31.590  1.00  0.79           N  
ATOM   2685  CA  LYS A 176      43.742 -15.275 -32.705  1.00  0.79           C  
ATOM   2686  C   LYS A 176      43.117 -15.409 -34.154  1.00  0.79           C  
ATOM   2687  O   LYS A 176      42.987 -14.427 -34.902  1.00  0.79           O  
ATOM   2688  CB  LYS A 176      45.020 -16.132 -32.431  1.00  0.79           C  
ATOM   2689  CG  LYS A 176      45.949 -16.190 -33.651  1.00  0.79           C  
ATOM   2690  CD  LYS A 176      46.926 -14.960 -33.893  1.00  0.79           C  
ATOM   2691  CE  LYS A 176      47.744 -15.158 -35.168  1.00  0.79           C  
ATOM   2692  NZ  LYS A 176      48.700 -14.131 -35.588  1.00  0.79           N1+
ATOM   2693  H   LYS A 176      43.227 -16.231 -30.931  1.00  0.00           H  
ATOM   2694  HA  LYS A 176      44.071 -14.274 -32.425  1.00  0.00           H  
ATOM   2695  HB3 LYS A 176      44.639 -17.130 -32.219  1.00  0.00           H  
ATOM   2696  HB2 LYS A 176      45.561 -15.814 -31.541  1.00  0.00           H  
ATOM   2697  HG3 LYS A 176      45.475 -16.449 -34.597  1.00  0.00           H  
ATOM   2698  HG2 LYS A 176      46.468 -17.068 -33.266  1.00  0.00           H  
ATOM   2699  HD3 LYS A 176      47.644 -14.951 -33.075  1.00  0.00           H  
ATOM   2700  HD2 LYS A 176      46.453 -13.990 -33.738  1.00  0.00           H  
ATOM   2701  HE3 LYS A 176      47.044 -15.366 -35.976  1.00  0.00           H  
ATOM   2702  HE2 LYS A 176      48.313 -16.071 -34.995  1.00  0.00           H  
ATOM   2703  HZ1 LYS A 176      49.055 -14.364 -36.505  1.00  0.00           H  
ATOM   2704  HZ2 LYS A 176      48.266 -13.222 -35.663  1.00  0.00           H  
ATOM   2705  HZ3 LYS A 176      49.490 -13.955 -34.984  1.00  0.00           H  
ATOM   2706  N   THR A 177      42.669 -16.614 -34.455  1.00  0.80           N  
ATOM   2707  CA  THR A 177      42.205 -16.936 -35.824  1.00  0.80           C  
ATOM   2708  C   THR A 177      41.043 -16.022 -36.279  1.00  0.80           C  
ATOM   2709  O   THR A 177      40.973 -15.708 -37.468  1.00  0.80           O  
ATOM   2710  CB  THR A 177      41.770 -18.389 -36.004  1.00  0.80           C  
ATOM   2711  OG1 THR A 177      42.729 -19.248 -35.381  1.00  0.80           O  
ATOM   2712  CG2 THR A 177      41.504 -18.919 -37.363  1.00  0.80           C  
ATOM   2713  H   THR A 177      42.757 -17.354 -33.774  1.00  0.00           H  
ATOM   2714  HA  THR A 177      43.041 -16.731 -36.493  1.00  0.00           H  
ATOM   2715  HB  THR A 177      40.817 -18.443 -35.478  1.00  0.00           H  
ATOM   2716  HG1 THR A 177      42.612 -19.282 -34.429  1.00  0.00           H  
ATOM   2717 HG21 THR A 177      40.918 -19.837 -37.414  1.00  0.00           H  
ATOM   2718 HG22 THR A 177      40.819 -18.245 -37.875  1.00  0.00           H  
ATOM   2719 HG23 THR A 177      42.395 -18.983 -37.989  1.00  0.00           H  
ATOM   2720  N   LEU A 178      40.138 -15.776 -35.310  1.00  0.84           N  
ATOM   2721  CA  LEU A 178      39.005 -14.801 -35.373  1.00  0.84           C  
ATOM   2722  C   LEU A 178      39.594 -13.376 -35.476  1.00  0.84           C  
ATOM   2723  O   LEU A 178      39.468 -12.695 -36.512  1.00  0.84           O  
ATOM   2724  CB  LEU A 178      37.899 -14.956 -34.315  1.00  0.84           C  
ATOM   2725  CG  LEU A 178      36.910 -16.094 -34.634  1.00  0.84           C  
ATOM   2726  CD1 LEU A 178      36.378 -16.713 -33.339  1.00  0.84           C  
ATOM   2727  CD2 LEU A 178      35.721 -15.663 -35.565  1.00  0.84           C  
ATOM   2728  H   LEU A 178      40.257 -16.196 -34.399  1.00  0.00           H  
ATOM   2729  HA  LEU A 178      38.510 -14.873 -36.341  1.00  0.00           H  
ATOM   2730  HB3 LEU A 178      37.373 -14.002 -34.358  1.00  0.00           H  
ATOM   2731  HB2 LEU A 178      38.353 -15.025 -33.327  1.00  0.00           H  
ATOM   2732  HG  LEU A 178      37.438 -16.839 -35.229  1.00  0.00           H  
ATOM   2733 HD11 LEU A 178      36.308 -15.990 -32.526  1.00  0.00           H  
ATOM   2734 HD12 LEU A 178      35.464 -17.249 -33.594  1.00  0.00           H  
ATOM   2735 HD13 LEU A 178      36.995 -17.552 -33.017  1.00  0.00           H  
ATOM   2736 HD21 LEU A 178      35.443 -16.492 -36.217  1.00  0.00           H  
ATOM   2737 HD22 LEU A 178      34.785 -15.292 -35.148  1.00  0.00           H  
ATOM   2738 HD23 LEU A 178      36.234 -15.008 -36.270  1.00  0.00           H  
ATOM   2739  N   TYR A 179      40.153 -12.843 -34.345  1.00  0.86           N  
ATOM   2740  CA  TYR A 179      40.246 -11.429 -34.013  1.00  0.86           C  
ATOM   2741  C   TYR A 179      41.651 -10.887 -34.081  1.00  0.86           C  
ATOM   2742  O   TYR A 179      41.828  -9.668 -33.799  1.00  0.86           O  
ATOM   2743  CB  TYR A 179      39.646 -11.224 -32.651  1.00  0.86           C  
ATOM   2744  CG  TYR A 179      38.186 -11.747 -32.647  1.00  0.86           C  
ATOM   2745  CD1 TYR A 179      37.186 -11.197 -33.426  1.00  0.86           C  
ATOM   2746  CD2 TYR A 179      37.865 -12.882 -31.773  1.00  0.86           C  
ATOM   2747  CE1 TYR A 179      35.861 -11.657 -33.253  1.00  0.86           C  
ATOM   2748  CE2 TYR A 179      36.556 -13.333 -31.594  1.00  0.86           C  
ATOM   2749  CZ  TYR A 179      35.548 -12.700 -32.363  1.00  0.86           C  
ATOM   2750  OH  TYR A 179      34.234 -13.129 -32.301  1.00  0.86           O  
ATOM   2751  H   TYR A 179      40.354 -13.544 -33.648  1.00  0.00           H  
ATOM   2752  HA  TYR A 179      39.799 -10.770 -34.757  1.00  0.00           H  
ATOM   2753  HB3 TYR A 179      39.547 -10.146 -32.526  1.00  0.00           H  
ATOM   2754  HB2 TYR A 179      40.208 -11.601 -31.798  1.00  0.00           H  
ATOM   2755  HD1 TYR A 179      37.347 -10.329 -34.048  1.00  0.00           H  
ATOM   2756  HD2 TYR A 179      38.532 -13.406 -31.106  1.00  0.00           H  
ATOM   2757  HE1 TYR A 179      35.111 -11.207 -33.884  1.00  0.00           H  
ATOM   2758  HE2 TYR A 179      36.384 -14.118 -30.872  1.00  0.00           H  
ATOM   2759  HH  TYR A 179      33.982 -13.864 -31.737  1.00  0.00           H  
ATOM   2760  N   HIS A 180      42.638 -11.709 -34.551  1.00  0.81           N  
ATOM   2761  CA  HIS A 180      44.019 -11.397 -34.774  1.00  0.81           C  
ATOM   2762  C   HIS A 180      44.915 -10.973 -33.625  1.00  0.81           C  
ATOM   2763  O   HIS A 180      46.071 -10.538 -33.868  1.00  0.81           O  
ATOM   2764  CB  HIS A 180      44.119 -10.351 -35.949  1.00  0.81           C  
ATOM   2765  CG  HIS A 180      43.615 -10.734 -37.311  1.00  0.81           C  
ATOM   2766  ND1 HIS A 180      44.039 -10.159 -38.467  1.00  0.81           N  
ATOM   2767  CD2 HIS A 180      42.659 -11.676 -37.728  1.00  0.81           C  
ATOM   2768  CE1 HIS A 180      43.455 -10.778 -39.491  1.00  0.81           C  
ATOM   2769  NE2 HIS A 180      42.711 -11.828 -39.116  1.00  0.81           N  
ATOM   2770  H   HIS A 180      42.453 -12.687 -34.724  1.00  0.00           H  
ATOM   2771  HA  HIS A 180      44.368 -12.309 -35.259  1.00  0.00           H  
ATOM   2772  HB3 HIS A 180      45.177 -10.114 -36.058  1.00  0.00           H  
ATOM   2773  HB2 HIS A 180      43.595  -9.431 -35.689  1.00  0.00           H  
ATOM   2774  HD1 HIS A 180      44.484  -9.254 -38.517  1.00  0.00           H  
ATOM   2775  HD2 HIS A 180      42.048 -12.341 -37.137  1.00  0.00           H  
ATOM   2776  HE1 HIS A 180      43.550 -10.363 -40.482  1.00  0.00           H  
ATOM   2777  N   THR A 181      44.413 -11.076 -32.433  1.00  0.81           N  
ATOM   2778  CA  THR A 181      45.008 -10.821 -31.121  1.00  0.81           C  
ATOM   2779  C   THR A 181      44.239 -11.608 -29.970  1.00  0.81           C  
ATOM   2780  O   THR A 181      42.998 -11.652 -30.042  1.00  0.81           O  
ATOM   2781  CB  THR A 181      44.979  -9.328 -30.821  1.00  0.81           C  
ATOM   2782  OG1 THR A 181      45.811  -8.914 -29.814  1.00  0.81           O  
ATOM   2783  CG2 THR A 181      43.613  -8.644 -30.494  1.00  0.81           C  
ATOM   2784  H   THR A 181      43.494 -11.478 -32.312  1.00  0.00           H  
ATOM   2785  HA  THR A 181      46.044 -11.143 -31.231  1.00  0.00           H  
ATOM   2786  HB  THR A 181      45.192  -8.692 -31.680  1.00  0.00           H  
ATOM   2787  HG1 THR A 181      46.686  -9.300 -29.893  1.00  0.00           H  
ATOM   2788 HG21 THR A 181      43.784  -7.570 -30.416  1.00  0.00           H  
ATOM   2789 HG22 THR A 181      42.907  -8.772 -31.314  1.00  0.00           H  
ATOM   2790 HG23 THR A 181      43.171  -8.972 -29.554  1.00  0.00           H  
ATOM   2791  N   GLU A 182      44.975 -12.072 -28.995  1.00  0.76           N  
ATOM   2792  CA  GLU A 182      44.582 -13.183 -28.056  1.00  0.76           C  
ATOM   2793  C   GLU A 182      43.890 -12.578 -26.780  1.00  0.76           C  
ATOM   2794  O   GLU A 182      43.653 -13.386 -25.917  1.00  0.76           O  
ATOM   2795  CB  GLU A 182      45.801 -14.023 -27.622  1.00  0.76           C  
ATOM   2796  CG  GLU A 182      46.445 -14.668 -28.879  1.00  0.76           C  
ATOM   2797  CD  GLU A 182      47.809 -15.331 -28.596  1.00  0.76           C  
ATOM   2798  OE1 GLU A 182      47.927 -16.032 -27.579  1.00  0.76           O  
ATOM   2799  OE2 GLU A 182      48.558 -15.373 -29.583  1.00  0.76           O1-
ATOM   2800  H   GLU A 182      45.923 -11.729 -28.942  1.00  0.00           H  
ATOM   2801  HA  GLU A 182      43.916 -13.817 -28.642  1.00  0.00           H  
ATOM   2802  HB3 GLU A 182      45.598 -14.825 -26.912  1.00  0.00           H  
ATOM   2803  HB2 GLU A 182      46.541 -13.400 -27.120  1.00  0.00           H  
ATOM   2804  HG3 GLU A 182      46.539 -13.992 -29.728  1.00  0.00           H  
ATOM   2805  HG2 GLU A 182      45.827 -15.442 -29.335  1.00  0.00           H  
ATOM   2806  N   ASN A 183      43.683 -11.282 -26.643  1.00  0.78           N  
ATOM   2807  CA  ASN A 183      43.053 -10.585 -25.599  1.00  0.78           C  
ATOM   2808  C   ASN A 183      42.661  -9.158 -26.059  1.00  0.78           C  
ATOM   2809  O   ASN A 183      43.403  -8.203 -25.754  1.00  0.78           O  
ATOM   2810  CB  ASN A 183      43.896 -10.591 -24.313  1.00  0.78           C  
ATOM   2811  CG  ASN A 183      43.097 -10.256 -23.056  1.00  0.78           C  
ATOM   2812  OD1 ASN A 183      42.196 -10.984 -22.673  1.00  0.78           O  
ATOM   2813  ND2 ASN A 183      43.428  -9.091 -22.510  1.00  0.78           N  
ATOM   2814  H   ASN A 183      44.053 -10.720 -27.396  1.00  0.00           H  
ATOM   2815  HA  ASN A 183      42.129 -11.114 -25.368  1.00  0.00           H  
ATOM   2816  HB3 ASN A 183      44.718  -9.876 -24.347  1.00  0.00           H  
ATOM   2817  HB2 ASN A 183      44.278 -11.583 -24.070  1.00  0.00           H  
ATOM   2818 HD22 ASN A 183      43.134  -8.765 -21.601  1.00  0.00           H  
ATOM   2819 HD21 ASN A 183      44.216  -8.625 -22.938  1.00  0.00           H  
ATOM   2820  N   ALA A 184      41.615  -9.113 -26.887  1.00  0.88           N  
ATOM   2821  CA  ALA A 184      41.084  -7.911 -27.623  1.00  0.88           C  
ATOM   2822  C   ALA A 184      40.211  -7.107 -26.724  1.00  0.88           C  
ATOM   2823  O   ALA A 184      39.238  -7.654 -26.132  1.00  0.88           O  
ATOM   2824  CB  ALA A 184      40.209  -8.438 -28.728  1.00  0.88           C  
ATOM   2825  H   ALA A 184      40.881  -9.788 -26.731  1.00  0.00           H  
ATOM   2826  HA  ALA A 184      41.918  -7.362 -28.060  1.00  0.00           H  
ATOM   2827  HB1 ALA A 184      39.492  -9.190 -28.400  1.00  0.00           H  
ATOM   2828  HB2 ALA A 184      39.659  -7.625 -29.200  1.00  0.00           H  
ATOM   2829  HB3 ALA A 184      40.787  -8.870 -29.546  1.00  0.00           H  
ATOM   2830  N   TYR A 185      40.494  -5.815 -26.710  1.00  0.87           N  
ATOM   2831  CA  TYR A 185      39.776  -4.683 -26.150  1.00  0.87           C  
ATOM   2832  C   TYR A 185      38.490  -4.272 -26.890  1.00  0.87           C  
ATOM   2833  O   TYR A 185      38.551  -4.115 -28.109  1.00  0.87           O  
ATOM   2834  CB  TYR A 185      40.815  -3.525 -26.158  1.00  0.87           C  
ATOM   2835  CG  TYR A 185      40.343  -2.092 -25.867  1.00  0.87           C  
ATOM   2836  CD1 TYR A 185      40.082  -1.594 -24.610  1.00  0.87           C  
ATOM   2837  CD2 TYR A 185      40.071  -1.215 -26.949  1.00  0.87           C  
ATOM   2838  CE1 TYR A 185      39.586  -0.270 -24.474  1.00  0.87           C  
ATOM   2839  CE2 TYR A 185      39.608   0.082 -26.797  1.00  0.87           C  
ATOM   2840  CZ  TYR A 185      39.244   0.526 -25.543  1.00  0.87           C  
ATOM   2841  OH  TYR A 185      38.677   1.766 -25.363  1.00  0.87           O  
ATOM   2842  H   TYR A 185      41.355  -5.598 -27.192  1.00  0.00           H  
ATOM   2843  HA  TYR A 185      39.449  -4.780 -25.115  1.00  0.00           H  
ATOM   2844  HB3 TYR A 185      41.182  -3.351 -27.169  1.00  0.00           H  
ATOM   2845  HB2 TYR A 185      41.578  -3.789 -25.427  1.00  0.00           H  
ATOM   2846  HD1 TYR A 185      40.488  -2.177 -23.797  1.00  0.00           H  
ATOM   2847  HD2 TYR A 185      40.094  -1.645 -27.939  1.00  0.00           H  
ATOM   2848  HE1 TYR A 185      39.308   0.056 -23.482  1.00  0.00           H  
ATOM   2849  HE2 TYR A 185      39.355   0.608 -27.704  1.00  0.00           H  
ATOM   2850  HH  TYR A 185      38.599   2.358 -26.114  1.00  0.00           H  
ATOM   2851  N   VAL A 186      37.342  -4.061 -26.209  1.00  0.91           N  
ATOM   2852  CA  VAL A 186      36.110  -3.660 -26.800  1.00  0.91           C  
ATOM   2853  C   VAL A 186      35.629  -2.562 -25.813  1.00  0.91           C  
ATOM   2854  O   VAL A 186      35.704  -2.782 -24.613  1.00  0.91           O  
ATOM   2855  CB  VAL A 186      35.148  -4.820 -27.009  1.00  0.91           C  
ATOM   2856  CG1 VAL A 186      33.771  -4.311 -27.539  1.00  0.91           C  
ATOM   2857  CG2 VAL A 186      35.746  -6.004 -27.879  1.00  0.91           C  
ATOM   2858  H   VAL A 186      37.380  -4.137 -25.203  1.00  0.00           H  
ATOM   2859  HA  VAL A 186      36.342  -3.232 -27.774  1.00  0.00           H  
ATOM   2860  HB  VAL A 186      35.105  -5.273 -26.019  1.00  0.00           H  
ATOM   2861 HG11 VAL A 186      33.952  -3.858 -28.513  1.00  0.00           H  
ATOM   2862 HG12 VAL A 186      33.027  -5.098 -27.414  1.00  0.00           H  
ATOM   2863 HG13 VAL A 186      33.312  -3.552 -26.905  1.00  0.00           H  
ATOM   2864 HG21 VAL A 186      35.038  -6.776 -28.179  1.00  0.00           H  
ATOM   2865 HG22 VAL A 186      36.173  -5.487 -28.737  1.00  0.00           H  
ATOM   2866 HG23 VAL A 186      36.577  -6.525 -27.404  1.00  0.00           H  
ATOM   2867  N   SER A 187      35.034  -1.476 -26.286  1.00  0.89           N  
ATOM   2868  CA  SER A 187      34.462  -0.471 -25.375  1.00  0.89           C  
ATOM   2869  C   SER A 187      33.266   0.193 -26.049  1.00  0.89           C  
ATOM   2870  O   SER A 187      33.470   0.683 -27.152  1.00  0.89           O  
ATOM   2871  CB  SER A 187      35.525   0.533 -24.824  1.00  0.89           C  
ATOM   2872  OG  SER A 187      34.979   1.188 -23.648  1.00  0.89           O  
ATOM   2873  H   SER A 187      35.093  -1.156 -27.242  1.00  0.00           H  
ATOM   2874  HA  SER A 187      33.847  -1.011 -24.656  1.00  0.00           H  
ATOM   2875  HB3 SER A 187      35.694   1.283 -25.596  1.00  0.00           H  
ATOM   2876  HB2 SER A 187      36.469   0.064 -24.545  1.00  0.00           H  
ATOM   2877  HG  SER A 187      35.623   1.867 -23.436  1.00  0.00           H  
ATOM   2878  N   VAL A 188      32.156   0.331 -25.384  1.00  0.88           N  
ATOM   2879  CA  VAL A 188      30.986   1.136 -25.783  1.00  0.88           C  
ATOM   2880  C   VAL A 188      30.963   2.309 -24.826  1.00  0.88           C  
ATOM   2881  O   VAL A 188      30.805   2.078 -23.627  1.00  0.88           O  
ATOM   2882  CB  VAL A 188      29.667   0.360 -25.763  1.00  0.88           C  
ATOM   2883  CG1 VAL A 188      28.391   1.221 -26.119  1.00  0.88           C  
ATOM   2884  CG2 VAL A 188      29.627  -0.878 -26.757  1.00  0.88           C  
ATOM   2885  H   VAL A 188      32.126  -0.014 -24.435  1.00  0.00           H  
ATOM   2886  HA  VAL A 188      31.096   1.373 -26.841  1.00  0.00           H  
ATOM   2887  HB  VAL A 188      29.504  -0.089 -24.784  1.00  0.00           H  
ATOM   2888 HG11 VAL A 188      27.951   1.682 -25.234  1.00  0.00           H  
ATOM   2889 HG12 VAL A 188      28.622   2.061 -26.772  1.00  0.00           H  
ATOM   2890 HG13 VAL A 188      27.592   0.700 -26.646  1.00  0.00           H  
ATOM   2891 HG21 VAL A 188      30.101  -0.526 -27.672  1.00  0.00           H  
ATOM   2892 HG22 VAL A 188      30.246  -1.622 -26.258  1.00  0.00           H  
ATOM   2893 HG23 VAL A 188      28.632  -1.228 -27.029  1.00  0.00           H  
ATOM   2894  N   VAL A 189      31.105   3.512 -25.399  1.00  0.86           N  
ATOM   2895  CA  VAL A 189      30.851   4.706 -24.625  1.00  0.86           C  
ATOM   2896  C   VAL A 189      29.699   5.532 -25.280  1.00  0.86           C  
ATOM   2897  O   VAL A 189      29.658   5.571 -26.514  1.00  0.86           O  
ATOM   2898  CB  VAL A 189      32.128   5.562 -24.417  1.00  0.86           C  
ATOM   2899  CG1 VAL A 189      31.772   6.787 -23.556  1.00  0.86           C  
ATOM   2900  CG2 VAL A 189      33.289   4.808 -23.801  1.00  0.86           C  
ATOM   2901  H   VAL A 189      31.396   3.611 -26.360  1.00  0.00           H  
ATOM   2902  HA  VAL A 189      30.458   4.448 -23.642  1.00  0.00           H  
ATOM   2903  HB  VAL A 189      32.570   6.054 -25.284  1.00  0.00           H  
ATOM   2904 HG11 VAL A 189      31.250   6.435 -22.666  1.00  0.00           H  
ATOM   2905 HG12 VAL A 189      32.701   7.296 -23.298  1.00  0.00           H  
ATOM   2906 HG13 VAL A 189      31.172   7.515 -24.101  1.00  0.00           H  
ATOM   2907 HG21 VAL A 189      33.162   4.459 -22.777  1.00  0.00           H  
ATOM   2908 HG22 VAL A 189      33.502   4.001 -24.503  1.00  0.00           H  
ATOM   2909 HG23 VAL A 189      34.187   5.417 -23.699  1.00  0.00           H  
ATOM   2910  N   SER A 190      28.739   6.036 -24.484  1.00  0.85           N  
ATOM   2911  CA  SER A 190      27.903   7.226 -24.727  1.00  0.85           C  
ATOM   2912  C   SER A 190      28.002   8.068 -23.419  1.00  0.85           C  
ATOM   2913  O   SER A 190      28.953   8.012 -22.722  1.00  0.85           O  
ATOM   2914  CB  SER A 190      26.494   6.841 -25.185  1.00  0.85           C  
ATOM   2915  OG  SER A 190      25.843   8.007 -25.564  1.00  0.85           O  
ATOM   2916  H   SER A 190      28.749   5.781 -23.508  1.00  0.00           H  
ATOM   2917  HA  SER A 190      28.475   7.763 -25.483  1.00  0.00           H  
ATOM   2918  HB3 SER A 190      26.004   6.222 -24.434  1.00  0.00           H  
ATOM   2919  HB2 SER A 190      26.588   6.190 -26.054  1.00  0.00           H  
ATOM   2920  HG  SER A 190      26.329   8.418 -26.283  1.00  0.00           H  
ATOM   2921  N   SER A 191      27.098   9.063 -23.407  1.00  0.83           N  
ATOM   2922  CA  SER A 191      27.137  10.191 -22.416  1.00  0.83           C  
ATOM   2923  C   SER A 191      27.141   9.878 -20.861  1.00  0.83           C  
ATOM   2924  O   SER A 191      27.705  10.672 -20.100  1.00  0.83           O  
ATOM   2925  CB  SER A 191      25.992  11.196 -22.588  1.00  0.83           C  
ATOM   2926  OG  SER A 191      26.001  11.920 -23.852  1.00  0.83           O  
ATOM   2927  H   SER A 191      26.501   9.106 -24.219  1.00  0.00           H  
ATOM   2928  HA  SER A 191      28.089  10.702 -22.562  1.00  0.00           H  
ATOM   2929  HB3 SER A 191      26.158  11.977 -21.846  1.00  0.00           H  
ATOM   2930  HB2 SER A 191      25.044  10.691 -22.400  1.00  0.00           H  
ATOM   2931  HG  SER A 191      25.090  12.157 -24.045  1.00  0.00           H  
ATOM   2932  N   HIS A 192      26.470   8.818 -20.458  1.00  0.74           N  
ATOM   2933  CA  HIS A 192      26.363   8.242 -19.079  1.00  0.74           C  
ATOM   2934  C   HIS A 192      26.645   6.724 -19.104  1.00  0.74           C  
ATOM   2935  O   HIS A 192      26.990   6.156 -18.090  1.00  0.74           O  
ATOM   2936  CB  HIS A 192      25.036   8.557 -18.422  1.00  0.74           C  
ATOM   2937  CG  HIS A 192      24.501   9.945 -18.549  1.00  0.74           C  
ATOM   2938  ND1 HIS A 192      23.805  10.498 -19.569  1.00  0.74           N  
ATOM   2939  CD2 HIS A 192      24.459  10.886 -17.563  1.00  0.74           C  
ATOM   2940  CE1 HIS A 192      23.434  11.749 -19.219  1.00  0.74           C  
ATOM   2941  NE2 HIS A 192      23.894  12.011 -18.002  1.00  0.74           N  
ATOM   2942  H   HIS A 192      26.042   8.257 -21.179  1.00  0.00           H  
ATOM   2943  HA  HIS A 192      27.184   8.714 -18.540  1.00  0.00           H  
ATOM   2944  HB3 HIS A 192      25.147   8.253 -17.382  1.00  0.00           H  
ATOM   2945  HB2 HIS A 192      24.174   8.012 -18.807  1.00  0.00           H  
ATOM   2946  HD1 HIS A 192      23.663  10.070 -20.472  1.00  0.00           H  
ATOM   2947  HD2 HIS A 192      25.139  10.938 -16.726  1.00  0.00           H  
ATOM   2948  HE1 HIS A 192      22.962  12.449 -19.891  1.00  0.00           H  
ATOM   2949  N   TYR A 193      26.462   5.993 -20.211  1.00  0.80           N  
ATOM   2950  CA  TYR A 193      26.877   4.591 -20.260  1.00  0.80           C  
ATOM   2951  C   TYR A 193      28.312   4.562 -20.685  1.00  0.80           C  
ATOM   2952  O   TYR A 193      28.638   5.066 -21.754  1.00  0.80           O  
ATOM   2953  CB  TYR A 193      25.914   3.845 -21.188  1.00  0.80           C  
ATOM   2954  CG  TYR A 193      26.134   2.343 -21.345  1.00  0.80           C  
ATOM   2955  CD1 TYR A 193      26.935   1.764 -22.353  1.00  0.80           C  
ATOM   2956  CD2 TYR A 193      25.420   1.443 -20.562  1.00  0.80           C  
ATOM   2957  CE1 TYR A 193      27.142   0.359 -22.476  1.00  0.80           C  
ATOM   2958  CE2 TYR A 193      25.485  -0.013 -20.731  1.00  0.80           C  
ATOM   2959  CZ  TYR A 193      26.403  -0.536 -21.701  1.00  0.80           C  
ATOM   2960  OH  TYR A 193      26.583  -1.866 -22.023  1.00  0.80           O  
ATOM   2961  H   TYR A 193      26.044   6.400 -21.035  1.00  0.00           H  
ATOM   2962  HA  TYR A 193      26.747   4.237 -19.238  1.00  0.00           H  
ATOM   2963  HB3 TYR A 193      26.037   4.293 -22.173  1.00  0.00           H  
ATOM   2964  HB2 TYR A 193      24.868   3.924 -20.893  1.00  0.00           H  
ATOM   2965  HD1 TYR A 193      27.575   2.421 -22.922  1.00  0.00           H  
ATOM   2966  HD2 TYR A 193      24.779   1.824 -19.780  1.00  0.00           H  
ATOM   2967  HE1 TYR A 193      27.938  -0.049 -23.081  1.00  0.00           H  
ATOM   2968  HE2 TYR A 193      24.766  -0.655 -20.243  1.00  0.00           H  
ATOM   2969  HH  TYR A 193      25.849  -2.395 -21.701  1.00  0.00           H  
ATOM   2970  N   SER A 194      29.117   3.802 -19.965  1.00  0.80           N  
ATOM   2971  CA  SER A 194      30.506   3.531 -20.317  1.00  0.80           C  
ATOM   2972  C   SER A 194      30.865   2.081 -19.853  1.00  0.80           C  
ATOM   2973  O   SER A 194      30.648   1.879 -18.645  1.00  0.80           O  
ATOM   2974  CB  SER A 194      31.379   4.646 -19.810  1.00  0.80           C  
ATOM   2975  OG  SER A 194      31.188   5.066 -18.440  1.00  0.80           O  
ATOM   2976  H   SER A 194      28.746   3.273 -19.188  1.00  0.00           H  
ATOM   2977  HA  SER A 194      30.503   3.479 -21.405  1.00  0.00           H  
ATOM   2978  HB3 SER A 194      31.263   5.522 -20.447  1.00  0.00           H  
ATOM   2979  HB2 SER A 194      32.407   4.296 -19.911  1.00  0.00           H  
ATOM   2980  HG  SER A 194      30.292   4.942 -18.117  1.00  0.00           H  
ATOM   2981  N   ARG A 195      31.146   1.149 -20.794  1.00  0.74           N  
ATOM   2982  CA  ARG A 195      31.567  -0.177 -20.471  1.00  0.74           C  
ATOM   2983  C   ARG A 195      32.606  -0.561 -21.521  1.00  0.74           C  
ATOM   2984  O   ARG A 195      32.289  -0.749 -22.677  1.00  0.74           O  
ATOM   2985  CB  ARG A 195      30.384  -1.133 -20.456  1.00  0.74           C  
ATOM   2986  CG  ARG A 195      29.368  -0.968 -19.323  1.00  0.74           C  
ATOM   2987  CD  ARG A 195      28.325  -2.112 -19.388  1.00  0.74           C  
ATOM   2988  NE  ARG A 195      28.737  -3.366 -18.692  1.00  0.74           N  
ATOM   2989  CZ  ARG A 195      28.001  -4.252 -18.015  1.00  0.74           C  
ATOM   2990  NH1 ARG A 195      26.678  -4.085 -17.916  1.00  0.74           N  
ATOM   2991  NH2 ARG A 195      28.478  -5.336 -17.461  1.00  0.74           N1+
ATOM   2992  H   ARG A 195      31.144   1.348 -21.784  1.00  0.00           H  
ATOM   2993  HA  ARG A 195      31.976  -0.213 -19.462  1.00  0.00           H  
ATOM   2994  HB3 ARG A 195      30.769  -2.150 -20.528  1.00  0.00           H  
ATOM   2995  HB2 ARG A 195      29.912  -1.155 -21.437  1.00  0.00           H  
ATOM   2996  HG3 ARG A 195      28.855  -0.010 -19.401  1.00  0.00           H  
ATOM   2997  HG2 ARG A 195      29.807  -1.002 -18.327  1.00  0.00           H  
ATOM   2998  HD3 ARG A 195      28.117  -2.491 -20.388  1.00  0.00           H  
ATOM   2999  HD2 ARG A 195      27.312  -1.787 -19.148  1.00  0.00           H  
ATOM   3000  HE  ARG A 195      29.741  -3.276 -18.632  1.00  0.00           H  
ATOM   3001 HH12 ARG A 195      26.041  -4.647 -17.370  1.00  0.00           H  
ATOM   3002 HH11 ARG A 195      26.344  -3.160 -18.143  1.00  0.00           H  
ATOM   3003 HH22 ARG A 195      27.960  -6.049 -16.969  1.00  0.00           H  
ATOM   3004 HH21 ARG A 195      29.433  -5.633 -17.602  1.00  0.00           H  
ATOM   3005  N   LYS A 196      33.895  -0.614 -21.023  1.00  0.81           N  
ATOM   3006  CA  LYS A 196      34.879  -1.475 -21.543  1.00  0.81           C  
ATOM   3007  C   LYS A 196      34.637  -2.992 -21.317  1.00  0.81           C  
ATOM   3008  O   LYS A 196      34.318  -3.326 -20.168  1.00  0.81           O  
ATOM   3009  CB  LYS A 196      36.233  -1.035 -20.796  1.00  0.81           C  
ATOM   3010  CG  LYS A 196      37.468  -1.706 -21.440  1.00  0.81           C  
ATOM   3011  CD  LYS A 196      38.673  -1.406 -20.584  1.00  0.81           C  
ATOM   3012  CE  LYS A 196      38.804  -2.325 -19.381  1.00  0.81           C  
ATOM   3013  NZ  LYS A 196      39.484  -1.691 -18.262  1.00  0.81           N1+
ATOM   3014  H   LYS A 196      34.036  -0.379 -20.051  1.00  0.00           H  
ATOM   3015  HA  LYS A 196      34.991  -1.195 -22.590  1.00  0.00           H  
ATOM   3016  HB3 LYS A 196      36.159  -1.373 -19.763  1.00  0.00           H  
ATOM   3017  HB2 LYS A 196      36.425   0.037 -20.845  1.00  0.00           H  
ATOM   3018  HG3 LYS A 196      37.622  -1.570 -22.510  1.00  0.00           H  
ATOM   3019  HG2 LYS A 196      37.284  -2.779 -21.371  1.00  0.00           H  
ATOM   3020  HD3 LYS A 196      38.653  -0.344 -20.337  1.00  0.00           H  
ATOM   3021  HD2 LYS A 196      39.592  -1.451 -21.170  1.00  0.00           H  
ATOM   3022  HE3 LYS A 196      39.437  -3.165 -19.670  1.00  0.00           H  
ATOM   3023  HE2 LYS A 196      37.761  -2.590 -19.208  1.00  0.00           H  
ATOM   3024  HZ1 LYS A 196      39.387  -2.301 -17.463  1.00  0.00           H  
ATOM   3025  HZ2 LYS A 196      40.430  -1.374 -18.422  1.00  0.00           H  
ATOM   3026  HZ3 LYS A 196      39.024  -0.823 -18.026  1.00  0.00           H  
ATOM   3027  N   PHE A 197      34.893  -3.874 -22.351  1.00  0.86           N  
ATOM   3028  CA  PHE A 197      34.684  -5.311 -22.200  1.00  0.86           C  
ATOM   3029  C   PHE A 197      35.951  -5.933 -22.658  1.00  0.86           C  
ATOM   3030  O   PHE A 197      36.609  -5.418 -23.575  1.00  0.86           O  
ATOM   3031  CB  PHE A 197      33.512  -5.729 -23.061  1.00  0.86           C  
ATOM   3032  CG  PHE A 197      32.090  -5.152 -23.066  1.00  0.86           C  
ATOM   3033  CD1 PHE A 197      31.173  -5.522 -22.036  1.00  0.86           C  
ATOM   3034  CD2 PHE A 197      31.724  -4.211 -24.070  1.00  0.86           C  
ATOM   3035  CE1 PHE A 197      29.999  -4.796 -21.859  1.00  0.86           C  
ATOM   3036  CE2 PHE A 197      30.495  -3.590 -23.950  1.00  0.86           C  
ATOM   3037  CZ  PHE A 197      29.644  -3.776 -22.790  1.00  0.86           C  
ATOM   3038  H   PHE A 197      35.355  -3.590 -23.203  1.00  0.00           H  
ATOM   3039  HA  PHE A 197      34.530  -5.467 -21.132  1.00  0.00           H  
ATOM   3040  HB3 PHE A 197      33.393  -6.796 -22.873  1.00  0.00           H  
ATOM   3041  HB2 PHE A 197      33.772  -5.636 -24.116  1.00  0.00           H  
ATOM   3042  HD1 PHE A 197      31.412  -6.314 -21.343  1.00  0.00           H  
ATOM   3043  HD2 PHE A 197      32.396  -3.864 -24.841  1.00  0.00           H  
ATOM   3044  HE1 PHE A 197      29.326  -5.155 -21.095  1.00  0.00           H  
ATOM   3045  HE2 PHE A 197      30.225  -2.796 -24.630  1.00  0.00           H  
ATOM   3046  HZ  PHE A 197      28.729  -3.222 -22.641  1.00  0.00           H  
ATOM   3047  N   THR A 198      36.303  -7.124 -22.137  1.00  0.84           N  
ATOM   3048  CA  THR A 198      37.406  -7.963 -22.561  1.00  0.84           C  
ATOM   3049  C   THR A 198      37.054  -9.417 -22.270  1.00  0.84           C  
ATOM   3050  O   THR A 198      36.503  -9.650 -21.204  1.00  0.84           O  
ATOM   3051  CB  THR A 198      38.677  -7.660 -21.683  1.00  0.84           C  
ATOM   3052  OG1 THR A 198      38.917  -6.288 -21.711  1.00  0.84           O  
ATOM   3053  CG2 THR A 198      39.975  -8.431 -22.130  1.00  0.84           C  
ATOM   3054  H   THR A 198      35.741  -7.450 -21.364  1.00  0.00           H  
ATOM   3055  HA  THR A 198      37.645  -7.771 -23.607  1.00  0.00           H  
ATOM   3056  HB  THR A 198      38.655  -7.935 -20.629  1.00  0.00           H  
ATOM   3057  HG1 THR A 198      38.303  -5.892 -21.088  1.00  0.00           H  
ATOM   3058 HG21 THR A 198      39.754  -9.494 -22.028  1.00  0.00           H  
ATOM   3059 HG22 THR A 198      40.148  -8.250 -23.190  1.00  0.00           H  
ATOM   3060 HG23 THR A 198      40.889  -8.213 -21.578  1.00  0.00           H  
ATOM   3061  N   PRO A 199      37.189 -10.313 -23.295  1.00  0.86           N  
ATOM   3062  CA  PRO A 199      36.768 -11.660 -23.110  1.00  0.86           C  
ATOM   3063  C   PRO A 199      37.540 -12.538 -22.080  1.00  0.86           C  
ATOM   3064  O   PRO A 199      38.786 -12.396 -21.928  1.00  0.86           O  
ATOM   3065  CB  PRO A 199      36.787 -12.335 -24.497  1.00  0.86           C  
ATOM   3066  CG  PRO A 199      37.926 -11.602 -25.149  1.00  0.86           C  
ATOM   3067  CD  PRO A 199      37.883 -10.195 -24.568  1.00  0.86           C  
ATOM   3068  HA  PRO A 199      35.735 -11.594 -22.769  1.00  0.00           H  
ATOM   3069  HB3 PRO A 199      35.903 -12.075 -25.079  1.00  0.00           H  
ATOM   3070  HB2 PRO A 199      36.875 -13.408 -24.328  1.00  0.00           H  
ATOM   3071  HG3 PRO A 199      37.812 -11.701 -26.228  1.00  0.00           H  
ATOM   3072  HG2 PRO A 199      38.819 -12.157 -24.862  1.00  0.00           H  
ATOM   3073  HD2 PRO A 199      38.908  -9.827 -24.526  1.00  0.00           H  
ATOM   3074  HD3 PRO A 199      37.319  -9.617 -25.298  1.00  0.00           H  
ATOM   3075  N   GLU A 200      36.751 -13.421 -21.461  1.00  0.79           N  
ATOM   3076  CA  GLU A 200      37.066 -14.446 -20.482  1.00  0.79           C  
ATOM   3077  C   GLU A 200      37.080 -15.869 -21.044  1.00  0.79           C  
ATOM   3078  O   GLU A 200      36.120 -16.597 -20.795  1.00  0.79           O  
ATOM   3079  CB  GLU A 200      36.075 -14.303 -19.283  1.00  0.79           C  
ATOM   3080  CG  GLU A 200      36.182 -12.908 -18.568  1.00  0.79           C  
ATOM   3081  CD  GLU A 200      35.904 -12.878 -17.044  1.00  0.79           C  
ATOM   3082  OE1 GLU A 200      36.507 -12.028 -16.351  1.00  0.79           O  
ATOM   3083  OE2 GLU A 200      35.098 -13.686 -16.616  1.00  0.79           O1-
ATOM   3084  H   GLU A 200      35.745 -13.388 -21.539  1.00  0.00           H  
ATOM   3085  HA  GLU A 200      38.041 -14.214 -20.053  1.00  0.00           H  
ATOM   3086  HB3 GLU A 200      36.267 -15.117 -18.586  1.00  0.00           H  
ATOM   3087  HB2 GLU A 200      35.045 -14.357 -19.635  1.00  0.00           H  
ATOM   3088  HG3 GLU A 200      35.559 -12.132 -19.011  1.00  0.00           H  
ATOM   3089  HG2 GLU A 200      37.171 -12.466 -18.685  1.00  0.00           H  
ATOM   3090  N   ILE A 201      38.055 -16.156 -21.833  1.00  0.80           N  
ATOM   3091  CA  ILE A 201      38.217 -17.310 -22.730  1.00  0.80           C  
ATOM   3092  C   ILE A 201      38.394 -18.606 -21.902  1.00  0.80           C  
ATOM   3093  O   ILE A 201      39.262 -18.641 -21.024  1.00  0.80           O  
ATOM   3094  CB  ILE A 201      39.538 -17.141 -23.527  1.00  0.80           C  
ATOM   3095  CG1 ILE A 201      39.341 -16.063 -24.516  1.00  0.80           C  
ATOM   3096  CG2 ILE A 201      40.064 -18.459 -24.295  1.00  0.80           C  
ATOM   3097  CD1 ILE A 201      40.799 -15.674 -25.055  1.00  0.80           C  
ATOM   3098  H   ILE A 201      38.821 -15.499 -21.866  1.00  0.00           H  
ATOM   3099  HA  ILE A 201      37.382 -17.285 -23.429  1.00  0.00           H  
ATOM   3100  HB  ILE A 201      40.402 -16.914 -22.904  1.00  0.00           H  
ATOM   3101 HG13 ILE A 201      38.852 -15.193 -24.076  1.00  0.00           H  
ATOM   3102 HG12 ILE A 201      38.726 -16.369 -25.362  1.00  0.00           H  
ATOM   3103 HG21 ILE A 201      40.883 -18.349 -25.006  1.00  0.00           H  
ATOM   3104 HG22 ILE A 201      40.438 -19.194 -23.583  1.00  0.00           H  
ATOM   3105 HG23 ILE A 201      39.179 -18.814 -24.823  1.00  0.00           H  
ATOM   3106 HD11 ILE A 201      41.068 -14.619 -24.993  1.00  0.00           H  
ATOM   3107 HD12 ILE A 201      41.642 -16.086 -24.500  1.00  0.00           H  
ATOM   3108 HD13 ILE A 201      40.830 -15.988 -26.098  1.00  0.00           H  
ATOM   3109  N   ALA A 202      37.518 -19.560 -22.125  1.00  0.79           N  
ATOM   3110  CA  ALA A 202      37.378 -20.841 -21.366  1.00  0.79           C  
ATOM   3111  C   ALA A 202      36.310 -21.738 -21.944  1.00  0.79           C  
ATOM   3112  O   ALA A 202      35.450 -21.235 -22.546  1.00  0.79           O  
ATOM   3113  CB  ALA A 202      37.092 -20.697 -19.912  1.00  0.79           C  
ATOM   3114  H   ALA A 202      36.949 -19.519 -22.958  1.00  0.00           H  
ATOM   3115  HA  ALA A 202      38.327 -21.379 -21.357  1.00  0.00           H  
ATOM   3116  HB1 ALA A 202      36.845 -21.618 -19.387  1.00  0.00           H  
ATOM   3117  HB2 ALA A 202      37.977 -20.378 -19.362  1.00  0.00           H  
ATOM   3118  HB3 ALA A 202      36.222 -20.065 -19.732  1.00  0.00           H  
ATOM   3119  N   LYS A 203      36.402 -23.094 -21.833  1.00  0.73           N  
ATOM   3120  CA  LYS A 203      35.409 -23.912 -22.531  1.00  0.73           C  
ATOM   3121  C   LYS A 203      34.129 -24.151 -21.678  1.00  0.73           C  
ATOM   3122  O   LYS A 203      34.251 -24.647 -20.540  1.00  0.73           O  
ATOM   3123  CB  LYS A 203      36.050 -25.297 -22.866  1.00  0.73           C  
ATOM   3124  CG  LYS A 203      37.038 -25.301 -23.975  1.00  0.73           C  
ATOM   3125  CD  LYS A 203      37.154 -26.722 -24.552  1.00  0.73           C  
ATOM   3126  CE  LYS A 203      38.018 -26.882 -25.821  1.00  0.73           C  
ATOM   3127  NZ  LYS A 203      37.422 -27.984 -26.678  1.00  0.73           N1+
ATOM   3128  H   LYS A 203      37.166 -23.525 -21.334  1.00  0.00           H  
ATOM   3129  HA  LYS A 203      35.145 -23.416 -23.464  1.00  0.00           H  
ATOM   3130  HB3 LYS A 203      35.185 -25.946 -23.002  1.00  0.00           H  
ATOM   3131  HB2 LYS A 203      36.588 -25.674 -21.998  1.00  0.00           H  
ATOM   3132  HG3 LYS A 203      38.000 -24.917 -23.636  1.00  0.00           H  
ATOM   3133  HG2 LYS A 203      36.631 -24.545 -24.645  1.00  0.00           H  
ATOM   3134  HD3 LYS A 203      36.131 -27.057 -24.724  1.00  0.00           H  
ATOM   3135  HD2 LYS A 203      37.579 -27.404 -23.816  1.00  0.00           H  
ATOM   3136  HE3 LYS A 203      39.051 -27.076 -25.532  1.00  0.00           H  
ATOM   3137  HE2 LYS A 203      38.015 -25.938 -26.364  1.00  0.00           H  
ATOM   3138  HZ1 LYS A 203      37.506 -28.856 -26.177  1.00  0.00           H  
ATOM   3139  HZ2 LYS A 203      36.454 -27.861 -26.936  1.00  0.00           H  
ATOM   3140  HZ3 LYS A 203      37.937 -28.054 -27.544  1.00  0.00           H  
ATOM   3141  N   ARG A 204      32.971 -23.836 -22.244  1.00  0.71           N  
ATOM   3142  CA  ARG A 204      31.642 -24.238 -21.649  1.00  0.71           C  
ATOM   3143  C   ARG A 204      31.267 -25.582 -22.315  1.00  0.71           C  
ATOM   3144  O   ARG A 204      32.056 -26.043 -23.126  1.00  0.71           O  
ATOM   3145  CB  ARG A 204      30.736 -22.998 -21.982  1.00  0.71           C  
ATOM   3146  CG  ARG A 204      30.982 -21.675 -21.228  1.00  0.71           C  
ATOM   3147  CD  ARG A 204      32.245 -20.947 -21.448  1.00  0.71           C  
ATOM   3148  NE  ARG A 204      32.206 -19.677 -20.636  1.00  0.71           N  
ATOM   3149  CZ  ARG A 204      33.134 -18.746 -20.626  1.00  0.71           C  
ATOM   3150  NH1 ARG A 204      34.174 -18.754 -21.422  1.00  0.71           N  
ATOM   3151  NH2 ARG A 204      33.012 -17.593 -19.945  1.00  0.71           N1+
ATOM   3152  H   ARG A 204      32.973 -23.444 -23.174  1.00  0.00           H  
ATOM   3153  HA  ARG A 204      31.753 -24.433 -20.583  1.00  0.00           H  
ATOM   3154  HB3 ARG A 204      29.736 -23.338 -21.710  1.00  0.00           H  
ATOM   3155  HB2 ARG A 204      30.711 -22.790 -23.052  1.00  0.00           H  
ATOM   3156  HG3 ARG A 204      30.869 -21.833 -20.156  1.00  0.00           H  
ATOM   3157  HG2 ARG A 204      30.149 -20.978 -21.325  1.00  0.00           H  
ATOM   3158  HD3 ARG A 204      32.483 -20.867 -22.509  1.00  0.00           H  
ATOM   3159  HD2 ARG A 204      33.007 -21.628 -21.072  1.00  0.00           H  
ATOM   3160  HE  ARG A 204      31.409 -19.520 -20.035  1.00  0.00           H  
ATOM   3161 HH12 ARG A 204      34.880 -18.032 -21.436  1.00  0.00           H  
ATOM   3162 HH11 ARG A 204      34.488 -19.551 -21.958  1.00  0.00           H  
ATOM   3163 HH22 ARG A 204      33.752 -16.909 -19.877  1.00  0.00           H  
ATOM   3164 HH21 ARG A 204      32.157 -17.489 -19.418  1.00  0.00           H  
ATOM   3165  N   PRO A 205      30.113 -26.213 -21.930  1.00  0.85           N  
ATOM   3166  CA  PRO A 205      29.524 -27.363 -22.647  1.00  0.85           C  
ATOM   3167  C   PRO A 205      29.201 -27.100 -24.126  1.00  0.85           C  
ATOM   3168  O   PRO A 205      28.839 -26.023 -24.435  1.00  0.85           O  
ATOM   3169  CB  PRO A 205      28.167 -27.599 -21.934  1.00  0.85           C  
ATOM   3170  CG  PRO A 205      28.414 -27.083 -20.533  1.00  0.85           C  
ATOM   3171  CD  PRO A 205      29.265 -25.877 -20.808  1.00  0.85           C  
ATOM   3172  HA  PRO A 205      30.194 -28.203 -22.463  1.00  0.00           H  
ATOM   3173  HB3 PRO A 205      27.843 -28.639 -21.981  1.00  0.00           H  
ATOM   3174  HB2 PRO A 205      27.312 -27.067 -22.350  1.00  0.00           H  
ATOM   3175  HG3 PRO A 205      28.957 -27.878 -20.023  1.00  0.00           H  
ATOM   3176  HG2 PRO A 205      27.449 -26.821 -20.098  1.00  0.00           H  
ATOM   3177  HD2 PRO A 205      28.674 -25.066 -21.230  1.00  0.00           H  
ATOM   3178  HD3 PRO A 205      29.851 -25.597 -19.933  1.00  0.00           H  
ATOM   3179  N   LYS A 206      29.380 -28.084 -24.938  1.00  0.76           N  
ATOM   3180  CA  LYS A 206      29.199 -28.039 -26.443  1.00  0.76           C  
ATOM   3181  C   LYS A 206      27.727 -27.942 -26.811  1.00  0.76           C  
ATOM   3182  O   LYS A 206      27.080 -28.947 -26.898  1.00  0.76           O  
ATOM   3183  CB  LYS A 206      29.626 -29.428 -26.911  1.00  0.76           C  
ATOM   3184  CG  LYS A 206      31.168 -29.521 -27.110  1.00  0.76           C  
ATOM   3185  CD  LYS A 206      31.551 -30.865 -27.819  1.00  0.76           C  
ATOM   3186  CE  LYS A 206      31.430 -32.163 -27.033  1.00  0.76           C  
ATOM   3187  NZ  LYS A 206      31.173 -33.302 -27.870  1.00  0.76           N1+
ATOM   3188  H   LYS A 206      29.738 -28.978 -24.635  1.00  0.00           H  
ATOM   3189  HA  LYS A 206      29.703 -27.231 -26.973  1.00  0.00           H  
ATOM   3190  HB3 LYS A 206      29.247 -29.663 -27.905  1.00  0.00           H  
ATOM   3191  HB2 LYS A 206      29.161 -30.192 -26.289  1.00  0.00           H  
ATOM   3192  HG3 LYS A 206      31.786 -29.337 -26.232  1.00  0.00           H  
ATOM   3193  HG2 LYS A 206      31.460 -28.790 -27.863  1.00  0.00           H  
ATOM   3194  HD3 LYS A 206      32.586 -30.786 -28.154  1.00  0.00           H  
ATOM   3195  HD2 LYS A 206      31.078 -30.833 -28.800  1.00  0.00           H  
ATOM   3196  HE3 LYS A 206      30.557 -32.142 -26.380  1.00  0.00           H  
ATOM   3197  HE2 LYS A 206      32.292 -32.351 -26.394  1.00  0.00           H  
ATOM   3198  HZ1 LYS A 206      31.009 -34.183 -27.404  1.00  0.00           H  
ATOM   3199  HZ2 LYS A 206      30.395 -33.156 -28.496  1.00  0.00           H  
ATOM   3200  HZ3 LYS A 206      31.970 -33.312 -28.490  1.00  0.00           H  
ATOM   3201  N   VAL A 207      27.164 -26.717 -26.769  1.00  0.81           N  
ATOM   3202  CA  VAL A 207      25.773 -26.485 -27.069  1.00  0.81           C  
ATOM   3203  C   VAL A 207      25.663 -25.960 -28.540  1.00  0.81           C  
ATOM   3204  O   VAL A 207      26.184 -24.935 -28.904  1.00  0.81           O  
ATOM   3205  CB  VAL A 207      25.182 -25.343 -26.122  1.00  0.81           C  
ATOM   3206  CG1 VAL A 207      23.833 -24.693 -26.522  1.00  0.81           C  
ATOM   3207  CG2 VAL A 207      25.142 -25.647 -24.646  1.00  0.81           C  
ATOM   3208  H   VAL A 207      27.702 -25.873 -26.630  1.00  0.00           H  
ATOM   3209  HA  VAL A 207      25.195 -27.408 -27.026  1.00  0.00           H  
ATOM   3210  HB  VAL A 207      25.904 -24.529 -26.186  1.00  0.00           H  
ATOM   3211 HG11 VAL A 207      22.966 -25.170 -26.064  1.00  0.00           H  
ATOM   3212 HG12 VAL A 207      23.777 -23.645 -26.227  1.00  0.00           H  
ATOM   3213 HG13 VAL A 207      23.554 -24.689 -27.575  1.00  0.00           H  
ATOM   3214 HG21 VAL A 207      24.987 -24.738 -24.065  1.00  0.00           H  
ATOM   3215 HG22 VAL A 207      24.320 -26.336 -24.451  1.00  0.00           H  
ATOM   3216 HG23 VAL A 207      26.087 -26.024 -24.255  1.00  0.00           H  
ATOM   3217  N   ARG A 208      25.063 -26.866 -29.324  1.00  0.72           N  
ATOM   3218  CA  ARG A 208      25.123 -26.968 -30.830  1.00  0.72           C  
ATOM   3219  C   ARG A 208      26.626 -27.096 -31.336  1.00  0.72           C  
ATOM   3220  O   ARG A 208      27.025 -26.409 -32.293  1.00  0.72           O  
ATOM   3221  CB  ARG A 208      24.537 -25.683 -31.454  1.00  0.72           C  
ATOM   3222  CG  ARG A 208      23.093 -25.298 -30.957  1.00  0.72           C  
ATOM   3223  CD  ARG A 208      22.732 -23.989 -31.493  1.00  0.72           C  
ATOM   3224  NE  ARG A 208      21.304 -23.849 -31.329  1.00  0.72           N  
ATOM   3225  CZ  ARG A 208      20.328 -23.474 -32.153  1.00  0.72           C  
ATOM   3226  NH1 ARG A 208      20.583 -23.342 -33.418  1.00  0.72           N  
ATOM   3227  NH2 ARG A 208      19.122 -23.145 -31.740  1.00  0.72           N1+
ATOM   3228  H   ARG A 208      24.678 -27.608 -28.757  1.00  0.00           H  
ATOM   3229  HA  ARG A 208      24.563 -27.871 -31.074  1.00  0.00           H  
ATOM   3230  HB3 ARG A 208      24.631 -25.770 -32.536  1.00  0.00           H  
ATOM   3231  HB2 ARG A 208      25.162 -24.825 -31.210  1.00  0.00           H  
ATOM   3232  HG3 ARG A 208      23.216 -25.261 -29.875  1.00  0.00           H  
ATOM   3233  HG2 ARG A 208      22.387 -26.090 -31.204  1.00  0.00           H  
ATOM   3234  HD3 ARG A 208      23.018 -23.746 -32.516  1.00  0.00           H  
ATOM   3235  HD2 ARG A 208      23.176 -23.260 -30.815  1.00  0.00           H  
ATOM   3236  HE  ARG A 208      21.004 -24.133 -30.408  1.00  0.00           H  
ATOM   3237 HH12 ARG A 208      19.898 -23.073 -34.109  1.00  0.00           H  
ATOM   3238 HH11 ARG A 208      21.464 -23.513 -33.882  1.00  0.00           H  
ATOM   3239 HH22 ARG A 208      18.422 -22.949 -32.440  1.00  0.00           H  
ATOM   3240 HH21 ARG A 208      18.848 -23.491 -30.832  1.00  0.00           H  
ATOM   3241  N   ASP A 209      27.443 -27.763 -30.532  1.00  0.81           N  
ATOM   3242  CA  ASP A 209      28.971 -27.851 -30.691  1.00  0.81           C  
ATOM   3243  C   ASP A 209      29.819 -26.690 -30.193  1.00  0.81           C  
ATOM   3244  O   ASP A 209      31.076 -26.818 -30.147  1.00  0.81           O  
ATOM   3245  CB  ASP A 209      29.565 -28.251 -32.084  1.00  0.81           C  
ATOM   3246  CG  ASP A 209      29.065 -29.501 -32.767  1.00  0.81           C  
ATOM   3247  OD1 ASP A 209      29.445 -29.558 -33.976  1.00  0.81           O  
ATOM   3248  OD2 ASP A 209      28.575 -30.480 -32.093  1.00  0.81           O1-
ATOM   3249  H   ASP A 209      27.036 -28.087 -29.666  1.00  0.00           H  
ATOM   3250  HA  ASP A 209      29.291 -28.724 -30.125  1.00  0.00           H  
ATOM   3251  HB3 ASP A 209      30.631 -28.436 -31.952  1.00  0.00           H  
ATOM   3252  HB2 ASP A 209      29.519 -27.397 -32.759  1.00  0.00           H  
ATOM   3253  N   GLN A 210      29.159 -25.568 -29.976  1.00  0.80           N  
ATOM   3254  CA  GLN A 210      29.743 -24.294 -29.742  1.00  0.80           C  
ATOM   3255  C   GLN A 210      30.002 -24.185 -28.202  1.00  0.80           C  
ATOM   3256  O   GLN A 210      29.076 -24.250 -27.394  1.00  0.80           O  
ATOM   3257  CB  GLN A 210      28.970 -23.095 -30.266  1.00  0.80           C  
ATOM   3258  CG  GLN A 210      28.359 -23.240 -31.649  1.00  0.80           C  
ATOM   3259  CD  GLN A 210      29.388 -23.436 -32.762  1.00  0.80           C  
ATOM   3260  OE1 GLN A 210      30.311 -22.651 -32.918  1.00  0.80           O  
ATOM   3261  NE2 GLN A 210      29.280 -24.520 -33.478  1.00  0.80           N  
ATOM   3262  H   GLN A 210      28.159 -25.689 -30.043  1.00  0.00           H  
ATOM   3263  HA  GLN A 210      30.712 -24.227 -30.237  1.00  0.00           H  
ATOM   3264  HB3 GLN A 210      29.696 -22.283 -30.247  1.00  0.00           H  
ATOM   3265  HB2 GLN A 210      28.194 -22.846 -29.541  1.00  0.00           H  
ATOM   3266  HG3 GLN A 210      27.871 -22.307 -31.930  1.00  0.00           H  
ATOM   3267  HG2 GLN A 210      27.574 -23.996 -31.629  1.00  0.00           H  
ATOM   3268 HE22 GLN A 210      29.906 -24.622 -34.265  1.00  0.00           H  
ATOM   3269 HE21 GLN A 210      28.631 -25.271 -33.289  1.00  0.00           H  
ATOM   3270  N   GLU A 211      31.269 -24.146 -27.862  1.00  0.80           N  
ATOM   3271  CA  GLU A 211      31.773 -24.025 -26.476  1.00  0.80           C  
ATOM   3272  C   GLU A 211      32.216 -22.604 -25.993  1.00  0.80           C  
ATOM   3273  O   GLU A 211      32.611 -22.386 -24.832  1.00  0.80           O  
ATOM   3274  CB  GLU A 211      32.987 -24.948 -26.304  1.00  0.80           C  
ATOM   3275  CG  GLU A 211      32.716 -26.390 -26.607  1.00  0.80           C  
ATOM   3276  CD  GLU A 211      33.994 -27.129 -26.892  1.00  0.80           C  
ATOM   3277  OE1 GLU A 211      34.792 -26.786 -27.799  1.00  0.80           O  
ATOM   3278  OE2 GLU A 211      34.295 -28.078 -26.148  1.00  0.80           O1-
ATOM   3279  H   GLU A 211      31.855 -23.814 -28.615  1.00  0.00           H  
ATOM   3280  HA  GLU A 211      31.069 -24.228 -25.669  1.00  0.00           H  
ATOM   3281  HB3 GLU A 211      33.558 -24.742 -25.400  1.00  0.00           H  
ATOM   3282  HB2 GLU A 211      33.620 -24.611 -27.126  1.00  0.00           H  
ATOM   3283  HG3 GLU A 211      32.008 -26.522 -27.425  1.00  0.00           H  
ATOM   3284  HG2 GLU A 211      32.225 -26.905 -25.782  1.00  0.00           H  
ATOM   3285  N   GLY A 212      32.318 -21.647 -26.938  1.00  0.89           N  
ATOM   3286  CA  GLY A 212      32.310 -20.252 -26.635  1.00  0.89           C  
ATOM   3287  C   GLY A 212      30.894 -19.730 -26.618  1.00  0.89           C  
ATOM   3288  O   GLY A 212      29.982 -20.441 -27.029  1.00  0.89           O  
ATOM   3289  H   GLY A 212      31.993 -21.878 -27.866  1.00  0.00           H  
ATOM   3290  HA3 GLY A 212      32.969 -19.815 -27.385  1.00  0.00           H  
ATOM   3291  HA2 GLY A 212      32.625 -19.991 -25.625  1.00  0.00           H  
ATOM   3292  N   ARG A 213      30.811 -18.491 -26.098  1.00  0.80           N  
ATOM   3293  CA  ARG A 213      29.609 -17.783 -25.766  1.00  0.80           C  
ATOM   3294  C   ARG A 213      29.653 -16.404 -26.303  1.00  0.80           C  
ATOM   3295  O   ARG A 213      30.749 -15.905 -26.598  1.00  0.80           O  
ATOM   3296  CB  ARG A 213      29.572 -17.908 -24.265  1.00  0.80           C  
ATOM   3297  CG  ARG A 213      29.107 -19.261 -23.666  1.00  0.80           C  
ATOM   3298  CD  ARG A 213      27.773 -19.884 -24.150  1.00  0.80           C  
ATOM   3299  NE  ARG A 213      27.598 -21.233 -23.588  1.00  0.80           N  
ATOM   3300  CZ  ARG A 213      27.972 -22.399 -24.116  1.00  0.80           C  
ATOM   3301  NH1 ARG A 213      28.535 -22.395 -25.329  1.00  0.80           N  
ATOM   3302  NH2 ARG A 213      27.720 -23.503 -23.480  1.00  0.80           N1+
ATOM   3303  H   ARG A 213      31.672 -17.966 -26.041  1.00  0.00           H  
ATOM   3304  HA  ARG A 213      28.731 -18.257 -26.206  1.00  0.00           H  
ATOM   3305  HB3 ARG A 213      28.785 -17.274 -23.857  1.00  0.00           H  
ATOM   3306  HB2 ARG A 213      30.512 -17.556 -23.843  1.00  0.00           H  
ATOM   3307  HG3 ARG A 213      28.872 -18.948 -22.649  1.00  0.00           H  
ATOM   3308  HG2 ARG A 213      29.880 -20.027 -23.715  1.00  0.00           H  
ATOM   3309  HD3 ARG A 213      27.488 -19.725 -25.189  1.00  0.00           H  
ATOM   3310  HD2 ARG A 213      26.904 -19.425 -23.677  1.00  0.00           H  
ATOM   3311  HE  ARG A 213      27.287 -21.120 -22.634  1.00  0.00           H  
ATOM   3312 HH12 ARG A 213      28.610 -23.290 -25.792  1.00  0.00           H  
ATOM   3313 HH11 ARG A 213      28.704 -21.565 -25.877  1.00  0.00           H  
ATOM   3314 HH22 ARG A 213      27.926 -24.412 -23.870  1.00  0.00           H  
ATOM   3315 HH21 ARG A 213      27.174 -23.568 -22.632  1.00  0.00           H  
ATOM   3316  N   ILE A 214      28.534 -15.707 -26.358  1.00  0.88           N  
ATOM   3317  CA  ILE A 214      28.400 -14.303 -26.543  1.00  0.88           C  
ATOM   3318  C   ILE A 214      27.782 -13.714 -25.250  1.00  0.88           C  
ATOM   3319  O   ILE A 214      26.795 -14.266 -24.757  1.00  0.88           O  
ATOM   3320  CB  ILE A 214      27.548 -13.843 -27.796  1.00  0.88           C  
ATOM   3321  CG1 ILE A 214      28.156 -14.466 -29.099  1.00  0.88           C  
ATOM   3322  CG2 ILE A 214      27.427 -12.336 -28.014  1.00  0.88           C  
ATOM   3323  CD1 ILE A 214      27.278 -14.382 -30.372  1.00  0.88           C  
ATOM   3324  H   ILE A 214      27.694 -16.150 -26.014  1.00  0.00           H  
ATOM   3325  HA  ILE A 214      29.416 -13.950 -26.719  1.00  0.00           H  
ATOM   3326  HB  ILE A 214      26.518 -14.169 -27.655  1.00  0.00           H  
ATOM   3327 HG13 ILE A 214      28.398 -15.511 -28.906  1.00  0.00           H  
ATOM   3328 HG12 ILE A 214      29.086 -13.921 -29.266  1.00  0.00           H  
ATOM   3329 HG21 ILE A 214      28.367 -11.960 -28.419  1.00  0.00           H  
ATOM   3330 HG22 ILE A 214      26.752 -12.186 -28.855  1.00  0.00           H  
ATOM   3331 HG23 ILE A 214      27.064 -11.677 -27.225  1.00  0.00           H  
ATOM   3332 HD11 ILE A 214      27.265 -15.371 -30.831  1.00  0.00           H  
ATOM   3333 HD12 ILE A 214      26.232 -14.109 -30.235  1.00  0.00           H  
ATOM   3334 HD13 ILE A 214      27.667 -13.758 -31.177  1.00  0.00           H  
ATOM   3335  N   ASN A 215      28.190 -12.586 -24.682  1.00  0.88           N  
ATOM   3336  CA  ASN A 215      27.390 -11.759 -23.727  1.00  0.88           C  
ATOM   3337  C   ASN A 215      26.691 -10.658 -24.579  1.00  0.88           C  
ATOM   3338  O   ASN A 215      27.388  -9.881 -25.296  1.00  0.88           O  
ATOM   3339  CB  ASN A 215      28.288 -11.121 -22.648  1.00  0.88           C  
ATOM   3340  CG  ASN A 215      29.095 -12.204 -21.818  1.00  0.88           C  
ATOM   3341  OD1 ASN A 215      28.877 -13.415 -21.828  1.00  0.88           O  
ATOM   3342  ND2 ASN A 215      30.027 -11.692 -20.997  1.00  0.88           N  
ATOM   3343  H   ASN A 215      29.028 -12.117 -24.995  1.00  0.00           H  
ATOM   3344  HA  ASN A 215      26.733 -12.428 -23.170  1.00  0.00           H  
ATOM   3345  HB3 ASN A 215      27.751 -10.480 -21.949  1.00  0.00           H  
ATOM   3346  HB2 ASN A 215      29.041 -10.433 -23.031  1.00  0.00           H  
ATOM   3347 HD22 ASN A 215      30.558 -12.149 -20.270  1.00  0.00           H  
ATOM   3348 HD21 ASN A 215      30.161 -10.693 -20.928  1.00  0.00           H  
ATOM   3349  N   TYR A 216      25.379 -10.603 -24.550  1.00  0.90           N  
ATOM   3350  CA  TYR A 216      24.547  -9.648 -25.262  1.00  0.90           C  
ATOM   3351  C   TYR A 216      24.230  -8.469 -24.322  1.00  0.90           C  
ATOM   3352  O   TYR A 216      23.751  -8.724 -23.226  1.00  0.90           O  
ATOM   3353  CB  TYR A 216      23.332 -10.447 -25.741  1.00  0.90           C  
ATOM   3354  CG  TYR A 216      23.432 -11.655 -26.641  1.00  0.90           C  
ATOM   3355  CD1 TYR A 216      23.914 -11.512 -27.989  1.00  0.90           C  
ATOM   3356  CD2 TYR A 216      23.154 -12.938 -26.181  1.00  0.90           C  
ATOM   3357  CE1 TYR A 216      24.139 -12.632 -28.783  1.00  0.90           C  
ATOM   3358  CE2 TYR A 216      23.364 -14.095 -26.961  1.00  0.90           C  
ATOM   3359  CZ  TYR A 216      23.908 -13.937 -28.252  1.00  0.90           C  
ATOM   3360  OH  TYR A 216      24.093 -14.978 -29.129  1.00  0.90           O  
ATOM   3361  H   TYR A 216      24.946 -11.231 -23.888  1.00  0.00           H  
ATOM   3362  HA  TYR A 216      25.122  -9.302 -26.121  1.00  0.00           H  
ATOM   3363  HB3 TYR A 216      22.931  -9.625 -26.334  1.00  0.00           H  
ATOM   3364  HB2 TYR A 216      22.659 -10.826 -24.971  1.00  0.00           H  
ATOM   3365  HD1 TYR A 216      24.112 -10.551 -28.438  1.00  0.00           H  
ATOM   3366  HD2 TYR A 216      22.818 -13.034 -25.159  1.00  0.00           H  
ATOM   3367  HE1 TYR A 216      24.387 -12.471 -29.821  1.00  0.00           H  
ATOM   3368  HE2 TYR A 216      23.115 -15.084 -26.607  1.00  0.00           H  
ATOM   3369  HH  TYR A 216      24.012 -15.810 -28.658  1.00  0.00           H  
ATOM   3370  N   TYR A 217      24.482  -7.246 -24.772  1.00  0.91           N  
ATOM   3371  CA  TYR A 217      24.468  -6.019 -23.924  1.00  0.91           C  
ATOM   3372  C   TYR A 217      23.633  -4.936 -24.648  1.00  0.91           C  
ATOM   3373  O   TYR A 217      23.853  -4.860 -25.918  1.00  0.91           O  
ATOM   3374  CB  TYR A 217      25.811  -5.382 -23.719  1.00  0.91           C  
ATOM   3375  CG  TYR A 217      26.775  -6.268 -22.950  1.00  0.91           C  
ATOM   3376  CD1 TYR A 217      27.864  -6.906 -23.582  1.00  0.91           C  
ATOM   3377  CD2 TYR A 217      26.683  -6.341 -21.567  1.00  0.91           C  
ATOM   3378  CE1 TYR A 217      28.759  -7.685 -22.823  1.00  0.91           C  
ATOM   3379  CE2 TYR A 217      27.546  -7.170 -20.806  1.00  0.91           C  
ATOM   3380  CZ  TYR A 217      28.645  -7.819 -21.431  1.00  0.91           C  
ATOM   3381  OH  TYR A 217      29.508  -8.575 -20.733  1.00  0.91           O  
ATOM   3382  H   TYR A 217      24.744  -7.073 -25.732  1.00  0.00           H  
ATOM   3383  HA  TYR A 217      23.996  -6.244 -22.968  1.00  0.00           H  
ATOM   3384  HB3 TYR A 217      25.848  -4.409 -23.228  1.00  0.00           H  
ATOM   3385  HB2 TYR A 217      26.257  -5.312 -24.711  1.00  0.00           H  
ATOM   3386  HD1 TYR A 217      28.032  -6.769 -24.639  1.00  0.00           H  
ATOM   3387  HD2 TYR A 217      25.918  -5.776 -21.055  1.00  0.00           H  
ATOM   3388  HE1 TYR A 217      29.598  -8.086 -23.372  1.00  0.00           H  
ATOM   3389  HE2 TYR A 217      27.474  -7.205 -19.729  1.00  0.00           H  
ATOM   3390  HH  TYR A 217      29.723  -8.291 -19.842  1.00  0.00           H  
ATOM   3391  N   TRP A 218      22.909  -4.113 -23.876  1.00  0.90           N  
ATOM   3392  CA  TRP A 218      22.031  -3.045 -24.444  1.00  0.90           C  
ATOM   3393  C   TRP A 218      22.436  -1.731 -23.846  1.00  0.90           C  
ATOM   3394  O   TRP A 218      23.182  -1.631 -22.890  1.00  0.90           O  
ATOM   3395  CB  TRP A 218      20.559  -3.412 -24.389  1.00  0.90           C  
ATOM   3396  CG  TRP A 218      19.948  -3.714 -23.047  1.00  0.90           C  
ATOM   3397  CD1 TRP A 218      20.046  -4.885 -22.421  1.00  0.90           C  
ATOM   3398  CD2 TRP A 218      19.106  -2.897 -22.258  1.00  0.90           C  
ATOM   3399  NE1 TRP A 218      19.424  -4.845 -21.154  1.00  0.90           N  
ATOM   3400  CE2 TRP A 218      18.898  -3.556 -21.011  1.00  0.90           C  
ATOM   3401  CE3 TRP A 218      18.508  -1.580 -22.446  1.00  0.90           C  
ATOM   3402  CZ2 TRP A 218      18.269  -2.936 -19.913  1.00  0.90           C  
ATOM   3403  CZ3 TRP A 218      17.965  -0.969 -21.278  1.00  0.90           C  
ATOM   3404  CH2 TRP A 218      17.859  -1.657 -20.048  1.00  0.90           C  
ATOM   3405  H   TRP A 218      22.984  -4.308 -22.888  1.00  0.00           H  
ATOM   3406  HA  TRP A 218      22.267  -2.903 -25.498  1.00  0.00           H  
ATOM   3407  HB3 TRP A 218      20.249  -4.266 -24.992  1.00  0.00           H  
ATOM   3408  HB2 TRP A 218      20.087  -2.483 -24.707  1.00  0.00           H  
ATOM   3409  HD1 TRP A 218      20.540  -5.729 -22.880  1.00  0.00           H  
ATOM   3410  HE1 TRP A 218      19.501  -5.672 -20.580  1.00  0.00           H  
ATOM   3411  HE3 TRP A 218      18.646  -1.027 -23.363  1.00  0.00           H  
ATOM   3412  HZ2 TRP A 218      18.285  -3.412 -18.944  1.00  0.00           H  
ATOM   3413  HZ3 TRP A 218      17.605   0.044 -21.373  1.00  0.00           H  
ATOM   3414  HH2 TRP A 218      17.460  -1.128 -19.195  1.00  0.00           H  
ATOM   3415  N   THR A 219      21.955  -0.632 -24.438  1.00  0.90           N  
ATOM   3416  CA  THR A 219      21.718   0.652 -23.801  1.00  0.90           C  
ATOM   3417  C   THR A 219      20.752   1.530 -24.667  1.00  0.90           C  
ATOM   3418  O   THR A 219      20.611   1.263 -25.874  1.00  0.90           O  
ATOM   3419  CB  THR A 219      23.016   1.417 -23.586  1.00  0.90           C  
ATOM   3420  OG1 THR A 219      22.854   2.532 -22.690  1.00  0.90           O  
ATOM   3421  CG2 THR A 219      23.619   2.045 -24.913  1.00  0.90           C  
ATOM   3422  H   THR A 219      21.481  -0.670 -25.329  1.00  0.00           H  
ATOM   3423  HA  THR A 219      21.190   0.460 -22.867  1.00  0.00           H  
ATOM   3424  HB  THR A 219      23.683   0.790 -22.996  1.00  0.00           H  
ATOM   3425  HG1 THR A 219      22.671   2.193 -21.811  1.00  0.00           H  
ATOM   3426 HG21 THR A 219      22.964   2.645 -25.543  1.00  0.00           H  
ATOM   3427 HG22 THR A 219      24.545   2.618 -24.867  1.00  0.00           H  
ATOM   3428 HG23 THR A 219      24.017   1.260 -25.557  1.00  0.00           H  
ATOM   3429  N   LEU A 220      20.191   2.593 -24.098  1.00  0.88           N  
ATOM   3430  CA  LEU A 220      19.428   3.617 -24.852  1.00  0.88           C  
ATOM   3431  C   LEU A 220      20.381   4.669 -25.315  1.00  0.88           C  
ATOM   3432  O   LEU A 220      21.014   5.317 -24.532  1.00  0.88           O  
ATOM   3433  CB  LEU A 220      18.263   4.227 -23.907  1.00  0.88           C  
ATOM   3434  CG  LEU A 220      17.151   4.926 -24.691  1.00  0.88           C  
ATOM   3435  CD1 LEU A 220      16.187   3.905 -25.470  1.00  0.88           C  
ATOM   3436  CD2 LEU A 220      16.396   5.714 -23.663  1.00  0.88           C  
ATOM   3437  H   LEU A 220      20.301   2.970 -23.168  1.00  0.00           H  
ATOM   3438  HA  LEU A 220      18.924   3.093 -25.664  1.00  0.00           H  
ATOM   3439  HB3 LEU A 220      18.695   5.062 -23.356  1.00  0.00           H  
ATOM   3440  HB2 LEU A 220      17.933   3.479 -23.186  1.00  0.00           H  
ATOM   3441  HG  LEU A 220      17.568   5.612 -25.428  1.00  0.00           H  
ATOM   3442 HD11 LEU A 220      16.443   4.023 -26.523  1.00  0.00           H  
ATOM   3443 HD12 LEU A 220      16.391   2.856 -25.258  1.00  0.00           H  
ATOM   3444 HD13 LEU A 220      15.111   4.050 -25.382  1.00  0.00           H  
ATOM   3445 HD21 LEU A 220      16.040   6.554 -24.260  1.00  0.00           H  
ATOM   3446 HD22 LEU A 220      15.516   5.174 -23.313  1.00  0.00           H  
ATOM   3447 HD23 LEU A 220      16.997   6.130 -22.855  1.00  0.00           H  
ATOM   3448  N   LEU A 221      20.455   4.874 -26.577  1.00  0.88           N  
ATOM   3449  CA  LEU A 221      21.093   5.987 -27.275  1.00  0.88           C  
ATOM   3450  C   LEU A 221      20.037   7.154 -27.220  1.00  0.88           C  
ATOM   3451  O   LEU A 221      19.124   7.207 -28.043  1.00  0.88           O  
ATOM   3452  CB  LEU A 221      21.649   5.597 -28.620  1.00  0.88           C  
ATOM   3453  CG  LEU A 221      21.840   6.705 -29.695  1.00  0.88           C  
ATOM   3454  CD1 LEU A 221      22.735   7.890 -29.190  1.00  0.88           C  
ATOM   3455  CD2 LEU A 221      22.412   6.179 -31.024  1.00  0.88           C  
ATOM   3456  H   LEU A 221      19.726   4.402 -27.092  1.00  0.00           H  
ATOM   3457  HA  LEU A 221      21.979   6.260 -26.703  1.00  0.00           H  
ATOM   3458  HB3 LEU A 221      20.930   4.971 -29.147  1.00  0.00           H  
ATOM   3459  HB2 LEU A 221      22.461   4.871 -28.574  1.00  0.00           H  
ATOM   3460  HG  LEU A 221      20.879   7.126 -29.987  1.00  0.00           H  
ATOM   3461 HD11 LEU A 221      22.320   8.781 -29.659  1.00  0.00           H  
ATOM   3462 HD12 LEU A 221      22.626   7.911 -28.105  1.00  0.00           H  
ATOM   3463 HD13 LEU A 221      23.784   7.820 -29.478  1.00  0.00           H  
ATOM   3464 HD21 LEU A 221      23.413   6.591 -31.150  1.00  0.00           H  
ATOM   3465 HD22 LEU A 221      22.537   5.099 -30.953  1.00  0.00           H  
ATOM   3466 HD23 LEU A 221      21.957   6.418 -31.984  1.00  0.00           H  
ATOM   3467  N   GLU A 222      20.225   7.976 -26.266  1.00  0.85           N  
ATOM   3468  CA  GLU A 222      19.218   9.025 -25.896  1.00  0.85           C  
ATOM   3469  C   GLU A 222      19.309  10.267 -26.876  1.00  0.85           C  
ATOM   3470  O   GLU A 222      20.320  10.504 -27.604  1.00  0.85           O  
ATOM   3471  CB  GLU A 222      19.431   9.407 -24.369  1.00  0.85           C  
ATOM   3472  CG  GLU A 222      19.545   8.138 -23.471  1.00  0.85           C  
ATOM   3473  CD  GLU A 222      19.468   8.226 -21.954  1.00  0.85           C  
ATOM   3474  OE1 GLU A 222      19.751   9.284 -21.381  1.00  0.85           O  
ATOM   3475  OE2 GLU A 222      19.104   7.161 -21.342  1.00  0.85           O1-
ATOM   3476  H   GLU A 222      21.098   7.925 -25.762  1.00  0.00           H  
ATOM   3477  HA  GLU A 222      18.215   8.681 -26.148  1.00  0.00           H  
ATOM   3478  HB3 GLU A 222      18.533   9.891 -23.983  1.00  0.00           H  
ATOM   3479  HB2 GLU A 222      20.223  10.120 -24.145  1.00  0.00           H  
ATOM   3480  HG3 GLU A 222      20.511   7.697 -23.717  1.00  0.00           H  
ATOM   3481  HG2 GLU A 222      18.818   7.404 -23.817  1.00  0.00           H  
ATOM   3482  N   PRO A 223      18.178  11.047 -27.012  1.00  0.89           N  
ATOM   3483  CA  PRO A 223      18.077  12.163 -28.009  1.00  0.89           C  
ATOM   3484  C   PRO A 223      19.281  13.094 -27.999  1.00  0.89           C  
ATOM   3485  O   PRO A 223      19.619  13.667 -26.980  1.00  0.89           O  
ATOM   3486  CB  PRO A 223      16.776  12.922 -27.536  1.00  0.89           C  
ATOM   3487  CG  PRO A 223      15.963  11.839 -26.833  1.00  0.89           C  
ATOM   3488  CD  PRO A 223      16.926  10.791 -26.307  1.00  0.89           C  
ATOM   3489  HA  PRO A 223      17.895  11.685 -28.972  1.00  0.00           H  
ATOM   3490  HB3 PRO A 223      16.139  13.337 -28.315  1.00  0.00           H  
ATOM   3491  HB2 PRO A 223      17.029  13.727 -26.847  1.00  0.00           H  
ATOM   3492  HG3 PRO A 223      15.249  11.424 -27.544  1.00  0.00           H  
ATOM   3493  HG2 PRO A 223      15.403  12.288 -26.013  1.00  0.00           H  
ATOM   3494  HD2 PRO A 223      17.104  10.840 -25.234  1.00  0.00           H  
ATOM   3495  HD3 PRO A 223      16.671   9.742 -26.456  1.00  0.00           H  
ATOM   3496  N   GLY A 224      20.039  13.178 -29.082  1.00  0.90           N  
ATOM   3497  CA  GLY A 224      21.137  14.186 -29.189  1.00  0.90           C  
ATOM   3498  C   GLY A 224      22.497  13.697 -28.686  1.00  0.90           C  
ATOM   3499  O   GLY A 224      23.433  14.487 -28.838  1.00  0.90           O  
ATOM   3500  H   GLY A 224      19.906  12.471 -29.791  1.00  0.00           H  
ATOM   3501  HA3 GLY A 224      20.942  15.065 -28.575  1.00  0.00           H  
ATOM   3502  HA2 GLY A 224      21.116  14.425 -30.251  1.00  0.00           H  
ATOM   3503  N   ASP A 225      22.530  12.494 -28.113  1.00  0.89           N  
ATOM   3504  CA  ASP A 225      23.713  11.739 -27.697  1.00  0.89           C  
ATOM   3505  C   ASP A 225      24.450  11.016 -28.882  1.00  0.89           C  
ATOM   3506  O   ASP A 225      23.822  10.772 -29.874  1.00  0.89           O  
ATOM   3507  CB  ASP A 225      23.524  10.695 -26.577  1.00  0.89           C  
ATOM   3508  CG  ASP A 225      23.327  11.231 -25.088  1.00  0.89           C  
ATOM   3509  OD1 ASP A 225      23.181  10.301 -24.271  1.00  0.89           O  
ATOM   3510  OD2 ASP A 225      23.479  12.402 -24.788  1.00  0.89           O1-
ATOM   3511  H   ASP A 225      21.648  12.015 -27.997  1.00  0.00           H  
ATOM   3512  HA  ASP A 225      24.333  12.510 -27.240  1.00  0.00           H  
ATOM   3513  HB3 ASP A 225      24.326   9.957 -26.570  1.00  0.00           H  
ATOM   3514  HB2 ASP A 225      22.586  10.181 -26.784  1.00  0.00           H  
ATOM   3515  N   THR A 226      25.828  10.869 -28.718  1.00  0.89           N  
ATOM   3516  CA  THR A 226      26.676  10.083 -29.577  1.00  0.89           C  
ATOM   3517  C   THR A 226      26.967   8.781 -28.901  1.00  0.89           C  
ATOM   3518  O   THR A 226      27.303   8.823 -27.724  1.00  0.89           O  
ATOM   3519  CB  THR A 226      28.000  10.873 -29.913  1.00  0.89           C  
ATOM   3520  OG1 THR A 226      27.645  11.901 -30.844  1.00  0.89           O  
ATOM   3521  CG2 THR A 226      29.062  10.188 -30.769  1.00  0.89           C  
ATOM   3522  H   THR A 226      26.234  11.136 -27.832  1.00  0.00           H  
ATOM   3523  HA  THR A 226      26.155   9.923 -30.521  1.00  0.00           H  
ATOM   3524  HB  THR A 226      28.332  11.334 -28.983  1.00  0.00           H  
ATOM   3525  HG1 THR A 226      27.020  12.481 -30.401  1.00  0.00           H  
ATOM   3526 HG21 THR A 226      29.323   9.219 -30.346  1.00  0.00           H  
ATOM   3527 HG22 THR A 226      28.725  10.139 -31.804  1.00  0.00           H  
ATOM   3528 HG23 THR A 226      30.046  10.632 -30.918  1.00  0.00           H  
ATOM   3529  N   ILE A 227      26.953   7.660 -29.654  1.00  0.89           N  
ATOM   3530  CA  ILE A 227      27.554   6.368 -29.197  1.00  0.89           C  
ATOM   3531  C   ILE A 227      28.812   6.159 -30.036  1.00  0.89           C  
ATOM   3532  O   ILE A 227      28.825   6.579 -31.203  1.00  0.89           O  
ATOM   3533  CB  ILE A 227      26.450   5.213 -29.308  1.00  0.89           C  
ATOM   3534  CG1 ILE A 227      26.853   4.041 -28.477  1.00  0.89           C  
ATOM   3535  CG2 ILE A 227      25.973   4.789 -30.683  1.00  0.89           C  
ATOM   3536  CD1 ILE A 227      25.741   3.194 -27.986  1.00  0.89           C  
ATOM   3537  H   ILE A 227      26.685   7.846 -30.610  1.00  0.00           H  
ATOM   3538  HA  ILE A 227      27.872   6.379 -28.155  1.00  0.00           H  
ATOM   3539  HB  ILE A 227      25.584   5.734 -28.898  1.00  0.00           H  
ATOM   3540 HG13 ILE A 227      27.431   4.461 -27.655  1.00  0.00           H  
ATOM   3541 HG12 ILE A 227      27.594   3.448 -29.015  1.00  0.00           H  
ATOM   3542 HG21 ILE A 227      25.143   4.084 -30.658  1.00  0.00           H  
ATOM   3543 HG22 ILE A 227      25.631   5.628 -31.288  1.00  0.00           H  
ATOM   3544 HG23 ILE A 227      26.786   4.258 -31.178  1.00  0.00           H  
ATOM   3545 HD11 ILE A 227      25.994   2.257 -27.490  1.00  0.00           H  
ATOM   3546 HD12 ILE A 227      24.984   3.715 -27.399  1.00  0.00           H  
ATOM   3547 HD13 ILE A 227      25.305   2.799 -28.903  1.00  0.00           H  
ATOM   3548  N   ILE A 228      29.765   5.551 -29.332  1.00  0.87           N  
ATOM   3549  CA  ILE A 228      31.057   5.263 -29.918  1.00  0.87           C  
ATOM   3550  C   ILE A 228      31.365   3.768 -29.613  1.00  0.87           C  
ATOM   3551  O   ILE A 228      31.294   3.441 -28.437  1.00  0.87           O  
ATOM   3552  CB  ILE A 228      32.232   6.090 -29.315  1.00  0.87           C  
ATOM   3553  CG1 ILE A 228      31.892   7.627 -29.531  1.00  0.87           C  
ATOM   3554  CG2 ILE A 228      33.483   5.834 -30.161  1.00  0.87           C  
ATOM   3555  CD1 ILE A 228      31.230   8.101 -28.210  1.00  0.87           C  
ATOM   3556  H   ILE A 228      29.648   5.372 -28.345  1.00  0.00           H  
ATOM   3557  HA  ILE A 228      31.017   5.370 -31.002  1.00  0.00           H  
ATOM   3558  HB  ILE A 228      32.327   5.786 -28.273  1.00  0.00           H  
ATOM   3559 HG13 ILE A 228      31.325   7.586 -30.461  1.00  0.00           H  
ATOM   3560 HG12 ILE A 228      32.900   8.023 -29.651  1.00  0.00           H  
ATOM   3561 HG21 ILE A 228      33.467   6.452 -31.058  1.00  0.00           H  
ATOM   3562 HG22 ILE A 228      34.428   6.161 -29.727  1.00  0.00           H  
ATOM   3563 HG23 ILE A 228      33.753   4.803 -30.391  1.00  0.00           H  
ATOM   3564 HD11 ILE A 228      31.870   7.866 -27.360  1.00  0.00           H  
ATOM   3565 HD12 ILE A 228      31.121   9.183 -28.285  1.00  0.00           H  
ATOM   3566 HD13 ILE A 228      30.236   7.689 -28.034  1.00  0.00           H  
ATOM   3567  N   PHE A 229      31.666   2.978 -30.630  1.00  0.89           N  
ATOM   3568  CA  PHE A 229      31.813   1.485 -30.593  1.00  0.89           C  
ATOM   3569  C   PHE A 229      33.264   1.279 -31.014  1.00  0.89           C  
ATOM   3570  O   PHE A 229      33.570   1.128 -32.175  1.00  0.89           O  
ATOM   3571  CB  PHE A 229      30.885   0.901 -31.715  1.00  0.89           C  
ATOM   3572  CG  PHE A 229      29.469   0.505 -31.299  1.00  0.89           C  
ATOM   3573  CD1 PHE A 229      29.293  -0.733 -30.629  1.00  0.89           C  
ATOM   3574  CD2 PHE A 229      28.453   1.414 -31.191  1.00  0.89           C  
ATOM   3575  CE1 PHE A 229      28.079  -1.218 -30.183  1.00  0.89           C  
ATOM   3576  CE2 PHE A 229      27.234   1.011 -30.595  1.00  0.89           C  
ATOM   3577  CZ  PHE A 229      26.983  -0.334 -30.176  1.00  0.89           C  
ATOM   3578  H   PHE A 229      31.880   3.483 -31.478  1.00  0.00           H  
ATOM   3579  HA  PHE A 229      31.646   0.923 -29.675  1.00  0.00           H  
ATOM   3580  HB3 PHE A 229      31.258  -0.052 -32.092  1.00  0.00           H  
ATOM   3581  HB2 PHE A 229      30.801   1.619 -32.529  1.00  0.00           H  
ATOM   3582  HD1 PHE A 229      30.125  -1.383 -30.401  1.00  0.00           H  
ATOM   3583  HD2 PHE A 229      28.653   2.423 -31.519  1.00  0.00           H  
ATOM   3584  HE1 PHE A 229      28.020  -2.202 -29.742  1.00  0.00           H  
ATOM   3585  HE2 PHE A 229      26.369   1.653 -30.515  1.00  0.00           H  
ATOM   3586  HZ  PHE A 229      25.993  -0.592 -29.829  1.00  0.00           H  
ATOM   3587  N   GLU A 230      34.161   1.125 -30.019  1.00  0.84           N  
ATOM   3588  CA  GLU A 230      35.556   0.815 -30.193  1.00  0.84           C  
ATOM   3589  C   GLU A 230      35.810  -0.693 -30.070  1.00  0.84           C  
ATOM   3590  O   GLU A 230      35.099  -1.328 -29.260  1.00  0.84           O  
ATOM   3591  CB  GLU A 230      36.419   1.615 -29.183  1.00  0.84           C  
ATOM   3592  CG  GLU A 230      36.029   3.071 -28.988  1.00  0.84           C  
ATOM   3593  CD  GLU A 230      37.029   3.959 -28.188  1.00  0.84           C  
ATOM   3594  OE1 GLU A 230      38.066   3.441 -27.747  1.00  0.84           O  
ATOM   3595  OE2 GLU A 230      36.674   5.160 -28.014  1.00  0.84           O1-
ATOM   3596  H   GLU A 230      33.812   0.943 -29.089  1.00  0.00           H  
ATOM   3597  HA  GLU A 230      35.746   1.045 -31.241  1.00  0.00           H  
ATOM   3598  HB3 GLU A 230      37.473   1.548 -29.455  1.00  0.00           H  
ATOM   3599  HB2 GLU A 230      36.445   1.146 -28.199  1.00  0.00           H  
ATOM   3600  HG3 GLU A 230      35.046   3.109 -28.518  1.00  0.00           H  
ATOM   3601  HG2 GLU A 230      35.996   3.529 -29.975  1.00  0.00           H  
ATOM   3602  N   ALA A 231      36.624  -1.263 -30.997  1.00  0.92           N  
ATOM   3603  CA  ALA A 231      36.923  -2.700 -31.012  1.00  0.92           C  
ATOM   3604  C   ALA A 231      38.281  -2.826 -31.516  1.00  0.92           C  
ATOM   3605  O   ALA A 231      38.577  -2.129 -32.491  1.00  0.92           O  
ATOM   3606  CB  ALA A 231      35.910  -3.415 -31.914  1.00  0.92           C  
ATOM   3607  H   ALA A 231      37.041  -0.670 -31.699  1.00  0.00           H  
ATOM   3608  HA  ALA A 231      36.866  -3.063 -29.986  1.00  0.00           H  
ATOM   3609  HB1 ALA A 231      36.124  -3.349 -32.980  1.00  0.00           H  
ATOM   3610  HB2 ALA A 231      35.822  -4.467 -31.644  1.00  0.00           H  
ATOM   3611  HB3 ALA A 231      34.904  -3.004 -31.829  1.00  0.00           H  
ATOM   3612  N   ASN A 232      39.111  -3.680 -30.821  1.00  0.86           N  
ATOM   3613  CA  ASN A 232      40.250  -4.266 -31.377  1.00  0.86           C  
ATOM   3614  C   ASN A 232      39.908  -5.699 -31.851  1.00  0.86           C  
ATOM   3615  O   ASN A 232      40.861  -6.371 -32.218  1.00  0.86           O  
ATOM   3616  CB  ASN A 232      41.460  -4.267 -30.403  1.00  0.86           C  
ATOM   3617  CG  ASN A 232      41.978  -2.866 -30.181  1.00  0.86           C  
ATOM   3618  OD1 ASN A 232      41.618  -1.893 -30.795  1.00  0.86           O  
ATOM   3619  ND2 ASN A 232      42.978  -2.736 -29.276  1.00  0.86           N  
ATOM   3620  H   ASN A 232      38.788  -4.007 -29.922  1.00  0.00           H  
ATOM   3621  HA  ASN A 232      40.546  -3.795 -32.313  1.00  0.00           H  
ATOM   3622  HB3 ASN A 232      42.250  -4.901 -30.808  1.00  0.00           H  
ATOM   3623  HB2 ASN A 232      41.265  -4.744 -29.443  1.00  0.00           H  
ATOM   3624 HD22 ASN A 232      43.604  -1.949 -29.371  1.00  0.00           H  
ATOM   3625 HD21 ASN A 232      43.210  -3.518 -28.682  1.00  0.00           H  
ATOM   3626  N   GLY A 233      38.629  -6.113 -31.839  1.00  0.93           N  
ATOM   3627  CA  GLY A 233      38.303  -7.559 -31.859  1.00  0.93           C  
ATOM   3628  C   GLY A 233      36.909  -7.639 -31.232  1.00  0.93           C  
ATOM   3629  O   GLY A 233      36.302  -6.653 -30.859  1.00  0.93           O  
ATOM   3630  H   GLY A 233      37.898  -5.487 -31.532  1.00  0.00           H  
ATOM   3631  HA3 GLY A 233      39.038  -8.131 -31.294  1.00  0.00           H  
ATOM   3632  HA2 GLY A 233      38.372  -7.856 -32.905  1.00  0.00           H  
ATOM   3633  N   ASN A 234      36.350  -8.881 -31.230  1.00  0.91           N  
ATOM   3634  CA  ASN A 234      35.165  -9.498 -30.518  1.00  0.91           C  
ATOM   3635  C   ASN A 234      33.749  -8.835 -30.626  1.00  0.91           C  
ATOM   3636  O   ASN A 234      32.783  -9.456 -30.158  1.00  0.91           O  
ATOM   3637  CB  ASN A 234      35.574  -9.809 -29.059  1.00  0.91           C  
ATOM   3638  CG  ASN A 234      36.719 -10.791 -28.993  1.00  0.91           C  
ATOM   3639  OD1 ASN A 234      37.834 -10.526 -29.281  1.00  0.91           O  
ATOM   3640  ND2 ASN A 234      36.499 -11.997 -28.478  1.00  0.91           N  
ATOM   3641  H   ASN A 234      36.821  -9.613 -31.744  1.00  0.00           H  
ATOM   3642  HA  ASN A 234      35.092 -10.449 -31.046  1.00  0.00           H  
ATOM   3643  HB3 ASN A 234      34.791 -10.077 -28.349  1.00  0.00           H  
ATOM   3644  HB2 ASN A 234      35.823  -8.865 -28.573  1.00  0.00           H  
ATOM   3645 HD22 ASN A 234      37.272 -12.630 -28.333  1.00  0.00           H  
ATOM   3646 HD21 ASN A 234      35.600 -12.210 -28.068  1.00  0.00           H  
ATOM   3647  N   LEU A 235      33.576  -7.614 -31.146  1.00  0.93           N  
ATOM   3648  CA  LEU A 235      32.350  -6.894 -31.335  1.00  0.93           C  
ATOM   3649  C   LEU A 235      31.408  -7.618 -32.348  1.00  0.93           C  
ATOM   3650  O   LEU A 235      31.643  -7.836 -33.548  1.00  0.93           O  
ATOM   3651  CB  LEU A 235      32.758  -5.467 -31.751  1.00  0.93           C  
ATOM   3652  CG  LEU A 235      31.495  -4.518 -31.766  1.00  0.93           C  
ATOM   3653  CD1 LEU A 235      30.534  -4.648 -30.551  1.00  0.93           C  
ATOM   3654  CD2 LEU A 235      31.873  -3.013 -32.053  1.00  0.93           C  
ATOM   3655  H   LEU A 235      34.355  -7.019 -31.389  1.00  0.00           H  
ATOM   3656  HA  LEU A 235      31.939  -6.982 -30.329  1.00  0.00           H  
ATOM   3657  HB3 LEU A 235      33.299  -5.503 -32.697  1.00  0.00           H  
ATOM   3658  HB2 LEU A 235      33.377  -5.024 -30.970  1.00  0.00           H  
ATOM   3659  HG  LEU A 235      30.987  -4.863 -32.666  1.00  0.00           H  
ATOM   3660 HD11 LEU A 235      30.705  -5.129 -29.589  1.00  0.00           H  
ATOM   3661 HD12 LEU A 235      30.051  -3.685 -30.385  1.00  0.00           H  
ATOM   3662 HD13 LEU A 235      29.688  -5.268 -30.846  1.00  0.00           H  
ATOM   3663 HD21 LEU A 235      32.716  -2.886 -32.732  1.00  0.00           H  
ATOM   3664 HD22 LEU A 235      31.171  -2.365 -32.576  1.00  0.00           H  
ATOM   3665 HD23 LEU A 235      32.164  -2.591 -31.091  1.00  0.00           H  
ATOM   3666  N   ILE A 236      30.251  -7.952 -31.803  1.00  0.92           N  
ATOM   3667  CA  ILE A 236      29.011  -8.271 -32.549  1.00  0.92           C  
ATOM   3668  C   ILE A 236      28.122  -7.040 -32.806  1.00  0.92           C  
ATOM   3669  O   ILE A 236      27.295  -6.659 -31.948  1.00  0.92           O  
ATOM   3670  CB  ILE A 236      28.171  -9.355 -31.788  1.00  0.92           C  
ATOM   3671  CG1 ILE A 236      28.937 -10.632 -31.363  1.00  0.92           C  
ATOM   3672  CG2 ILE A 236      26.825  -9.748 -32.337  1.00  0.92           C  
ATOM   3673  CD1 ILE A 236      29.088 -11.621 -32.505  1.00  0.92           C  
ATOM   3674  H   ILE A 236      30.209  -7.765 -30.811  1.00  0.00           H  
ATOM   3675  HA  ILE A 236      29.216  -8.617 -33.562  1.00  0.00           H  
ATOM   3676  HB  ILE A 236      27.907  -8.936 -30.817  1.00  0.00           H  
ATOM   3677 HG13 ILE A 236      28.458 -11.137 -30.524  1.00  0.00           H  
ATOM   3678 HG12 ILE A 236      29.937 -10.404 -30.993  1.00  0.00           H  
ATOM   3679 HG21 ILE A 236      26.432 -10.517 -31.672  1.00  0.00           H  
ATOM   3680 HG22 ILE A 236      26.190  -8.874 -32.482  1.00  0.00           H  
ATOM   3681 HG23 ILE A 236      26.827 -10.218 -33.321  1.00  0.00           H  
ATOM   3682 HD11 ILE A 236      28.122 -12.104 -32.649  1.00  0.00           H  
ATOM   3683 HD12 ILE A 236      29.451 -11.295 -33.480  1.00  0.00           H  
ATOM   3684 HD13 ILE A 236      29.847 -12.380 -32.319  1.00  0.00           H  
ATOM   3685  N   ALA A 237      28.405  -6.364 -33.891  1.00  0.95           N  
ATOM   3686  CA  ALA A 237      27.845  -5.046 -34.311  1.00  0.95           C  
ATOM   3687  C   ALA A 237      26.293  -5.120 -34.379  1.00  0.95           C  
ATOM   3688  O   ALA A 237      25.824  -6.083 -34.922  1.00  0.95           O  
ATOM   3689  CB  ALA A 237      28.454  -4.622 -35.679  1.00  0.95           C  
ATOM   3690  H   ALA A 237      28.993  -6.850 -34.554  1.00  0.00           H  
ATOM   3691  HA  ALA A 237      28.079  -4.357 -33.499  1.00  0.00           H  
ATOM   3692  HB1 ALA A 237      29.515  -4.471 -35.484  1.00  0.00           H  
ATOM   3693  HB2 ALA A 237      28.330  -5.359 -36.473  1.00  0.00           H  
ATOM   3694  HB3 ALA A 237      27.976  -3.718 -36.056  1.00  0.00           H  
ATOM   3695  N   PRO A 238      25.654  -4.006 -34.043  1.00  0.95           N  
ATOM   3696  CA  PRO A 238      24.355  -3.719 -34.700  1.00  0.95           C  
ATOM   3697  C   PRO A 238      24.480  -3.321 -36.174  1.00  0.95           C  
ATOM   3698  O   PRO A 238      25.368  -2.538 -36.504  1.00  0.95           O  
ATOM   3699  CB  PRO A 238      23.712  -2.592 -33.797  1.00  0.95           C  
ATOM   3700  CG  PRO A 238      24.915  -1.809 -33.307  1.00  0.95           C  
ATOM   3701  CD  PRO A 238      26.083  -2.845 -33.208  1.00  0.95           C  
ATOM   3702  HA  PRO A 238      23.796  -4.653 -34.641  1.00  0.00           H  
ATOM   3703  HB3 PRO A 238      23.090  -2.933 -32.969  1.00  0.00           H  
ATOM   3704  HB2 PRO A 238      23.190  -1.919 -34.476  1.00  0.00           H  
ATOM   3705  HG3 PRO A 238      24.764  -1.323 -32.343  1.00  0.00           H  
ATOM   3706  HG2 PRO A 238      25.184  -1.087 -34.077  1.00  0.00           H  
ATOM   3707  HD2 PRO A 238      26.975  -2.404 -33.654  1.00  0.00           H  
ATOM   3708  HD3 PRO A 238      26.194  -3.179 -32.177  1.00  0.00           H  
ATOM   3709  N   ARG A 239      23.687  -3.898 -37.116  1.00  0.86           N  
ATOM   3710  CA  ARG A 239      23.218  -3.156 -38.331  1.00  0.86           C  
ATOM   3711  C   ARG A 239      21.994  -2.327 -38.046  1.00  0.86           C  
ATOM   3712  O   ARG A 239      22.031  -1.170 -38.349  1.00  0.86           O  
ATOM   3713  CB  ARG A 239      23.087  -4.199 -39.466  1.00  0.86           C  
ATOM   3714  CG  ARG A 239      22.590  -3.528 -40.782  1.00  0.86           C  
ATOM   3715  CD  ARG A 239      22.408  -4.475 -41.936  1.00  0.86           C  
ATOM   3716  NE  ARG A 239      21.866  -3.770 -43.083  1.00  0.86           N  
ATOM   3717  CZ  ARG A 239      21.224  -4.362 -44.103  1.00  0.86           C  
ATOM   3718  NH1 ARG A 239      20.644  -3.525 -44.945  1.00  0.86           N  
ATOM   3719  NH2 ARG A 239      21.126  -5.667 -44.358  1.00  0.86           N1+
ATOM   3720  H   ARG A 239      23.039  -4.615 -36.823  1.00  0.00           H  
ATOM   3721  HA  ARG A 239      23.966  -2.477 -38.740  1.00  0.00           H  
ATOM   3722  HB3 ARG A 239      22.406  -5.004 -39.190  1.00  0.00           H  
ATOM   3723  HB2 ARG A 239      24.069  -4.667 -39.537  1.00  0.00           H  
ATOM   3724  HG3 ARG A 239      23.428  -2.869 -41.010  1.00  0.00           H  
ATOM   3725  HG2 ARG A 239      21.671  -2.997 -40.533  1.00  0.00           H  
ATOM   3726  HD3 ARG A 239      21.885  -5.376 -41.615  1.00  0.00           H  
ATOM   3727  HD2 ARG A 239      23.419  -4.766 -42.222  1.00  0.00           H  
ATOM   3728  HE  ARG A 239      22.017  -2.771 -43.106  1.00  0.00           H  
ATOM   3729 HH12 ARG A 239      20.129  -3.784 -45.773  1.00  0.00           H  
ATOM   3730 HH11 ARG A 239      20.783  -2.545 -44.743  1.00  0.00           H  
ATOM   3731 HH22 ARG A 239      20.702  -6.077 -45.177  1.00  0.00           H  
ATOM   3732 HH21 ARG A 239      21.525  -6.381 -43.766  1.00  0.00           H  
ATOM   3733  N   TYR A 240      21.059  -2.826 -37.290  1.00  0.89           N  
ATOM   3734  CA  TYR A 240      19.781  -2.163 -36.943  1.00  0.89           C  
ATOM   3735  C   TYR A 240      19.761  -1.716 -35.440  1.00  0.89           C  
ATOM   3736  O   TYR A 240      20.542  -2.159 -34.622  1.00  0.89           O  
ATOM   3737  CB  TYR A 240      18.587  -3.145 -37.357  1.00  0.89           C  
ATOM   3738  CG  TYR A 240      18.583  -3.456 -38.788  1.00  0.89           C  
ATOM   3739  CD1 TYR A 240      19.293  -4.538 -39.323  1.00  0.89           C  
ATOM   3740  CD2 TYR A 240      17.754  -2.638 -39.633  1.00  0.89           C  
ATOM   3741  CE1 TYR A 240      19.151  -4.884 -40.673  1.00  0.89           C  
ATOM   3742  CE2 TYR A 240      17.536  -3.037 -40.946  1.00  0.89           C  
ATOM   3743  CZ  TYR A 240      18.279  -4.091 -41.484  1.00  0.89           C  
ATOM   3744  OH  TYR A 240      18.198  -4.250 -42.844  1.00  0.89           O  
ATOM   3745  H   TYR A 240      21.216  -3.601 -36.663  1.00  0.00           H  
ATOM   3746  HA  TYR A 240      19.577  -1.309 -37.589  1.00  0.00           H  
ATOM   3747  HB3 TYR A 240      17.614  -2.674 -37.217  1.00  0.00           H  
ATOM   3748  HB2 TYR A 240      18.683  -4.070 -36.789  1.00  0.00           H  
ATOM   3749  HD1 TYR A 240      19.916  -5.114 -38.657  1.00  0.00           H  
ATOM   3750  HD2 TYR A 240      17.306  -1.728 -39.261  1.00  0.00           H  
ATOM   3751  HE1 TYR A 240      19.746  -5.689 -41.078  1.00  0.00           H  
ATOM   3752  HE2 TYR A 240      16.917  -2.489 -41.640  1.00  0.00           H  
ATOM   3753  HH  TYR A 240      17.696  -3.560 -43.283  1.00  0.00           H  
ATOM   3754  N   ALA A 241      18.921  -0.690 -35.253  1.00  0.92           N  
ATOM   3755  CA  ALA A 241      18.547  -0.221 -33.959  1.00  0.92           C  
ATOM   3756  C   ALA A 241      17.016   0.166 -34.101  1.00  0.92           C  
ATOM   3757  O   ALA A 241      16.451   0.023 -35.203  1.00  0.92           O  
ATOM   3758  CB  ALA A 241      19.451   1.050 -33.693  1.00  0.92           C  
ATOM   3759  H   ALA A 241      18.510  -0.210 -36.040  1.00  0.00           H  
ATOM   3760  HA  ALA A 241      18.670  -0.981 -33.188  1.00  0.00           H  
ATOM   3761  HB1 ALA A 241      19.750   1.667 -34.541  1.00  0.00           H  
ATOM   3762  HB2 ALA A 241      18.812   1.735 -33.135  1.00  0.00           H  
ATOM   3763  HB3 ALA A 241      20.381   0.820 -33.174  1.00  0.00           H  
ATOM   3764  N   PHE A 242      16.341   0.545 -33.002  1.00  0.87           N  
ATOM   3765  CA  PHE A 242      14.891   0.724 -32.816  1.00  0.87           C  
ATOM   3766  C   PHE A 242      14.524   2.071 -32.245  1.00  0.87           C  
ATOM   3767  O   PHE A 242      14.939   2.300 -31.079  1.00  0.87           O  
ATOM   3768  CB  PHE A 242      14.517  -0.390 -31.835  1.00  0.87           C  
ATOM   3769  CG  PHE A 242      14.926  -1.774 -32.345  1.00  0.87           C  
ATOM   3770  CD1 PHE A 242      14.270  -2.340 -33.473  1.00  0.87           C  
ATOM   3771  CD2 PHE A 242      16.060  -2.418 -31.867  1.00  0.87           C  
ATOM   3772  CE1 PHE A 242      14.812  -3.360 -34.181  1.00  0.87           C  
ATOM   3773  CE2 PHE A 242      16.574  -3.556 -32.567  1.00  0.87           C  
ATOM   3774  CZ  PHE A 242      16.012  -3.913 -33.785  1.00  0.87           C  
ATOM   3775  H   PHE A 242      16.878   0.466 -32.151  1.00  0.00           H  
ATOM   3776  HA  PHE A 242      14.354   0.532 -33.744  1.00  0.00           H  
ATOM   3777  HB3 PHE A 242      13.431  -0.362 -31.744  1.00  0.00           H  
ATOM   3778  HB2 PHE A 242      14.770  -0.172 -30.797  1.00  0.00           H  
ATOM   3779  HD1 PHE A 242      13.400  -1.856 -33.891  1.00  0.00           H  
ATOM   3780  HD2 PHE A 242      16.578  -2.033 -31.001  1.00  0.00           H  
ATOM   3781  HE1 PHE A 242      14.309  -3.691 -35.077  1.00  0.00           H  
ATOM   3782  HE2 PHE A 242      17.488  -4.005 -32.209  1.00  0.00           H  
ATOM   3783  HZ  PHE A 242      16.402  -4.742 -34.358  1.00  0.00           H  
ATOM   3784  N   ALA A 243      13.937   3.018 -33.029  1.00  0.90           N  
ATOM   3785  CA  ALA A 243      13.342   4.230 -32.541  1.00  0.90           C  
ATOM   3786  C   ALA A 243      12.009   3.919 -31.717  1.00  0.90           C  
ATOM   3787  O   ALA A 243      10.963   3.541 -32.342  1.00  0.90           O  
ATOM   3788  CB  ALA A 243      13.101   5.246 -33.598  1.00  0.90           C  
ATOM   3789  H   ALA A 243      13.734   2.733 -33.976  1.00  0.00           H  
ATOM   3790  HA  ALA A 243      14.082   4.612 -31.838  1.00  0.00           H  
ATOM   3791  HB1 ALA A 243      14.047   5.698 -33.898  1.00  0.00           H  
ATOM   3792  HB2 ALA A 243      12.435   4.965 -34.413  1.00  0.00           H  
ATOM   3793  HB3 ALA A 243      12.668   6.097 -33.072  1.00  0.00           H  
ATOM   3794  N   LEU A 244      12.116   3.999 -30.384  1.00  0.86           N  
ATOM   3795  CA  LEU A 244      11.027   3.667 -29.508  1.00  0.86           C  
ATOM   3796  C   LEU A 244       9.828   4.679 -29.603  1.00  0.86           C  
ATOM   3797  O   LEU A 244      10.045   5.860 -29.683  1.00  0.86           O  
ATOM   3798  CB  LEU A 244      11.645   3.605 -28.136  1.00  0.86           C  
ATOM   3799  CG  LEU A 244      12.698   2.473 -27.943  1.00  0.86           C  
ATOM   3800  CD1 LEU A 244      13.060   2.430 -26.437  1.00  0.86           C  
ATOM   3801  CD2 LEU A 244      12.240   1.080 -28.378  1.00  0.86           C  
ATOM   3802  H   LEU A 244      12.916   4.364 -29.887  1.00  0.00           H  
ATOM   3803  HA  LEU A 244      10.614   2.749 -29.925  1.00  0.00           H  
ATOM   3804  HB3 LEU A 244      10.764   3.535 -27.497  1.00  0.00           H  
ATOM   3805  HB2 LEU A 244      12.053   4.568 -27.829  1.00  0.00           H  
ATOM   3806  HG  LEU A 244      13.533   2.823 -28.551  1.00  0.00           H  
ATOM   3807 HD11 LEU A 244      14.147   2.454 -26.362  1.00  0.00           H  
ATOM   3808 HD12 LEU A 244      12.671   3.354 -26.008  1.00  0.00           H  
ATOM   3809 HD13 LEU A 244      12.564   1.670 -25.834  1.00  0.00           H  
ATOM   3810 HD21 LEU A 244      12.466   0.995 -29.441  1.00  0.00           H  
ATOM   3811 HD22 LEU A 244      12.777   0.223 -27.974  1.00  0.00           H  
ATOM   3812 HD23 LEU A 244      11.180   0.906 -28.192  1.00  0.00           H  
ATOM   3813  N   SER A 245       8.626   4.187 -29.286  1.00  0.85           N  
ATOM   3814  CA  SER A 245       7.437   5.036 -28.941  1.00  0.85           C  
ATOM   3815  C   SER A 245       6.785   4.414 -27.679  1.00  0.85           C  
ATOM   3816  O   SER A 245       6.507   3.205 -27.618  1.00  0.85           O  
ATOM   3817  CB  SER A 245       6.505   4.981 -30.179  1.00  0.85           C  
ATOM   3818  OG  SER A 245       5.517   6.088 -30.193  1.00  0.85           O  
ATOM   3819  H   SER A 245       8.430   3.197 -29.233  1.00  0.00           H  
ATOM   3820  HA  SER A 245       7.640   6.090 -28.746  1.00  0.00           H  
ATOM   3821  HB3 SER A 245       5.982   4.027 -30.237  1.00  0.00           H  
ATOM   3822  HB2 SER A 245       7.087   5.067 -31.097  1.00  0.00           H  
ATOM   3823  HG  SER A 245       4.773   5.729 -30.682  1.00  0.00           H  
ATOM   3824  N   ARG A 246       6.734   5.240 -26.630  1.00  0.71           N  
ATOM   3825  CA  ARG A 246       6.156   4.878 -25.399  1.00  0.71           C  
ATOM   3826  C   ARG A 246       4.587   4.717 -25.369  1.00  0.71           C  
ATOM   3827  O   ARG A 246       4.062   3.808 -25.945  1.00  0.71           O  
ATOM   3828  CB  ARG A 246       6.616   5.929 -24.333  1.00  0.71           C  
ATOM   3829  CG  ARG A 246       8.119   6.081 -24.118  1.00  0.71           C  
ATOM   3830  CD  ARG A 246       8.776   4.890 -23.562  1.00  0.71           C  
ATOM   3831  NE  ARG A 246      10.252   5.126 -23.531  1.00  0.71           N  
ATOM   3832  CZ  ARG A 246      11.343   4.527 -22.962  1.00  0.71           C  
ATOM   3833  NH1 ARG A 246      11.263   3.355 -22.270  1.00  0.71           N  
ATOM   3834  NH2 ARG A 246      12.461   5.246 -22.973  1.00  0.71           N1+
ATOM   3835  H   ARG A 246       6.896   6.231 -26.734  1.00  0.00           H  
ATOM   3836  HA  ARG A 246       6.471   3.917 -24.992  1.00  0.00           H  
ATOM   3837  HB3 ARG A 246       6.183   5.850 -23.336  1.00  0.00           H  
ATOM   3838  HB2 ARG A 246       6.377   6.900 -24.764  1.00  0.00           H  
ATOM   3839  HG3 ARG A 246       8.351   6.994 -23.569  1.00  0.00           H  
ATOM   3840  HG2 ARG A 246       8.519   6.187 -25.127  1.00  0.00           H  
ATOM   3841  HD3 ARG A 246       8.866   4.226 -24.423  1.00  0.00           H  
ATOM   3842  HD2 ARG A 246       8.304   4.359 -22.737  1.00  0.00           H  
ATOM   3843  HE  ARG A 246      10.459   5.895 -24.152  1.00  0.00           H  
ATOM   3844 HH12 ARG A 246      12.069   3.030 -21.758  1.00  0.00           H  
ATOM   3845 HH11 ARG A 246      10.468   2.768 -22.063  1.00  0.00           H  
ATOM   3846 HH22 ARG A 246      13.279   4.972 -22.449  1.00  0.00           H  
ATOM   3847 HH21 ARG A 246      12.447   6.117 -23.484  1.00  0.00           H  
ATOM   3848  N   GLY A 247       3.850   5.711 -24.864  1.00  0.80           N  
ATOM   3849  CA  GLY A 247       2.409   5.749 -24.705  1.00  0.80           C  
ATOM   3850  C   GLY A 247       2.007   5.410 -23.274  1.00  0.80           C  
ATOM   3851  O   GLY A 247       2.778   5.687 -22.356  1.00  0.80           O  
ATOM   3852  H   GLY A 247       4.237   6.594 -24.563  1.00  0.00           H  
ATOM   3853  HA3 GLY A 247       1.930   5.055 -25.396  1.00  0.00           H  
ATOM   3854  HA2 GLY A 247       2.009   6.739 -24.922  1.00  0.00           H  
ATOM   3855  N   PHE A 248       0.910   4.727 -23.053  1.00  0.58           N  
ATOM   3856  CA  PHE A 248       0.477   4.103 -21.782  1.00  0.58           C  
ATOM   3857  C   PHE A 248       1.343   2.829 -21.446  1.00  0.58           C  
ATOM   3858  O   PHE A 248       1.404   2.468 -20.269  1.00  0.58           O  
ATOM   3859  CB  PHE A 248      -0.926   3.624 -21.965  1.00  0.58           C  
ATOM   3860  CG  PHE A 248      -1.619   3.135 -20.655  1.00  0.58           C  
ATOM   3861  CD1 PHE A 248      -2.104   4.053 -19.711  1.00  0.58           C  
ATOM   3862  CD2 PHE A 248      -1.626   1.763 -20.388  1.00  0.58           C  
ATOM   3863  CE1 PHE A 248      -2.587   3.609 -18.526  1.00  0.58           C  
ATOM   3864  CE2 PHE A 248      -2.054   1.340 -19.127  1.00  0.58           C  
ATOM   3865  CZ  PHE A 248      -2.557   2.255 -18.194  1.00  0.58           C  
ATOM   3866  H   PHE A 248       0.433   4.471 -23.905  1.00  0.00           H  
ATOM   3867  HA  PHE A 248       0.512   4.745 -20.902  1.00  0.00           H  
ATOM   3868  HB3 PHE A 248      -0.990   2.820 -22.697  1.00  0.00           H  
ATOM   3869  HB2 PHE A 248      -1.497   4.438 -22.410  1.00  0.00           H  
ATOM   3870  HD1 PHE A 248      -2.095   5.109 -19.937  1.00  0.00           H  
ATOM   3871  HD2 PHE A 248      -1.236   1.096 -21.143  1.00  0.00           H  
ATOM   3872  HE1 PHE A 248      -2.917   4.385 -17.850  1.00  0.00           H  
ATOM   3873  HE2 PHE A 248      -2.106   0.289 -18.887  1.00  0.00           H  
ATOM   3874  HZ  PHE A 248      -2.920   1.781 -17.294  1.00  0.00           H  
ATOM   3875  N   GLY A 249       1.967   2.242 -22.460  1.00  0.56           N  
ATOM   3876  CA  GLY A 249       2.774   1.132 -22.391  1.00  0.56           C  
ATOM   3877  C   GLY A 249       2.037  -0.106 -22.959  1.00  0.56           C  
ATOM   3878  O   GLY A 249       0.976   0.021 -23.622  1.00  0.56           O  
ATOM   3879  H   GLY A 249       1.707   2.557 -23.383  1.00  0.00           H  
ATOM   3880  HA3 GLY A 249       3.199   0.989 -21.398  1.00  0.00           H  
ATOM   3881  HA2 GLY A 249       3.568   1.314 -23.116  1.00  0.00           H  
ATOM   3882  N   SER A 250       2.723  -1.323 -22.867  1.00  0.76           N  
ATOM   3883  CA  SER A 250       2.143  -2.497 -23.548  1.00  0.76           C  
ATOM   3884  C   SER A 250       1.907  -3.601 -22.399  1.00  0.76           C  
ATOM   3885  O   SER A 250       0.811  -3.700 -21.929  1.00  0.76           O  
ATOM   3886  CB  SER A 250       3.059  -2.909 -24.727  1.00  0.76           C  
ATOM   3887  OG  SER A 250       4.298  -3.409 -24.252  1.00  0.76           O  
ATOM   3888  H   SER A 250       3.634  -1.415 -22.443  1.00  0.00           H  
ATOM   3889  HA  SER A 250       1.134  -2.350 -23.933  1.00  0.00           H  
ATOM   3890  HB3 SER A 250       3.282  -2.157 -25.483  1.00  0.00           H  
ATOM   3891  HB2 SER A 250       2.536  -3.714 -25.244  1.00  0.00           H  
ATOM   3892  HG  SER A 250       4.983  -3.168 -24.880  1.00  0.00           H  
ATOM   3893  N   GLY A 251       2.953  -4.352 -22.015  1.00  0.84           N  
ATOM   3894  CA  GLY A 251       2.824  -5.542 -21.093  1.00  0.84           C  
ATOM   3895  C   GLY A 251       3.128  -6.800 -21.853  1.00  0.84           C  
ATOM   3896  O   GLY A 251       2.564  -7.040 -22.908  1.00  0.84           O  
ATOM   3897  H   GLY A 251       3.720  -4.357 -22.673  1.00  0.00           H  
ATOM   3898  HA3 GLY A 251       1.910  -5.487 -20.500  1.00  0.00           H  
ATOM   3899  HA2 GLY A 251       3.577  -5.538 -20.306  1.00  0.00           H  
ATOM   3900  N   ILE A 252       4.135  -7.626 -21.434  1.00  0.84           N  
ATOM   3901  CA  ILE A 252       4.365  -8.976 -21.896  1.00  0.84           C  
ATOM   3902  C   ILE A 252       3.563  -9.884 -20.997  1.00  0.84           C  
ATOM   3903  O   ILE A 252       3.650  -9.652 -19.786  1.00  0.84           O  
ATOM   3904  CB  ILE A 252       5.855  -9.498 -21.921  1.00  0.84           C  
ATOM   3905  CG1 ILE A 252       6.808  -8.556 -22.709  1.00  0.84           C  
ATOM   3906  CG2 ILE A 252       6.013 -10.987 -22.328  1.00  0.84           C  
ATOM   3907  CD1 ILE A 252       8.061  -8.430 -21.874  1.00  0.84           C  
ATOM   3908  H   ILE A 252       4.782  -7.233 -20.765  1.00  0.00           H  
ATOM   3909  HA  ILE A 252       4.016  -9.099 -22.920  1.00  0.00           H  
ATOM   3910  HB  ILE A 252       6.066  -9.391 -20.857  1.00  0.00           H  
ATOM   3911 HG13 ILE A 252       6.417  -7.574 -22.973  1.00  0.00           H  
ATOM   3912 HG12 ILE A 252       7.037  -9.164 -23.584  1.00  0.00           H  
ATOM   3913 HG21 ILE A 252       5.718 -11.633 -21.502  1.00  0.00           H  
ATOM   3914 HG22 ILE A 252       5.341 -11.114 -23.176  1.00  0.00           H  
ATOM   3915 HG23 ILE A 252       7.050 -11.192 -22.597  1.00  0.00           H  
ATOM   3916 HD11 ILE A 252       8.527  -9.375 -21.597  1.00  0.00           H  
ATOM   3917 HD12 ILE A 252       8.775  -7.839 -22.447  1.00  0.00           H  
ATOM   3918 HD13 ILE A 252       7.808  -7.719 -21.087  1.00  0.00           H  
ATOM   3919  N   ILE A 253       2.851 -10.863 -21.593  1.00  0.81           N  
ATOM   3920  CA  ILE A 253       2.309 -12.002 -20.860  1.00  0.81           C  
ATOM   3921  C   ILE A 253       2.776 -13.313 -21.610  1.00  0.81           C  
ATOM   3922  O   ILE A 253       3.177 -13.215 -22.754  1.00  0.81           O  
ATOM   3923  CB  ILE A 253       0.776 -11.929 -20.973  1.00  0.81           C  
ATOM   3924  CG1 ILE A 253       0.273 -11.595 -22.371  1.00  0.81           C  
ATOM   3925  CG2 ILE A 253       0.252 -10.788 -19.953  1.00  0.81           C  
ATOM   3926  CD1 ILE A 253      -1.307 -12.029 -22.548  1.00  0.81           C  
ATOM   3927  H   ILE A 253       2.806 -10.905 -22.601  1.00  0.00           H  
ATOM   3928  HA  ILE A 253       2.652 -12.058 -19.827  1.00  0.00           H  
ATOM   3929  HB  ILE A 253       0.236 -12.748 -20.496  1.00  0.00           H  
ATOM   3930 HG13 ILE A 253       0.922 -11.970 -23.163  1.00  0.00           H  
ATOM   3931 HG12 ILE A 253       0.312 -10.520 -22.548  1.00  0.00           H  
ATOM   3932 HG21 ILE A 253       0.559 -10.988 -18.927  1.00  0.00           H  
ATOM   3933 HG22 ILE A 253       0.647  -9.829 -20.285  1.00  0.00           H  
ATOM   3934 HG23 ILE A 253      -0.832 -10.681 -19.911  1.00  0.00           H  
ATOM   3935 HD11 ILE A 253      -1.806 -11.207 -23.061  1.00  0.00           H  
ATOM   3936 HD12 ILE A 253      -1.331 -12.938 -23.148  1.00  0.00           H  
ATOM   3937 HD13 ILE A 253      -1.725 -12.186 -21.554  1.00  0.00           H  
ATOM   3938  N   ASN A 254       2.853 -14.405 -20.874  1.00  0.81           N  
ATOM   3939  CA  ASN A 254       3.229 -15.670 -21.376  1.00  0.81           C  
ATOM   3940  C   ASN A 254       1.911 -16.428 -21.348  1.00  0.81           C  
ATOM   3941  O   ASN A 254       1.449 -16.771 -20.247  1.00  0.81           O  
ATOM   3942  CB  ASN A 254       4.279 -16.316 -20.398  1.00  0.81           C  
ATOM   3943  CG  ASN A 254       5.732 -15.712 -20.462  1.00  0.81           C  
ATOM   3944  OD1 ASN A 254       6.030 -14.637 -19.863  1.00  0.81           O  
ATOM   3945  ND2 ASN A 254       6.656 -16.279 -21.242  1.00  0.81           N  
ATOM   3946  H   ASN A 254       2.683 -14.385 -19.878  1.00  0.00           H  
ATOM   3947  HA  ASN A 254       3.585 -15.528 -22.397  1.00  0.00           H  
ATOM   3948  HB3 ASN A 254       4.428 -17.389 -20.511  1.00  0.00           H  
ATOM   3949  HB2 ASN A 254       3.956 -16.190 -19.364  1.00  0.00           H  
ATOM   3950 HD22 ASN A 254       7.384 -15.635 -21.518  1.00  0.00           H  
ATOM   3951 HD21 ASN A 254       6.514 -17.069 -21.855  1.00  0.00           H  
ATOM   3952  N   SER A 255       1.468 -16.734 -22.575  1.00  0.81           N  
ATOM   3953  CA  SER A 255       0.201 -17.493 -22.765  1.00  0.81           C  
ATOM   3954  C   SER A 255       0.294 -18.512 -23.910  1.00  0.81           C  
ATOM   3955  O   SER A 255       0.949 -18.247 -24.912  1.00  0.81           O  
ATOM   3956  CB  SER A 255      -1.083 -16.577 -22.669  1.00  0.81           C  
ATOM   3957  OG  SER A 255      -2.289 -17.281 -22.778  1.00  0.81           O  
ATOM   3958  H   SER A 255       1.983 -16.450 -23.396  1.00  0.00           H  
ATOM   3959  HA  SER A 255       0.119 -18.151 -21.901  1.00  0.00           H  
ATOM   3960  HB3 SER A 255      -1.140 -15.804 -23.434  1.00  0.00           H  
ATOM   3961  HB2 SER A 255      -1.197 -16.024 -21.736  1.00  0.00           H  
ATOM   3962  HG  SER A 255      -3.029 -16.676 -22.687  1.00  0.00           H  
ATOM   3963  N   ASN A 256      -0.516 -19.584 -23.832  1.00  0.76           N  
ATOM   3964  CA  ASN A 256      -0.694 -20.609 -24.881  1.00  0.76           C  
ATOM   3965  C   ASN A 256      -2.121 -20.526 -25.472  1.00  0.76           C  
ATOM   3966  O   ASN A 256      -2.516 -21.472 -26.219  1.00  0.76           O  
ATOM   3967  CB  ASN A 256      -0.421 -21.979 -24.310  1.00  0.76           C  
ATOM   3968  CG  ASN A 256       1.000 -22.326 -24.021  1.00  0.76           C  
ATOM   3969  OD1 ASN A 256       1.355 -22.639 -22.905  1.00  0.76           O  
ATOM   3970  ND2 ASN A 256       1.946 -22.089 -24.922  1.00  0.76           N  
ATOM   3971  H   ASN A 256      -1.210 -19.586 -23.098  1.00  0.00           H  
ATOM   3972  HA  ASN A 256      -0.102 -20.475 -25.785  1.00  0.00           H  
ATOM   3973  HB3 ASN A 256      -0.782 -22.739 -25.003  1.00  0.00           H  
ATOM   3974  HB2 ASN A 256      -1.001 -22.218 -23.419  1.00  0.00           H  
ATOM   3975 HD22 ASN A 256       2.829 -22.547 -24.747  1.00  0.00           H  
ATOM   3976 HD21 ASN A 256       1.720 -21.820 -25.869  1.00  0.00           H  
ATOM   3977  N   ALA A 257      -2.873 -19.416 -25.136  1.00  0.87           N  
ATOM   3978  CA  ALA A 257      -4.203 -19.151 -25.602  1.00  0.87           C  
ATOM   3979  C   ALA A 257      -4.310 -18.727 -27.073  1.00  0.87           C  
ATOM   3980  O   ALA A 257      -3.302 -18.193 -27.510  1.00  0.87           O  
ATOM   3981  CB  ALA A 257      -4.756 -18.028 -24.644  1.00  0.87           C  
ATOM   3982  H   ALA A 257      -2.497 -18.667 -24.573  1.00  0.00           H  
ATOM   3983  HA  ALA A 257      -4.711 -20.099 -25.428  1.00  0.00           H  
ATOM   3984  HB1 ALA A 257      -4.080 -17.177 -24.563  1.00  0.00           H  
ATOM   3985  HB2 ALA A 257      -5.731 -17.707 -25.009  1.00  0.00           H  
ATOM   3986  HB3 ALA A 257      -4.955 -18.456 -23.662  1.00  0.00           H  
ATOM   3987  N   PRO A 258      -5.397 -19.115 -27.797  1.00  0.85           N  
ATOM   3988  CA  PRO A 258      -5.665 -18.788 -29.217  1.00  0.85           C  
ATOM   3989  C   PRO A 258      -5.884 -17.289 -29.443  1.00  0.85           C  
ATOM   3990  O   PRO A 258      -6.726 -16.656 -28.732  1.00  0.85           O  
ATOM   3991  CB  PRO A 258      -6.934 -19.545 -29.526  1.00  0.85           C  
ATOM   3992  CG  PRO A 258      -7.705 -19.566 -28.228  1.00  0.85           C  
ATOM   3993  CD  PRO A 258      -6.555 -19.781 -27.256  1.00  0.85           C  
ATOM   3994  HA  PRO A 258      -4.887 -19.046 -29.937  1.00  0.00           H  
ATOM   3995  HB3 PRO A 258      -6.620 -20.542 -29.835  1.00  0.00           H  
ATOM   3996  HB2 PRO A 258      -7.694 -19.120 -30.180  1.00  0.00           H  
ATOM   3997  HG3 PRO A 258      -8.476 -20.327 -28.108  1.00  0.00           H  
ATOM   3998  HG2 PRO A 258      -8.141 -18.585 -28.043  1.00  0.00           H  
ATOM   3999  HD2 PRO A 258      -6.855 -19.490 -26.249  1.00  0.00           H  
ATOM   4000  HD3 PRO A 258      -6.316 -20.839 -27.151  1.00  0.00           H  
ATOM   4001  N   MET A 259      -5.304 -16.652 -30.491  1.00  0.78           N  
ATOM   4002  CA  MET A 259      -5.607 -15.260 -30.860  1.00  0.78           C  
ATOM   4003  C   MET A 259      -6.783 -15.316 -31.785  1.00  0.78           C  
ATOM   4004  O   MET A 259      -7.045 -16.244 -32.520  1.00  0.78           O  
ATOM   4005  CB  MET A 259      -4.325 -14.659 -31.524  1.00  0.78           C  
ATOM   4006  CG  MET A 259      -3.305 -14.049 -30.574  1.00  0.78           C  
ATOM   4007  SD  MET A 259      -2.313 -12.877 -31.484  1.00  0.78           S  
ATOM   4008  CE  MET A 259      -1.043 -12.669 -30.246  1.00  0.78           C  
ATOM   4009  H   MET A 259      -4.727 -17.192 -31.120  1.00  0.00           H  
ATOM   4010  HA  MET A 259      -5.734 -14.720 -29.922  1.00  0.00           H  
ATOM   4011  HB3 MET A 259      -4.606 -13.721 -32.003  1.00  0.00           H  
ATOM   4012  HB2 MET A 259      -3.838 -15.255 -32.296  1.00  0.00           H  
ATOM   4013  HG3 MET A 259      -2.712 -14.816 -30.076  1.00  0.00           H  
ATOM   4014  HG2 MET A 259      -3.859 -13.669 -29.715  1.00  0.00           H  
ATOM   4015  HE1 MET A 259      -0.655 -13.646 -29.961  1.00  0.00           H  
ATOM   4016  HE2 MET A 259      -0.361 -11.914 -30.637  1.00  0.00           H  
ATOM   4017  HE3 MET A 259      -1.413 -12.271 -29.300  1.00  0.00           H  
ATOM   4018  N   ASP A 260      -7.689 -14.342 -31.598  1.00  0.78           N  
ATOM   4019  CA  ASP A 260      -8.911 -14.234 -32.286  1.00  0.78           C  
ATOM   4020  C   ASP A 260      -9.214 -12.777 -32.405  1.00  0.78           C  
ATOM   4021  O   ASP A 260      -8.619 -11.949 -31.714  1.00  0.78           O  
ATOM   4022  CB  ASP A 260      -9.999 -15.030 -31.616  1.00  0.78           C  
ATOM   4023  CG  ASP A 260     -11.429 -15.106 -32.256  1.00  0.78           C  
ATOM   4024  OD1 ASP A 260     -11.545 -14.957 -33.483  1.00  0.78           O  
ATOM   4025  OD2 ASP A 260     -12.443 -15.370 -31.573  1.00  0.78           O1-
ATOM   4026  H   ASP A 260      -7.603 -13.616 -30.902  1.00  0.00           H  
ATOM   4027  HA  ASP A 260      -8.848 -14.681 -33.278  1.00  0.00           H  
ATOM   4028  HB3 ASP A 260     -10.134 -14.837 -30.552  1.00  0.00           H  
ATOM   4029  HB2 ASP A 260      -9.625 -16.054 -31.631  1.00  0.00           H  
ATOM   4030  N   LYS A 261     -10.196 -12.405 -33.240  1.00  0.67           N  
ATOM   4031  CA  LYS A 261     -10.451 -11.031 -33.716  1.00  0.67           C  
ATOM   4032  C   LYS A 261     -11.501 -10.247 -32.936  1.00  0.67           C  
ATOM   4033  O   LYS A 261     -12.108  -9.266 -33.436  1.00  0.67           O  
ATOM   4034  CB  LYS A 261     -10.858 -10.986 -35.208  1.00  0.67           C  
ATOM   4035  CG  LYS A 261      -9.789 -11.514 -36.161  1.00  0.67           C  
ATOM   4036  CD  LYS A 261     -10.233 -11.379 -37.584  1.00  0.67           C  
ATOM   4037  CE  LYS A 261      -9.226 -11.813 -38.655  1.00  0.67           C  
ATOM   4038  NZ  LYS A 261      -9.734 -11.571 -40.004  1.00  0.67           N1+
ATOM   4039  H   LYS A 261     -10.807 -13.083 -33.673  1.00  0.00           H  
ATOM   4040  HA  LYS A 261      -9.607 -10.355 -33.574  1.00  0.00           H  
ATOM   4041  HB3 LYS A 261     -11.084  -9.977 -35.551  1.00  0.00           H  
ATOM   4042  HB2 LYS A 261     -11.832 -11.448 -35.368  1.00  0.00           H  
ATOM   4043  HG3 LYS A 261      -9.465 -12.506 -35.847  1.00  0.00           H  
ATOM   4044  HG2 LYS A 261      -8.925 -10.851 -36.113  1.00  0.00           H  
ATOM   4045  HD3 LYS A 261     -10.494 -10.348 -37.822  1.00  0.00           H  
ATOM   4046  HD2 LYS A 261     -11.056 -12.062 -37.793  1.00  0.00           H  
ATOM   4047  HE3 LYS A 261      -8.909 -12.852 -38.563  1.00  0.00           H  
ATOM   4048  HE2 LYS A 261      -8.331 -11.236 -38.424  1.00  0.00           H  
ATOM   4049  HZ1 LYS A 261     -10.664 -11.959 -40.078  1.00  0.00           H  
ATOM   4050  HZ2 LYS A 261      -9.815 -10.566 -40.048  1.00  0.00           H  
ATOM   4051  HZ3 LYS A 261      -9.103 -11.919 -40.713  1.00  0.00           H  
ATOM   4052  N   CYS A 262     -11.788 -10.795 -31.719  1.00  0.86           N  
ATOM   4053  CA  CYS A 262     -12.753 -10.277 -30.733  1.00  0.86           C  
ATOM   4054  C   CYS A 262     -12.348  -8.902 -30.120  1.00  0.86           C  
ATOM   4055  O   CYS A 262     -11.142  -8.650 -29.950  1.00  0.86           O  
ATOM   4056  CB  CYS A 262     -12.960 -11.374 -29.657  1.00  0.86           C  
ATOM   4057  SG  CYS A 262     -11.591 -12.452 -29.098  1.00  0.86           S  
ATOM   4058  H   CYS A 262     -11.206 -11.525 -31.336  1.00  0.00           H  
ATOM   4059  HA  CYS A 262     -13.717 -10.226 -31.239  1.00  0.00           H  
ATOM   4060  HB3 CYS A 262     -13.741 -12.108 -29.852  1.00  0.00           H  
ATOM   4061  HB2 CYS A 262     -13.294 -10.834 -28.771  1.00  0.00           H  
ATOM   4062  N   ASP A 263     -13.316  -7.979 -29.826  1.00  0.84           N  
ATOM   4063  CA  ASP A 263     -12.926  -6.739 -29.208  1.00  0.84           C  
ATOM   4064  C   ASP A 263     -12.795  -7.006 -27.691  1.00  0.84           C  
ATOM   4065  O   ASP A 263     -13.619  -7.781 -27.172  1.00  0.84           O  
ATOM   4066  CB  ASP A 263     -13.861  -5.564 -29.416  1.00  0.84           C  
ATOM   4067  CG  ASP A 263     -14.035  -5.019 -30.848  1.00  0.84           C  
ATOM   4068  OD1 ASP A 263     -13.092  -5.126 -31.692  1.00  0.84           O  
ATOM   4069  OD2 ASP A 263     -15.022  -4.266 -30.990  1.00  0.84           O1-
ATOM   4070  H   ASP A 263     -14.285  -8.262 -29.831  1.00  0.00           H  
ATOM   4071  HA  ASP A 263     -11.932  -6.470 -29.566  1.00  0.00           H  
ATOM   4072  HB3 ASP A 263     -13.693  -4.696 -28.779  1.00  0.00           H  
ATOM   4073  HB2 ASP A 263     -14.808  -5.828 -28.944  1.00  0.00           H  
ATOM   4074  N   ALA A 264     -11.841  -6.401 -27.078  1.00  0.87           N  
ATOM   4075  CA  ALA A 264     -11.526  -6.402 -25.660  1.00  0.87           C  
ATOM   4076  C   ALA A 264     -11.434  -4.973 -24.960  1.00  0.87           C  
ATOM   4077  O   ALA A 264     -11.065  -4.076 -25.687  1.00  0.87           O  
ATOM   4078  CB  ALA A 264     -10.268  -7.285 -25.344  1.00  0.87           C  
ATOM   4079  H   ALA A 264     -11.241  -5.769 -27.588  1.00  0.00           H  
ATOM   4080  HA  ALA A 264     -12.351  -6.830 -25.091  1.00  0.00           H  
ATOM   4081  HB1 ALA A 264     -10.534  -8.242 -24.896  1.00  0.00           H  
ATOM   4082  HB2 ALA A 264      -9.664  -7.522 -26.220  1.00  0.00           H  
ATOM   4083  HB3 ALA A 264      -9.561  -6.848 -24.639  1.00  0.00           H  
ATOM   4084  N   LYS A 265     -11.782  -4.828 -23.698  1.00  0.78           N  
ATOM   4085  CA  LYS A 265     -11.518  -3.726 -22.830  1.00  0.78           C  
ATOM   4086  C   LYS A 265     -10.568  -4.170 -21.626  1.00  0.78           C  
ATOM   4087  O   LYS A 265      -9.879  -3.374 -21.081  1.00  0.78           O  
ATOM   4088  CB  LYS A 265     -12.876  -3.288 -22.205  1.00  0.78           C  
ATOM   4089  CG  LYS A 265     -12.753  -2.042 -21.322  1.00  0.78           C  
ATOM   4090  CD  LYS A 265     -14.120  -1.392 -20.960  1.00  0.78           C  
ATOM   4091  CE  LYS A 265     -13.804  -0.122 -20.234  1.00  0.78           C  
ATOM   4092  NZ  LYS A 265     -14.944   0.795 -20.134  1.00  0.78           N1+
ATOM   4093  H   LYS A 265     -11.975  -5.625 -23.109  1.00  0.00           H  
ATOM   4094  HA  LYS A 265     -11.061  -2.921 -23.404  1.00  0.00           H  
ATOM   4095  HB3 LYS A 265     -13.297  -4.152 -21.693  1.00  0.00           H  
ATOM   4096  HB2 LYS A 265     -13.579  -3.039 -23.000  1.00  0.00           H  
ATOM   4097  HG3 LYS A 265     -12.116  -1.342 -21.863  1.00  0.00           H  
ATOM   4098  HG2 LYS A 265     -12.345  -2.375 -20.368  1.00  0.00           H  
ATOM   4099  HD3 LYS A 265     -14.659  -2.085 -20.313  1.00  0.00           H  
ATOM   4100  HD2 LYS A 265     -14.706  -1.188 -21.855  1.00  0.00           H  
ATOM   4101  HE3 LYS A 265     -13.174   0.571 -20.791  1.00  0.00           H  
ATOM   4102  HE2 LYS A 265     -13.387  -0.226 -19.233  1.00  0.00           H  
ATOM   4103  HZ1 LYS A 265     -15.789   0.516 -19.657  1.00  0.00           H  
ATOM   4104  HZ2 LYS A 265     -14.672   1.614 -19.610  1.00  0.00           H  
ATOM   4105  HZ3 LYS A 265     -15.214   0.934 -21.096  1.00  0.00           H  
ATOM   4106  N   CYS A 266     -10.763  -5.416 -21.139  1.00  0.86           N  
ATOM   4107  CA  CYS A 266      -9.993  -6.143 -20.104  1.00  0.86           C  
ATOM   4108  C   CYS A 266      -9.445  -7.491 -20.688  1.00  0.86           C  
ATOM   4109  O   CYS A 266     -10.223  -8.251 -21.295  1.00  0.86           O  
ATOM   4110  CB  CYS A 266     -10.790  -6.351 -18.830  1.00  0.86           C  
ATOM   4111  SG  CYS A 266     -10.035  -7.442 -17.583  1.00  0.86           S  
ATOM   4112  H   CYS A 266     -11.419  -5.975 -21.666  1.00  0.00           H  
ATOM   4113  HA  CYS A 266      -9.096  -5.578 -19.848  1.00  0.00           H  
ATOM   4114  HB3 CYS A 266     -11.746  -6.808 -19.086  1.00  0.00           H  
ATOM   4115  HB2 CYS A 266     -10.972  -5.346 -18.447  1.00  0.00           H  
ATOM   4116  N   GLN A 267      -8.173  -7.857 -20.381  1.00  0.85           N  
ATOM   4117  CA  GLN A 267      -7.608  -9.050 -20.905  1.00  0.85           C  
ATOM   4118  C   GLN A 267      -6.697  -9.604 -19.785  1.00  0.85           C  
ATOM   4119  O   GLN A 267      -5.743  -8.926 -19.269  1.00  0.85           O  
ATOM   4120  CB  GLN A 267      -6.817  -8.578 -22.084  1.00  0.85           C  
ATOM   4121  CG  GLN A 267      -6.117  -9.550 -23.027  1.00  0.85           C  
ATOM   4122  CD  GLN A 267      -7.034 -10.656 -23.559  1.00  0.85           C  
ATOM   4123  OE1 GLN A 267      -7.806 -10.511 -24.562  1.00  0.85           O  
ATOM   4124  NE2 GLN A 267      -7.045 -11.892 -23.048  1.00  0.85           N  
ATOM   4125  H   GLN A 267      -7.612  -7.399 -19.677  1.00  0.00           H  
ATOM   4126  HA  GLN A 267      -8.372  -9.757 -21.229  1.00  0.00           H  
ATOM   4127  HB3 GLN A 267      -6.134  -7.822 -21.696  1.00  0.00           H  
ATOM   4128  HB2 GLN A 267      -7.367  -7.948 -22.782  1.00  0.00           H  
ATOM   4129  HG3 GLN A 267      -5.400 -10.107 -22.425  1.00  0.00           H  
ATOM   4130  HG2 GLN A 267      -5.658  -8.989 -23.840  1.00  0.00           H  
ATOM   4131 HE22 GLN A 267      -7.684 -12.525 -23.505  1.00  0.00           H  
ATOM   4132 HE21 GLN A 267      -6.548 -12.202 -22.226  1.00  0.00           H  
ATOM   4133  N   THR A 268      -6.933 -10.811 -19.367  1.00  0.88           N  
ATOM   4134  CA  THR A 268      -5.908 -11.633 -18.680  1.00  0.88           C  
ATOM   4135  C   THR A 268      -5.124 -12.471 -19.710  1.00  0.88           C  
ATOM   4136  O   THR A 268      -5.434 -12.538 -20.910  1.00  0.88           O  
ATOM   4137  CB  THR A 268      -6.562 -12.505 -17.582  1.00  0.88           C  
ATOM   4138  OG1 THR A 268      -7.192 -13.658 -18.196  1.00  0.88           O  
ATOM   4139  CG2 THR A 268      -7.639 -11.799 -16.782  1.00  0.88           C  
ATOM   4140  H   THR A 268      -7.715 -11.369 -19.677  1.00  0.00           H  
ATOM   4141  HA  THR A 268      -5.215 -10.981 -18.149  1.00  0.00           H  
ATOM   4142  HB  THR A 268      -5.842 -12.799 -16.819  1.00  0.00           H  
ATOM   4143  HG1 THR A 268      -8.127 -13.442 -18.166  1.00  0.00           H  
ATOM   4144 HG21 THR A 268      -7.909 -12.339 -15.875  1.00  0.00           H  
ATOM   4145 HG22 THR A 268      -7.446 -10.774 -16.465  1.00  0.00           H  
ATOM   4146 HG23 THR A 268      -8.576 -11.700 -17.329  1.00  0.00           H  
ATOM   4147  N   PRO A 269      -4.111 -13.325 -19.261  1.00  0.89           N  
ATOM   4148  CA  PRO A 269      -3.405 -14.198 -20.127  1.00  0.89           C  
ATOM   4149  C   PRO A 269      -4.282 -15.319 -20.685  1.00  0.89           C  
ATOM   4150  O   PRO A 269      -4.162 -15.669 -21.829  1.00  0.89           O  
ATOM   4151  CB  PRO A 269      -2.182 -14.717 -19.293  1.00  0.89           C  
ATOM   4152  CG  PRO A 269      -2.117 -13.771 -18.085  1.00  0.89           C  
ATOM   4153  CD  PRO A 269      -3.524 -13.321 -17.947  1.00  0.89           C  
ATOM   4154  HA  PRO A 269      -3.140 -13.451 -20.875  1.00  0.00           H  
ATOM   4155  HB3 PRO A 269      -1.245 -14.790 -19.847  1.00  0.00           H  
ATOM   4156  HB2 PRO A 269      -2.344 -15.756 -19.006  1.00  0.00           H  
ATOM   4157  HG3 PRO A 269      -1.496 -12.887 -18.232  1.00  0.00           H  
ATOM   4158  HG2 PRO A 269      -1.717 -14.199 -17.167  1.00  0.00           H  
ATOM   4159  HD2 PRO A 269      -4.007 -14.163 -17.452  1.00  0.00           H  
ATOM   4160  HD3 PRO A 269      -3.544 -12.379 -17.398  1.00  0.00           H  
ATOM   4161  N   GLN A 270      -5.173 -15.887 -19.856  1.00  0.84           N  
ATOM   4162  CA  GLN A 270      -6.114 -16.932 -20.072  1.00  0.84           C  
ATOM   4163  C   GLN A 270      -7.279 -16.518 -20.948  1.00  0.84           C  
ATOM   4164  O   GLN A 270      -7.704 -17.402 -21.689  1.00  0.84           O  
ATOM   4165  CB  GLN A 270      -6.630 -17.358 -18.708  1.00  0.84           C  
ATOM   4166  CG  GLN A 270      -5.673 -18.229 -17.893  1.00  0.84           C  
ATOM   4167  CD  GLN A 270      -5.372 -19.594 -18.460  1.00  0.84           C  
ATOM   4168  OE1 GLN A 270      -6.176 -20.238 -19.153  1.00  0.84           O  
ATOM   4169  NE2 GLN A 270      -4.238 -20.156 -18.146  1.00  0.84           N  
ATOM   4170  H   GLN A 270      -5.201 -15.461 -18.940  1.00  0.00           H  
ATOM   4171  HA  GLN A 270      -5.555 -17.690 -20.621  1.00  0.00           H  
ATOM   4172  HB3 GLN A 270      -7.536 -17.962 -18.762  1.00  0.00           H  
ATOM   4173  HB2 GLN A 270      -6.878 -16.502 -18.081  1.00  0.00           H  
ATOM   4174  HG3 GLN A 270      -6.082 -18.351 -16.890  1.00  0.00           H  
ATOM   4175  HG2 GLN A 270      -4.744 -17.694 -17.696  1.00  0.00           H  
ATOM   4176 HE22 GLN A 270      -3.962 -21.112 -18.323  1.00  0.00           H  
ATOM   4177 HE21 GLN A 270      -3.551 -19.615 -17.642  1.00  0.00           H  
ATOM   4178  N   GLY A 271      -7.750 -15.310 -20.847  1.00  0.91           N  
ATOM   4179  CA  GLY A 271      -8.761 -14.776 -21.756  1.00  0.91           C  
ATOM   4180  C   GLY A 271      -9.295 -13.476 -21.228  1.00  0.91           C  
ATOM   4181  O   GLY A 271      -8.854 -12.896 -20.182  1.00  0.91           O  
ATOM   4182  H   GLY A 271      -7.422 -14.602 -20.207  1.00  0.00           H  
ATOM   4183  HA3 GLY A 271      -9.501 -15.556 -21.933  1.00  0.00           H  
ATOM   4184  HA2 GLY A 271      -8.269 -14.601 -22.713  1.00  0.00           H  
ATOM   4185  N   ALA A 272     -10.115 -12.862 -21.998  1.00  0.90           N  
ATOM   4186  CA  ALA A 272     -10.741 -11.589 -21.655  1.00  0.90           C  
ATOM   4187  C   ALA A 272     -11.996 -11.816 -20.736  1.00  0.90           C  
ATOM   4188  O   ALA A 272     -12.874 -12.637 -21.032  1.00  0.90           O  
ATOM   4189  CB  ALA A 272     -11.215 -10.961 -22.976  1.00  0.90           C  
ATOM   4190  H   ALA A 272     -10.510 -13.253 -22.841  1.00  0.00           H  
ATOM   4191  HA  ALA A 272      -9.990 -10.972 -21.162  1.00  0.00           H  
ATOM   4192  HB1 ALA A 272     -11.671  -9.992 -22.772  1.00  0.00           H  
ATOM   4193  HB2 ALA A 272     -10.416 -10.924 -23.716  1.00  0.00           H  
ATOM   4194  HB3 ALA A 272     -11.860 -11.633 -23.542  1.00  0.00           H  
ATOM   4195  N   ILE A 273     -12.131 -10.923 -19.741  1.00  0.86           N  
ATOM   4196  CA  ILE A 273     -13.290 -10.645 -18.939  1.00  0.86           C  
ATOM   4197  C   ILE A 273     -14.156  -9.613 -19.747  1.00  0.86           C  
ATOM   4198  O   ILE A 273     -13.579  -8.675 -20.209  1.00  0.86           O  
ATOM   4199  CB  ILE A 273     -12.896 -10.099 -17.514  1.00  0.86           C  
ATOM   4200  CG1 ILE A 273     -11.952 -11.059 -16.774  1.00  0.86           C  
ATOM   4201  CG2 ILE A 273     -14.172  -9.754 -16.663  1.00  0.86           C  
ATOM   4202  CD1 ILE A 273     -11.339 -10.494 -15.519  1.00  0.86           C  
ATOM   4203  H   ILE A 273     -11.309 -10.341 -19.669  1.00  0.00           H  
ATOM   4204  HA  ILE A 273     -13.916 -11.536 -18.881  1.00  0.00           H  
ATOM   4205  HB  ILE A 273     -12.384  -9.138 -17.563  1.00  0.00           H  
ATOM   4206 HG13 ILE A 273     -11.120 -11.370 -17.406  1.00  0.00           H  
ATOM   4207 HG12 ILE A 273     -12.462 -12.014 -16.647  1.00  0.00           H  
ATOM   4208 HG21 ILE A 273     -14.876  -9.112 -17.192  1.00  0.00           H  
ATOM   4209 HG22 ILE A 273     -14.726 -10.633 -16.333  1.00  0.00           H  
ATOM   4210 HG23 ILE A 273     -13.839  -9.217 -15.775  1.00  0.00           H  
ATOM   4211 HD11 ILE A 273     -12.017 -10.389 -14.671  1.00  0.00           H  
ATOM   4212 HD12 ILE A 273     -10.476 -11.096 -15.235  1.00  0.00           H  
ATOM   4213 HD13 ILE A 273     -10.907  -9.500 -15.625  1.00  0.00           H  
ATOM   4214  N   ASN A 274     -15.462  -9.787 -19.772  1.00  0.76           N  
ATOM   4215  CA  ASN A 274     -16.357  -9.139 -20.692  1.00  0.76           C  
ATOM   4216  C   ASN A 274     -17.562  -8.624 -19.820  1.00  0.76           C  
ATOM   4217  O   ASN A 274     -18.731  -8.880 -20.062  1.00  0.76           O  
ATOM   4218  CB  ASN A 274     -16.879 -10.022 -21.891  1.00  0.76           C  
ATOM   4219  CG  ASN A 274     -15.718 -10.083 -22.926  1.00  0.76           C  
ATOM   4220  OD1 ASN A 274     -15.321  -9.003 -23.375  1.00  0.76           O  
ATOM   4221  ND2 ASN A 274     -15.108 -11.206 -23.173  1.00  0.76           N  
ATOM   4222  H   ASN A 274     -15.943 -10.500 -19.244  1.00  0.00           H  
ATOM   4223  HA  ASN A 274     -15.941  -8.277 -21.214  1.00  0.00           H  
ATOM   4224  HB3 ASN A 274     -17.647  -9.398 -22.346  1.00  0.00           H  
ATOM   4225  HB2 ASN A 274     -17.323 -10.960 -21.557  1.00  0.00           H  
ATOM   4226 HD22 ASN A 274     -14.328 -11.210 -23.816  1.00  0.00           H  
ATOM   4227 HD21 ASN A 274     -15.357 -12.054 -22.687  1.00  0.00           H  
ATOM   4228  N   SER A 275     -17.184  -8.049 -18.688  1.00  0.72           N  
ATOM   4229  CA  SER A 275     -18.032  -7.828 -17.549  1.00  0.72           C  
ATOM   4230  C   SER A 275     -17.867  -6.357 -17.024  1.00  0.72           C  
ATOM   4231  O   SER A 275     -16.695  -5.900 -17.026  1.00  0.72           O  
ATOM   4232  CB  SER A 275     -17.748  -8.859 -16.495  1.00  0.72           C  
ATOM   4233  OG  SER A 275     -18.710  -8.905 -15.468  1.00  0.72           O  
ATOM   4234  H   SER A 275     -16.186  -7.895 -18.700  1.00  0.00           H  
ATOM   4235  HA  SER A 275     -19.091  -7.952 -17.774  1.00  0.00           H  
ATOM   4236  HB3 SER A 275     -16.801  -8.597 -16.024  1.00  0.00           H  
ATOM   4237  HB2 SER A 275     -17.830  -9.840 -16.962  1.00  0.00           H  
ATOM   4238  HG  SER A 275     -18.656  -9.808 -15.147  1.00  0.00           H  
ATOM   4239  N   SER A 276     -18.989  -5.742 -16.509  1.00  0.84           N  
ATOM   4240  CA  SER A 276     -19.128  -4.379 -15.953  1.00  0.84           C  
ATOM   4241  C   SER A 276     -18.873  -4.358 -14.438  1.00  0.84           C  
ATOM   4242  O   SER A 276     -18.802  -3.306 -13.840  1.00  0.84           O  
ATOM   4243  CB  SER A 276     -20.587  -4.006 -16.247  1.00  0.84           C  
ATOM   4244  OG  SER A 276     -21.420  -5.146 -16.246  1.00  0.84           O  
ATOM   4245  H   SER A 276     -19.753  -6.372 -16.310  1.00  0.00           H  
ATOM   4246  HA  SER A 276     -18.492  -3.644 -16.446  1.00  0.00           H  
ATOM   4247  HB3 SER A 276     -20.719  -3.551 -17.228  1.00  0.00           H  
ATOM   4248  HB2 SER A 276     -20.833  -3.204 -15.551  1.00  0.00           H  
ATOM   4249  HG  SER A 276     -21.594  -5.366 -17.164  1.00  0.00           H  
ATOM   4250  N   LEU A 277     -18.912  -5.574 -13.788  1.00  0.84           N  
ATOM   4251  CA  LEU A 277     -18.802  -5.899 -12.301  1.00  0.84           C  
ATOM   4252  C   LEU A 277     -17.422  -5.413 -11.767  1.00  0.84           C  
ATOM   4253  O   LEU A 277     -16.410  -5.440 -12.495  1.00  0.84           O  
ATOM   4254  CB  LEU A 277     -19.071  -7.377 -12.083  1.00  0.84           C  
ATOM   4255  CG  LEU A 277     -20.547  -7.834 -12.365  1.00  0.84           C  
ATOM   4256  CD1 LEU A 277     -20.762  -9.355 -12.235  1.00  0.84           C  
ATOM   4257  CD2 LEU A 277     -21.654  -7.060 -11.618  1.00  0.84           C  
ATOM   4258  H   LEU A 277     -19.216  -6.330 -14.385  1.00  0.00           H  
ATOM   4259  HA  LEU A 277     -19.520  -5.203 -11.867  1.00  0.00           H  
ATOM   4260  HB3 LEU A 277     -18.737  -7.553 -11.061  1.00  0.00           H  
ATOM   4261  HB2 LEU A 277     -18.509  -8.036 -12.746  1.00  0.00           H  
ATOM   4262  HG  LEU A 277     -20.616  -7.479 -13.393  1.00  0.00           H  
ATOM   4263 HD11 LEU A 277     -21.459  -9.561 -11.423  1.00  0.00           H  
ATOM   4264 HD12 LEU A 277     -21.194  -9.753 -13.152  1.00  0.00           H  
ATOM   4265 HD13 LEU A 277     -19.848  -9.937 -12.118  1.00  0.00           H  
ATOM   4266 HD21 LEU A 277     -22.124  -7.688 -10.862  1.00  0.00           H  
ATOM   4267 HD22 LEU A 277     -21.260  -6.311 -10.932  1.00  0.00           H  
ATOM   4268 HD23 LEU A 277     -22.385  -6.687 -12.335  1.00  0.00           H  
ATOM   4269  N   PRO A 278     -17.364  -4.877 -10.539  1.00  0.85           N  
ATOM   4270  CA  PRO A 278     -16.090  -4.276 -10.030  1.00  0.85           C  
ATOM   4271  C   PRO A 278     -15.015  -5.279  -9.498  1.00  0.85           C  
ATOM   4272  O   PRO A 278     -13.856  -4.882  -9.278  1.00  0.85           O  
ATOM   4273  CB  PRO A 278     -16.485  -3.333  -8.906  1.00  0.85           C  
ATOM   4274  CG  PRO A 278     -17.703  -4.021  -8.417  1.00  0.85           C  
ATOM   4275  CD  PRO A 278     -18.455  -4.545  -9.584  1.00  0.85           C  
ATOM   4276  HA  PRO A 278     -15.595  -3.777 -10.863  1.00  0.00           H  
ATOM   4277  HB3 PRO A 278     -16.899  -2.389  -9.260  1.00  0.00           H  
ATOM   4278  HB2 PRO A 278     -15.700  -3.044  -8.207  1.00  0.00           H  
ATOM   4279  HG3 PRO A 278     -18.312  -3.363  -7.795  1.00  0.00           H  
ATOM   4280  HG2 PRO A 278     -17.492  -4.932  -7.859  1.00  0.00           H  
ATOM   4281  HD2 PRO A 278     -19.074  -5.420  -9.382  1.00  0.00           H  
ATOM   4282  HD3 PRO A 278     -19.032  -3.750 -10.055  1.00  0.00           H  
ATOM   4283  N   PHE A 279     -15.435  -6.485  -9.107  1.00  0.82           N  
ATOM   4284  CA  PHE A 279     -14.598  -7.507  -8.466  1.00  0.82           C  
ATOM   4285  C   PHE A 279     -14.429  -8.679  -9.437  1.00  0.82           C  
ATOM   4286  O   PHE A 279     -15.462  -9.020 -10.008  1.00  0.82           O  
ATOM   4287  CB  PHE A 279     -15.295  -7.848  -7.121  1.00  0.82           C  
ATOM   4288  CG  PHE A 279     -15.544  -6.652  -6.238  1.00  0.82           C  
ATOM   4289  CD1 PHE A 279     -14.540  -5.646  -5.979  1.00  0.82           C  
ATOM   4290  CD2 PHE A 279     -16.818  -6.581  -5.585  1.00  0.82           C  
ATOM   4291  CE1 PHE A 279     -14.845  -4.537  -5.244  1.00  0.82           C  
ATOM   4292  CE2 PHE A 279     -17.137  -5.409  -4.847  1.00  0.82           C  
ATOM   4293  CZ  PHE A 279     -16.151  -4.405  -4.703  1.00  0.82           C  
ATOM   4294  H   PHE A 279     -16.374  -6.809  -9.291  1.00  0.00           H  
ATOM   4295  HA  PHE A 279     -13.587  -7.269  -8.137  1.00  0.00           H  
ATOM   4296  HB3 PHE A 279     -14.649  -8.548  -6.593  1.00  0.00           H  
ATOM   4297  HB2 PHE A 279     -16.249  -8.317  -7.359  1.00  0.00           H  
ATOM   4298  HD1 PHE A 279     -13.557  -5.828  -6.388  1.00  0.00           H  
ATOM   4299  HD2 PHE A 279     -17.459  -7.445  -5.676  1.00  0.00           H  
ATOM   4300  HE1 PHE A 279     -14.066  -3.825  -5.016  1.00  0.00           H  
ATOM   4301  HE2 PHE A 279     -18.125  -5.234  -4.445  1.00  0.00           H  
ATOM   4302  HZ  PHE A 279     -16.371  -3.477  -4.197  1.00  0.00           H  
ATOM   4303  N   GLN A 280     -13.239  -9.200  -9.631  1.00  0.81           N  
ATOM   4304  CA  GLN A 280     -13.101 -10.525 -10.237  1.00  0.81           C  
ATOM   4305  C   GLN A 280     -12.153 -11.408  -9.370  1.00  0.81           C  
ATOM   4306  O   GLN A 280     -11.477 -10.909  -8.433  1.00  0.81           O  
ATOM   4307  CB  GLN A 280     -12.632 -10.489 -11.700  1.00  0.81           C  
ATOM   4308  CG  GLN A 280     -11.252  -9.628 -11.961  1.00  0.81           C  
ATOM   4309  CD  GLN A 280      -9.962 -10.439 -11.853  1.00  0.81           C  
ATOM   4310  OE1 GLN A 280      -9.974 -11.669 -11.895  1.00  0.81           O  
ATOM   4311  NE2 GLN A 280      -8.892  -9.711 -11.714  1.00  0.81           N  
ATOM   4312  H   GLN A 280     -12.454  -8.855  -9.098  1.00  0.00           H  
ATOM   4313  HA  GLN A 280     -14.020 -11.088 -10.077  1.00  0.00           H  
ATOM   4314  HB3 GLN A 280     -13.518 -10.050 -12.155  1.00  0.00           H  
ATOM   4315  HB2 GLN A 280     -12.431 -11.468 -12.136  1.00  0.00           H  
ATOM   4316  HG3 GLN A 280     -11.158  -8.849 -11.204  1.00  0.00           H  
ATOM   4317  HG2 GLN A 280     -11.351  -9.198 -12.957  1.00  0.00           H  
ATOM   4318 HE22 GLN A 280      -7.948 -10.046 -11.842  1.00  0.00           H  
ATOM   4319 HE21 GLN A 280      -8.994  -8.722 -11.537  1.00  0.00           H  
ATOM   4320  N   ASN A 281     -12.009 -12.696  -9.725  1.00  0.85           N  
ATOM   4321  CA  ASN A 281     -11.221 -13.664  -9.025  1.00  0.85           C  
ATOM   4322  C   ASN A 281     -10.529 -14.753  -9.909  1.00  0.85           C  
ATOM   4323  O   ASN A 281      -9.941 -15.681  -9.416  1.00  0.85           O  
ATOM   4324  CB  ASN A 281     -12.120 -14.305  -7.956  1.00  0.85           C  
ATOM   4325  CG  ASN A 281     -13.369 -15.074  -8.424  1.00  0.85           C  
ATOM   4326  OD1 ASN A 281     -13.575 -15.278  -9.615  1.00  0.85           O  
ATOM   4327  ND2 ASN A 281     -14.178 -15.580  -7.468  1.00  0.85           N  
ATOM   4328  H   ASN A 281     -12.333 -12.999 -10.632  1.00  0.00           H  
ATOM   4329  HA  ASN A 281     -10.451 -13.262  -8.367  1.00  0.00           H  
ATOM   4330  HB3 ASN A 281     -12.566 -13.529  -7.334  1.00  0.00           H  
ATOM   4331  HB2 ASN A 281     -11.542 -14.997  -7.343  1.00  0.00           H  
ATOM   4332 HD22 ASN A 281     -15.137 -15.760  -7.729  1.00  0.00           H  
ATOM   4333 HD21 ASN A 281     -13.926 -15.387  -6.509  1.00  0.00           H  
ATOM   4334  N   VAL A 282     -10.641 -14.549 -11.236  1.00  0.89           N  
ATOM   4335  CA  VAL A 282     -10.390 -15.510 -12.303  1.00  0.89           C  
ATOM   4336  C   VAL A 282      -8.868 -15.647 -12.451  1.00  0.89           C  
ATOM   4337  O   VAL A 282      -8.349 -16.701 -12.876  1.00  0.89           O  
ATOM   4338  CB  VAL A 282     -11.043 -15.103 -13.693  1.00  0.89           C  
ATOM   4339  CG1 VAL A 282     -12.547 -14.805 -13.628  1.00  0.89           C  
ATOM   4340  CG2 VAL A 282     -10.301 -14.143 -14.639  1.00  0.89           C  
ATOM   4341  H   VAL A 282     -10.795 -13.602 -11.551  1.00  0.00           H  
ATOM   4342  HA  VAL A 282     -10.811 -16.479 -12.035  1.00  0.00           H  
ATOM   4343  HB  VAL A 282     -10.965 -16.056 -14.216  1.00  0.00           H  
ATOM   4344 HG11 VAL A 282     -13.019 -14.616 -14.592  1.00  0.00           H  
ATOM   4345 HG12 VAL A 282     -13.020 -15.700 -13.223  1.00  0.00           H  
ATOM   4346 HG13 VAL A 282     -12.773 -13.818 -13.225  1.00  0.00           H  
ATOM   4347 HG21 VAL A 282      -9.663 -14.637 -15.372  1.00  0.00           H  
ATOM   4348 HG22 VAL A 282     -10.957 -13.526 -15.252  1.00  0.00           H  
ATOM   4349 HG23 VAL A 282      -9.616 -13.431 -14.179  1.00  0.00           H  
ATOM   4350  N   HIS A 283      -8.098 -14.564 -12.333  1.00  0.84           N  
ATOM   4351  CA  HIS A 283      -6.660 -14.419 -12.595  1.00  0.84           C  
ATOM   4352  C   HIS A 283      -6.168 -13.171 -11.873  1.00  0.84           C  
ATOM   4353  O   HIS A 283      -6.821 -12.129 -12.053  1.00  0.84           O  
ATOM   4354  CB  HIS A 283      -6.359 -14.211 -14.131  1.00  0.84           C  
ATOM   4355  CG  HIS A 283      -5.062 -14.920 -14.600  1.00  0.84           C  
ATOM   4356  ND1 HIS A 283      -3.786 -14.397 -14.258  1.00  0.84           N  
ATOM   4357  CD2 HIS A 283      -4.910 -16.032 -15.360  1.00  0.84           C  
ATOM   4358  CE1 HIS A 283      -2.941 -15.271 -14.787  1.00  0.84           C  
ATOM   4359  NE2 HIS A 283      -3.567 -16.227 -15.524  1.00  0.84           N  
ATOM   4360  H   HIS A 283      -8.487 -13.666 -12.081  1.00  0.00           H  
ATOM   4361  HA  HIS A 283      -6.147 -15.316 -12.251  1.00  0.00           H  
ATOM   4362  HB3 HIS A 283      -6.400 -13.149 -14.372  1.00  0.00           H  
ATOM   4363  HB2 HIS A 283      -7.150 -14.677 -14.718  1.00  0.00           H  
ATOM   4364  HD2 HIS A 283      -5.690 -16.708 -15.676  1.00  0.00           H  
ATOM   4365  HE1 HIS A 283      -1.880 -15.288 -14.589  1.00  0.00           H  
ATOM   4366  HE2 HIS A 283      -3.138 -16.991 -16.027  1.00  0.00           H  
ATOM   4367  N   PRO A 284      -4.990 -13.254 -11.155  1.00  0.86           N  
ATOM   4368  CA  PRO A 284      -4.308 -12.038 -10.668  1.00  0.86           C  
ATOM   4369  C   PRO A 284      -3.784 -11.155 -11.787  1.00  0.86           C  
ATOM   4370  O   PRO A 284      -3.571  -9.987 -11.479  1.00  0.86           O  
ATOM   4371  CB  PRO A 284      -3.253 -12.513  -9.697  1.00  0.86           C  
ATOM   4372  CG  PRO A 284      -3.637 -13.952  -9.323  1.00  0.86           C  
ATOM   4373  CD  PRO A 284      -4.342 -14.468 -10.603  1.00  0.86           C  
ATOM   4374  HA  PRO A 284      -5.017 -11.426 -10.111  1.00  0.00           H  
ATOM   4375  HB3 PRO A 284      -3.157 -11.832  -8.851  1.00  0.00           H  
ATOM   4376  HB2 PRO A 284      -2.276 -12.582 -10.176  1.00  0.00           H  
ATOM   4377  HG3 PRO A 284      -4.434 -13.832  -8.589  1.00  0.00           H  
ATOM   4378  HG2 PRO A 284      -2.862 -14.571  -8.871  1.00  0.00           H  
ATOM   4379  HD2 PRO A 284      -3.682 -14.983 -11.302  1.00  0.00           H  
ATOM   4380  HD3 PRO A 284      -5.049 -15.267 -10.381  1.00  0.00           H  
ATOM   4381  N   VAL A 285      -3.411 -11.693 -12.996  1.00  0.85           N  
ATOM   4382  CA  VAL A 285      -2.782 -10.917 -14.063  1.00  0.85           C  
ATOM   4383  C   VAL A 285      -3.816 -10.200 -14.923  1.00  0.85           C  
ATOM   4384  O   VAL A 285      -4.694 -10.827 -15.509  1.00  0.85           O  
ATOM   4385  CB  VAL A 285      -1.853 -11.644 -14.998  1.00  0.85           C  
ATOM   4386  CG1 VAL A 285      -1.138 -10.796 -16.103  1.00  0.85           C  
ATOM   4387  CG2 VAL A 285      -0.798 -12.207 -14.095  1.00  0.85           C  
ATOM   4388  H   VAL A 285      -3.478 -12.667 -13.252  1.00  0.00           H  
ATOM   4389  HA  VAL A 285      -2.099 -10.238 -13.553  1.00  0.00           H  
ATOM   4390  HB  VAL A 285      -2.422 -12.460 -15.444  1.00  0.00           H  
ATOM   4391 HG11 VAL A 285      -1.822 -10.483 -16.890  1.00  0.00           H  
ATOM   4392 HG12 VAL A 285      -0.710  -9.908 -15.637  1.00  0.00           H  
ATOM   4393 HG13 VAL A 285      -0.294 -11.341 -16.527  1.00  0.00           H  
ATOM   4394 HG21 VAL A 285      -1.145 -12.643 -13.158  1.00  0.00           H  
ATOM   4395 HG22 VAL A 285      -0.212 -12.978 -14.595  1.00  0.00           H  
ATOM   4396 HG23 VAL A 285      -0.057 -11.431 -13.904  1.00  0.00           H  
ATOM   4397  N   THR A 286      -3.657  -8.908 -15.073  1.00  0.86           N  
ATOM   4398  CA  THR A 286      -4.547  -8.062 -15.933  1.00  0.86           C  
ATOM   4399  C   THR A 286      -3.641  -7.011 -16.649  1.00  0.86           C  
ATOM   4400  O   THR A 286      -2.622  -6.471 -16.199  1.00  0.86           O  
ATOM   4401  CB  THR A 286      -5.545  -7.281 -14.995  1.00  0.86           C  
ATOM   4402  OG1 THR A 286      -4.997  -6.455 -13.991  1.00  0.86           O  
ATOM   4403  CG2 THR A 286      -6.614  -8.045 -14.201  1.00  0.86           C  
ATOM   4404  H   THR A 286      -2.782  -8.514 -14.758  1.00  0.00           H  
ATOM   4405  HA  THR A 286      -5.086  -8.630 -16.692  1.00  0.00           H  
ATOM   4406  HB  THR A 286      -5.960  -6.558 -15.696  1.00  0.00           H  
ATOM   4407  HG1 THR A 286      -4.629  -5.641 -14.342  1.00  0.00           H  
ATOM   4408 HG21 THR A 286      -7.310  -8.546 -14.873  1.00  0.00           H  
ATOM   4409 HG22 THR A 286      -6.113  -8.717 -13.505  1.00  0.00           H  
ATOM   4410 HG23 THR A 286      -7.294  -7.363 -13.689  1.00  0.00           H  
ATOM   4411  N   ILE A 287      -3.988  -6.861 -17.884  1.00  0.84           N  
ATOM   4412  CA  ILE A 287      -3.797  -5.651 -18.618  1.00  0.84           C  
ATOM   4413  C   ILE A 287      -5.105  -5.214 -19.172  1.00  0.84           C  
ATOM   4414  O   ILE A 287      -6.002  -5.971 -19.344  1.00  0.84           O  
ATOM   4415  CB  ILE A 287      -2.784  -5.868 -19.834  1.00  0.84           C  
ATOM   4416  CG1 ILE A 287      -2.999  -7.053 -20.733  1.00  0.84           C  
ATOM   4417  CG2 ILE A 287      -1.261  -5.992 -19.240  1.00  0.84           C  
ATOM   4418  CD1 ILE A 287      -2.412  -8.452 -20.412  1.00  0.84           C  
ATOM   4419  H   ILE A 287      -4.877  -7.245 -18.169  1.00  0.00           H  
ATOM   4420  HA  ILE A 287      -3.544  -4.856 -17.917  1.00  0.00           H  
ATOM   4421  HB  ILE A 287      -2.819  -4.955 -20.427  1.00  0.00           H  
ATOM   4422 HG13 ILE A 287      -2.605  -6.822 -21.722  1.00  0.00           H  
ATOM   4423 HG12 ILE A 287      -4.065  -7.189 -20.913  1.00  0.00           H  
ATOM   4424 HG21 ILE A 287      -0.556  -6.344 -19.993  1.00  0.00           H  
ATOM   4425 HG22 ILE A 287      -0.840  -5.073 -18.832  1.00  0.00           H  
ATOM   4426 HG23 ILE A 287      -1.121  -6.741 -18.461  1.00  0.00           H  
ATOM   4427 HD11 ILE A 287      -1.530  -8.683 -21.011  1.00  0.00           H  
ATOM   4428 HD12 ILE A 287      -2.148  -8.453 -19.355  1.00  0.00           H  
ATOM   4429 HD13 ILE A 287      -3.238  -9.119 -20.659  1.00  0.00           H  
ATOM   4430  N   GLY A 288      -5.299  -3.918 -19.459  1.00  0.85           N  
ATOM   4431  CA  GLY A 288      -6.545  -3.242 -19.912  1.00  0.85           C  
ATOM   4432  C   GLY A 288      -7.048  -2.390 -18.737  1.00  0.85           C  
ATOM   4433  O   GLY A 288      -6.220  -1.838 -17.968  1.00  0.85           O  
ATOM   4434  H   GLY A 288      -4.657  -3.203 -19.147  1.00  0.00           H  
ATOM   4435  HA3 GLY A 288      -7.232  -4.006 -20.274  1.00  0.00           H  
ATOM   4436  HA2 GLY A 288      -6.299  -2.600 -20.757  1.00  0.00           H  
ATOM   4437  N   GLU A 289      -8.375  -2.220 -18.628  1.00  0.79           N  
ATOM   4438  CA  GLU A 289      -9.084  -1.571 -17.480  1.00  0.79           C  
ATOM   4439  C   GLU A 289      -9.897  -2.620 -16.757  1.00  0.79           C  
ATOM   4440  O   GLU A 289     -11.014  -2.905 -17.251  1.00  0.79           O  
ATOM   4441  CB  GLU A 289      -9.790  -0.312 -17.963  1.00  0.79           C  
ATOM   4442  CG  GLU A 289      -9.044   0.552 -18.912  1.00  0.79           C  
ATOM   4443  CD  GLU A 289      -9.701   1.871 -19.364  1.00  0.79           C  
ATOM   4444  OE1 GLU A 289     -10.431   2.494 -18.569  1.00  0.79           O  
ATOM   4445  OE2 GLU A 289      -9.414   2.343 -20.533  1.00  0.79           O1-
ATOM   4446  H   GLU A 289      -9.017  -2.776 -19.175  1.00  0.00           H  
ATOM   4447  HA  GLU A 289      -8.361  -1.242 -16.734  1.00  0.00           H  
ATOM   4448  HB3 GLU A 289     -10.093   0.327 -17.133  1.00  0.00           H  
ATOM   4449  HB2 GLU A 289     -10.683  -0.685 -18.465  1.00  0.00           H  
ATOM   4450  HG3 GLU A 289      -8.862   0.016 -19.844  1.00  0.00           H  
ATOM   4451  HG2 GLU A 289      -8.112   0.800 -18.405  1.00  0.00           H  
ATOM   4452  N   CYS A 290      -9.351  -3.445 -15.823  1.00  0.84           N  
ATOM   4453  CA  CYS A 290      -9.963  -4.731 -15.325  1.00  0.84           C  
ATOM   4454  C   CYS A 290     -10.629  -4.572 -13.954  1.00  0.84           C  
ATOM   4455  O   CYS A 290     -10.173  -3.711 -13.204  1.00  0.84           O  
ATOM   4456  CB  CYS A 290      -8.897  -5.821 -15.268  1.00  0.84           C  
ATOM   4457  SG  CYS A 290      -8.430  -6.394 -16.881  1.00  0.84           S  
ATOM   4458  H   CYS A 290      -8.426  -3.231 -15.480  1.00  0.00           H  
ATOM   4459  HA  CYS A 290     -10.679  -5.075 -16.072  1.00  0.00           H  
ATOM   4460  HB3 CYS A 290      -9.152  -6.649 -14.607  1.00  0.00           H  
ATOM   4461  HB2 CYS A 290      -8.021  -5.359 -14.813  1.00  0.00           H  
ATOM   4462  N   PRO A 291     -11.614  -5.361 -13.602  1.00  0.86           N  
ATOM   4463  CA  PRO A 291     -12.113  -5.411 -12.203  1.00  0.86           C  
ATOM   4464  C   PRO A 291     -11.000  -5.789 -11.209  1.00  0.86           C  
ATOM   4465  O   PRO A 291     -10.192  -6.666 -11.450  1.00  0.86           O  
ATOM   4466  CB  PRO A 291     -13.145  -6.601 -12.310  1.00  0.86           C  
ATOM   4467  CG  PRO A 291     -13.301  -7.072 -13.737  1.00  0.86           C  
ATOM   4468  CD  PRO A 291     -12.270  -6.337 -14.548  1.00  0.86           C  
ATOM   4469  HA  PRO A 291     -12.625  -4.485 -11.938  1.00  0.00           H  
ATOM   4470  HB3 PRO A 291     -14.169  -6.429 -11.977  1.00  0.00           H  
ATOM   4471  HB2 PRO A 291     -12.886  -7.451 -11.679  1.00  0.00           H  
ATOM   4472  HG3 PRO A 291     -14.255  -6.672 -14.080  1.00  0.00           H  
ATOM   4473  HG2 PRO A 291     -13.337  -8.161 -13.754  1.00  0.00           H  
ATOM   4474  HD2 PRO A 291     -11.572  -7.024 -15.028  1.00  0.00           H  
ATOM   4475  HD3 PRO A 291     -12.673  -5.802 -15.407  1.00  0.00           H  
ATOM   4476  N   LYS A 292     -11.046  -5.174  -9.987  1.00  0.78           N  
ATOM   4477  CA  LYS A 292     -10.164  -5.408  -8.869  1.00  0.78           C  
ATOM   4478  C   LYS A 292     -10.177  -6.888  -8.442  1.00  0.78           C  
ATOM   4479  O   LYS A 292     -11.260  -7.411  -8.398  1.00  0.78           O  
ATOM   4480  CB  LYS A 292     -10.753  -4.624  -7.626  1.00  0.78           C  
ATOM   4481  CG  LYS A 292     -10.665  -3.065  -7.726  1.00  0.78           C  
ATOM   4482  CD  LYS A 292     -10.406  -2.272  -6.412  1.00  0.78           C  
ATOM   4483  CE  LYS A 292     -10.357  -0.724  -6.525  1.00  0.78           C  
ATOM   4484  NZ  LYS A 292      -9.288  -0.257  -7.376  1.00  0.78           N1+
ATOM   4485  H   LYS A 292     -11.865  -4.678  -9.663  1.00  0.00           H  
ATOM   4486  HA  LYS A 292      -9.181  -5.079  -9.206  1.00  0.00           H  
ATOM   4487  HB3 LYS A 292     -10.202  -5.007  -6.768  1.00  0.00           H  
ATOM   4488  HB2 LYS A 292     -11.792  -4.907  -7.460  1.00  0.00           H  
ATOM   4489  HG3 LYS A 292     -11.579  -2.715  -8.203  1.00  0.00           H  
ATOM   4490  HG2 LYS A 292      -9.859  -2.752  -8.389  1.00  0.00           H  
ATOM   4491  HD3 LYS A 292      -9.463  -2.639  -6.009  1.00  0.00           H  
ATOM   4492  HD2 LYS A 292     -11.231  -2.542  -5.752  1.00  0.00           H  
ATOM   4493  HE3 LYS A 292     -10.130  -0.272  -5.560  1.00  0.00           H  
ATOM   4494  HE2 LYS A 292     -11.259  -0.283  -6.948  1.00  0.00           H  
ATOM   4495  HZ1 LYS A 292      -9.628  -0.117  -8.316  1.00  0.00           H  
ATOM   4496  HZ2 LYS A 292      -8.985   0.668  -7.104  1.00  0.00           H  
ATOM   4497  HZ3 LYS A 292      -8.564  -0.959  -7.317  1.00  0.00           H  
ATOM   4498  N   TYR A 293      -9.010  -7.424  -8.057  1.00  0.81           N  
ATOM   4499  CA  TYR A 293      -8.895  -8.831  -7.661  1.00  0.81           C  
ATOM   4500  C   TYR A 293      -9.173  -9.040  -6.132  1.00  0.81           C  
ATOM   4501  O   TYR A 293      -8.540  -8.319  -5.324  1.00  0.81           O  
ATOM   4502  CB  TYR A 293      -7.512  -9.389  -8.040  1.00  0.81           C  
ATOM   4503  CG  TYR A 293      -7.240 -10.931  -7.755  1.00  0.81           C  
ATOM   4504  CD1 TYR A 293      -7.276 -11.909  -8.732  1.00  0.81           C  
ATOM   4505  CD2 TYR A 293      -6.729 -11.292  -6.481  1.00  0.81           C  
ATOM   4506  CE1 TYR A 293      -6.942 -13.195  -8.432  1.00  0.81           C  
ATOM   4507  CE2 TYR A 293      -6.510 -12.620  -6.121  1.00  0.81           C  
ATOM   4508  CZ  TYR A 293      -6.591 -13.603  -7.139  1.00  0.81           C  
ATOM   4509  OH  TYR A 293      -6.587 -14.947  -6.875  1.00  0.81           O  
ATOM   4510  H   TYR A 293      -8.148  -6.921  -8.216  1.00  0.00           H  
ATOM   4511  HA  TYR A 293      -9.570  -9.424  -8.278  1.00  0.00           H  
ATOM   4512  HB3 TYR A 293      -6.740  -8.912  -7.437  1.00  0.00           H  
ATOM   4513  HB2 TYR A 293      -7.205  -9.306  -9.082  1.00  0.00           H  
ATOM   4514  HD1 TYR A 293      -7.623 -11.622  -9.713  1.00  0.00           H  
ATOM   4515  HD2 TYR A 293      -6.654 -10.504  -5.745  1.00  0.00           H  
ATOM   4516  HE1 TYR A 293      -7.081 -13.888  -9.248  1.00  0.00           H  
ATOM   4517  HE2 TYR A 293      -6.155 -12.959  -5.160  1.00  0.00           H  
ATOM   4518  HH  TYR A 293      -6.507 -15.554  -7.615  1.00  0.00           H  
ATOM   4519  N   VAL A 294     -10.161  -9.920  -5.829  1.00  0.85           N  
ATOM   4520  CA  VAL A 294     -10.570 -10.249  -4.516  1.00  0.85           C  
ATOM   4521  C   VAL A 294     -10.269 -11.729  -4.190  1.00  0.85           C  
ATOM   4522  O   VAL A 294     -10.066 -12.503  -5.095  1.00  0.85           O  
ATOM   4523  CB  VAL A 294     -12.114  -9.881  -4.299  1.00  0.85           C  
ATOM   4524  CG1 VAL A 294     -12.332  -8.349  -4.323  1.00  0.85           C  
ATOM   4525  CG2 VAL A 294     -13.096 -10.647  -5.237  1.00  0.85           C  
ATOM   4526  H   VAL A 294     -10.605 -10.398  -6.600  1.00  0.00           H  
ATOM   4527  HA  VAL A 294     -10.021  -9.641  -3.797  1.00  0.00           H  
ATOM   4528  HB  VAL A 294     -12.350 -10.124  -3.263  1.00  0.00           H  
ATOM   4529 HG11 VAL A 294     -12.117  -8.013  -5.337  1.00  0.00           H  
ATOM   4530 HG12 VAL A 294     -13.380  -8.161  -4.087  1.00  0.00           H  
ATOM   4531 HG13 VAL A 294     -11.733  -7.875  -3.547  1.00  0.00           H  
ATOM   4532 HG21 VAL A 294     -13.025 -11.732  -5.160  1.00  0.00           H  
ATOM   4533 HG22 VAL A 294     -14.111 -10.321  -5.007  1.00  0.00           H  
ATOM   4534 HG23 VAL A 294     -13.071 -10.389  -6.295  1.00  0.00           H  
ATOM   4535  N   ARG A 295     -10.167 -12.164  -2.947  1.00  0.77           N  
ATOM   4536  CA  ARG A 295     -10.074 -13.584  -2.504  1.00  0.77           C  
ATOM   4537  C   ARG A 295     -11.435 -14.203  -2.150  1.00  0.77           C  
ATOM   4538  O   ARG A 295     -11.373 -15.320  -1.707  1.00  0.77           O  
ATOM   4539  CB  ARG A 295      -9.124 -13.629  -1.328  1.00  0.77           C  
ATOM   4540  CG  ARG A 295      -7.730 -12.967  -1.566  1.00  0.77           C  
ATOM   4541  CD  ARG A 295      -6.796 -13.061  -0.359  1.00  0.77           C  
ATOM   4542  NE  ARG A 295      -6.321 -14.442  -0.096  1.00  0.77           N  
ATOM   4543  CZ  ARG A 295      -5.388 -14.818   0.820  1.00  0.77           C  
ATOM   4544  NH1 ARG A 295      -4.639 -13.961   1.511  1.00  0.77           N  
ATOM   4545  NH2 ARG A 295      -5.022 -16.084   0.919  1.00  0.77           N1+
ATOM   4546  H   ARG A 295     -10.238 -11.491  -2.197  1.00  0.00           H  
ATOM   4547  HA  ARG A 295      -9.599 -14.174  -3.289  1.00  0.00           H  
ATOM   4548  HB3 ARG A 295      -9.001 -14.682  -1.075  1.00  0.00           H  
ATOM   4549  HB2 ARG A 295      -9.619 -13.207  -0.453  1.00  0.00           H  
ATOM   4550  HG3 ARG A 295      -7.977 -11.916  -1.717  1.00  0.00           H  
ATOM   4551  HG2 ARG A 295      -7.336 -13.308  -2.524  1.00  0.00           H  
ATOM   4552  HD3 ARG A 295      -7.360 -12.760   0.524  1.00  0.00           H  
ATOM   4553  HD2 ARG A 295      -5.949 -12.420  -0.602  1.00  0.00           H  
ATOM   4554  HE  ARG A 295      -6.662 -15.178  -0.698  1.00  0.00           H  
ATOM   4555 HH12 ARG A 295      -3.779 -14.239   1.960  1.00  0.00           H  
ATOM   4556 HH11 ARG A 295      -4.765 -12.960   1.566  1.00  0.00           H  
ATOM   4557 HH22 ARG A 295      -4.361 -16.472   1.576  1.00  0.00           H  
ATOM   4558 HH21 ARG A 295      -5.309 -16.854   0.332  1.00  0.00           H  
ATOM   4559  N   SER A 296     -12.552 -13.447  -2.377  1.00  0.84           N  
ATOM   4560  CA  SER A 296     -13.937 -13.986  -2.202  1.00  0.84           C  
ATOM   4561  C   SER A 296     -14.268 -15.134  -3.180  1.00  0.84           C  
ATOM   4562  O   SER A 296     -13.620 -15.147  -4.281  1.00  0.84           O  
ATOM   4563  CB  SER A 296     -14.834 -12.689  -2.333  1.00  0.84           C  
ATOM   4564  OG  SER A 296     -14.409 -11.571  -1.592  1.00  0.84           O  
ATOM   4565  H   SER A 296     -12.427 -12.519  -2.755  1.00  0.00           H  
ATOM   4566  HA  SER A 296     -14.016 -14.426  -1.208  1.00  0.00           H  
ATOM   4567  HB3 SER A 296     -15.842 -12.864  -1.956  1.00  0.00           H  
ATOM   4568  HB2 SER A 296     -14.895 -12.373  -3.374  1.00  0.00           H  
ATOM   4569  HG  SER A 296     -14.571 -11.716  -0.657  1.00  0.00           H  
ATOM   4570  N   ALA A 297     -15.185 -15.997  -2.856  1.00  0.84           N  
ATOM   4571  CA  ALA A 297     -15.870 -17.017  -3.667  1.00  0.84           C  
ATOM   4572  C   ALA A 297     -17.286 -16.535  -4.046  1.00  0.84           C  
ATOM   4573  O   ALA A 297     -17.857 -17.078  -4.906  1.00  0.84           O  
ATOM   4574  CB  ALA A 297     -15.803 -18.290  -2.915  1.00  0.84           C  
ATOM   4575  H   ALA A 297     -15.579 -15.902  -1.931  1.00  0.00           H  
ATOM   4576  HA  ALA A 297     -15.405 -17.199  -4.636  1.00  0.00           H  
ATOM   4577  HB1 ALA A 297     -16.589 -19.030  -3.070  1.00  0.00           H  
ATOM   4578  HB2 ALA A 297     -14.866 -18.801  -3.136  1.00  0.00           H  
ATOM   4579  HB3 ALA A 297     -15.782 -18.157  -1.833  1.00  0.00           H  
ATOM   4580  N   LYS A 298     -17.888 -15.601  -3.217  1.00  0.80           N  
ATOM   4581  CA  LYS A 298     -19.288 -15.031  -3.433  1.00  0.80           C  
ATOM   4582  C   LYS A 298     -19.229 -13.577  -2.954  1.00  0.80           C  
ATOM   4583  O   LYS A 298     -18.585 -13.351  -1.887  1.00  0.80           O  
ATOM   4584  CB  LYS A 298     -20.310 -16.024  -2.819  1.00  0.80           C  
ATOM   4585  CG  LYS A 298     -20.113 -16.338  -1.353  1.00  0.80           C  
ATOM   4586  CD  LYS A 298     -21.141 -17.426  -0.776  1.00  0.80           C  
ATOM   4587  CE  LYS A 298     -20.704 -18.244   0.435  1.00  0.80           C  
ATOM   4588  NZ  LYS A 298     -21.591 -19.344   0.692  1.00  0.80           N1+
ATOM   4589  H   LYS A 298     -17.563 -15.280  -2.317  1.00  0.00           H  
ATOM   4590  HA  LYS A 298     -19.681 -14.963  -4.447  1.00  0.00           H  
ATOM   4591  HB3 LYS A 298     -20.607 -16.900  -3.395  1.00  0.00           H  
ATOM   4592  HB2 LYS A 298     -21.236 -15.476  -2.990  1.00  0.00           H  
ATOM   4593  HG3 LYS A 298     -20.148 -15.427  -0.755  1.00  0.00           H  
ATOM   4594  HG2 LYS A 298     -19.082 -16.640  -1.169  1.00  0.00           H  
ATOM   4595  HD3 LYS A 298     -21.480 -18.090  -1.570  1.00  0.00           H  
ATOM   4596  HD2 LYS A 298     -22.066 -16.878  -0.591  1.00  0.00           H  
ATOM   4597  HE3 LYS A 298     -20.800 -17.538   1.261  1.00  0.00           H  
ATOM   4598  HE2 LYS A 298     -19.670 -18.584   0.474  1.00  0.00           H  
ATOM   4599  HZ1 LYS A 298     -21.369 -19.653   1.627  1.00  0.00           H  
ATOM   4600  HZ2 LYS A 298     -22.502 -18.912   0.751  1.00  0.00           H  
ATOM   4601  HZ3 LYS A 298     -21.645 -20.071  -0.008  1.00  0.00           H  
ATOM   4602  N   LEU A 299     -19.854 -12.588  -3.694  1.00  0.85           N  
ATOM   4603  CA  LEU A 299     -20.223 -11.255  -3.126  1.00  0.85           C  
ATOM   4604  C   LEU A 299     -21.683 -10.987  -3.550  1.00  0.85           C  
ATOM   4605  O   LEU A 299     -21.853 -10.194  -4.430  1.00  0.85           O  
ATOM   4606  CB  LEU A 299     -19.145 -10.125  -3.493  1.00  0.85           C  
ATOM   4607  CG  LEU A 299     -17.817 -10.290  -2.765  1.00  0.85           C  
ATOM   4608  CD1 LEU A 299     -16.841  -9.144  -3.125  1.00  0.85           C  
ATOM   4609  CD2 LEU A 299     -18.005 -10.281  -1.224  1.00  0.85           C  
ATOM   4610  H   LEU A 299     -20.149 -12.888  -4.612  1.00  0.00           H  
ATOM   4611  HA  LEU A 299     -20.303 -11.346  -2.044  1.00  0.00           H  
ATOM   4612  HB3 LEU A 299     -19.603  -9.162  -3.264  1.00  0.00           H  
ATOM   4613  HB2 LEU A 299     -19.053 -10.078  -4.578  1.00  0.00           H  
ATOM   4614  HG  LEU A 299     -17.326 -11.221  -3.048  1.00  0.00           H  
ATOM   4615 HD11 LEU A 299     -16.585  -9.265  -4.178  1.00  0.00           H  
ATOM   4616 HD12 LEU A 299     -17.234  -8.166  -2.845  1.00  0.00           H  
ATOM   4617 HD13 LEU A 299     -15.928  -9.216  -2.534  1.00  0.00           H  
ATOM   4618 HD21 LEU A 299     -18.890  -9.762  -0.855  1.00  0.00           H  
ATOM   4619 HD22 LEU A 299     -18.058 -11.260  -0.749  1.00  0.00           H  
ATOM   4620 HD23 LEU A 299     -17.225  -9.690  -0.745  1.00  0.00           H  
ATOM   4621  N   ARG A 300     -22.643 -11.591  -2.944  1.00  0.79           N  
ATOM   4622  CA  ARG A 300     -24.050 -11.414  -3.282  1.00  0.79           C  
ATOM   4623  C   ARG A 300     -24.599 -10.220  -2.422  1.00  0.79           C  
ATOM   4624  O   ARG A 300     -24.518 -10.407  -1.162  1.00  0.79           O  
ATOM   4625  CB  ARG A 300     -24.760 -12.716  -3.063  1.00  0.79           C  
ATOM   4626  CG  ARG A 300     -26.325 -12.803  -3.426  1.00  0.79           C  
ATOM   4627  CD  ARG A 300     -26.743 -14.282  -3.566  1.00  0.79           C  
ATOM   4628  NE  ARG A 300     -26.110 -14.728  -4.826  1.00  0.79           N  
ATOM   4629  CZ  ARG A 300     -26.639 -14.679  -6.027  1.00  0.79           C  
ATOM   4630  NH1 ARG A 300     -27.872 -14.161  -6.341  1.00  0.79           N  
ATOM   4631  NH2 ARG A 300     -25.829 -14.960  -7.055  1.00  0.79           N1+
ATOM   4632  H   ARG A 300     -22.427 -12.209  -2.177  1.00  0.00           H  
ATOM   4633  HA  ARG A 300     -24.127 -11.161  -4.339  1.00  0.00           H  
ATOM   4634  HB3 ARG A 300     -24.610 -12.884  -1.997  1.00  0.00           H  
ATOM   4635  HB2 ARG A 300     -24.254 -13.533  -3.577  1.00  0.00           H  
ATOM   4636  HG3 ARG A 300     -26.478 -12.297  -4.379  1.00  0.00           H  
ATOM   4637  HG2 ARG A 300     -27.018 -12.344  -2.721  1.00  0.00           H  
ATOM   4638  HD3 ARG A 300     -27.827 -14.393  -3.567  1.00  0.00           H  
ATOM   4639  HD2 ARG A 300     -26.220 -14.893  -2.832  1.00  0.00           H  
ATOM   4640  HE  ARG A 300     -25.152 -15.045  -4.787  1.00  0.00           H  
ATOM   4641 HH12 ARG A 300     -28.174 -14.406  -7.272  1.00  0.00           H  
ATOM   4642 HH11 ARG A 300     -28.563 -13.808  -5.693  1.00  0.00           H  
ATOM   4643 HH22 ARG A 300     -26.015 -14.732  -8.021  1.00  0.00           H  
ATOM   4644 HH21 ARG A 300     -25.059 -15.612  -7.016  1.00  0.00           H  
ATOM   4645  N   MET A 301     -25.267  -9.241  -2.991  1.00  0.84           N  
ATOM   4646  CA  MET A 301     -25.943  -8.132  -2.293  1.00  0.84           C  
ATOM   4647  C   MET A 301     -27.458  -8.311  -2.699  1.00  0.84           C  
ATOM   4648  O   MET A 301     -27.656  -8.861  -3.760  1.00  0.84           O  
ATOM   4649  CB  MET A 301     -25.379  -6.813  -2.754  1.00  0.84           C  
ATOM   4650  CG  MET A 301     -25.767  -5.682  -1.776  1.00  0.84           C  
ATOM   4651  SD  MET A 301     -25.225  -3.965  -2.289  1.00  0.84           S  
ATOM   4652  CE  MET A 301     -25.660  -4.033  -4.128  1.00  0.84           C  
ATOM   4653  H   MET A 301     -25.457  -9.304  -3.981  1.00  0.00           H  
ATOM   4654  HA  MET A 301     -25.876  -8.252  -1.213  1.00  0.00           H  
ATOM   4655  HB3 MET A 301     -25.599  -6.579  -3.795  1.00  0.00           H  
ATOM   4656  HB2 MET A 301     -24.298  -6.870  -2.627  1.00  0.00           H  
ATOM   4657  HG3 MET A 301     -25.471  -5.813  -0.736  1.00  0.00           H  
ATOM   4658  HG2 MET A 301     -26.856  -5.727  -1.766  1.00  0.00           H  
ATOM   4659  HE1 MET A 301     -25.659  -2.969  -4.363  1.00  0.00           H  
ATOM   4660  HE2 MET A 301     -24.934  -4.645  -4.665  1.00  0.00           H  
ATOM   4661  HE3 MET A 301     -26.664  -4.439  -4.256  1.00  0.00           H  
ATOM   4662  N   VAL A 302     -28.421  -7.928  -1.838  1.00  0.83           N  
ATOM   4663  CA  VAL A 302     -29.806  -8.040  -2.157  1.00  0.83           C  
ATOM   4664  C   VAL A 302     -30.331  -7.005  -3.207  1.00  0.83           C  
ATOM   4665  O   VAL A 302     -29.639  -5.986  -3.391  1.00  0.83           O  
ATOM   4666  CB  VAL A 302     -30.612  -7.932  -0.873  1.00  0.83           C  
ATOM   4667  CG1 VAL A 302     -30.332  -6.622  -0.071  1.00  0.83           C  
ATOM   4668  CG2 VAL A 302     -32.139  -8.063  -0.993  1.00  0.83           C  
ATOM   4669  H   VAL A 302     -28.057  -7.464  -1.019  1.00  0.00           H  
ATOM   4670  HA  VAL A 302     -29.930  -9.019  -2.620  1.00  0.00           H  
ATOM   4671  HB  VAL A 302     -30.193  -8.801  -0.365  1.00  0.00           H  
ATOM   4672 HG11 VAL A 302     -29.296  -6.345   0.125  1.00  0.00           H  
ATOM   4673 HG12 VAL A 302     -30.655  -5.827  -0.742  1.00  0.00           H  
ATOM   4674 HG13 VAL A 302     -30.759  -6.539   0.928  1.00  0.00           H  
ATOM   4675 HG21 VAL A 302     -32.575  -8.151   0.002  1.00  0.00           H  
ATOM   4676 HG22 VAL A 302     -32.614  -7.190  -1.438  1.00  0.00           H  
ATOM   4677 HG23 VAL A 302     -32.482  -8.854  -1.660  1.00  0.00           H  
ATOM   4678  N   THR A 303     -31.464  -7.275  -3.853  1.00  0.80           N  
ATOM   4679  CA  THR A 303     -32.235  -6.331  -4.787  1.00  0.80           C  
ATOM   4680  C   THR A 303     -33.804  -6.547  -4.702  1.00  0.80           C  
ATOM   4681  O   THR A 303     -34.588  -5.670  -5.141  1.00  0.80           O  
ATOM   4682  CB  THR A 303     -31.881  -6.621  -6.298  1.00  0.80           C  
ATOM   4683  OG1 THR A 303     -32.074  -8.001  -6.538  1.00  0.80           O  
ATOM   4684  CG2 THR A 303     -30.353  -6.287  -6.631  1.00  0.80           C  
ATOM   4685  H   THR A 303     -32.031  -8.065  -3.582  1.00  0.00           H  
ATOM   4686  HA  THR A 303     -32.096  -5.283  -4.522  1.00  0.00           H  
ATOM   4687  HB  THR A 303     -32.501  -6.061  -6.998  1.00  0.00           H  
ATOM   4688  HG1 THR A 303     -31.598  -8.318  -7.310  1.00  0.00           H  
ATOM   4689 HG21 THR A 303     -30.250  -6.137  -7.706  1.00  0.00           H  
ATOM   4690 HG22 THR A 303     -29.957  -5.477  -6.019  1.00  0.00           H  
ATOM   4691 HG23 THR A 303     -29.636  -7.068  -6.379  1.00  0.00           H  
ATOM   4692  N   GLY A 304     -34.310  -7.593  -4.131  1.00  0.76           N  
ATOM   4693  CA  GLY A 304     -35.686  -7.741  -3.650  1.00  0.76           C  
ATOM   4694  C   GLY A 304     -35.783  -7.487  -2.139  1.00  0.76           C  
ATOM   4695  O   GLY A 304     -34.976  -6.731  -1.595  1.00  0.76           O  
ATOM   4696  H   GLY A 304     -33.711  -8.347  -3.826  1.00  0.00           H  
ATOM   4697  HA3 GLY A 304     -35.837  -8.805  -3.828  1.00  0.00           H  
ATOM   4698  HA2 GLY A 304     -36.371  -7.137  -4.244  1.00  0.00           H  
ATOM   4699  N   LEU A 305     -36.760  -8.149  -1.508  1.00  0.68           N  
ATOM   4700  CA  LEU A 305     -37.044  -8.058  -0.063  1.00  0.68           C  
ATOM   4701  C   LEU A 305     -36.760  -9.435   0.523  1.00  0.68           C  
ATOM   4702  O   LEU A 305     -36.344 -10.378  -0.131  1.00  0.68           O  
ATOM   4703  CB  LEU A 305     -38.570  -7.705   0.177  1.00  0.68           C  
ATOM   4704  CG  LEU A 305     -38.985  -6.292  -0.303  1.00  0.68           C  
ATOM   4705  CD1 LEU A 305     -39.603  -6.262  -1.747  1.00  0.68           C  
ATOM   4706  CD2 LEU A 305     -39.932  -5.527   0.641  1.00  0.68           C  
ATOM   4707  H   LEU A 305     -37.188  -8.861  -2.081  1.00  0.00           H  
ATOM   4708  HA  LEU A 305     -36.378  -7.306   0.359  1.00  0.00           H  
ATOM   4709  HB3 LEU A 305     -38.722  -7.923   1.233  1.00  0.00           H  
ATOM   4710  HB2 LEU A 305     -39.180  -8.419  -0.376  1.00  0.00           H  
ATOM   4711  HG  LEU A 305     -37.992  -5.842  -0.310  1.00  0.00           H  
ATOM   4712 HD11 LEU A 305     -40.530  -5.714  -1.912  1.00  0.00           H  
ATOM   4713 HD12 LEU A 305     -38.940  -5.663  -2.370  1.00  0.00           H  
ATOM   4714 HD13 LEU A 305     -39.847  -7.239  -2.166  1.00  0.00           H  
ATOM   4715 HD21 LEU A 305     -39.910  -6.034   1.605  1.00  0.00           H  
ATOM   4716 HD22 LEU A 305     -39.586  -4.501   0.769  1.00  0.00           H  
ATOM   4717 HD23 LEU A 305     -40.941  -5.609   0.238  1.00  0.00           H  
ATOM   4718  N   ARG A 306     -36.918  -9.523   1.871  1.00  0.70           N  
ATOM   4719  CA  ARG A 306     -36.884 -10.783   2.646  1.00  0.70           C  
ATOM   4720  C   ARG A 306     -37.932 -11.771   2.015  1.00  0.70           C  
ATOM   4721  O   ARG A 306     -39.150 -11.412   1.983  1.00  0.70           O  
ATOM   4722  CB  ARG A 306     -37.167 -10.587   4.152  1.00  0.70           C  
ATOM   4723  CG  ARG A 306     -36.042  -9.908   4.987  1.00  0.70           C  
ATOM   4724  CD  ARG A 306     -36.497  -9.591   6.435  1.00  0.70           C  
ATOM   4725  NE  ARG A 306     -35.427  -8.967   7.249  1.00  0.70           N  
ATOM   4726  CZ  ARG A 306     -34.400  -9.530   7.859  1.00  0.70           C  
ATOM   4727  NH1 ARG A 306     -34.385 -10.854   7.976  1.00  0.70           N  
ATOM   4728  NH2 ARG A 306     -33.481  -8.697   8.246  1.00  0.70           N1+
ATOM   4729  H   ARG A 306     -37.190  -8.695   2.383  1.00  0.00           H  
ATOM   4730  HA  ARG A 306     -35.900 -11.252   2.648  1.00  0.00           H  
ATOM   4731  HB3 ARG A 306     -37.414 -11.594   4.490  1.00  0.00           H  
ATOM   4732  HB2 ARG A 306     -38.128 -10.080   4.235  1.00  0.00           H  
ATOM   4733  HG3 ARG A 306     -35.845  -8.906   4.606  1.00  0.00           H  
ATOM   4734  HG2 ARG A 306     -35.082 -10.424   4.996  1.00  0.00           H  
ATOM   4735  HD3 ARG A 306     -37.032 -10.384   6.958  1.00  0.00           H  
ATOM   4736  HD2 ARG A 306     -37.248  -8.802   6.392  1.00  0.00           H  
ATOM   4737  HE  ARG A 306     -35.446  -7.957   7.251  1.00  0.00           H  
ATOM   4738 HH12 ARG A 306     -33.653 -11.261   8.539  1.00  0.00           H  
ATOM   4739 HH11 ARG A 306     -35.071 -11.471   7.564  1.00  0.00           H  
ATOM   4740 HH22 ARG A 306     -32.663  -9.002   8.754  1.00  0.00           H  
ATOM   4741 HH21 ARG A 306     -33.596  -7.699   8.148  1.00  0.00           H  
ATOM   4742  N   ASN A 307     -37.640 -13.011   1.581  1.00  0.81           N  
ATOM   4743  CA  ASN A 307     -38.613 -13.941   0.986  1.00  0.81           C  
ATOM   4744  C   ASN A 307     -39.063 -14.824   2.145  1.00  0.81           C  
ATOM   4745  O   ASN A 307     -38.451 -15.795   2.521  1.00  0.81           O  
ATOM   4746  CB  ASN A 307     -38.050 -14.815  -0.100  1.00  0.81           C  
ATOM   4747  CG  ASN A 307     -39.064 -15.668  -0.855  1.00  0.81           C  
ATOM   4748  OD1 ASN A 307     -40.278 -15.363  -0.876  1.00  0.81           O  
ATOM   4749  ND2 ASN A 307     -38.601 -16.788  -1.428  1.00  0.81           N  
ATOM   4750  H   ASN A 307     -36.719 -13.407   1.705  1.00  0.00           H  
ATOM   4751  HA  ASN A 307     -39.497 -13.364   0.716  1.00  0.00           H  
ATOM   4752  HB3 ASN A 307     -37.246 -15.424   0.312  1.00  0.00           H  
ATOM   4753  HB2 ASN A 307     -37.438 -14.238  -0.793  1.00  0.00           H  
ATOM   4754 HD22 ASN A 307     -39.330 -17.441  -1.677  1.00  0.00           H  
ATOM   4755 HD21 ASN A 307     -37.606 -16.958  -1.482  1.00  0.00           H  
ATOM   4756  N   ILE A 308     -40.064 -14.331   2.875  1.00  0.65           N  
ATOM   4757  CA  ILE A 308     -40.723 -15.101   3.898  1.00  0.65           C  
ATOM   4758  C   ILE A 308     -42.134 -15.562   3.388  1.00  0.65           C  
ATOM   4759  O   ILE A 308     -43.117 -14.785   3.547  1.00  0.65           O  
ATOM   4760  CB  ILE A 308     -40.982 -14.236   5.192  1.00  0.65           C  
ATOM   4761  CG1 ILE A 308     -39.683 -13.933   5.895  1.00  0.65           C  
ATOM   4762  CG2 ILE A 308     -41.959 -14.909   6.248  1.00  0.65           C  
ATOM   4763  CD1 ILE A 308     -39.819 -12.810   6.928  1.00  0.65           C  
ATOM   4764  H   ILE A 308     -40.335 -13.396   2.607  1.00  0.00           H  
ATOM   4765  HA  ILE A 308     -40.147 -15.982   4.177  1.00  0.00           H  
ATOM   4766  HB  ILE A 308     -41.516 -13.321   4.939  1.00  0.00           H  
ATOM   4767 HG13 ILE A 308     -38.912 -13.740   5.148  1.00  0.00           H  
ATOM   4768 HG12 ILE A 308     -39.130 -14.762   6.336  1.00  0.00           H  
ATOM   4769 HG21 ILE A 308     -41.541 -15.885   6.496  1.00  0.00           H  
ATOM   4770 HG22 ILE A 308     -41.979 -14.301   7.153  1.00  0.00           H  
ATOM   4771 HG23 ILE A 308     -42.957 -15.126   5.869  1.00  0.00           H  
ATOM   4772 HD11 ILE A 308     -39.557 -13.342   7.842  1.00  0.00           H  
ATOM   4773 HD12 ILE A 308     -39.131 -11.978   6.779  1.00  0.00           H  
ATOM   4774 HD13 ILE A 308     -40.779 -12.310   7.060  1.00  0.00           H  
ATOM   4775  N   PRO A 309     -42.389 -16.759   2.907  1.00  0.71           N  
ATOM   4776  CA  PRO A 309     -43.588 -17.222   2.251  1.00  0.71           C  
ATOM   4777  C   PRO A 309     -44.791 -17.523   3.200  1.00  0.71           C  
ATOM   4778  O   PRO A 309     -44.725 -17.330   4.455  1.00  0.71           O  
ATOM   4779  CB  PRO A 309     -43.197 -18.354   1.312  1.00  0.71           C  
ATOM   4780  CG  PRO A 309     -41.916 -18.879   1.854  1.00  0.71           C  
ATOM   4781  CD  PRO A 309     -41.390 -17.789   2.745  1.00  0.71           C  
ATOM   4782  HA  PRO A 309     -43.975 -16.329   1.760  1.00  0.00           H  
ATOM   4783  HB3 PRO A 309     -43.232 -17.930   0.309  1.00  0.00           H  
ATOM   4784  HB2 PRO A 309     -43.951 -19.141   1.347  1.00  0.00           H  
ATOM   4785  HG3 PRO A 309     -41.248 -19.256   1.078  1.00  0.00           H  
ATOM   4786  HG2 PRO A 309     -42.130 -19.782   2.425  1.00  0.00           H  
ATOM   4787  HD2 PRO A 309     -41.013 -18.120   3.712  1.00  0.00           H  
ATOM   4788  HD3 PRO A 309     -40.542 -17.293   2.272  1.00  0.00           H  
ATOM   4789  N   SER A 310     -45.853 -17.860   2.475  1.00  0.60           N  
ATOM   4790  CA  SER A 310     -47.158 -18.302   2.936  1.00  0.60           C  
ATOM   4791  C   SER A 310     -47.835 -19.322   1.964  1.00  0.60           C  
ATOM   4792  O   SER A 310     -47.298 -19.710   0.911  1.00  0.60           O  
ATOM   4793  CB  SER A 310     -48.071 -16.964   3.061  1.00  0.60           C  
ATOM   4794  OG  SER A 310     -48.106 -16.206   1.885  1.00  0.60           O  
ATOM   4795  OXT SER A 310     -49.036 -19.485   2.200  1.00  0.60           O1-
ATOM   4796  H   SER A 310     -45.629 -17.989   1.499  1.00  0.00           H  
ATOM   4797  HA  SER A 310     -47.055 -18.807   3.896  1.00  0.00           H  
ATOM   4798  HB3 SER A 310     -47.695 -16.408   3.920  1.00  0.00           H  
ATOM   4799  HB2 SER A 310     -49.075 -17.163   3.438  1.00  0.00           H  
ATOM   4800  HG  SER A 310     -47.491 -15.471   1.941  1.00  0.00           H  
ATOM   4801  N   LYS A 311     -26.893 -13.873   9.633  1.00  0.80           N  
ATOM   4802  CA  LYS A 311     -26.427 -14.745   8.550  1.00  0.80           C  
ATOM   4803  C   LYS A 311     -27.663 -15.515   8.010  1.00  0.80           C  
ATOM   4804  O   LYS A 311     -28.606 -15.787   8.721  1.00  0.80           O  
ATOM   4805  CB  LYS A 311     -25.377 -15.756   9.116  1.00  0.80           C  
ATOM   4806  CG  LYS A 311     -23.998 -15.085   9.538  1.00  0.80           C  
ATOM   4807  CD  LYS A 311     -22.901 -16.138   9.417  1.00  0.80           C  
ATOM   4808  CE  LYS A 311     -21.536 -15.546   9.802  1.00  0.80           C  
ATOM   4809  NZ  LYS A 311     -20.311 -16.344   9.394  1.00  0.80           N1+
ATOM   4810  H   LYS A 311     -26.990 -14.379  10.501  1.00  0.00           H  
ATOM   4811  HA  LYS A 311     -26.033 -14.225   7.677  1.00  0.00           H  
ATOM   4812  HB3 LYS A 311     -25.119 -16.416   8.287  1.00  0.00           H  
ATOM   4813  HB2 LYS A 311     -25.777 -16.201  10.027  1.00  0.00           H  
ATOM   4814  HG3 LYS A 311     -23.942 -14.754  10.575  1.00  0.00           H  
ATOM   4815  HG2 LYS A 311     -23.702 -14.236   8.923  1.00  0.00           H  
ATOM   4816  HD3 LYS A 311     -22.798 -16.462   8.381  1.00  0.00           H  
ATOM   4817  HD2 LYS A 311     -23.252 -16.975  10.020  1.00  0.00           H  
ATOM   4818  HE3 LYS A 311     -21.425 -15.399  10.876  1.00  0.00           H  
ATOM   4819  HE2 LYS A 311     -21.418 -14.515   9.469  1.00  0.00           H  
ATOM   4820  HZ1 LYS A 311     -19.475 -16.026   9.863  1.00  0.00           H  
ATOM   4821  HZ2 LYS A 311     -20.474 -17.297   9.686  1.00  0.00           H  
ATOM   4822  HZ3 LYS A 311     -20.310 -16.453   8.390  1.00  0.00           H  
ATOM   4823  N   ASN A 312     -27.575 -15.971   6.777  1.00  0.83           N  
ATOM   4824  CA  ASN A 312     -28.437 -16.881   5.947  1.00  0.83           C  
ATOM   4825  C   ASN A 312     -29.875 -16.392   5.936  1.00  0.83           C  
ATOM   4826  O   ASN A 312     -30.755 -16.906   6.618  1.00  0.83           O  
ATOM   4827  CB  ASN A 312     -28.439 -18.348   6.353  1.00  0.83           C  
ATOM   4828  CG  ASN A 312     -27.118 -19.050   5.986  1.00  0.83           C  
ATOM   4829  OD1 ASN A 312     -26.115 -18.951   6.681  1.00  0.83           O  
ATOM   4830  ND2 ASN A 312     -27.074 -19.793   4.907  1.00  0.83           N  
ATOM   4831  H   ASN A 312     -26.703 -15.821   6.288  1.00  0.00           H  
ATOM   4832  HA  ASN A 312     -27.938 -16.804   4.981  1.00  0.00           H  
ATOM   4833  HB3 ASN A 312     -29.200 -18.950   5.858  1.00  0.00           H  
ATOM   4834  HB2 ASN A 312     -28.527 -18.530   7.424  1.00  0.00           H  
ATOM   4835 HD22 ASN A 312     -26.267 -20.401   4.897  1.00  0.00           H  
ATOM   4836 HD21 ASN A 312     -27.883 -19.932   4.320  1.00  0.00           H  
ATOM   4837  N   VAL A 313     -30.110 -15.249   5.259  1.00  0.84           N  
ATOM   4838  CA  VAL A 313     -31.413 -14.506   5.142  1.00  0.84           C  
ATOM   4839  C   VAL A 313     -31.834 -14.686   3.684  1.00  0.84           C  
ATOM   4840  O   VAL A 313     -31.091 -14.308   2.814  1.00  0.84           O  
ATOM   4841  CB  VAL A 313     -31.382 -12.986   5.473  1.00  0.84           C  
ATOM   4842  CG1 VAL A 313     -32.729 -12.322   5.273  1.00  0.84           C  
ATOM   4843  CG2 VAL A 313     -30.837 -12.820   6.924  1.00  0.84           C  
ATOM   4844  H   VAL A 313     -29.301 -14.876   4.782  1.00  0.00           H  
ATOM   4845  HA  VAL A 313     -32.063 -14.970   5.884  1.00  0.00           H  
ATOM   4846  HB  VAL A 313     -30.734 -12.471   4.764  1.00  0.00           H  
ATOM   4847 HG11 VAL A 313     -32.956 -12.236   4.211  1.00  0.00           H  
ATOM   4848 HG12 VAL A 313     -33.503 -12.818   5.858  1.00  0.00           H  
ATOM   4849 HG13 VAL A 313     -32.752 -11.352   5.771  1.00  0.00           H  
ATOM   4850 HG21 VAL A 313     -30.808 -11.809   7.331  1.00  0.00           H  
ATOM   4851 HG22 VAL A 313     -31.445 -13.443   7.580  1.00  0.00           H  
ATOM   4852 HG23 VAL A 313     -29.818 -13.195   7.010  1.00  0.00           H  
ATOM   4853  N   THR A 314     -33.025 -15.240   3.426  1.00  0.86           N  
ATOM   4854  CA  THR A 314     -33.520 -15.534   2.091  1.00  0.86           C  
ATOM   4855  C   THR A 314     -34.292 -14.277   1.549  1.00  0.86           C  
ATOM   4856  O   THR A 314     -35.066 -13.665   2.266  1.00  0.86           O  
ATOM   4857  CB  THR A 314     -34.493 -16.716   2.045  1.00  0.86           C  
ATOM   4858  OG1 THR A 314     -33.986 -17.881   2.710  1.00  0.86           O  
ATOM   4859  CG2 THR A 314     -34.781 -17.182   0.632  1.00  0.86           C  
ATOM   4860  H   THR A 314     -33.610 -15.607   4.164  1.00  0.00           H  
ATOM   4861  HA  THR A 314     -32.659 -15.659   1.433  1.00  0.00           H
[truncated: 1,447,097 more chars]
