# Supplementary material for: Broad-Spectrum Activity of Small Molecules Acting against Influenza a Virus: Biological and Computational Studies
Source: Pharmaceuticals (Basel). 2022 Feb 28;15(3):301. doi: 10.3390/ph15030301 (PMC8952214; doi:10.3390/ph15030301)
Supplement: Supplementary file 1 [file pharmaceuticals-15-00301-s001.zip › clustered_md_ParmaH1_4/parma-4_stem_9.pdb]

TITLE     T6372397
REMARK   4      COMPLIES WITH FORMAT V. 3.0, 1-DEC-2006
REMARK 888
REMARK 888 WRITTEN BY MAESTRO (A PRODUCT OF SCHRODINGER, LLC)
CRYST1  157.415   96.163   98.016  90.00  90.00  90.00 P 1           1
ATOM      1  CA  SER A   1     -20.299   0.639  34.102  1.00  0.82           C  
ATOM      2  C   SER A   1     -19.980   2.107  33.701  1.00  0.82           C  
ATOM      3  O   SER A   1     -20.843   2.859  33.199  1.00  0.82           O  
ATOM      4  CB  SER A   1     -20.965  -0.180  32.971  1.00  0.82           C  
ATOM      5  OG  SER A   1     -20.055  -0.444  31.893  1.00  0.82           O  
ATOM      6  N4  SER A   1     -21.093   0.615  35.351  1.00  0.00           N  
ATOM      7  HA  SER A   1     -19.361   0.106  34.262  1.00  0.00           H  
ATOM      8  HB3 SER A   1     -21.875   0.326  32.648  1.00  0.00           H  
ATOM      9  HB2 SER A   1     -21.296  -1.147  33.348  1.00  0.00           H  
ATOM     10  HG  SER A   1     -20.330   0.081  31.138  1.00  0.00           H  
ATOM     11  H4  SER A   1     -21.618   1.447  35.587  1.00  0.00           H  
ATOM     12  N   THR A   2     -18.752   2.489  34.004  1.00  0.83           N  
ATOM     13  CA  THR A   2     -18.189   3.812  33.909  1.00  0.83           C  
ATOM     14  C   THR A   2     -17.112   3.898  32.789  1.00  0.83           C  
ATOM     15  O   THR A   2     -16.530   4.983  32.524  1.00  0.83           O  
ATOM     16  CB  THR A   2     -17.525   4.223  35.272  1.00  0.83           C  
ATOM     17  OG1 THR A   2     -17.028   3.070  35.943  1.00  0.83           O  
ATOM     18  CG2 THR A   2     -18.553   4.819  36.287  1.00  0.83           C  
ATOM     19  H   THR A   2     -18.133   1.774  34.360  1.00  0.00           H  
ATOM     20  HA  THR A   2     -18.964   4.555  33.717  1.00  0.00           H  
ATOM     21  HB  THR A   2     -16.759   4.984  35.133  1.00  0.00           H  
ATOM     22  HG1 THR A   2     -16.105   2.986  35.693  1.00  0.00           H  
ATOM     23 HG21 THR A   2     -18.995   5.666  35.761  1.00  0.00           H  
ATOM     24 HG22 THR A   2     -19.222   4.009  36.575  1.00  0.00           H  
ATOM     25 HG23 THR A   2     -17.985   5.114  37.169  1.00  0.00           H  
ATOM     26  N   ASP A   3     -16.937   2.769  32.078  1.00  0.88           N  
ATOM     27  CA  ASP A   3     -16.142   2.683  30.805  1.00  0.88           C  
ATOM     28  C   ASP A   3     -17.077   3.148  29.681  1.00  0.88           C  
ATOM     29  O   ASP A   3     -18.197   2.603  29.548  1.00  0.88           O  
ATOM     30  CB  ASP A   3     -15.560   1.324  30.475  1.00  0.88           C  
ATOM     31  CG  ASP A   3     -14.427   0.773  31.399  1.00  0.88           C  
ATOM     32  OD1 ASP A   3     -14.279  -0.506  31.442  1.00  0.88           O  
ATOM     33  OD2 ASP A   3     -13.905   1.501  32.223  1.00  0.88           O1-
ATOM     34  H   ASP A   3     -17.453   1.951  32.365  1.00  0.00           H  
ATOM     35  HA  ASP A   3     -15.284   3.348  30.908  1.00  0.00           H  
ATOM     36  HB3 ASP A   3     -15.144   1.273  29.469  1.00  0.00           H  
ATOM     37  HB2 ASP A   3     -16.347   0.570  30.474  1.00  0.00           H  
ATOM     38  N   THR A   4     -16.610   4.135  28.931  1.00  0.88           N  
ATOM     39  CA  THR A   4     -17.313   4.967  27.977  1.00  0.88           C  
ATOM     40  C   THR A   4     -16.839   4.676  26.525  1.00  0.88           C  
ATOM     41  O   THR A   4     -15.713   4.151  26.283  1.00  0.88           O  
ATOM     42  CB  THR A   4     -17.017   6.467  28.182  1.00  0.88           C  
ATOM     43  OG1 THR A   4     -15.624   6.839  28.072  1.00  0.88           O  
ATOM     44  CG2 THR A   4     -17.415   6.905  29.532  1.00  0.88           C  
ATOM     45  H   THR A   4     -15.759   4.581  29.242  1.00  0.00           H  
ATOM     46  HA  THR A   4     -18.387   4.817  28.082  1.00  0.00           H  
ATOM     47  HB  THR A   4     -17.592   7.033  27.448  1.00  0.00           H  
ATOM     48  HG1 THR A   4     -15.398   7.127  27.185  1.00  0.00           H  
ATOM     49 HG21 THR A   4     -16.771   6.456  30.289  1.00  0.00           H  
ATOM     50 HG22 THR A   4     -17.309   7.988  29.594  1.00  0.00           H  
ATOM     51 HG23 THR A   4     -18.459   6.672  29.741  1.00  0.00           H  
ATOM     52  N   VAL A   5     -17.754   4.930  25.553  1.00  0.87           N  
ATOM     53  CA  VAL A   5     -17.481   4.742  24.208  1.00  0.87           C  
ATOM     54  C   VAL A   5     -17.772   6.092  23.494  1.00  0.87           C  
ATOM     55  O   VAL A   5     -18.466   6.997  23.912  1.00  0.87           O  
ATOM     56  CB  VAL A   5     -18.485   3.661  23.586  1.00  0.87           C  
ATOM     57  CG1 VAL A   5     -17.873   2.327  24.088  1.00  0.87           C  
ATOM     58  CG2 VAL A   5     -19.982   3.762  23.774  1.00  0.87           C  
ATOM     59  H   VAL A   5     -18.657   5.343  25.740  1.00  0.00           H  
ATOM     60  HA  VAL A   5     -16.423   4.495  24.106  1.00  0.00           H  
ATOM     61  HB  VAL A   5     -18.223   3.493  22.542  1.00  0.00           H  
ATOM     62 HG11 VAL A   5     -17.773   2.178  25.162  1.00  0.00           H  
ATOM     63 HG12 VAL A   5     -18.484   1.574  23.589  1.00  0.00           H  
ATOM     64 HG13 VAL A   5     -16.897   2.123  23.646  1.00  0.00           H  
ATOM     65 HG21 VAL A   5     -20.302   4.779  23.548  1.00  0.00           H  
ATOM     66 HG22 VAL A   5     -20.408   3.135  22.990  1.00  0.00           H  
ATOM     67 HG23 VAL A   5     -20.324   3.336  24.717  1.00  0.00           H  
ATOM     68  N   ASP A   6     -17.072   6.224  22.339  1.00  0.85           N  
ATOM     69  CA  ASP A   6     -17.137   7.416  21.465  1.00  0.85           C  
ATOM     70  C   ASP A   6     -17.869   6.970  20.187  1.00  0.85           C  
ATOM     71  O   ASP A   6     -17.603   5.928  19.628  1.00  0.85           O  
ATOM     72  CB  ASP A   6     -15.764   7.871  21.068  1.00  0.85           C  
ATOM     73  CG  ASP A   6     -14.937   8.586  22.153  1.00  0.85           C  
ATOM     74  OD1 ASP A   6     -15.392   9.076  23.167  1.00  0.85           O  
ATOM     75  OD2 ASP A   6     -13.755   8.751  21.778  1.00  0.85           O1-
ATOM     76  H   ASP A   6     -16.397   5.517  22.079  1.00  0.00           H  
ATOM     77  HA  ASP A   6     -17.715   8.224  21.916  1.00  0.00           H  
ATOM     78  HB3 ASP A   6     -15.865   8.589  20.254  1.00  0.00           H  
ATOM     79  HB2 ASP A   6     -15.233   6.943  20.849  1.00  0.00           H  
ATOM     80  N   THR A   7     -18.866   7.714  19.754  1.00  0.80           N  
ATOM     81  CA  THR A   7     -19.637   7.549  18.528  1.00  0.80           C  
ATOM     82  C   THR A   7     -19.157   8.697  17.542  1.00  0.80           C  
ATOM     83  O   THR A   7     -18.240   9.555  17.857  1.00  0.80           O  
ATOM     84  CB  THR A   7     -21.172   7.568  18.874  1.00  0.80           C  
ATOM     85  OG1 THR A   7     -21.847   8.771  18.493  1.00  0.80           O  
ATOM     86  CG2 THR A   7     -21.736   7.150  20.308  1.00  0.80           C  
ATOM     87  H   THR A   7     -19.081   8.578  20.232  1.00  0.00           H  
ATOM     88  HA  THR A   7     -19.387   6.614  18.025  1.00  0.00           H  
ATOM     89  HB  THR A   7     -21.566   6.873  18.132  1.00  0.00           H  
ATOM     90  HG1 THR A   7     -22.772   8.716  18.743  1.00  0.00           H  
ATOM     91 HG21 THR A   7     -21.467   7.795  21.144  1.00  0.00           H  
ATOM     92 HG22 THR A   7     -22.821   7.080  20.223  1.00  0.00           H  
ATOM     93 HG23 THR A   7     -21.319   6.164  20.518  1.00  0.00           H  
ATOM     94  N   VAL A   8     -19.686   8.579  16.295  1.00  0.67           N  
ATOM     95  CA  VAL A   8     -19.443   9.718  15.400  1.00  0.67           C  
ATOM     96  C   VAL A   8     -19.843  11.207  16.008  1.00  0.67           C  
ATOM     97  O   VAL A   8     -19.143  12.234  15.903  1.00  0.67           O  
ATOM     98  CB  VAL A   8     -20.304   9.610  14.122  1.00  0.67           C  
ATOM     99  CG1 VAL A   8     -20.193  10.681  13.061  1.00  0.67           C  
ATOM    100  CG2 VAL A   8     -19.929   8.366  13.351  1.00  0.67           C  
ATOM    101  H   VAL A   8     -20.387   7.854  16.228  1.00  0.00           H  
ATOM    102  HA  VAL A   8     -18.398   9.774  15.094  1.00  0.00           H  
ATOM    103  HB  VAL A   8     -21.352   9.564  14.419  1.00  0.00           H  
ATOM    104 HG11 VAL A   8     -19.252  10.615  12.514  1.00  0.00           H  
ATOM    105 HG12 VAL A   8     -21.130  10.746  12.507  1.00  0.00           H  
ATOM    106 HG13 VAL A   8     -20.324  11.697  13.434  1.00  0.00           H  
ATOM    107 HG21 VAL A   8     -18.877   8.107  13.476  1.00  0.00           H  
ATOM    108 HG22 VAL A   8     -20.497   7.480  13.634  1.00  0.00           H  
ATOM    109 HG23 VAL A   8     -20.193   8.447  12.297  1.00  0.00           H  
ATOM    110  N   LEU A   9     -21.048  11.175  16.675  1.00  0.67           N  
ATOM    111  CA  LEU A   9     -21.704  12.410  17.069  1.00  0.67           C  
ATOM    112  C   LEU A   9     -21.402  12.746  18.483  1.00  0.67           C  
ATOM    113  O   LEU A   9     -21.369  13.955  18.747  1.00  0.67           O  
ATOM    114  CB  LEU A   9     -23.278  12.228  17.019  1.00  0.67           C  
ATOM    115  CG  LEU A   9     -23.913  11.781  15.674  1.00  0.67           C  
ATOM    116  CD1 LEU A   9     -25.453  11.923  15.725  1.00  0.67           C  
ATOM    117  CD2 LEU A   9     -23.393  12.375  14.407  1.00  0.67           C  
ATOM    118  H   LEU A   9     -21.463  10.254  16.688  1.00  0.00           H  
ATOM    119  HA  LEU A   9     -21.479  13.165  16.317  1.00  0.00           H  
ATOM    120  HB3 LEU A   9     -23.688  13.205  17.275  1.00  0.00           H  
ATOM    121  HB2 LEU A   9     -23.670  11.539  17.767  1.00  0.00           H  
ATOM    122  HG  LEU A   9     -23.684  10.716  15.628  1.00  0.00           H  
ATOM    123 HD11 LEU A   9     -25.940  11.019  16.088  1.00  0.00           H  
ATOM    124 HD12 LEU A   9     -25.748  12.740  16.385  1.00  0.00           H  
ATOM    125 HD13 LEU A   9     -25.980  12.243  14.826  1.00  0.00           H  
ATOM    126 HD21 LEU A   9     -24.106  12.742  13.669  1.00  0.00           H  
ATOM    127 HD22 LEU A   9     -22.592  13.104  14.529  1.00  0.00           H  
ATOM    128 HD23 LEU A   9     -22.918  11.562  13.856  1.00  0.00           H  
ATOM    129  N   GLU A  10     -21.123  11.777  19.292  1.00  0.73           N  
ATOM    130  CA  GLU A  10     -21.065  11.968  20.775  1.00  0.73           C  
ATOM    131  C   GLU A  10     -19.846  11.216  21.262  1.00  0.73           C  
ATOM    132  O   GLU A  10     -19.717   9.974  21.135  1.00  0.73           O  
ATOM    133  CB  GLU A  10     -22.318  11.242  21.403  1.00  0.73           C  
ATOM    134  CG  GLU A  10     -23.636  11.900  20.858  1.00  0.73           C  
ATOM    135  CD  GLU A  10     -24.918  11.337  21.489  1.00  0.73           C  
ATOM    136  OE1 GLU A  10     -25.691  10.563  20.826  1.00  0.73           O  
ATOM    137  OE2 GLU A  10     -25.095  11.656  22.690  1.00  0.73           O1-
ATOM    138  H   GLU A  10     -21.159  10.811  18.997  1.00  0.00           H  
ATOM    139  HA  GLU A  10     -20.944  13.016  21.049  1.00  0.00           H  
ATOM    140  HB3 GLU A  10     -22.353  11.334  22.488  1.00  0.00           H  
ATOM    141  HB2 GLU A  10     -22.340  10.183  21.144  1.00  0.00           H  
ATOM    142  HG3 GLU A  10     -23.716  11.697  19.790  1.00  0.00           H  
ATOM    143  HG2 GLU A  10     -23.696  12.984  20.958  1.00  0.00           H  
ATOM    144  N   ASP A  11     -53.603  -0.291  38.341  1.00111.63           N1+
ANISOU  144  N   ASP A  11    15362  12587  14464   5244  -2066   4465
ATOM    145  CA  ASP A  11     -52.797  -1.408  37.692  1.00113.79           C  
ANISOU  145  CA  ASP A  11    15470  13132  14631   5129  -2122   4333
ATOM    146  C   ASP A  11     -51.981  -0.797  36.548  1.00111.81           C  
ANISOU  146  C   ASP A  11    15151  12833  14501   5018  -1981   4146
ATOM    147  O   ASP A  11     -52.580  -0.181  35.636  1.00115.87           O  
ANISOU  147  O   ASP A  11    15577  13245  15202   5116  -1925   4056
ATOM    148  CB  ASP A  11     -53.477  -2.723  37.340  1.00116.10           C  
ANISOU  148  CB  ASP A  11    15522  13674  14919   5268  -2321   4301
ATOM    149  CG  ASP A  11     -54.107  -3.580  38.494  1.00120.75           C  
ANISOU  149  CG  ASP A  11    16171  14375  15335   5344  -2488   4468
ATOM    150  OD1 ASP A  11     -53.688  -3.368  39.662  1.00122.95           O  
ANISOU  150  OD1 ASP A  11    16677  14493  15546   5351  -2436   4630
ATOM    151  OD2 ASP A  11     -54.865  -4.523  38.147  1.00123.11           O1-
ANISOU  151  OD2 ASP A  11    16289  14918  15569   5394  -2673   4436
ATOM    152  H1  ASP A  11     -53.054   0.495  38.661  1.00  0.00           H  
ATOM    153  H2  ASP A  11     -54.253   0.026  37.636  1.00  0.00           H  
ATOM    154  H3  ASP A  11     -54.127  -0.610  39.143  1.00  0.00           H  
ATOM    155  HA  ASP A  11     -51.994  -1.463  38.427  1.00  0.00           H  
ATOM    156  HB3 ASP A  11     -52.781  -3.282  36.713  1.00  0.00           H  
ATOM    157  HB2 ASP A  11     -54.247  -2.459  36.616  1.00  0.00           H  
ATOM    158  N   THR A  12     -50.683  -0.982  36.547  1.00101.89           N  
ANISOU  158  N   THR A  12    13934  11649  13129   4820  -1920   4088
ATOM    159  CA  THR A  12     -49.835  -0.372  35.536  1.00 94.29           C  
ANISOU  159  CA  THR A  12    12932  10637  12257   4698  -1783   3924
ATOM    160  C   THR A  12     -48.816  -1.384  34.996  1.00 87.88           C  
ANISOU  160  C   THR A  12    12016  10072  11300   4546  -1823   3831
ATOM    161  O   THR A  12     -48.364  -2.333  35.673  1.00 89.62           O  
ANISOU  161  O   THR A  12    12290  10432  11331   4483  -1905   3909
ATOM    162  CB  THR A  12     -49.017   0.723  36.326  1.00 93.62           C  
ANISOU  162  CB  THR A  12    13078  10263  12231   4585  -1609   3959
ATOM    163  OG1 THR A  12     -49.852   1.860  36.860  1.00 90.27           O  
ANISOU  163  OG1 THR A  12    12833   9818  11648   4494  -1608   4117
ATOM    164  CG2 THR A  12     -47.827   1.444  35.640  1.00104.77           C  
ANISOU  164  CG2 THR A  12    14567  11405  13835   4726  -1551   3986
ATOM    165  H   THR A  12     -50.191  -1.547  37.225  1.00  0.00           H  
ATOM    166  HA  THR A  12     -50.405  -0.094  34.649  1.00  0.00           H  
ATOM    167  HB  THR A  12     -48.652   0.124  37.160  1.00  0.00           H  
ATOM    168  HG1 THR A  12     -50.339   1.531  37.619  1.00  0.00           H  
ATOM    169 HG21 THR A  12     -47.508   2.280  36.263  1.00  0.00           H  
ATOM    170 HG22 THR A  12     -46.925   0.840  35.532  1.00  0.00           H  
ATOM    171 HG23 THR A  12     -48.042   1.827  34.643  1.00  0.00           H  
ATOM    172  N   ILE A  13     -48.272  -1.134  33.797  1.00 85.25           N  
ANISOU  172  N   ILE A  13    11544   9791  11057   4490  -1762   3663
ATOM    173  CA  ILE A  13     -47.129  -1.809  33.257  1.00 82.49           C  
ANISOU  173  CA  ILE A  13    11109   9635  10598   4329  -1771   3559
ATOM    174  C   ILE A  13     -46.188  -0.778  32.654  1.00 79.83           C  
ANISOU  174  C   ILE A  13    10820   9155  10356   4211  -1593   3448
ATOM    175  O   ILE A  13     -46.691   0.192  32.057  1.00 80.00           O  
ANISOU  175  O   ILE A  13    10828   9021  10548   4288  -1502   3385
ATOM    176  CB  ILE A  13     -47.402  -2.916  32.210  1.00 82.50           C  
ANISOU  176  CB  ILE A  13    10832   9905  10608   4384  -1921   3460
ATOM    177  CG1 ILE A  13     -46.200  -3.866  31.982  1.00 80.17           C  
ANISOU  177  CG1 ILE A  13    10477   9819  10167   4215  -1966   3379
ATOM    178  CG2 ILE A  13     -47.918  -2.379  30.846  1.00 82.11           C  
ANISOU  178  CG2 ILE A  13    10608   9823  10766   4468  -1854   3335
ATOM    179  CD1 ILE A  13     -46.650  -5.305  31.539  1.00 80.28           C  
ANISOU  179  CD1 ILE A  13    10217  10087  10201   4241  -2124   3278
ATOM    180  H   ILE A  13     -48.566  -0.349  33.233  1.00  0.00           H  
ATOM    181  HA  ILE A  13     -46.518  -2.152  34.092  1.00  0.00           H  
ATOM    182  HB  ILE A  13     -48.218  -3.446  32.700  1.00  0.00           H  
ATOM    183 HG13 ILE A  13     -45.604  -3.924  32.893  1.00  0.00           H  
ATOM    184 HG12 ILE A  13     -45.605  -3.329  31.244  1.00  0.00           H  
ATOM    185 HG21 ILE A  13     -47.163  -1.927  30.203  1.00  0.00           H  
ATOM    186 HG22 ILE A  13     -48.282  -3.214  30.247  1.00  0.00           H  
ATOM    187 HG23 ILE A  13     -48.723  -1.682  31.083  1.00  0.00           H  
ATOM    188 HD11 ILE A  13     -47.408  -5.687  32.223  1.00  0.00           H  
ATOM    189 HD12 ILE A  13     -46.996  -5.363  30.507  1.00  0.00           H  
ATOM    190 HD13 ILE A  13     -45.836  -6.031  31.561  1.00  0.00           H  
ATOM    191  N   CYS A  14     -44.843  -0.869  32.656  1.00 77.54           N  
ANISOU  191  N   CYS A  14    10598   8915   9950   4030  -1541   3422
ATOM    192  CA  CYS A  14     -43.836   0.059  32.115  1.00 85.22           C  
ANISOU  192  CA  CYS A  14    11633   9753  10995   3902  -1381   3327
ATOM    193  C   CYS A  14     -42.941  -0.767  31.216  1.00 72.42           C  
ANISOU  193  C   CYS A  14     9875   8345   9296   3778  -1397   3206
ATOM    194  O   CYS A  14     -42.548  -1.901  31.582  1.00 72.40           O  
ANISOU  194  O   CYS A  14     9792   8566   9149   3748  -1521   3215
ATOM    195  CB  CYS A  14     -43.001   0.598  33.291  1.00 85.83           C  
ANISOU  195  CB  CYS A  14    11958   9618  11036   3781  -1272   3432
ATOM    196  SG  CYS A  14     -43.855   1.879  34.154  1.00 95.59           S  
ANISOU  196  SG  CYS A  14    13377  10543  12399   3895  -1227   3565
ATOM    197  H   CYS A  14     -44.472  -1.618  33.222  1.00  0.00           H  
ATOM    198  HA  CYS A  14     -44.326   0.871  31.578  1.00  0.00           H  
ATOM    199  HB3 CYS A  14     -42.016   0.939  32.971  1.00  0.00           H  
ATOM    200  HB2 CYS A  14     -42.728  -0.182  34.002  1.00  0.00           H  
ATOM    201  HG  CYS A  14     -44.607   1.113  34.949  1.00  0.00           H  
ATOM    202  N   ILE A  15     -42.510  -0.208  30.149  1.00 70.33           N  
ANISOU  202  N   ILE A  15     9590   8004   9129   3708  -1277   3087
ATOM    203  CA  ILE A  15     -41.450  -0.807  29.347  1.00 67.69           C  
ANISOU  203  CA  ILE A  15     9151   7831   8736   3576  -1263   2975
ATOM    204  C   ILE A  15     -40.136  -0.136  29.662  1.00 65.89           C  
ANISOU  204  C   ILE A  15     9102   7435   8499   3414  -1121   2972
ATOM    205  O   ILE A  15     -40.217   0.977  30.208  1.00 65.90           O  
ANISOU  205  O   ILE A  15     9210   7201   8629   3419  -1006   2949
ATOM    206  CB  ILE A  15     -41.728  -0.627  27.833  1.00 68.24           C  
ANISOU  206  CB  ILE A  15     9006   7988   8936   3640  -1248   2831
ATOM    207  CG1 ILE A  15     -41.641   0.792  27.231  1.00 68.35           C  
ANISOU  207  CG1 ILE A  15     8792   8231   8948   3749  -1410   2824
ATOM    208  CG2 ILE A  15     -42.991  -1.478  27.418  1.00 64.04           C  
ANISOU  208  CG2 ILE A  15     8422   7532   8378   3490  -1180   2721
ATOM    209  CD1 ILE A  15     -40.403   1.085  26.348  1.00 71.20           C  
ANISOU  209  CD1 ILE A  15     9137   8511   9404   3937  -1454   2893
ATOM    210  H   ILE A  15     -42.615   0.794  30.072  1.00  0.00           H  
ATOM    211  HA  ILE A  15     -41.354  -1.882  29.505  1.00  0.00           H  
ATOM    212  HB  ILE A  15     -40.885  -1.151  27.379  1.00  0.00           H  
ATOM    213 HG13 ILE A  15     -41.742   1.570  27.988  1.00  0.00           H  
ATOM    214 HG12 ILE A  15     -42.493   0.983  26.577  1.00  0.00           H  
ATOM    215 HG21 ILE A  15     -42.822  -2.453  27.875  1.00  0.00           H  
ATOM    216 HG22 ILE A  15     -43.948  -1.133  27.811  1.00  0.00           H  
ATOM    217 HG23 ILE A  15     -43.047  -1.510  26.330  1.00  0.00           H  
ATOM    218 HD11 ILE A  15     -39.849   0.185  26.076  1.00  0.00           H  
ATOM    219 HD12 ILE A  15     -40.574   1.612  25.410  1.00  0.00           H  
ATOM    220 HD13 ILE A  15     -39.782   1.669  27.028  1.00  0.00           H  
ATOM    221  N   GLY A  16     -38.972  -0.678  29.352  1.00 64.56           N  
ANISOU  221  N   GLY A  16     8968   7383   8178   3272  -1132   2992
ATOM    222  CA  GLY A  16     -37.722  -0.088  29.793  1.00 64.32           C  
ANISOU  222  CA  GLY A  16     9087   7213   8139   3107  -1002   2998
ATOM    223  C   GLY A  16     -36.517  -0.916  29.465  1.00 66.00           C  
ANISOU  223  C   GLY A  16     9224   7617   8234   2923  -1009   2899
ATOM    224  O   GLY A  16     -36.550  -1.779  28.576  1.00 62.88           O  
ANISOU  224  O   GLY A  16     8654   7449   7789   2933  -1113   2809
ATOM    225  H   GLY A  16     -38.943  -1.646  29.064  1.00  0.00           H  
ATOM    226  HA3 GLY A  16     -37.669   0.174  30.850  1.00  0.00           H  
ATOM    227  HA2 GLY A  16     -37.709   0.837  29.218  1.00  0.00           H  
ATOM    228  N   TYR A  17     -35.380  -0.705  30.203  1.00 60.03           N  
ANISOU  228  N   TYR A  17     8588   6771   7448   2736   -905   2899
ATOM    229  CA  TYR A  17     -34.128  -1.485  30.122  1.00 57.49           C  
ANISOU  229  CA  TYR A  17     8199   6610   7033   2543   -895   2779
ATOM    230  C   TYR A  17     -33.366  -1.508  31.476  1.00 57.57           C  
ANISOU  230  C   TYR A  17     8359   6595   6920   2430   -832   2898
ATOM    231  O   TYR A  17     -33.939  -1.081  32.468  1.00 58.99           O  
ANISOU  231  O   TYR A  17     8697   6594   7123   2464   -766   3060
ATOM    232  CB  TYR A  17     -33.315  -0.773  28.975  1.00 55.36           C  
ANISOU  232  CB  TYR A  17     7859   6279   6897   2401   -808   2585
ATOM    233  CG  TYR A  17     -32.617   0.564  29.193  1.00 55.47           C  
ANISOU  233  CG  TYR A  17     8005   6014   7057   2363   -689   2588
ATOM    234  CD1 TYR A  17     -31.207   0.591  29.288  1.00 54.86           C  
ANISOU  234  CD1 TYR A  17     8050   5814   6982   2193   -595   2619
ATOM    235  CD2 TYR A  17     -33.335   1.786  29.304  1.00 56.34           C  
ANISOU  235  CD2 TYR A  17     8113   5983   7311   2498   -675   2553
ATOM    236  CE1 TYR A  17     -30.555   1.818  29.561  1.00 55.16           C  
ANISOU  236  CE1 TYR A  17     8202   5587   7168   2146   -508   2612
ATOM    237  CE2 TYR A  17     -32.660   2.946  29.589  1.00 56.63           C  
ANISOU  237  CE2 TYR A  17     8285   5752   7480   2464   -582   2537
ATOM    238  CZ  TYR A  17     -31.274   2.954  29.747  1.00 56.05           C  
ANISOU  238  CZ  TYR A  17     8329   5553   7413   2281   -507   2564
ATOM    239  OH  TYR A  17     -30.564   4.104  30.096  1.00 75.22           O  
ANISOU  239  OH  TYR A  17    10887   7707   9986   2234   -435   2539
ATOM    240  H   TYR A  17     -35.402  -0.030  30.954  1.00  0.00           H  
ATOM    241  HA  TYR A  17     -34.457  -2.479  29.819  1.00  0.00           H  
ATOM    242  HB3 TYR A  17     -33.946  -0.700  28.089  1.00  0.00           H  
ATOM    243  HB2 TYR A  17     -32.485  -1.477  28.904  1.00  0.00           H  
ATOM    244  HD1 TYR A  17     -30.590  -0.294  29.222  1.00  0.00           H  
ATOM    245  HD2 TYR A  17     -34.377   1.909  29.043  1.00  0.00           H  
ATOM    246  HE1 TYR A  17     -29.480   1.820  29.670  1.00  0.00           H  
ATOM    247  HE2 TYR A  17     -33.129   3.920  29.620  1.00  0.00           H  
ATOM    248  HH  TYR A  17     -29.636   3.961  29.895  1.00  0.00           H  
ATOM    249  N   HIS A  18     -32.125  -2.044  31.494  1.00 56.88           N  
ANISOU  249  N   HIS A  18     8217   6686   6710   2298   -845   2815
ATOM    250  CA  HIS A  18     -31.334  -2.098  32.693  1.00 56.37           C  
ANISOU  250  CA  HIS A  18     8267   6663   6488   2215   -794   2920
ATOM    251  C   HIS A  18     -30.403  -0.821  32.826  1.00 55.63           C  
ANISOU  251  C   HIS A  18     8273   6370   6496   2051   -630   2943
ATOM    252  O   HIS A  18     -30.284  -0.017  31.908  1.00 54.28           O  
ANISOU  252  O   HIS A  18     8059   6078   6486   1954   -573   2814
ATOM    253  CB  HIS A  18     -30.385  -3.279  32.544  1.00 55.11           C  
ANISOU  253  CB  HIS A  18     8013   6750   6178   2132   -860   2797
ATOM    254  CG  HIS A  18     -29.567  -3.298  31.284  1.00 58.18           C  
ANISOU  254  CG  HIS A  18     8512   7201   6391   2054   -795   2883
ATOM    255  ND1 HIS A  18     -29.670  -4.278  30.301  1.00 57.25           N  
ANISOU  255  ND1 HIS A  18     8489   7197   6068   2174   -856   3032
ATOM    256  CD2 HIS A  18     -28.377  -2.684  30.948  1.00 53.99           C  
ANISOU  256  CD2 HIS A  18     8010   6644   5858   1880   -669   2844
ATOM    257  CE1 HIS A  18     -28.763  -4.085  29.355  1.00 57.85           C  
ANISOU  257  CE1 HIS A  18     8651   7313   6015   2079   -757   3082
ATOM    258  NE2 HIS A  18     -27.972  -3.021  29.669  1.00 56.08           N  
ANISOU  258  NE2 HIS A  18     8381   7005   5920   1899   -642   2971
ATOM    259  H   HIS A  18     -31.803  -2.434  30.619  1.00  0.00           H  
ATOM    260  HA  HIS A  18     -31.834  -2.170  33.659  1.00  0.00           H  
ATOM    261  HB3 HIS A  18     -31.001  -4.176  32.600  1.00  0.00           H  
ATOM    262  HB2 HIS A  18     -29.716  -3.330  33.403  1.00  0.00           H  
ATOM    263  HD1 HIS A  18     -30.287  -5.077  30.318  1.00  0.00           H  
ATOM    264  HD2 HIS A  18     -27.879  -1.873  31.460  1.00  0.00           H  
ATOM    265  HE1 HIS A  18     -28.606  -4.742  28.512  1.00  0.00           H  
ATOM    266  N   ALA A  19     -29.807  -0.682  34.039  1.00 58.40           N  
ANISOU  266  N   ALA A  19     8755   6689   6746   2022   -556   3114
ATOM    267  CA  ALA A  19     -28.671   0.163  34.402  1.00 56.28           C  
ANISOU  267  CA  ALA A  19     8561   6263   6560   1851   -402   3155
ATOM    268  C   ALA A  19     -27.789  -0.632  35.347  1.00 56.96           C  
ANISOU  268  C   ALA A  19     8719   6471   6451   1814   -343   3285
ATOM    269  O   ALA A  19     -28.317  -1.536  36.039  1.00 58.32           O  
ANISOU  269  O   ALA A  19     8934   6796   6430   1949   -416   3385
ATOM    270  CB  ALA A  19     -29.171   1.433  35.145  1.00 57.78           C  
ANISOU  270  CB  ALA A  19     8867   6160   6929   1878   -333   3284
ATOM    271  H   ALA A  19     -30.086  -1.233  34.837  1.00  0.00           H  
ATOM    272  HA  ALA A  19     -28.115   0.465  33.516  1.00  0.00           H  
ATOM    273  HB1 ALA A  19     -28.380   2.025  35.606  1.00  0.00           H  
ATOM    274  HB2 ALA A  19     -29.649   2.205  34.542  1.00  0.00           H  
ATOM    275  HB3 ALA A  19     -29.854   0.990  35.869  1.00  0.00           H  
ATOM    276  N   ASN A  20     -26.437  -0.349  35.365  1.00 56.15           N  
ANISOU  276  N   ASN A  20     8630   6309   6397   1635   -210   3283
ATOM    277  CA  ASN A  20     -25.404  -0.991  36.245  1.00 56.89           C  
ANISOU  277  CA  ASN A  20     8788   6512   6316   1595   -120   3410
ATOM    278  C   ASN A  20     -24.264  -0.049  36.602  1.00 56.69           C  
ANISOU  278  C   ASN A  20     8783   6320   6438   1410     48   3465
ATOM    279  O   ASN A  20     -24.094   1.051  36.098  1.00 59.31           O  
ANISOU  279  O   ASN A  20     9093   6445   6996   1319     73   3407
ATOM    280  CB  ASN A  20     -24.817  -2.233  35.481  1.00 57.59           C  
ANISOU  280  CB  ASN A  20     8796   6873   6214   1586   -187   3261
ATOM    281  CG  ASN A  20     -24.370  -1.983  34.041  1.00 58.89           C  
ANISOU  281  CG  ASN A  20     8820   7056   6497   1441   -198   3018
ATOM    282  OD1 ASN A  20     -24.279  -0.849  33.547  1.00 70.55           O  
ANISOU  282  OD1 ASN A  20    10267   8357   8183   1336   -144   2962
ATOM    283  ND2 ASN A  20     -23.965  -3.065  33.388  1.00 57.77           N  
ANISOU  283  ND2 ASN A  20     8603   7127   6221   1438   -275   2872
ATOM    284  H   ASN A  20     -26.039   0.396  34.813  1.00  0.00           H  
ATOM    285  HA  ASN A  20     -25.935  -1.296  37.146  1.00  0.00           H  
ATOM    286  HB3 ASN A  20     -25.617  -2.970  35.415  1.00  0.00           H  
ATOM    287  HB2 ASN A  20     -24.010  -2.656  36.081  1.00  0.00           H  
ATOM    288 HD22 ASN A  20     -23.546  -2.923  32.480  1.00  0.00           H  
ATOM    289 HD21 ASN A  20     -23.934  -4.009  33.746  1.00  0.00           H  
ATOM    290  N   ASN A  21     -23.314  -0.480  37.428  1.00 57.31           N  
ANISOU  290  N   ASN A  21     8900   6493   6383   1358    160   3574
ATOM    291  CA  ASN A  21     -21.933   0.037  37.532  1.00 65.24           C  
ANISOU  291  CA  ASN A  21     9900   7369   7519   1181    327   3647
ATOM    292  C   ASN A  21     -21.045  -0.315  36.297  1.00 59.84           C  
ANISOU  292  C   ASN A  21     9086   6776   6876   1025    347   3438
ATOM    293  O   ASN A  21     -20.624  -1.449  36.126  1.00 72.52           O  
ANISOU  293  O   ASN A  21    10668   8363   8523    894    484   3496
ATOM    294  CB  ASN A  21     -21.242  -0.420  38.854  1.00 80.02           C  
ANISOU  294  CB  ASN A  21    11859   9302   9244   1188    449   3838
ATOM    295  CG  ASN A  21     -22.101  -0.361  40.107  1.00 84.90           C  
ANISOU  295  CG  ASN A  21    12477  10210   9571   1268    427   3795
ATOM    296  OD1 ASN A  21     -22.321  -1.334  40.773  1.00 82.86           O  
ANISOU  296  OD1 ASN A  21    12183  10104   9198   1363    289   3665
ATOM    297  ND2 ASN A  21     -22.449   0.804  40.531  1.00103.68           N  
ANISOU  297  ND2 ASN A  21    14895  12663  11833   1231    560   3896
ATOM    298  H   ASN A  21     -23.487  -1.384  37.843  1.00  0.00           H  
ATOM    299  HA  ASN A  21     -21.993   1.112  37.359  1.00  0.00           H  
ATOM    300  HB3 ASN A  21     -20.260   0.031  39.002  1.00  0.00           H  
ATOM    301  HB2 ASN A  21     -20.918  -1.451  38.706  1.00  0.00           H  
ATOM    302 HD22 ASN A  21     -22.816   0.939  41.463  1.00  0.00           H  
ATOM    303 HD21 ASN A  21     -21.929   1.527  40.055  1.00  0.00           H  
ATOM    304  N   LEU A  22      -8.956  -4.354  20.658  1.00  0.84           N  
ATOM    305  CA  LEU A  22      -7.464  -4.294  20.619  1.00  0.84           C  
ATOM    306  C   LEU A  22      -6.942  -4.958  21.940  1.00  0.84           C  
ATOM    307  O   LEU A  22      -7.484  -4.706  23.004  1.00  0.84           O  
ATOM    308  CB  LEU A  22      -7.096  -2.792  20.703  1.00  0.84           C  
ATOM    309  CG  LEU A  22      -5.699  -2.319  20.249  1.00  0.84           C  
ATOM    310  CD1 LEU A  22      -5.865  -0.946  19.544  1.00  0.84           C  
ATOM    311  CD2 LEU A  22      -4.735  -2.179  21.431  1.00  0.84           C  
ATOM    312  H   LEU A  22      -9.503  -3.920  21.389  1.00  0.00           H  
ATOM    313  HA  LEU A  22      -7.112  -4.790  19.714  1.00  0.00           H  
ATOM    314  HB3 LEU A  22      -7.512  -2.302  21.584  1.00  0.00           H  
ATOM    315  HB2 LEU A  22      -7.682  -2.531  19.822  1.00  0.00           H  
ATOM    316  HG  LEU A  22      -5.216  -3.031  19.578  1.00  0.00           H  
ATOM    317 HD11 LEU A  22      -6.797  -0.816  18.994  1.00  0.00           H  
ATOM    318 HD12 LEU A  22      -5.837  -0.128  20.264  1.00  0.00           H  
ATOM    319 HD13 LEU A  22      -4.947  -0.826  18.968  1.00  0.00           H  
ATOM    320 HD21 LEU A  22      -4.573  -1.171  21.813  1.00  0.00           H  
ATOM    321 HD22 LEU A  22      -5.273  -2.653  22.252  1.00  0.00           H  
ATOM    322 HD23 LEU A  22      -3.778  -2.696  21.351  1.00  0.00           H  
ATOM    323  N   GLU A  23      -5.805  -5.700  21.738  1.00  0.83           N  
ATOM    324  CA  GLU A  23      -5.152  -6.472  22.803  1.00  0.83           C  
ATOM    325  C   GLU A  23      -3.721  -5.830  22.890  1.00  0.83           C  
ATOM    326  O   GLU A  23      -2.900  -5.983  21.985  1.00  0.83           O  
ATOM    327  CB  GLU A  23      -5.132  -8.026  22.450  1.00  0.83           C  
ATOM    328  CG  GLU A  23      -4.638  -8.963  23.597  1.00  0.83           C  
ATOM    329  CD  GLU A  23      -5.725  -9.104  24.766  1.00  0.83           C  
ATOM    330  OE1 GLU A  23      -6.071 -10.257  25.054  1.00  0.83           O  
ATOM    331  OE2 GLU A  23      -5.876  -8.132  25.533  1.00  0.83           O1-
ATOM    332  H   GLU A  23      -5.438  -5.805  20.803  1.00  0.00           H  
ATOM    333  HA  GLU A  23      -5.796  -6.401  23.680  1.00  0.00           H  
ATOM    334  HB3 GLU A  23      -4.642  -8.255  21.504  1.00  0.00           H  
ATOM    335  HB2 GLU A  23      -6.165  -8.298  22.233  1.00  0.00           H  
ATOM    336  HG3 GLU A  23      -3.683  -8.628  24.000  1.00  0.00           H  
ATOM    337  HG2 GLU A  23      -4.442  -9.921  23.114  1.00  0.00           H  
ATOM    338  N   ASN A  24      -3.592  -5.108  24.014  1.00  0.84           N  
ATOM    339  CA  ASN A  24      -2.333  -4.543  24.476  1.00  0.84           C  
ATOM    340  C   ASN A  24      -1.424  -5.656  25.164  1.00  0.84           C  
ATOM    341  O   ASN A  24      -0.276  -5.414  25.432  1.00  0.84           O  
ATOM    342  CB  ASN A  24      -2.521  -3.359  25.388  1.00  0.84           C  
ATOM    343  CG  ASN A  24      -3.468  -2.252  24.959  1.00  0.84           C  
ATOM    344  OD1 ASN A  24      -4.612  -2.237  25.392  1.00  0.84           O  
ATOM    345  ND2 ASN A  24      -3.031  -1.386  24.042  1.00  0.84           N  
ATOM    346  H   ASN A  24      -4.315  -5.088  24.719  1.00  0.00           H  
ATOM    347  HA  ASN A  24      -1.765  -4.280  23.584  1.00  0.00           H  
ATOM    348  HB3 ASN A  24      -1.490  -3.005  25.361  1.00  0.00           H  
ATOM    349  HB2 ASN A  24      -2.571  -3.600  26.450  1.00  0.00           H  
ATOM    350 HD22 ASN A  24      -3.620  -0.660  23.660  1.00  0.00           H  
ATOM    351 HD21 ASN A  24      -2.154  -1.413  23.541  1.00  0.00           H  
ATOM    352  N   SER A  25      -2.000  -6.771  25.686  1.00  0.86           N  
ATOM    353  CA  SER A  25      -1.422  -7.747  26.555  1.00  0.86           C  
ATOM    354  C   SER A  25      -0.589  -8.688  25.696  1.00  0.86           C  
ATOM    355  O   SER A  25      -1.143  -9.457  24.874  1.00  0.86           O  
ATOM    356  CB  SER A  25      -2.544  -8.520  27.350  1.00  0.86           C  
ATOM    357  OG  SER A  25      -2.111  -9.373  28.280  1.00  0.86           O  
ATOM    358  H   SER A  25      -2.945  -6.926  25.367  1.00  0.00           H  
ATOM    359  HA  SER A  25      -0.742  -7.317  27.291  1.00  0.00           H  
ATOM    360  HB3 SER A  25      -3.230  -9.101  26.733  1.00  0.00           H  
ATOM    361  HB2 SER A  25      -3.267  -7.830  27.788  1.00  0.00           H  
ATOM    362  HG  SER A  25      -2.396  -9.001  29.118  1.00  0.00           H  
ATOM    363  N   HIS A  26       0.717  -8.734  26.009  1.00  0.83           N  
ATOM    364  CA  HIS A  26       1.671  -9.740  25.452  1.00  0.83           C  
ATOM    365  C   HIS A  26       2.408 -10.226  26.701  1.00  0.83           C  
ATOM    366  O   HIS A  26       2.755  -9.379  27.549  1.00  0.83           O  
ATOM    367  CB  HIS A  26       2.617  -8.987  24.518  1.00  0.83           C  
ATOM    368  CG  HIS A  26       3.592  -7.922  25.016  1.00  0.83           C  
ATOM    369  ND1 HIS A  26       4.872  -8.397  25.348  1.00  0.83           N  
ATOM    370  CD2 HIS A  26       3.515  -6.560  25.240  1.00  0.83           C  
ATOM    371  CE1 HIS A  26       5.475  -7.337  25.889  1.00  0.83           C  
ATOM    372  NE2 HIS A  26       4.779  -6.234  25.806  1.00  0.83           N  
ATOM    373  H   HIS A  26       1.026  -8.206  26.813  1.00  0.00           H  
ATOM    374  HA  HIS A  26       1.124 -10.538  24.949  1.00  0.00           H  
ATOM    375  HB3 HIS A  26       2.070  -8.472  23.728  1.00  0.00           H  
ATOM    376  HB2 HIS A  26       3.209  -9.653  23.889  1.00  0.00           H  
ATOM    377  HD2 HIS A  26       2.672  -5.899  25.098  1.00  0.00           H  
ATOM    378  HE1 HIS A  26       6.512  -7.375  26.188  1.00  0.00           H  
ATOM    379  HE2 HIS A  26       4.980  -5.280  26.070  1.00  0.00           H  
ATOM    380  N   ASN A  27       2.681 -11.508  26.777  1.00  0.86           N  
ATOM    381  CA  ASN A  27       3.244 -12.147  27.968  1.00  0.86           C  
ATOM    382  C   ASN A  27       4.745 -11.904  28.239  1.00  0.86           C  
ATOM    383  O   ASN A  27       5.353 -12.500  29.101  1.00  0.86           O  
ATOM    384  CB  ASN A  27       2.926 -13.686  27.855  1.00  0.86           C  
ATOM    385  CG  ASN A  27       3.720 -14.459  26.776  1.00  0.86           C  
ATOM    386  OD1 ASN A  27       4.442 -13.793  26.047  1.00  0.86           O  
ATOM    387  ND2 ASN A  27       3.625 -15.786  26.677  1.00  0.86           N  
ATOM    388  H   ASN A  27       2.427 -12.155  26.044  1.00  0.00           H  
ATOM    389  HA  ASN A  27       2.653 -11.816  28.822  1.00  0.00           H  
ATOM    390  HB3 ASN A  27       1.874 -13.923  27.700  1.00  0.00           H  
ATOM    391  HB2 ASN A  27       3.071 -14.178  28.817  1.00  0.00           H  
ATOM    392 HD22 ASN A  27       4.010 -16.154  25.818  1.00  0.00           H  
ATOM    393 HD21 ASN A  27       3.164 -16.412  27.321  1.00  0.00           H  
ATOM    394  N   GLY A  28       5.372 -11.066  27.455  1.00  0.91           N  
ATOM    395  CA  GLY A  28       6.722 -10.640  27.606  1.00  0.91           C  
ATOM    396  C   GLY A  28       7.825 -11.681  27.527  1.00  0.91           C  
ATOM    397  O   GLY A  28       8.939 -11.355  27.875  1.00  0.91           O  
ATOM    398  H   GLY A  28       4.818 -10.538  26.795  1.00  0.00           H  
ATOM    399  HA3 GLY A  28       6.687 -10.309  28.644  1.00  0.00           H  
ATOM    400  HA2 GLY A  28       6.842  -9.823  26.896  1.00  0.00           H  
ATOM    401  N   LYS A  29       7.484 -12.918  27.121  1.00  0.84           N  
ATOM    402  CA  LYS A  29       8.433 -14.055  26.964  1.00  0.84           C  
ATOM    403  C   LYS A  29       8.495 -14.525  25.528  1.00  0.84           C  
ATOM    404  O   LYS A  29       7.497 -14.430  24.820  1.00  0.84           O  
ATOM    405  CB  LYS A  29       8.027 -15.367  27.785  1.00  0.84           C  
ATOM    406  CG  LYS A  29       7.927 -15.154  29.337  1.00  0.84           C  
ATOM    407  CD  LYS A  29       7.305 -16.208  30.207  1.00  0.84           C  
ATOM    408  CE  LYS A  29       5.944 -16.550  29.668  1.00  0.84           C  
ATOM    409  NZ  LYS A  29       5.203 -17.562  30.489  1.00  0.84           N1+
ATOM    410  H   LYS A  29       6.557 -13.075  26.752  1.00  0.00           H  
ATOM    411  HA  LYS A  29       9.461 -13.770  27.187  1.00  0.00           H  
ATOM    412  HB3 LYS A  29       8.816 -16.114  27.684  1.00  0.00           H  
ATOM    413  HB2 LYS A  29       7.137 -15.888  27.430  1.00  0.00           H  
ATOM    414  HG3 LYS A  29       7.471 -14.188  29.560  1.00  0.00           H  
ATOM    415  HG2 LYS A  29       8.948 -15.042  29.705  1.00  0.00           H  
ATOM    416  HD3 LYS A  29       7.220 -15.811  31.218  1.00  0.00           H  
ATOM    417  HD2 LYS A  29       7.963 -17.049  30.428  1.00  0.00           H  
ATOM    418  HE3 LYS A  29       5.954 -16.998  28.674  1.00  0.00           H  
ATOM    419  HE2 LYS A  29       5.306 -15.668  29.732  1.00  0.00           H  
ATOM    420  HZ1 LYS A  29       5.095 -17.260  31.447  1.00  0.00           H  
ATOM    421  HZ2 LYS A  29       4.421 -17.960  29.989  1.00  0.00           H  
ATOM    422  HZ3 LYS A  29       5.743 -18.414  30.545  1.00  0.00           H  
ATOM    423  N   LEU A  30       9.678 -15.046  25.147  1.00  0.85           N  
ATOM    424  CA  LEU A  30      10.080 -15.851  23.963  1.00  0.85           C  
ATOM    425  C   LEU A  30       9.589 -17.269  24.171  1.00  0.85           C  
ATOM    426  O   LEU A  30      10.302 -18.134  24.660  1.00  0.85           O  
ATOM    427  CB  LEU A  30      11.529 -15.732  23.475  1.00  0.85           C  
ATOM    428  CG  LEU A  30      11.897 -14.340  22.878  1.00  0.85           C  
ATOM    429  CD1 LEU A  30      13.425 -14.067  22.940  1.00  0.85           C  
ATOM    430  CD2 LEU A  30      11.435 -14.171  21.448  1.00  0.85           C  
ATOM    431  H   LEU A  30      10.326 -15.187  25.908  1.00  0.00           H  
ATOM    432  HA  LEU A  30       9.453 -15.523  23.134  1.00  0.00           H  
ATOM    433  HB3 LEU A  30      11.855 -16.466  22.737  1.00  0.00           H  
ATOM    434  HB2 LEU A  30      12.089 -15.963  24.381  1.00  0.00           H  
ATOM    435  HG  LEU A  30      11.509 -13.603  23.582  1.00  0.00           H  
ATOM    436 HD11 LEU A  30      13.896 -14.386  22.010  1.00  0.00           H  
ATOM    437 HD12 LEU A  30      13.797 -13.057  23.113  1.00  0.00           H  
ATOM    438 HD13 LEU A  30      13.906 -14.643  23.729  1.00  0.00           H  
ATOM    439 HD21 LEU A  30      12.106 -13.456  20.973  1.00  0.00           H  
ATOM    440 HD22 LEU A  30      11.266 -15.138  20.973  1.00  0.00           H  
ATOM    441 HD23 LEU A  30      10.458 -13.688  21.496  1.00  0.00           H  
ATOM    442  N   CYS A  31       8.380 -17.539  23.757  1.00  0.85           N  
ATOM    443  CA  CYS A  31       7.753 -18.816  23.831  1.00  0.85           C  
ATOM    444  C   CYS A  31       8.134 -19.687  22.667  1.00  0.85           C  
ATOM    445  O   CYS A  31       8.666 -19.206  21.650  1.00  0.85           O  
ATOM    446  CB  CYS A  31       6.164 -18.718  23.961  1.00  0.85           C  
ATOM    447  SG  CYS A  31       5.503 -18.251  25.582  1.00  0.85           S  
ATOM    448  H   CYS A  31       7.814 -16.763  23.443  1.00  0.00           H  
ATOM    449  HA  CYS A  31       8.177 -19.345  24.684  1.00  0.00           H  
ATOM    450  HB3 CYS A  31       5.619 -19.542  23.499  1.00  0.00           H  
ATOM    451  HB2 CYS A  31       5.945 -17.820  23.384  1.00  0.00           H  
ATOM    452  N   LEU A  32       7.774 -20.938  22.722  1.00  0.82           N  
ATOM    453  CA  LEU A  32       7.794 -21.930  21.678  1.00  0.82           C  
ATOM    454  C   LEU A  32       6.594 -21.664  20.711  1.00  0.82           C  
ATOM    455  O   LEU A  32       5.502 -22.027  21.023  1.00  0.82           O  
ATOM    456  CB  LEU A  32       7.776 -23.399  22.276  1.00  0.82           C  
ATOM    457  CG  LEU A  32       8.532 -23.627  23.597  1.00  0.82           C  
ATOM    458  CD1 LEU A  32       8.367 -25.051  24.187  1.00  0.82           C  
ATOM    459  CD2 LEU A  32      10.041 -23.194  23.470  1.00  0.82           C  
ATOM    460  H   LEU A  32       7.367 -21.241  23.595  1.00  0.00           H  
ATOM    461  HA  LEU A  32       8.623 -21.703  21.008  1.00  0.00           H  
ATOM    462  HB3 LEU A  32       8.071 -24.059  21.460  1.00  0.00           H  
ATOM    463  HB2 LEU A  32       6.766 -23.723  22.526  1.00  0.00           H  
ATOM    464  HG  LEU A  32       8.033 -23.071  24.392  1.00  0.00           H  
ATOM    465 HD11 LEU A  32       8.110 -25.878  23.523  1.00  0.00           H  
ATOM    466 HD12 LEU A  32       9.269 -25.469  24.635  1.00  0.00           H  
ATOM    467 HD13 LEU A  32       7.599 -25.095  24.959  1.00  0.00           H  
ATOM    468 HD21 LEU A  32      10.271 -22.962  22.431  1.00  0.00           H  
ATOM    469 HD22 LEU A  32      10.380 -22.317  24.023  1.00  0.00           H  
ATOM    470 HD23 LEU A  32      10.642 -24.060  23.746  1.00  0.00           H  
ATOM    471  N   LEU A  33       6.831 -21.114  19.491  1.00  0.78           N  
ATOM    472  CA  LEU A  33       5.771 -20.863  18.519  1.00  0.78           C  
ATOM    473  C   LEU A  33       5.269 -22.303  18.020  1.00  0.78           C  
ATOM    474  O   LEU A  33       6.009 -23.141  17.616  1.00  0.78           O  
ATOM    475  CB  LEU A  33       6.292 -19.991  17.384  1.00  0.78           C  
ATOM    476  CG  LEU A  33       5.268 -19.557  16.326  1.00  0.78           C  
ATOM    477  CD1 LEU A  33       4.282 -18.448  16.819  1.00  0.78           C  
ATOM    478  CD2 LEU A  33       5.959 -19.018  15.000  1.00  0.78           C  
ATOM    479  H   LEU A  33       7.787 -21.080  19.165  1.00  0.00           H  
ATOM    480  HA  LEU A  33       5.024 -20.256  19.031  1.00  0.00           H  
ATOM    481  HB3 LEU A  33       7.094 -20.512  16.860  1.00  0.00           H  
ATOM    482  HB2 LEU A  33       6.583 -19.003  17.741  1.00  0.00           H  
ATOM    483  HG  LEU A  33       4.745 -20.483  16.085  1.00  0.00           H  
ATOM    484 HD11 LEU A  33       3.267 -18.843  16.772  1.00  0.00           H  
ATOM    485 HD12 LEU A  33       4.392 -18.131  17.856  1.00  0.00           H  
ATOM    486 HD13 LEU A  33       4.394 -17.447  16.401  1.00  0.00           H  
ATOM    487 HD21 LEU A  33       5.736 -17.999  14.684  1.00  0.00           H  
ATOM    488 HD22 LEU A  33       7.049 -19.024  15.034  1.00  0.00           H  
ATOM    489 HD23 LEU A  33       5.578 -19.663  14.207  1.00  0.00           H  
ATOM    490  N   LYS A  34       3.925 -22.376  18.126  1.00  0.71           N  
ATOM    491  CA  LYS A  34       3.059 -23.505  18.004  1.00  0.71           C  
ATOM    492  C   LYS A  34       3.543 -24.713  18.807  1.00  0.71           C  
ATOM    493  O   LYS A  34       3.442 -25.819  18.341  1.00  0.71           O  
ATOM    494  CB  LYS A  34       2.629 -23.853  16.545  1.00  0.71           C  
ATOM    495  CG  LYS A  34       2.093 -22.778  15.658  1.00  0.71           C  
ATOM    496  CD  LYS A  34       1.775 -23.295  14.263  1.00  0.71           C  
ATOM    497  CE  LYS A  34       0.625 -24.290  14.014  1.00  0.71           C  
ATOM    498  NZ  LYS A  34       0.466 -24.722  12.638  1.00  0.71           N1+
ATOM    499  H   LYS A  34       3.456 -21.565  18.506  1.00  0.00           H  
ATOM    500  HA  LYS A  34       2.181 -23.282  18.610  1.00  0.00           H  
ATOM    501  HB3 LYS A  34       1.823 -24.578  16.661  1.00  0.00           H  
ATOM    502  HB2 LYS A  34       3.375 -24.518  16.108  1.00  0.00           H  
ATOM    503  HG3 LYS A  34       2.909 -22.059  15.599  1.00  0.00           H  
ATOM    504  HG2 LYS A  34       1.243 -22.217  16.050  1.00  0.00           H  
ATOM    505  HD3 LYS A  34       2.697 -23.655  13.806  1.00  0.00           H  
ATOM    506  HD2 LYS A  34       1.579 -22.440  13.616  1.00  0.00           H  
ATOM    507  HE3 LYS A  34      -0.335 -23.799  14.179  1.00  0.00           H  
ATOM    508  HE2 LYS A  34       0.788 -25.102  14.721  1.00  0.00           H  
ATOM    509  HZ1 LYS A  34      -0.336 -25.330  12.556  1.00  0.00           H  
ATOM    510  HZ2 LYS A  34       0.265 -23.922  12.055  1.00  0.00           H  
ATOM    511  HZ3 LYS A  34       1.279 -25.262  12.375  1.00  0.00           H  
ATOM    512  N   GLY A  35       4.202 -24.551  19.942  1.00  0.84           N  
ATOM    513  CA  GLY A  35       4.748 -25.723  20.699  1.00  0.84           C  
ATOM    514  C   GLY A  35       6.166 -26.073  20.240  1.00  0.84           C  
ATOM    515  O   GLY A  35       6.917 -26.672  20.937  1.00  0.84           O  
ATOM    516  H   GLY A  35       4.500 -23.662  20.317  1.00  0.00           H  
ATOM    517  HA3 GLY A  35       4.235 -26.685  20.694  1.00  0.00           H  
ATOM    518  HA2 GLY A  35       4.876 -25.277  21.685  1.00  0.00           H  
ATOM    519  N   ILE A  36       6.572 -25.673  19.029  1.00  0.76           N  
ATOM    520  CA  ILE A  36       7.843 -26.042  18.461  1.00  0.76           C  
ATOM    521  C   ILE A  36       9.013 -25.097  18.991  1.00  0.76           C  
ATOM    522  O   ILE A  36       8.876 -23.851  18.969  1.00  0.76           O  
ATOM    523  CB  ILE A  36       7.777 -25.987  16.900  1.00  0.76           C  
ATOM    524  CG1 ILE A  36       6.549 -26.710  16.208  1.00  0.76           C  
ATOM    525  CG2 ILE A  36       9.093 -26.510  16.367  1.00  0.76           C  
ATOM    526  CD1 ILE A  36       6.243 -26.202  14.844  1.00  0.76           C  
ATOM    527  H   ILE A  36       6.023 -24.932  18.615  1.00  0.00           H  
ATOM    528  HA  ILE A  36       8.156 -27.041  18.768  1.00  0.00           H  
ATOM    529  HB  ILE A  36       7.648 -24.909  16.801  1.00  0.00           H  
ATOM    530 HG13 ILE A  36       5.625 -26.513  16.754  1.00  0.00           H  
ATOM    531 HG12 ILE A  36       6.686 -27.792  16.186  1.00  0.00           H  
ATOM    532 HG21 ILE A  36       9.371 -27.510  16.699  1.00  0.00           H  
ATOM    533 HG22 ILE A  36       9.059 -26.594  15.281  1.00  0.00           H  
ATOM    534 HG23 ILE A  36       9.893 -25.832  16.665  1.00  0.00           H  
ATOM    535 HD11 ILE A  36       6.973 -26.529  14.104  1.00  0.00           H  
ATOM    536 HD12 ILE A  36       5.340 -26.632  14.411  1.00  0.00           H  
ATOM    537 HD13 ILE A  36       6.257 -25.113  14.885  1.00  0.00           H  
ATOM    538  N   ALA A  37       9.973 -25.749  19.562  1.00  0.83           N  
ATOM    539  CA  ALA A  37      11.208 -25.099  20.015  1.00  0.83           C  
ATOM    540  C   ALA A  37      11.940 -24.304  18.835  1.00  0.83           C  
ATOM    541  O   ALA A  37      12.094 -24.895  17.750  1.00  0.83           O  
ATOM    542  CB  ALA A  37      12.175 -26.210  20.550  1.00  0.83           C  
ATOM    543  H   ALA A  37      10.210 -26.716  19.385  1.00  0.00           H  
ATOM    544  HA  ALA A  37      10.778 -24.512  20.828  1.00  0.00           H  
ATOM    545  HB1 ALA A  37      11.763 -27.138  20.946  1.00  0.00           H  
ATOM    546  HB2 ALA A  37      12.657 -26.570  19.641  1.00  0.00           H  
ATOM    547  HB3 ALA A  37      12.908 -25.730  21.198  1.00  0.00           H  
ATOM    548  N   PRO A  38      12.289 -23.016  19.046  1.00  0.81           N  
ATOM    549  CA  PRO A  38      13.113 -22.097  18.172  1.00  0.81           C  
ATOM    550  C   PRO A  38      14.586 -22.515  18.108  1.00  0.81           C  
ATOM    551  O   PRO A  38      15.087 -23.476  18.764  1.00  0.81           O  
ATOM    552  CB  PRO A  38      12.944 -20.713  18.829  1.00  0.81           C  
ATOM    553  CG  PRO A  38      12.636 -20.928  20.241  1.00  0.81           C  
ATOM    554  CD  PRO A  38      11.885 -22.282  20.223  1.00  0.81           C  
ATOM    555  HA  PRO A  38      12.806 -22.151  17.127  1.00  0.00           H  
ATOM    556  HB3 PRO A  38      12.054 -20.340  18.321  1.00  0.00           H  
ATOM    557  HB2 PRO A  38      13.844 -20.154  18.576  1.00  0.00           H  
ATOM    558  HG3 PRO A  38      11.988 -20.124  20.591  1.00  0.00           H  
ATOM    559  HG2 PRO A  38      13.477 -21.100  20.913  1.00  0.00           H  
ATOM    560  HD2 PRO A  38      12.175 -22.779  21.148  1.00  0.00           H  
ATOM    561  HD3 PRO A  38      10.818 -22.080  20.123  1.00  0.00           H  
ATOM    562  N   LEU A  39      15.329 -21.642  17.429  1.00  0.79           N  
ATOM    563  CA  LEU A  39      16.724 -21.585  17.307  1.00  0.79           C  
ATOM    564  C   LEU A  39      17.301 -20.344  17.991  1.00  0.79           C  
ATOM    565  O   LEU A  39      17.485 -19.321  17.273  1.00  0.79           O  
ATOM    566  CB  LEU A  39      17.025 -21.807  15.803  1.00  0.79           C  
ATOM    567  CG  LEU A  39      18.451 -21.540  15.259  1.00  0.79           C  
ATOM    568  CD1 LEU A  39      19.596 -22.040  16.167  1.00  0.79           C  
ATOM    569  CD2 LEU A  39      18.423 -22.272  13.941  1.00  0.79           C  
ATOM    570  H   LEU A  39      14.903 -20.859  16.953  1.00  0.00           H  
ATOM    571  HA  LEU A  39      17.258 -22.403  17.792  1.00  0.00           H  
ATOM    572  HB3 LEU A  39      16.359 -21.168  15.223  1.00  0.00           H  
ATOM    573  HB2 LEU A  39      16.903 -22.877  15.627  1.00  0.00           H  
ATOM    574  HG  LEU A  39      18.574 -20.465  15.120  1.00  0.00           H  
ATOM    575 HD11 LEU A  39      20.032 -21.304  16.844  1.00  0.00           H  
ATOM    576 HD12 LEU A  39      19.200 -22.904  16.700  1.00  0.00           H  
ATOM    577 HD13 LEU A  39      20.426 -22.324  15.519  1.00  0.00           H  
ATOM    578 HD21 LEU A  39      18.813 -23.277  13.776  1.00  0.00           H  
ATOM    579 HD22 LEU A  39      17.464 -22.269  13.424  1.00  0.00           H  
ATOM    580 HD23 LEU A  39      18.938 -21.678  13.187  1.00  0.00           H  
ATOM    581  N   GLN A  40      17.562 -20.385  19.286  1.00  0.77           N  
ATOM    582  CA  GLN A  40      18.357 -19.439  20.026  1.00  0.77           C  
ATOM    583  C   GLN A  40      19.767 -19.605  19.625  1.00  0.77           C  
ATOM    584  O   GLN A  40      20.267 -20.670  19.831  1.00  0.77           O  
ATOM    585  CB  GLN A  40      18.139 -19.665  21.574  1.00  0.77           C  
ATOM    586  CG  GLN A  40      19.109 -18.893  22.498  1.00  0.77           C  
ATOM    587  CD  GLN A  40      19.074 -17.356  22.344  1.00  0.77           C  
ATOM    588  OE1 GLN A  40      20.104 -16.835  21.987  1.00  0.77           O  
ATOM    589  NE2 GLN A  40      18.023 -16.710  22.803  1.00  0.77           N  
ATOM    590  H   GLN A  40      17.283 -21.227  19.769  1.00  0.00           H  
ATOM    591  HA  GLN A  40      18.059 -18.402  19.872  1.00  0.00           H  
ATOM    592  HB3 GLN A  40      18.309 -20.722  21.783  1.00  0.00           H  
ATOM    593  HB2 GLN A  40      17.104 -19.476  21.862  1.00  0.00           H  
ATOM    594  HG3 GLN A  40      20.174 -19.076  22.353  1.00  0.00           H  
ATOM    595  HG2 GLN A  40      18.878 -19.112  23.540  1.00  0.00           H  
ATOM    596 HE22 GLN A  40      17.924 -15.716  22.648  1.00  0.00           H  
ATOM    597 HE21 GLN A  40      17.243 -17.180  23.238  1.00  0.00           H  
ATOM    598  N   LEU A  41      20.454 -18.526  19.198  1.00  0.78           N  
ATOM    599  CA  LEU A  41      21.882 -18.526  18.722  1.00  0.78           C  
ATOM    600  C   LEU A  41      22.901 -18.283  19.802  1.00  0.78           C  
ATOM    601  O   LEU A  41      24.099 -18.569  19.574  1.00  0.78           O  
ATOM    602  CB  LEU A  41      22.091 -17.779  17.374  1.00  0.78           C  
ATOM    603  CG  LEU A  41      21.488 -18.418  16.175  1.00  0.78           C  
ATOM    604  CD1 LEU A  41      21.539 -17.481  14.919  1.00  0.78           C  
ATOM    605  CD2 LEU A  41      22.190 -19.774  15.899  1.00  0.78           C  
ATOM    606  H   LEU A  41      19.961 -17.657  19.049  1.00  0.00           H  
ATOM    607  HA  LEU A  41      22.019 -19.587  18.509  1.00  0.00           H  
ATOM    608  HB3 LEU A  41      23.158 -17.568  17.292  1.00  0.00           H  
ATOM    609  HB2 LEU A  41      21.640 -16.788  17.439  1.00  0.00           H  
ATOM    610  HG  LEU A  41      20.414 -18.518  16.336  1.00  0.00           H  
ATOM    611 HD11 LEU A  41      22.002 -17.979  14.066  1.00  0.00           H  
ATOM    612 HD12 LEU A  41      20.565 -17.262  14.480  1.00  0.00           H  
ATOM    613 HD13 LEU A  41      22.012 -16.517  15.105  1.00  0.00           H  
ATOM    614 HD21 LEU A  41      21.791 -20.516  16.590  1.00  0.00           H  
ATOM    615 HD22 LEU A  41      21.999 -20.098  14.876  1.00  0.00           H  
ATOM    616 HD23 LEU A  41      23.271 -19.687  16.017  1.00  0.00           H  
ATOM    617  N   GLY A  42      22.486 -17.763  20.941  1.00  0.78           N  
ATOM    618  CA  GLY A  42      23.333 -17.451  22.095  1.00  0.78           C  
ATOM    619  C   GLY A  42      24.148 -16.205  21.771  1.00  0.78           C  
ATOM    620  O   GLY A  42      23.623 -15.170  21.392  1.00  0.78           O  
ATOM    621  H   GLY A  42      21.524 -17.481  21.070  1.00  0.00           H  
ATOM    622  HA3 GLY A  42      23.821 -18.351  22.469  1.00  0.00           H  
ATOM    623  HA2 GLY A  42      22.647 -17.168  22.893  1.00  0.00           H  
ATOM    624  N   ASN A  43      25.428 -16.235  21.869  1.00  0.74           N  
ATOM    625  CA  ASN A  43      26.335 -15.050  21.590  1.00  0.74           C  
ATOM    626  C   ASN A  43      26.838 -15.086  20.097  1.00  0.74           C  
ATOM    627  O   ASN A  43      27.608 -14.164  19.645  1.00  0.74           O  
ATOM    628  CB  ASN A  43      27.567 -15.070  22.528  1.00  0.74           C  
ATOM    629  CG  ASN A  43      27.366 -14.704  24.035  1.00  0.74           C  
ATOM    630  OD1 ASN A  43      26.263 -14.716  24.601  1.00  0.74           O  
ATOM    631  ND2 ASN A  43      28.440 -14.424  24.781  1.00  0.74           N  
ATOM    632  H   ASN A  43      25.874 -17.124  22.051  1.00  0.00           H  
ATOM    633  HA  ASN A  43      25.808 -14.113  21.773  1.00  0.00           H  
ATOM    634  HB3 ASN A  43      28.206 -14.258  22.184  1.00  0.00           H  
ATOM    635  HB2 ASN A  43      28.183 -15.968  22.457  1.00  0.00           H  
ATOM    636 HD22 ASN A  43      28.368 -14.266  25.776  1.00  0.00           H  
ATOM    637 HD21 ASN A  43      29.395 -14.476  24.457  1.00  0.00           H  
ATOM    638  N   CYS A  44      26.356 -16.062  19.279  1.00  0.83           N  
ATOM    639  CA  CYS A  44      26.911 -16.281  17.927  1.00  0.83           C  
ATOM    640  C   CYS A  44      26.012 -15.629  16.893  1.00  0.83           C  
ATOM    641  O   CYS A  44      24.806 -15.495  17.177  1.00  0.83           O  
ATOM    642  CB  CYS A  44      26.976 -17.825  17.657  1.00  0.83           C  
ATOM    643  SG  CYS A  44      28.510 -18.314  16.840  1.00  0.83           S  
ATOM    644  H   CYS A  44      25.672 -16.744  19.575  1.00  0.00           H  
ATOM    645  HA  CYS A  44      27.906 -15.838  17.977  1.00  0.00           H  
ATOM    646  HB3 CYS A  44      26.168 -18.069  16.968  1.00  0.00           H  
ATOM    647  HB2 CYS A  44      26.723 -18.430  18.526  1.00  0.00           H  
ATOM    648  N   SER A  45      26.587 -15.239  15.714  1.00  0.85           N  
ATOM    649  CA  SER A  45      25.784 -14.715  14.610  1.00  0.85           C  
ATOM    650  C   SER A  45      25.099 -15.807  13.795  1.00  0.85           C  
ATOM    651  O   SER A  45      25.469 -17.002  13.821  1.00  0.85           O  
ATOM    652  CB  SER A  45      26.634 -13.851  13.766  1.00  0.85           C  
ATOM    653  OG  SER A  45      27.767 -14.509  13.180  1.00  0.85           O  
ATOM    654  H   SER A  45      27.528 -15.451  15.411  1.00  0.00           H  
ATOM    655  HA  SER A  45      25.039 -14.051  15.054  1.00  0.00           H  
ATOM    656  HB3 SER A  45      26.992 -12.957  14.275  1.00  0.00           H  
ATOM    657  HB2 SER A  45      26.056 -13.444  12.936  1.00  0.00           H  
ATOM    658  HG  SER A  45      28.305 -13.857  12.728  1.00  0.00           H  
ATOM    659  N   VAL A  46      24.068 -15.352  13.064  1.00  0.85           N  
ATOM    660  CA  VAL A  46      23.467 -16.223  12.001  1.00  0.85           C  
ATOM    661  C   VAL A  46      24.571 -16.754  11.028  1.00  0.85           C  
ATOM    662  O   VAL A  46      24.608 -17.936  10.647  1.00  0.85           O  
ATOM    663  CB  VAL A  46      22.326 -15.517  11.240  1.00  0.85           C  
ATOM    664  CG1 VAL A  46      21.670 -16.395  10.156  1.00  0.85           C  
ATOM    665  CG2 VAL A  46      21.275 -14.981  12.198  1.00  0.85           C  
ATOM    666  H   VAL A  46      23.664 -14.427  13.109  1.00  0.00           H  
ATOM    667  HA  VAL A  46      23.109 -17.128  12.492  1.00  0.00           H  
ATOM    668  HB  VAL A  46      22.630 -14.568  10.797  1.00  0.00           H  
ATOM    669 HG11 VAL A  46      22.322 -16.556   9.297  1.00  0.00           H  
ATOM    670 HG12 VAL A  46      21.207 -17.318  10.500  1.00  0.00           H  
ATOM    671 HG13 VAL A  46      20.870 -15.766   9.765  1.00  0.00           H  
ATOM    672 HG21 VAL A  46      21.758 -14.277  12.876  1.00  0.00           H  
ATOM    673 HG22 VAL A  46      20.491 -14.410  11.701  1.00  0.00           H  
ATOM    674 HG23 VAL A  46      20.774 -15.754  12.779  1.00  0.00           H  
ATOM    675  N   ALA A  47      25.590 -15.945  10.780  1.00  0.89           N  
ATOM    676  CA  ALA A  47      26.757 -16.299  10.027  1.00  0.89           C  
ATOM    677  C   ALA A  47      27.692 -17.324  10.796  1.00  0.89           C  
ATOM    678  O   ALA A  47      28.048 -18.336  10.225  1.00  0.89           O  
ATOM    679  CB  ALA A  47      27.536 -15.008   9.820  1.00  0.89           C  
ATOM    680  H   ALA A  47      25.685 -15.136  11.377  1.00  0.00           H  
ATOM    681  HA  ALA A  47      26.721 -16.753   9.036  1.00  0.00           H  
ATOM    682  HB1 ALA A  47      28.319 -15.237   9.097  1.00  0.00           H  
ATOM    683  HB2 ALA A  47      26.973 -14.226   9.310  1.00  0.00           H  
ATOM    684  HB3 ALA A  47      28.048 -14.637  10.708  1.00  0.00           H  
ATOM    685  N   GLY A  48      27.999 -17.018  12.060  1.00  0.90           N  
ATOM    686  CA  GLY A  48      28.874 -17.844  12.916  1.00  0.90           C  
ATOM    687  C   GLY A  48      28.379 -19.273  13.133  1.00  0.90           C  
ATOM    688  O   GLY A  48      29.176 -20.211  13.196  1.00  0.90           O  
ATOM    689  H   GLY A  48      27.739 -16.109  12.416  1.00  0.00           H  
ATOM    690  HA3 GLY A  48      28.891 -17.386  13.905  1.00  0.00           H  
ATOM    691  HA2 GLY A  48      29.941 -17.873  12.696  1.00  0.00           H  
ATOM    692  N   TRP A  49      27.028 -19.437  13.142  1.00  0.83           N  
ATOM    693  CA  TRP A  49      26.217 -20.660  13.112  1.00  0.83           C  
ATOM    694  C   TRP A  49      26.426 -21.477  11.826  1.00  0.83           C  
ATOM    695  O   TRP A  49      26.902 -22.636  11.879  1.00  0.83           O  
ATOM    696  CB  TRP A  49      24.718 -20.311  13.302  1.00  0.83           C  
ATOM    697  CG  TRP A  49      23.671 -21.350  13.117  1.00  0.83           C  
ATOM    698  CD1 TRP A  49      23.603 -22.507  13.808  1.00  0.83           C  
ATOM    699  CD2 TRP A  49      22.608 -21.366  12.183  1.00  0.83           C  
ATOM    700  NE1 TRP A  49      22.596 -23.285  13.291  1.00  0.83           N  
ATOM    701  CE2 TRP A  49      21.896 -22.621  12.346  1.00  0.83           C  
ATOM    702  CE3 TRP A  49      22.098 -20.399  11.252  1.00  0.83           C  
ATOM    703  CZ2 TRP A  49      20.856 -23.002  11.392  1.00  0.83           C  
ATOM    704  CZ3 TRP A  49      20.966 -20.784  10.451  1.00  0.83           C  
ATOM    705  CH2 TRP A  49      20.440 -22.069  10.436  1.00  0.83           C  
ATOM    706  H   TRP A  49      26.415 -18.657  13.335  1.00  0.00           H  
ATOM    707  HA  TRP A  49      26.555 -21.201  13.996  1.00  0.00           H  
ATOM    708  HB3 TRP A  49      24.517 -19.447  12.669  1.00  0.00           H  
ATOM    709  HB2 TRP A  49      24.452 -19.849  14.253  1.00  0.00           H  
ATOM    710  HD1 TRP A  49      24.160 -22.705  14.711  1.00  0.00           H  
ATOM    711  HE1 TRP A  49      22.330 -24.194  13.640  1.00  0.00           H  
ATOM    712  HE3 TRP A  49      22.520 -19.414  11.116  1.00  0.00           H  
ATOM    713  HZ2 TRP A  49      20.395 -23.970  11.523  1.00  0.00           H  
ATOM    714  HZ3 TRP A  49      20.570 -20.095   9.720  1.00  0.00           H  
ATOM    715  HH2 TRP A  49      19.657 -22.335   9.741  1.00  0.00           H  
ATOM    716  N   ILE A  50      26.239 -20.899  10.588  1.00  0.86           N  
ATOM    717  CA  ILE A  50      26.356 -21.634   9.325  1.00  0.86           C  
ATOM    718  C   ILE A  50      27.842 -21.933   8.884  1.00  0.86           C  
ATOM    719  O   ILE A  50      28.151 -23.003   8.315  1.00  0.86           O  
ATOM    720  CB  ILE A  50      25.542 -20.867   8.283  1.00  0.86           C  
ATOM    721  CG1 ILE A  50      24.966 -21.746   7.151  1.00  0.86           C  
ATOM    722  CG2 ILE A  50      26.279 -19.636   7.646  1.00  0.86           C  
ATOM    723  CD1 ILE A  50      23.959 -22.825   7.618  1.00  0.86           C  
ATOM    724  H   ILE A  50      25.875 -19.962  10.483  1.00  0.00           H  
ATOM    725  HA  ILE A  50      25.900 -22.610   9.489  1.00  0.00           H  
ATOM    726  HB  ILE A  50      24.701 -20.405   8.802  1.00  0.00           H  
ATOM    727 HG13 ILE A  50      25.689 -22.292   6.544  1.00  0.00           H  
ATOM    728 HG12 ILE A  50      24.594 -21.120   6.340  1.00  0.00           H  
ATOM    729 HG21 ILE A  50      26.670 -18.987   8.430  1.00  0.00           H  
ATOM    730 HG22 ILE A  50      27.069 -19.920   6.951  1.00  0.00           H  
ATOM    731 HG23 ILE A  50      25.567 -19.164   6.969  1.00  0.00           H  
ATOM    732 HD11 ILE A  50      23.339 -23.213   6.809  1.00  0.00           H  
ATOM    733 HD12 ILE A  50      24.423 -23.599   8.230  1.00  0.00           H  
ATOM    734 HD13 ILE A  50      23.198 -22.403   8.274  1.00  0.00           H  
ATOM    735  N   LEU A  51      28.763 -21.077   9.307  1.00  0.89           N  
ATOM    736  CA  LEU A  51      30.253 -21.352   9.304  1.00  0.89           C  
ATOM    737  C   LEU A  51      30.611 -22.436  10.260  1.00  0.89           C  
ATOM    738  O   LEU A  51      31.505 -23.239   9.981  1.00  0.89           O  
ATOM    739  CB  LEU A  51      31.146 -20.101   9.706  1.00  0.89           C  
ATOM    740  CG  LEU A  51      31.074 -18.875   8.718  1.00  0.89           C  
ATOM    741  CD1 LEU A  51      31.465 -17.563   9.484  1.00  0.89           C  
ATOM    742  CD2 LEU A  51      31.972 -19.135   7.518  1.00  0.89           C  
ATOM    743  H   LEU A  51      28.372 -20.310   9.837  1.00  0.00           H  
ATOM    744  HA  LEU A  51      30.567 -21.666   8.308  1.00  0.00           H  
ATOM    745  HB3 LEU A  51      32.195 -20.355   9.864  1.00  0.00           H  
ATOM    746  HB2 LEU A  51      30.796 -19.679  10.649  1.00  0.00           H  
ATOM    747  HG  LEU A  51      30.107 -18.551   8.332  1.00  0.00           H  
ATOM    748 HD11 LEU A  51      32.223 -17.930  10.177  1.00  0.00           H  
ATOM    749 HD12 LEU A  51      31.913 -16.812   8.833  1.00  0.00           H  
ATOM    750 HD13 LEU A  51      30.733 -17.047  10.107  1.00  0.00           H  
ATOM    751 HD21 LEU A  51      31.635 -19.996   6.941  1.00  0.00           H  
ATOM    752 HD22 LEU A  51      31.961 -18.289   6.831  1.00  0.00           H  
ATOM    753 HD23 LEU A  51      33.034 -19.144   7.766  1.00  0.00           H  
ATOM    754  N   GLY A  52      29.950 -22.447  11.395  1.00  0.88           N  
ATOM    755  CA  GLY A  52      30.185 -23.448  12.447  1.00  0.88           C  
ATOM    756  C   GLY A  52      31.461 -23.111  13.181  1.00  0.88           C  
ATOM    757  O   GLY A  52      32.363 -23.992  13.239  1.00  0.88           O  
ATOM    758  H   GLY A  52      29.220 -21.790  11.635  1.00  0.00           H  
ATOM    759  HA3 GLY A  52      30.224 -24.490  12.131  1.00  0.00           H  
ATOM    760  HA2 GLY A  52      29.365 -23.447  13.166  1.00  0.00           H  
ATOM    761  N   ASN A  53      31.469 -21.906  13.770  1.00  0.85           N  
ATOM    762  CA  ASN A  53      32.405 -21.296  14.665  1.00  0.85           C  
ATOM    763  C   ASN A  53      32.688 -22.283  15.859  1.00  0.85           C  
ATOM    764  O   ASN A  53      31.753 -22.490  16.660  1.00  0.85           O  
ATOM    765  CB  ASN A  53      31.747 -19.911  15.084  1.00  0.85           C  
ATOM    766  CG  ASN A  53      32.615 -19.068  16.077  1.00  0.85           C  
ATOM    767  OD1 ASN A  53      33.533 -19.685  16.661  1.00  0.85           O  
ATOM    768  ND2 ASN A  53      32.343 -17.819  16.328  1.00  0.85           N  
ATOM    769  H   ASN A  53      30.648 -21.323  13.691  1.00  0.00           H  
ATOM    770  HA  ASN A  53      33.297 -21.070  14.081  1.00  0.00           H  
ATOM    771  HB3 ASN A  53      30.717 -20.038  15.417  1.00  0.00           H  
ATOM    772  HB2 ASN A  53      31.788 -19.201  14.259  1.00  0.00           H  
ATOM    773 HD22 ASN A  53      33.036 -17.414  16.942  1.00  0.00           H  
ATOM    774 HD21 ASN A  53      31.759 -17.279  15.706  1.00  0.00           H  
ATOM    775  N   PRO A  54      33.914 -22.779  16.068  1.00  0.87           N  
ATOM    776  CA  PRO A  54      34.350 -23.580  17.210  1.00  0.87           C  
ATOM    777  C   PRO A  54      34.225 -22.879  18.545  1.00  0.87           C  
ATOM    778  O   PRO A  54      34.215 -23.566  19.611  1.00  0.87           O  
ATOM    779  CB  PRO A  54      35.778 -23.857  16.832  1.00  0.87           C  
ATOM    780  CG  PRO A  54      36.245 -22.720  16.070  1.00  0.87           C  
ATOM    781  CD  PRO A  54      35.070 -22.387  15.292  1.00  0.87           C  
ATOM    782  HA  PRO A  54      33.824 -24.533  17.171  1.00  0.00           H  
ATOM    783  HB3 PRO A  54      35.916 -24.735  16.200  1.00  0.00           H  
ATOM    784  HB2 PRO A  54      36.475 -23.991  17.659  1.00  0.00           H  
ATOM    785  HG3 PRO A  54      37.093 -22.882  15.404  1.00  0.00           H  
ATOM    786  HG2 PRO A  54      36.541 -21.874  16.690  1.00  0.00           H  
ATOM    787  HD2 PRO A  54      35.053 -21.343  14.978  1.00  0.00           H  
ATOM    788  HD3 PRO A  54      35.067 -22.948  14.357  1.00  0.00           H  
ATOM    789  N   GLU A  55      34.265 -21.577  18.639  1.00  0.73           N  
ATOM    790  CA  GLU A  55      34.092 -20.696  19.815  1.00  0.73           C  
ATOM    791  C   GLU A  55      32.610 -20.539  20.161  1.00  0.73           C  
ATOM    792  O   GLU A  55      32.330 -19.997  21.211  1.00  0.73           O  
ATOM    793  CB  GLU A  55      34.851 -19.304  19.748  1.00  0.73           C  
ATOM    794  CG  GLU A  55      36.247 -19.280  19.135  1.00  0.73           C  
ATOM    795  CD  GLU A  55      36.833 -17.899  18.883  1.00  0.73           C  
ATOM    796  OE1 GLU A  55      38.062 -17.805  19.028  1.00  0.73           O  
ATOM    797  OE2 GLU A  55      36.113 -16.881  18.717  1.00  0.73           O1-
ATOM    798  H   GLU A  55      34.443 -21.035  17.806  1.00  0.00           H  
ATOM    799  HA  GLU A  55      34.515 -21.256  20.649  1.00  0.00           H  
ATOM    800  HB3 GLU A  55      34.968 -18.859  20.736  1.00  0.00           H  
ATOM    801  HB2 GLU A  55      34.259 -18.624  19.135  1.00  0.00           H  
ATOM    802  HG3 GLU A  55      36.280 -19.853  18.208  1.00  0.00           H  
ATOM    803  HG2 GLU A  55      36.841 -19.754  19.917  1.00  0.00           H  
ATOM    804  N   CYS A  56      31.646 -21.081  19.418  1.00  0.69           N  
ATOM    805  CA  CYS A  56      30.239 -21.147  19.797  1.00  0.69           C  
ATOM    806  C   CYS A  56      29.882 -22.576  20.248  1.00  0.69           C  
ATOM    807  O   CYS A  56      30.552 -23.526  19.870  1.00  0.69           O  
ATOM    808  CB  CYS A  56      29.310 -20.610  18.706  1.00  0.69           C  
ATOM    809  SG  CYS A  56      29.669 -18.780  18.451  1.00  0.69           S  
ATOM    810  H   CYS A  56      31.990 -21.652  18.660  1.00  0.00           H  
ATOM    811  HA  CYS A  56      30.049 -20.580  20.709  1.00  0.00           H  
ATOM    812  HB3 CYS A  56      28.247 -20.744  18.906  1.00  0.00           H  
ATOM    813  HB2 CYS A  56      29.360 -20.968  17.677  1.00  0.00           H  
ATOM    814  N   GLU A  57      28.845 -22.641  21.126  1.00  0.47           N  
ATOM    815  CA  GLU A  57      28.292 -23.931  21.616  1.00  0.47           C  
ATOM    816  C   GLU A  57      26.785 -23.992  21.507  1.00  0.47           C  
ATOM    817  O   GLU A  57      26.165 -22.907  21.555  1.00  0.47           O  
ATOM    818  CB  GLU A  57      28.793 -24.188  23.050  1.00  0.47           C  
ATOM    819  CG  GLU A  57      30.339 -24.285  23.282  1.00  0.47           C  
ATOM    820  CD  GLU A  57      30.745 -24.984  24.609  1.00  0.47           C  
ATOM    821  OE1 GLU A  57      30.618 -24.267  25.617  1.00  0.47           O  
ATOM    822  OE2 GLU A  57      31.141 -26.180  24.564  1.00  0.47           O1-
ATOM    823  H   GLU A  57      28.280 -21.844  21.384  1.00  0.00           H  
ATOM    824  HA  GLU A  57      28.689 -24.742  21.003  1.00  0.00           H  
ATOM    825  HB3 GLU A  57      28.215 -25.064  23.343  1.00  0.00           H  
ATOM    826  HB2 GLU A  57      28.395 -23.356  23.633  1.00  0.00           H  
ATOM    827  HG3 GLU A  57      30.737 -23.275  23.189  1.00  0.00           H  
ATOM    828  HG2 GLU A  57      30.770 -24.845  22.451  1.00  0.00           H  
ATOM    829  N   LEU A  58      26.216 -25.196  21.453  1.00  0.49           N  
ATOM    830  CA  LEU A  58      24.820 -25.656  21.450  1.00  0.49           C  
ATOM    831  C   LEU A  58      24.033 -25.061  20.243  1.00  0.49           C  
ATOM    832  O   LEU A  58      23.118 -24.250  20.467  1.00  0.49           O  
ATOM    833  CB  LEU A  58      24.226 -25.239  22.844  1.00  0.49           C  
ATOM    834  CG  LEU A  58      24.916 -25.812  24.071  1.00  0.49           C  
ATOM    835  CD1 LEU A  58      24.103 -25.268  25.268  1.00  0.49           C  
ATOM    836  CD2 LEU A  58      24.946 -27.350  24.043  1.00  0.49           C  
ATOM    837  H   LEU A  58      26.851 -25.956  21.251  1.00  0.00           H  
ATOM    838  HA  LEU A  58      24.879 -26.743  21.384  1.00  0.00           H  
ATOM    839  HB3 LEU A  58      23.158 -25.418  22.964  1.00  0.00           H  
ATOM    840  HB2 LEU A  58      24.163 -24.151  22.875  1.00  0.00           H  
ATOM    841  HG  LEU A  58      25.865 -25.286  24.169  1.00  0.00           H  
ATOM    842 HD11 LEU A  58      24.695 -25.318  26.182  1.00  0.00           H  
ATOM    843 HD12 LEU A  58      23.764 -24.232  25.218  1.00  0.00           H  
ATOM    844 HD13 LEU A  58      23.216 -25.854  25.506  1.00  0.00           H  
ATOM    845 HD21 LEU A  58      25.942 -27.728  23.807  1.00  0.00           H  
ATOM    846 HD22 LEU A  58      24.788 -27.673  25.072  1.00  0.00           H  
ATOM    847 HD23 LEU A  58      24.222 -27.765  23.342  1.00  0.00           H  
ATOM    848  N   LEU A  59      24.578 -25.392  19.080  1.00  0.43           N  
ATOM    849  CA  LEU A  59      24.131 -24.863  17.807  1.00  0.43           C  
ATOM    850  C   LEU A  59      23.264 -25.934  17.131  1.00  0.43           C  
ATOM    851  O   LEU A  59      23.650 -27.073  16.839  1.00  0.43           O  
ATOM    852  CB  LEU A  59      25.381 -24.631  16.950  1.00  0.43           C  
ATOM    853  CG  LEU A  59      26.367 -23.641  17.480  1.00  0.43           C  
ATOM    854  CD1 LEU A  59      27.470 -23.423  16.357  1.00  0.43           C  
ATOM    855  CD2 LEU A  59      25.695 -22.242  17.890  1.00  0.43           C  
ATOM    856  H   LEU A  59      25.267 -26.130  19.071  1.00  0.00           H  
ATOM    857  HA  LEU A  59      23.587 -23.919  17.857  1.00  0.00           H  
ATOM    858  HB3 LEU A  59      24.971 -24.285  16.001  1.00  0.00           H  
ATOM    859  HB2 LEU A  59      25.846 -25.540  16.567  1.00  0.00           H  
ATOM    860  HG  LEU A  59      26.949 -24.103  18.277  1.00  0.00           H  
ATOM    861 HD11 LEU A  59      28.503 -23.536  16.687  1.00  0.00           H  
ATOM    862 HD12 LEU A  59      27.282 -24.150  15.568  1.00  0.00           H  
ATOM    863 HD13 LEU A  59      27.281 -22.457  15.889  1.00  0.00           H  
ATOM    864 HD21 LEU A  59      26.261 -21.320  17.756  1.00  0.00           H  
ATOM    865 HD22 LEU A  59      24.679 -22.123  17.514  1.00  0.00           H  
ATOM    866 HD23 LEU A  59      25.493 -22.381  18.952  1.00  0.00           H  
ATOM    867  N   ILE A  60      21.969 -25.622  16.810  1.00  0.40           N  
ATOM    868  CA  ILE A  60      21.096 -26.474  16.045  1.00  0.40           C  
ATOM    869  C   ILE A  60      21.658 -26.687  14.604  1.00  0.40           C  
ATOM    870  O   ILE A  60      22.051 -25.732  13.946  1.00  0.40           O  
ATOM    871  CB  ILE A  60      19.700 -25.921  16.071  1.00  0.40           C  
ATOM    872  CG1 ILE A  60      19.078 -26.114  17.467  1.00  0.40           C  
ATOM    873  CG2 ILE A  60      18.820 -26.467  14.933  1.00  0.40           C  
ATOM    874  CD1 ILE A  60      18.021 -25.153  17.853  1.00  0.40           C  
ATOM    875  H   ILE A  60      21.541 -24.816  17.246  1.00  0.00           H  
ATOM    876  HA  ILE A  60      21.045 -27.416  16.590  1.00  0.00           H  
ATOM    877  HB  ILE A  60      19.797 -24.850  15.892  1.00  0.00           H  
ATOM    878 HG13 ILE A  60      19.801 -26.119  18.283  1.00  0.00           H  
ATOM    879 HG12 ILE A  60      18.674 -27.110  17.647  1.00  0.00           H  
ATOM    880 HG21 ILE A  60      19.268 -26.270  13.960  1.00  0.00           H  
ATOM    881 HG22 ILE A  60      18.637 -27.534  15.064  1.00  0.00           H  
ATOM    882 HG23 ILE A  60      17.811 -26.054  14.921  1.00  0.00           H  
ATOM    883 HD11 ILE A  60      18.397 -24.194  18.209  1.00  0.00           H  
ATOM    884 HD12 ILE A  60      17.332 -24.981  17.026  1.00  0.00           H  
ATOM    885 HD13 ILE A  60      17.461 -25.510  18.717  1.00  0.00           H  
ATOM    886  N   SER A  61      21.524 -27.907  14.058  1.00  0.44           N  
ATOM    887  CA  SER A  61      21.689 -28.312  12.637  1.00  0.44           C  
ATOM    888  C   SER A  61      20.871 -29.590  12.351  1.00  0.44           C  
ATOM    889  O   SER A  61      20.253 -29.688  11.296  1.00  0.44           O  
ATOM    890  CB  SER A  61      23.109 -28.374  12.067  1.00  0.44           C  
ATOM    891  OG  SER A  61      23.943 -29.361  12.635  1.00  0.44           O  
ATOM    892  H   SER A  61      21.113 -28.586  14.682  1.00  0.00           H  
ATOM    893  HA  SER A  61      21.113 -27.516  12.165  1.00  0.00           H  
ATOM    894  HB3 SER A  61      23.529 -27.379  12.212  1.00  0.00           H  
ATOM    895  HB2 SER A  61      23.092 -28.492  10.983  1.00  0.00           H  
ATOM    896  HG  SER A  61      24.246 -29.130  13.516  1.00  0.00           H  
ATOM    897  N   LYS A  62      20.696 -30.527  13.374  1.00  0.41           N  
ATOM    898  CA  LYS A  62      19.825 -31.645  13.369  1.00  0.41           C  
ATOM    899  C   LYS A  62      18.482 -31.219  13.715  1.00  0.41           C  
ATOM    900  O   LYS A  62      17.606 -31.723  12.973  1.00  0.41           O  
ATOM    901  CB  LYS A  62      20.333 -32.582  14.480  1.00  0.41           C  
ATOM    902  CG  LYS A  62      19.408 -33.826  14.920  1.00  0.41           C  
ATOM    903  CD  LYS A  62      19.220 -34.716  13.705  1.00  0.41           C  
ATOM    904  CE  LYS A  62      20.589 -35.364  13.295  1.00  0.41           C  
ATOM    905  NZ  LYS A  62      20.424 -36.748  12.742  1.00  0.41           N1+
ATOM    906  H   LYS A  62      21.109 -30.362  14.281  1.00  0.00           H  
ATOM    907  HA  LYS A  62      19.938 -32.152  12.410  1.00  0.00           H  
ATOM    908  HB3 LYS A  62      20.390 -32.015  15.410  1.00  0.00           H  
ATOM    909  HB2 LYS A  62      21.386 -32.846  14.379  1.00  0.00           H  
ATOM    910  HG3 LYS A  62      18.433 -33.445  15.225  1.00  0.00           H  
ATOM    911  HG2 LYS A  62      19.801 -34.442  15.729  1.00  0.00           H  
ATOM    912  HD3 LYS A  62      18.799 -34.261  12.808  1.00  0.00           H  
ATOM    913  HD2 LYS A  62      18.648 -35.569  14.068  1.00  0.00           H  
ATOM    914  HE3 LYS A  62      21.278 -35.376  14.140  1.00  0.00           H  
ATOM    915  HE2 LYS A  62      21.150 -34.932  12.467  1.00  0.00           H  
ATOM    916  HZ1 LYS A  62      19.790 -36.789  11.957  1.00  0.00           H  
ATOM    917  HZ2 LYS A  62      21.299 -37.199  12.511  1.00  0.00           H  
ATOM    918  HZ3 LYS A  62      19.979 -37.223  13.514  1.00  0.00           H  
ATOM    919  N   GLU A  63      18.209 -30.420  14.755  1.00  0.65           N  
ATOM    920  CA  GLU A  63      16.860 -30.041  15.205  1.00  0.65           C  
ATOM    921  C   GLU A  63      16.217 -29.079  14.178  1.00  0.65           C  
ATOM    922  O   GLU A  63      16.892 -28.369  13.437  1.00  0.65           O  
ATOM    923  CB  GLU A  63      16.873 -29.516  16.612  1.00  0.65           C  
ATOM    924  CG  GLU A  63      17.655 -30.522  17.537  1.00  0.65           C  
ATOM    925  CD  GLU A  63      17.702 -30.055  18.931  1.00  0.65           C  
ATOM    926  OE1 GLU A  63      16.583 -30.028  19.503  1.00  0.65           O  
ATOM    927  OE2 GLU A  63      18.798 -29.804  19.474  1.00  0.65           O1-
ATOM    928  H   GLU A  63      18.882 -30.220  15.481  1.00  0.00           H  
ATOM    929  HA  GLU A  63      16.197 -30.904  15.152  1.00  0.00           H  
ATOM    930  HB3 GLU A  63      15.820 -29.366  16.852  1.00  0.00           H  
ATOM    931  HB2 GLU A  63      17.436 -28.583  16.589  1.00  0.00           H  
ATOM    932  HG3 GLU A  63      18.666 -30.588  17.134  1.00  0.00           H  
ATOM    933  HG2 GLU A  63      17.203 -31.514  17.573  1.00  0.00           H  
ATOM    934  N   SER A  64      14.870 -28.887  14.244  1.00  0.77           N  
ATOM    935  CA  SER A  64      14.121 -27.909  13.456  1.00  0.77           C  
ATOM    936  C   SER A  64      13.818 -26.664  14.317  1.00  0.77           C  
ATOM    937  O   SER A  64      14.047 -26.743  15.474  1.00  0.77           O  
ATOM    938  CB  SER A  64      12.946 -28.665  12.878  1.00  0.77           C  
ATOM    939  OG  SER A  64      12.003 -29.188  13.786  1.00  0.77           O  
ATOM    940  H   SER A  64      14.347 -29.471  14.879  1.00  0.00           H  
ATOM    941  HA  SER A  64      14.730 -27.536  12.633  1.00  0.00           H  
ATOM    942  HB3 SER A  64      13.144 -29.423  12.119  1.00  0.00           H  
ATOM    943  HB2 SER A  64      12.273 -27.943  12.416  1.00  0.00           H  
ATOM    944  HG  SER A  64      12.427 -29.974  14.139  1.00  0.00           H  
ATOM    945  N   TRP A  65      13.396 -25.552  13.742  1.00  0.75           N  
ATOM    946  CA  TRP A  65      12.996 -24.335  14.442  1.00  0.75           C  
ATOM    947  C   TRP A  65      11.747 -23.812  13.763  1.00  0.75           C  
ATOM    948  O   TRP A  65      11.491 -24.207  12.623  1.00  0.75           O  
ATOM    949  CB  TRP A  65      14.105 -23.327  14.289  1.00  0.75           C  
ATOM    950  CG  TRP A  65      14.543 -22.977  12.870  1.00  0.75           C  
ATOM    951  CD1 TRP A  65      14.133 -21.861  12.192  1.00  0.75           C  
ATOM    952  CD2 TRP A  65      15.616 -23.569  12.125  1.00  0.75           C  
ATOM    953  NE1 TRP A  65      14.869 -21.757  11.059  1.00  0.75           N  
ATOM    954  CE2 TRP A  65      15.906 -22.727  11.005  1.00  0.75           C  
ATOM    955  CE3 TRP A  65      16.541 -24.663  12.319  1.00  0.75           C  
ATOM    956  CZ2 TRP A  65      16.981 -22.954  10.129  1.00  0.75           C  
ATOM    957  CZ3 TRP A  65      17.545 -24.955  11.342  1.00  0.75           C  
ATOM    958  CH2 TRP A  65      17.791 -24.101  10.248  1.00  0.75           C  
ATOM    959  H   TRP A  65      13.212 -25.538  12.750  1.00  0.00           H  
ATOM    960  HA  TRP A  65      12.868 -24.490  15.513  1.00  0.00           H  
ATOM    961  HB3 TRP A  65      14.976 -23.813  14.730  1.00  0.00           H  
ATOM    962  HB2 TRP A  65      13.943 -22.427  14.884  1.00  0.00           H  
ATOM    963  HD1 TRP A  65      13.341 -21.175  12.456  1.00  0.00           H  
ATOM    964  HE1 TRP A  65      14.742 -20.939  10.481  1.00  0.00           H  
ATOM    965  HE3 TRP A  65      16.343 -25.363  13.117  1.00  0.00           H  
ATOM    966  HZ2 TRP A  65      17.126 -22.243   9.330  1.00  0.00           H  
ATOM    967  HZ3 TRP A  65      18.140 -25.825  11.577  1.00  0.00           H  
ATOM    968  HH2 TRP A  65      18.496 -24.436   9.501  1.00  0.00           H  
ATOM    969  N   SER A  66      10.996 -23.073  14.607  1.00  0.77           N  
ATOM    970  CA  SER A  66       9.848 -22.307  14.071  1.00  0.77           C  
ATOM    971  C   SER A  66      10.345 -20.943  13.612  1.00  0.77           C  
ATOM    972  O   SER A  66       9.838 -20.328  12.646  1.00  0.77           O  
ATOM    973  CB  SER A  66       8.761 -22.300  15.061  1.00  0.77           C  
ATOM    974  OG  SER A  66       9.315 -22.052  16.391  1.00  0.77           O  
ATOM    975  H   SER A  66      11.111 -23.096  15.610  1.00  0.00           H  
ATOM    976  HA  SER A  66       9.483 -22.720  13.130  1.00  0.00           H  
ATOM    977  HB3 SER A  66       8.186 -23.226  15.049  1.00  0.00           H  
ATOM    978  HB2 SER A  66       8.098 -21.444  14.932  1.00  0.00           H  
ATOM    979  HG  SER A  66       8.823 -22.594  17.011  1.00  0.00           H  
ATOM    980  N   TYR A  67      11.301 -20.462  14.416  1.00  0.81           N  
ATOM    981  CA  TYR A  67      11.991 -19.140  14.241  1.00  0.81           C  
ATOM    982  C   TYR A  67      13.344 -19.066  14.858  1.00  0.81           C  
ATOM    983  O   TYR A  67      13.661 -19.828  15.775  1.00  0.81           O  
ATOM    984  CB  TYR A  67      11.046 -17.954  14.679  1.00  0.81           C  
ATOM    985  CG  TYR A  67      10.703 -17.816  16.188  1.00  0.81           C  
ATOM    986  CD1 TYR A  67       9.761 -18.647  16.851  1.00  0.81           C  
ATOM    987  CD2 TYR A  67      11.488 -16.932  17.001  1.00  0.81           C  
ATOM    988  CE1 TYR A  67       9.631 -18.619  18.272  1.00  0.81           C  
ATOM    989  CE2 TYR A  67      11.281 -16.840  18.370  1.00  0.81           C  
ATOM    990  CZ  TYR A  67      10.324 -17.648  19.016  1.00  0.81           C  
ATOM    991  OH  TYR A  67      10.179 -17.569  20.354  1.00  0.81           O  
ATOM    992  H   TYR A  67      11.630 -20.932  15.247  1.00  0.00           H  
ATOM    993  HA  TYR A  67      12.218 -18.919  13.198  1.00  0.00           H  
ATOM    994  HB3 TYR A  67      10.109 -18.247  14.204  1.00  0.00           H  
ATOM    995  HB2 TYR A  67      11.355 -17.033  14.184  1.00  0.00           H  
ATOM    996  HD1 TYR A  67       9.159 -19.361  16.307  1.00  0.00           H  
ATOM    997  HD2 TYR A  67      12.227 -16.233  16.638  1.00  0.00           H  
ATOM    998  HE1 TYR A  67       8.997 -19.295  18.825  1.00  0.00           H  
ATOM    999  HE2 TYR A  67      11.724 -16.067  18.979  1.00  0.00           H  
ATOM   1000  HH  TYR A  67       9.518 -18.143  20.748  1.00  0.00           H  
ATOM   1001  N   ILE A  68      14.192 -18.143  14.366  1.00  0.82           N  
ATOM   1002  CA  ILE A  68      15.559 -18.014  14.887  1.00  0.82           C  
ATOM   1003  C   ILE A  68      15.512 -16.828  15.922  1.00  0.82           C  
ATOM   1004  O   ILE A  68      14.672 -15.941  15.771  1.00  0.82           O  
ATOM   1005  CB  ILE A  68      16.534 -17.734  13.691  1.00  0.82           C  
ATOM   1006  CG1 ILE A  68      16.609 -19.019  12.749  1.00  0.82           C  
ATOM   1007  CG2 ILE A  68      17.977 -17.330  14.139  1.00  0.82           C  
ATOM   1008  CD1 ILE A  68      17.666 -19.009  11.627  1.00  0.82           C  
ATOM   1009  H   ILE A  68      13.943 -17.571  13.572  1.00  0.00           H  
ATOM   1010  HA  ILE A  68      15.892 -18.953  15.332  1.00  0.00           H  
ATOM   1011  HB  ILE A  68      16.143 -16.901  13.107  1.00  0.00           H  
ATOM   1012 HG13 ILE A  68      15.652 -19.140  12.240  1.00  0.00           H  
ATOM   1013 HG12 ILE A  68      16.788 -19.839  13.444  1.00  0.00           H  
ATOM   1014 HG21 ILE A  68      17.980 -16.401  14.710  1.00  0.00           H  
ATOM   1015 HG22 ILE A  68      18.350 -18.192  14.692  1.00  0.00           H  
ATOM   1016 HG23 ILE A  68      18.654 -17.096  13.318  1.00  0.00           H  
ATOM   1017 HD11 ILE A  68      17.647 -19.844  10.925  1.00  0.00           H  
ATOM   1018 HD12 ILE A  68      17.461 -18.134  11.010  1.00  0.00           H  
ATOM   1019 HD13 ILE A  68      18.736 -19.074  11.826  1.00  0.00           H  
ATOM   1020  N   VAL A  69      16.383 -16.888  16.995  1.00  0.84           N  
ATOM   1021  CA  VAL A  69      16.628 -15.790  17.854  1.00  0.84           C  
ATOM   1022  C   VAL A  69      18.159 -15.483  17.799  1.00  0.84           C  
ATOM   1023  O   VAL A  69      18.924 -16.411  18.055  1.00  0.84           O  
ATOM   1024  CB  VAL A  69      16.191 -15.946  19.369  1.00  0.84           C  
ATOM   1025  CG1 VAL A  69      16.330 -14.678  20.221  1.00  0.84           C  
ATOM   1026  CG2 VAL A  69      14.824 -16.460  19.553  1.00  0.84           C  
ATOM   1027  H   VAL A  69      17.116 -17.578  17.084  1.00  0.00           H  
ATOM   1028  HA  VAL A  69      16.036 -14.912  17.597  1.00  0.00           H  
ATOM   1029  HB  VAL A  69      16.800 -16.657  19.928  1.00  0.00           H  
ATOM   1030 HG11 VAL A  69      15.716 -14.818  21.110  1.00  0.00           H  
ATOM   1031 HG12 VAL A  69      17.332 -14.495  20.611  1.00  0.00           H  
ATOM   1032 HG13 VAL A  69      16.015 -13.745  19.754  1.00  0.00           H  
ATOM   1033 HG21 VAL A  69      14.738 -17.455  19.116  1.00  0.00           H  
ATOM   1034 HG22 VAL A  69      14.535 -16.613  20.592  1.00  0.00           H  
ATOM   1035 HG23 VAL A  69      14.119 -15.724  19.165  1.00  0.00           H  
ATOM   1036  N   GLU A  70      18.497 -14.270  17.444  1.00  0.80           N  
ATOM   1037  CA  GLU A  70      19.834 -13.757  17.531  1.00  0.80           C  
ATOM   1038  C   GLU A  70      19.703 -12.694  18.657  1.00  0.80           C  
ATOM   1039  O   GLU A  70      18.583 -12.201  18.988  1.00  0.80           O  
ATOM   1040  CB  GLU A  70      20.158 -13.115  16.149  1.00  0.80           C  
ATOM   1041  CG  GLU A  70      21.624 -12.753  16.046  1.00  0.80           C  
ATOM   1042  CD  GLU A  70      21.970 -12.258  14.602  1.00  0.80           C  
ATOM   1043  OE1 GLU A  70      23.154 -12.438  14.216  1.00  0.80           O  
ATOM   1044  OE2 GLU A  70      21.228 -11.600  13.879  1.00  0.80           O1-
ATOM   1045  H   GLU A  70      17.773 -13.565  17.422  1.00  0.00           H  
ATOM   1046  HA  GLU A  70      20.620 -14.491  17.710  1.00  0.00           H  
ATOM   1047  HB3 GLU A  70      19.541 -12.241  15.940  1.00  0.00           H  
ATOM   1048  HB2 GLU A  70      20.004 -13.868  15.375  1.00  0.00           H  
ATOM   1049  HG3 GLU A  70      22.217 -13.621  16.335  1.00  0.00           H  
ATOM   1050  HG2 GLU A  70      21.873 -11.912  16.693  1.00  0.00           H  
ATOM   1051  N   LYS A  71      20.810 -12.272  19.261  1.00  0.77           N  
ATOM   1052  CA  LYS A  71      20.772 -11.036  20.145  1.00  0.77           C  
ATOM   1053  C   LYS A  71      20.634  -9.753  19.303  1.00  0.77           C  
ATOM   1054  O   LYS A  71      20.882  -9.855  18.073  1.00  0.77           O  
ATOM   1055  CB  LYS A  71      22.138 -11.002  20.868  1.00  0.77           C  
ATOM   1056  CG  LYS A  71      22.294 -12.102  21.828  1.00  0.77           C  
ATOM   1057  CD  LYS A  71      23.473 -11.963  22.853  1.00  0.77           C  
ATOM   1058  CE  LYS A  71      23.014 -12.367  24.297  1.00  0.77           C  
ATOM   1059  NZ  LYS A  71      24.151 -12.355  25.239  1.00  0.77           N1+
ATOM   1060  H   LYS A  71      21.740 -12.564  18.996  1.00  0.00           H  
ATOM   1061  HA  LYS A  71      19.969 -11.230  20.856  1.00  0.00           H  
ATOM   1062  HB3 LYS A  71      22.125 -10.046  21.394  1.00  0.00           H  
ATOM   1063  HB2 LYS A  71      22.972 -10.991  20.167  1.00  0.00           H  
ATOM   1064  HG3 LYS A  71      22.145 -13.064  21.338  1.00  0.00           H  
ATOM   1065  HG2 LYS A  71      21.399 -12.049  22.448  1.00  0.00           H  
ATOM   1066  HD3 LYS A  71      23.905 -10.963  22.839  1.00  0.00           H  
ATOM   1067  HD2 LYS A  71      24.356 -12.526  22.548  1.00  0.00           H  
ATOM   1068  HE3 LYS A  71      22.638 -13.390  24.298  1.00  0.00           H  
ATOM   1069  HE2 LYS A  71      22.335 -11.611  24.694  1.00  0.00           H  
ATOM   1070  HZ1 LYS A  71      24.853 -13.078  25.158  1.00  0.00           H  
ATOM   1071  HZ2 LYS A  71      24.681 -11.510  25.085  1.00  0.00           H  
ATOM   1072  HZ3 LYS A  71      23.868 -12.361  26.208  1.00  0.00           H  
ATOM   1073  N   PRO A  72      20.422  -8.570  19.949  1.00  0.77           N  
ATOM   1074  CA  PRO A  72      20.644  -7.253  19.387  1.00  0.77           C  
ATOM   1075  C   PRO A  72      22.082  -7.108  18.805  1.00  0.77           C  
ATOM   1076  O   PRO A  72      22.257  -6.873  17.577  1.00  0.77           O  
ATOM   1077  CB  PRO A  72      20.295  -6.355  20.609  1.00  0.77           C  
ATOM   1078  CG  PRO A  72      19.350  -7.201  21.459  1.00  0.77           C  
ATOM   1079  CD  PRO A  72      19.872  -8.561  21.307  1.00  0.77           C  
ATOM   1080  HA  PRO A  72      19.908  -6.939  18.647  1.00  0.00           H  
ATOM   1081  HB3 PRO A  72      19.893  -5.353  20.454  1.00  0.00           H  
ATOM   1082  HB2 PRO A  72      21.190  -6.262  21.225  1.00  0.00           H  
ATOM   1083  HG3 PRO A  72      18.300  -7.212  21.166  1.00  0.00           H  
ATOM   1084  HG2 PRO A  72      19.391  -7.086  22.542  1.00  0.00           H  
ATOM   1085  HD2 PRO A  72      20.668  -8.780  22.019  1.00  0.00           H  
ATOM   1086  HD3 PRO A  72      19.042  -9.261  21.395  1.00  0.00           H  
ATOM   1087  N   ASN A  73      23.070  -7.435  19.674  1.00  0.70           N  
ATOM   1088  CA  ASN A  73      24.460  -7.515  19.276  1.00  0.70           C  
ATOM   1089  C   ASN A  73      25.000  -8.950  19.632  1.00  0.70           C  
ATOM   1090  O   ASN A  73      25.166  -9.209  20.816  1.00  0.70           O  
ATOM   1091  CB  ASN A  73      25.315  -6.481  20.140  1.00  0.70           C  
ATOM   1092  CG  ASN A  73      25.248  -5.005  19.654  1.00  0.70           C  
ATOM   1093  OD1 ASN A  73      24.474  -4.174  20.162  1.00  0.70           O  
ATOM   1094  ND2 ASN A  73      25.999  -4.682  18.585  1.00  0.70           N  
ATOM   1095  H   ASN A  73      22.810  -7.760  20.593  1.00  0.00           H  
ATOM   1096  HA  ASN A  73      24.619  -7.190  18.249  1.00  0.00           H  
ATOM   1097  HB3 ASN A  73      26.365  -6.750  20.013  1.00  0.00           H  
ATOM   1098  HB2 ASN A  73      25.017  -6.584  21.183  1.00  0.00           H  
ATOM   1099 HD22 ASN A  73      25.806  -3.867  18.022  1.00  0.00           H  
ATOM   1100 HD21 ASN A  73      26.479  -5.471  18.174  1.00  0.00           H  
ATOM   1101  N   PRO A  74      25.234  -9.867  18.669  1.00  0.72           N  
ATOM   1102  CA  PRO A  74      26.039 -11.083  18.936  1.00  0.72           C  
ATOM   1103  C   PRO A  74      27.461 -10.775  19.303  1.00  0.72           C  
ATOM   1104  O   PRO A  74      28.155 -10.039  18.469  1.00  0.72           O  
ATOM   1105  CB  PRO A  74      25.852 -11.903  17.608  1.00  0.72           C  
ATOM   1106  CG  PRO A  74      25.565 -10.877  16.540  1.00  0.72           C  
ATOM   1107  CD  PRO A  74      24.751  -9.787  17.313  1.00  0.72           C  
ATOM   1108  HA  PRO A  74      25.547 -11.722  19.667  1.00  0.00           H  
ATOM   1109  HB3 PRO A  74      24.991 -12.551  17.767  1.00  0.00           H  
ATOM   1110  HB2 PRO A  74      26.771 -12.459  17.417  1.00  0.00           H  
ATOM   1111  HG3 PRO A  74      25.135 -11.297  15.630  1.00  0.00           H  
ATOM   1112  HG2 PRO A  74      26.518 -10.454  16.224  1.00  0.00           H  
ATOM   1113  HD2 PRO A  74      24.927  -8.792  16.905  1.00  0.00           H  
ATOM   1114  HD3 PRO A  74      23.669  -9.852  17.434  1.00  0.00           H  
ATOM   1115  N   GLU A  75      27.986 -11.345  20.413  1.00  0.66           N  
ATOM   1116  CA  GLU A  75      29.307 -10.961  20.956  1.00  0.66           C  
ATOM   1117  C   GLU A  75      30.424 -11.843  20.261  1.00  0.66           C  
ATOM   1118  O   GLU A  75      31.660 -11.686  20.548  1.00  0.66           O  
ATOM   1119  CB  GLU A  75      29.313 -11.173  22.484  1.00  0.66           C  
ATOM   1120  CG  GLU A  75      28.275 -10.237  23.306  1.00  0.66           C  
ATOM   1121  CD  GLU A  75      28.803  -9.535  24.594  1.00  0.66           C  
ATOM   1122  OE1 GLU A  75      29.932  -8.944  24.532  1.00  0.66           O  
ATOM   1123  OE2 GLU A  75      28.064  -9.331  25.560  1.00  0.66           O1-
ATOM   1124  H   GLU A  75      27.515 -12.030  20.985  1.00  0.00           H  
ATOM   1125  HA  GLU A  75      29.519  -9.912  20.746  1.00  0.00           H  
ATOM   1126  HB3 GLU A  75      30.308 -10.897  22.831  1.00  0.00           H  
ATOM   1127  HB2 GLU A  75      29.186 -12.222  22.752  1.00  0.00           H  
ATOM   1128  HG3 GLU A  75      27.449 -10.913  23.524  1.00  0.00           H  
ATOM   1129  HG2 GLU A  75      27.886  -9.461  22.646  1.00  0.00           H  
ATOM   1130  N   ASN A  76      30.055 -12.834  19.461  1.00  0.77           N  
ATOM   1131  CA  ASN A  76      30.919 -13.786  18.664  1.00  0.77           C  
ATOM   1132  C   ASN A  76      30.485 -13.590  17.220  1.00  0.77           C  
ATOM   1133  O   ASN A  76      29.484 -12.936  16.981  1.00  0.77           O  
ATOM   1134  CB  ASN A  76      30.747 -15.220  19.160  1.00  0.77           C  
ATOM   1135  CG  ASN A  76      31.286 -15.726  20.479  1.00  0.77           C  
ATOM   1136  OD1 ASN A  76      30.758 -15.663  21.544  1.00  0.77           O  
ATOM   1137  ND2 ASN A  76      32.407 -16.342  20.336  1.00  0.77           N  
ATOM   1138  H   ASN A  76      29.079 -13.029  19.290  1.00  0.00           H  
ATOM   1139  HA  ASN A  76      31.949 -13.442  18.757  1.00  0.00           H  
ATOM   1140  HB3 ASN A  76      31.211 -15.901  18.445  1.00  0.00           H  
ATOM   1141  HB2 ASN A  76      29.709 -15.538  19.067  1.00  0.00           H  
ATOM   1142 HD22 ASN A  76      32.814 -16.830  21.121  1.00  0.00           H  
ATOM   1143 HD21 ASN A  76      32.790 -16.337  19.402  1.00  0.00           H  
ATOM   1144  N   GLY A  77      31.266 -14.127  16.276  1.00  0.85           N  
ATOM   1145  CA  GLY A  77      31.173 -13.778  14.860  1.00  0.85           C  
ATOM   1146  C   GLY A  77      32.148 -14.589  14.065  1.00  0.85           C  
ATOM   1147  O   GLY A  77      32.287 -15.738  14.453  1.00  0.85           O  
ATOM   1148  H   GLY A  77      31.870 -14.909  16.492  1.00  0.00           H  
ATOM   1149  HA3 GLY A  77      31.481 -12.743  14.715  1.00  0.00           H  
ATOM   1150  HA2 GLY A  77      30.151 -13.929  14.513  1.00  0.00           H  
ATOM   1151  N   THR A  78      32.815 -13.942  13.059  1.00  0.86           N  
ATOM   1152  CA  THR A  78      33.918 -14.595  12.339  1.00  0.86           C  
ATOM   1153  C   THR A  78      35.122 -14.633  13.335  1.00  0.86           C  
ATOM   1154  O   THR A  78      35.276 -13.741  14.164  1.00  0.86           O  
ATOM   1155  CB  THR A  78      34.402 -13.722  11.129  1.00  0.86           C  
ATOM   1156  OG1 THR A  78      34.197 -12.329  11.361  1.00  0.86           O  
ATOM   1157  CG2 THR A  78      33.621 -14.166   9.832  1.00  0.86           C  
ATOM   1158  H   THR A  78      32.735 -12.944  12.922  1.00  0.00           H  
ATOM   1159  HA  THR A  78      33.473 -15.550  12.058  1.00  0.00           H  
ATOM   1160  HB  THR A  78      35.490 -13.784  11.087  1.00  0.00           H  
ATOM   1161  HG1 THR A  78      34.830 -12.007  12.008  1.00  0.00           H  
ATOM   1162 HG21 THR A  78      32.548 -14.045   9.981  1.00  0.00           H  
ATOM   1163 HG22 THR A  78      34.032 -13.552   9.032  1.00  0.00           H  
ATOM   1164 HG23 THR A  78      33.869 -15.186   9.534  1.00  0.00           H  
ATOM   1165  N   CYS A  79      36.019 -15.681  13.239  1.00  0.88           N  
ATOM   1166  CA  CYS A  79      37.195 -15.843  14.114  1.00  0.88           C  
ATOM   1167  C   CYS A  79      38.487 -15.787  13.324  1.00  0.88           C  
ATOM   1168  O   CYS A  79      39.539 -15.982  13.950  1.00  0.88           O  
ATOM   1169  CB  CYS A  79      36.995 -17.052  14.992  1.00  0.88           C  
ATOM   1170  SG  CYS A  79      36.625 -18.675  14.229  1.00  0.88           S  
ATOM   1171  H   CYS A  79      35.885 -16.367  12.510  1.00  0.00           H  
ATOM   1172  HA  CYS A  79      37.334 -14.996  14.786  1.00  0.00           H  
ATOM   1173  HB3 CYS A  79      36.245 -16.802  15.742  1.00  0.00           H  
ATOM   1174  HB2 CYS A  79      37.888 -17.254  15.584  1.00  0.00           H  
ATOM   1175  N   TYR A  80      38.434 -15.430  12.063  1.00  0.88           N  
ATOM   1176  CA  TYR A  80      39.485 -14.816  11.255  1.00  0.88           C  
ATOM   1177  C   TYR A  80      38.768 -13.808  10.376  1.00  0.88           C  
ATOM   1178  O   TYR A  80      37.707 -14.160   9.928  1.00  0.88           O  
ATOM   1179  CB  TYR A  80      40.179 -16.039  10.490  1.00  0.88           C  
ATOM   1180  CG  TYR A  80      41.469 -15.612   9.814  1.00  0.88           C  
ATOM   1181  CD1 TYR A  80      42.751 -15.872  10.415  1.00  0.88           C  
ATOM   1182  CD2 TYR A  80      41.315 -15.003   8.585  1.00  0.88           C  
ATOM   1183  CE1 TYR A  80      43.899 -15.603   9.684  1.00  0.88           C  
ATOM   1184  CE2 TYR A  80      42.514 -14.727   7.907  1.00  0.88           C  
ATOM   1185  CZ  TYR A  80      43.800 -15.059   8.406  1.00  0.88           C  
ATOM   1186  OH  TYR A  80      44.834 -15.051   7.528  1.00  0.88           O  
ATOM   1187  H   TYR A  80      37.543 -15.164  11.667  1.00  0.00           H  
ATOM   1188  HA  TYR A  80      40.156 -14.399  12.006  1.00  0.00           H  
ATOM   1189  HB3 TYR A  80      39.535 -16.416   9.696  1.00  0.00           H  
ATOM   1190  HB2 TYR A  80      40.342 -16.814  11.239  1.00  0.00           H  
ATOM   1191  HD1 TYR A  80      43.022 -16.320  11.359  1.00  0.00           H  
ATOM   1192  HD2 TYR A  80      40.351 -14.764   8.160  1.00  0.00           H  
ATOM   1193  HE1 TYR A  80      44.844 -15.825  10.159  1.00  0.00           H  
ATOM   1194  HE2 TYR A  80      42.357 -14.355   6.905  1.00  0.00           H  
ATOM   1195  HH  TYR A  80      45.614 -15.528   7.822  1.00  0.00           H  
ATOM   1196  N   PRO A  81      39.320 -12.601  10.235  1.00  0.87           N  
ATOM   1197  CA  PRO A  81      38.490 -11.511   9.681  1.00  0.87           C  
ATOM   1198  C   PRO A  81      37.919 -11.619   8.232  1.00  0.87           C  
ATOM   1199  O   PRO A  81      38.531 -12.199   7.341  1.00  0.87           O  
ATOM   1200  CB  PRO A  81      39.356 -10.309   9.882  1.00  0.87           C  
ATOM   1201  CG  PRO A  81      40.774 -10.871   9.923  1.00  0.87           C  
ATOM   1202  CD  PRO A  81      40.607 -12.150  10.650  1.00  0.87           C  
ATOM   1203  HA  PRO A  81      37.627 -11.310  10.317  1.00  0.00           H  
ATOM   1204  HB3 PRO A  81      39.204  -9.917  10.888  1.00  0.00           H  
ATOM   1205  HB2 PRO A  81      39.286  -9.515   9.139  1.00  0.00           H  
ATOM   1206  HG3 PRO A  81      41.565 -10.262  10.360  1.00  0.00           H  
ATOM   1207  HG2 PRO A  81      40.998 -11.207   8.910  1.00  0.00           H  
ATOM   1208  HD2 PRO A  81      41.370 -12.898  10.429  1.00  0.00           H  
ATOM   1209  HD3 PRO A  81      40.601 -11.947  11.721  1.00  0.00           H  
ATOM   1210  N   GLY A  82      36.765 -10.912   8.030  1.00  0.89           N  
ATOM   1211  CA  GLY A  82      36.072 -10.900   6.759  1.00  0.89           C  
ATOM   1212  C   GLY A  82      34.545 -10.872   7.033  1.00  0.89           C  
ATOM   1213  O   GLY A  82      34.104 -10.622   8.172  1.00  0.89           O  
ATOM   1214  H   GLY A  82      36.332 -10.332   8.736  1.00  0.00           H  
ATOM   1215  HA3 GLY A  82      36.338 -11.795   6.195  1.00  0.00           H  
ATOM   1216  HA2 GLY A  82      36.388 -10.018   6.203  1.00  0.00           H  
ATOM   1217  N   HIS A  83      33.702 -10.937   5.998  1.00  0.83           N  
ATOM   1218  CA  HIS A  83      32.296 -10.959   6.244  1.00  0.83           C  
ATOM   1219  C   HIS A  83      31.690 -11.738   5.070  1.00  0.83           C  
ATOM   1220  O   HIS A  83      32.407 -11.877   4.082  1.00  0.83           O  
ATOM   1221  CB  HIS A  83      31.759  -9.513   6.382  1.00  0.83           C  
ATOM   1222  CG  HIS A  83      32.036  -8.443   5.386  1.00  0.83           C  
ATOM   1223  ND1 HIS A  83      31.419  -7.202   5.326  1.00  0.83           N  
ATOM   1224  CD2 HIS A  83      32.949  -8.351   4.396  1.00  0.83           C  
ATOM   1225  CE1 HIS A  83      31.994  -6.421   4.381  1.00  0.83           C  
ATOM   1226  NE2 HIS A  83      33.002  -7.100   3.815  1.00  0.83           N  
ATOM   1227  H   HIS A  83      33.971 -11.235   5.071  1.00  0.00           H  
ATOM   1228  HA  HIS A  83      32.041 -11.539   7.130  1.00  0.00           H  
ATOM   1229  HB3 HIS A  83      31.966  -9.123   7.379  1.00  0.00           H  
ATOM   1230  HB2 HIS A  83      30.672  -9.573   6.444  1.00  0.00           H  
ATOM   1231  HD1 HIS A  83      30.657  -6.875   5.904  1.00  0.00           H  
ATOM   1232  HD2 HIS A  83      33.651  -9.132   4.140  1.00  0.00           H  
ATOM   1233  HE1 HIS A  83      31.633  -5.420   4.197  1.00  0.00           H  
ATOM   1234  N   PHE A  84      30.373 -12.125   5.127  1.00  0.87           N  
ATOM   1235  CA  PHE A  84      29.668 -12.693   3.952  1.00  0.87           C  
ATOM   1236  C   PHE A  84      29.401 -11.605   2.905  1.00  0.87           C  
ATOM   1237  O   PHE A  84      28.867 -10.562   3.222  1.00  0.87           O  
ATOM   1238  CB  PHE A  84      28.366 -13.434   4.351  1.00  0.87           C  
ATOM   1239  CG  PHE A  84      28.597 -14.922   4.662  1.00  0.87           C  
ATOM   1240  CD1 PHE A  84      28.949 -15.863   3.677  1.00  0.87           C  
ATOM   1241  CD2 PHE A  84      28.741 -15.244   6.024  1.00  0.87           C  
ATOM   1242  CE1 PHE A  84      29.348 -17.176   4.051  1.00  0.87           C  
ATOM   1243  CE2 PHE A  84      29.273 -16.509   6.386  1.00  0.87           C  
ATOM   1244  CZ  PHE A  84      29.459 -17.436   5.407  1.00  0.87           C  
ATOM   1245  H   PHE A  84      29.851 -11.900   5.963  1.00  0.00           H  
ATOM   1246  HA  PHE A  84      30.351 -13.430   3.525  1.00  0.00           H  
ATOM   1247  HB3 PHE A  84      27.572 -13.203   3.641  1.00  0.00           H  
ATOM   1248  HB2 PHE A  84      27.995 -12.972   5.267  1.00  0.00           H  
ATOM   1249  HD1 PHE A  84      29.001 -15.699   2.611  1.00  0.00           H  
ATOM   1250  HD2 PHE A  84      28.664 -14.489   6.793  1.00  0.00           H  
ATOM   1251  HE1 PHE A  84      29.594 -17.907   3.295  1.00  0.00           H  
ATOM   1252  HE2 PHE A  84      29.488 -16.680   7.431  1.00  0.00           H  
ATOM   1253  HZ  PHE A  84      29.834 -18.427   5.618  1.00  0.00           H  
ATOM   1254  N   ALA A  85      29.836 -11.868   1.717  1.00  0.90           N  
ATOM   1255  CA  ALA A  85      29.319 -11.150   0.561  1.00  0.90           C  
ATOM   1256  C   ALA A  85      27.875 -11.575   0.260  1.00  0.90           C  
ATOM   1257  O   ALA A  85      27.665 -12.788  -0.072  1.00  0.90           O  
ATOM   1258  CB  ALA A  85      30.240 -11.497  -0.751  1.00  0.90           C  
ATOM   1259  H   ALA A  85      30.272 -12.751   1.490  1.00  0.00           H  
ATOM   1260  HA  ALA A  85      29.294 -10.074   0.733  1.00  0.00           H  
ATOM   1261  HB1 ALA A  85      31.291 -11.407  -0.476  1.00  0.00           H  
ATOM   1262  HB2 ALA A  85      30.182 -12.542  -1.059  1.00  0.00           H  
ATOM   1263  HB3 ALA A  85      29.872 -10.870  -1.563  1.00  0.00           H  
ATOM   1264  N   ASP A  86      26.929 -10.643   0.511  1.00  0.89           N  
ATOM   1265  CA  ASP A  86      25.494 -10.833   0.365  1.00  0.89           C  
ATOM   1266  C   ASP A  86      24.845 -11.561   1.579  1.00  0.89           C  
ATOM   1267  O   ASP A  86      24.299 -12.650   1.471  1.00  0.89           O  
ATOM   1268  CB  ASP A  86      24.900 -11.465  -0.977  1.00  0.89           C  
ATOM   1269  CG  ASP A  86      25.397 -11.027  -2.316  1.00  0.89           C  
ATOM   1270  OD1 ASP A  86      26.007  -9.939  -2.472  1.00  0.89           O  
ATOM   1271  OD2 ASP A  86      25.172 -11.777  -3.288  1.00  0.89           O1-
ATOM   1272  H   ASP A  86      27.272  -9.695   0.446  1.00  0.00           H  
ATOM   1273  HA  ASP A  86      24.949  -9.890   0.308  1.00  0.00           H  
ATOM   1274  HB3 ASP A  86      23.847 -11.199  -1.069  1.00  0.00           H  
ATOM   1275  HB2 ASP A  86      24.889 -12.553  -0.905  1.00  0.00           H  
ATOM   1276  N   TYR A  87      24.892 -10.848   2.670  1.00  0.87           N  
ATOM   1277  CA  TYR A  87      24.305 -11.226   3.971  1.00  0.87           C  
ATOM   1278  C   TYR A  87      22.753 -10.950   4.200  1.00  0.87           C  
ATOM   1279  O   TYR A  87      22.042 -11.830   4.683  1.00  0.87           O  
ATOM   1280  CB  TYR A  87      25.267 -10.715   5.076  1.00  0.87           C  
ATOM   1281  CG  TYR A  87      25.072 -11.394   6.439  1.00  0.87           C  
ATOM   1282  CD1 TYR A  87      24.929 -12.773   6.576  1.00  0.87           C  
ATOM   1283  CD2 TYR A  87      24.978 -10.550   7.546  1.00  0.87           C  
ATOM   1284  CE1 TYR A  87      24.772 -13.278   7.895  1.00  0.87           C  
ATOM   1285  CE2 TYR A  87      24.814 -11.050   8.875  1.00  0.87           C  
ATOM   1286  CZ  TYR A  87      24.769 -12.444   9.059  1.00  0.87           C  
ATOM   1287  OH  TYR A  87      24.818 -12.961  10.304  1.00  0.87           O  
ATOM   1288  H   TYR A  87      25.270  -9.913   2.621  1.00  0.00           H  
ATOM   1289  HA  TYR A  87      24.419 -12.308   4.039  1.00  0.00           H  
ATOM   1290  HB3 TYR A  87      25.181  -9.634   5.188  1.00  0.00           H  
ATOM   1291  HB2 TYR A  87      26.312 -11.022   5.025  1.00  0.00           H  
ATOM   1292  HD1 TYR A  87      25.151 -13.392   5.719  1.00  0.00           H  
ATOM   1293  HD2 TYR A  87      25.189  -9.491   7.503  1.00  0.00           H  
ATOM   1294  HE1 TYR A  87      24.736 -14.326   8.152  1.00  0.00           H  
ATOM   1295  HE2 TYR A  87      24.859 -10.368   9.712  1.00  0.00           H  
ATOM   1296  HH  TYR A  87      25.073 -12.356  11.004  1.00  0.00           H  
ATOM   1297  N   GLU A  88      22.195  -9.809   3.672  1.00  0.81           N  
ATOM   1298  CA  GLU A  88      20.750  -9.458   3.797  1.00  0.81           C  
ATOM   1299  C   GLU A  88      19.956 -10.550   2.988  1.00  0.81           C  
ATOM   1300  O   GLU A  88      18.969 -11.091   3.507  1.00  0.81           O  
ATOM   1301  CB  GLU A  88      20.481  -8.050   3.222  1.00  0.81           C  
ATOM   1302  CG  GLU A  88      21.344  -6.897   3.787  1.00  0.81           C  
ATOM   1303  CD  GLU A  88      21.413  -6.915   5.354  1.00  0.81           C  
ATOM   1304  OE1 GLU A  88      22.412  -6.566   5.973  1.00  0.81           O  
ATOM   1305  OE2 GLU A  88      20.317  -7.118   5.918  1.00  0.81           O1-
ATOM   1306  H   GLU A  88      22.736  -9.131   3.156  1.00  0.00           H  
ATOM   1307  HA  GLU A  88      20.362  -9.545   4.811  1.00  0.00           H  
ATOM   1308  HB3 GLU A  88      19.451  -7.898   3.544  1.00  0.00           H  
ATOM   1309  HB2 GLU A  88      20.498  -8.057   2.132  1.00  0.00           H  
ATOM   1310  HG3 GLU A  88      20.859  -5.929   3.653  1.00  0.00           H  
ATOM   1311  HG2 GLU A  88      22.388  -6.864   3.475  1.00  0.00           H  
ATOM   1312  N   GLU A  89      20.430 -10.850   1.797  1.00  0.79           N  
ATOM   1313  CA  GLU A  89      19.837 -11.933   0.956  1.00  0.79           C  
ATOM   1314  C   GLU A  89      19.923 -13.376   1.579  1.00  0.79           C  
ATOM   1315  O   GLU A  89      18.957 -14.147   1.508  1.00  0.79           O  
ATOM   1316  CB  GLU A  89      20.598 -11.902  -0.397  1.00  0.79           C  
ATOM   1317  CG  GLU A  89      20.163 -10.720  -1.333  1.00  0.79           C  
ATOM   1318  CD  GLU A  89      18.612 -10.609  -1.543  1.00  0.79           C  
ATOM   1319  OE1 GLU A  89      17.951 -11.613  -1.755  1.00  0.79           O  
ATOM   1320  OE2 GLU A  89      18.181  -9.430  -1.694  1.00  0.79           O1-
ATOM   1321  H   GLU A  89      21.271 -10.477   1.381  1.00  0.00           H  
ATOM   1322  HA  GLU A  89      18.772 -11.742   0.824  1.00  0.00           H  
ATOM   1323  HB3 GLU A  89      20.432 -12.773  -1.030  1.00  0.00           H  
ATOM   1324  HB2 GLU A  89      21.659 -11.952  -0.153  1.00  0.00           H  
ATOM   1325  HG3 GLU A  89      20.660 -10.666  -2.302  1.00  0.00           H  
ATOM   1326  HG2 GLU A  89      20.409  -9.779  -0.842  1.00  0.00           H  
ATOM   1327  N   LEU A  90      21.058 -13.591   2.242  1.00  0.88           N  
ATOM   1328  CA  LEU A  90      21.255 -14.765   3.119  1.00  0.88           C  
ATOM   1329  C   LEU A  90      20.166 -14.747   4.222  1.00  0.88           C  
ATOM   1330  O   LEU A  90      19.474 -15.755   4.396  1.00  0.88           O  
ATOM   1331  CB  LEU A  90      22.691 -14.849   3.617  1.00  0.88           C  
ATOM   1332  CG  LEU A  90      23.117 -16.242   4.258  1.00  0.88           C  
ATOM   1333  CD1 LEU A  90      22.769 -17.382   3.287  1.00  0.88           C  
ATOM   1334  CD2 LEU A  90      24.626 -16.277   4.656  1.00  0.88           C  
ATOM   1335  H   LEU A  90      21.853 -13.000   2.047  1.00  0.00           H  
ATOM   1336  HA  LEU A  90      20.946 -15.525   2.399  1.00  0.00           H  
ATOM   1337  HB3 LEU A  90      22.827 -14.092   4.389  1.00  0.00           H  
ATOM   1338  HB2 LEU A  90      23.375 -14.613   2.802  1.00  0.00           H  
ATOM   1339  HG  LEU A  90      22.591 -16.436   5.193  1.00  0.00           H  
ATOM   1340 HD11 LEU A  90      21.998 -18.002   3.744  1.00  0.00           H  
ATOM   1341 HD12 LEU A  90      22.520 -17.124   2.258  1.00  0.00           H  
ATOM   1342 HD13 LEU A  90      23.594 -18.080   3.134  1.00  0.00           H  
ATOM   1343 HD21 LEU A  90      24.968 -17.307   4.764  1.00  0.00           H  
ATOM   1344 HD22 LEU A  90      25.282 -15.907   3.868  1.00  0.00           H  
ATOM   1345 HD23 LEU A  90      24.841 -15.671   5.537  1.00  0.00           H  
ATOM   1346  N   ARG A  91      19.995 -13.641   4.960  1.00  0.76           N  
ATOM   1347  CA  ARG A  91      18.917 -13.585   6.019  1.00  0.76           C  
ATOM   1348  C   ARG A  91      17.475 -13.681   5.384  1.00  0.76           C  
ATOM   1349  O   ARG A  91      16.598 -14.253   6.028  1.00  0.76           O  
ATOM   1350  CB  ARG A  91      19.066 -12.297   6.856  1.00  0.76           C  
ATOM   1351  CG  ARG A  91      20.454 -12.201   7.589  1.00  0.76           C  
ATOM   1352  CD  ARG A  91      20.842 -10.778   8.189  1.00  0.76           C  
ATOM   1353  NE  ARG A  91      19.927 -10.347   9.280  1.00  0.76           N  
ATOM   1354  CZ  ARG A  91      20.086 -10.431  10.584  1.00  0.76           C  
ATOM   1355  NH1 ARG A  91      21.281 -10.738  11.016  1.00  0.76           N  
ATOM   1356  NH2 ARG A  91      18.972 -10.227  11.405  1.00  0.76           N1+
ATOM   1357  H   ARG A  91      20.777 -13.003   5.001  1.00  0.00           H  
ATOM   1358  HA  ARG A  91      19.018 -14.440   6.687  1.00  0.00           H  
ATOM   1359  HB3 ARG A  91      18.278 -12.148   7.595  1.00  0.00           H  
ATOM   1360  HB2 ARG A  91      19.060 -11.496   6.118  1.00  0.00           H  
ATOM   1361  HG3 ARG A  91      21.334 -12.476   7.007  1.00  0.00           H  
ATOM   1362  HG2 ARG A  91      20.500 -12.953   8.377  1.00  0.00           H  
ATOM   1363  HD3 ARG A  91      20.739  -9.988   7.446  1.00  0.00           H  
ATOM   1364  HD2 ARG A  91      21.887 -10.773   8.499  1.00  0.00           H  
ATOM   1365  HE  ARG A  91      19.126  -9.830   8.944  1.00  0.00           H  
ATOM   1366 HH12 ARG A  91      21.274 -11.038  11.980  1.00  0.00           H  
ATOM   1367 HH11 ARG A  91      22.146 -10.518  10.544  1.00  0.00           H  
ATOM   1368 HH22 ARG A  91      18.939 -10.353  12.406  1.00  0.00           H  
ATOM   1369 HH21 ARG A  91      18.014 -10.168  11.089  1.00  0.00           H  
ATOM   1370  N   GLU A  92      17.254 -13.266   4.176  1.00  0.70           N  
ATOM   1371  CA  GLU A  92      15.987 -13.316   3.457  1.00  0.70           C  
ATOM   1372  C   GLU A  92      15.650 -14.836   3.075  1.00  0.70           C  
ATOM   1373  O   GLU A  92      14.511 -15.272   3.183  1.00  0.70           O  
ATOM   1374  CB  GLU A  92      16.080 -12.472   2.118  1.00  0.70           C  
ATOM   1375  CG  GLU A  92      14.704 -11.917   1.780  1.00  0.70           C  
ATOM   1376  CD  GLU A  92      14.099 -10.841   2.692  1.00  0.70           C  
ATOM   1377  OE1 GLU A  92      14.729 -10.129   3.436  1.00  0.70           O  
ATOM   1378  OE2 GLU A  92      12.926 -10.706   2.517  1.00  0.70           O1-
ATOM   1379  H   GLU A  92      18.099 -13.082   3.655  1.00  0.00           H  
ATOM   1380  HA  GLU A  92      15.251 -12.941   4.168  1.00  0.00           H  
ATOM   1381  HB3 GLU A  92      16.481 -13.008   1.257  1.00  0.00           H  
ATOM   1382  HB2 GLU A  92      16.787 -11.644   2.167  1.00  0.00           H  
ATOM   1383  HG3 GLU A  92      14.036 -12.774   1.692  1.00  0.00           H  
ATOM   1384  HG2 GLU A  92      14.697 -11.514   0.768  1.00  0.00           H  
ATOM   1385  N   GLN A  93      16.675 -15.622   2.763  1.00  0.76           N  
ATOM   1386  CA  GLN A  93      16.650 -17.026   2.372  1.00  0.76           C  
ATOM   1387  C   GLN A  93      16.341 -17.847   3.644  1.00  0.76           C  
ATOM   1388  O   GLN A  93      15.347 -18.539   3.699  1.00  0.76           O  
ATOM   1389  CB  GLN A  93      18.027 -17.496   1.771  1.00  0.76           C  
ATOM   1390  CG  GLN A  93      18.358 -17.071   0.304  1.00  0.76           C  
ATOM   1391  CD  GLN A  93      17.541 -17.758  -0.817  1.00  0.76           C  
ATOM   1392  OE1 GLN A  93      16.909 -18.849  -0.719  1.00  0.76           O  
ATOM   1393  NE2 GLN A  93      17.466 -16.997  -1.913  1.00  0.76           N  
ATOM   1394  H   GLN A  93      17.575 -15.199   2.938  1.00  0.00           H  
ATOM   1395  HA  GLN A  93      15.871 -17.216   1.633  1.00  0.00           H  
ATOM   1396  HB3 GLN A  93      18.031 -18.585   1.826  1.00  0.00           H  
ATOM   1397  HB2 GLN A  93      18.933 -17.153   2.272  1.00  0.00           H  
ATOM   1398  HG3 GLN A  93      19.391 -17.351   0.093  1.00  0.00           H  
ATOM   1399  HG2 GLN A  93      18.272 -15.995   0.147  1.00  0.00           H  
ATOM   1400 HE22 GLN A  93      17.172 -17.335  -2.818  1.00  0.00           H  
ATOM   1401 HE21 GLN A  93      17.882 -16.085  -1.787  1.00  0.00           H  
ATOM   1402  N   LEU A  94      17.187 -17.700   4.634  1.00  0.81           N  
ATOM   1403  CA  LEU A  94      17.099 -18.338   5.996  1.00  0.81           C  
ATOM   1404  C   LEU A  94      15.718 -18.163   6.659  1.00  0.81           C  
ATOM   1405  O   LEU A  94      15.214 -19.095   7.243  1.00  0.81           O  
ATOM   1406  CB  LEU A  94      18.344 -18.046   6.869  1.00  0.81           C  
ATOM   1407  CG  LEU A  94      19.464 -19.067   6.533  1.00  0.81           C  
ATOM   1408  CD1 LEU A  94      20.703 -18.621   7.273  1.00  0.81           C  
ATOM   1409  CD2 LEU A  94      19.091 -20.596   6.969  1.00  0.81           C  
ATOM   1410  H   LEU A  94      18.055 -17.233   4.419  1.00  0.00           H  
ATOM   1411  HA  LEU A  94      17.040 -19.401   5.764  1.00  0.00           H  
ATOM   1412  HB3 LEU A  94      18.083 -18.097   7.926  1.00  0.00           H  
ATOM   1413  HB2 LEU A  94      18.750 -17.082   6.562  1.00  0.00           H  
ATOM   1414  HG  LEU A  94      19.692 -18.919   5.478  1.00  0.00           H  
ATOM   1415 HD11 LEU A  94      21.390 -19.458   7.407  1.00  0.00           H  
ATOM   1416 HD12 LEU A  94      21.233 -17.905   6.646  1.00  0.00           H  
ATOM   1417 HD13 LEU A  94      20.431 -18.195   8.239  1.00  0.00           H  
ATOM   1418 HD21 LEU A  94      18.656 -21.005   6.057  1.00  0.00           H  
ATOM   1419 HD22 LEU A  94      19.957 -21.162   7.312  1.00  0.00           H  
ATOM   1420 HD23 LEU A  94      18.411 -20.551   7.820  1.00  0.00           H  
ATOM   1421  N   SER A  95      15.118 -16.990   6.479  1.00  0.74           N  
ATOM   1422  CA  SER A  95      13.783 -16.697   7.040  1.00  0.74           C  
ATOM   1423  C   SER A  95      12.643 -17.348   6.232  1.00  0.74           C  
ATOM   1424  O   SER A  95      11.532 -17.356   6.764  1.00  0.74           O  
ATOM   1425  CB  SER A  95      13.625 -15.201   7.281  1.00  0.74           C  
ATOM   1426  OG  SER A  95      13.961 -14.496   6.123  1.00  0.74           O  
ATOM   1427  H   SER A  95      15.589 -16.227   6.014  1.00  0.00           H  
ATOM   1428  HA  SER A  95      13.807 -17.154   8.029  1.00  0.00           H  
ATOM   1429  HB3 SER A  95      14.313 -15.028   8.109  1.00  0.00           H  
ATOM   1430  HB2 SER A  95      12.596 -14.987   7.569  1.00  0.00           H  
ATOM   1431  HG  SER A  95      14.910 -14.477   5.983  1.00  0.00           H  
ATOM   1432  N   SER A  96      12.978 -18.056   5.113  1.00  0.68           N  
ATOM   1433  CA  SER A  96      12.111 -18.959   4.381  1.00  0.68           C  
ATOM   1434  C   SER A  96      12.697 -20.412   4.363  1.00  0.68           C  
ATOM   1435  O   SER A  96      12.596 -21.145   3.372  1.00  0.68           O  
ATOM   1436  CB  SER A  96      11.756 -18.328   3.020  1.00  0.68           C  
ATOM   1437  OG  SER A  96      12.842 -17.869   2.219  1.00  0.68           O  
ATOM   1438  H   SER A  96      13.959 -18.124   4.882  1.00  0.00           H  
ATOM   1439  HA  SER A  96      11.164 -19.152   4.886  1.00  0.00           H  
ATOM   1440  HB3 SER A  96      11.082 -17.490   3.201  1.00  0.00           H  
ATOM   1441  HB2 SER A  96      11.108 -18.997   2.455  1.00  0.00           H  
ATOM   1442  HG  SER A  96      13.235 -17.036   2.490  1.00  0.00           H  
ATOM   1443  N   VAL A  97      13.462 -20.794   5.410  1.00  0.74           N  
ATOM   1444  CA  VAL A  97      13.942 -22.133   5.723  1.00  0.74           C  
ATOM   1445  C   VAL A  97      13.576 -22.368   7.231  1.00  0.74           C  
ATOM   1446  O   VAL A  97      13.790 -21.449   8.004  1.00  0.74           O  
ATOM   1447  CB  VAL A  97      15.491 -22.143   5.553  1.00  0.74           C  
ATOM   1448  CG1 VAL A  97      16.141 -23.478   6.090  1.00  0.74           C  
ATOM   1449  CG2 VAL A  97      15.922 -22.025   4.098  1.00  0.74           C  
ATOM   1450  H   VAL A  97      13.602 -20.173   6.194  1.00  0.00           H  
ATOM   1451  HA  VAL A  97      13.545 -22.982   5.166  1.00  0.00           H  
ATOM   1452  HB  VAL A  97      15.855 -21.275   6.102  1.00  0.00           H  
ATOM   1453 HG11 VAL A  97      15.741 -23.716   7.075  1.00  0.00           H  
ATOM   1454 HG12 VAL A  97      15.729 -24.293   5.495  1.00  0.00           H  
ATOM   1455 HG13 VAL A  97      17.222 -23.563   5.983  1.00  0.00           H  
ATOM   1456 HG21 VAL A  97      15.767 -21.016   3.717  1.00  0.00           H  
ATOM   1457 HG22 VAL A  97      16.999 -22.171   4.011  1.00  0.00           H  
ATOM   1458 HG23 VAL A  97      15.410 -22.840   3.584  1.00  0.00           H  
ATOM   1459  N   SER A  98      12.981 -23.506   7.531  1.00  0.75           N  
ATOM   1460  CA  SER A  98      12.689 -23.870   8.900  1.00  0.75           C  
ATOM   1461  C   SER A  98      13.602 -25.067   9.450  1.00  0.75           C  
ATOM   1462  O   SER A  98      13.291 -25.493  10.596  1.00  0.75           O  
ATOM   1463  CB  SER A  98      11.204 -24.098   8.978  1.00  0.75           C  
ATOM   1464  OG  SER A  98      10.741 -25.062   8.002  1.00  0.75           O  
ATOM   1465  H   SER A  98      12.602 -24.220   6.925  1.00  0.00           H  
ATOM   1466  HA  SER A  98      12.733 -23.064   9.633  1.00  0.00           H  
ATOM   1467  HB3 SER A  98      10.642 -23.163   8.998  1.00  0.00           H  
ATOM   1468  HB2 SER A  98      10.960 -24.520   9.953  1.00  0.00           H  
ATOM   1469  HG  SER A  98      10.252 -24.567   7.340  1.00  0.00           H  
ATOM   1470  N   SER A  99      14.490 -25.603   8.667  1.00  0.75           N  
ATOM   1471  CA  SER A  99      15.258 -26.789   8.928  1.00  0.75           C  
ATOM   1472  C   SER A  99      16.170 -27.040   7.669  1.00  0.75           C  
ATOM   1473  O   SER A  99      15.910 -26.457   6.594  1.00  0.75           O  
ATOM   1474  CB  SER A  99      14.309 -27.982   9.111  1.00  0.75           C  
ATOM   1475  OG  SER A  99      14.975 -29.111   9.611  1.00  0.75           O  
ATOM   1476  H   SER A  99      14.414 -25.407   7.680  1.00  0.00           H  
ATOM   1477  HA  SER A  99      15.959 -26.583   9.738  1.00  0.00           H  
ATOM   1478  HB3 SER A  99      13.794 -28.305   8.206  1.00  0.00           H  
ATOM   1479  HB2 SER A  99      13.466 -27.781   9.772  1.00  0.00           H  
ATOM   1480  HG  SER A  99      15.678 -28.806  10.188  1.00  0.00           H  
ATOM   1481  N   PHE A 100      17.139 -27.902   7.829  1.00  0.77           N  
ATOM   1482  CA  PHE A 100      17.932 -28.525   6.799  1.00  0.77           C  
ATOM   1483  C   PHE A 100      18.586 -29.820   7.305  1.00  0.77           C  
ATOM   1484  O   PHE A 100      18.699 -30.047   8.497  1.00  0.77           O  
ATOM   1485  CB  PHE A 100      18.975 -27.582   6.323  1.00  0.77           C  
ATOM   1486  CG  PHE A 100      19.801 -26.688   7.295  1.00  0.77           C  
ATOM   1487  CD1 PHE A 100      20.499 -27.130   8.419  1.00  0.77           C  
ATOM   1488  CD2 PHE A 100      20.089 -25.349   6.941  1.00  0.77           C  
ATOM   1489  CE1 PHE A 100      21.228 -26.309   9.238  1.00  0.77           C  
ATOM   1490  CE2 PHE A 100      20.817 -24.540   7.741  1.00  0.77           C  
ATOM   1491  CZ  PHE A 100      21.428 -25.014   8.866  1.00  0.77           C  
ATOM   1492  H   PHE A 100      17.392 -28.253   8.741  1.00  0.00           H  
ATOM   1493  HA  PHE A 100      17.332 -28.777   5.925  1.00  0.00           H  
ATOM   1494  HB3 PHE A 100      18.341 -26.939   5.712  1.00  0.00           H  
ATOM   1495  HB2 PHE A 100      19.618 -28.036   5.568  1.00  0.00           H  
ATOM   1496  HD1 PHE A 100      20.359 -28.158   8.720  1.00  0.00           H  
ATOM   1497  HD2 PHE A 100      19.546 -25.003   6.074  1.00  0.00           H  
ATOM   1498  HE1 PHE A 100      21.806 -26.737  10.044  1.00  0.00           H  
ATOM   1499  HE2 PHE A 100      21.000 -23.523   7.427  1.00  0.00           H  
ATOM   1500  HZ  PHE A 100      22.155 -24.511   9.487  1.00  0.00           H  
ATOM   1501  N   GLU A 101      19.056 -30.539   6.307  1.00  0.77           N  
ATOM   1502  CA  GLU A 101      19.888 -31.711   6.503  1.00  0.77           C  
ATOM   1503  C   GLU A 101      21.359 -31.252   6.184  1.00  0.77           C  
ATOM   1504  O   GLU A 101      21.626 -30.860   5.073  1.00  0.77           O  
ATOM   1505  CB  GLU A 101      19.311 -32.759   5.493  1.00  0.77           C  
ATOM   1506  CG  GLU A 101      20.204 -34.011   5.406  1.00  0.77           C  
ATOM   1507  CD  GLU A 101      19.905 -35.052   4.338  1.00  0.77           C  
ATOM   1508  OE1 GLU A 101      19.371 -34.634   3.262  1.00  0.77           O  
ATOM   1509  OE2 GLU A 101      20.374 -36.219   4.499  1.00  0.77           O1-
ATOM   1510  H   GLU A 101      18.894 -30.245   5.354  1.00  0.00           H  
ATOM   1511  HA  GLU A 101      19.746 -32.074   7.520  1.00  0.00           H  
ATOM   1512  HB3 GLU A 101      19.149 -32.349   4.497  1.00  0.00           H  
ATOM   1513  HB2 GLU A 101      18.371 -33.054   5.960  1.00  0.00           H  
ATOM   1514  HG3 GLU A 101      20.088 -34.597   6.318  1.00  0.00           H  
ATOM   1515  HG2 GLU A 101      21.258 -33.766   5.272  1.00  0.00           H  
ATOM   1516  N   ARG A 102      22.175 -31.119   7.260  1.00  0.75           N  
ATOM   1517  CA  ARG A 102      23.636 -30.975   7.130  1.00  0.75           C  
ATOM   1518  C   ARG A 102      24.275 -32.336   6.719  1.00  0.75           C  
ATOM   1519  O   ARG A 102      23.916 -33.399   7.219  1.00  0.75           O  
ATOM   1520  CB  ARG A 102      24.142 -30.374   8.400  1.00  0.75           C  
ATOM   1521  CG  ARG A 102      25.688 -30.196   8.581  1.00  0.75           C  
ATOM   1522  CD  ARG A 102      25.954 -30.194  10.148  1.00  0.75           C  
ATOM   1523  NE  ARG A 102      27.440 -29.962  10.480  1.00  0.75           N  
ATOM   1524  CZ  ARG A 102      28.326 -30.774  11.119  1.00  0.75           C  
ATOM   1525  NH1 ARG A 102      27.872 -31.926  11.619  1.00  0.75           N  
ATOM   1526  NH2 ARG A 102      29.530 -30.299  11.376  1.00  0.75           N1+
ATOM   1527  H   ARG A 102      21.878 -31.365   8.193  1.00  0.00           H  
ATOM   1528  HA  ARG A 102      23.860 -30.231   6.366  1.00  0.00           H  
ATOM   1529  HB3 ARG A 102      23.799 -31.022   9.205  1.00  0.00           H  
ATOM   1530  HB2 ARG A 102      23.648 -29.414   8.552  1.00  0.00           H  
ATOM   1531  HG3 ARG A 102      25.991 -29.258   8.116  1.00  0.00           H  
ATOM   1532  HG2 ARG A 102      26.203 -31.046   8.132  1.00  0.00           H  
ATOM   1533  HD3 ARG A 102      25.642 -31.113  10.644  1.00  0.00           H  
ATOM   1534  HD2 ARG A 102      25.403 -29.396  10.648  1.00  0.00           H  
ATOM   1535  HE  ARG A 102      27.766 -29.008  10.425  1.00  0.00           H  
ATOM   1536 HH12 ARG A 102      28.431 -32.352  12.344  1.00  0.00           H  
ATOM   1537 HH11 ARG A 102      27.029 -32.434  11.394  1.00  0.00           H  
ATOM   1538 HH22 ARG A 102      30.112 -30.826  12.012  1.00  0.00           H  
ATOM   1539 HH21 ARG A 102      29.881 -29.449  10.960  1.00  0.00           H  
ATOM   1540  N   PHE A 103      25.194 -32.294   5.802  1.00  0.84           N  
ATOM   1541  CA  PHE A 103      25.727 -33.471   5.135  1.00  0.84           C  
ATOM   1542  C   PHE A 103      27.052 -33.042   4.582  1.00  0.84           C  
ATOM   1543  O   PHE A 103      27.313 -31.875   4.329  1.00  0.84           O  
ATOM   1544  CB  PHE A 103      24.783 -34.114   4.134  1.00  0.84           C  
ATOM   1545  CG  PHE A 103      24.748 -33.414   2.793  1.00  0.84           C  
ATOM   1546  CD1 PHE A 103      23.813 -32.382   2.617  1.00  0.84           C  
ATOM   1547  CD2 PHE A 103      25.766 -33.588   1.787  1.00  0.84           C  
ATOM   1548  CE1 PHE A 103      23.824 -31.658   1.434  1.00  0.84           C  
ATOM   1549  CE2 PHE A 103      25.703 -32.875   0.593  1.00  0.84           C  
ATOM   1550  CZ  PHE A 103      24.763 -31.878   0.440  1.00  0.84           C  
ATOM   1551  H   PHE A 103      25.315 -31.460   5.245  1.00  0.00           H  
ATOM   1552  HA  PHE A 103      25.844 -34.194   5.941  1.00  0.00           H  
ATOM   1553  HB3 PHE A 103      23.869 -34.375   4.669  1.00  0.00           H  
ATOM   1554  HB2 PHE A 103      25.124 -35.127   3.916  1.00  0.00           H  
ATOM   1555  HD1 PHE A 103      23.106 -32.039   3.359  1.00  0.00           H  
ATOM   1556  HD2 PHE A 103      26.603 -34.272   1.813  1.00  0.00           H  
ATOM   1557  HE1 PHE A 103      23.124 -30.838   1.363  1.00  0.00           H  
ATOM   1558  HE2 PHE A 103      26.455 -32.908  -0.181  1.00  0.00           H  
ATOM   1559  HZ  PHE A 103      24.847 -31.220  -0.412  1.00  0.00           H  
ATOM   1560  N   GLU A 104      27.948 -34.023   4.554  1.00  0.84           N  
ATOM   1561  CA  GLU A 104      29.315 -33.865   4.153  1.00  0.84           C  
ATOM   1562  C   GLU A 104      29.369 -33.906   2.617  1.00  0.84           C  
ATOM   1563  O   GLU A 104      29.184 -34.987   2.004  1.00  0.84           O  
ATOM   1564  CB  GLU A 104      30.204 -34.899   4.825  1.00  0.84           C  
ATOM   1565  CG  GLU A 104      31.471 -34.323   5.382  1.00  0.84           C  
ATOM   1566  CD  GLU A 104      32.305 -35.425   6.076  1.00  0.84           C  
ATOM   1567  OE1 GLU A 104      33.432 -35.150   6.517  1.00  0.84           O  
ATOM   1568  OE2 GLU A 104      31.873 -36.611   5.996  1.00  0.84           O1-
ATOM   1569  H   GLU A 104      27.717 -34.964   4.839  1.00  0.00           H  
ATOM   1570  HA  GLU A 104      29.601 -32.866   4.484  1.00  0.00           H  
ATOM   1571  HB3 GLU A 104      30.421 -35.655   4.071  1.00  0.00           H  
ATOM   1572  HB2 GLU A 104      29.670 -35.536   5.528  1.00  0.00           H  
ATOM   1573  HG3 GLU A 104      31.218 -33.583   6.142  1.00  0.00           H  
ATOM   1574  HG2 GLU A 104      31.914 -33.880   4.491  1.00  0.00           H  
ATOM   1575  N   ILE A 105      29.528 -32.720   1.954  1.00  0.90           N  
ATOM   1576  CA  ILE A 105      29.559 -32.540   0.509  1.00  0.90           C  
ATOM   1577  C   ILE A 105      30.940 -33.044  -0.036  1.00  0.90           C  
ATOM   1578  O   ILE A 105      31.041 -33.737  -1.046  1.00  0.90           O  
ATOM   1579  CB  ILE A 105      29.186 -31.104   0.016  1.00  0.90           C  
ATOM   1580  CG1 ILE A 105      28.656 -31.092  -1.463  1.00  0.90           C  
ATOM   1581  CG2 ILE A 105      30.178 -29.992   0.184  1.00  0.90           C  
ATOM   1582  CD1 ILE A 105      28.237 -29.656  -1.959  1.00  0.90           C  
ATOM   1583  H   ILE A 105      29.901 -31.895   2.402  1.00  0.00           H  
ATOM   1584  HA  ILE A 105      28.744 -33.190   0.192  1.00  0.00           H  
ATOM   1585  HB  ILE A 105      28.372 -30.705   0.623  1.00  0.00           H  
ATOM   1586 HG13 ILE A 105      27.716 -31.643  -1.438  1.00  0.00           H  
ATOM   1587 HG12 ILE A 105      29.353 -31.609  -2.123  1.00  0.00           H  
ATOM   1588 HG21 ILE A 105      29.710 -29.013   0.069  1.00  0.00           H  
ATOM   1589 HG22 ILE A 105      30.749 -30.091   1.107  1.00  0.00           H  
ATOM   1590 HG23 ILE A 105      30.924 -30.129  -0.599  1.00  0.00           H  
ATOM   1591 HD11 ILE A 105      29.102 -29.011  -2.111  1.00  0.00           H  
ATOM   1592 HD12 ILE A 105      27.514 -29.715  -2.773  1.00  0.00           H  
ATOM   1593 HD13 ILE A 105      27.569 -29.214  -1.219  1.00  0.00           H  
ATOM   1594  N   PHE A 106      32.039 -32.730   0.738  1.00  0.91           N  
ATOM   1595  CA  PHE A 106      33.464 -33.013   0.338  1.00  0.91           C  
ATOM   1596  C   PHE A 106      34.208 -33.664   1.542  1.00  0.91           C  
ATOM   1597  O   PHE A 106      34.735 -32.795   2.233  1.00  0.91           O  
ATOM   1598  CB  PHE A 106      34.168 -31.703  -0.233  1.00  0.91           C  
ATOM   1599  CG  PHE A 106      33.697 -31.153  -1.580  1.00  0.91           C  
ATOM   1600  CD1 PHE A 106      33.553 -32.041  -2.673  1.00  0.91           C  
ATOM   1601  CD2 PHE A 106      33.400 -29.794  -1.787  1.00  0.91           C  
ATOM   1602  CE1 PHE A 106      33.056 -31.677  -3.898  1.00  0.91           C  
ATOM   1603  CE2 PHE A 106      32.956 -29.400  -2.989  1.00  0.91           C  
ATOM   1604  CZ  PHE A 106      32.731 -30.313  -4.016  1.00  0.91           C  
ATOM   1605  H   PHE A 106      31.946 -32.172   1.575  1.00  0.00           H  
ATOM   1606  HA  PHE A 106      33.493 -33.749  -0.467  1.00  0.00           H  
ATOM   1607  HB3 PHE A 106      35.206 -32.034  -0.279  1.00  0.00           H  
ATOM   1608  HB2 PHE A 106      34.136 -30.905   0.510  1.00  0.00           H  
ATOM   1609  HD1 PHE A 106      33.965 -33.022  -2.485  1.00  0.00           H  
ATOM   1610  HD2 PHE A 106      33.598 -29.100  -0.983  1.00  0.00           H  
ATOM   1611  HE1 PHE A 106      32.844 -32.376  -4.694  1.00  0.00           H  
ATOM   1612  HE2 PHE A 106      32.830 -28.349  -3.202  1.00  0.00           H  
ATOM   1613  HZ  PHE A 106      32.446 -29.936  -4.987  1.00  0.00           H  
ATOM   1614  N   PRO A 107      34.155 -35.016   1.719  1.00  0.92           N  
ATOM   1615  CA  PRO A 107      34.742 -35.725   2.855  1.00  0.92           C  
ATOM   1616  C   PRO A 107      36.284 -35.471   2.907  1.00  0.92           C  
ATOM   1617  O   PRO A 107      37.035 -35.901   1.977  1.00  0.92           O  
ATOM   1618  CB  PRO A 107      34.378 -37.198   2.648  1.00  0.92           C  
ATOM   1619  CG  PRO A 107      33.711 -37.330   1.334  1.00  0.92           C  
ATOM   1620  CD  PRO A 107      33.215 -35.889   1.010  1.00  0.92           C  
ATOM   1621  HA  PRO A 107      34.127 -35.362   3.679  1.00  0.00           H  
ATOM   1622  HB3 PRO A 107      33.565 -37.429   3.337  1.00  0.00           H  
ATOM   1623  HB2 PRO A 107      35.244 -37.852   2.758  1.00  0.00           H  
ATOM   1624  HG3 PRO A 107      32.825 -37.965   1.313  1.00  0.00           H  
ATOM   1625  HG2 PRO A 107      34.319 -37.600   0.470  1.00  0.00           H  
ATOM   1626  HD2 PRO A 107      33.062 -35.634  -0.038  1.00  0.00           H  
ATOM   1627  HD3 PRO A 107      32.218 -35.610   1.352  1.00  0.00           H  
ATOM   1628  N   LYS A 108      36.653 -34.848   3.996  1.00  0.85           N  
ATOM   1629  CA  LYS A 108      37.925 -34.335   4.523  1.00  0.85           C  
ATOM   1630  C   LYS A 108      39.222 -34.834   3.812  1.00  0.85           C  
ATOM   1631  O   LYS A 108      39.970 -34.092   3.191  1.00  0.85           O  
ATOM   1632  CB  LYS A 108      38.048 -34.638   6.016  1.00  0.85           C  
ATOM   1633  CG  LYS A 108      39.138 -33.972   6.812  1.00  0.85           C  
ATOM   1634  CD  LYS A 108      39.416 -34.595   8.155  1.00  0.85           C  
ATOM   1635  CE  LYS A 108      40.645 -34.075   8.924  1.00  0.85           C  
ATOM   1636  NZ  LYS A 108      40.788 -34.830  10.190  1.00  0.85           N1+
ATOM   1637  H   LYS A 108      35.907 -34.685   4.658  1.00  0.00           H  
ATOM   1638  HA  LYS A 108      37.834 -33.260   4.371  1.00  0.00           H  
ATOM   1639  HB3 LYS A 108      38.145 -35.717   6.146  1.00  0.00           H  
ATOM   1640  HB2 LYS A 108      37.044 -34.466   6.404  1.00  0.00           H  
ATOM   1641  HG3 LYS A 108      39.081 -32.891   6.943  1.00  0.00           H  
ATOM   1642  HG2 LYS A 108      40.096 -34.175   6.332  1.00  0.00           H  
ATOM   1643  HD3 LYS A 108      39.664 -35.631   7.920  1.00  0.00           H  
ATOM   1644  HD2 LYS A 108      38.515 -34.515   8.763  1.00  0.00           H  
ATOM   1645  HE3 LYS A 108      40.444 -33.020   9.113  1.00  0.00           H  
ATOM   1646  HE2 LYS A 108      41.559 -34.060   8.330  1.00  0.00           H  
ATOM   1647  HZ1 LYS A 108      41.589 -34.448  10.672  1.00  0.00           H  
ATOM   1648  HZ2 LYS A 108      39.997 -34.723  10.809  1.00  0.00           H  
ATOM   1649  HZ3 LYS A 108      40.864 -35.813   9.970  1.00  0.00           H  
ATOM   1650  N   GLU A 109      39.402 -36.110   3.839  1.00  0.77           N  
ATOM   1651  CA  GLU A 109      40.632 -36.732   3.378  1.00  0.77           C  
ATOM   1652  C   GLU A 109      40.452 -37.622   2.159  1.00  0.77           C  
ATOM   1653  O   GLU A 109      41.320 -37.813   1.317  1.00  0.77           O  
ATOM   1654  CB  GLU A 109      41.237 -37.520   4.521  1.00  0.77           C  
ATOM   1655  CG  GLU A 109      41.845 -36.569   5.531  1.00  0.77           C  
ATOM   1656  CD  GLU A 109      42.567 -37.235   6.717  1.00  0.77           C  
ATOM   1657  OE1 GLU A 109      42.996 -36.428   7.570  1.00  0.77           O  
ATOM   1658  OE2 GLU A 109      42.792 -38.455   6.630  1.00  0.77           O1-
ATOM   1659  H   GLU A 109      38.832 -36.703   4.425  1.00  0.00           H  
ATOM   1660  HA  GLU A 109      41.377 -36.001   3.065  1.00  0.00           H  
ATOM   1661  HB3 GLU A 109      42.083 -38.124   4.192  1.00  0.00           H  
ATOM   1662  HB2 GLU A 109      40.550 -38.188   5.040  1.00  0.00           H  
ATOM   1663  HG3 GLU A 109      41.005 -36.149   6.085  1.00  0.00           H  
ATOM   1664  HG2 GLU A 109      42.486 -35.798   5.103  1.00  0.00           H  
ATOM   1665  N   SER A 110      39.356 -38.315   1.980  1.00  0.85           N  
ATOM   1666  CA  SER A 110      38.994 -38.898   0.767  1.00  0.85           C  
ATOM   1667  C   SER A 110      38.730 -37.980  -0.393  1.00  0.85           C  
ATOM   1668  O   SER A 110      39.142 -38.399  -1.507  1.00  0.85           O  
ATOM   1669  CB  SER A 110      37.854 -39.926   0.905  1.00  0.85           C  
ATOM   1670  OG  SER A 110      36.697 -39.172   1.224  1.00  0.85           O  
ATOM   1671  H   SER A 110      38.673 -38.200   2.715  1.00  0.00           H  
ATOM   1672  HA  SER A 110      39.844 -39.500   0.442  1.00  0.00           H  
ATOM   1673  HB3 SER A 110      38.208 -40.733   1.546  1.00  0.00           H  
ATOM   1674  HB2 SER A 110      37.636 -40.386  -0.059  1.00  0.00           H  
ATOM   1675  HG  SER A 110      36.327 -38.807   0.417  1.00  0.00           H  
ATOM   1676  N   SER A 111      38.071 -36.860  -0.233  1.00  0.86           N  
ATOM   1677  CA  SER A 111      37.796 -35.892  -1.291  1.00  0.86           C  
ATOM   1678  C   SER A 111      39.085 -35.082  -1.742  1.00  0.86           C  
ATOM   1679  O   SER A 111      39.108 -34.790  -2.913  1.00  0.86           O  
ATOM   1680  CB  SER A 111      36.800 -34.832  -0.826  1.00  0.86           C  
ATOM   1681  OG  SER A 111      36.276 -33.961  -1.848  1.00  0.86           O  
ATOM   1682  H   SER A 111      37.745 -36.540   0.668  1.00  0.00           H  
ATOM   1683  HA  SER A 111      37.356 -36.408  -2.144  1.00  0.00           H  
ATOM   1684  HB3 SER A 111      37.286 -34.170  -0.109  1.00  0.00           H  
ATOM   1685  HB2 SER A 111      36.044 -35.330  -0.219  1.00  0.00           H  
ATOM   1686  HG  SER A 111      36.864 -33.205  -1.919  1.00  0.00           H  
ATOM   1687  N   TRP A 112      40.021 -34.804  -0.868  1.00  0.79           N  
ATOM   1688  CA  TRP A 112      41.108 -33.894  -0.975  1.00  0.79           C  
ATOM   1689  C   TRP A 112      42.523 -34.483  -0.806  1.00  0.79           C  
ATOM   1690  O   TRP A 112      43.301 -33.987  -0.027  1.00  0.79           O  
ATOM   1691  CB  TRP A 112      40.885 -32.689  -0.083  1.00  0.79           C  
ATOM   1692  CG  TRP A 112      39.541 -31.926  -0.124  1.00  0.79           C  
ATOM   1693  CD1 TRP A 112      38.701 -31.693   0.926  1.00  0.79           C  
ATOM   1694  CD2 TRP A 112      38.977 -31.150  -1.235  1.00  0.79           C  
ATOM   1695  NE1 TRP A 112      37.579 -31.099   0.463  1.00  0.79           N  
ATOM   1696  CE2 TRP A 112      37.693 -30.655  -0.818  1.00  0.79           C  
ATOM   1697  CE3 TRP A 112      39.417 -30.986  -2.576  1.00  0.79           C  
ATOM   1698  CZ2 TRP A 112      36.894 -29.946  -1.714  1.00  0.79           C  
ATOM   1699  CZ3 TRP A 112      38.669 -30.123  -3.397  1.00  0.79           C  
ATOM   1700  CH2 TRP A 112      37.390 -29.638  -2.970  1.00  0.79           C  
ATOM   1701  H   TRP A 112      40.098 -35.351  -0.023  1.00  0.00           H  
ATOM   1702  HA  TRP A 112      40.995 -33.456  -1.966  1.00  0.00           H  
ATOM   1703  HB3 TRP A 112      41.696 -31.971  -0.207  1.00  0.00           H  
ATOM   1704  HB2 TRP A 112      40.929 -33.088   0.930  1.00  0.00           H  
ATOM   1705  HD1 TRP A 112      38.868 -32.067   1.924  1.00  0.00           H  
ATOM   1706  HE1 TRP A 112      36.771 -30.830   1.008  1.00  0.00           H  
ATOM   1707  HE3 TRP A 112      40.404 -31.390  -2.755  1.00  0.00           H  
ATOM   1708  HZ2 TRP A 112      35.915 -29.619  -1.396  1.00  0.00           H  
ATOM   1709  HZ3 TRP A 112      38.952 -29.828  -4.397  1.00  0.00           H  
ATOM   1710  HH2 TRP A 112      36.754 -28.961  -3.523  1.00  0.00           H  
ATOM   1711  N   PRO A 113      42.914 -35.592  -1.463  1.00  0.77           N  
ATOM   1712  CA  PRO A 113      44.239 -36.241  -1.302  1.00  0.77           C  
ATOM   1713  C   PRO A 113      45.461 -35.350  -1.624  1.00  0.77           C  
ATOM   1714  O   PRO A 113      45.485 -34.790  -2.719  1.00  0.77           O  
ATOM   1715  CB  PRO A 113      44.173 -37.497  -2.245  1.00  0.77           C  
ATOM   1716  CG  PRO A 113      43.159 -37.109  -3.306  1.00  0.77           C  
ATOM   1717  CD  PRO A 113      42.122 -36.274  -2.528  1.00  0.77           C  
ATOM   1718  HA  PRO A 113      44.300 -36.550  -0.259  1.00  0.00           H  
ATOM   1719  HB3 PRO A 113      43.794 -38.365  -1.707  1.00  0.00           H  
ATOM   1720  HB2 PRO A 113      45.179 -37.729  -2.595  1.00  0.00           H  
ATOM   1721  HG3 PRO A 113      42.630 -37.913  -3.819  1.00  0.00           H  
ATOM   1722  HG2 PRO A 113      43.673 -36.451  -4.006  1.00  0.00           H  
ATOM   1723  HD2 PRO A 113      41.654 -35.542  -3.186  1.00  0.00           H  
ATOM   1724  HD3 PRO A 113      41.349 -36.839  -2.009  1.00  0.00           H  
ATOM   1725  N   ASN A 114      46.444 -35.264  -0.705  1.00  0.78           N  
ATOM   1726  CA  ASN A 114      47.639 -34.363  -0.851  1.00  0.78           C  
ATOM   1727  C   ASN A 114      47.350 -32.899  -0.551  1.00  0.78           C  
ATOM   1728  O   ASN A 114      48.201 -32.074  -0.805  1.00  0.78           O  
ATOM   1729  CB  ASN A 114      48.394 -34.610  -2.165  1.00  0.78           C  
ATOM   1730  CG  ASN A 114      49.032 -35.930  -2.191  1.00  0.78           C  
ATOM   1731  OD1 ASN A 114      48.558 -36.934  -1.732  1.00  0.78           O  
ATOM   1732  ND2 ASN A 114      50.242 -36.054  -2.754  1.00  0.78           N  
ATOM   1733  H   ASN A 114      46.242 -35.613   0.220  1.00  0.00           H  
ATOM   1734  HA  ASN A 114      48.271 -34.751  -0.052  1.00  0.00           H  
ATOM   1735  HB3 ASN A 114      49.219 -33.908  -2.291  1.00  0.00           H  
ATOM   1736  HB2 ASN A 114      47.800 -34.449  -3.064  1.00  0.00           H  
ATOM   1737 HD22 ASN A 114      50.744 -36.922  -2.628  1.00  0.00           H  
ATOM   1738 HD21 ASN A 114      50.657 -35.361  -3.359  1.00  0.00           H  
ATOM   1739  N   HIS A 115      46.132 -32.678  -0.028  1.00  0.86           N  
ATOM   1740  CA  HIS A 115      45.975 -31.401   0.661  1.00  0.86           C  
ATOM   1741  C   HIS A 115      46.115 -31.537   2.197  1.00  0.86           C  
ATOM   1742  O   HIS A 115      45.998 -32.685   2.642  1.00  0.86           O  
ATOM   1743  CB  HIS A 115      44.593 -30.772   0.231  1.00  0.86           C  
ATOM   1744  CG  HIS A 115      44.586 -30.005  -1.052  1.00  0.86           C  
ATOM   1745  ND1 HIS A 115      43.798 -30.351  -2.077  1.00  0.86           N  
ATOM   1746  CD2 HIS A 115      45.328 -28.886  -1.393  1.00  0.86           C  
ATOM   1747  CE1 HIS A 115      44.087 -29.504  -3.057  1.00  0.86           C  
ATOM   1748  NE2 HIS A 115      44.916 -28.514  -2.680  1.00  0.86           N  
ATOM   1749  H   HIS A 115      45.435 -33.394   0.114  1.00  0.00           H  
ATOM   1750  HA  HIS A 115      46.728 -30.653   0.413  1.00  0.00           H  
ATOM   1751  HB3 HIS A 115      44.250 -30.052   0.975  1.00  0.00           H  
ATOM   1752  HB2 HIS A 115      43.752 -31.461   0.158  1.00  0.00           H  
ATOM   1753  HD2 HIS A 115      46.046 -28.337  -0.802  1.00  0.00           H  
ATOM   1754  HE1 HIS A 115      43.716 -29.581  -4.068  1.00  0.00           H  
ATOM   1755  HE2 HIS A 115      45.258 -27.745  -3.237  1.00  0.00           H  
ATOM   1756  N   THR A 116      46.408 -30.441   2.883  1.00  0.86           N  
ATOM   1757  CA  THR A 116      46.393 -30.179   4.321  1.00  0.86           C  
ATOM   1758  C   THR A 116      45.149 -29.376   4.495  1.00  0.86           C  
ATOM   1759  O   THR A 116      44.974 -28.351   3.847  1.00  0.86           O  
ATOM   1760  CB  THR A 116      47.708 -29.412   4.612  1.00  0.86           C  
ATOM   1761  OG1 THR A 116      48.965 -30.152   4.588  1.00  0.86           O  
ATOM   1762  CG2 THR A 116      47.747 -28.909   6.042  1.00  0.86           C  
ATOM   1763  H   THR A 116      46.579 -29.612   2.333  1.00  0.00           H  
ATOM   1764  HA  THR A 116      46.402 -31.154   4.807  1.00  0.00           H  
ATOM   1765  HB  THR A 116      47.856 -28.617   3.882  1.00  0.00           H  
ATOM   1766  HG1 THR A 116      49.494 -29.674   3.946  1.00  0.00           H  
ATOM   1767 HG21 THR A 116      48.468 -28.113   6.228  1.00  0.00           H  
ATOM   1768 HG22 THR A 116      46.848 -28.436   6.439  1.00  0.00           H  
ATOM   1769 HG23 THR A 116      48.031 -29.743   6.684  1.00  0.00           H  
ATOM   1770  N   VAL A 117      44.267 -29.991   5.249  1.00  0.79           N  
ATOM   1771  CA  VAL A 117      42.870 -29.516   5.086  1.00  0.79           C  
ATOM   1772  C   VAL A 117      42.514 -28.800   6.417  1.00  0.79           C  
ATOM   1773  O   VAL A 117      41.784 -27.844   6.429  1.00  0.79           O  
ATOM   1774  CB  VAL A 117      41.867 -30.650   4.700  1.00  0.79           C  
ATOM   1775  CG1 VAL A 117      42.132 -31.328   3.290  1.00  0.79           C  
ATOM   1776  CG2 VAL A 117      41.834 -31.710   5.808  1.00  0.79           C  
ATOM   1777  H   VAL A 117      44.327 -30.838   5.796  1.00  0.00           H  
ATOM   1778  HA  VAL A 117      42.667 -28.850   4.248  1.00  0.00           H  
ATOM   1779  HB  VAL A 117      40.904 -30.142   4.629  1.00  0.00           H  
ATOM   1780 HG11 VAL A 117      42.377 -30.616   2.502  1.00  0.00           H  
ATOM   1781 HG12 VAL A 117      42.876 -32.109   3.450  1.00  0.00           H  
ATOM   1782 HG13 VAL A 117      41.240 -31.914   3.070  1.00  0.00           H  
ATOM   1783 HG21 VAL A 117      42.800 -32.200   5.931  1.00  0.00           H  
ATOM   1784 HG22 VAL A 117      41.509 -31.320   6.773  1.00  0.00           H  
ATOM   1785 HG23 VAL A 117      41.040 -32.397   5.516  1.00  0.00           H  
ATOM   1786  N   THR A 118      43.079 -29.267   7.512  1.00  0.69           N  
ATOM   1787  CA  THR A 118      42.774 -28.788   8.834  1.00  0.69           C  
ATOM   1788  C   THR A 118      43.345 -27.409   9.109  1.00  0.69           C  
ATOM   1789  O   THR A 118      44.397 -27.128   8.461  1.00  0.69           O  
ATOM   1790  CB  THR A 118      43.446 -29.791   9.864  1.00  0.69           C  
ATOM   1791  OG1 THR A 118      44.820 -30.017   9.685  1.00  0.69           O  
ATOM   1792  CG2 THR A 118      42.883 -31.202   9.776  1.00  0.69           C  
ATOM   1793  H   THR A 118      43.798 -29.977   7.518  1.00  0.00           H  
ATOM   1794  HA  THR A 118      41.689 -28.759   8.934  1.00  0.00           H  
ATOM   1795  HB  THR A 118      43.260 -29.440  10.879  1.00  0.00           H  
ATOM   1796  HG1 THR A 118      45.288 -29.281  10.086  1.00  0.00           H  
ATOM   1797 HG21 THR A 118      43.215 -31.826  10.605  1.00  0.00           H  
ATOM   1798 HG22 THR A 118      41.793 -31.218   9.799  1.00  0.00           H  
ATOM   1799 HG23 THR A 118      43.214 -31.728   8.880  1.00  0.00           H  
ATOM   1800  N   GLY A 119      42.756 -26.550   9.956  1.00  0.86           N  
ATOM   1801  CA  GLY A 119      43.253 -25.196  10.157  1.00  0.86           C  
ATOM   1802  C   GLY A 119      43.453 -24.940  11.613  1.00  0.86           C  
ATOM   1803  O   GLY A 119      42.684 -25.455  12.401  1.00  0.86           O  
ATOM   1804  H   GLY A 119      41.943 -26.901  10.441  1.00  0.00           H  
ATOM   1805  HA3 GLY A 119      42.613 -24.401   9.773  1.00  0.00           H  
ATOM   1806  HA2 GLY A 119      44.240 -24.898   9.805  1.00  0.00           H  
ATOM   1807  N   VAL A 120      44.328 -24.077  12.155  1.00  0.89           N  
ATOM   1808  CA  VAL A 120      44.811 -23.725  13.476  1.00  0.89           C  
ATOM   1809  C   VAL A 120      45.080 -22.244  13.465  1.00  0.89           C  
ATOM   1810  O   VAL A 120      46.233 -21.863  13.320  1.00  0.89           O  
ATOM   1811  CB  VAL A 120      46.101 -24.549  13.950  1.00  0.89           C  
ATOM   1812  CG1 VAL A 120      45.699 -26.001  14.264  1.00  0.89           C  
ATOM   1813  CG2 VAL A 120      47.409 -24.445  13.118  1.00  0.89           C  
ATOM   1814  H   VAL A 120      44.644 -23.388  11.489  1.00  0.00           H  
ATOM   1815  HA  VAL A 120      43.908 -23.848  14.074  1.00  0.00           H  
ATOM   1816  HB  VAL A 120      46.318 -24.144  14.939  1.00  0.00           H  
ATOM   1817 HG11 VAL A 120      46.644 -26.516  14.437  1.00  0.00           H  
ATOM   1818 HG12 VAL A 120      45.055 -26.247  15.108  1.00  0.00           H  
ATOM   1819 HG13 VAL A 120      45.325 -26.577  13.417  1.00  0.00           H  
ATOM   1820 HG21 VAL A 120      47.788 -25.425  12.828  1.00  0.00           H  
ATOM   1821 HG22 VAL A 120      47.237 -23.920  12.179  1.00  0.00           H  
ATOM   1822 HG23 VAL A 120      48.167 -24.004  13.766  1.00  0.00           H  
ATOM   1823  N   SER A 121      44.009 -21.466  13.490  1.00  0.87           N  
ATOM   1824  CA  SER A 121      43.956 -20.013  13.221  1.00  0.87           C  
ATOM   1825  C   SER A 121      43.815 -19.318  14.582  1.00  0.87           C  
ATOM   1826  O   SER A 121      44.074 -19.799  15.724  1.00  0.87           O  
ATOM   1827  CB  SER A 121      42.775 -19.831  12.228  1.00  0.87           C  
ATOM   1828  OG  SER A 121      41.554 -20.250  12.907  1.00  0.87           O  
ATOM   1829  H   SER A 121      43.142 -21.954  13.665  1.00  0.00           H  
ATOM   1830  HA  SER A 121      44.885 -19.632  12.798  1.00  0.00           H  
ATOM   1831  HB3 SER A 121      42.968 -20.326  11.276  1.00  0.00           H  
ATOM   1832  HB2 SER A 121      42.749 -18.749  12.097  1.00  0.00           H  
ATOM   1833  HG  SER A 121      41.564 -21.178  13.150  1.00  0.00           H  
ATOM   1834  N   SER A 122      43.481 -18.038  14.493  1.00  0.74           N  
ATOM   1835  CA  SER A 122      42.970 -17.208  15.536  1.00  0.74           C  
ATOM   1836  C   SER A 122      41.534 -17.652  16.150  1.00  0.74           C  
ATOM   1837  O   SER A 122      41.130 -17.077  17.116  1.00  0.74           O  
ATOM   1838  CB  SER A 122      42.815 -15.808  14.893  1.00  0.74           C  
ATOM   1839  OG  SER A 122      42.139 -15.845  13.644  1.00  0.74           O  
ATOM   1840  H   SER A 122      43.248 -17.616  13.605  1.00  0.00           H  
ATOM   1841  HA  SER A 122      43.581 -17.289  16.435  1.00  0.00           H  
ATOM   1842  HB3 SER A 122      43.804 -15.544  14.518  1.00  0.00           H  
ATOM   1843  HB2 SER A 122      42.468 -15.085  15.631  1.00  0.00           H  
ATOM   1844  HG  SER A 122      41.220 -16.094  13.766  1.00  0.00           H  
ATOM   1845  N   CYS A 123      40.863 -18.641  15.595  1.00  0.89           N  
ATOM   1846  CA  CYS A 123      39.758 -19.330  16.245  1.00  0.89           C  
ATOM   1847  C   CYS A 123      40.420 -20.173  17.313  1.00  0.89           C  
ATOM   1848  O   CYS A 123      41.189 -21.094  16.884  1.00  0.89           O  
ATOM   1849  CB  CYS A 123      38.982 -20.268  15.216  1.00  0.89           C  
ATOM   1850  SG  CYS A 123      38.389 -19.544  13.618  1.00  0.89           S  
ATOM   1851  H   CYS A 123      41.157 -19.059  14.724  1.00  0.00           H  
ATOM   1852  HA  CYS A 123      38.995 -18.734  16.749  1.00  0.00           H  
ATOM   1853  HB3 CYS A 123      38.073 -20.660  15.673  1.00  0.00           H  
ATOM   1854  HB2 CYS A 123      39.568 -21.167  15.021  1.00  0.00           H  
ATOM   1855  N   SER A 124      40.096 -20.081  18.612  1.00  0.86           N  
ATOM   1856  CA  SER A 124      40.594 -21.032  19.649  1.00  0.86           C  
ATOM   1857  C   SER A 124      39.480 -21.391  20.712  1.00  0.86           C  
ATOM   1858  O   SER A 124      38.807 -20.514  21.129  1.00  0.86           O  
ATOM   1859  CB  SER A 124      41.821 -20.362  20.325  1.00  0.86           C  
ATOM   1860  OG  SER A 124      42.548 -21.105  21.256  1.00  0.86           O  
ATOM   1861  H   SER A 124      39.343 -19.471  18.900  1.00  0.00           H  
ATOM   1862  HA  SER A 124      40.873 -21.946  19.124  1.00  0.00           H  
ATOM   1863  HB3 SER A 124      41.387 -19.595  20.969  1.00  0.00           H  
ATOM   1864  HB2 SER A 124      42.368 -19.922  19.492  1.00  0.00           H  
ATOM   1865  HG  SER A 124      43.398 -21.160  20.812  1.00  0.00           H  
ATOM   1866  N   HIS A 125      39.340 -22.701  21.105  1.00  0.81           N  
ATOM   1867  CA  HIS A 125      38.377 -23.183  22.055  1.00  0.81           C  
ATOM   1868  C   HIS A 125      38.964 -24.452  22.671  1.00  0.81           C  
ATOM   1869  O   HIS A 125      39.636 -25.231  22.010  1.00  0.81           O  
ATOM   1870  CB  HIS A 125      37.023 -23.480  21.466  1.00  0.81           C  
ATOM   1871  CG  HIS A 125      35.988 -24.039  22.399  1.00  0.81           C  
ATOM   1872  ND1 HIS A 125      35.342 -23.169  23.271  1.00  0.81           N1+
ATOM   1873  CD2 HIS A 125      35.604 -25.301  22.672  1.00  0.81           C  
ATOM   1874  CE1 HIS A 125      34.666 -23.983  24.112  1.00  0.81           C  
ATOM   1875  NE2 HIS A 125      34.814 -25.216  23.744  1.00  0.81           N  
ATOM   1876  H   HIS A 125      40.038 -23.328  20.730  1.00  0.00           H  
ATOM   1877  HA  HIS A 125      38.266 -22.434  22.840  1.00  0.00           H  
ATOM   1878  HB3 HIS A 125      37.040 -24.199  20.647  1.00  0.00           H  
ATOM   1879  HB2 HIS A 125      36.630 -22.552  21.050  1.00  0.00           H  
ATOM   1880  HD1 HIS A 125      35.386 -22.163  23.359  1.00  0.00           H  
ATOM   1881  HD2 HIS A 125      35.915 -26.267  22.300  1.00  0.00           H  
ATOM   1882  HE1 HIS A 125      34.075 -23.619  24.941  1.00  0.00           H  
ATOM   1883  HE2 HIS A 125      34.355 -25.978  24.222  1.00  0.00           H  
ATOM   1884  N   ASN A 126      38.813 -24.628  24.013  1.00  0.82           N  
ATOM   1885  CA  ASN A 126      39.401 -25.772  24.785  1.00  0.82           C  
ATOM   1886  C   ASN A 126      40.994 -25.771  24.779  1.00  0.82           C  
ATOM   1887  O   ASN A 126      41.646 -26.825  24.651  1.00  0.82           O  
ATOM   1888  CB  ASN A 126      38.778 -27.188  24.444  1.00  0.82           C  
ATOM   1889  CG  ASN A 126      37.393 -27.317  25.023  1.00  0.82           C  
ATOM   1890  OD1 ASN A 126      37.121 -27.073  26.205  1.00  0.82           O  
ATOM   1891  ND2 ASN A 126      36.406 -27.826  24.280  1.00  0.82           N  
ATOM   1892  H   ASN A 126      38.473 -23.851  24.563  1.00  0.00           H  
ATOM   1893  HA  ASN A 126      39.148 -25.551  25.822  1.00  0.00           H  
ATOM   1894  HB3 ASN A 126      39.450 -27.963  24.814  1.00  0.00           H  
ATOM   1895  HB2 ASN A 126      38.853 -27.328  23.365  1.00  0.00           H  
ATOM   1896 HD22 ASN A 126      35.492 -27.976  24.682  1.00  0.00           H  
ATOM   1897 HD21 ASN A 126      36.529 -28.046  23.302  1.00  0.00           H  
ATOM   1898  N   GLY A 127      41.487 -24.572  24.730  1.00  0.88           N  
ATOM   1899  CA  GLY A 127      42.972 -24.356  24.776  1.00  0.88           C  
ATOM   1900  C   GLY A 127      43.729 -24.869  23.442  1.00  0.88           C  
ATOM   1901  O   GLY A 127      44.958 -24.997  23.331  1.00  0.88           O  
ATOM   1902  H   GLY A 127      40.804 -23.829  24.790  1.00  0.00           H  
ATOM   1903  HA3 GLY A 127      43.373 -24.621  25.755  1.00  0.00           H  
ATOM   1904  HA2 GLY A 127      42.908 -23.277  24.638  1.00  0.00           H  
ATOM   1905  N   GLU A 128      42.950 -25.110  22.339  1.00  0.83           N  
ATOM   1906  CA  GLU A 128      43.441 -25.486  21.072  1.00  0.83           C  
ATOM   1907  C   GLU A 128      42.926 -24.515  20.042  1.00  0.83           C  
ATOM   1908  O   GLU A 128      41.704 -24.259  20.011  1.00  0.83           O  
ATOM   1909  CB  GLU A 128      42.792 -26.898  20.794  1.00  0.83           C  
ATOM   1910  CG  GLU A 128      43.210 -28.042  21.665  1.00  0.83           C  
ATOM   1911  CD  GLU A 128      42.642 -29.396  21.318  1.00  0.83           C  
ATOM   1912  OE1 GLU A 128      42.516 -30.271  22.182  1.00  0.83           O  
ATOM   1913  OE2 GLU A 128      42.036 -29.508  20.258  1.00  0.83           O1-
ATOM   1914  H   GLU A 128      41.968 -24.881  22.409  1.00  0.00           H  
ATOM   1915  HA  GLU A 128      44.525 -25.503  20.956  1.00  0.00           H  
ATOM   1916  HB3 GLU A 128      42.927 -27.221  19.762  1.00  0.00           H  
ATOM   1917  HB2 GLU A 128      41.710 -26.762  20.804  1.00  0.00           H  
ATOM   1918  HG3 GLU A 128      42.901 -27.818  22.686  1.00  0.00           H  
ATOM   1919  HG2 GLU A 128      44.276 -28.269  21.711  1.00  0.00           H  
ATOM   1920  N   ASN A 129      43.920 -24.189  19.158  1.00  0.85           N  
ATOM   1921  CA  ASN A 129      43.679 -23.424  17.925  1.00  0.85           C  
ATOM   1922  C   ASN A 129      43.035 -24.341  16.860  1.00  0.85           C  
ATOM   1923  O   ASN A 129      43.488 -25.475  16.656  1.00  0.85           O  
ATOM   1924  CB  ASN A 129      45.014 -22.969  17.470  1.00  0.85           C  
ATOM   1925  CG  ASN A 129      45.571 -21.829  18.360  1.00  0.85           C  
ATOM   1926  OD1 ASN A 129      44.983 -21.473  19.347  1.00  0.85           O  
ATOM   1927  ND2 ASN A 129      46.814 -21.369  18.078  1.00  0.85           N  
ATOM   1928  H   ASN A 129      44.829 -24.607  19.306  1.00  0.00           H  
ATOM   1929  HA  ASN A 129      43.052 -22.566  18.172  1.00  0.00           H  
ATOM   1930  HB3 ASN A 129      44.971 -22.458  16.509  1.00  0.00           H  
ATOM   1931  HB2 ASN A 129      45.737 -23.780  17.365  1.00  0.00           H  
ATOM   1932 HD22 ASN A 129      47.171 -20.601  18.628  1.00  0.00           H  
ATOM   1933 HD21 ASN A 129      47.336 -21.807  17.332  1.00  0.00           H  
ATOM   1934  N   SER A 130      42.089 -23.723  16.076  1.00  0.88           N  
ATOM   1935  CA  SER A 130      41.197 -24.519  15.245  1.00  0.88           C  
ATOM   1936  C   SER A 130      40.855 -23.651  14.004  1.00  0.88           C  
ATOM   1937  O   SER A 130      41.689 -22.769  13.608  1.00  0.88           O  
ATOM   1938  CB  SER A 130      39.992 -25.012  15.990  1.00  0.88           C  
ATOM   1939  OG  SER A 130      39.365 -23.978  16.692  1.00  0.88           O  
ATOM   1940  H   SER A 130      41.939 -22.727  16.159  1.00  0.00           H  
ATOM   1941  HA  SER A 130      41.689 -25.364  14.762  1.00  0.00           H  
ATOM   1942  HB3 SER A 130      40.305 -25.783  16.694  1.00  0.00           H  
ATOM   1943  HB2 SER A 130      39.232 -25.348  15.285  1.00  0.00           H  
ATOM   1944  HG  SER A 130      39.224 -24.313  17.580  1.00  0.00           H  
ATOM   1945  N   PHE A 131      39.690 -23.853  13.369  1.00  0.89           N  
ATOM   1946  CA  PHE A 131      39.155 -23.223  12.157  1.00  0.89           C  
ATOM   1947  C   PHE A 131      37.679 -23.701  12.097  1.00  0.89           C  
ATOM   1948  O   PHE A 131      37.269 -24.651  12.869  1.00  0.89           O  
ATOM   1949  CB  PHE A 131      40.043 -23.536  10.947  1.00  0.89           C  
ATOM   1950  CG  PHE A 131      39.757 -22.721   9.727  1.00  0.89           C  
ATOM   1951  CD1 PHE A 131      40.152 -21.338   9.755  1.00  0.89           C  
ATOM   1952  CD2 PHE A 131      38.931 -23.203   8.656  1.00  0.89           C  
ATOM   1953  CE1 PHE A 131      39.734 -20.509   8.711  1.00  0.89           C  
ATOM   1954  CE2 PHE A 131      38.614 -22.342   7.589  1.00  0.89           C  
ATOM   1955  CZ  PHE A 131      39.013 -21.000   7.676  1.00  0.89           C  
ATOM   1956  H   PHE A 131      39.113 -24.646  13.609  1.00  0.00           H  
ATOM   1957  HA  PHE A 131      39.108 -22.149  12.341  1.00  0.00           H  
ATOM   1958  HB3 PHE A 131      40.041 -24.611  10.767  1.00  0.00           H  
ATOM   1959  HB2 PHE A 131      41.069 -23.327  11.252  1.00  0.00           H  
ATOM   1960  HD1 PHE A 131      40.764 -20.949  10.556  1.00  0.00           H  
ATOM   1961  HD2 PHE A 131      38.691 -24.255   8.693  1.00  0.00           H  
ATOM   1962  HE1 PHE A 131      39.930 -19.450   8.792  1.00  0.00           H  
ATOM   1963  HE2 PHE A 131      38.030 -22.663   6.739  1.00  0.00           H  
ATOM   1964  HZ  PHE A 131      38.649 -20.325   6.916  1.00  0.00           H  
ATOM   1965  N   TYR A 132      36.790 -23.031  11.321  1.00  0.89           N  
ATOM   1966  CA  TYR A 132      35.347 -23.203  11.173  1.00  0.89           C  
ATOM   1967  C   TYR A 132      35.028 -24.690  10.899  1.00  0.89           C  
ATOM   1968  O   TYR A 132      35.525 -25.181   9.911  1.00  0.89           O  
ATOM   1969  CB  TYR A 132      34.859 -22.342   9.919  1.00  0.89           C  
ATOM   1970  CG  TYR A 132      35.155 -20.889  10.238  1.00  0.89           C  
ATOM   1971  CD1 TYR A 132      34.442 -20.158  11.170  1.00  0.89           C  
ATOM   1972  CD2 TYR A 132      36.060 -20.216   9.385  1.00  0.89           C  
ATOM   1973  CE1 TYR A 132      34.650 -18.788  11.327  1.00  0.89           C  
ATOM   1974  CE2 TYR A 132      36.380 -18.890   9.689  1.00  0.89           C  
ATOM   1975  CZ  TYR A 132      35.631 -18.107  10.561  1.00  0.89           C  
ATOM   1976  OH  TYR A 132      35.843 -16.802  10.571  1.00  0.89           O  
ATOM   1977  H   TYR A 132      37.186 -22.149  11.029  1.00  0.00           H  
ATOM   1978  HA  TYR A 132      34.885 -22.860  12.098  1.00  0.00           H  
ATOM   1979  HB3 TYR A 132      33.774 -22.351   9.806  1.00  0.00           H  
ATOM   1980  HB2 TYR A 132      35.323 -22.734   9.014  1.00  0.00           H  
ATOM   1981  HD1 TYR A 132      33.611 -20.616  11.686  1.00  0.00           H  
ATOM   1982  HD2 TYR A 132      36.413 -20.753   8.517  1.00  0.00           H  
ATOM   1983  HE1 TYR A 132      34.136 -18.246  12.107  1.00  0.00           H  
ATOM   1984  HE2 TYR A 132      37.257 -18.507   9.189  1.00  0.00           H  
ATOM   1985  HH  TYR A 132      36.183 -16.542   9.712  1.00  0.00           H  
ATOM   1986  N   ARG A 133      34.258 -25.386  11.721  1.00  0.82           N  
ATOM   1987  CA  ARG A 133      33.992 -26.847  11.588  1.00  0.82           C  
ATOM   1988  C   ARG A 133      33.402 -27.302  10.198  1.00  0.82           C  
ATOM   1989  O   ARG A 133      33.815 -28.368   9.730  1.00  0.82           O  
ATOM   1990  CB  ARG A 133      33.089 -27.445  12.717  1.00  0.82           C  
ATOM   1991  CG  ARG A 133      33.651 -27.140  14.081  1.00  0.82           C  
ATOM   1992  CD  ARG A 133      32.815 -28.029  15.141  1.00  0.82           C  
ATOM   1993  NE  ARG A 133      33.129 -27.518  16.487  1.00  0.82           N  
ATOM   1994  CZ  ARG A 133      34.069 -27.853  17.360  1.00  0.82           C  
ATOM   1995  NH1 ARG A 133      35.121 -28.598  17.052  1.00  0.82           N  
ATOM   1996  NH2 ARG A 133      34.075 -27.279  18.581  1.00  0.82           N1+
ATOM   1997  H   ARG A 133      33.727 -24.869  12.409  1.00  0.00           H  
ATOM   1998  HA  ARG A 133      34.946 -27.365  11.694  1.00  0.00           H  
ATOM   1999  HB3 ARG A 133      32.901 -28.503  12.532  1.00  0.00           H  
ATOM   2000  HB2 ARG A 133      32.064 -27.077  12.781  1.00  0.00           H  
ATOM   2001  HG3 ARG A 133      33.726 -26.099  14.396  1.00  0.00           H  
ATOM   2002  HG2 ARG A 133      34.689 -27.464  13.989  1.00  0.00           H  
ATOM   2003  HD3 ARG A 133      33.235 -29.035  15.116  1.00  0.00           H  
ATOM   2004  HD2 ARG A 133      31.777 -28.272  14.912  1.00  0.00           H  
ATOM   2005  HE  ARG A 133      32.514 -26.757  16.738  1.00  0.00           H  
ATOM   2006 HH12 ARG A 133      35.791 -28.851  17.765  1.00  0.00           H  
ATOM   2007 HH11 ARG A 133      35.207 -28.989  16.125  1.00  0.00           H  
ATOM   2008 HH22 ARG A 133      34.893 -27.336  19.171  1.00  0.00           H  
ATOM   2009 HH21 ARG A 133      33.231 -26.921  19.007  1.00  0.00           H  
ATOM   2010  N   ASN A 134      32.552 -26.486   9.555  1.00  0.87           N  
ATOM   2011  CA  ASN A 134      31.864 -26.878   8.313  1.00  0.87           C  
ATOM   2012  C   ASN A 134      32.778 -26.706   7.067  1.00  0.87           C  
ATOM   2013  O   ASN A 134      32.471 -27.323   6.034  1.00  0.87           O  
ATOM   2014  CB  ASN A 134      30.504 -26.249   8.137  1.00  0.87           C  
ATOM   2015  CG  ASN A 134      29.533 -26.478   9.347  1.00  0.87           C  
ATOM   2016  OD1 ASN A 134      29.467 -27.580   9.913  1.00  0.87           O  
ATOM   2017  ND2 ASN A 134      28.700 -25.542   9.710  1.00  0.87           N  
ATOM   2018  H   ASN A 134      32.311 -25.635  10.045  1.00  0.00           H  
ATOM   2019  HA  ASN A 134      31.634 -27.942   8.361  1.00  0.00           H  
ATOM   2020  HB3 ASN A 134      30.001 -26.536   7.214  1.00  0.00           H  
ATOM   2021  HB2 ASN A 134      30.641 -25.182   7.966  1.00  0.00           H  
ATOM   2022 HD22 ASN A 134      27.942 -25.824  10.314  1.00  0.00           H  
ATOM   2023 HD21 ASN A 134      28.710 -24.567   9.445  1.00  0.00           H  
ATOM   2024  N   LEU A 135      33.896 -25.973   7.172  1.00  0.91           N  
ATOM   2025  CA  LEU A 135      34.842 -25.745   6.061  1.00  0.91           C  
ATOM   2026  C   LEU A 135      36.083 -26.551   6.189  1.00  0.91           C  
ATOM   2027  O   LEU A 135      36.268 -27.140   7.246  1.00  0.91           O  
ATOM   2028  CB  LEU A 135      35.167 -24.252   6.241  1.00  0.91           C  
ATOM   2029  CG  LEU A 135      33.941 -23.236   6.275  1.00  0.91           C  
ATOM   2030  CD1 LEU A 135      34.450 -21.776   6.533  1.00  0.91           C  
ATOM   2031  CD2 LEU A 135      33.036 -23.276   4.944  1.00  0.91           C  
ATOM   2032  H   LEU A 135      34.238 -25.905   8.120  1.00  0.00           H  
ATOM   2033  HA  LEU A 135      34.303 -26.013   5.152  1.00  0.00           H  
ATOM   2034  HB3 LEU A 135      35.780 -24.161   5.344  1.00  0.00           H  
ATOM   2035  HB2 LEU A 135      35.900 -24.105   7.035  1.00  0.00           H  
ATOM   2036  HG  LEU A 135      33.345 -23.411   7.171  1.00  0.00           H  
ATOM   2037 HD11 LEU A 135      33.878 -21.272   7.313  1.00  0.00           H  
ATOM   2038 HD12 LEU A 135      35.522 -21.809   6.725  1.00  0.00           H  
ATOM   2039 HD13 LEU A 135      34.402 -21.140   5.649  1.00  0.00           H  
ATOM   2040 HD21 LEU A 135      32.048 -23.650   5.213  1.00  0.00           H  
ATOM   2041 HD22 LEU A 135      32.907 -22.303   4.470  1.00  0.00           H  
ATOM   2042 HD23 LEU A 135      33.415 -23.927   4.156  1.00  0.00           H  
ATOM   2043  N   LEU A 136      36.913 -26.481   5.138  1.00  0.92           N  
ATOM   2044  CA  LEU A 136      38.328 -26.687   5.359  1.00  0.92           C  
ATOM   2045  C   LEU A 136      39.172 -25.459   4.894  1.00  0.92           C  
ATOM   2046  O   LEU A 136      38.569 -24.472   4.499  1.00  0.92           O  
ATOM   2047  CB  LEU A 136      38.677 -27.958   4.596  1.00  0.92           C  
ATOM   2048  CG  LEU A 136      38.186 -29.242   5.299  1.00  0.92           C  
ATOM   2049  CD1 LEU A 136      38.217 -30.503   4.407  1.00  0.92           C  
ATOM   2050  CD2 LEU A 136      38.640 -29.627   6.728  1.00  0.92           C  
ATOM   2051  H   LEU A 136      36.651 -26.006   4.287  1.00  0.00           H  
ATOM   2052  HA  LEU A 136      38.706 -26.808   6.374  1.00  0.00           H  
ATOM   2053  HB3 LEU A 136      39.750 -28.041   4.423  1.00  0.00           H  
ATOM   2054  HB2 LEU A 136      38.370 -28.098   3.560  1.00  0.00           H  
ATOM   2055  HG  LEU A 136      37.142 -29.049   5.549  1.00  0.00           H  
ATOM   2056 HD11 LEU A 136      37.307 -30.993   4.062  1.00  0.00           H  
ATOM   2057 HD12 LEU A 136      38.854 -30.399   3.528  1.00  0.00           H  
ATOM   2058 HD13 LEU A 136      38.734 -31.348   4.862  1.00  0.00           H  
ATOM   2059 HD21 LEU A 136      38.648 -30.696   6.939  1.00  0.00           H  
ATOM   2060 HD22 LEU A 136      39.627 -29.266   7.020  1.00  0.00           H  
ATOM   2061 HD23 LEU A 136      37.835 -29.294   7.384  1.00  0.00           H  
ATOM   2062  N   TRP A 137      40.486 -25.543   5.039  1.00  0.90           N  
ATOM   2063  CA  TRP A 137      41.399 -24.503   4.473  1.00  0.90           C  
ATOM   2064  C   TRP A 137      42.610 -25.221   3.823  1.00  0.90           C  
ATOM   2065  O   TRP A 137      43.371 -25.897   4.492  1.00  0.90           O  
ATOM   2066  CB  TRP A 137      41.901 -23.558   5.556  1.00  0.90           C  
ATOM   2067  CG  TRP A 137      42.662 -22.305   5.106  1.00  0.90           C  
ATOM   2068  CD1 TRP A 137      43.143 -21.996   3.895  1.00  0.90           C  
ATOM   2069  CD2 TRP A 137      43.080 -21.265   5.996  1.00  0.90           C  
ATOM   2070  NE1 TRP A 137      43.880 -20.834   4.050  1.00  0.90           N  
ATOM   2071  CE2 TRP A 137      43.865 -20.356   5.311  1.00  0.90           C  
ATOM   2072  CE3 TRP A 137      42.896 -20.980   7.339  1.00  0.90           C  
ATOM   2073  CZ2 TRP A 137      44.559 -19.258   5.814  1.00  0.90           C  
ATOM   2074  CZ3 TRP A 137      43.507 -19.805   7.899  1.00  0.90           C  
ATOM   2075  CH2 TRP A 137      44.250 -18.886   7.122  1.00  0.90           C  
ATOM   2076  H   TRP A 137      40.916 -26.289   5.567  1.00  0.00           H  
ATOM   2077  HA  TRP A 137      40.854 -23.938   3.717  1.00  0.00           H  
ATOM   2078  HB3 TRP A 137      42.428 -24.082   6.354  1.00  0.00           H  
ATOM   2079  HB2 TRP A 137      41.010 -23.084   5.969  1.00  0.00           H  
ATOM   2080  HD1 TRP A 137      43.057 -22.559   2.976  1.00  0.00           H  
ATOM   2081  HE1 TRP A 137      44.537 -20.433   3.397  1.00  0.00           H  
ATOM   2082  HE3 TRP A 137      42.340 -21.657   7.970  1.00  0.00           H  
ATOM   2083  HZ2 TRP A 137      44.994 -18.461   5.231  1.00  0.00           H  
ATOM   2084  HZ3 TRP A 137      43.357 -19.433   8.902  1.00  0.00           H  
ATOM   2085  HH2 TRP A 137      44.550 -17.945   7.559  1.00  0.00           H  
ATOM   2086  N   LEU A 138      42.600 -25.204   2.505  1.00  0.92           N  
ATOM   2087  CA  LEU A 138      43.404 -26.144   1.663  1.00  0.92           C  
ATOM   2088  C   LEU A 138      44.793 -25.507   1.479  1.00  0.92           C  
ATOM   2089  O   LEU A 138      44.875 -24.569   0.711  1.00  0.92           O  
ATOM   2090  CB  LEU A 138      42.663 -26.471   0.369  1.00  0.92           C  
ATOM   2091  CG  LEU A 138      41.251 -27.018   0.601  1.00  0.92           C  
ATOM   2092  CD1 LEU A 138      40.594 -27.369  -0.742  1.00  0.92           C  
ATOM   2093  CD2 LEU A 138      41.139 -28.187   1.608  1.00  0.92           C  
ATOM   2094  H   LEU A 138      41.845 -24.732   2.028  1.00  0.00           H  
ATOM   2095  HA  LEU A 138      43.481 -27.116   2.151  1.00  0.00           H  
ATOM   2096  HB3 LEU A 138      43.256 -27.186  -0.203  1.00  0.00           H  
ATOM   2097  HB2 LEU A 138      42.559 -25.597  -0.274  1.00  0.00           H  
ATOM   2098  HG  LEU A 138      40.717 -26.179   1.050  1.00  0.00           H  
ATOM   2099 HD11 LEU A 138      41.317 -27.789  -1.442  1.00  0.00           H  
ATOM   2100 HD12 LEU A 138      39.862 -28.147  -0.528  1.00  0.00           H  
ATOM   2101 HD13 LEU A 138      40.054 -26.536  -1.195  1.00  0.00           H  
ATOM   2102 HD21 LEU A 138      42.046 -28.770   1.443  1.00  0.00           H  
ATOM   2103 HD22 LEU A 138      41.158 -28.006   2.683  1.00  0.00           H  
ATOM   2104 HD23 LEU A 138      40.304 -28.858   1.407  1.00  0.00           H  
ATOM   2105  N   THR A 139      45.790 -26.121   2.052  1.00  0.89           N  
ATOM   2106  CA  THR A 139      47.217 -25.719   2.039  1.00  0.89           C  
ATOM   2107  C   THR A 139      48.018 -26.901   1.556  1.00  0.89           C  
ATOM   2108  O   THR A 139      47.465 -28.006   1.442  1.00  0.89           O  
ATOM   2109  CB  THR A 139      47.730 -25.244   3.366  1.00  0.89           C  
ATOM   2110  OG1 THR A 139      47.722 -26.150   4.473  1.00  0.89           O  
ATOM   2111  CG2 THR A 139      47.037 -23.998   3.770  1.00  0.89           C  
ATOM   2112  H   THR A 139      45.579 -26.951   2.585  1.00  0.00           H  
ATOM   2113  HA  THR A 139      47.452 -24.863   1.406  1.00  0.00           H  
ATOM   2114  HB  THR A 139      48.819 -25.195   3.341  1.00  0.00           H  
ATOM   2115  HG1 THR A 139      46.966 -25.960   5.035  1.00  0.00           H  
ATOM   2116 HG21 THR A 139      47.561 -23.641   4.657  1.00  0.00           H  
ATOM   2117 HG22 THR A 139      47.246 -23.193   3.066  1.00  0.00           H  
ATOM   2118 HG23 THR A 139      45.949 -23.989   3.836  1.00  0.00           H  
ATOM   2119  N   GLY A 140      49.277 -26.702   1.131  1.00  0.88           N  
ATOM   2120  CA  GLY A 140      50.082 -27.686   0.644  1.00  0.88           C  
ATOM   2121  C   GLY A 140      50.570 -28.790   1.643  1.00  0.88           C  
ATOM   2122  O   GLY A 140      50.433 -28.602   2.841  1.00  0.88           O  
ATOM   2123  H   GLY A 140      49.536 -25.762   0.869  1.00  0.00           H  
ATOM   2124  HA3 GLY A 140      50.919 -27.071   0.317  1.00  0.00           H  
ATOM   2125  HA2 GLY A 140      49.772 -28.111  -0.311  1.00  0.00           H  
ATOM   2126  N   LYS A 141      51.011 -29.901   1.117  1.00  0.81           N  
ATOM   2127  CA  LYS A 141      51.589 -30.990   1.795  1.00  0.81           C  
ATOM   2128  C   LYS A 141      52.945 -31.404   1.201  1.00  0.81           C  
ATOM   2129  O   LYS A 141      53.042 -31.578  -0.034  1.00  0.81           O  
ATOM   2130  CB  LYS A 141      50.600 -32.219   1.796  1.00  0.81           C  
ATOM   2131  CG  LYS A 141      51.030 -33.345   2.726  1.00  0.81           C  
ATOM   2132  CD  LYS A 141      49.983 -34.087   3.534  1.00  0.81           C  
ATOM   2133  CE  LYS A 141      50.473 -34.982   4.753  1.00  0.81           C  
ATOM   2134  NZ  LYS A 141      49.382 -35.717   5.452  1.00  0.81           N1+
ATOM   2135  H   LYS A 141      51.120 -29.846   0.114  1.00  0.00           H  
ATOM   2136  HA  LYS A 141      51.700 -30.693   2.838  1.00  0.00           H  
ATOM   2137  HB3 LYS A 141      50.548 -32.551   0.759  1.00  0.00           H  
ATOM   2138  HB2 LYS A 141      49.542 -31.993   1.933  1.00  0.00           H  
ATOM   2139  HG3 LYS A 141      51.855 -33.114   3.400  1.00  0.00           H  
ATOM   2140  HG2 LYS A 141      51.367 -34.102   2.017  1.00  0.00           H  
ATOM   2141  HD3 LYS A 141      49.464 -34.591   2.718  1.00  0.00           H  
ATOM   2142  HD2 LYS A 141      49.125 -33.484   3.836  1.00  0.00           H  
ATOM   2143  HE3 LYS A 141      51.002 -34.447   5.542  1.00  0.00           H  
ATOM   2144  HE2 LYS A 141      51.217 -35.728   4.470  1.00  0.00           H  
ATOM   2145  HZ1 LYS A 141      48.758 -35.127   5.985  1.00  0.00           H  
ATOM   2146  HZ2 LYS A 141      48.808 -36.116   4.723  1.00  0.00           H  
ATOM   2147  HZ3 LYS A 141      49.948 -36.442   5.870  1.00  0.00           H  
ATOM   2148  N   ASN A 142      53.987 -31.576   2.060  1.00  0.74           N  
ATOM   2149  CA  ASN A 142      55.288 -31.851   1.679  1.00  0.74           C  
ATOM   2150  C   ASN A 142      55.867 -31.023   0.467  1.00  0.74           C  
ATOM   2151  O   ASN A 142      56.406 -31.692  -0.374  1.00  0.74           O  
ATOM   2152  CB  ASN A 142      55.433 -33.370   1.466  1.00  0.74           C  
ATOM   2153  CG  ASN A 142      55.219 -34.302   2.705  1.00  0.74           C  
ATOM   2154  OD1 ASN A 142      55.814 -34.040   3.718  1.00  0.74           O  
ATOM   2155  ND2 ASN A 142      54.329 -35.269   2.605  1.00  0.74           N  
ATOM   2156  H   ASN A 142      53.837 -31.325   3.027  1.00  0.00           H  
ATOM   2157  HA  ASN A 142      55.865 -31.589   2.566  1.00  0.00           H  
ATOM   2158  HB3 ASN A 142      56.445 -33.555   1.103  1.00  0.00           H  
ATOM   2159  HB2 ASN A 142      54.691 -33.573   0.693  1.00  0.00           H  
ATOM   2160 HD22 ASN A 142      54.166 -35.914   3.365  1.00  0.00           H  
ATOM   2161 HD21 ASN A 142      53.987 -35.413   1.665  1.00  0.00           H  
ATOM   2162  N   GLY A 143      55.477 -29.739   0.348  1.00  0.82           N  
ATOM   2163  CA  GLY A 143      55.783 -28.796  -0.779  1.00  0.82           C  
ATOM   2164  C   GLY A 143      54.861 -28.957  -2.031  1.00  0.82           C  
ATOM   2165  O   GLY A 143      55.096 -28.246  -2.971  1.00  0.82           O  
ATOM   2166  H   GLY A 143      55.029 -29.217   1.088  1.00  0.00           H  
ATOM   2167  HA3 GLY A 143      56.769 -29.117  -1.118  1.00  0.00           H  
ATOM   2168  HA2 GLY A 143      55.972 -27.756  -0.515  1.00  0.00           H  
ATOM   2169  N   LEU A 144      53.857 -29.889  -2.045  1.00  0.83           N  
ATOM   2170  CA  LEU A 144      53.165 -30.223  -3.268  1.00  0.83           C  
ATOM   2171  C   LEU A 144      51.747 -29.697  -3.101  1.00  0.83           C  
ATOM   2172  O   LEU A 144      51.127 -30.115  -2.116  1.00  0.83           O  
ATOM   2173  CB  LEU A 144      53.354 -31.706  -3.529  1.00  0.83           C  
ATOM   2174  CG  LEU A 144      54.710 -32.129  -4.219  1.00  0.83           C  
ATOM   2175  CD1 LEU A 144      54.891 -33.685  -4.257  1.00  0.83           C  
ATOM   2176  CD2 LEU A 144      55.014 -31.413  -5.562  1.00  0.83           C  
ATOM   2177  H   LEU A 144      53.638 -30.608  -1.371  1.00  0.00           H  
ATOM   2178  HA  LEU A 144      53.472 -29.671  -4.155  1.00  0.00           H  
ATOM   2179  HB3 LEU A 144      52.510 -32.062  -4.120  1.00  0.00           H  
ATOM   2180  HB2 LEU A 144      53.294 -32.153  -2.537  1.00  0.00           H  
ATOM   2181  HG  LEU A 144      55.451 -31.825  -3.480  1.00  0.00           H  
ATOM   2182 HD11 LEU A 144      54.425 -34.035  -5.178  1.00  0.00           H  
ATOM   2183 HD12 LEU A 144      55.911 -34.024  -4.445  1.00  0.00           H  
ATOM   2184 HD13 LEU A 144      54.444 -34.142  -3.374  1.00  0.00           H  
ATOM   2185 HD21 LEU A 144      54.191 -30.997  -6.143  1.00  0.00           H  
ATOM   2186 HD22 LEU A 144      55.878 -30.749  -5.526  1.00  0.00           H  
ATOM   2187 HD23 LEU A 144      55.559 -31.989  -6.310  1.00  0.00           H  
ATOM   2188  N   TYR A 145      51.177 -28.850  -3.978  1.00  0.85           N  
ATOM   2189  CA  TYR A 145      49.726 -28.536  -3.905  1.00  0.85           C  
ATOM   2190  C   TYR A 145      48.958 -29.063  -5.175  1.00  0.85           C  
ATOM   2191  O   TYR A 145      49.239 -28.575  -6.229  1.00  0.85           O  
ATOM   2192  CB  TYR A 145      49.646 -26.963  -3.899  1.00  0.85           C  
ATOM   2193  CG  TYR A 145      48.312 -26.371  -3.410  1.00  0.85           C  
ATOM   2194  CD1 TYR A 145      47.353 -26.010  -4.400  1.00  0.85           C  
ATOM   2195  CD2 TYR A 145      48.098 -26.218  -2.060  1.00  0.85           C  
ATOM   2196  CE1 TYR A 145      46.179 -25.415  -3.916  1.00  0.85           C  
ATOM   2197  CE2 TYR A 145      46.900 -25.570  -1.611  1.00  0.85           C  
ATOM   2198  CZ  TYR A 145      45.914 -25.269  -2.582  1.00  0.85           C  
ATOM   2199  OH  TYR A 145      44.697 -24.901  -2.054  1.00  0.85           O  
ATOM   2200  H   TYR A 145      51.632 -28.491  -4.805  1.00  0.00           H  
ATOM   2201  HA  TYR A 145      49.281 -28.930  -2.992  1.00  0.00           H  
ATOM   2202  HB3 TYR A 145      49.976 -26.583  -4.865  1.00  0.00           H  
ATOM   2203  HB2 TYR A 145      50.324 -26.664  -3.099  1.00  0.00           H  
ATOM   2204  HD1 TYR A 145      47.514 -26.006  -5.468  1.00  0.00           H  
ATOM   2205  HD2 TYR A 145      48.886 -26.464  -1.363  1.00  0.00           H  
ATOM   2206  HE1 TYR A 145      45.409 -25.144  -4.623  1.00  0.00           H  
ATOM   2207  HE2 TYR A 145      46.599 -25.360  -0.595  1.00  0.00           H  
ATOM   2208  HH  TYR A 145      44.721 -24.681  -1.119  1.00  0.00           H  
ATOM   2209  N   PRO A 146      48.021 -29.990  -5.004  1.00  0.88           N  
ATOM   2210  CA  PRO A 146      47.086 -30.400  -6.085  1.00  0.88           C  
ATOM   2211  C   PRO A 146      46.219 -29.157  -6.403  1.00  0.88           C  
ATOM   2212  O   PRO A 146      45.648 -28.480  -5.592  1.00  0.88           O  
ATOM   2213  CB  PRO A 146      46.358 -31.628  -5.573  1.00  0.88           C  
ATOM   2214  CG  PRO A 146      47.176 -32.020  -4.386  1.00  0.88           C  
ATOM   2215  CD  PRO A 146      47.843 -30.851  -3.860  1.00  0.88           C  
ATOM   2216  HA  PRO A 146      47.788 -30.714  -6.858  1.00  0.00           H  
ATOM   2217  HB3 PRO A 146      46.203 -32.360  -6.366  1.00  0.00           H  
ATOM   2218  HB2 PRO A 146      45.398 -31.297  -5.175  1.00  0.00           H  
ATOM   2219  HG3 PRO A 146      47.976 -32.689  -4.705  1.00  0.00           H  
ATOM   2220  HG2 PRO A 146      46.617 -32.675  -3.718  1.00  0.00           H  
ATOM   2221  HD2 PRO A 146      47.172 -30.243  -3.252  1.00  0.00           H  
ATOM   2222  HD3 PRO A 146      48.653 -31.058  -3.159  1.00  0.00           H  
ATOM   2223  N   ASN A 147      46.102 -28.821  -7.705  1.00  0.86           N  
ATOM   2224  CA  ASN A 147      45.111 -27.848  -8.238  1.00  0.86           C  
ATOM   2225  C   ASN A 147      43.785 -28.619  -8.065  1.00  0.86           C  
ATOM   2226  O   ASN A 147      43.713 -29.835  -8.147  1.00  0.86           O  
ATOM   2227  CB  ASN A 147      45.419 -27.656  -9.741  1.00  0.86           C  
ATOM   2228  CG  ASN A 147      46.668 -26.842 -10.082  1.00  0.86           C  
ATOM   2229  OD1 ASN A 147      47.153 -25.931  -9.375  1.00  0.86           O  
ATOM   2230  ND2 ASN A 147      47.280 -27.148 -11.240  1.00  0.86           N  
ATOM   2231  H   ASN A 147      46.476 -29.513  -8.338  1.00  0.00           H  
ATOM   2232  HA  ASN A 147      45.242 -26.841  -7.841  1.00  0.00           H  
ATOM   2233  HB3 ASN A 147      44.560 -27.101 -10.120  1.00  0.00           H  
ATOM   2234  HB2 ASN A 147      45.279 -28.565 -10.326  1.00  0.00           H  
ATOM   2235 HD22 ASN A 147      48.068 -26.639 -11.614  1.00  0.00           H  
ATOM   2236 HD21 ASN A 147      46.732 -27.824 -11.752  1.00  0.00           H  
ATOM   2237  N   LEU A 148      42.781 -27.804  -7.887  1.00  0.85           N  
ATOM   2238  CA  LEU A 148      41.462 -28.268  -7.620  1.00  0.85           C  
ATOM   2239  C   LEU A 148      40.706 -28.257  -8.987  1.00  0.85           C  
ATOM   2240  O   LEU A 148      40.858 -27.310  -9.759  1.00  0.85           O  
ATOM   2241  CB  LEU A 148      40.852 -27.364  -6.554  1.00  0.85           C  
ATOM   2242  CG  LEU A 148      41.487 -27.356  -5.150  1.00  0.85           C  
ATOM   2243  CD1 LEU A 148      42.706 -26.368  -5.033  1.00  0.85           C  
ATOM   2244  CD2 LEU A 148      40.454 -27.043  -4.034  1.00  0.85           C  
ATOM   2245  H   LEU A 148      42.854 -26.851  -8.214  1.00  0.00           H  
ATOM   2246  HA  LEU A 148      41.656 -29.262  -7.215  1.00  0.00           H  
ATOM   2247  HB3 LEU A 148      39.800 -27.650  -6.536  1.00  0.00           H  
ATOM   2248  HB2 LEU A 148      40.883 -26.346  -6.942  1.00  0.00           H  
ATOM   2249  HG  LEU A 148      41.761 -28.371  -4.863  1.00  0.00           H  
ATOM   2250 HD11 LEU A 148      42.961 -26.035  -6.039  1.00  0.00           H  
ATOM   2251 HD12 LEU A 148      42.503 -25.419  -4.535  1.00  0.00           H  
ATOM   2252 HD13 LEU A 148      43.584 -26.922  -4.699  1.00  0.00           H  
ATOM   2253 HD21 LEU A 148      39.625 -26.547  -4.539  1.00  0.00           H  
ATOM   2254 HD22 LEU A 148      39.978 -27.871  -3.510  1.00  0.00           H  
ATOM   2255 HD23 LEU A 148      40.997 -26.426  -3.318  1.00  0.00           H  
ATOM   2256  N   SER A 149      39.757 -29.173  -9.064  1.00  0.88           N  
ATOM   2257  CA  SER A 149      38.758 -29.371 -10.140  1.00  0.88           C  
ATOM   2258  C   SER A 149      37.783 -30.461  -9.605  1.00  0.88           C  
ATOM   2259  O   SER A 149      37.468 -31.415 -10.340  1.00  0.88           O  
ATOM   2260  CB  SER A 149      39.449 -29.738 -11.423  1.00  0.88           C  
ATOM   2261  OG  SER A 149      40.335 -30.813 -11.274  1.00  0.88           O  
ATOM   2262  H   SER A 149      39.848 -29.988  -8.475  1.00  0.00           H  
ATOM   2263  HA  SER A 149      38.348 -28.393 -10.394  1.00  0.00           H  
ATOM   2264  HB3 SER A 149      39.949 -28.856 -11.823  1.00  0.00           H  
ATOM   2265  HB2 SER A 149      38.701 -30.112 -12.122  1.00  0.00           H  
ATOM   2266  HG  SER A 149      39.870 -31.649 -11.357  1.00  0.00           H  
ATOM   2267  N   LYS A 150      37.313 -30.251  -8.359  1.00  0.84           N  
ATOM   2268  CA  LYS A 150      36.318 -31.118  -7.746  1.00  0.84           C  
ATOM   2269  C   LYS A 150      34.888 -30.595  -8.062  1.00  0.84           C  
ATOM   2270  O   LYS A 150      34.629 -29.370  -8.043  1.00  0.84           O  
ATOM   2271  CB  LYS A 150      36.543 -31.139  -6.215  1.00  0.84           C  
ATOM   2272  CG  LYS A 150      35.934 -32.409  -5.590  1.00  0.84           C  
ATOM   2273  CD  LYS A 150      36.468 -33.773  -6.031  1.00  0.84           C  
ATOM   2274  CE  LYS A 150      37.959 -34.046  -6.034  1.00  0.84           C  
ATOM   2275  NZ  LYS A 150      38.281 -35.442  -6.267  1.00  0.84           N1+
ATOM   2276  H   LYS A 150      37.531 -29.350  -7.956  1.00  0.00           H  
ATOM   2277  HA  LYS A 150      36.459 -32.108  -8.182  1.00  0.00           H  
ATOM   2278  HB3 LYS A 150      36.079 -30.238  -5.811  1.00  0.00           H  
ATOM   2279  HB2 LYS A 150      37.608 -31.105  -5.984  1.00  0.00           H  
ATOM   2280  HG3 LYS A 150      34.880 -32.358  -5.864  1.00  0.00           H  
ATOM   2281  HG2 LYS A 150      35.991 -32.326  -4.504  1.00  0.00           H  
ATOM   2282  HD3 LYS A 150      35.990 -33.879  -7.004  1.00  0.00           H  
ATOM   2283  HD2 LYS A 150      35.905 -34.434  -5.373  1.00  0.00           H  
ATOM   2284  HE3 LYS A 150      38.320 -33.690  -5.068  1.00  0.00           H  
ATOM   2285  HE2 LYS A 150      38.502 -33.427  -6.747  1.00  0.00           H  
ATOM   2286  HZ1 LYS A 150      37.816 -35.925  -5.513  1.00  0.00           H  
ATOM   2287  HZ2 LYS A 150      38.071 -35.765  -7.200  1.00  0.00           H  
ATOM   2288  HZ3 LYS A 150      39.278 -35.496  -6.111  1.00  0.00           H  
ATOM   2289  N   SER A 151      33.957 -31.502  -8.469  1.00  0.88           N  
ATOM   2290  CA  SER A 151      32.583 -31.237  -8.745  1.00  0.88           C  
ATOM   2291  C   SER A 151      31.692 -32.144  -7.844  1.00  0.88           C  
ATOM   2292  O   SER A 151      32.204 -33.159  -7.305  1.00  0.88           O  
ATOM   2293  CB  SER A 151      32.418 -31.429 -10.257  1.00  0.88           C  
ATOM   2294  OG  SER A 151      32.786 -32.763 -10.641  1.00  0.88           O  
ATOM   2295  H   SER A 151      34.203 -32.481  -8.431  1.00  0.00           H  
ATOM   2296  HA  SER A 151      32.346 -30.211  -8.462  1.00  0.00           H  
ATOM   2297  HB3 SER A 151      32.966 -30.691 -10.841  1.00  0.00           H  
ATOM   2298  HB2 SER A 151      31.360 -31.383 -10.515  1.00  0.00           H  
ATOM   2299  HG  SER A 151      32.262 -33.199 -11.318  1.00  0.00           H  
ATOM   2300  N   TYR A 152      30.448 -31.673  -7.605  1.00  0.89           N  
ATOM   2301  CA  TYR A 152      29.534 -32.503  -6.819  1.00  0.89           C  
ATOM   2302  C   TYR A 152      28.218 -32.360  -7.522  1.00  0.89           C  
ATOM   2303  O   TYR A 152      27.797 -31.282  -7.929  1.00  0.89           O  
ATOM   2304  CB  TYR A 152      29.382 -31.833  -5.412  1.00  0.89           C  
ATOM   2305  CG  TYR A 152      28.590 -32.590  -4.404  1.00  0.89           C  
ATOM   2306  CD1 TYR A 152      29.141 -33.733  -3.895  1.00  0.89           C  
ATOM   2307  CD2 TYR A 152      27.240 -32.216  -4.142  1.00  0.89           C  
ATOM   2308  CE1 TYR A 152      28.381 -34.489  -3.009  1.00  0.89           C  
ATOM   2309  CE2 TYR A 152      26.516 -33.051  -3.313  1.00  0.89           C  
ATOM   2310  CZ  TYR A 152      27.084 -34.185  -2.821  1.00  0.89           C  
ATOM   2311  OH  TYR A 152      26.317 -34.954  -2.022  1.00  0.89           O  
ATOM   2312  H   TYR A 152      30.089 -30.850  -8.067  1.00  0.00           H  
ATOM   2313  HA  TYR A 152      29.914 -33.524  -6.775  1.00  0.00           H  
ATOM   2314  HB3 TYR A 152      28.978 -30.833  -5.578  1.00  0.00           H  
ATOM   2315  HB2 TYR A 152      30.370 -31.644  -4.992  1.00  0.00           H  
ATOM   2316  HD1 TYR A 152      30.099 -34.140  -4.185  1.00  0.00           H  
ATOM   2317  HD2 TYR A 152      26.907 -31.289  -4.585  1.00  0.00           H  
ATOM   2318  HE1 TYR A 152      28.756 -35.382  -2.531  1.00  0.00           H  
ATOM   2319  HE2 TYR A 152      25.452 -32.925  -3.169  1.00  0.00           H  
ATOM   2320  HH  TYR A 152      26.865 -35.570  -1.529  1.00  0.00           H  
ATOM   2321  N   ALA A 153      27.609 -33.456  -7.810  1.00  0.91           N  
ATOM   2322  CA  ALA A 153      26.216 -33.584  -8.334  1.00  0.91           C  
ATOM   2323  C   ALA A 153      25.258 -33.477  -7.194  1.00  0.91           C  
ATOM   2324  O   ALA A 153      25.326 -34.173  -6.162  1.00  0.91           O  
ATOM   2325  CB  ALA A 153      26.092 -34.839  -9.167  1.00  0.91           C  
ATOM   2326  H   ALA A 153      27.956 -34.360  -7.520  1.00  0.00           H  
ATOM   2327  HA  ALA A 153      26.001 -32.769  -9.025  1.00  0.00           H  
ATOM   2328  HB1 ALA A 153      26.795 -35.636  -8.922  1.00  0.00           H  
ATOM   2329  HB2 ALA A 153      25.098 -35.268  -9.290  1.00  0.00           H  
ATOM   2330  HB3 ALA A 153      26.319 -34.629 -10.212  1.00  0.00           H  
ATOM   2331  N   ASN A 154      24.235 -32.661  -7.306  1.00  0.87           N  
ATOM   2332  CA  ASN A 154      23.012 -32.667  -6.454  1.00  0.87           C  
ATOM   2333  C   ASN A 154      22.193 -33.948  -6.805  1.00  0.87           C  
ATOM   2334  O   ASN A 154      21.015 -33.918  -7.230  1.00  0.87           O  
ATOM   2335  CB  ASN A 154      22.142 -31.437  -6.756  1.00  0.87           C  
ATOM   2336  CG  ASN A 154      21.162 -31.093  -5.642  1.00  0.87           C  
ATOM   2337  OD1 ASN A 154      20.797 -31.878  -4.802  1.00  0.87           O  
ATOM   2338  ND2 ASN A 154      20.732 -29.822  -5.637  1.00  0.87           N  
ATOM   2339  H   ASN A 154      24.216 -31.986  -8.057  1.00  0.00           H  
ATOM   2340  HA  ASN A 154      23.229 -32.778  -5.392  1.00  0.00           H  
ATOM   2341  HB3 ASN A 154      21.506 -31.545  -7.635  1.00  0.00           H  
ATOM   2342  HB2 ASN A 154      22.838 -30.600  -6.797  1.00  0.00           H  
ATOM   2343 HD22 ASN A 154      19.918 -29.545  -5.106  1.00  0.00           H  
ATOM   2344 HD21 ASN A 154      20.898 -29.187  -6.404  1.00  0.00           H  
ATOM   2345  N   ASN A 155      22.748 -35.131  -6.542  1.00  0.84           N  
ATOM   2346  CA  ASN A 155      22.074 -36.478  -6.620  1.00  0.84           C  
ATOM   2347  C   ASN A 155      20.991 -36.687  -5.603  1.00  0.84           C  
ATOM   2348  O   ASN A 155      20.167 -37.574  -5.765  1.00  0.84           O  
ATOM   2349  CB  ASN A 155      23.143 -37.632  -6.687  1.00  0.84           C  
ATOM   2350  CG  ASN A 155      24.086 -37.653  -7.894  1.00  0.84           C  
ATOM   2351  OD1 ASN A 155      23.668 -37.217  -8.981  1.00  0.84           O  
ATOM   2352  ND2 ASN A 155      25.341 -38.133  -7.779  1.00  0.84           N  
ATOM   2353  H   ASN A 155      23.669 -34.988  -6.152  1.00  0.00           H  
ATOM   2354  HA  ASN A 155      21.660 -36.364  -7.622  1.00  0.00           H  
ATOM   2355  HB3 ASN A 155      22.691 -38.623  -6.687  1.00  0.00           H  
ATOM   2356  HB2 ASN A 155      23.752 -37.554  -5.786  1.00  0.00           H  
ATOM   2357 HD22 ASN A 155      25.906 -38.276  -8.604  1.00  0.00           H  
ATOM   2358 HD21 ASN A 155      25.565 -38.649  -6.940  1.00  0.00           H  
ATOM   2359  N   LYS A 156      21.024 -35.880  -4.495  1.00  0.81           N  
ATOM   2360  CA  LYS A 156      20.047 -35.754  -3.512  1.00  0.81           C  
ATOM   2361  C   LYS A 156      18.700 -35.125  -3.976  1.00  0.81           C  
ATOM   2362  O   LYS A 156      17.688 -35.477  -3.354  1.00  0.81           O  
ATOM   2363  CB  LYS A 156      20.674 -34.872  -2.360  1.00  0.81           C  
ATOM   2364  CG  LYS A 156      19.805 -34.711  -1.071  1.00  0.81           C  
ATOM   2365  CD  LYS A 156      19.152 -35.872  -0.264  1.00  0.81           C  
ATOM   2366  CE  LYS A 156      20.288 -36.789   0.269  1.00  0.81           C  
ATOM   2367  NZ  LYS A 156      21.089 -36.260   1.360  1.00  0.81           N1+
ATOM   2368  H   LYS A 156      21.817 -35.256  -4.461  1.00  0.00           H  
ATOM   2369  HA  LYS A 156      19.862 -36.701  -3.005  1.00  0.00           H  
ATOM   2370  HB3 LYS A 156      20.879 -33.907  -2.824  1.00  0.00           H  
ATOM   2371  HB2 LYS A 156      21.621 -35.361  -2.133  1.00  0.00           H  
ATOM   2372  HG3 LYS A 156      19.050 -34.001  -1.412  1.00  0.00           H  
ATOM   2373  HG2 LYS A 156      20.325 -34.101  -0.332  1.00  0.00           H  
ATOM   2374  HD3 LYS A 156      18.529 -36.416  -0.974  1.00  0.00           H  
ATOM   2375  HD2 LYS A 156      18.619 -35.578   0.640  1.00  0.00           H  
ATOM   2376  HE3 LYS A 156      20.804 -37.169  -0.614  1.00  0.00           H  
ATOM   2377  HE2 LYS A 156      19.852 -37.720   0.628  1.00  0.00           H  
ATOM   2378  HZ1 LYS A 156      20.609 -35.985   2.206  1.00  0.00           H  
ATOM   2379  HZ2 LYS A 156      21.632 -37.058   1.658  1.00  0.00           H  
ATOM   2380  HZ3 LYS A 156      21.740 -35.616   0.936  1.00  0.00           H  
ATOM   2381  N   GLU A 157      18.647 -34.226  -5.010  1.00  0.79           N  
ATOM   2382  CA  GLU A 157      17.466 -33.527  -5.555  1.00  0.79           C  
ATOM   2383  C   GLU A 157      16.655 -32.724  -4.499  1.00  0.79           C  
ATOM   2384  O   GLU A 157      15.502 -32.994  -4.237  1.00  0.79           O  
ATOM   2385  CB  GLU A 157      16.613 -34.558  -6.340  1.00  0.79           C  
ATOM   2386  CG  GLU A 157      17.362 -35.383  -7.401  1.00  0.79           C  
ATOM   2387  CD  GLU A 157      16.322 -36.333  -8.053  1.00  0.79           C  
ATOM   2388  OE1 GLU A 157      15.784 -35.985  -9.067  1.00  0.79           O  
ATOM   2389  OE2 GLU A 157      15.942 -37.419  -7.593  1.00  0.79           O1-
ATOM   2390  H   GLU A 157      19.542 -34.128  -5.468  1.00  0.00           H  
ATOM   2391  HA  GLU A 157      17.745 -32.768  -6.285  1.00  0.00           H  
ATOM   2392  HB3 GLU A 157      15.776 -34.039  -6.807  1.00  0.00           H  
ATOM   2393  HB2 GLU A 157      16.206 -35.294  -5.648  1.00  0.00           H  
ATOM   2394  HG3 GLU A 157      18.057 -36.065  -6.910  1.00  0.00           H  
ATOM   2395  HG2 GLU A 157      17.772 -34.775  -8.206  1.00  0.00           H  
ATOM   2396  N   LYS A 158      17.364 -31.757  -3.904  1.00  0.81           N  
ATOM   2397  CA  LYS A 158      16.950 -30.797  -2.903  1.00  0.81           C  
ATOM   2398  C   LYS A 158      17.717 -29.531  -3.255  1.00  0.81           C  
ATOM   2399  O   LYS A 158      18.697 -29.526  -4.035  1.00  0.81           O  
ATOM   2400  CB  LYS A 158      17.235 -31.275  -1.423  1.00  0.81           C  
ATOM   2401  CG  LYS A 158      16.408 -32.411  -0.813  1.00  0.81           C  
ATOM   2402  CD  LYS A 158      16.807 -32.746   0.595  1.00  0.81           C  
ATOM   2403  CE  LYS A 158      15.978 -33.895   1.242  1.00  0.81           C  
ATOM   2404  NZ  LYS A 158      16.226 -34.164   2.611  1.00  0.81           N1+
ATOM   2405  H   LYS A 158      18.365 -31.687  -4.025  1.00  0.00           H  
ATOM   2406  HA  LYS A 158      15.895 -30.602  -3.100  1.00  0.00           H  
ATOM   2407  HB3 LYS A 158      17.244 -30.400  -0.773  1.00  0.00           H  
ATOM   2408  HB2 LYS A 158      18.287 -31.554  -1.353  1.00  0.00           H  
ATOM   2409  HG3 LYS A 158      16.713 -33.263  -1.422  1.00  0.00           H  
ATOM   2410  HG2 LYS A 158      15.321 -32.324  -0.828  1.00  0.00           H  
ATOM   2411  HD3 LYS A 158      16.792 -31.815   1.164  1.00  0.00           H  
ATOM   2412  HD2 LYS A 158      17.861 -33.018   0.535  1.00  0.00           H  
ATOM   2413  HE3 LYS A 158      16.164 -34.829   0.710  1.00  0.00           H  
ATOM   2414  HE2 LYS A 158      14.931 -33.601   1.164  1.00  0.00           H  
ATOM   2415  HZ1 LYS A 158      17.197 -34.319   2.842  1.00  0.00           H  
ATOM   2416  HZ2 LYS A 158      15.867 -33.432   3.208  1.00  0.00           H  
ATOM   2417  HZ3 LYS A 158      15.775 -35.029   2.873  1.00  0.00           H  
ATOM   2418  N   GLU A 159      17.188 -28.349  -2.823  1.00  0.85           N  
ATOM   2419  CA  GLU A 159      17.873 -27.101  -2.647  1.00  0.85           C  
ATOM   2420  C   GLU A 159      18.919 -27.040  -1.519  1.00  0.85           C  
ATOM   2421  O   GLU A 159      18.595 -27.216  -0.379  1.00  0.85           O  
ATOM   2422  CB  GLU A 159      16.725 -26.071  -2.278  1.00  0.85           C  
ATOM   2423  CG  GLU A 159      15.844 -25.606  -3.455  1.00  0.85           C  
ATOM   2424  CD  GLU A 159      14.682 -24.826  -3.090  1.00  0.85           C  
ATOM   2425  OE1 GLU A 159      14.809 -23.595  -2.957  1.00  0.85           O  
ATOM   2426  OE2 GLU A 159      13.541 -25.346  -3.282  1.00  0.85           O1-
ATOM   2427  H   GLU A 159      16.245 -28.257  -2.472  1.00  0.00           H  
ATOM   2428  HA  GLU A 159      18.283 -26.861  -3.627  1.00  0.00           H  
ATOM   2429  HB3 GLU A 159      17.173 -25.214  -1.774  1.00  0.00           H  
ATOM   2430  HB2 GLU A 159      16.043 -26.435  -1.510  1.00  0.00           H  
ATOM   2431  HG3 GLU A 159      15.646 -26.439  -4.130  1.00  0.00           H  
ATOM   2432  HG2 GLU A 159      16.519 -24.982  -4.040  1.00  0.00           H  
ATOM   2433  N   VAL A 160      20.224 -26.818  -1.915  1.00  0.92           N  
ATOM   2434  CA  VAL A 160      21.422 -27.037  -0.984  1.00  0.92           C  
ATOM   2435  C   VAL A 160      22.078 -25.615  -0.932  1.00  0.92           C  
ATOM   2436  O   VAL A 160      22.572 -25.145  -1.913  1.00  0.92           O  
ATOM   2437  CB  VAL A 160      22.422 -28.025  -1.514  1.00  0.92           C  
ATOM   2438  CG1 VAL A 160      23.761 -28.141  -0.722  1.00  0.92           C  
ATOM   2439  CG2 VAL A 160      21.777 -29.407  -1.586  1.00  0.92           C  
ATOM   2440  H   VAL A 160      20.375 -26.753  -2.911  1.00  0.00           H  
ATOM   2441  HA  VAL A 160      21.007 -27.396  -0.042  1.00  0.00           H  
ATOM   2442  HB  VAL A 160      22.577 -27.796  -2.568  1.00  0.00           H  
ATOM   2443 HG11 VAL A 160      24.400 -27.259  -0.731  1.00  0.00           H  
ATOM   2444 HG12 VAL A 160      23.410 -28.335   0.291  1.00  0.00           H  
ATOM   2445 HG13 VAL A 160      24.379 -28.999  -0.992  1.00  0.00           H  
ATOM   2446 HG21 VAL A 160      22.247 -30.146  -2.236  1.00  0.00           H  
ATOM   2447 HG22 VAL A 160      21.826 -29.841  -0.588  1.00  0.00           H  
ATOM   2448 HG23 VAL A 160      20.713 -29.406  -1.824  1.00  0.00           H  
ATOM   2449  N   LEU A 161      22.145 -25.111   0.295  1.00  0.91           N  
ATOM   2450  CA  LEU A 161      22.882 -23.879   0.589  1.00  0.91           C  
ATOM   2451  C   LEU A 161      24.304 -24.389   0.773  1.00  0.91           C  
ATOM   2452  O   LEU A 161      24.529 -25.171   1.649  1.00  0.91           O  
ATOM   2453  CB  LEU A 161      22.349 -23.227   1.928  1.00  0.91           C  
ATOM   2454  CG  LEU A 161      22.147 -21.648   1.836  1.00  0.91           C  
ATOM   2455  CD1 LEU A 161      21.410 -21.217   0.543  1.00  0.91           C  
ATOM   2456  CD2 LEU A 161      21.407 -21.144   3.119  1.00  0.91           C  
ATOM   2457  H   LEU A 161      21.856 -25.611   1.123  1.00  0.00           H  
ATOM   2458  HA  LEU A 161      22.806 -23.265  -0.308  1.00  0.00           H  
ATOM   2459  HB3 LEU A 161      22.945 -23.333   2.834  1.00  0.00           H  
ATOM   2460  HB2 LEU A 161      21.320 -23.534   2.114  1.00  0.00           H  
ATOM   2461  HG  LEU A 161      23.102 -21.130   1.924  1.00  0.00           H  
ATOM   2462 HD11 LEU A 161      20.516 -20.593   0.591  1.00  0.00           H  
ATOM   2463 HD12 LEU A 161      22.077 -20.542   0.008  1.00  0.00           H  
ATOM   2464 HD13 LEU A 161      21.199 -21.964  -0.223  1.00  0.00           H  
ATOM   2465 HD21 LEU A 161      21.849 -20.191   3.409  1.00  0.00           H  
ATOM   2466 HD22 LEU A 161      20.380 -20.851   2.901  1.00  0.00           H  
ATOM   2467 HD23 LEU A 161      21.408 -21.887   3.917  1.00  0.00           H  
ATOM   2468  N   VAL A 162      25.278 -23.841   0.038  1.00  0.94           N  
ATOM   2469  CA  VAL A 162      26.650 -24.228   0.012  1.00  0.94           C  
ATOM   2470  C   VAL A 162      27.477 -22.951   0.134  1.00  0.94           C  
ATOM   2471  O   VAL A 162      27.083 -21.946  -0.497  1.00  0.94           O  
ATOM   2472  CB  VAL A 162      27.010 -25.152  -1.166  1.00  0.94           C  
ATOM   2473  CG1 VAL A 162      26.640 -24.709  -2.604  1.00  0.94           C  
ATOM   2474  CG2 VAL A 162      28.561 -25.663  -1.205  1.00  0.94           C  
ATOM   2475  H   VAL A 162      25.058 -23.021  -0.509  1.00  0.00           H  
ATOM   2476  HA  VAL A 162      26.906 -24.808   0.898  1.00  0.00           H  
ATOM   2477  HB  VAL A 162      26.428 -26.048  -0.952  1.00  0.00           H  
ATOM   2478 HG11 VAL A 162      27.155 -23.795  -2.898  1.00  0.00           H  
ATOM   2479 HG12 VAL A 162      26.869 -25.428  -3.392  1.00  0.00           H  
ATOM   2480 HG13 VAL A 162      25.560 -24.563  -2.580  1.00  0.00           H  
ATOM   2481 HG21 VAL A 162      28.882 -26.266  -2.055  1.00  0.00           H  
ATOM   2482 HG22 VAL A 162      29.215 -24.792  -1.228  1.00  0.00           H  
ATOM   2483 HG23 VAL A 162      28.834 -26.217  -0.308  1.00  0.00           H  
ATOM   2484  N   LEU A 163      28.499 -22.934   0.978  1.00  0.93           N  
ATOM   2485  CA  LEU A 163      29.347 -21.845   1.485  1.00  0.93           C  
ATOM   2486  C   LEU A 163      30.736 -22.344   1.159  1.00  0.93           C  
ATOM   2487  O   LEU A 163      30.980 -23.461   0.881  1.00  0.93           O  
ATOM   2488  CB  LEU A 163      29.139 -21.443   3.022  1.00  0.93           C  
ATOM   2489  CG  LEU A 163      29.455 -22.500   4.076  1.00  0.93           C  
ATOM   2490  CD1 LEU A 163      29.549 -21.883   5.464  1.00  0.93           C  
ATOM   2491  CD2 LEU A 163      28.540 -23.713   4.098  1.00  0.93           C  
ATOM   2492  H   LEU A 163      28.811 -23.726   1.522  1.00  0.00           H  
ATOM   2493  HA  LEU A 163      29.111 -21.032   0.799  1.00  0.00           H  
ATOM   2494  HB3 LEU A 163      28.122 -21.056   3.089  1.00  0.00           H  
ATOM   2495  HB2 LEU A 163      29.859 -20.633   3.137  1.00  0.00           H  
ATOM   2496  HG  LEU A 163      30.501 -22.736   3.875  1.00  0.00           H  
ATOM   2497 HD11 LEU A 163      28.543 -21.580   5.758  1.00  0.00           H  
ATOM   2498 HD12 LEU A 163      29.920 -22.494   6.287  1.00  0.00           H  
ATOM   2499 HD13 LEU A 163      30.132 -20.964   5.405  1.00  0.00           H  
ATOM   2500 HD21 LEU A 163      27.634 -23.638   3.496  1.00  0.00           H  
ATOM   2501 HD22 LEU A 163      28.945 -24.722   4.022  1.00  0.00           H  
ATOM   2502 HD23 LEU A 163      28.182 -23.823   5.122  1.00  0.00           H  
ATOM   2503  N   TRP A 164      31.687 -21.401   1.201  1.00  0.93           N  
ATOM   2504  CA  TRP A 164      33.136 -21.513   1.007  1.00  0.93           C  
ATOM   2505  C   TRP A 164      33.651 -20.119   1.292  1.00  0.93           C  
ATOM   2506  O   TRP A 164      32.892 -19.093   1.414  1.00  0.93           O  
ATOM   2507  CB  TRP A 164      33.448 -21.979  -0.384  1.00  0.93           C  
ATOM   2508  CG  TRP A 164      33.185 -21.146  -1.503  1.00  0.93           C  
ATOM   2509  CD1 TRP A 164      34.004 -20.250  -2.023  1.00  0.93           C  
ATOM   2510  CD2 TRP A 164      31.951 -21.009  -2.269  1.00  0.93           C  
ATOM   2511  NE1 TRP A 164      33.373 -19.497  -3.001  1.00  0.93           N  
ATOM   2512  CE2 TRP A 164      32.083 -19.924  -3.119  1.00  0.93           C  
ATOM   2513  CE3 TRP A 164      30.678 -21.651  -2.246  1.00  0.93           C  
ATOM   2514  CZ2 TRP A 164      31.027 -19.386  -3.841  1.00  0.93           C  
ATOM   2515  CZ3 TRP A 164      29.663 -21.260  -3.086  1.00  0.93           C  
ATOM   2516  CH2 TRP A 164      29.784 -20.070  -3.833  1.00  0.93           C  
ATOM   2517  H   TRP A 164      31.432 -20.470   1.500  1.00  0.00           H  
ATOM   2518  HA  TRP A 164      33.518 -22.211   1.752  1.00  0.00           H  
ATOM   2519  HB3 TRP A 164      32.923 -22.895  -0.654  1.00  0.00           H  
ATOM   2520  HB2 TRP A 164      34.494 -22.257  -0.523  1.00  0.00           H  
ATOM   2521  HD1 TRP A 164      34.849 -19.893  -1.453  1.00  0.00           H  
ATOM   2522  HE1 TRP A 164      33.758 -18.743  -3.550  1.00  0.00           H  
ATOM   2523  HE3 TRP A 164      30.415 -22.457  -1.578  1.00  0.00           H  
ATOM   2524  HZ2 TRP A 164      31.246 -18.523  -4.452  1.00  0.00           H  
ATOM   2525  HZ3 TRP A 164      28.668 -21.680  -3.100  1.00  0.00           H  
ATOM   2526  HH2 TRP A 164      28.979 -19.796  -4.499  1.00  0.00           H  
ATOM   2527  N   GLY A 165      34.915 -20.028   1.203  1.00  0.96           N  
ATOM   2528  CA  GLY A 165      35.707 -18.821   1.197  1.00  0.96           C  
ATOM   2529  C   GLY A 165      37.067 -18.832   0.438  1.00  0.96           C  
ATOM   2530  O   GLY A 165      37.475 -19.868   0.067  1.00  0.96           O  
ATOM   2531  H   GLY A 165      35.405 -20.906   1.109  1.00  0.00           H  
ATOM   2532  HA3 GLY A 165      35.908 -18.484   2.214  1.00  0.00           H  
ATOM   2533  HA2 GLY A 165      35.077 -18.042   0.766  1.00  0.00           H  
ATOM   2534  N   VAL A 166      37.669 -17.674   0.188  1.00  0.93           N  
ATOM   2535  CA  VAL A 166      38.954 -17.419  -0.529  1.00  0.93           C  
ATOM   2536  C   VAL A 166      39.901 -16.595   0.388  1.00  0.93           C  
ATOM   2537  O   VAL A 166      39.471 -15.608   0.981  1.00  0.93           O  
ATOM   2538  CB  VAL A 166      38.640 -16.735  -1.852  1.00  0.93           C  
ATOM   2539  CG1 VAL A 166      39.828 -16.209  -2.716  1.00  0.93           C  
ATOM   2540  CG2 VAL A 166      37.724 -17.584  -2.802  1.00  0.93           C  
ATOM   2541  H   VAL A 166      37.201 -16.865   0.572  1.00  0.00           H  
ATOM   2542  HA  VAL A 166      39.366 -18.399  -0.771  1.00  0.00           H  
ATOM   2543  HB  VAL A 166      37.970 -15.906  -1.620  1.00  0.00           H  
ATOM   2544 HG11 VAL A 166      39.549 -15.973  -3.743  1.00  0.00           H  
ATOM   2545 HG12 VAL A 166      40.211 -15.300  -2.253  1.00  0.00           H  
ATOM   2546 HG13 VAL A 166      40.594 -16.970  -2.872  1.00  0.00           H  
ATOM   2547 HG21 VAL A 166      38.249 -18.493  -3.095  1.00  0.00           H  
ATOM   2548 HG22 VAL A 166      36.773 -17.906  -2.378  1.00  0.00           H  
ATOM   2549 HG23 VAL A 166      37.573 -17.030  -3.728  1.00  0.00           H  
ATOM   2550  N   HIS A 167      41.161 -16.982   0.626  1.00  0.91           N  
ATOM   2551  CA  HIS A 167      42.090 -16.329   1.552  1.00  0.91           C  
ATOM   2552  C   HIS A 167      42.786 -15.232   0.796  1.00  0.91           C  
ATOM   2553  O   HIS A 167      43.257 -15.470  -0.252  1.00  0.91           O  
ATOM   2554  CB  HIS A 167      43.098 -17.435   2.080  1.00  0.91           C  
ATOM   2555  CG  HIS A 167      44.184 -16.793   2.954  1.00  0.91           C  
ATOM   2556  ND1 HIS A 167      45.519 -17.022   2.636  1.00  0.91           N  
ATOM   2557  CD2 HIS A 167      44.094 -16.144   4.163  1.00  0.91           C  
ATOM   2558  CE1 HIS A 167      46.175 -16.385   3.582  1.00  0.91           C  
ATOM   2559  NE2 HIS A 167      45.396 -15.809   4.511  1.00  0.91           N  
ATOM   2560  H   HIS A 167      41.404 -17.922   0.346  1.00  0.00           H  
ATOM   2561  HA  HIS A 167      41.510 -15.935   2.387  1.00  0.00           H  
ATOM   2562  HB3 HIS A 167      43.684 -17.771   1.225  1.00  0.00           H  
ATOM   2563  HB2 HIS A 167      42.543 -18.255   2.536  1.00  0.00           H  
ATOM   2564  HD2 HIS A 167      43.316 -15.775   4.817  1.00  0.00           H  
ATOM   2565  HE1 HIS A 167      47.255 -16.375   3.567  1.00  0.00           H  
ATOM   2566  HE2 HIS A 167      45.652 -15.299   5.345  1.00  0.00           H  
ATOM   2567  N   HIS A 168      42.829 -14.036   1.298  1.00  0.87           N  
ATOM   2568  CA  HIS A 168      43.528 -12.839   0.794  1.00  0.87           C  
ATOM   2569  C   HIS A 168      44.682 -12.642   1.787  1.00  0.87           C  
ATOM   2570  O   HIS A 168      44.445 -11.991   2.816  1.00  0.87           O  
ATOM   2571  CB  HIS A 168      42.530 -11.693   0.757  1.00  0.87           C  
ATOM   2572  CG  HIS A 168      41.498 -11.683  -0.335  1.00  0.87           C  
ATOM   2573  ND1 HIS A 168      41.609 -10.760  -1.366  1.00  0.87           N  
ATOM   2574  CD2 HIS A 168      40.544 -12.625  -0.622  1.00  0.87           C  
ATOM   2575  CE1 HIS A 168      40.548 -11.071  -2.148  1.00  0.87           C  
ATOM   2576  NE2 HIS A 168      39.948 -12.233  -1.832  1.00  0.87           N  
ATOM   2577  H   HIS A 168      42.363 -13.998   2.193  1.00  0.00           H  
ATOM   2578  HA  HIS A 168      43.736 -12.851  -0.276  1.00  0.00           H  
ATOM   2579  HB3 HIS A 168      43.158 -10.827   0.549  1.00  0.00           H  
ATOM   2580  HB2 HIS A 168      42.008 -11.558   1.704  1.00  0.00           H  
ATOM   2581  HD2 HIS A 168      40.373 -13.533  -0.063  1.00  0.00           H  
ATOM   2582  HE1 HIS A 168      40.254 -10.368  -2.914  1.00  0.00           H  
ATOM   2583  HE2 HIS A 168      39.164 -12.632  -2.329  1.00  0.00           H  
ATOM   2584  N   PRO A 169      45.933 -13.105   1.435  1.00  0.89           N  
ATOM   2585  CA  PRO A 169      47.118 -12.846   2.353  1.00  0.89           C  
ATOM   2586  C   PRO A 169      47.537 -11.370   2.335  1.00  0.89           C  
ATOM   2587  O   PRO A 169      47.384 -10.681   1.317  1.00  0.89           O  
ATOM   2588  CB  PRO A 169      48.182 -13.768   1.684  1.00  0.89           C  
ATOM   2589  CG  PRO A 169      47.463 -14.719   0.597  1.00  0.89           C  
ATOM   2590  CD  PRO A 169      46.278 -13.791   0.214  1.00  0.89           C  
ATOM   2591  HA  PRO A 169      46.775 -13.183   3.331  1.00  0.00           H  
ATOM   2592  HB3 PRO A 169      48.818 -14.358   2.343  1.00  0.00           H  
ATOM   2593  HB2 PRO A 169      48.834 -13.065   1.167  1.00  0.00           H  
ATOM   2594  HG3 PRO A 169      47.118 -15.678   0.983  1.00  0.00           H  
ATOM   2595  HG2 PRO A 169      48.046 -14.969  -0.290  1.00  0.00           H  
ATOM   2596  HD2 PRO A 169      46.550 -13.109  -0.591  1.00  0.00           H  
ATOM   2597  HD3 PRO A 169      45.389 -14.376  -0.020  1.00  0.00           H  
ATOM   2598  N   PRO A 170      48.097 -10.895   3.444  1.00  0.85           N  
ATOM   2599  CA  PRO A 170      48.785  -9.584   3.572  1.00  0.85           C  
ATOM   2600  C   PRO A 170      49.979  -9.519   2.667  1.00  0.85           C  
ATOM   2601  O   PRO A 170      50.183  -8.495   2.068  1.00  0.85           O  
ATOM   2602  CB  PRO A 170      49.202  -9.497   5.035  1.00  0.85           C  
ATOM   2603  CG  PRO A 170      49.481 -10.999   5.460  1.00  0.85           C  
ATOM   2604  CD  PRO A 170      48.421 -11.705   4.645  1.00  0.85           C  
ATOM   2605  HA  PRO A 170      48.130  -8.764   3.276  1.00  0.00           H  
ATOM   2606  HB3 PRO A 170      48.381  -9.116   5.645  1.00  0.00           H  
ATOM   2607  HB2 PRO A 170      50.133  -8.964   5.227  1.00  0.00           H  
ATOM   2608  HG3 PRO A 170      49.454 -11.123   6.543  1.00  0.00           H  
ATOM   2609  HG2 PRO A 170      50.482 -11.289   5.138  1.00  0.00           H  
ATOM   2610  HD2 PRO A 170      48.702 -12.739   4.441  1.00  0.00           H  
ATOM   2611  HD3 PRO A 170      47.530 -11.816   5.264  1.00  0.00           H  
ATOM   2612  N   ASN A 171      50.786 -10.604   2.621  1.00  0.82           N  
ATOM   2613  CA  ASN A 171      52.114 -10.598   2.070  1.00  0.82           C  
ATOM   2614  C   ASN A 171      52.261 -11.627   0.941  1.00  0.82           C  
ATOM   2615  O   ASN A 171      51.605 -12.652   1.052  1.00  0.82           O  
ATOM   2616  CB  ASN A 171      52.999 -11.021   3.239  1.00  0.82           C  
ATOM   2617  CG  ASN A 171      53.149  -9.907   4.343  1.00  0.82           C  
ATOM   2618  OD1 ASN A 171      53.071  -8.722   4.109  1.00  0.82           O  
ATOM   2619  ND2 ASN A 171      53.292 -10.365   5.591  1.00  0.82           N  
ATOM   2620  H   ASN A 171      50.347 -11.494   2.809  1.00  0.00           H  
ATOM   2621  HA  ASN A 171      52.447  -9.663   1.620  1.00  0.00           H  
ATOM   2622  HB3 ASN A 171      53.969 -11.403   2.918  1.00  0.00           H  
ATOM   2623  HB2 ASN A 171      52.495 -11.841   3.749  1.00  0.00           H  
ATOM   2624 HD22 ASN A 171      53.436  -9.722   6.357  1.00  0.00           H  
ATOM   2625 HD21 ASN A 171      53.408 -11.358   5.738  1.00  0.00           H  
ATOM   2626  N   ILE A 172      53.054 -11.417  -0.123  1.00  0.84           N  
ATOM   2627  CA  ILE A 172      53.417 -12.381  -1.217  1.00  0.84           C  
ATOM   2628  C   ILE A 172      54.259 -13.564  -0.592  1.00  0.84           C  
ATOM   2629  O   ILE A 172      54.216 -14.643  -1.160  1.00  0.84           O  
ATOM   2630  CB  ILE A 172      54.011 -11.659  -2.454  1.00  0.84           C  
ATOM   2631  CG1 ILE A 172      54.087 -12.433  -3.771  1.00  0.84           C  
ATOM   2632  CG2 ILE A 172      55.424 -11.114  -2.173  1.00  0.84           C  
ATOM   2633  CD1 ILE A 172      52.710 -13.025  -4.176  1.00  0.84           C  
ATOM   2634  H   ILE A 172      53.457 -10.497  -0.234  1.00  0.00           H  
ATOM   2635  HA  ILE A 172      52.442 -12.753  -1.533  1.00  0.00           H  
ATOM   2636  HB  ILE A 172      53.431 -10.797  -2.782  1.00  0.00           H  
ATOM   2637 HG13 ILE A 172      54.835 -13.207  -3.949  1.00  0.00           H  
ATOM   2638 HG12 ILE A 172      54.459 -11.727  -4.511  1.00  0.00           H  
ATOM   2639 HG21 ILE A 172      55.715 -10.501  -3.026  1.00  0.00           H  
ATOM   2640 HG22 ILE A 172      55.554 -10.537  -1.257  1.00  0.00           H  
ATOM   2641 HG23 ILE A 172      56.151 -11.926  -2.142  1.00  0.00           H  
ATOM   2642 HD11 ILE A 172      52.355 -13.722  -3.417  1.00  0.00           H  
ATOM   2643 HD12 ILE A 172      52.011 -12.191  -4.240  1.00  0.00           H  
ATOM   2644 HD13 ILE A 172      52.904 -13.388  -5.186  1.00  0.00           H  
ATOM   2645  N   ALA A 173      54.990 -13.269   0.474  1.00  0.87           N  
ATOM   2646  CA  ALA A 173      55.651 -14.263   1.325  1.00  0.87           C  
ATOM   2647  C   ALA A 173      54.689 -15.339   1.915  1.00  0.87           C  
ATOM   2648  O   ALA A 173      55.119 -16.483   1.904  1.00  0.87           O  
ATOM   2649  CB  ALA A 173      56.532 -13.529   2.354  1.00  0.87           C  
ATOM   2650  H   ALA A 173      54.896 -12.328   0.830  1.00  0.00           H  
ATOM   2651  HA  ALA A 173      56.296 -14.775   0.609  1.00  0.00           H  
ATOM   2652  HB1 ALA A 173      57.240 -12.838   1.898  1.00  0.00           H  
ATOM   2653  HB2 ALA A 173      55.957 -13.025   3.132  1.00  0.00           H  
ATOM   2654  HB3 ALA A 173      57.074 -14.384   2.759  1.00  0.00           H  
ATOM   2655  N   ASP A 174      53.505 -14.969   2.363  1.00  0.83           N  
ATOM   2656  CA  ASP A 174      52.424 -15.904   2.799  1.00  0.83           C  
ATOM   2657  C   ASP A 174      51.924 -16.783   1.618  1.00  0.83           C  
ATOM   2658  O   ASP A 174      51.992 -17.990   1.669  1.00  0.83           O  
ATOM   2659  CB  ASP A 174      51.204 -15.107   3.457  1.00  0.83           C  
ATOM   2660  CG  ASP A 174      51.376 -14.597   4.869  1.00  0.83           C  
ATOM   2661  OD1 ASP A 174      52.532 -14.368   5.343  1.00  0.83           O  
ATOM   2662  OD2 ASP A 174      50.317 -14.519   5.562  1.00  0.83           O1-
ATOM   2663  H   ASP A 174      53.398 -14.024   2.707  1.00  0.00           H  
ATOM   2664  HA  ASP A 174      52.826 -16.357   3.705  1.00  0.00           H  
ATOM   2665  HB3 ASP A 174      50.282 -15.686   3.505  1.00  0.00           H  
ATOM   2666  HB2 ASP A 174      50.901 -14.231   2.883  1.00  0.00           H  
ATOM   2667  N   GLN A 175      51.441 -16.093   0.530  1.00  0.82           N  
ATOM   2668  CA  GLN A 175      50.906 -16.602  -0.717  1.00  0.82           C  
ATOM   2669  C   GLN A 175      51.687 -17.860  -1.387  1.00  0.82           C  
ATOM   2670  O   GLN A 175      51.038 -18.842  -1.709  1.00  0.82           O  
ATOM   2671  CB  GLN A 175      50.769 -15.407  -1.635  1.00  0.82           C  
ATOM   2672  CG  GLN A 175      50.385 -15.769  -3.100  1.00  0.82           C  
ATOM   2673  CD  GLN A 175      48.919 -16.322  -3.201  1.00  0.82           C  
ATOM   2674  OE1 GLN A 175      47.963 -15.614  -2.962  1.00  0.82           O  
ATOM   2675  NE2 GLN A 175      48.764 -17.627  -3.581  1.00  0.82           N  
ATOM   2676  H   GLN A 175      51.622 -15.100   0.564  1.00  0.00           H  
ATOM   2677  HA  GLN A 175      49.935 -17.049  -0.509  1.00  0.00           H  
ATOM   2678  HB3 GLN A 175      51.704 -14.849  -1.673  1.00  0.00           H  
ATOM   2679  HB2 GLN A 175      50.028 -14.712  -1.236  1.00  0.00           H  
ATOM   2680  HG3 GLN A 175      51.092 -16.454  -3.570  1.00  0.00           H  
ATOM   2681  HG2 GLN A 175      50.432 -14.858  -3.696  1.00  0.00           H  
ATOM   2682 HE22 GLN A 175      47.842 -17.987  -3.778  1.00  0.00           H  
ATOM   2683 HE21 GLN A 175      49.594 -18.177  -3.759  1.00  0.00           H  
ATOM   2684  N   LYS A 176      53.013 -17.645  -1.557  1.00  0.79           N  
ATOM   2685  CA  LYS A 176      53.962 -18.560  -2.178  1.00  0.79           C  
ATOM   2686  C   LYS A 176      54.083 -19.834  -1.318  1.00  0.79           C  
ATOM   2687  O   LYS A 176      54.066 -20.980  -1.858  1.00  0.79           O  
ATOM   2688  CB  LYS A 176      55.259 -17.814  -2.572  1.00  0.79           C  
ATOM   2689  CG  LYS A 176      56.260 -17.331  -1.389  1.00  0.79           C  
ATOM   2690  CD  LYS A 176      57.596 -16.653  -1.942  1.00  0.79           C  
ATOM   2691  CE  LYS A 176      57.358 -15.221  -2.327  1.00  0.79           C  
ATOM   2692  NZ  LYS A 176      58.501 -14.681  -3.133  1.00  0.79           N1+
ATOM   2693  H   LYS A 176      53.364 -16.778  -1.175  1.00  0.00           H  
ATOM   2694  HA  LYS A 176      53.478 -18.845  -3.112  1.00  0.00           H  
ATOM   2695  HB3 LYS A 176      55.173 -17.003  -3.295  1.00  0.00           H  
ATOM   2696  HB2 LYS A 176      55.671 -18.634  -3.161  1.00  0.00           H  
ATOM   2697  HG3 LYS A 176      56.551 -18.121  -0.697  1.00  0.00           H  
ATOM   2698  HG2 LYS A 176      55.673 -16.580  -0.859  1.00  0.00           H  
ATOM   2699  HD3 LYS A 176      57.978 -17.234  -2.782  1.00  0.00           H  
ATOM   2700  HD2 LYS A 176      58.309 -16.607  -1.118  1.00  0.00           H  
ATOM   2701  HE3 LYS A 176      57.229 -14.543  -1.482  1.00  0.00           H  
ATOM   2702  HE2 LYS A 176      56.449 -15.010  -2.890  1.00  0.00           H  
ATOM   2703  HZ1 LYS A 176      58.308 -13.746  -3.465  1.00  0.00           H  
ATOM   2704  HZ2 LYS A 176      59.308 -14.690  -2.527  1.00  0.00           H  
ATOM   2705  HZ3 LYS A 176      58.751 -15.310  -3.883  1.00  0.00           H  
ATOM   2706  N   THR A 177      54.297 -19.666   0.015  1.00  0.80           N  
ATOM   2707  CA  THR A 177      54.672 -20.797   0.900  1.00  0.80           C  
ATOM   2708  C   THR A 177      53.495 -21.672   1.369  1.00  0.80           C  
ATOM   2709  O   THR A 177      53.641 -22.849   1.718  1.00  0.80           O  
ATOM   2710  CB  THR A 177      55.368 -20.241   2.187  1.00  0.80           C  
ATOM   2711  OG1 THR A 177      54.658 -19.140   2.710  1.00  0.80           O  
ATOM   2712  CG2 THR A 177      56.763 -19.735   2.054  1.00  0.80           C  
ATOM   2713  H   THR A 177      54.251 -18.724   0.377  1.00  0.00           H  
ATOM   2714  HA  THR A 177      55.298 -21.502   0.351  1.00  0.00           H  
ATOM   2715  HB  THR A 177      55.413 -20.892   3.059  1.00  0.00           H  
ATOM   2716  HG1 THR A 177      55.068 -18.320   2.427  1.00  0.00           H  
ATOM   2717 HG21 THR A 177      57.209 -19.100   2.820  1.00  0.00           H  
ATOM   2718 HG22 THR A 177      57.459 -20.562   1.911  1.00  0.00           H  
ATOM   2719 HG23 THR A 177      56.881 -19.080   1.191  1.00  0.00           H  
ATOM   2720  N   LEU A 178      52.250 -21.106   1.366  1.00  0.84           N  
ATOM   2721  CA  LEU A 178      50.976 -21.758   1.816  1.00  0.84           C  
ATOM   2722  C   LEU A 178      50.367 -22.612   0.707  1.00  0.84           C  
ATOM   2723  O   LEU A 178      50.058 -23.747   1.047  1.00  0.84           O  
ATOM   2724  CB  LEU A 178      49.916 -20.711   2.297  1.00  0.84           C  
ATOM   2725  CG  LEU A 178      50.376 -20.005   3.652  1.00  0.84           C  
ATOM   2726  CD1 LEU A 178      49.388 -18.913   4.025  1.00  0.84           C  
ATOM   2727  CD2 LEU A 178      50.451 -20.990   4.836  1.00  0.84           C  
ATOM   2728  H   LEU A 178      52.221 -20.134   1.094  1.00  0.00           H  
ATOM   2729  HA  LEU A 178      51.340 -22.446   2.579  1.00  0.00           H  
ATOM   2730  HB3 LEU A 178      48.925 -21.139   2.446  1.00  0.00           H  
ATOM   2731  HB2 LEU A 178      49.814 -19.929   1.545  1.00  0.00           H  
ATOM   2732  HG  LEU A 178      51.319 -19.490   3.470  1.00  0.00           H  
ATOM   2733 HD11 LEU A 178      48.680 -19.268   4.774  1.00  0.00           H  
ATOM   2734 HD12 LEU A 178      49.881 -18.124   4.593  1.00  0.00           H  
ATOM   2735 HD13 LEU A 178      48.894 -18.399   3.201  1.00  0.00           H  
ATOM   2736 HD21 LEU A 178      50.659 -20.361   5.702  1.00  0.00           H  
ATOM   2737 HD22 LEU A 178      49.531 -21.504   5.115  1.00  0.00           H  
ATOM   2738 HD23 LEU A 178      51.289 -21.687   4.811  1.00  0.00           H  
ATOM   2739  N   TYR A 179      50.469 -22.094  -0.527  1.00  0.86           N  
ATOM   2740  CA  TYR A 179      49.680 -22.548  -1.727  1.00  0.86           C  
ATOM   2741  C   TYR A 179      50.553 -22.948  -2.892  1.00  0.86           C  
ATOM   2742  O   TYR A 179      50.084 -23.488  -3.886  1.00  0.86           O  
ATOM   2743  CB  TYR A 179      48.734 -21.434  -2.193  1.00  0.86           C  
ATOM   2744  CG  TYR A 179      47.819 -20.999  -1.039  1.00  0.86           C  
ATOM   2745  CD1 TYR A 179      47.116 -21.930  -0.261  1.00  0.86           C  
ATOM   2746  CD2 TYR A 179      47.838 -19.616  -0.672  1.00  0.86           C  
ATOM   2747  CE1 TYR A 179      46.502 -21.421   0.887  1.00  0.86           C  
ATOM   2748  CE2 TYR A 179      47.196 -19.156   0.514  1.00  0.86           C  
ATOM   2749  CZ  TYR A 179      46.612 -20.085   1.292  1.00  0.86           C  
ATOM   2750  OH  TYR A 179      45.985 -19.633   2.436  1.00  0.86           O  
ATOM   2751  H   TYR A 179      50.829 -21.158  -0.652  1.00  0.00           H  
ATOM   2752  HA  TYR A 179      49.149 -23.447  -1.414  1.00  0.00           H  
ATOM   2753  HB3 TYR A 179      48.100 -21.832  -2.985  1.00  0.00           H  
ATOM   2754  HB2 TYR A 179      49.294 -20.619  -2.651  1.00  0.00           H  
ATOM   2755  HD1 TYR A 179      47.108 -23.001  -0.398  1.00  0.00           H  
ATOM   2756  HD2 TYR A 179      48.408 -18.915  -1.262  1.00  0.00           H  
ATOM   2757  HE1 TYR A 179      46.185 -22.180   1.586  1.00  0.00           H  
ATOM   2758  HE2 TYR A 179      47.112 -18.109   0.767  1.00  0.00           H  
ATOM   2759  HH  TYR A 179      45.930 -18.684   2.571  1.00  0.00           H  
ATOM   2760  N   HIS A 180      51.871 -22.736  -2.739  1.00  0.81           N  
ATOM   2761  CA  HIS A 180      52.840 -23.149  -3.848  1.00  0.81           C  
ATOM   2762  C   HIS A 180      52.565 -22.497  -5.143  1.00  0.81           C  
ATOM   2763  O   HIS A 180      52.743 -23.168  -6.153  1.00  0.81           O  
ATOM   2764  CB  HIS A 180      52.979 -24.696  -3.877  1.00  0.81           C  
ATOM   2765  CG  HIS A 180      53.491 -25.251  -2.555  1.00  0.81           C  
ATOM   2766  ND1 HIS A 180      54.325 -24.618  -1.573  1.00  0.81           N  
ATOM   2767  CD2 HIS A 180      53.113 -26.385  -1.907  1.00  0.81           C  
ATOM   2768  CE1 HIS A 180      54.305 -25.325  -0.545  1.00  0.81           C  
ATOM   2769  NE2 HIS A 180      53.425 -26.326  -0.574  1.00  0.81           N  
ATOM   2770  H   HIS A 180      52.179 -22.211  -1.933  1.00  0.00           H  
ATOM   2771  HA  HIS A 180      53.788 -22.677  -3.590  1.00  0.00           H  
ATOM   2772  HB3 HIS A 180      53.643 -24.966  -4.699  1.00  0.00           H  
ATOM   2773  HB2 HIS A 180      51.978 -25.046  -4.128  1.00  0.00           H  
ATOM   2774  HD1 HIS A 180      54.876 -23.773  -1.614  1.00  0.00           H  
ATOM   2775  HD2 HIS A 180      52.415 -27.149  -2.216  1.00  0.00           H  
ATOM   2776  HE1 HIS A 180      54.641 -25.037   0.441  1.00  0.00           H  
ATOM   2777  N   THR A 181      52.119 -21.223  -5.196  1.00  0.81           N  
ATOM   2778  CA  THR A 181      51.952 -20.388  -6.409  1.00  0.81           C  
ATOM   2779  C   THR A 181      51.908 -18.896  -5.956  1.00  0.81           C  
ATOM   2780  O   THR A 181      51.372 -18.631  -4.900  1.00  0.81           O  
ATOM   2781  CB  THR A 181      50.569 -20.893  -7.073  1.00  0.81           C  
ATOM   2782  OG1 THR A 181      50.221 -20.084  -8.213  1.00  0.81           O  
ATOM   2783  CG2 THR A 181      49.312 -20.803  -6.242  1.00  0.81           C  
ATOM   2784  H   THR A 181      51.559 -20.843  -4.446  1.00  0.00           H  
ATOM   2785  HA  THR A 181      52.777 -20.655  -7.070  1.00  0.00           H  
ATOM   2786  HB  THR A 181      50.760 -21.927  -7.359  1.00  0.00           H  
ATOM   2787  HG1 THR A 181      50.890 -20.267  -8.877  1.00  0.00           H  
ATOM   2788 HG21 THR A 181      49.498 -21.428  -5.369  1.00  0.00           H  
ATOM   2789 HG22 THR A 181      49.085 -19.785  -5.923  1.00  0.00           H  
ATOM   2790 HG23 THR A 181      48.492 -21.251  -6.805  1.00  0.00           H  
ATOM   2791  N   GLU A 182      52.321 -17.951  -6.783  1.00  0.76           N  
ATOM   2792  CA  GLU A 182      52.199 -16.525  -6.635  1.00  0.76           C  
ATOM   2793  C   GLU A 182      50.937 -15.989  -7.340  1.00  0.76           C  
ATOM   2794  O   GLU A 182      50.740 -14.799  -7.600  1.00  0.76           O  
ATOM   2795  CB  GLU A 182      53.498 -15.814  -7.267  1.00  0.76           C  
ATOM   2796  CG  GLU A 182      54.836 -16.182  -6.624  1.00  0.76           C  
ATOM   2797  CD  GLU A 182      56.063 -15.725  -7.409  1.00  0.76           C  
ATOM   2798  OE1 GLU A 182      55.995 -14.682  -8.071  1.00  0.76           O  
ATOM   2799  OE2 GLU A 182      57.100 -16.434  -7.376  1.00  0.76           O1-
ATOM   2800  H   GLU A 182      52.580 -18.243  -7.714  1.00  0.00           H  
ATOM   2801  HA  GLU A 182      52.102 -16.203  -5.598  1.00  0.00           H  
ATOM   2802  HB3 GLU A 182      53.350 -14.737  -7.185  1.00  0.00           H  
ATOM   2803  HB2 GLU A 182      53.397 -16.025  -8.331  1.00  0.00           H  
ATOM   2804  HG3 GLU A 182      54.852 -17.255  -6.433  1.00  0.00           H  
ATOM   2805  HG2 GLU A 182      54.791 -15.738  -5.629  1.00  0.00           H  
ATOM   2806  N   ASN A 183      50.093 -16.850  -7.898  1.00  0.78           N  
ATOM   2807  CA  ASN A 183      49.198 -16.515  -9.037  1.00  0.78           C  
ATOM   2808  C   ASN A 183      48.001 -17.524  -8.942  1.00  0.78           C  
ATOM   2809  O   ASN A 183      47.764 -18.270  -9.882  1.00  0.78           O  
ATOM   2810  CB  ASN A 183      49.978 -16.603 -10.330  1.00  0.78           C  
ATOM   2811  CG  ASN A 183      49.176 -16.126 -11.499  1.00  0.78           C  
ATOM   2812  OD1 ASN A 183      48.431 -15.133 -11.364  1.00  0.78           O  
ATOM   2813  ND2 ASN A 183      49.423 -16.685 -12.647  1.00  0.78           N  
ATOM   2814  H   ASN A 183      50.120 -17.841  -7.707  1.00  0.00           H  
ATOM   2815  HA  ASN A 183      48.801 -15.503  -8.948  1.00  0.00           H  
ATOM   2816  HB3 ASN A 183      50.244 -17.654 -10.442  1.00  0.00           H  
ATOM   2817  HB2 ASN A 183      50.914 -16.057 -10.206  1.00  0.00           H  
ATOM   2818 HD22 ASN A 183      48.886 -16.460 -13.472  1.00  0.00           H  
ATOM   2819 HD21 ASN A 183      50.075 -17.455 -12.712  1.00  0.00           H  
ATOM   2820  N   ALA A 184      47.361 -17.567  -7.788  1.00  0.88           N  
ATOM   2821  CA  ALA A 184      46.206 -18.354  -7.521  1.00  0.88           C  
ATOM   2822  C   ALA A 184      45.015 -17.620  -8.115  1.00  0.88           C  
ATOM   2823  O   ALA A 184      44.995 -16.407  -8.050  1.00  0.88           O  
ATOM   2824  CB  ALA A 184      45.935 -18.704  -6.038  1.00  0.88           C  
ATOM   2825  H   ALA A 184      47.530 -16.836  -7.112  1.00  0.00           H  
ATOM   2826  HA  ALA A 184      46.368 -19.279  -8.077  1.00  0.00           H  
ATOM   2827  HB1 ALA A 184      45.949 -17.776  -5.465  1.00  0.00           H  
ATOM   2828  HB2 ALA A 184      45.007 -19.274  -5.990  1.00  0.00           H  
ATOM   2829  HB3 ALA A 184      46.699 -19.386  -5.662  1.00  0.00           H  
ATOM   2830  N   TYR A 185      43.976 -18.437  -8.537  1.00  0.87           N  
ATOM   2831  CA  TYR A 185      42.679 -17.937  -8.918  1.00  0.87           C  
ATOM   2832  C   TYR A 185      41.694 -19.118  -8.602  1.00  0.87           C  
ATOM   2833  O   TYR A 185      42.121 -20.274  -8.426  1.00  0.87           O  
ATOM   2834  CB  TYR A 185      42.738 -17.792 -10.430  1.00  0.87           C  
ATOM   2835  CG  TYR A 185      43.509 -16.534 -10.859  1.00  0.87           C  
ATOM   2836  CD1 TYR A 185      42.940 -15.231 -10.613  1.00  0.87           C  
ATOM   2837  CD2 TYR A 185      44.691 -16.765 -11.581  1.00  0.87           C  
ATOM   2838  CE1 TYR A 185      43.663 -14.113 -11.038  1.00  0.87           C  
ATOM   2839  CE2 TYR A 185      45.335 -15.609 -12.096  1.00  0.87           C  
ATOM   2840  CZ  TYR A 185      44.889 -14.292 -11.810  1.00  0.87           C  
ATOM   2841  OH  TYR A 185      45.588 -13.221 -12.249  1.00  0.87           O  
ATOM   2842  H   TYR A 185      44.067 -19.438  -8.634  1.00  0.00           H  
ATOM   2843  HA  TYR A 185      42.378 -17.048  -8.363  1.00  0.00           H  
ATOM   2844  HB3 TYR A 185      41.751 -17.654 -10.871  1.00  0.00           H  
ATOM   2845  HB2 TYR A 185      43.174 -18.712 -10.820  1.00  0.00           H  
ATOM   2846  HD1 TYR A 185      42.020 -15.179 -10.049  1.00  0.00           H  
ATOM   2847  HD2 TYR A 185      44.996 -17.789 -11.745  1.00  0.00           H  
ATOM   2848  HE1 TYR A 185      43.281 -13.136 -10.777  1.00  0.00           H  
ATOM   2849  HE2 TYR A 185      46.274 -15.703 -12.622  1.00  0.00           H  
ATOM   2850  HH  TYR A 185      46.359 -13.415 -12.788  1.00  0.00           H  
ATOM   2851  N   VAL A 186      40.510 -18.738  -8.194  1.00  0.91           N  
ATOM   2852  CA  VAL A 186      39.481 -19.722  -7.742  1.00  0.91           C  
ATOM   2853  C   VAL A 186      38.368 -19.392  -8.817  1.00  0.91           C  
ATOM   2854  O   VAL A 186      38.171 -18.199  -8.990  1.00  0.91           O  
ATOM   2855  CB  VAL A 186      38.993 -19.520  -6.289  1.00  0.91           C  
ATOM   2856  CG1 VAL A 186      37.784 -20.396  -5.951  1.00  0.91           C  
ATOM   2857  CG2 VAL A 186      40.138 -19.498  -5.209  1.00  0.91           C  
ATOM   2858  H   VAL A 186      40.171 -17.817  -8.434  1.00  0.00           H  
ATOM   2859  HA  VAL A 186      39.738 -20.780  -7.806  1.00  0.00           H  
ATOM   2860  HB  VAL A 186      38.582 -18.515  -6.183  1.00  0.00           H  
ATOM   2861 HG11 VAL A 186      36.918 -19.977  -6.464  1.00  0.00           H  
ATOM   2862 HG12 VAL A 186      37.917 -21.398  -6.362  1.00  0.00           H  
ATOM   2863 HG13 VAL A 186      37.670 -20.456  -4.869  1.00  0.00           H  
ATOM   2864 HG21 VAL A 186      39.764 -19.640  -4.195  1.00  0.00           H  
ATOM   2865 HG22 VAL A 186      40.933 -20.221  -5.400  1.00  0.00           H  
ATOM   2866 HG23 VAL A 186      40.583 -18.506  -5.124  1.00  0.00           H  
ATOM   2867  N   SER A 187      37.752 -20.392  -9.351  1.00  0.89           N  
ATOM   2868  CA  SER A 187      36.482 -20.286 -10.087  1.00  0.89           C  
ATOM   2869  C   SER A 187      35.504 -21.393  -9.648  1.00  0.89           C  
ATOM   2870  O   SER A 187      35.819 -22.555  -9.426  1.00  0.89           O  
ATOM   2871  CB  SER A 187      36.775 -20.443 -11.603  1.00  0.89           C  
ATOM   2872  OG  SER A 187      37.402 -19.354 -12.196  1.00  0.89           O  
ATOM   2873  H   SER A 187      38.164 -21.277  -9.095  1.00  0.00           H  
ATOM   2874  HA  SER A 187      36.015 -19.301 -10.062  1.00  0.00           H  
ATOM   2875  HB3 SER A 187      35.936 -20.698 -12.250  1.00  0.00           H  
ATOM   2876  HB2 SER A 187      37.382 -21.342 -11.717  1.00  0.00           H  
ATOM   2877  HG  SER A 187      38.254 -19.393 -11.755  1.00  0.00           H  
ATOM   2878  N   VAL A 188      34.310 -20.908  -9.417  1.00  0.88           N  
ATOM   2879  CA  VAL A 188      33.093 -21.681  -9.011  1.00  0.88           C  
ATOM   2880  C   VAL A 188      32.050 -21.337 -10.069  1.00  0.88           C  
ATOM   2881  O   VAL A 188      31.839 -20.161 -10.370  1.00  0.88           O  
ATOM   2882  CB  VAL A 188      32.453 -21.551  -7.600  1.00  0.88           C  
ATOM   2883  CG1 VAL A 188      31.016 -22.157  -7.499  1.00  0.88           C  
ATOM   2884  CG2 VAL A 188      33.424 -22.038  -6.522  1.00  0.88           C  
ATOM   2885  H   VAL A 188      34.047 -19.968  -9.677  1.00  0.00           H  
ATOM   2886  HA  VAL A 188      33.306 -22.750  -9.045  1.00  0.00           H  
ATOM   2887  HB  VAL A 188      32.424 -20.465  -7.506  1.00  0.00           H  
ATOM   2888 HG11 VAL A 188      30.232 -21.666  -8.075  1.00  0.00           H  
ATOM   2889 HG12 VAL A 188      31.054 -23.169  -7.905  1.00  0.00           H  
ATOM   2890 HG13 VAL A 188      30.757 -22.167  -6.441  1.00  0.00           H  
ATOM   2891 HG21 VAL A 188      33.565 -23.111  -6.657  1.00  0.00           H  
ATOM   2892 HG22 VAL A 188      34.438 -21.677  -6.693  1.00  0.00           H  
ATOM   2893 HG23 VAL A 188      33.103 -21.775  -5.514  1.00  0.00           H  
ATOM   2894  N   VAL A 189      31.524 -22.443 -10.656  1.00  0.86           N  
ATOM   2895  CA  VAL A 189      30.377 -22.372 -11.529  1.00  0.86           C  
ATOM   2896  C   VAL A 189      29.301 -23.365 -10.920  1.00  0.86           C  
ATOM   2897  O   VAL A 189      29.574 -24.300 -10.165  1.00  0.86           O  
ATOM   2898  CB  VAL A 189      30.878 -22.862 -12.908  1.00  0.86           C  
ATOM   2899  CG1 VAL A 189      29.807 -23.204 -14.021  1.00  0.86           C  
ATOM   2900  CG2 VAL A 189      31.795 -21.886 -13.512  1.00  0.86           C  
ATOM   2901  H   VAL A 189      31.909 -23.337 -10.386  1.00  0.00           H  
ATOM   2902  HA  VAL A 189      29.899 -21.413 -11.732  1.00  0.00           H  
ATOM   2903  HB  VAL A 189      31.487 -23.756 -12.768  1.00  0.00           H  
ATOM   2904 HG11 VAL A 189      29.286 -22.301 -14.341  1.00  0.00           H  
ATOM   2905 HG12 VAL A 189      30.246 -23.665 -14.906  1.00  0.00           H  
ATOM   2906 HG13 VAL A 189      29.066 -23.954 -13.745  1.00  0.00           H  
ATOM   2907 HG21 VAL A 189      32.709 -21.497 -13.063  1.00  0.00           H  
ATOM   2908 HG22 VAL A 189      32.207 -22.318 -14.424  1.00  0.00           H  
ATOM   2909 HG23 VAL A 189      31.313 -21.029 -13.983  1.00  0.00           H  
ATOM   2910  N   SER A 190      28.017 -23.112 -11.313  1.00  0.85           N  
ATOM   2911  CA  SER A 190      26.865 -23.966 -11.306  1.00  0.85           C  
ATOM   2912  C   SER A 190      25.907 -23.603 -12.476  1.00  0.85           C  
ATOM   2913  O   SER A 190      26.408 -23.217 -13.563  1.00  0.85           O  
ATOM   2914  CB  SER A 190      26.176 -23.994  -9.925  1.00  0.85           C  
ATOM   2915  OG  SER A 190      25.212 -25.001  -9.834  1.00  0.85           O  
ATOM   2916  H   SER A 190      27.809 -22.257 -11.809  1.00  0.00           H  
ATOM   2917  HA  SER A 190      27.071 -25.017 -11.513  1.00  0.00           H  
ATOM   2918  HB3 SER A 190      25.753 -23.018  -9.681  1.00  0.00           H  
ATOM   2919  HB2 SER A 190      26.990 -24.318  -9.276  1.00  0.00           H  
ATOM   2920  HG  SER A 190      25.594 -25.848 -10.081  1.00  0.00           H  
ATOM   2921  N   SER A 191      24.623 -23.740 -12.434  1.00  0.83           N  
ATOM   2922  CA  SER A 191      23.747 -23.461 -13.588  1.00  0.83           C  
ATOM   2923  C   SER A 191      23.581 -21.996 -13.994  1.00  0.83           C  
ATOM   2924  O   SER A 191      23.470 -21.733 -15.139  1.00  0.83           O  
ATOM   2925  CB  SER A 191      22.385 -24.180 -13.379  1.00  0.83           C  
ATOM   2926  OG  SER A 191      21.685 -23.893 -12.140  1.00  0.83           O  
ATOM   2927  H   SER A 191      24.159 -23.986 -11.572  1.00  0.00           H  
ATOM   2928  HA  SER A 191      24.247 -23.832 -14.484  1.00  0.00           H  
ATOM   2929  HB3 SER A 191      22.527 -25.258 -13.461  1.00  0.00           H  
ATOM   2930  HB2 SER A 191      21.755 -23.963 -14.242  1.00  0.00           H  
ATOM   2931  HG  SER A 191      21.297 -24.727 -11.864  1.00  0.00           H  
ATOM   2932  N   HIS A 192      23.564 -21.082 -13.093  1.00  0.74           N  
ATOM   2933  CA  HIS A 192      23.133 -19.680 -13.160  1.00  0.74           C  
ATOM   2934  C   HIS A 192      24.415 -18.971 -12.684  1.00  0.74           C  
ATOM   2935  O   HIS A 192      24.965 -18.144 -13.471  1.00  0.74           O  
ATOM   2936  CB  HIS A 192      21.949 -19.426 -12.239  1.00  0.74           C  
ATOM   2937  CG  HIS A 192      20.692 -20.025 -12.769  1.00  0.74           C  
ATOM   2938  ND1 HIS A 192      20.461 -21.404 -12.599  1.00  0.74           N  
ATOM   2939  CD2 HIS A 192      19.658 -19.429 -13.361  1.00  0.74           C  
ATOM   2940  CE1 HIS A 192      19.245 -21.592 -13.180  1.00  0.74           C  
ATOM   2941  NE2 HIS A 192      18.718 -20.473 -13.592  1.00  0.74           N  
ATOM   2942  H   HIS A 192      23.629 -21.375 -12.129  1.00  0.00           H  
ATOM   2943  HA  HIS A 192      22.969 -19.269 -14.156  1.00  0.00           H  
ATOM   2944  HB3 HIS A 192      21.836 -18.347 -12.130  1.00  0.00           H  
ATOM   2945  HB2 HIS A 192      22.009 -19.892 -11.256  1.00  0.00           H  
ATOM   2946  HD1 HIS A 192      21.043 -22.104 -12.160  1.00  0.00           H  
ATOM   2947  HD2 HIS A 192      19.371 -18.408 -13.564  1.00  0.00           H  
ATOM   2948  HE1 HIS A 192      18.730 -22.529 -13.330  1.00  0.00           H  
ATOM   2949  N   TYR A 193      24.865 -19.299 -11.441  1.00  0.80           N  
ATOM   2950  CA  TYR A 193      26.026 -18.784 -10.748  1.00  0.80           C  
ATOM   2951  C   TYR A 193      27.251 -19.172 -11.579  1.00  0.80           C  
ATOM   2952  O   TYR A 193      27.468 -20.327 -11.936  1.00  0.80           O  
ATOM   2953  CB  TYR A 193      25.912 -19.287  -9.209  1.00  0.80           C  
ATOM   2954  CG  TYR A 193      26.982 -18.719  -8.266  1.00  0.80           C  
ATOM   2955  CD1 TYR A 193      28.298 -19.184  -8.199  1.00  0.80           C  
ATOM   2956  CD2 TYR A 193      26.694 -17.600  -7.449  1.00  0.80           C  
ATOM   2957  CE1 TYR A 193      29.271 -18.617  -7.331  1.00  0.80           C  
ATOM   2958  CE2 TYR A 193      27.642 -16.998  -6.611  1.00  0.80           C  
ATOM   2959  CZ  TYR A 193      28.926 -17.476  -6.557  1.00  0.80           C  
ATOM   2960  OH  TYR A 193      29.843 -16.864  -5.757  1.00  0.80           O  
ATOM   2961  H   TYR A 193      24.285 -20.042 -11.080  1.00  0.00           H  
ATOM   2962  HA  TYR A 193      26.122 -17.701 -10.664  1.00  0.00           H  
ATOM   2963  HB3 TYR A 193      26.257 -20.321  -9.158  1.00  0.00           H  
ATOM   2964  HB2 TYR A 193      24.902 -19.152  -8.821  1.00  0.00           H  
ATOM   2965  HD1 TYR A 193      28.666 -19.945  -8.872  1.00  0.00           H  
ATOM   2966  HD2 TYR A 193      25.706 -17.185  -7.583  1.00  0.00           H  
ATOM   2967  HE1 TYR A 193      30.300 -18.931  -7.234  1.00  0.00           H  
ATOM   2968  HE2 TYR A 193      27.434 -15.991  -6.278  1.00  0.00           H  
ATOM   2969  HH  TYR A 193      29.442 -16.238  -5.148  1.00  0.00           H  
ATOM   2970  N   SER A 194      28.174 -18.229 -11.545  1.00  0.80           N  
ATOM   2971  CA  SER A 194      29.348 -18.220 -12.381  1.00  0.80           C  
ATOM   2972  C   SER A 194      30.220 -17.075 -11.962  1.00  0.80           C  
ATOM   2973  O   SER A 194      30.098 -15.975 -12.421  1.00  0.80           O  
ATOM   2974  CB  SER A 194      29.064 -18.191 -13.936  1.00  0.80           C  
ATOM   2975  OG  SER A 194      29.056 -19.569 -14.387  1.00  0.80           O  
ATOM   2976  H   SER A 194      27.978 -17.282 -11.251  1.00  0.00           H  
ATOM   2977  HA  SER A 194      29.889 -19.153 -12.215  1.00  0.00           H  
ATOM   2978  HB3 SER A 194      29.862 -17.692 -14.485  1.00  0.00           H  
ATOM   2979  HB2 SER A 194      28.176 -17.614 -14.196  1.00  0.00           H  
ATOM   2980  HG  SER A 194      28.410 -20.107 -13.923  1.00  0.00           H  
ATOM   2981  N   ARG A 195      31.234 -17.287 -11.058  1.00  0.74           N  
ATOM   2982  CA  ARG A 195      32.182 -16.329 -10.516  1.00  0.74           C  
ATOM   2983  C   ARG A 195      33.618 -16.836 -10.489  1.00  0.74           C  
ATOM   2984  O   ARG A 195      33.876 -18.018 -10.123  1.00  0.74           O  
ATOM   2985  CB  ARG A 195      31.707 -15.891  -9.098  1.00  0.74           C  
ATOM   2986  CG  ARG A 195      30.324 -15.152  -8.953  1.00  0.74           C  
ATOM   2987  CD  ARG A 195      30.358 -14.137  -7.822  1.00  0.74           C  
ATOM   2988  NE  ARG A 195      31.219 -12.967  -8.059  1.00  0.74           N  
ATOM   2989  CZ  ARG A 195      30.973 -11.767  -8.658  1.00  0.74           C  
ATOM   2990  NH1 ARG A 195      29.876 -11.626  -9.380  1.00  0.74           N  
ATOM   2991  NH2 ARG A 195      31.906 -10.822  -8.581  1.00  0.74           N1+
ATOM   2992  H   ARG A 195      31.256 -18.200 -10.627  1.00  0.00           H  
ATOM   2993  HA  ARG A 195      32.252 -15.433 -11.132  1.00  0.00           H  
ATOM   2994  HB3 ARG A 195      32.542 -15.290  -8.736  1.00  0.00           H  
ATOM   2995  HB2 ARG A 195      31.747 -16.810  -8.514  1.00  0.00           H  
ATOM   2996  HG3 ARG A 195      29.493 -15.846  -8.826  1.00  0.00           H  
ATOM   2997  HG2 ARG A 195      30.157 -14.632  -9.896  1.00  0.00           H  
ATOM   2998  HD3 ARG A 195      30.859 -14.625  -6.986  1.00  0.00           H  
ATOM   2999  HD2 ARG A 195      29.351 -13.940  -7.451  1.00  0.00           H  
ATOM   3000  HE  ARG A 195      31.999 -12.954  -7.417  1.00  0.00           H  
ATOM   3001 HH12 ARG A 195      29.751 -10.917 -10.088  1.00  0.00           H  
ATOM   3002 HH11 ARG A 195      29.374 -12.467  -9.628  1.00  0.00           H  
ATOM   3003 HH22 ARG A 195      31.819 -10.008  -9.172  1.00  0.00           H  
ATOM   3004 HH21 ARG A 195      32.842 -11.005  -8.246  1.00  0.00           H  
ATOM   3005  N   LYS A 196      34.522 -15.925 -10.732  1.00  0.81           N  
ATOM   3006  CA  LYS A 196      35.927 -15.993 -10.620  1.00  0.81           C  
ATOM   3007  C   LYS A 196      36.280 -14.981  -9.465  1.00  0.81           C  
ATOM   3008  O   LYS A 196      35.693 -13.885  -9.374  1.00  0.81           O  
ATOM   3009  CB  LYS A 196      36.641 -15.544 -11.920  1.00  0.81           C  
ATOM   3010  CG  LYS A 196      38.264 -15.838 -11.903  1.00  0.81           C  
ATOM   3011  CD  LYS A 196      38.979 -15.133 -12.977  1.00  0.81           C  
ATOM   3012  CE  LYS A 196      40.369 -15.776 -13.068  1.00  0.81           C  
ATOM   3013  NZ  LYS A 196      41.269 -15.221 -14.069  1.00  0.81           N1+
ATOM   3014  H   LYS A 196      34.211 -15.023 -11.065  1.00  0.00           H  
ATOM   3015  HA  LYS A 196      36.111 -17.020 -10.305  1.00  0.00           H  
ATOM   3016  HB3 LYS A 196      36.562 -14.515 -12.273  1.00  0.00           H  
ATOM   3017  HB2 LYS A 196      36.193 -16.089 -12.751  1.00  0.00           H  
ATOM   3018  HG3 LYS A 196      38.313 -16.926 -11.970  1.00  0.00           H  
ATOM   3019  HG2 LYS A 196      38.683 -15.787 -10.899  1.00  0.00           H  
ATOM   3020  HD3 LYS A 196      38.916 -14.099 -12.636  1.00  0.00           H  
ATOM   3021  HD2 LYS A 196      38.301 -15.294 -13.815  1.00  0.00           H  
ATOM   3022  HE3 LYS A 196      40.321 -16.859 -13.185  1.00  0.00           H  
ATOM   3023  HE2 LYS A 196      40.786 -15.564 -12.083  1.00  0.00           H  
ATOM   3024  HZ1 LYS A 196      41.409 -14.258 -13.798  1.00  0.00           H  
ATOM   3025  HZ2 LYS A 196      42.141 -15.727 -14.134  1.00  0.00           H  
ATOM   3026  HZ3 LYS A 196      40.842 -15.100 -14.976  1.00  0.00           H  
ATOM   3027  N   PHE A 197      37.250 -15.385  -8.634  1.00  0.86           N  
ATOM   3028  CA  PHE A 197      37.801 -14.634  -7.494  1.00  0.86           C  
ATOM   3029  C   PHE A 197      39.235 -14.455  -7.718  1.00  0.86           C  
ATOM   3030  O   PHE A 197      39.879 -15.459  -7.977  1.00  0.86           O  
ATOM   3031  CB  PHE A 197      37.478 -15.515  -6.235  1.00  0.86           C  
ATOM   3032  CG  PHE A 197      36.066 -16.006  -6.126  1.00  0.86           C  
ATOM   3033  CD1 PHE A 197      35.002 -15.094  -5.736  1.00  0.86           C  
ATOM   3034  CD2 PHE A 197      35.709 -17.301  -6.359  1.00  0.86           C  
ATOM   3035  CE1 PHE A 197      33.692 -15.538  -5.612  1.00  0.86           C  
ATOM   3036  CE2 PHE A 197      34.316 -17.737  -6.269  1.00  0.86           C  
ATOM   3037  CZ  PHE A 197      33.334 -16.816  -5.914  1.00  0.86           C  
ATOM   3038  H   PHE A 197      37.610 -16.313  -8.809  1.00  0.00           H  
ATOM   3039  HA  PHE A 197      37.418 -13.618  -7.395  1.00  0.00           H  
ATOM   3040  HB3 PHE A 197      37.778 -15.013  -5.315  1.00  0.00           H  
ATOM   3041  HB2 PHE A 197      38.002 -16.462  -6.366  1.00  0.00           H  
ATOM   3042  HD1 PHE A 197      35.340 -14.115  -5.429  1.00  0.00           H  
ATOM   3043  HD2 PHE A 197      36.448 -17.960  -6.792  1.00  0.00           H  
ATOM   3044  HE1 PHE A 197      32.939 -14.843  -5.270  1.00  0.00           H  
ATOM   3045  HE2 PHE A 197      33.987 -18.766  -6.281  1.00  0.00           H  
ATOM   3046  HZ  PHE A 197      32.286 -17.075  -5.896  1.00  0.00           H  
ATOM   3047  N   THR A 198      39.718 -13.220  -7.508  1.00  0.84           N  
ATOM   3048  CA  THR A 198      41.135 -12.932  -7.548  1.00  0.84           C  
ATOM   3049  C   THR A 198      41.580 -12.655  -6.033  1.00  0.84           C  
ATOM   3050  O   THR A 198      41.140 -11.662  -5.467  1.00  0.84           O  
ATOM   3051  CB  THR A 198      41.181 -11.653  -8.421  1.00  0.84           C  
ATOM   3052  OG1 THR A 198      40.631 -11.952  -9.730  1.00  0.84           O  
ATOM   3053  CG2 THR A 198      42.654 -11.203  -8.589  1.00  0.84           C  
ATOM   3054  H   THR A 198      39.057 -12.463  -7.397  1.00  0.00           H  
ATOM   3055  HA  THR A 198      41.738 -13.751  -7.943  1.00  0.00           H  
ATOM   3056  HB  THR A 198      40.538 -10.830  -8.107  1.00  0.00           H  
ATOM   3057  HG1 THR A 198      39.684 -11.955  -9.566  1.00  0.00           H  
ATOM   3058 HG21 THR A 198      42.772 -10.634  -9.511  1.00  0.00           H  
ATOM   3059 HG22 THR A 198      42.942 -10.585  -7.738  1.00  0.00           H  
ATOM   3060 HG23 THR A 198      43.306 -12.076  -8.633  1.00  0.00           H  
ATOM   3061  N   PRO A 199      42.478 -13.528  -5.490  1.00  0.86           N  
ATOM   3062  CA  PRO A 199      43.019 -13.290  -4.216  1.00  0.86           C  
ATOM   3063  C   PRO A 199      44.063 -12.111  -4.276  1.00  0.86           C  
ATOM   3064  O   PRO A 199      45.129 -12.322  -4.855  1.00  0.86           O  
ATOM   3065  CB  PRO A 199      43.700 -14.595  -3.845  1.00  0.86           C  
ATOM   3066  CG  PRO A 199      43.317 -15.595  -4.892  1.00  0.86           C  
ATOM   3067  CD  PRO A 199      42.924 -14.805  -6.073  1.00  0.86           C  
ATOM   3068  HA  PRO A 199      42.286 -12.994  -3.464  1.00  0.00           H  
ATOM   3069  HB3 PRO A 199      43.524 -15.004  -2.851  1.00  0.00           H  
ATOM   3070  HB2 PRO A 199      44.787 -14.509  -3.866  1.00  0.00           H  
ATOM   3071  HG3 PRO A 199      42.470 -16.213  -4.595  1.00  0.00           H  
ATOM   3072  HG2 PRO A 199      44.176 -16.240  -5.081  1.00  0.00           H  
ATOM   3073  HD2 PRO A 199      43.824 -14.547  -6.631  1.00  0.00           H  
ATOM   3074  HD3 PRO A 199      42.246 -15.314  -6.759  1.00  0.00           H  
ATOM   3075  N   GLU A 200      43.733 -10.938  -3.639  1.00  0.79           N  
ATOM   3076  CA  GLU A 200      44.555  -9.741  -3.582  1.00  0.79           C  
ATOM   3077  C   GLU A 200      45.537  -9.794  -2.423  1.00  0.79           C  
ATOM   3078  O   GLU A 200      45.137 -10.250  -1.350  1.00  0.79           O  
ATOM   3079  CB  GLU A 200      43.652  -8.452  -3.387  1.00  0.79           C  
ATOM   3080  CG  GLU A 200      42.364  -8.379  -4.291  1.00  0.79           C  
ATOM   3081  CD  GLU A 200      41.769  -6.983  -4.226  1.00  0.79           C  
ATOM   3082  OE1 GLU A 200      40.979  -6.652  -5.136  1.00  0.79           O  
ATOM   3083  OE2 GLU A 200      41.956  -6.203  -3.291  1.00  0.79           O1-
ATOM   3084  H   GLU A 200      42.905 -10.800  -3.078  1.00  0.00           H  
ATOM   3085  HA  GLU A 200      45.003  -9.576  -4.562  1.00  0.00           H  
ATOM   3086  HB3 GLU A 200      44.215  -7.519  -3.387  1.00  0.00           H  
ATOM   3087  HB2 GLU A 200      43.144  -8.463  -2.422  1.00  0.00           H  
ATOM   3088  HG3 GLU A 200      41.616  -9.154  -4.127  1.00  0.00           H  
ATOM   3089  HG2 GLU A 200      42.610  -8.623  -5.324  1.00  0.00           H  
ATOM   3090  N   ILE A 201      46.740  -9.226  -2.583  1.00  0.80           N  
ATOM   3091  CA  ILE A 201      47.835  -9.313  -1.652  1.00  0.80           C  
ATOM   3092  C   ILE A 201      47.926  -7.928  -1.005  1.00  0.80           C  
ATOM   3093  O   ILE A 201      48.379  -7.031  -1.748  1.00  0.80           O  
ATOM   3094  CB  ILE A 201      49.167  -9.643  -2.349  1.00  0.80           C  
ATOM   3095  CG1 ILE A 201      49.018 -10.736  -3.410  1.00  0.80           C  
ATOM   3096  CG2 ILE A 201      50.266  -9.864  -1.322  1.00  0.80           C  
ATOM   3097  CD1 ILE A 201      48.724 -12.167  -2.988  1.00  0.80           C  
ATOM   3098  H   ILE A 201      47.025  -8.796  -3.451  1.00  0.00           H  
ATOM   3099  HA  ILE A 201      47.779 -10.150  -0.957  1.00  0.00           H  
ATOM   3100  HB  ILE A 201      49.428  -8.833  -3.029  1.00  0.00           H  
ATOM   3101 HG13 ILE A 201      49.964 -10.714  -3.951  1.00  0.00           H  
ATOM   3102 HG12 ILE A 201      48.273 -10.457  -4.156  1.00  0.00           H  
ATOM   3103 HG21 ILE A 201      50.425  -8.974  -0.712  1.00  0.00           H  
ATOM   3104 HG22 ILE A 201      50.035 -10.555  -0.512  1.00  0.00           H  
ATOM   3105 HG23 ILE A 201      51.248 -10.164  -1.688  1.00  0.00           H  
ATOM   3106 HD11 ILE A 201      48.204 -12.194  -2.031  1.00  0.00           H  
ATOM   3107 HD12 ILE A 201      48.195 -12.673  -3.796  1.00  0.00           H  
ATOM   3108 HD13 ILE A 201      49.632 -12.739  -2.791  1.00  0.00           H  
ATOM   3109  N   ALA A 202      47.505  -7.807   0.284  1.00  0.79           N  
ATOM   3110  CA  ALA A 202      47.409  -6.538   0.970  1.00  0.79           C  
ATOM   3111  C   ALA A 202      47.057  -6.542   2.400  1.00  0.79           C  
ATOM   3112  O   ALA A 202      46.281  -7.305   2.838  1.00  0.79           O  
ATOM   3113  CB  ALA A 202      46.391  -5.763   0.111  1.00  0.79           C  
ATOM   3114  H   ALA A 202      47.484  -8.621   0.881  1.00  0.00           H  
ATOM   3115  HA  ALA A 202      48.355  -6.008   0.860  1.00  0.00           H  
ATOM   3116  HB1 ALA A 202      45.639  -6.331  -0.436  1.00  0.00           H  
ATOM   3117  HB2 ALA A 202      45.751  -5.148   0.745  1.00  0.00           H  
ATOM   3118  HB3 ALA A 202      47.000  -5.237  -0.624  1.00  0.00           H  
ATOM   3119  N   LYS A 203      47.731  -5.651   3.076  1.00  0.73           N  
ATOM   3120  CA  LYS A 203      47.350  -5.409   4.466  1.00  0.73           C  
ATOM   3121  C   LYS A 203      45.958  -4.649   4.530  1.00  0.73           C  
ATOM   3122  O   LYS A 203      45.731  -3.741   3.768  1.00  0.73           O  
ATOM   3123  CB  LYS A 203      48.516  -4.637   5.237  1.00  0.73           C  
ATOM   3124  CG  LYS A 203      48.198  -4.104   6.600  1.00  0.73           C  
ATOM   3125  CD  LYS A 203      49.451  -3.689   7.320  1.00  0.73           C  
ATOM   3126  CE  LYS A 203      49.289  -3.197   8.774  1.00  0.73           C  
ATOM   3127  NZ  LYS A 203      50.496  -2.429   9.178  1.00  0.73           N1+
ATOM   3128  H   LYS A 203      48.388  -5.096   2.546  1.00  0.00           H  
ATOM   3129  HA  LYS A 203      47.210  -6.341   5.012  1.00  0.00           H  
ATOM   3130  HB3 LYS A 203      48.740  -3.780   4.602  1.00  0.00           H  
ATOM   3131  HB2 LYS A 203      49.411  -5.260   5.232  1.00  0.00           H  
ATOM   3132  HG3 LYS A 203      47.601  -4.855   7.117  1.00  0.00           H  
ATOM   3133  HG2 LYS A 203      47.637  -3.173   6.501  1.00  0.00           H  
ATOM   3134  HD3 LYS A 203      50.121  -3.019   6.783  1.00  0.00           H  
ATOM   3135  HD2 LYS A 203      50.030  -4.613   7.345  1.00  0.00           H  
ATOM   3136  HE3 LYS A 203      49.194  -4.041   9.457  1.00  0.00           H  
ATOM   3137  HE2 LYS A 203      48.405  -2.562   8.852  1.00  0.00           H  
ATOM   3138  HZ1 LYS A 203      50.265  -1.496   8.870  1.00  0.00           H  
ATOM   3139  HZ2 LYS A 203      50.591  -2.377  10.182  1.00  0.00           H  
ATOM   3140  HZ3 LYS A 203      51.332  -2.801   8.749  1.00  0.00           H  
ATOM   3141  N   ARG A 204      45.051  -5.088   5.402  1.00  0.71           N  
ATOM   3142  CA  ARG A 204      43.861  -4.379   5.923  1.00  0.71           C  
ATOM   3143  C   ARG A 204      44.120  -4.073   7.450  1.00  0.71           C  
ATOM   3144  O   ARG A 204      44.978  -4.721   7.996  1.00  0.71           O  
ATOM   3145  CB  ARG A 204      42.650  -5.294   5.584  1.00  0.71           C  
ATOM   3146  CG  ARG A 204      42.227  -5.574   4.171  1.00  0.71           C  
ATOM   3147  CD  ARG A 204      43.147  -6.356   3.326  1.00  0.71           C  
ATOM   3148  NE  ARG A 204      42.595  -6.835   2.054  1.00  0.71           N  
ATOM   3149  CZ  ARG A 204      43.070  -7.784   1.171  1.00  0.71           C  
ATOM   3150  NH1 ARG A 204      44.105  -8.611   1.361  1.00  0.71           N  
ATOM   3151  NH2 ARG A 204      42.386  -7.903   0.043  1.00  0.71           N1+
ATOM   3152  H   ARG A 204      45.271  -5.908   5.949  1.00  0.00           H  
ATOM   3153  HA  ARG A 204      43.759  -3.449   5.364  1.00  0.00           H  
ATOM   3154  HB3 ARG A 204      41.794  -4.872   6.112  1.00  0.00           H  
ATOM   3155  HB2 ARG A 204      42.736  -6.270   6.061  1.00  0.00           H  
ATOM   3156  HG3 ARG A 204      42.285  -4.589   3.708  1.00  0.00           H  
ATOM   3157  HG2 ARG A 204      41.233  -6.021   4.150  1.00  0.00           H  
ATOM   3158  HD3 ARG A 204      43.593  -7.177   3.888  1.00  0.00           H  
ATOM   3159  HD2 ARG A 204      43.993  -5.733   3.037  1.00  0.00           H  
ATOM   3160  HE  ARG A 204      41.729  -6.356   1.849  1.00  0.00           H  
ATOM   3161 HH12 ARG A 204      44.469  -9.114   0.563  1.00  0.00           H  
ATOM   3162 HH11 ARG A 204      44.617  -8.452   2.217  1.00  0.00           H  
ATOM   3163 HH22 ARG A 204      42.453  -8.715  -0.554  1.00  0.00           H  
ATOM   3164 HH21 ARG A 204      41.703  -7.217  -0.249  1.00  0.00           H  
ATOM   3165  N   PRO A 205      43.295  -3.252   8.077  1.00  0.85           N  
ATOM   3166  CA  PRO A 205      43.451  -2.993   9.499  1.00  0.85           C  
ATOM   3167  C   PRO A 205      43.378  -4.257  10.363  1.00  0.85           C  
ATOM   3168  O   PRO A 205      42.487  -5.042  10.034  1.00  0.85           O  
ATOM   3169  CB  PRO A 205      42.226  -2.107   9.852  1.00  0.85           C  
ATOM   3170  CG  PRO A 205      41.860  -1.402   8.520  1.00  0.85           C  
ATOM   3171  CD  PRO A 205      42.470  -2.247   7.463  1.00  0.85           C  
ATOM   3172  HA  PRO A 205      44.372  -2.437   9.676  1.00  0.00           H  
ATOM   3173  HB3 PRO A 205      42.388  -1.408  10.672  1.00  0.00           H  
ATOM   3174  HB2 PRO A 205      41.400  -2.711  10.227  1.00  0.00           H  
ATOM   3175  HG3 PRO A 205      42.443  -0.482   8.548  1.00  0.00           H  
ATOM   3176  HG2 PRO A 205      40.802  -1.208   8.340  1.00  0.00           H  
ATOM   3177  HD2 PRO A 205      41.697  -2.693   6.836  1.00  0.00           H  
ATOM   3178  HD3 PRO A 205      43.114  -1.610   6.858  1.00  0.00           H  
ATOM   3179  N   LYS A 206      44.289  -4.426  11.335  1.00  0.76           N  
ATOM   3180  CA  LYS A 206      44.425  -5.647  12.141  1.00  0.76           C  
ATOM   3181  C   LYS A 206      43.158  -5.864  13.000  1.00  0.76           C  
ATOM   3182  O   LYS A 206      42.624  -4.860  13.604  1.00  0.76           O  
ATOM   3183  CB  LYS A 206      45.658  -5.562  13.124  1.00  0.76           C  
ATOM   3184  CG  LYS A 206      47.104  -5.426  12.505  1.00  0.76           C  
ATOM   3185  CD  LYS A 206      48.047  -5.302  13.726  1.00  0.76           C  
ATOM   3186  CE  LYS A 206      49.561  -5.436  13.338  1.00  0.76           C  
ATOM   3187  NZ  LYS A 206      50.477  -4.993  14.349  1.00  0.76           N1+
ATOM   3188  H   LYS A 206      44.801  -3.622  11.668  1.00  0.00           H  
ATOM   3189  HA  LYS A 206      44.562  -6.543  11.534  1.00  0.00           H  
ATOM   3190  HB3 LYS A 206      45.590  -6.487  13.696  1.00  0.00           H  
ATOM   3191  HB2 LYS A 206      45.616  -4.704  13.796  1.00  0.00           H  
ATOM   3192  HG3 LYS A 206      47.182  -4.602  11.797  1.00  0.00           H  
ATOM   3193  HG2 LYS A 206      47.253  -6.395  12.027  1.00  0.00           H  
ATOM   3194  HD3 LYS A 206      47.855  -6.064  14.480  1.00  0.00           H  
ATOM   3195  HD2 LYS A 206      47.889  -4.320  14.173  1.00  0.00           H  
ATOM   3196  HE3 LYS A 206      49.692  -4.735  12.514  1.00  0.00           H  
ATOM   3197  HE2 LYS A 206      49.717  -6.374  12.803  1.00  0.00           H  
ATOM   3198  HZ1 LYS A 206      51.386  -5.091  13.919  1.00  0.00           H  
ATOM   3199  HZ2 LYS A 206      50.294  -4.008  14.483  1.00  0.00           H  
ATOM   3200  HZ3 LYS A 206      50.288  -5.484  15.210  1.00  0.00           H  
ATOM   3201  N   VAL A 207      42.675  -7.089  12.957  1.00  0.81           N  
ATOM   3202  CA  VAL A 207      41.650  -7.658  13.794  1.00  0.81           C  
ATOM   3203  C   VAL A 207      42.335  -8.990  14.206  1.00  0.81           C  
ATOM   3204  O   VAL A 207      42.600  -9.863  13.294  1.00  0.81           O  
ATOM   3205  CB  VAL A 207      40.267  -7.920  13.026  1.00  0.81           C  
ATOM   3206  CG1 VAL A 207      39.325  -8.939  13.658  1.00  0.81           C  
ATOM   3207  CG2 VAL A 207      39.482  -6.660  12.634  1.00  0.81           C  
ATOM   3208  H   VAL A 207      43.201  -7.681  12.329  1.00  0.00           H  
ATOM   3209  HA  VAL A 207      41.550  -7.042  14.688  1.00  0.00           H  
ATOM   3210  HB  VAL A 207      40.482  -8.326  12.038  1.00  0.00           H  
ATOM   3211 HG11 VAL A 207      38.848  -8.581  14.571  1.00  0.00           H  
ATOM   3212 HG12 VAL A 207      38.488  -9.095  12.977  1.00  0.00           H  
ATOM   3213 HG13 VAL A 207      39.849  -9.894  13.714  1.00  0.00           H  
ATOM   3214 HG21 VAL A 207      38.543  -6.939  12.156  1.00  0.00           H  
ATOM   3215 HG22 VAL A 207      39.273  -6.042  13.508  1.00  0.00           H  
ATOM   3216 HG23 VAL A 207      39.917  -6.026  11.861  1.00  0.00           H  
ATOM   3217  N   ARG A 208      42.612  -9.150  15.527  1.00  0.72           N  
ATOM   3218  CA  ARG A 208      43.294 -10.291  16.127  1.00  0.72           C  
ATOM   3219  C   ARG A 208      44.726 -10.458  15.655  1.00  0.72           C  
ATOM   3220  O   ARG A 208      45.264 -11.584  15.557  1.00  0.72           O  
ATOM   3221  CB  ARG A 208      42.381 -11.548  15.896  1.00  0.72           C  
ATOM   3222  CG  ARG A 208      41.012 -11.452  16.589  1.00  0.72           C  
ATOM   3223  CD  ARG A 208      40.332 -12.841  16.727  1.00  0.72           C  
ATOM   3224  NE  ARG A 208      39.115 -12.795  17.473  1.00  0.72           N  
ATOM   3225  CZ  ARG A 208      38.451 -13.939  17.809  1.00  0.72           C  
ATOM   3226  NH1 ARG A 208      38.869 -15.184  17.490  1.00  0.72           N  
ATOM   3227  NH2 ARG A 208      37.331 -13.817  18.506  1.00  0.72           N1+
ATOM   3228  H   ARG A 208      42.304  -8.435  16.172  1.00  0.00           H  
ATOM   3229  HA  ARG A 208      43.319 -10.108  17.201  1.00  0.00           H  
ATOM   3230  HB3 ARG A 208      42.888 -12.380  16.385  1.00  0.00           H  
ATOM   3231  HB2 ARG A 208      42.349 -11.905  14.867  1.00  0.00           H  
ATOM   3232  HG3 ARG A 208      40.356 -10.872  15.941  1.00  0.00           H  
ATOM   3233  HG2 ARG A 208      41.113 -11.023  17.586  1.00  0.00           H  
ATOM   3234  HD3 ARG A 208      41.040 -13.601  17.062  1.00  0.00           H  
ATOM   3235  HD2 ARG A 208      40.099 -13.311  15.771  1.00  0.00           H  
ATOM   3236  HE  ARG A 208      38.596 -11.929  17.526  1.00  0.00           H  
ATOM   3237 HH12 ARG A 208      38.514 -16.070  17.818  1.00  0.00           H  
ATOM   3238 HH11 ARG A 208      39.708 -15.183  16.927  1.00  0.00           H  
ATOM   3239 HH22 ARG A 208      36.855 -14.654  18.812  1.00  0.00           H  
ATOM   3240 HH21 ARG A 208      37.008 -12.989  18.987  1.00  0.00           H  
ATOM   3241  N   ASP A 209      45.408  -9.319  15.191  1.00  0.81           N  
ATOM   3242  CA  ASP A 209      46.776  -9.141  14.665  1.00  0.81           C  
ATOM   3243  C   ASP A 209      46.886  -9.592  13.218  1.00  0.81           C  
ATOM   3244  O   ASP A 209      48.011  -9.487  12.679  1.00  0.81           O  
ATOM   3245  CB  ASP A 209      47.784  -9.834  15.611  1.00  0.81           C  
ATOM   3246  CG  ASP A 209      47.866  -9.333  16.995  1.00  0.81           C  
ATOM   3247  OD1 ASP A 209      48.702  -9.918  17.741  1.00  0.81           O  
ATOM   3248  OD2 ASP A 209      47.220  -8.313  17.333  1.00  0.81           O1-
ATOM   3249  H   ASP A 209      44.951  -8.426  15.316  1.00  0.00           H  
ATOM   3250  HA  ASP A 209      46.956  -8.067  14.726  1.00  0.00           H  
ATOM   3251  HB3 ASP A 209      48.761  -9.798  15.130  1.00  0.00           H  
ATOM   3252  HB2 ASP A 209      47.584 -10.901  15.706  1.00  0.00           H  
ATOM   3253  N   GLN A 210      45.825 -10.128  12.599  1.00  0.80           N  
ATOM   3254  CA  GLN A 210      45.785 -10.636  11.223  1.00  0.80           C  
ATOM   3255  C   GLN A 210      45.718  -9.474  10.185  1.00  0.80           C  
ATOM   3256  O   GLN A 210      44.646  -8.791  10.173  1.00  0.80           O  
ATOM   3257  CB  GLN A 210      44.590 -11.613  11.027  1.00  0.80           C  
ATOM   3258  CG  GLN A 210      44.285 -12.681  12.086  1.00  0.80           C  
ATOM   3259  CD  GLN A 210      45.516 -13.545  12.432  1.00  0.80           C  
ATOM   3260  OE1 GLN A 210      46.120 -14.161  11.621  1.00  0.80           O  
ATOM   3261  NE2 GLN A 210      45.869 -13.577  13.705  1.00  0.80           N  
ATOM   3262  H   GLN A 210      44.911 -10.121  13.031  1.00  0.00           H  
ATOM   3263  HA  GLN A 210      46.679 -11.192  10.937  1.00  0.00           H  
ATOM   3264  HB3 GLN A 210      44.700 -12.072  10.043  1.00  0.00           H  
ATOM   3265  HB2 GLN A 210      43.735 -10.942  10.934  1.00  0.00           H  
ATOM   3266  HG3 GLN A 210      43.541 -13.322  11.614  1.00  0.00           H  
ATOM   3267  HG2 GLN A 210      43.657 -12.295  12.890  1.00  0.00           H  
ATOM   3268 HE22 GLN A 210      46.607 -14.146  14.097  1.00  0.00           H  
ATOM   3269 HE21 GLN A 210      45.424 -13.025  14.425  1.00  0.00           H  
ATOM   3270  N   GLU A 211      46.768  -9.282   9.378  1.00  0.80           N  
ATOM   3271  CA  GLU A 211      46.843  -8.218   8.393  1.00  0.80           C  
ATOM   3272  C   GLU A 211      46.046  -8.627   7.045  1.00  0.80           C  
ATOM   3273  O   GLU A 211      45.469  -7.755   6.365  1.00  0.80           O  
ATOM   3274  CB  GLU A 211      48.238  -7.859   8.130  1.00  0.80           C  
ATOM   3275  CG  GLU A 211      48.971  -7.099   9.285  1.00  0.80           C  
ATOM   3276  CD  GLU A 211      50.481  -6.815   9.114  1.00  0.80           C  
ATOM   3277  OE1 GLU A 211      51.191  -7.130   8.136  1.00  0.80           O  
ATOM   3278  OE2 GLU A 211      50.949  -6.124  10.014  1.00  0.80           O1-
ATOM   3279  H   GLU A 211      47.632  -9.760   9.593  1.00  0.00           H  
ATOM   3280  HA  GLU A 211      46.165  -7.409   8.670  1.00  0.00           H  
ATOM   3281  HB3 GLU A 211      48.380  -7.273   7.222  1.00  0.00           H  
ATOM   3282  HB2 GLU A 211      48.827  -8.741   7.872  1.00  0.00           H  
ATOM   3283  HG3 GLU A 211      48.728  -7.513  10.263  1.00  0.00           H  
ATOM   3284  HG2 GLU A 211      48.435  -6.156   9.395  1.00  0.00           H  
ATOM   3285  N   GLY A 212      45.735  -9.898   6.828  1.00  0.89           N  
ATOM   3286  CA  GLY A 212      44.895 -10.308   5.697  1.00  0.89           C  
ATOM   3287  C   GLY A 212      43.494 -10.652   6.152  1.00  0.89           C  
ATOM   3288  O   GLY A 212      43.097 -10.221   7.236  1.00  0.89           O  
ATOM   3289  H   GLY A 212      46.104 -10.733   7.261  1.00  0.00           H  
ATOM   3290  HA3 GLY A 212      45.292 -11.177   5.170  1.00  0.00           H  
ATOM   3291  HA2 GLY A 212      44.940  -9.547   4.919  1.00  0.00           H  
ATOM   3292  N   ARG A 213      42.732 -11.337   5.319  1.00  0.80           N  
ATOM   3293  CA  ARG A 213      41.261 -11.579   5.398  1.00  0.80           C  
ATOM   3294  C   ARG A 213      41.057 -12.946   4.800  1.00  0.80           C  
ATOM   3295  O   ARG A 213      41.872 -13.403   3.988  1.00  0.80           O  
ATOM   3296  CB  ARG A 213      40.419 -10.538   4.570  1.00  0.80           C  
ATOM   3297  CG  ARG A 213      40.458  -9.059   5.174  1.00  0.80           C  
ATOM   3298  CD  ARG A 213      39.780  -9.136   6.573  1.00  0.80           C  
ATOM   3299  NE  ARG A 213      39.715  -7.789   7.115  1.00  0.80           N  
ATOM   3300  CZ  ARG A 213      40.596  -7.342   8.003  1.00  0.80           C  
ATOM   3301  NH1 ARG A 213      41.755  -7.945   8.267  1.00  0.80           N  
ATOM   3302  NH2 ARG A 213      40.356  -6.222   8.621  1.00  0.80           N1+
ATOM   3303  H   ARG A 213      43.106 -11.667   4.440  1.00  0.00           H  
ATOM   3304  HA  ARG A 213      40.908 -11.691   6.423  1.00  0.00           H  
ATOM   3305  HB3 ARG A 213      39.382 -10.856   4.459  1.00  0.00           H  
ATOM   3306  HB2 ARG A 213      40.835 -10.561   3.563  1.00  0.00           H  
ATOM   3307  HG3 ARG A 213      39.898  -8.390   4.519  1.00  0.00           H  
ATOM   3308  HG2 ARG A 213      41.497  -8.736   5.237  1.00  0.00           H  
ATOM   3309  HD3 ARG A 213      40.338  -9.779   7.254  1.00  0.00           H  
ATOM   3310  HD2 ARG A 213      38.791  -9.588   6.506  1.00  0.00           H  
ATOM   3311  HE  ARG A 213      38.894  -7.218   6.971  1.00  0.00           H  
ATOM   3312 HH12 ARG A 213      42.405  -7.640   8.979  1.00  0.00           H  
ATOM   3313 HH11 ARG A 213      42.049  -8.794   7.804  1.00  0.00           H  
ATOM   3314 HH22 ARG A 213      41.074  -5.703   9.106  1.00  0.00           H  
ATOM   3315 HH21 ARG A 213      39.551  -5.685   8.331  1.00  0.00           H  
ATOM   3316  N   ILE A 214      40.070 -13.643   5.234  1.00  0.88           N  
ATOM   3317  CA  ILE A 214      39.404 -14.605   4.334  1.00  0.88           C  
ATOM   3318  C   ILE A 214      38.213 -13.849   3.710  1.00  0.88           C  
ATOM   3319  O   ILE A 214      37.655 -13.017   4.412  1.00  0.88           O  
ATOM   3320  CB  ILE A 214      39.019 -15.922   5.019  1.00  0.88           C  
ATOM   3321  CG1 ILE A 214      40.239 -16.753   5.544  1.00  0.88           C  
ATOM   3322  CG2 ILE A 214      38.226 -16.912   4.188  1.00  0.88           C  
ATOM   3323  CD1 ILE A 214      39.933 -17.667   6.668  1.00  0.88           C  
ATOM   3324  H   ILE A 214      39.405 -13.325   5.924  1.00  0.00           H  
ATOM   3325  HA  ILE A 214      39.956 -14.960   3.463  1.00  0.00           H  
ATOM   3326  HB  ILE A 214      38.446 -15.531   5.861  1.00  0.00           H  
ATOM   3327 HG13 ILE A 214      41.200 -16.276   5.736  1.00  0.00           H  
ATOM   3328 HG12 ILE A 214      40.402 -17.326   4.631  1.00  0.00           H  
ATOM   3329 HG21 ILE A 214      37.862 -17.748   4.785  1.00  0.00           H  
ATOM   3330 HG22 ILE A 214      37.305 -16.445   3.839  1.00  0.00           H  
ATOM   3331 HG23 ILE A 214      38.744 -17.367   3.343  1.00  0.00           H  
ATOM   3332 HD11 ILE A 214      39.060 -17.344   7.235  1.00  0.00           H  
ATOM   3333 HD12 ILE A 214      39.758 -18.669   6.274  1.00  0.00           H  
ATOM   3334 HD13 ILE A 214      40.774 -17.725   7.360  1.00  0.00           H  
ATOM   3335  N   ASN A 215      37.874 -14.045   2.452  1.00  0.88           N  
ATOM   3336  CA  ASN A 215      36.632 -13.640   1.865  1.00  0.88           C  
ATOM   3337  C   ASN A 215      35.643 -14.781   1.818  1.00  0.88           C  
ATOM   3338  O   ASN A 215      36.047 -15.882   1.367  1.00  0.88           O  
ATOM   3339  CB  ASN A 215      36.824 -13.001   0.431  1.00  0.88           C  
ATOM   3340  CG  ASN A 215      37.449 -11.585   0.406  1.00  0.88           C  
ATOM   3341  OD1 ASN A 215      38.013 -11.120   1.424  1.00  0.88           O  
ATOM   3342  ND2 ASN A 215      37.473 -10.888  -0.701  1.00  0.88           N  
ATOM   3343  H   ASN A 215      38.419 -14.787   2.034  1.00  0.00           H  
ATOM   3344  HA  ASN A 215      36.119 -12.853   2.420  1.00  0.00           H  
ATOM   3345  HB3 ASN A 215      35.868 -12.831  -0.065  1.00  0.00           H  
ATOM   3346  HB2 ASN A 215      37.392 -13.593  -0.288  1.00  0.00           H  
ATOM   3347 HD22 ASN A 215      37.933  -9.998  -0.830  1.00  0.00           H  
ATOM   3348 HD21 ASN A 215      37.053 -11.347  -1.497  1.00  0.00           H  
ATOM   3349  N   TYR A 216      34.382 -14.563   2.265  1.00  0.90           N  
ATOM   3350  CA  TYR A 216      33.368 -15.555   2.457  1.00  0.90           C  
ATOM   3351  C   TYR A 216      32.157 -15.358   1.467  1.00  0.90           C  
ATOM   3352  O   TYR A 216      31.753 -14.223   1.242  1.00  0.90           O  
ATOM   3353  CB  TYR A 216      32.786 -15.322   3.907  1.00  0.90           C  
ATOM   3354  CG  TYR A 216      33.867 -15.559   4.981  1.00  0.90           C  
ATOM   3355  CD1 TYR A 216      34.248 -16.861   5.368  1.00  0.90           C  
ATOM   3356  CD2 TYR A 216      34.408 -14.419   5.639  1.00  0.90           C  
ATOM   3357  CE1 TYR A 216      35.106 -17.059   6.558  1.00  0.90           C  
ATOM   3358  CE2 TYR A 216      35.413 -14.607   6.567  1.00  0.90           C  
ATOM   3359  CZ  TYR A 216      35.734 -15.868   7.010  1.00  0.90           C  
ATOM   3360  OH  TYR A 216      36.627 -15.978   7.997  1.00  0.90           O  
ATOM   3361  H   TYR A 216      34.248 -13.643   2.660  1.00  0.00           H  
ATOM   3362  HA  TYR A 216      33.837 -16.497   2.166  1.00  0.00           H  
ATOM   3363  HB3 TYR A 216      31.897 -15.952   3.932  1.00  0.00           H  
ATOM   3364  HB2 TYR A 216      32.449 -14.285   3.917  1.00  0.00           H  
ATOM   3365  HD1 TYR A 216      33.887 -17.721   4.822  1.00  0.00           H  
ATOM   3366  HD2 TYR A 216      34.017 -13.459   5.334  1.00  0.00           H  
ATOM   3367  HE1 TYR A 216      35.372 -18.035   6.937  1.00  0.00           H  
ATOM   3368  HE2 TYR A 216      35.772 -13.732   7.090  1.00  0.00           H  
ATOM   3369  HH  TYR A 216      37.168 -15.185   8.009  1.00  0.00           H  
ATOM   3370  N   TYR A 217      31.604 -16.521   0.925  1.00  0.91           N  
ATOM   3371  CA  TYR A 217      30.742 -16.642  -0.238  1.00  0.91           C  
ATOM   3372  C   TYR A 217      29.802 -17.774   0.000  1.00  0.91           C  
ATOM   3373  O   TYR A 217      30.004 -18.691   0.791  1.00  0.91           O  
ATOM   3374  CB  TYR A 217      31.661 -16.945  -1.468  1.00  0.91           C  
ATOM   3375  CG  TYR A 217      32.636 -15.777  -1.862  1.00  0.91           C  
ATOM   3376  CD1 TYR A 217      33.997 -16.066  -1.844  1.00  0.91           C  
ATOM   3377  CD2 TYR A 217      32.093 -14.537  -2.332  1.00  0.91           C  
ATOM   3378  CE1 TYR A 217      34.911 -15.044  -2.269  1.00  0.91           C  
ATOM   3379  CE2 TYR A 217      33.007 -13.460  -2.572  1.00  0.91           C  
ATOM   3380  CZ  TYR A 217      34.394 -13.743  -2.505  1.00  0.91           C  
ATOM   3381  OH  TYR A 217      35.267 -12.781  -2.700  1.00  0.91           O  
ATOM   3382  H   TYR A 217      31.959 -17.414   1.236  1.00  0.00           H  
ATOM   3383  HA  TYR A 217      30.106 -15.759  -0.307  1.00  0.00           H  
ATOM   3384  HB3 TYR A 217      31.033 -17.162  -2.332  1.00  0.00           H  
ATOM   3385  HB2 TYR A 217      32.256 -17.793  -1.127  1.00  0.00           H  
ATOM   3386  HD1 TYR A 217      34.326 -17.056  -1.563  1.00  0.00           H  
ATOM   3387  HD2 TYR A 217      31.024 -14.424  -2.442  1.00  0.00           H  
ATOM   3388  HE1 TYR A 217      35.972 -15.235  -2.188  1.00  0.00           H  
ATOM   3389  HE2 TYR A 217      32.533 -12.525  -2.833  1.00  0.00           H  
ATOM   3390  HH  TYR A 217      34.764 -11.964  -2.735  1.00  0.00           H  
ATOM   3391  N   TRP A 218      28.644 -17.635  -0.677  1.00  0.90           N  
ATOM   3392  CA  TRP A 218      27.608 -18.711  -0.678  1.00  0.90           C  
ATOM   3393  C   TRP A 218      26.887 -18.851  -2.006  1.00  0.90           C  
ATOM   3394  O   TRP A 218      27.040 -17.980  -2.853  1.00  0.90           O  
ATOM   3395  CB  TRP A 218      26.655 -18.566   0.557  1.00  0.90           C  
ATOM   3396  CG  TRP A 218      25.744 -17.350   0.483  1.00  0.90           C  
ATOM   3397  CD1 TRP A 218      26.148 -16.080   0.735  1.00  0.90           C  
ATOM   3398  CD2 TRP A 218      24.328 -17.280   0.049  1.00  0.90           C  
ATOM   3399  NE1 TRP A 218      25.057 -15.287   0.593  1.00  0.90           N  
ATOM   3400  CE2 TRP A 218      23.960 -15.916   0.153  1.00  0.90           C  
ATOM   3401  CE3 TRP A 218      23.338 -18.204  -0.423  1.00  0.90           C  
ATOM   3402  CZ2 TRP A 218      22.623 -15.482  -0.108  1.00  0.90           C  
ATOM   3403  CZ3 TRP A 218      22.062 -17.763  -0.668  1.00  0.90           C  
ATOM   3404  CH2 TRP A 218      21.667 -16.420  -0.572  1.00  0.90           C  
ATOM   3405  H   TRP A 218      28.682 -16.985  -1.448  1.00  0.00           H  
ATOM   3406  HA  TRP A 218      28.038 -19.687  -0.452  1.00  0.00           H  
ATOM   3407  HB3 TRP A 218      27.285 -18.595   1.446  1.00  0.00           H  
ATOM   3408  HB2 TRP A 218      25.987 -19.423   0.636  1.00  0.00           H  
ATOM   3409  HD1 TRP A 218      27.179 -15.892   1.000  1.00  0.00           H  
ATOM   3410  HE1 TRP A 218      25.086 -14.289   0.748  1.00  0.00           H  
ATOM   3411  HE3 TRP A 218      23.661 -19.226  -0.560  1.00  0.00           H  
ATOM   3412  HZ2 TRP A 218      22.378 -14.431  -0.145  1.00  0.00           H  
ATOM   3413  HZ3 TRP A 218      21.315 -18.399  -1.119  1.00  0.00           H  
ATOM   3414  HH2 TRP A 218      20.727 -16.101  -0.997  1.00  0.00           H  
ATOM   3415  N   THR A 219      26.012 -19.792  -2.201  1.00  0.90           N  
ATOM   3416  CA  THR A 219      25.005 -19.855  -3.242  1.00  0.90           C  
ATOM   3417  C   THR A 219      24.023 -21.015  -2.942  1.00  0.90           C  
ATOM   3418  O   THR A 219      24.189 -21.659  -1.932  1.00  0.90           O  
ATOM   3419  CB  THR A 219      25.556 -19.934  -4.732  1.00  0.90           C  
ATOM   3420  OG1 THR A 219      24.476 -19.987  -5.731  1.00  0.90           O  
ATOM   3421  CG2 THR A 219      26.396 -21.159  -5.118  1.00  0.90           C  
ATOM   3422  H   THR A 219      25.711 -20.317  -1.393  1.00  0.00           H  
ATOM   3423  HA  THR A 219      24.343 -18.994  -3.142  1.00  0.00           H  
ATOM   3424  HB  THR A 219      26.155 -19.050  -4.950  1.00  0.00           H  
ATOM   3425  HG1 THR A 219      24.004 -19.151  -5.692  1.00  0.00           H  
ATOM   3426 HG21 THR A 219      27.253 -21.253  -4.451  1.00  0.00           H  
ATOM   3427 HG22 THR A 219      25.825 -22.080  -5.008  1.00  0.00           H  
ATOM   3428 HG23 THR A 219      26.597 -21.123  -6.188  1.00  0.00           H  
ATOM   3429  N   LEU A 220      22.939 -21.056  -3.770  1.00  0.88           N  
ATOM   3430  CA  LEU A 220      22.002 -22.128  -3.769  1.00  0.88           C  
ATOM   3431  C   LEU A 220      22.288 -23.205  -4.896  1.00  0.88           C  
ATOM   3432  O   LEU A 220      22.103 -22.855  -6.050  1.00  0.88           O  
ATOM   3433  CB  LEU A 220      20.557 -21.553  -3.856  1.00  0.88           C  
ATOM   3434  CG  LEU A 220      19.516 -22.668  -3.633  1.00  0.88           C  
ATOM   3435  CD1 LEU A 220      19.281 -22.861  -2.109  1.00  0.88           C  
ATOM   3436  CD2 LEU A 220      18.264 -22.257  -4.291  1.00  0.88           C  
ATOM   3437  H   LEU A 220      23.010 -20.625  -4.681  1.00  0.00           H  
ATOM   3438  HA  LEU A 220      22.038 -22.618  -2.797  1.00  0.00           H  
ATOM   3439  HB3 LEU A 220      20.470 -21.177  -4.875  1.00  0.00           H  
ATOM   3440  HB2 LEU A 220      20.553 -20.786  -3.080  1.00  0.00           H  
ATOM   3441  HG  LEU A 220      19.936 -23.570  -4.082  1.00  0.00           H  
ATOM   3442 HD11 LEU A 220      18.274 -23.256  -1.979  1.00  0.00           H  
ATOM   3443 HD12 LEU A 220      19.979 -23.613  -1.742  1.00  0.00           H  
ATOM   3444 HD13 LEU A 220      19.453 -21.985  -1.482  1.00  0.00           H  
ATOM   3445 HD21 LEU A 220      17.582 -21.758  -3.602  1.00  0.00           H  
ATOM   3446 HD22 LEU A 220      18.471 -21.464  -5.010  1.00  0.00           H  
ATOM   3447 HD23 LEU A 220      17.667 -23.119  -4.586  1.00  0.00           H  
ATOM   3448  N   LEU A 221      22.657 -24.459  -4.542  1.00  0.88           N  
ATOM   3449  CA  LEU A 221      22.731 -25.545  -5.483  1.00  0.88           C  
ATOM   3450  C   LEU A 221      21.286 -26.238  -5.651  1.00  0.88           C  
ATOM   3451  O   LEU A 221      20.754 -26.911  -4.750  1.00  0.88           O  
ATOM   3452  CB  LEU A 221      23.797 -26.471  -4.992  1.00  0.88           C  
ATOM   3453  CG  LEU A 221      24.040 -27.743  -5.832  1.00  0.88           C  
ATOM   3454  CD1 LEU A 221      24.410 -27.367  -7.292  1.00  0.88           C  
ATOM   3455  CD2 LEU A 221      25.108 -28.651  -5.172  1.00  0.88           C  
ATOM   3456  H   LEU A 221      22.619 -24.758  -3.579  1.00  0.00           H  
ATOM   3457  HA  LEU A 221      22.947 -25.160  -6.478  1.00  0.00           H  
ATOM   3458  HB3 LEU A 221      23.591 -26.693  -3.946  1.00  0.00           H  
ATOM   3459  HB2 LEU A 221      24.793 -26.030  -4.986  1.00  0.00           H  
ATOM   3460  HG  LEU A 221      23.147 -28.366  -5.824  1.00  0.00           H  
ATOM   3461 HD11 LEU A 221      25.127 -28.007  -7.808  1.00  0.00           H  
ATOM   3462 HD12 LEU A 221      23.538 -27.653  -7.880  1.00  0.00           H  
ATOM   3463 HD13 LEU A 221      24.691 -26.324  -7.438  1.00  0.00           H  
ATOM   3464 HD21 LEU A 221      26.002 -28.849  -5.765  1.00  0.00           H  
ATOM   3465 HD22 LEU A 221      25.404 -28.462  -4.141  1.00  0.00           H  
ATOM   3466 HD23 LEU A 221      24.762 -29.682  -5.097  1.00  0.00           H  
ATOM   3467  N   GLU A 222      20.665 -26.029  -6.842  1.00  0.85           N  
ATOM   3468  CA  GLU A 222      19.303 -26.380  -7.216  1.00  0.85           C  
ATOM   3469  C   GLU A 222      19.223 -27.857  -7.587  1.00  0.85           C  
ATOM   3470  O   GLU A 222      20.235 -28.459  -7.857  1.00  0.85           O  
ATOM   3471  CB  GLU A 222      18.705 -25.364  -8.178  1.00  0.85           C  
ATOM   3472  CG  GLU A 222      18.219 -24.100  -7.506  1.00  0.85           C  
ATOM   3473  CD  GLU A 222      17.722 -23.058  -8.461  1.00  0.85           C  
ATOM   3474  OE1 GLU A 222      17.989 -23.078  -9.660  1.00  0.85           O  
ATOM   3475  OE2 GLU A 222      16.905 -22.173  -8.056  1.00  0.85           O1-
ATOM   3476  H   GLU A 222      21.229 -25.608  -7.565  1.00  0.00           H  
ATOM   3477  HA  GLU A 222      18.776 -26.196  -6.279  1.00  0.00           H  
ATOM   3478  HB3 GLU A 222      17.874 -25.815  -8.721  1.00  0.00           H  
ATOM   3479  HB2 GLU A 222      19.539 -25.218  -8.864  1.00  0.00           H  
ATOM   3480  HG3 GLU A 222      18.950 -23.562  -6.903  1.00  0.00           H  
ATOM   3481  HG2 GLU A 222      17.360 -24.412  -6.912  1.00  0.00           H  
ATOM   3482  N   PRO A 223      18.058 -28.499  -7.478  1.00  0.89           N  
ATOM   3483  CA  PRO A 223      17.847 -29.960  -7.730  1.00  0.89           C  
ATOM   3484  C   PRO A 223      18.486 -30.429  -9.075  1.00  0.89           C  
ATOM   3485  O   PRO A 223      18.159 -29.826 -10.094  1.00  0.89           O  
ATOM   3486  CB  PRO A 223      16.321 -30.183  -7.729  1.00  0.89           C  
ATOM   3487  CG  PRO A 223      15.810 -29.056  -6.818  1.00  0.89           C  
ATOM   3488  CD  PRO A 223      16.803 -27.892  -7.112  1.00  0.89           C  
ATOM   3489  HA  PRO A 223      18.287 -30.464  -6.870  1.00  0.00           H  
ATOM   3490  HB3 PRO A 223      15.919 -31.182  -7.564  1.00  0.00           H  
ATOM   3491  HB2 PRO A 223      15.987 -30.125  -8.764  1.00  0.00           H  
ATOM   3492  HG3 PRO A 223      15.799 -29.351  -5.770  1.00  0.00           H  
ATOM   3493  HG2 PRO A 223      14.770 -28.760  -6.963  1.00  0.00           H  
ATOM   3494  HD2 PRO A 223      16.402 -27.321  -7.949  1.00  0.00           H  
ATOM   3495  HD3 PRO A 223      16.722 -27.200  -6.273  1.00  0.00           H  
ATOM   3496  N   GLY A 224      19.275 -31.503  -9.080  1.00  0.90           N  
ATOM   3497  CA  GLY A 224      19.778 -32.168 -10.277  1.00  0.90           C  
ATOM   3498  C   GLY A 224      20.813 -31.311 -10.990  1.00  0.90           C  
ATOM   3499  O   GLY A 224      21.111 -31.621 -12.083  1.00  0.90           O  
ATOM   3500  H   GLY A 224      19.273 -32.054  -8.234  1.00  0.00           H  
ATOM   3501  HA3 GLY A 224      18.992 -32.510 -10.950  1.00  0.00           H  
ATOM   3502  HA2 GLY A 224      20.440 -32.921  -9.848  1.00  0.00           H  
ATOM   3503  N   ASP A 225      21.477 -30.374 -10.332  1.00  0.89           N  
ATOM   3504  CA  ASP A 225      22.622 -29.594 -10.868  1.00  0.89           C  
ATOM   3505  C   ASP A 225      23.875 -30.070 -10.244  1.00  0.89           C  
ATOM   3506  O   ASP A 225      23.979 -30.812  -9.274  1.00  0.89           O  
ATOM   3507  CB  ASP A 225      22.432 -28.157 -10.715  1.00  0.89           C  
ATOM   3508  CG  ASP A 225      21.314 -27.497 -11.556  1.00  0.89           C  
ATOM   3509  OD1 ASP A 225      20.998 -27.865 -12.665  1.00  0.89           O  
ATOM   3510  OD2 ASP A 225      20.919 -26.423 -11.130  1.00  0.89           O1-
ATOM   3511  H   ASP A 225      21.135 -30.108  -9.420  1.00  0.00           H  
ATOM   3512  HA  ASP A 225      22.666 -29.715 -11.950  1.00  0.00           H  
ATOM   3513  HB3 ASP A 225      23.293 -27.496 -10.620  1.00  0.00           H  
ATOM   3514  HB2 ASP A 225      22.109 -28.045  -9.680  1.00  0.00           H  
ATOM   3515  N   THR A 226      24.919 -29.704 -10.978  1.00  0.89           N  
ATOM   3516  CA  THR A 226      26.289 -29.833 -10.655  1.00  0.89           C  
ATOM   3517  C   THR A 226      26.758 -28.463 -10.051  1.00  0.89           C  
ATOM   3518  O   THR A 226      26.206 -27.398 -10.361  1.00  0.89           O  
ATOM   3519  CB  THR A 226      27.084 -30.210 -11.903  1.00  0.89           C  
ATOM   3520  OG1 THR A 226      26.816 -31.506 -12.285  1.00  0.89           O  
ATOM   3521  CG2 THR A 226      28.633 -30.196 -11.867  1.00  0.89           C  
ATOM   3522  H   THR A 226      24.761 -29.073 -11.750  1.00  0.00           H  
ATOM   3523  HA  THR A 226      26.408 -30.650  -9.944  1.00  0.00           H  
ATOM   3524  HB  THR A 226      26.800 -29.587 -12.751  1.00  0.00           H  
ATOM   3525  HG1 THR A 226      25.869 -31.572 -12.429  1.00  0.00           H  
ATOM   3526 HG21 THR A 226      28.910 -30.940 -11.120  1.00  0.00           H  
ATOM   3527 HG22 THR A 226      28.960 -30.618 -12.817  1.00  0.00           H  
ATOM   3528 HG23 THR A 226      29.045 -29.208 -11.663  1.00  0.00           H  
ATOM   3529  N   ILE A 227      27.743 -28.497  -9.210  1.00  0.89           N  
ATOM   3530  CA  ILE A 227      28.679 -27.365  -8.972  1.00  0.89           C  
ATOM   3531  C   ILE A 227      30.110 -27.875  -9.139  1.00  0.89           C  
ATOM   3532  O   ILE A 227      30.295 -29.037  -8.854  1.00  0.89           O  
ATOM   3533  CB  ILE A 227      28.467 -26.899  -7.423  1.00  0.89           C  
ATOM   3534  CG1 ILE A 227      29.307 -25.679  -7.023  1.00  0.89           C  
ATOM   3535  CG2 ILE A 227      28.699 -28.051  -6.361  1.00  0.89           C  
ATOM   3536  CD1 ILE A 227      28.809 -24.894  -5.799  1.00  0.89           C  
ATOM   3537  H   ILE A 227      28.193 -29.380  -9.013  1.00  0.00           H  
ATOM   3538  HA  ILE A 227      28.461 -26.582  -9.698  1.00  0.00           H  
ATOM   3539  HB  ILE A 227      27.431 -26.562  -7.386  1.00  0.00           H  
ATOM   3540 HG13 ILE A 227      29.195 -24.938  -7.815  1.00  0.00           H  
ATOM   3541 HG12 ILE A 227      30.363 -25.946  -6.966  1.00  0.00           H  
ATOM   3542 HG21 ILE A 227      28.249 -29.029  -6.535  1.00  0.00           H  
ATOM   3543 HG22 ILE A 227      29.761 -28.277  -6.264  1.00  0.00           H  
ATOM   3544 HG23 ILE A 227      28.101 -27.786  -5.488  1.00  0.00           H  
ATOM   3545 HD11 ILE A 227      27.831 -24.453  -5.994  1.00  0.00           H  
ATOM   3546 HD12 ILE A 227      28.903 -25.445  -4.863  1.00  0.00           H  
ATOM   3547 HD13 ILE A 227      29.524 -24.122  -5.516  1.00  0.00           H  
ATOM   3548  N   ILE A 228      30.961 -27.011  -9.542  1.00  0.87           N  
ATOM   3549  CA  ILE A 228      32.380 -27.320  -9.777  1.00  0.87           C  
ATOM   3550  C   ILE A 228      33.161 -26.223  -9.003  1.00  0.87           C  
ATOM   3551  O   ILE A 228      32.797 -25.096  -9.054  1.00  0.87           O  
ATOM   3552  CB  ILE A 228      32.826 -27.259 -11.286  1.00  0.87           C  
ATOM   3553  CG1 ILE A 228      31.938 -28.123 -12.262  1.00  0.87           C  
ATOM   3554  CG2 ILE A 228      34.330 -27.830 -11.442  1.00  0.87           C  
ATOM   3555  CD1 ILE A 228      32.375 -27.923 -13.704  1.00  0.87           C  
ATOM   3556  H   ILE A 228      30.713 -26.044  -9.699  1.00  0.00           H  
ATOM   3557  HA  ILE A 228      32.675 -28.294  -9.387  1.00  0.00           H  
ATOM   3558  HB  ILE A 228      32.721 -26.220 -11.600  1.00  0.00           H  
ATOM   3559 HG13 ILE A 228      30.908 -27.804 -12.103  1.00  0.00           H  
ATOM   3560 HG12 ILE A 228      31.814 -29.185 -12.048  1.00  0.00           H  
ATOM   3561 HG21 ILE A 228      34.704 -27.701 -12.457  1.00  0.00           H  
ATOM   3562 HG22 ILE A 228      35.058 -27.304 -10.824  1.00  0.00           H  
ATOM   3563 HG23 ILE A 228      34.471 -28.878 -11.176  1.00  0.00           H  
ATOM   3564 HD11 ILE A 228      31.450 -27.672 -14.224  1.00  0.00           H  
ATOM   3565 HD12 ILE A 228      33.051 -27.083 -13.861  1.00  0.00           H  
ATOM   3566 HD13 ILE A 228      32.866 -28.833 -14.050  1.00  0.00           H  
ATOM   3567  N   PHE A 229      34.264 -26.671  -8.408  1.00  0.89           N  
ATOM   3568  CA  PHE A 229      35.258 -25.900  -7.629  1.00  0.89           C  
ATOM   3569  C   PHE A 229      36.573 -26.090  -8.288  1.00  0.89           C  
ATOM   3570  O   PHE A 229      37.333 -27.032  -8.017  1.00  0.89           O  
ATOM   3571  CB  PHE A 229      35.286 -26.416  -6.179  1.00  0.89           C  
ATOM   3572  CG  PHE A 229      34.171 -25.936  -5.335  1.00  0.89           C  
ATOM   3573  CD1 PHE A 229      34.194 -24.771  -4.529  1.00  0.89           C  
ATOM   3574  CD2 PHE A 229      33.019 -26.670  -5.350  1.00  0.89           C  
ATOM   3575  CE1 PHE A 229      33.053 -24.337  -3.878  1.00  0.89           C  
ATOM   3576  CE2 PHE A 229      31.836 -26.317  -4.686  1.00  0.89           C  
ATOM   3577  CZ  PHE A 229      31.853 -25.152  -3.903  1.00  0.89           C  
ATOM   3578  H   PHE A 229      34.252 -27.674  -8.285  1.00  0.00           H  
ATOM   3579  HA  PHE A 229      34.912 -24.866  -7.602  1.00  0.00           H  
ATOM   3580  HB3 PHE A 229      36.108 -25.927  -5.656  1.00  0.00           H  
ATOM   3581  HB2 PHE A 229      35.466 -27.489  -6.111  1.00  0.00           H  
ATOM   3582  HD1 PHE A 229      35.078 -24.160  -4.635  1.00  0.00           H  
ATOM   3583  HD2 PHE A 229      33.084 -27.618  -5.866  1.00  0.00           H  
ATOM   3584  HE1 PHE A 229      32.981 -23.443  -3.275  1.00  0.00           H  
ATOM   3585  HE2 PHE A 229      30.988 -26.982  -4.628  1.00  0.00           H  
ATOM   3586  HZ  PHE A 229      30.964 -24.851  -3.368  1.00  0.00           H  
ATOM   3587  N   GLU A 230      36.910 -25.235  -9.216  1.00  0.84           N  
ATOM   3588  CA  GLU A 230      38.242 -25.038  -9.749  1.00  0.84           C  
ATOM   3589  C   GLU A 230      39.115 -24.122  -8.894  1.00  0.84           C  
ATOM   3590  O   GLU A 230      38.684 -22.991  -8.659  1.00  0.84           O  
ATOM   3591  CB  GLU A 230      38.153 -24.601 -11.218  1.00  0.84           C  
ATOM   3592  CG  GLU A 230      37.516 -25.672 -12.109  1.00  0.84           C  
ATOM   3593  CD  GLU A 230      37.353 -25.021 -13.524  1.00  0.84           C  
ATOM   3594  OE1 GLU A 230      37.652 -25.760 -14.486  1.00  0.84           O  
ATOM   3595  OE2 GLU A 230      36.716 -23.928 -13.701  1.00  0.84           O1-
ATOM   3596  H   GLU A 230      36.395 -24.417  -9.508  1.00  0.00           H  
ATOM   3597  HA  GLU A 230      38.865 -25.931  -9.681  1.00  0.00           H  
ATOM   3598  HB3 GLU A 230      39.098 -24.304 -11.673  1.00  0.00           H  
ATOM   3599  HB2 GLU A 230      37.561 -23.685 -11.215  1.00  0.00           H  
ATOM   3600  HG3 GLU A 230      36.523 -25.840 -11.694  1.00  0.00           H  
ATOM   3601  HG2 GLU A 230      38.195 -26.525 -12.152  1.00  0.00           H  
ATOM   3602  N   ALA A 231      40.389 -24.501  -8.603  1.00  0.92           N  
ATOM   3603  CA  ALA A 231      41.383 -23.573  -8.004  1.00  0.92           C  
ATOM   3604  C   ALA A 231      42.888 -23.954  -8.205  1.00  0.92           C  
ATOM   3605  O   ALA A 231      43.262 -25.117  -8.397  1.00  0.92           O  
ATOM   3606  CB  ALA A 231      41.046 -23.367  -6.467  1.00  0.92           C  
ATOM   3607  H   ALA A 231      40.726 -25.396  -8.931  1.00  0.00           H  
ATOM   3608  HA  ALA A 231      41.159 -22.575  -8.382  1.00  0.00           H  
ATOM   3609  HB1 ALA A 231      40.657 -24.249  -5.959  1.00  0.00           H  
ATOM   3610  HB2 ALA A 231      41.822 -22.927  -5.841  1.00  0.00           H  
ATOM   3611  HB3 ALA A 231      40.201 -22.682  -6.388  1.00  0.00           H  
ATOM   3612  N   ASN A 232      43.733 -22.923  -7.965  1.00  0.86           N  
ATOM   3613  CA  ASN A 232      45.161 -23.092  -7.896  1.00  0.86           C  
ATOM   3614  C   ASN A 232      45.643 -22.936  -6.497  1.00  0.86           C  
ATOM   3615  O   ASN A 232      46.820 -23.220  -6.166  1.00  0.86           O  
ATOM   3616  CB  ASN A 232      45.846 -22.044  -8.749  1.00  0.86           C  
ATOM   3617  CG  ASN A 232      45.534 -22.070 -10.220  1.00  0.86           C  
ATOM   3618  OD1 ASN A 232      44.846 -21.200 -10.746  1.00  0.86           O  
ATOM   3619  ND2 ASN A 232      46.061 -23.073 -10.940  1.00  0.86           N  
ATOM   3620  H   ASN A 232      43.389 -21.979  -7.857  1.00  0.00           H  
ATOM   3621  HA  ASN A 232      45.622 -23.993  -8.302  1.00  0.00           H  
ATOM   3622  HB3 ASN A 232      46.915 -21.950  -8.555  1.00  0.00           H  
ATOM   3623  HB2 ASN A 232      45.395 -21.096  -8.453  1.00  0.00           H  
ATOM   3624 HD22 ASN A 232      45.955 -22.981 -11.940  1.00  0.00           H  
ATOM   3625 HD21 ASN A 232      46.541 -23.820 -10.457  1.00  0.00           H  
ATOM   3626  N   GLY A 233      44.853 -22.310  -5.638  1.00  0.93           N  
ATOM   3627  CA  GLY A 233      45.270 -21.911  -4.225  1.00  0.93           C  
ATOM   3628  C   GLY A 233      44.139 -21.362  -3.512  1.00  0.93           C  
ATOM   3629  O   GLY A 233      43.092 -21.244  -4.102  1.00  0.93           O  
ATOM   3630  H   GLY A 233      43.891 -22.100  -5.867  1.00  0.00           H  
ATOM   3631  HA3 GLY A 233      46.094 -21.198  -4.262  1.00  0.00           H  
ATOM   3632  HA2 GLY A 233      45.708 -22.734  -3.661  1.00  0.00           H  
ATOM   3633  N   ASN A 234      44.322 -20.994  -2.234  1.00  0.91           N  
ATOM   3634  CA  ASN A 234      43.654 -19.927  -1.484  1.00  0.91           C  
ATOM   3635  C   ASN A 234      42.268 -20.396  -0.991  1.00  0.91           C  
ATOM   3636  O   ASN A 234      41.689 -19.706  -0.154  1.00  0.91           O  
ATOM   3637  CB  ASN A 234      43.696 -18.524  -2.162  1.00  0.91           C  
ATOM   3638  CG  ASN A 234      45.080 -17.968  -2.373  1.00  0.91           C  
ATOM   3639  OD1 ASN A 234      46.003 -18.619  -2.886  1.00  0.91           O  
ATOM   3640  ND2 ASN A 234      45.343 -16.753  -1.805  1.00  0.91           N  
ATOM   3641  H   ASN A 234      45.256 -21.151  -1.881  1.00  0.00           H  
ATOM   3642  HA  ASN A 234      44.308 -19.838  -0.617  1.00  0.00           H  
ATOM   3643  HB3 ASN A 234      43.172 -17.783  -1.556  1.00  0.00           H  
ATOM   3644  HB2 ASN A 234      43.022 -18.561  -3.017  1.00  0.00           H  
ATOM   3645 HD22 ASN A 234      46.172 -16.218  -2.018  1.00  0.00           H  
ATOM   3646 HD21 ASN A 234      44.645 -16.260  -1.266  1.00  0.00           H  
ATOM   3647  N   LEU A 235      41.622 -21.435  -1.534  1.00  0.93           N  
ATOM   3648  CA  LEU A 235      40.164 -21.660  -1.330  1.00  0.93           C  
ATOM   3649  C   LEU A 235      39.979 -22.395   0.062  1.00  0.93           C  
ATOM   3650  O   LEU A 235      40.408 -23.560   0.145  1.00  0.93           O  
ATOM   3651  CB  LEU A 235      39.703 -22.436  -2.560  1.00  0.93           C  
ATOM   3652  CG  LEU A 235      38.277 -23.149  -2.622  1.00  0.93           C  
ATOM   3653  CD1 LEU A 235      37.050 -22.256  -2.224  1.00  0.93           C  
ATOM   3654  CD2 LEU A 235      37.932 -23.902  -3.943  1.00  0.93           C  
ATOM   3655  H   LEU A 235      42.075 -21.882  -2.319  1.00  0.00           H  
ATOM   3656  HA  LEU A 235      39.559 -20.755  -1.269  1.00  0.00           H  
ATOM   3657  HB3 LEU A 235      40.263 -23.358  -2.723  1.00  0.00           H  
ATOM   3658  HB2 LEU A 235      39.726 -21.881  -3.498  1.00  0.00           H  
ATOM   3659  HG  LEU A 235      38.305 -24.016  -1.962  1.00  0.00           H  
ATOM   3660 HD11 LEU A 235      37.313 -21.198  -2.248  1.00  0.00           H  
ATOM   3661 HD12 LEU A 235      36.204 -22.381  -2.901  1.00  0.00           H  
ATOM   3662 HD13 LEU A 235      36.679 -22.417  -1.212  1.00  0.00           H  
ATOM   3663 HD21 LEU A 235      38.855 -24.285  -4.380  1.00  0.00           H  
ATOM   3664 HD22 LEU A 235      37.224 -24.729  -3.901  1.00  0.00           H  
ATOM   3665 HD23 LEU A 235      37.700 -23.149  -4.696  1.00  0.00           H  
ATOM   3666  N   ILE A 236      39.174 -21.731   0.919  1.00  0.92           N  
ATOM   3667  CA  ILE A 236      38.526 -22.272   2.155  1.00  0.92           C  
ATOM   3668  C   ILE A 236      37.331 -23.104   1.649  1.00  0.92           C  
ATOM   3669  O   ILE A 236      36.237 -22.615   1.531  1.00  0.92           O  
ATOM   3670  CB  ILE A 236      38.225 -21.082   3.301  1.00  0.92           C  
ATOM   3671  CG1 ILE A 236      39.515 -20.749   4.040  1.00  0.92           C  
ATOM   3672  CG2 ILE A 236      37.056 -21.380   4.209  1.00  0.92           C  
ATOM   3673  CD1 ILE A 236      40.527 -19.983   3.184  1.00  0.92           C  
ATOM   3674  H   ILE A 236      38.782 -20.888   0.524  1.00  0.00           H  
ATOM   3675  HA  ILE A 236      39.191 -23.015   2.596  1.00  0.00           H  
ATOM   3676  HB  ILE A 236      37.967 -20.227   2.676  1.00  0.00           H  
ATOM   3677 HG13 ILE A 236      39.947 -21.640   4.496  1.00  0.00           H  
ATOM   3678 HG12 ILE A 236      39.269 -19.996   4.790  1.00  0.00           H  
ATOM   3679 HG21 ILE A 236      36.143 -21.370   3.613  1.00  0.00           H  
ATOM   3680 HG22 ILE A 236      37.239 -22.343   4.684  1.00  0.00           H  
ATOM   3681 HG23 ILE A 236      37.047 -20.642   5.012  1.00  0.00           H  
ATOM   3682 HD11 ILE A 236      40.199 -19.343   2.366  1.00  0.00           H  
ATOM   3683 HD12 ILE A 236      41.145 -19.385   3.854  1.00  0.00           H  
ATOM   3684 HD13 ILE A 236      41.209 -20.653   2.659  1.00  0.00           H  
ATOM   3685  N   ALA A 237      37.546 -24.391   1.330  1.00  0.95           N  
ATOM   3686  CA  ALA A 237      36.590 -25.284   0.649  1.00  0.95           C  
ATOM   3687  C   ALA A 237      35.506 -25.698   1.621  1.00  0.95           C  
ATOM   3688  O   ALA A 237      35.786 -25.680   2.820  1.00  0.95           O  
ATOM   3689  CB  ALA A 237      37.257 -26.503  -0.025  1.00  0.95           C  
ATOM   3690  H   ALA A 237      38.347 -24.772   1.813  1.00  0.00           H  
ATOM   3691  HA  ALA A 237      36.236 -24.704  -0.203  1.00  0.00           H  
ATOM   3692  HB1 ALA A 237      37.747 -26.201  -0.950  1.00  0.00           H  
ATOM   3693  HB2 ALA A 237      37.965 -26.927   0.688  1.00  0.00           H  
ATOM   3694  HB3 ALA A 237      36.523 -27.211  -0.410  1.00  0.00           H  
ATOM   3695  N   PRO A 238      34.303 -26.038   1.110  1.00  0.95           N  
ATOM   3696  CA  PRO A 238      33.356 -26.692   1.945  1.00  0.95           C  
ATOM   3697  C   PRO A 238      33.769 -28.139   2.289  1.00  0.95           C  
ATOM   3698  O   PRO A 238      34.163 -28.775   1.269  1.00  0.95           O  
ATOM   3699  CB  PRO A 238      32.043 -26.641   1.250  1.00  0.95           C  
ATOM   3700  CG  PRO A 238      32.350 -26.357  -0.202  1.00  0.95           C  
ATOM   3701  CD  PRO A 238      33.825 -26.075  -0.274  1.00  0.95           C  
ATOM   3702  HA  PRO A 238      33.239 -26.185   2.903  1.00  0.00           H  
ATOM   3703  HB3 PRO A 238      31.398 -25.885   1.698  1.00  0.00           H  
ATOM   3704  HB2 PRO A 238      31.533 -27.604   1.272  1.00  0.00           H  
ATOM   3705  HG3 PRO A 238      31.673 -25.568  -0.532  1.00  0.00           H  
ATOM   3706  HG2 PRO A 238      32.066 -27.087  -0.961  1.00  0.00           H  
ATOM   3707  HD2 PRO A 238      34.375 -26.729  -0.951  1.00  0.00           H  
ATOM   3708  HD3 PRO A 238      33.810 -25.061  -0.671  1.00  0.00           H  
ATOM   3709  N   ARG A 239      33.651 -28.588   3.543  1.00  0.86           N  
ATOM   3710  CA  ARG A 239      33.405 -29.955   3.837  1.00  0.86           C  
ATOM   3711  C   ARG A 239      31.934 -30.288   3.950  1.00  0.86           C  
ATOM   3712  O   ARG A 239      31.536 -31.205   3.197  1.00  0.86           O  
ATOM   3713  CB  ARG A 239      34.035 -30.292   5.185  1.00  0.86           C  
ATOM   3714  CG  ARG A 239      34.137 -31.710   5.710  1.00  0.86           C  
ATOM   3715  CD  ARG A 239      35.057 -31.777   6.951  1.00  0.86           C  
ATOM   3716  NE  ARG A 239      35.069 -33.062   7.543  1.00  0.86           N  
ATOM   3717  CZ  ARG A 239      35.684 -33.455   8.649  1.00  0.86           C  
ATOM   3718  NH1 ARG A 239      35.545 -34.754   8.970  1.00  0.86           N  
ATOM   3719  NH2 ARG A 239      36.477 -32.640   9.436  1.00  0.86           N1+
ATOM   3720  H   ARG A 239      33.296 -27.870   4.159  1.00  0.00           H  
ATOM   3721  HA  ARG A 239      33.894 -30.584   3.092  1.00  0.00           H  
ATOM   3722  HB3 ARG A 239      33.721 -29.535   5.905  1.00  0.00           H  
ATOM   3723  HB2 ARG A 239      35.065 -29.994   4.992  1.00  0.00           H  
ATOM   3724  HG3 ARG A 239      34.389 -32.436   4.937  1.00  0.00           H  
ATOM   3725  HG2 ARG A 239      33.109 -31.981   5.948  1.00  0.00           H  
ATOM   3726  HD3 ARG A 239      34.802 -30.996   7.668  1.00  0.00           H  
ATOM   3727  HD2 ARG A 239      36.082 -31.565   6.646  1.00  0.00           H  
ATOM   3728  HE  ARG A 239      34.392 -33.650   7.078  1.00  0.00           H  
ATOM   3729 HH12 ARG A 239      36.028 -35.230   9.718  1.00  0.00           H  
ATOM   3730 HH11 ARG A 239      34.892 -35.364   8.499  1.00  0.00           H  
ATOM   3731 HH22 ARG A 239      36.754 -33.036  10.323  1.00  0.00           H  
ATOM   3732 HH21 ARG A 239      36.644 -31.659   9.264  1.00  0.00           H  
ATOM   3733  N   TYR A 240      31.225 -29.512   4.699  1.00  0.89           N  
ATOM   3734  CA  TYR A 240      29.857 -29.729   4.921  1.00  0.89           C  
ATOM   3735  C   TYR A 240      29.004 -28.739   4.025  1.00  0.89           C  
ATOM   3736  O   TYR A 240      29.468 -27.664   3.707  1.00  0.89           O  
ATOM   3737  CB  TYR A 240      29.554 -29.587   6.388  1.00  0.89           C  
ATOM   3738  CG  TYR A 240      30.083 -30.767   7.271  1.00  0.89           C  
ATOM   3739  CD1 TYR A 240      31.403 -30.694   7.766  1.00  0.89           C  
ATOM   3740  CD2 TYR A 240      29.242 -31.853   7.600  1.00  0.89           C  
ATOM   3741  CE1 TYR A 240      31.928 -31.654   8.678  1.00  0.89           C  
ATOM   3742  CE2 TYR A 240      29.726 -32.711   8.561  1.00  0.89           C  
ATOM   3743  CZ  TYR A 240      31.022 -32.554   9.146  1.00  0.89           C  
ATOM   3744  OH  TYR A 240      31.359 -33.432  10.181  1.00  0.89           O  
ATOM   3745  H   TYR A 240      31.514 -28.639   5.116  1.00  0.00           H  
ATOM   3746  HA  TYR A 240      29.494 -30.684   4.541  1.00  0.00           H  
ATOM   3747  HB3 TYR A 240      28.480 -29.570   6.577  1.00  0.00           H  
ATOM   3748  HB2 TYR A 240      29.911 -28.642   6.799  1.00  0.00           H  
ATOM   3749  HD1 TYR A 240      32.110 -29.921   7.504  1.00  0.00           H  
ATOM   3750  HD2 TYR A 240      28.263 -32.021   7.176  1.00  0.00           H  
ATOM   3751  HE1 TYR A 240      32.904 -31.466   9.099  1.00  0.00           H  
ATOM   3752  HE2 TYR A 240      29.037 -33.459   8.925  1.00  0.00           H  
ATOM   3753  HH  TYR A 240      30.669 -34.044  10.444  1.00  0.00           H  
ATOM   3754  N   ALA A 241      27.774 -29.144   3.760  1.00  0.92           N  
ATOM   3755  CA  ALA A 241      26.720 -28.359   3.107  1.00  0.92           C  
ATOM   3756  C   ALA A 241      25.289 -28.746   3.547  1.00  0.92           C  
ATOM   3757  O   ALA A 241      25.185 -29.747   4.259  1.00  0.92           O  
ATOM   3758  CB  ALA A 241      26.822 -28.305   1.577  1.00  0.92           C  
ATOM   3759  H   ALA A 241      27.487 -30.073   4.033  1.00  0.00           H  
ATOM   3760  HA  ALA A 241      26.869 -27.349   3.491  1.00  0.00           H  
ATOM   3761  HB1 ALA A 241      26.156 -27.552   1.155  1.00  0.00           H  
ATOM   3762  HB2 ALA A 241      27.842 -27.962   1.405  1.00  0.00           H  
ATOM   3763  HB3 ALA A 241      26.647 -29.304   1.177  1.00  0.00           H  
ATOM   3764  N   PHE A 242      24.293 -27.907   3.279  1.00  0.87           N  
ATOM   3765  CA  PHE A 242      23.023 -27.945   3.977  1.00  0.87           C  
ATOM   3766  C   PHE A 242      21.830 -28.089   2.949  1.00  0.87           C  
ATOM   3767  O   PHE A 242      21.287 -27.092   2.459  1.00  0.87           O  
ATOM   3768  CB  PHE A 242      22.853 -26.533   4.709  1.00  0.87           C  
ATOM   3769  CG  PHE A 242      23.870 -26.186   5.832  1.00  0.87           C  
ATOM   3770  CD1 PHE A 242      23.815 -26.932   7.044  1.00  0.87           C  
ATOM   3771  CD2 PHE A 242      24.928 -25.255   5.705  1.00  0.87           C  
ATOM   3772  CE1 PHE A 242      24.672 -26.756   8.113  1.00  0.87           C  
ATOM   3773  CE2 PHE A 242      25.864 -25.183   6.781  1.00  0.87           C  
ATOM   3774  CZ  PHE A 242      25.690 -25.807   7.998  1.00  0.87           C  
ATOM   3775  H   PHE A 242      24.384 -27.180   2.584  1.00  0.00           H  
ATOM   3776  HA  PHE A 242      22.971 -28.675   4.785  1.00  0.00           H  
ATOM   3777  HB3 PHE A 242      21.866 -26.487   5.169  1.00  0.00           H  
ATOM   3778  HB2 PHE A 242      22.872 -25.734   3.969  1.00  0.00           H  
ATOM   3779  HD1 PHE A 242      23.047 -27.661   7.254  1.00  0.00           H  
ATOM   3780  HD2 PHE A 242      25.142 -24.823   4.739  1.00  0.00           H  
ATOM   3781  HE1 PHE A 242      24.602 -27.373   8.996  1.00  0.00           H  
ATOM   3782  HE2 PHE A 242      26.776 -24.615   6.669  1.00  0.00           H  
ATOM   3783  HZ  PHE A 242      26.464 -25.683   8.741  1.00  0.00           H  
ATOM   3784  N   ALA A 243      21.357 -29.308   2.794  1.00  0.90           N  
ATOM   3785  CA  ALA A 243      20.185 -29.625   2.041  1.00  0.90           C  
ATOM   3786  C   ALA A 243      18.840 -29.196   2.678  1.00  0.90           C  
ATOM   3787  O   ALA A 243      18.492 -29.776   3.720  1.00  0.90           O  
ATOM   3788  CB  ALA A 243      20.169 -31.087   1.594  1.00  0.90           C  
ATOM   3789  H   ALA A 243      21.792 -30.086   3.269  1.00  0.00           H  
ATOM   3790  HA  ALA A 243      20.253 -29.124   1.076  1.00  0.00           H  
ATOM   3791  HB1 ALA A 243      21.121 -31.340   1.126  1.00  0.00           H  
ATOM   3792  HB2 ALA A 243      19.974 -31.770   2.419  1.00  0.00           H  
ATOM   3793  HB3 ALA A 243      19.273 -31.212   0.985  1.00  0.00           H  
ATOM   3794  N   LEU A 244      18.289 -28.069   2.139  1.00  0.86           N  
ATOM   3795  CA  LEU A 244      17.293 -27.292   2.773  1.00  0.86           C  
ATOM   3796  C   LEU A 244      15.897 -28.014   2.741  1.00  0.86           C  
ATOM   3797  O   LEU A 244      15.692 -28.938   1.942  1.00  0.86           O  
ATOM   3798  CB  LEU A 244      17.233 -25.910   2.077  1.00  0.86           C  
ATOM   3799  CG  LEU A 244      18.516 -25.035   2.074  1.00  0.86           C  
ATOM   3800  CD1 LEU A 244      18.490 -23.781   1.169  1.00  0.86           C  
ATOM   3801  CD2 LEU A 244      18.851 -24.629   3.577  1.00  0.86           C  
ATOM   3802  H   LEU A 244      18.570 -27.738   1.228  1.00  0.00           H  
ATOM   3803  HA  LEU A 244      17.564 -27.162   3.820  1.00  0.00           H  
ATOM   3804  HB3 LEU A 244      16.404 -25.276   2.395  1.00  0.00           H  
ATOM   3805  HB2 LEU A 244      16.958 -26.128   1.045  1.00  0.00           H  
ATOM   3806  HG  LEU A 244      19.351 -25.620   1.686  1.00  0.00           H  
ATOM   3807 HD11 LEU A 244      19.348 -23.691   0.503  1.00  0.00           H  
ATOM   3808 HD12 LEU A 244      17.682 -23.839   0.440  1.00  0.00           H  
ATOM   3809 HD13 LEU A 244      18.393 -22.802   1.640  1.00  0.00           H  
ATOM   3810 HD21 LEU A 244      19.625 -25.311   3.929  1.00  0.00           H  
ATOM   3811 HD22 LEU A 244      19.250 -23.619   3.676  1.00  0.00           H  
ATOM   3812 HD23 LEU A 244      18.004 -24.765   4.249  1.00  0.00           H  
ATOM   3813  N   SER A 245      14.993 -27.498   3.578  1.00  0.85           N  
ATOM   3814  CA  SER A 245      13.627 -27.879   3.831  1.00  0.85           C  
ATOM   3815  C   SER A 245      12.911 -26.626   4.363  1.00  0.85           C  
ATOM   3816  O   SER A 245      13.287 -26.092   5.402  1.00  0.85           O  
ATOM   3817  CB  SER A 245      13.533 -29.093   4.838  1.00  0.85           C  
ATOM   3818  OG  SER A 245      12.278 -29.738   4.672  1.00  0.85           O  
ATOM   3819  H   SER A 245      15.244 -26.770   4.232  1.00  0.00           H  
ATOM   3820  HA  SER A 245      13.178 -28.106   2.864  1.00  0.00           H  
ATOM   3821  HB3 SER A 245      13.548 -28.787   5.884  1.00  0.00           H  
ATOM   3822  HB2 SER A 245      14.366 -29.792   4.747  1.00  0.00           H  
ATOM   3823  HG  SER A 245      12.446 -30.682   4.726  1.00  0.00           H  
ATOM   3824  N   ARG A 246      12.047 -26.070   3.538  1.00  0.71           N  
ATOM   3825  CA  ARG A 246      11.536 -24.701   3.686  1.00  0.71           C  
ATOM   3826  C   ARG A 246      10.394 -24.674   4.787  1.00  0.71           C  
ATOM   3827  O   ARG A 246      10.269 -23.812   5.663  1.00  0.71           O  
ATOM   3828  CB  ARG A 246      11.182 -24.177   2.249  1.00  0.71           C  
ATOM   3829  CG  ARG A 246      12.523 -23.919   1.447  1.00  0.71           C  
ATOM   3830  CD  ARG A 246      12.265 -23.058   0.130  1.00  0.71           C  
ATOM   3831  NE  ARG A 246      13.558 -22.631  -0.479  1.00  0.71           N  
ATOM   3832  CZ  ARG A 246      14.280 -21.540  -0.142  1.00  0.71           C  
ATOM   3833  NH1 ARG A 246      14.015 -20.801   0.938  1.00  0.71           N  
ATOM   3834  NH2 ARG A 246      15.370 -21.324  -0.838  1.00  0.71           N1+
ATOM   3835  H   ARG A 246      11.843 -26.619   2.715  1.00  0.00           H  
ATOM   3836  HA  ARG A 246      12.309 -24.077   4.135  1.00  0.00           H  
ATOM   3837  HB3 ARG A 246      10.688 -23.205   2.243  1.00  0.00           H  
ATOM   3838  HB2 ARG A 246      10.595 -24.892   1.671  1.00  0.00           H  
ATOM   3839  HG3 ARG A 246      12.825 -24.915   1.120  1.00  0.00           H  
ATOM   3840  HG2 ARG A 246      13.309 -23.488   2.067  1.00  0.00           H  
ATOM   3841  HD3 ARG A 246      11.562 -22.240   0.298  1.00  0.00           H  
ATOM   3842  HD2 ARG A 246      11.757 -23.670  -0.616  1.00  0.00           H  
ATOM   3843  HE  ARG A 246      13.826 -23.181  -1.283  1.00  0.00           H  
ATOM   3844 HH12 ARG A 246      14.792 -20.235   1.248  1.00  0.00           H  
ATOM   3845 HH11 ARG A 246      13.190 -21.005   1.483  1.00  0.00           H  
ATOM   3846 HH22 ARG A 246      15.937 -20.493  -0.747  1.00  0.00           H  
ATOM   3847 HH21 ARG A 246      15.388 -21.772  -1.743  1.00  0.00           H  
ATOM   3848  N   GLY A 247       9.582 -25.711   4.742  1.00  0.80           N  
ATOM   3849  CA  GLY A 247       8.379 -25.662   5.589  1.00  0.80           C  
ATOM   3850  C   GLY A 247       7.416 -24.573   5.030  1.00  0.80           C  
ATOM   3851  O   GLY A 247       7.446 -24.187   3.826  1.00  0.80           O  
ATOM   3852  H   GLY A 247       9.786 -26.459   4.094  1.00  0.00           H  
ATOM   3853  HA3 GLY A 247       8.521 -25.454   6.650  1.00  0.00           H  
ATOM   3854  HA2 GLY A 247       7.946 -26.662   5.615  1.00  0.00           H  
ATOM   3855  N   PHE A 248       6.691 -24.000   6.033  1.00  0.58           N  
ATOM   3856  CA  PHE A 248       5.826 -22.853   5.915  1.00  0.58           C  
ATOM   3857  C   PHE A 248       6.591 -21.541   6.310  1.00  0.58           C  
ATOM   3858  O   PHE A 248       5.849 -20.572   6.565  1.00  0.58           O  
ATOM   3859  CB  PHE A 248       4.508 -23.087   6.613  1.00  0.58           C  
ATOM   3860  CG  PHE A 248       3.733 -24.319   6.272  1.00  0.58           C  
ATOM   3861  CD1 PHE A 248       2.937 -24.320   5.124  1.00  0.58           C  
ATOM   3862  CD2 PHE A 248       3.874 -25.568   6.951  1.00  0.58           C  
ATOM   3863  CE1 PHE A 248       2.338 -25.498   4.568  1.00  0.58           C  
ATOM   3864  CE2 PHE A 248       3.141 -26.661   6.500  1.00  0.58           C  
ATOM   3865  CZ  PHE A 248       2.419 -26.638   5.330  1.00  0.58           C  
ATOM   3866  H   PHE A 248       6.708 -24.470   6.926  1.00  0.00           H  
ATOM   3867  HA  PHE A 248       5.592 -22.783   4.853  1.00  0.00           H  
ATOM   3868  HB3 PHE A 248       3.901 -22.214   6.370  1.00  0.00           H  
ATOM   3869  HB2 PHE A 248       4.597 -23.044   7.699  1.00  0.00           H  
ATOM   3870  HD1 PHE A 248       2.805 -23.452   4.496  1.00  0.00           H  
ATOM   3871  HD2 PHE A 248       4.469 -25.651   7.848  1.00  0.00           H  
ATOM   3872  HE1 PHE A 248       1.640 -25.348   3.757  1.00  0.00           H  
ATOM   3873  HE2 PHE A 248       3.203 -27.535   7.131  1.00  0.00           H  
ATOM   3874  HZ  PHE A 248       2.034 -27.578   4.963  1.00  0.00           H  
ATOM   3875  N   GLY A 249       7.870 -21.435   6.008  1.00  0.56           N  
ATOM   3876  CA  GLY A 249       8.641 -20.231   6.191  1.00  0.56           C  
ATOM   3877  C   GLY A 249       9.082 -20.204   7.665  1.00  0.56           C  
ATOM   3878  O   GLY A 249       8.964 -21.148   8.437  1.00  0.56           O  
ATOM   3879  H   GLY A 249       8.275 -22.289   5.650  1.00  0.00           H  
ATOM   3880  HA3 GLY A 249       8.274 -19.264   5.846  1.00  0.00           H  
ATOM   3881  HA2 GLY A 249       9.510 -20.290   5.535  1.00  0.00           H  
ATOM   3882  N   SER A 250       9.828 -19.145   8.090  1.00  0.76           N  
ATOM   3883  CA  SER A 250      10.179 -19.008   9.518  1.00  0.76           C  
ATOM   3884  C   SER A 250      10.171 -17.549   9.976  1.00  0.76           C  
ATOM   3885  O   SER A 250       9.149 -16.865   9.911  1.00  0.76           O  
ATOM   3886  CB  SER A 250      11.419 -19.856   9.954  1.00  0.76           C  
ATOM   3887  OG  SER A 250      12.649 -19.482   9.332  1.00  0.76           O  
ATOM   3888  H   SER A 250      10.073 -18.374   7.487  1.00  0.00           H  
ATOM   3889  HA  SER A 250       9.437 -19.468  10.170  1.00  0.00           H  
ATOM   3890  HB3 SER A 250      11.270 -20.921   9.777  1.00  0.00           H  
ATOM   3891  HB2 SER A 250      11.639 -19.721  11.013  1.00  0.00           H  
ATOM   3892  HG  SER A 250      12.975 -20.307   8.962  1.00  0.00           H  
ATOM   3893  N   GLY A 251      11.387 -17.077  10.324  1.00  0.84           N  
ATOM   3894  CA  GLY A 251      11.577 -15.761  10.903  1.00  0.84           C  
ATOM   3895  C   GLY A 251      12.894 -15.738  11.650  1.00  0.84           C  
ATOM   3896  O   GLY A 251      13.314 -16.688  12.332  1.00  0.84           O  
ATOM   3897  H   GLY A 251      12.088 -17.799  10.226  1.00  0.00           H  
ATOM   3898  HA3 GLY A 251      10.908 -15.545  11.737  1.00  0.00           H  
ATOM   3899  HA2 GLY A 251      11.534 -14.901  10.235  1.00  0.00           H  
ATOM   3900  N   ILE A 252      13.524 -14.593  11.717  1.00  0.84           N  
ATOM   3901  CA  ILE A 252      14.637 -14.259  12.645  1.00  0.84           C  
ATOM   3902  C   ILE A 252      14.192 -13.028  13.389  1.00  0.84           C  
ATOM   3903  O   ILE A 252      13.668 -12.149  12.762  1.00  0.84           O  
ATOM   3904  CB  ILE A 252      15.890 -13.899  11.810  1.00  0.84           C  
ATOM   3905  CG1 ILE A 252      16.211 -14.843  10.655  1.00  0.84           C  
ATOM   3906  CG2 ILE A 252      17.116 -13.517  12.762  1.00  0.84           C  
ATOM   3907  CD1 ILE A 252      17.045 -14.242   9.476  1.00  0.84           C  
ATOM   3908  H   ILE A 252      13.113 -13.807  11.232  1.00  0.00           H  
ATOM   3909  HA  ILE A 252      14.754 -14.972  13.460  1.00  0.00           H  
ATOM   3910  HB  ILE A 252      15.663 -12.915  11.399  1.00  0.00           H  
ATOM   3911 HG13 ILE A 252      15.319 -15.290  10.217  1.00  0.00           H  
ATOM   3912 HG12 ILE A 252      16.820 -15.688  10.979  1.00  0.00           H  
ATOM   3913 HG21 ILE A 252      17.991 -13.118  12.249  1.00  0.00           H  
ATOM   3914 HG22 ILE A 252      16.824 -12.871  13.591  1.00  0.00           H  
ATOM   3915 HG23 ILE A 252      17.445 -14.423  13.272  1.00  0.00           H  
ATOM   3916 HD11 ILE A 252      18.118 -14.270   9.666  1.00  0.00           H  
ATOM   3917 HD12 ILE A 252      16.942 -14.865   8.587  1.00  0.00           H  
ATOM   3918 HD13 ILE A 252      16.645 -13.242   9.306  1.00  0.00           H  
ATOM   3919  N   ILE A 253      14.478 -13.005  14.657  1.00  0.81           N  
ATOM   3920  CA  ILE A 253      14.290 -11.819  15.515  1.00  0.81           C  
ATOM   3921  C   ILE A 253      15.473 -11.610  16.534  1.00  0.81           C  
ATOM   3922  O   ILE A 253      16.099 -12.570  16.948  1.00  0.81           O  
ATOM   3923  CB  ILE A 253      12.892 -11.844  16.201  1.00  0.81           C  
ATOM   3924  CG1 ILE A 253      12.579 -13.199  16.871  1.00  0.81           C  
ATOM   3925  CG2 ILE A 253      11.752 -11.398  15.302  1.00  0.81           C  
ATOM   3926  CD1 ILE A 253      11.592 -12.980  18.034  1.00  0.81           C  
ATOM   3927  H   ILE A 253      14.997 -13.795  15.013  1.00  0.00           H  
ATOM   3928  HA  ILE A 253      14.208 -10.924  14.898  1.00  0.00           H  
ATOM   3929  HB  ILE A 253      12.864 -11.066  16.965  1.00  0.00           H  
ATOM   3930 HG13 ILE A 253      13.566 -13.546  17.178  1.00  0.00           H  
ATOM   3931 HG12 ILE A 253      12.218 -13.949  16.166  1.00  0.00           H  
ATOM   3932 HG21 ILE A 253      11.664 -11.867  14.322  1.00  0.00           H  
ATOM   3933 HG22 ILE A 253      10.809 -11.454  15.846  1.00  0.00           H  
ATOM   3934 HG23 ILE A 253      11.937 -10.341  15.113  1.00  0.00           H  
ATOM   3935 HD11 ILE A 253      10.870 -12.181  17.858  1.00  0.00           H  
ATOM   3936 HD12 ILE A 253      11.092 -13.857  18.444  1.00  0.00           H  
ATOM   3937 HD13 ILE A 253      12.144 -12.567  18.877  1.00  0.00           H  
ATOM   3938  N   ASN A 254      15.707 -10.286  16.824  1.00  0.81           N  
ATOM   3939  CA  ASN A 254      16.906  -9.840  17.508  1.00  0.81           C  
ATOM   3940  C   ASN A 254      16.423  -9.283  18.868  1.00  0.81           C  
ATOM   3941  O   ASN A 254      16.003  -8.133  18.870  1.00  0.81           O  
ATOM   3942  CB  ASN A 254      17.613  -8.819  16.624  1.00  0.81           C  
ATOM   3943  CG  ASN A 254      18.366  -9.386  15.432  1.00  0.81           C  
ATOM   3944  OD1 ASN A 254      17.715  -9.534  14.351  1.00  0.81           O  
ATOM   3945  ND2 ASN A 254      19.636  -9.698  15.716  1.00  0.81           N  
ATOM   3946  H   ASN A 254      15.156  -9.532  16.439  1.00  0.00           H  
ATOM   3947  HA  ASN A 254      17.682 -10.586  17.685  1.00  0.00           H  
ATOM   3948  HB3 ASN A 254      18.371  -8.277  17.190  1.00  0.00           H  
ATOM   3949  HB2 ASN A 254      16.913  -8.029  16.350  1.00  0.00           H  
ATOM   3950 HD22 ASN A 254      20.296 -10.171  15.114  1.00  0.00           H  
ATOM   3951 HD21 ASN A 254      20.020  -9.349  16.583  1.00  0.00           H  
ATOM   3952  N   SER A 255      16.397 -10.103  19.908  1.00  0.81           N  
ATOM   3953  CA  SER A 255      15.842  -9.822  21.236  1.00  0.81           C  
ATOM   3954  C   SER A 255      16.578 -10.598  22.337  1.00  0.81           C  
ATOM   3955  O   SER A 255      17.080 -11.673  22.071  1.00  0.81           O  
ATOM   3956  CB  SER A 255      14.295 -10.173  21.289  1.00  0.81           C  
ATOM   3957  OG  SER A 255      13.644 -10.101  22.596  1.00  0.81           O  
ATOM   3958  H   SER A 255      16.901 -10.941  19.654  1.00  0.00           H  
ATOM   3959  HA  SER A 255      16.027  -8.756  21.373  1.00  0.00           H  
ATOM   3960  HB3 SER A 255      14.109 -11.197  20.962  1.00  0.00           H  
ATOM   3961  HB2 SER A 255      13.840  -9.447  20.615  1.00  0.00           H  
ATOM   3962  HG  SER A 255      12.819  -9.610  22.596  1.00  0.00           H  
ATOM   3963  N   ASN A 256      16.693  -9.987  23.528  1.00  0.76           N  
ATOM   3964  CA  ASN A 256      17.140 -10.594  24.728  1.00  0.76           C  
ATOM   3965  C   ASN A 256      15.947 -10.740  25.704  1.00  0.76           C  
ATOM   3966  O   ASN A 256      16.170 -10.883  26.899  1.00  0.76           O  
ATOM   3967  CB  ASN A 256      18.241  -9.673  25.362  1.00  0.76           C  
ATOM   3968  CG  ASN A 256      19.628  -9.604  24.703  1.00  0.76           C  
ATOM   3969  OD1 ASN A 256      19.878 -10.320  23.746  1.00  0.76           O  
ATOM   3970  ND2 ASN A 256      20.495  -8.645  25.168  1.00  0.76           N  
ATOM   3971  H   ASN A 256      16.084  -9.195  23.677  1.00  0.00           H  
ATOM   3972  HA  ASN A 256      17.732 -11.501  24.593  1.00  0.00           H  
ATOM   3973  HB3 ASN A 256      18.459 -10.025  26.370  1.00  0.00           H  
ATOM   3974  HB2 ASN A 256      17.916  -8.641  25.500  1.00  0.00           H  
ATOM   3975 HD22 ASN A 256      21.371  -8.519  24.681  1.00  0.00           H  
ATOM   3976 HD21 ASN A 256      20.121  -7.981  25.831  1.00  0.00           H  
ATOM   3977  N   ALA A 257      14.730 -10.885  25.211  1.00  0.87           N  
ATOM   3978  CA  ALA A 257      13.599 -11.166  26.048  1.00  0.87           C  
ATOM   3979  C   ALA A 257      13.669 -12.682  26.529  1.00  0.87           C  
ATOM   3980  O   ALA A 257      14.200 -13.503  25.753  1.00  0.87           O  
ATOM   3981  CB  ALA A 257      12.253 -11.020  25.286  1.00  0.87           C  
ATOM   3982  H   ALA A 257      14.483 -10.928  24.233  1.00  0.00           H  
ATOM   3983  HA  ALA A 257      13.659 -10.468  26.883  1.00  0.00           H  
ATOM   3984  HB1 ALA A 257      12.184 -11.534  24.327  1.00  0.00           H  
ATOM   3985  HB2 ALA A 257      11.468 -11.375  25.953  1.00  0.00           H  
ATOM   3986  HB3 ALA A 257      12.025  -9.980  25.049  1.00  0.00           H  
ATOM   3987  N   PRO A 258      13.224 -12.970  27.782  1.00  0.85           N  
ATOM   3988  CA  PRO A 258      13.428 -14.334  28.369  1.00  0.85           C  
ATOM   3989  C   PRO A 258      12.699 -15.453  27.677  1.00  0.85           C  
ATOM   3990  O   PRO A 258      11.542 -15.293  27.242  1.00  0.85           O  
ATOM   3991  CB  PRO A 258      13.044 -14.111  29.838  1.00  0.85           C  
ATOM   3992  CG  PRO A 258      12.291 -12.766  29.936  1.00  0.85           C  
ATOM   3993  CD  PRO A 258      12.663 -11.968  28.689  1.00  0.85           C  
ATOM   3994  HA  PRO A 258      14.492 -14.574  28.374  1.00  0.00           H  
ATOM   3995  HB3 PRO A 258      13.873 -13.977  30.533  1.00  0.00           H  
ATOM   3996  HB2 PRO A 258      12.454 -14.951  30.202  1.00  0.00           H  
ATOM   3997  HG3 PRO A 258      12.422 -12.242  30.884  1.00  0.00           H  
ATOM   3998  HG2 PRO A 258      11.234 -13.033  29.939  1.00  0.00           H  
ATOM   3999  HD2 PRO A 258      11.812 -11.404  28.306  1.00  0.00           H  
ATOM   4000  HD3 PRO A 258      13.435 -11.290  29.051  1.00  0.00           H  
ATOM   4001  N   MET A 259      13.290 -16.635  27.490  1.00  0.78           N  
ATOM   4002  CA  MET A 259      12.618 -17.769  26.942  1.00  0.78           C  
ATOM   4003  C   MET A 259      11.890 -18.583  28.041  1.00  0.78           C  
ATOM   4004  O   MET A 259      12.239 -18.468  29.239  1.00  0.78           O  
ATOM   4005  CB  MET A 259      13.652 -18.659  26.250  1.00  0.78           C  
ATOM   4006  CG  MET A 259      14.482 -17.858  25.262  1.00  0.78           C  
ATOM   4007  SD  MET A 259      15.051 -18.826  23.950  1.00  0.78           S  
ATOM   4008  CE  MET A 259      13.794 -18.464  22.718  1.00  0.78           C  
ATOM   4009  H   MET A 259      14.209 -16.726  27.899  1.00  0.00           H  
ATOM   4010  HA  MET A 259      11.863 -17.349  26.277  1.00  0.00           H  
ATOM   4011  HB3 MET A 259      13.183 -19.513  25.761  1.00  0.00           H  
ATOM   4012  HB2 MET A 259      14.268 -19.062  27.054  1.00  0.00           H  
ATOM   4013  HG3 MET A 259      15.347 -17.666  25.897  1.00  0.00           H  
ATOM   4014  HG2 MET A 259      14.054 -16.917  24.914  1.00  0.00           H  
ATOM   4015  HE1 MET A 259      12.901 -18.783  23.254  1.00  0.00           H  
ATOM   4016  HE2 MET A 259      13.745 -17.390  22.534  1.00  0.00           H  
ATOM   4017  HE3 MET A 259      13.919 -19.077  21.825  1.00  0.00           H  
ATOM   4018  N   ASP A 260      10.918 -19.443  27.710  1.00  0.78           N  
ATOM   4019  CA  ASP A 260      10.240 -20.237  28.693  1.00  0.78           C  
ATOM   4020  C   ASP A 260       9.576 -21.420  27.894  1.00  0.78           C  
ATOM   4021  O   ASP A 260       9.505 -21.291  26.711  1.00  0.78           O  
ATOM   4022  CB  ASP A 260       9.208 -19.440  29.524  1.00  0.78           C  
ATOM   4023  CG  ASP A 260       8.421 -20.232  30.648  1.00  0.78           C  
ATOM   4024  OD1 ASP A 260       9.088 -21.047  31.339  1.00  0.78           O  
ATOM   4025  OD2 ASP A 260       7.327 -19.823  31.023  1.00  0.78           O1-
ATOM   4026  H   ASP A 260      10.522 -19.454  26.781  1.00  0.00           H  
ATOM   4027  HA  ASP A 260      10.920 -20.668  29.427  1.00  0.00           H  
ATOM   4028  HB3 ASP A 260       8.545 -18.866  28.876  1.00  0.00           H  
ATOM   4029  HB2 ASP A 260       9.675 -18.664  30.130  1.00  0.00           H  
ATOM   4030  N   LYS A 261       9.301 -22.625  28.400  1.00  0.67           N  
ATOM   4031  CA  LYS A 261       8.549 -23.676  27.700  1.00  0.67           C  
ATOM   4032  C   LYS A 261       7.057 -23.317  27.776  1.00  0.67           C  
ATOM   4033  O   LYS A 261       6.511 -23.701  28.836  1.00  0.67           O  
ATOM   4034  CB  LYS A 261       9.074 -25.060  28.074  1.00  0.67           C  
ATOM   4035  CG  LYS A 261       9.154 -25.353  29.627  1.00  0.67           C  
ATOM   4036  CD  LYS A 261       9.596 -26.787  29.908  1.00  0.67           C  
ATOM   4037  CE  LYS A 261      11.009 -27.192  29.235  1.00  0.67           C  
ATOM   4038  NZ  LYS A 261      12.140 -26.341  29.721  1.00  0.67           N1+
ATOM   4039  H   LYS A 261       9.338 -22.717  29.404  1.00  0.00           H  
ATOM   4040  HA  LYS A 261       8.747 -23.589  26.632  1.00  0.00           H  
ATOM   4041  HB3 LYS A 261       9.985 -25.199  27.491  1.00  0.00           H  
ATOM   4042  HB2 LYS A 261       8.327 -25.724  27.640  1.00  0.00           H  
ATOM   4043  HG3 LYS A 261       8.294 -25.170  30.274  1.00  0.00           H  
ATOM   4044  HG2 LYS A 261       9.875 -24.738  30.166  1.00  0.00           H  
ATOM   4045  HD3 LYS A 261       8.768 -27.439  29.631  1.00  0.00           H  
ATOM   4046  HD2 LYS A 261       9.672 -26.911  30.988  1.00  0.00           H  
ATOM   4047  HE3 LYS A 261      11.003 -27.172  28.145  1.00  0.00           H  
ATOM   4048  HE2 LYS A 261      11.262 -28.239  29.402  1.00  0.00           H  
ATOM   4049  HZ1 LYS A 261      12.023 -25.369  29.470  1.00  0.00           H  
ATOM   4050  HZ2 LYS A 261      12.181 -26.315  30.730  1.00  0.00           H  
ATOM   4051  HZ3 LYS A 261      12.914 -26.764  29.228  1.00  0.00           H  
ATOM   4052  N   CYS A 262       6.563 -22.535  26.804  1.00  0.86           N  
ATOM   4053  CA  CYS A 262       5.166 -22.121  26.660  1.00  0.86           C  
ATOM   4054  C   CYS A 262       4.703 -22.024  25.215  1.00  0.86           C  
ATOM   4055  O   CYS A 262       5.533 -21.754  24.341  1.00  0.86           O  
ATOM   4056  CB  CYS A 262       4.960 -20.738  27.424  1.00  0.86           C  
ATOM   4057  SG  CYS A 262       6.284 -19.583  27.010  1.00  0.86           S  
ATOM   4058  H   CYS A 262       7.150 -22.363  26.000  1.00  0.00           H  
ATOM   4059  HA  CYS A 262       4.478 -22.728  27.246  1.00  0.00           H  
ATOM   4060  HB3 CYS A 262       5.012 -20.923  28.497  1.00  0.00           H  
ATOM   4061  HB2 CYS A 262       3.962 -20.326  27.268  1.00  0.00           H  
ATOM   4062  N   ASP A 263       3.458 -22.392  24.904  1.00  0.84           N  
ATOM   4063  CA  ASP A 263       2.981 -22.409  23.565  1.00  0.84           C  
ATOM   4064  C   ASP A 263       2.775 -20.919  23.160  1.00  0.84           C  
ATOM   4065  O   ASP A 263       2.270 -20.118  23.956  1.00  0.84           O  
ATOM   4066  CB  ASP A 263       1.730 -23.300  23.450  1.00  0.84           C  
ATOM   4067  CG  ASP A 263       1.954 -24.738  23.856  1.00  0.84           C  
ATOM   4068  OD1 ASP A 263       2.243 -25.529  22.904  1.00  0.84           O  
ATOM   4069  OD2 ASP A 263       1.956 -25.125  25.033  1.00  0.84           O1-
ATOM   4070  H   ASP A 263       2.858 -22.838  25.582  1.00  0.00           H  
ATOM   4071  HA  ASP A 263       3.683 -22.906  22.895  1.00  0.00           H  
ATOM   4072  HB3 ASP A 263       1.303 -23.192  22.454  1.00  0.00           H  
ATOM   4073  HB2 ASP A 263       0.903 -22.971  24.080  1.00  0.00           H  
ATOM   4074  N   ALA A 264       3.170 -20.589  21.942  1.00  0.87           N  
ATOM   4075  CA  ALA A 264       2.817 -19.258  21.402  1.00  0.87           C  
ATOM   4076  C   ALA A 264       2.010 -19.344  20.109  1.00  0.87           C  
ATOM   4077  O   ALA A 264       2.208 -20.250  19.260  1.00  0.87           O  
ATOM   4078  CB  ALA A 264       4.164 -18.490  21.027  1.00  0.87           C  
ATOM   4079  H   ALA A 264       3.704 -21.261  21.408  1.00  0.00           H  
ATOM   4080  HA  ALA A 264       2.294 -18.544  22.039  1.00  0.00           H  
ATOM   4081  HB1 ALA A 264       4.308 -17.796  21.856  1.00  0.00           H  
ATOM   4082  HB2 ALA A 264       5.078 -19.074  20.916  1.00  0.00           H  
ATOM   4083  HB3 ALA A 264       4.034 -17.872  20.139  1.00  0.00           H  
ATOM   4084  N   LYS A 265       1.092 -18.395  19.913  1.00  0.78           N  
ATOM   4085  CA  LYS A 265       0.214 -18.426  18.753  1.00  0.78           C  
ATOM   4086  C   LYS A 265       0.683 -17.334  17.780  1.00  0.78           C  
ATOM   4087  O   LYS A 265       0.765 -17.488  16.578  1.00  0.78           O  
ATOM   4088  CB  LYS A 265      -1.223 -18.106  19.229  1.00  0.78           C  
ATOM   4089  CG  LYS A 265      -2.222 -17.797  18.040  1.00  0.78           C  
ATOM   4090  CD  LYS A 265      -3.743 -17.330  18.429  1.00  0.78           C  
ATOM   4091  CE  LYS A 265      -4.668 -17.286  17.211  1.00  0.78           C  
ATOM   4092  NZ  LYS A 265      -5.862 -16.488  17.538  1.00  0.78           N1+
ATOM   4093  H   LYS A 265       0.896 -17.776  20.688  1.00  0.00           H  
ATOM   4094  HA  LYS A 265       0.112 -19.397  18.267  1.00  0.00           H  
ATOM   4095  HB3 LYS A 265      -1.089 -17.247  19.888  1.00  0.00           H  
ATOM   4096  HB2 LYS A 265      -1.572 -18.892  19.898  1.00  0.00           H  
ATOM   4097  HG3 LYS A 265      -2.293 -18.707  17.442  1.00  0.00           H  
ATOM   4098  HG2 LYS A 265      -1.913 -17.006  17.357  1.00  0.00           H  
ATOM   4099  HD3 LYS A 265      -3.708 -16.392  18.984  1.00  0.00           H  
ATOM   4100  HD2 LYS A 265      -4.088 -18.105  19.112  1.00  0.00           H  
ATOM   4101  HE3 LYS A 265      -5.056 -18.270  16.951  1.00  0.00           H  
ATOM   4102  HE2 LYS A 265      -4.200 -16.719  16.407  1.00  0.00           H  
ATOM   4103  HZ1 LYS A 265      -6.312 -17.065  18.233  1.00  0.00           H  
ATOM   4104  HZ2 LYS A 265      -5.662 -15.581  17.936  1.00  0.00           H  
ATOM   4105  HZ3 LYS A 265      -6.438 -16.422  16.711  1.00  0.00           H  
ATOM   4106  N   CYS A 266       0.982 -16.214  18.420  1.00  0.86           N  
ATOM   4107  CA  CYS A 266       1.713 -15.106  17.778  1.00  0.86           C  
ATOM   4108  C   CYS A 266       2.936 -14.912  18.684  1.00  0.86           C  
ATOM   4109  O   CYS A 266       2.747 -14.746  19.892  1.00  0.86           O  
ATOM   4110  CB  CYS A 266       0.798 -13.875  17.829  1.00  0.86           C  
ATOM   4111  SG  CYS A 266       1.505 -12.462  17.102  1.00  0.86           S  
ATOM   4112  H   CYS A 266       0.814 -16.097  19.409  1.00  0.00           H  
ATOM   4113  HA  CYS A 266       2.013 -15.400  16.772  1.00  0.00           H  
ATOM   4114  HB3 CYS A 266       0.614 -13.591  18.865  1.00  0.00           H  
ATOM   4115  HB2 CYS A 266      -0.167 -14.112  17.380  1.00  0.00           H  
ATOM   4116  N   GLN A 267       4.116 -14.773  18.085  1.00  0.85           N  
ATOM   4117  CA  GLN A 267       5.303 -14.207  18.764  1.00  0.85           C  
ATOM   4118  C   GLN A 267       5.593 -12.794  18.196  1.00  0.85           C  
ATOM   4119  O   GLN A 267       5.387 -12.569  17.007  1.00  0.85           O  
ATOM   4120  CB  GLN A 267       6.599 -15.102  18.527  1.00  0.85           C  
ATOM   4121  CG  GLN A 267       7.790 -14.858  19.436  1.00  0.85           C  
ATOM   4122  CD  GLN A 267       7.496 -14.989  20.961  1.00  0.85           C  
ATOM   4123  OE1 GLN A 267       7.076 -16.081  21.413  1.00  0.85           O  
ATOM   4124  NE2 GLN A 267       7.768 -13.905  21.787  1.00  0.85           N  
ATOM   4125  H   GLN A 267       4.267 -14.768  17.087  1.00  0.00           H  
ATOM   4126  HA  GLN A 267       5.137 -14.225  19.841  1.00  0.00           H  
ATOM   4127  HB3 GLN A 267       7.027 -14.941  17.538  1.00  0.00           H  
ATOM   4128  HB2 GLN A 267       6.395 -16.172  18.478  1.00  0.00           H  
ATOM   4129  HG3 GLN A 267       8.214 -13.893  19.159  1.00  0.00           H  
ATOM   4130  HG2 GLN A 267       8.693 -15.391  19.135  1.00  0.00           H  
ATOM   4131 HE22 GLN A 267       7.485 -14.007  22.751  1.00  0.00           H  
ATOM   4132 HE21 GLN A 267       8.144 -13.050  21.402  1.00  0.00           H  
ATOM   4133  N   THR A 268       5.999 -11.937  19.071  1.00  0.88           N  
ATOM   4134  CA  THR A 268       6.787 -10.794  18.705  1.00  0.88           C  
ATOM   4135  C   THR A 268       8.097 -10.750  19.513  1.00  0.88           C  
ATOM   4136  O   THR A 268       8.150 -11.469  20.438  1.00  0.88           O  
ATOM   4137  CB  THR A 268       5.922  -9.480  19.006  1.00  0.88           C  
ATOM   4138  OG1 THR A 268       5.565  -9.297  20.346  1.00  0.88           O  
ATOM   4139  CG2 THR A 268       4.561  -9.458  18.264  1.00  0.88           C  
ATOM   4140  H   THR A 268       5.942 -12.022  20.075  1.00  0.00           H  
ATOM   4141  HA  THR A 268       7.032 -10.827  17.644  1.00  0.00           H  
ATOM   4142  HB  THR A 268       6.524  -8.618  18.719  1.00  0.00           H  
ATOM   4143  HG1 THR A 268       5.133 -10.066  20.723  1.00  0.00           H  
ATOM   4144 HG21 THR A 268       4.797  -9.522  17.202  1.00  0.00           H  
ATOM   4145 HG22 THR A 268       3.958 -10.306  18.587  1.00  0.00           H  
ATOM   4146 HG23 THR A 268       4.008  -8.535  18.446  1.00  0.00           H  
ATOM   4147  N   PRO A 269       9.095  -9.873  19.191  1.00  0.89           N  
ATOM   4148  CA  PRO A 269      10.268  -9.802  20.106  1.00  0.89           C  
ATOM   4149  C   PRO A 269      10.038  -9.201  21.534  1.00  0.89           C  
ATOM   4150  O   PRO A 269      10.974  -9.296  22.346  1.00  0.89           O  
ATOM   4151  CB  PRO A 269      11.238  -8.880  19.319  1.00  0.89           C  
ATOM   4152  CG  PRO A 269      10.587  -8.501  18.010  1.00  0.89           C  
ATOM   4153  CD  PRO A 269       9.137  -8.925  18.101  1.00  0.89           C  
ATOM   4154  HA  PRO A 269      10.610 -10.828  20.242  1.00  0.00           H  
ATOM   4155  HB3 PRO A 269      12.241  -9.309  19.310  1.00  0.00           H  
ATOM   4156  HB2 PRO A 269      11.386  -7.917  19.809  1.00  0.00           H  
ATOM   4157  HG3 PRO A 269      11.079  -9.003  17.176  1.00  0.00           H  
ATOM   4158  HG2 PRO A 269      10.673  -7.457  17.710  1.00  0.00           H  
ATOM   4159  HD2 PRO A 269       8.489  -8.097  18.392  1.00  0.00           H  
ATOM   4160  HD3 PRO A 269       8.730  -9.318  17.169  1.00  0.00           H  
ATOM   4161  N   GLN A 270       8.837  -8.608  21.639  1.00  0.84           N  
ATOM   4162  CA  GLN A 270       8.363  -8.000  22.893  1.00  0.84           C  
ATOM   4163  C   GLN A 270       7.854  -9.171  23.735  1.00  0.84           C  
ATOM   4164  O   GLN A 270       8.231  -9.314  24.879  1.00  0.84           O  
ATOM   4165  CB  GLN A 270       7.192  -7.039  22.536  1.00  0.84           C  
ATOM   4166  CG  GLN A 270       7.602  -5.847  21.631  1.00  0.84           C  
ATOM   4167  CD  GLN A 270       8.725  -5.013  22.190  1.00  0.84           C  
ATOM   4168  OE1 GLN A 270       9.832  -5.519  22.301  1.00  0.84           O  
ATOM   4169  NE2 GLN A 270       8.464  -3.821  22.556  1.00  0.84           N  
ATOM   4170  H   GLN A 270       8.319  -8.312  20.825  1.00  0.00           H  
ATOM   4171  HA  GLN A 270       9.212  -7.512  23.371  1.00  0.00           H  
ATOM   4172  HB3 GLN A 270       6.859  -6.552  23.453  1.00  0.00           H  
ATOM   4173  HB2 GLN A 270       6.297  -7.547  22.179  1.00  0.00           H  
ATOM   4174  HG3 GLN A 270       6.768  -5.192  21.374  1.00  0.00           H  
ATOM   4175  HG2 GLN A 270       7.978  -6.089  20.637  1.00  0.00           H  
ATOM   4176 HE22 GLN A 270       9.216  -3.284  22.964  1.00  0.00           H  
ATOM   4177 HE21 GLN A 270       7.527  -3.457  22.452  1.00  0.00           H  
ATOM   4178  N   GLY A 271       7.022  -9.987  23.155  1.00  0.91           N  
ATOM   4179  CA  GLY A 271       6.472 -11.180  23.854  1.00  0.91           C  
ATOM   4180  C   GLY A 271       5.444 -11.811  22.847  1.00  0.91           C  
ATOM   4181  O   GLY A 271       5.491 -11.595  21.635  1.00  0.91           O  
ATOM   4182  H   GLY A 271       6.715  -9.843  22.204  1.00  0.00           H  
ATOM   4183  HA3 GLY A 271       6.107 -10.863  24.831  1.00  0.00           H  
ATOM   4184  HA2 GLY A 271       7.196 -11.915  24.206  1.00  0.00           H  
ATOM   4185  N   ALA A 272       4.650 -12.626  23.453  1.00  0.90           N  
ATOM   4186  CA  ALA A 272       3.690 -13.487  22.770  1.00  0.90           C  
ATOM   4187  C   ALA A 272       2.230 -13.091  23.061  1.00  0.90           C  
ATOM   4188  O   ALA A 272       2.012 -12.736  24.195  1.00  0.90           O  
ATOM   4189  CB  ALA A 272       3.975 -14.943  23.079  1.00  0.90           C  
ATOM   4190  H   ALA A 272       4.659 -12.740  24.456  1.00  0.00           H  
ATOM   4191  HA  ALA A 272       3.786 -13.298  21.701  1.00  0.00           H  
ATOM   4192  HB1 ALA A 272       4.964 -15.208  22.703  1.00  0.00           H  
ATOM   4193  HB2 ALA A 272       3.735 -15.221  24.105  1.00  0.00           H  
ATOM   4194  HB3 ALA A 272       3.312 -15.628  22.551  1.00  0.00           H  
ATOM   4195  N   ILE A 273       1.321 -13.170  22.077  1.00  0.86           N  
ATOM   4196  CA  ILE A 273       0.035 -12.614  22.129  1.00  0.86           C  
ATOM   4197  C   ILE A 273      -0.893 -13.750  21.756  1.00  0.86           C  
ATOM   4198  O   ILE A 273      -0.906 -14.069  20.557  1.00  0.86           O  
ATOM   4199  CB  ILE A 273      -0.010 -11.420  21.084  1.00  0.86           C  
ATOM   4200  CG1 ILE A 273       0.751 -10.145  21.558  1.00  0.86           C  
ATOM   4201  CG2 ILE A 273      -1.477 -10.958  20.835  1.00  0.86           C  
ATOM   4202  CD1 ILE A 273       1.063  -9.199  20.350  1.00  0.86           C  
ATOM   4203  H   ILE A 273       1.447 -13.743  21.254  1.00  0.00           H  
ATOM   4204  HA  ILE A 273      -0.256 -12.246  23.112  1.00  0.00           H  
ATOM   4205  HB  ILE A 273       0.500 -11.845  20.218  1.00  0.00           H  
ATOM   4206 HG13 ILE A 273       1.728 -10.320  22.011  1.00  0.00           H  
ATOM   4207 HG12 ILE A 273       0.136  -9.577  22.257  1.00  0.00           H  
ATOM   4208 HG21 ILE A 273      -1.882 -10.417  21.691  1.00  0.00           H  
ATOM   4209 HG22 ILE A 273      -1.581 -10.245  20.018  1.00  0.00           H  
ATOM   4210 HG23 ILE A 273      -2.304 -11.639  20.635  1.00  0.00           H  
ATOM   4211 HD11 ILE A 273       2.001  -8.680  20.548  1.00  0.00           H  
ATOM   4212 HD12 ILE A 273       1.224  -9.814  19.464  1.00  0.00           H  
ATOM   4213 HD13 ILE A 273       0.227  -8.530  20.143  1.00  0.00           H  
ATOM   4214  N   ASN A 274      -1.531 -14.339  22.758  1.00  0.76           N  
ATOM   4215  CA  ASN A 274      -2.286 -15.595  22.520  1.00  0.76           C  
ATOM   4216  C   ASN A 274      -3.736 -15.116  22.798  1.00  0.76           C  
ATOM   4217  O   ASN A 274      -4.398 -15.442  23.772  1.00  0.76           O  
ATOM   4218  CB  ASN A 274      -1.852 -16.738  23.500  1.00  0.76           C  
ATOM   4219  CG  ASN A 274      -0.487 -17.411  23.247  1.00  0.76           C  
ATOM   4220  OD1 ASN A 274       0.241 -17.092  22.350  1.00  0.76           O  
ATOM   4221  ND2 ASN A 274      -0.096 -18.263  24.205  1.00  0.76           N  
ATOM   4222  H   ASN A 274      -1.416 -14.069  23.725  1.00  0.00           H  
ATOM   4223  HA  ASN A 274      -2.202 -16.029  21.524  1.00  0.00           H  
ATOM   4224  HB3 ASN A 274      -2.686 -17.436  23.437  1.00  0.00           H  
ATOM   4225  HB2 ASN A 274      -1.851 -16.270  24.485  1.00  0.00           H  
ATOM   4226 HD22 ASN A 274       0.879 -18.527  24.165  1.00  0.00           H  
ATOM   4227 HD21 ASN A 274      -0.524 -18.359  25.114  1.00  0.00           H  
ATOM   4228  N   SER A 275      -4.265 -14.405  21.806  1.00  0.72           N  
ATOM   4229  CA  SER A 275      -5.548 -13.855  21.821  1.00  0.72           C  
ATOM   4230  C   SER A 275      -6.202 -13.957  20.462  1.00  0.72           C  
ATOM   4231  O   SER A 275      -5.513 -14.251  19.491  1.00  0.72           O  
ATOM   4232  CB  SER A 275      -5.396 -12.394  22.331  1.00  0.72           C  
ATOM   4233  OG  SER A 275      -6.613 -11.765  22.714  1.00  0.72           O  
ATOM   4234  H   SER A 275      -3.726 -14.301  20.958  1.00  0.00           H  
ATOM   4235  HA  SER A 275      -6.286 -14.325  22.469  1.00  0.00           H  
ATOM   4236  HB3 SER A 275      -4.950 -11.777  21.552  1.00  0.00           H  
ATOM   4237  HB2 SER A 275      -4.688 -12.364  23.160  1.00  0.00           H  
ATOM   4238  HG  SER A 275      -6.429 -10.945  23.179  1.00  0.00           H  
ATOM   4239  N   SER A 276      -7.538 -13.800  20.496  1.00  0.84           N  
ATOM   4240  CA  SER A 276      -8.552 -13.982  19.419  1.00  0.84           C  
ATOM   4241  C   SER A 276      -9.089 -12.604  18.992  1.00  0.84           C  
ATOM   4242  O   SER A 276      -9.655 -12.498  17.917  1.00  0.84           O  
ATOM   4243  CB  SER A 276      -9.653 -14.890  19.920  1.00  0.84           C  
ATOM   4244  OG  SER A 276     -10.416 -14.352  21.050  1.00  0.84           O  
ATOM   4245  H   SER A 276      -8.008 -13.444  21.317  1.00  0.00           H  
ATOM   4246  HA  SER A 276      -7.975 -14.289  18.546  1.00  0.00           H  
ATOM   4247  HB3 SER A 276      -9.140 -15.819  20.173  1.00  0.00           H  
ATOM   4248  HB2 SER A 276     -10.444 -15.093  19.198  1.00  0.00           H  
ATOM   4249  HG  SER A 276     -11.259 -14.796  20.936  1.00  0.00           H  
ATOM   4250  N   LEU A 277      -8.748 -11.536  19.748  1.00  0.84           N  
ATOM   4251  CA  LEU A 277      -8.886 -10.112  19.362  1.00  0.84           C  
ATOM   4252  C   LEU A 277      -8.210  -9.749  17.967  1.00  0.84           C  
ATOM   4253  O   LEU A 277      -7.013  -9.894  17.718  1.00  0.84           O  
ATOM   4254  CB  LEU A 277      -8.371  -9.155  20.449  1.00  0.84           C  
ATOM   4255  CG  LEU A 277      -9.281  -8.841  21.628  1.00  0.84           C  
ATOM   4256  CD1 LEU A 277      -9.448  -9.926  22.664  1.00  0.84           C  
ATOM   4257  CD2 LEU A 277      -8.867  -7.599  22.381  1.00  0.84           C  
ATOM   4258  H   LEU A 277      -8.389 -11.741  20.669  1.00  0.00           H  
ATOM   4259  HA  LEU A 277      -9.968 -10.004  19.434  1.00  0.00           H  
ATOM   4260  HB3 LEU A 277      -8.217  -8.174  20.000  1.00  0.00           H  
ATOM   4261  HB2 LEU A 277      -7.393  -9.470  20.815  1.00  0.00           H  
ATOM   4262  HG  LEU A 277     -10.241  -8.495  21.243  1.00  0.00           H  
ATOM   4263 HD11 LEU A 277      -9.154  -9.635  23.672  1.00  0.00           H  
ATOM   4264 HD12 LEU A 277     -10.484 -10.253  22.754  1.00  0.00           H  
ATOM   4265 HD13 LEU A 277      -8.915 -10.827  22.355  1.00  0.00           H  
ATOM   4266 HD21 LEU A 277      -9.581  -7.235  23.120  1.00  0.00           H  
ATOM   4267 HD22 LEU A 277      -7.989  -7.724  23.015  1.00  0.00           H  
ATOM   4268 HD23 LEU A 277      -8.717  -6.789  21.668  1.00  0.00           H  
ATOM   4269  N   PRO A 278      -8.988  -8.966  17.164  1.00  0.85           N  
ATOM   4270  CA  PRO A 278      -8.607  -8.752  15.666  1.00  0.85           C  
ATOM   4271  C   PRO A 278      -7.450  -7.684  15.429  1.00  0.85           C  
ATOM   4272  O   PRO A 278      -6.576  -7.890  14.548  1.00  0.85           O  
ATOM   4273  CB  PRO A 278      -9.887  -8.137  15.040  1.00  0.85           C  
ATOM   4274  CG  PRO A 278     -10.690  -7.559  16.168  1.00  0.85           C  
ATOM   4275  CD  PRO A 278     -10.360  -8.429  17.313  1.00  0.85           C  
ATOM   4276  HA  PRO A 278      -8.395  -9.732  15.236  1.00  0.00           H  
ATOM   4277  HB3 PRO A 278     -10.391  -8.830  14.366  1.00  0.00           H  
ATOM   4278  HB2 PRO A 278      -9.662  -7.385  14.284  1.00  0.00           H  
ATOM   4279  HG3 PRO A 278     -11.746  -7.385  15.959  1.00  0.00           H  
ATOM   4280  HG2 PRO A 278     -10.181  -6.647  16.479  1.00  0.00           H  
ATOM   4281  HD2 PRO A 278     -10.502  -7.920  18.266  1.00  0.00           H  
ATOM   4282  HD3 PRO A 278     -11.069  -9.257  17.304  1.00  0.00           H  
ATOM   4283  N   PHE A 279      -7.255  -6.670  16.277  1.00  0.82           N  
ATOM   4284  CA  PHE A 279      -6.198  -5.667  16.298  1.00  0.82           C  
ATOM   4285  C   PHE A 279      -5.237  -5.838  17.509  1.00  0.82           C  
ATOM   4286  O   PHE A 279      -5.703  -6.198  18.574  1.00  0.82           O  
ATOM   4287  CB  PHE A 279      -6.783  -4.244  16.318  1.00  0.82           C  
ATOM   4288  CG  PHE A 279      -7.906  -4.003  15.274  1.00  0.82           C  
ATOM   4289  CD1 PHE A 279      -7.655  -3.751  13.931  1.00  0.82           C  
ATOM   4290  CD2 PHE A 279      -9.257  -4.275  15.635  1.00  0.82           C  
ATOM   4291  CE1 PHE A 279      -8.695  -3.699  12.975  1.00  0.82           C  
ATOM   4292  CE2 PHE A 279     -10.296  -4.166  14.704  1.00  0.82           C  
ATOM   4293  CZ  PHE A 279      -9.986  -3.963  13.384  1.00  0.82           C  
ATOM   4294  H   PHE A 279      -7.784  -6.624  17.136  1.00  0.00           H  
ATOM   4295  HA  PHE A 279      -5.737  -5.767  15.315  1.00  0.00           H  
ATOM   4296  HB3 PHE A 279      -5.956  -3.540  16.227  1.00  0.00           H  
ATOM   4297  HB2 PHE A 279      -7.197  -3.993  17.295  1.00  0.00           H  
ATOM   4298  HD1 PHE A 279      -6.604  -3.593  13.740  1.00  0.00           H  
ATOM   4299  HD2 PHE A 279      -9.426  -4.557  16.663  1.00  0.00           H  
ATOM   4300  HE1 PHE A 279      -8.507  -3.387  11.959  1.00  0.00           H  
ATOM   4301  HE2 PHE A 279     -11.300  -4.430  15.002  1.00  0.00           H  
ATOM   4302  HZ  PHE A 279     -10.741  -4.052  12.617  1.00  0.00           H  
ATOM   4303  N   GLN A 280      -3.928  -5.607  17.321  1.00  0.81           N  
ATOM   4304  CA  GLN A 280      -3.019  -5.365  18.379  1.00  0.81           C  
ATOM   4305  C   GLN A 280      -2.337  -4.023  18.107  1.00  0.81           C  
ATOM   4306  O   GLN A 280      -2.600  -3.459  17.060  1.00  0.81           O  
ATOM   4307  CB  GLN A 280      -1.987  -6.586  18.488  1.00  0.81           C  
ATOM   4308  CG  GLN A 280      -1.303  -6.893  17.148  1.00  0.81           C  
ATOM   4309  CD  GLN A 280       0.184  -6.524  17.102  1.00  0.81           C  
ATOM   4310  OE1 GLN A 280       0.720  -5.973  18.080  1.00  0.81           O  
ATOM   4311  NE2 GLN A 280       0.814  -6.744  15.960  1.00  0.81           N  
ATOM   4312  H   GLN A 280      -3.667  -5.312  16.392  1.00  0.00           H  
ATOM   4313  HA  GLN A 280      -3.499  -5.131  19.330  1.00  0.00           H  
ATOM   4314  HB3 GLN A 280      -2.621  -7.393  18.852  1.00  0.00           H  
ATOM   4315  HB2 GLN A 280      -1.257  -6.386  19.273  1.00  0.00           H  
ATOM   4316  HG3 GLN A 280      -1.874  -6.608  16.264  1.00  0.00           H  
ATOM   4317  HG2 GLN A 280      -1.307  -7.981  17.084  1.00  0.00           H  
ATOM   4318 HE22 GLN A 280       1.755  -6.418  15.796  1.00  0.00           H  
ATOM   4319 HE21 GLN A 280       0.473  -7.348  15.226  1.00  0.00           H  
ATOM   4320  N   ASN A 281      -1.534  -3.462  18.957  1.00  0.85           N  
ATOM   4321  CA  ASN A 281      -0.814  -2.204  18.870  1.00  0.85           C  
ATOM   4322  C   ASN A 281       0.515  -2.302  19.621  1.00  0.85           C  
ATOM   4323  O   ASN A 281       1.031  -1.247  20.038  1.00  0.85           O  
ATOM   4324  CB  ASN A 281      -1.664  -0.918  19.237  1.00  0.85           C  
ATOM   4325  CG  ASN A 281      -1.875  -0.741  20.763  1.00  0.85           C  
ATOM   4326  OD1 ASN A 281      -1.571  -1.608  21.583  1.00  0.85           O  
ATOM   4327  ND2 ASN A 281      -2.482   0.388  21.184  1.00  0.85           N  
ATOM   4328  H   ASN A 281      -1.475  -3.847  19.888  1.00  0.00           H  
ATOM   4329  HA  ASN A 281      -0.565  -2.177  17.809  1.00  0.00           H  
ATOM   4330  HB3 ASN A 281      -2.606  -0.932  18.688  1.00  0.00           H  
ATOM   4331  HB2 ASN A 281      -1.143  -0.032  18.875  1.00  0.00           H  
ATOM   4332 HD22 ASN A 281      -2.559   0.610  22.166  1.00  0.00           H  
ATOM   4333 HD21 ASN A 281      -2.739   1.072  20.487  1.00  0.00           H  
ATOM   4334  N   VAL A 282       1.006  -3.499  19.843  1.00  0.89           N  
ATOM   4335  CA  VAL A 282       2.234  -3.969  20.537  1.00  0.89           C  
ATOM   4336  C   VAL A 282       3.482  -3.916  19.652  1.00  0.89           C  
ATOM   4337  O   VAL A 282       4.533  -3.157  19.953  1.00  0.89           O  
ATOM   4338  CB  VAL A 282       2.113  -5.457  21.092  1.00  0.89           C  
ATOM   4339  CG1 VAL A 282       3.445  -6.087  21.517  1.00  0.89           C  
ATOM   4340  CG2 VAL A 282       1.096  -5.352  22.213  1.00  0.89           C  
ATOM   4341  H   VAL A 282       0.541  -4.228  19.321  1.00  0.00           H  
ATOM   4342  HA  VAL A 282       2.446  -3.260  21.338  1.00  0.00           H  
ATOM   4343  HB  VAL A 282       1.521  -5.986  20.345  1.00  0.00           H  
ATOM   4344 HG11 VAL A 282       3.294  -6.617  22.457  1.00  0.00           H  
ATOM   4345 HG12 VAL A 282       3.830  -6.845  20.834  1.00  0.00           H  
ATOM   4346 HG13 VAL A 282       4.294  -5.407  21.582  1.00  0.00           H  
ATOM   4347 HG21 VAL A 282       1.500  -4.700  22.988  1.00  0.00           H  
ATOM   4348 HG22 VAL A 282       0.132  -4.865  22.063  1.00  0.00           H  
ATOM   4349 HG23 VAL A 282       0.829  -6.309  22.660  1.00  0.00           H  
ATOM   4350  N   HIS A 283       3.451  -4.545  18.446  1.00  0.84           N  
ATOM   4351  CA  HIS A 283       4.635  -4.529  17.545  1.00  0.84           C  
ATOM   4352  C   HIS A 283       4.191  -4.905  16.116  1.00  0.84           C  
ATOM   4353  O   HIS A 283       3.478  -5.891  15.968  1.00  0.84           O  
ATOM   4354  CB  HIS A 283       5.659  -5.561  18.096  1.00  0.84           C  
ATOM   4355  CG  HIS A 283       7.093  -5.041  18.048  1.00  0.84           C  
ATOM   4356  ND1 HIS A 283       8.111  -5.596  17.330  1.00  0.84           N  
ATOM   4357  CD2 HIS A 283       7.659  -3.974  18.691  1.00  0.84           C  
ATOM   4358  CE1 HIS A 283       9.205  -4.942  17.452  1.00  0.84           C  
ATOM   4359  NE2 HIS A 283       9.046  -3.948  18.343  1.00  0.84           N  
ATOM   4360  H   HIS A 283       2.650  -5.108  18.199  1.00  0.00           H  
ATOM   4361  HA  HIS A 283       5.149  -3.572  17.634  1.00  0.00           H  
ATOM   4362  HB3 HIS A 283       5.636  -6.556  17.651  1.00  0.00           H  
ATOM   4363  HB2 HIS A 283       5.386  -5.751  19.133  1.00  0.00           H  
ATOM   4364  HD2 HIS A 283       7.259  -3.331  19.462  1.00  0.00           H  
ATOM   4365  HE1 HIS A 283      10.160  -5.151  16.992  1.00  0.00           H  
ATOM   4366  HE2 HIS A 283       9.766  -3.446  18.843  1.00  0.00           H  
ATOM   4367  N   PRO A 284       4.637  -4.157  15.084  1.00  0.86           N  
ATOM   4368  CA  PRO A 284       4.410  -4.670  13.757  1.00  0.86           C  
ATOM   4369  C   PRO A 284       5.222  -5.890  13.403  1.00  0.86           C  
ATOM   4370  O   PRO A 284       4.672  -6.736  12.698  1.00  0.86           O  
ATOM   4371  CB  PRO A 284       4.630  -3.442  12.902  1.00  0.86           C  
ATOM   4372  CG  PRO A 284       5.467  -2.488  13.711  1.00  0.86           C  
ATOM   4373  CD  PRO A 284       5.452  -2.947  15.145  1.00  0.86           C  
ATOM   4374  HA  PRO A 284       3.354  -4.908  13.623  1.00  0.00           H  
ATOM   4375  HB3 PRO A 284       3.643  -3.026  12.699  1.00  0.00           H  
ATOM   4376  HB2 PRO A 284       5.166  -3.632  11.971  1.00  0.00           H  
ATOM   4377  HG3 PRO A 284       5.139  -1.457  13.582  1.00  0.00           H  
ATOM   4378  HG2 PRO A 284       6.465  -2.423  13.275  1.00  0.00           H  
ATOM   4379  HD2 PRO A 284       6.431  -3.285  15.487  1.00  0.00           H  
ATOM   4380  HD3 PRO A 284       5.007  -2.148  15.741  1.00  0.00           H  
ATOM   4381  N   VAL A 285       6.489  -6.085  13.854  1.00  0.85           N  
ATOM   4382  CA  VAL A 285       7.217  -7.303  13.729  1.00  0.85           C  
ATOM   4383  C   VAL A 285       6.482  -8.470  14.450  1.00  0.85           C  
ATOM   4384  O   VAL A 285       6.271  -8.339  15.638  1.00  0.85           O  
ATOM   4385  CB  VAL A 285       8.676  -7.165  14.332  1.00  0.85           C  
ATOM   4386  CG1 VAL A 285       9.519  -8.469  14.238  1.00  0.85           C  
ATOM   4387  CG2 VAL A 285       9.336  -5.903  13.684  1.00  0.85           C  
ATOM   4388  H   VAL A 285       6.861  -5.273  14.328  1.00  0.00           H  
ATOM   4389  HA  VAL A 285       7.317  -7.646  12.699  1.00  0.00           H  
ATOM   4390  HB  VAL A 285       8.612  -7.017  15.410  1.00  0.00           H  
ATOM   4391 HG11 VAL A 285       9.064  -9.424  14.497  1.00  0.00           H  
ATOM   4392 HG12 VAL A 285       9.810  -8.554  13.191  1.00  0.00           H  
ATOM   4393 HG13 VAL A 285      10.497  -8.372  14.709  1.00  0.00           H  
ATOM   4394 HG21 VAL A 285      10.412  -5.826  13.838  1.00  0.00           H  
ATOM   4395 HG22 VAL A 285       9.206  -5.988  12.605  1.00  0.00           H  
ATOM   4396 HG23 VAL A 285       8.929  -4.971  14.080  1.00  0.00           H  
ATOM   4397  N   THR A 286       5.866  -9.347  13.584  1.00  0.86           N  
ATOM   4398  CA  THR A 286       5.032 -10.470  14.065  1.00  0.86           C  
ATOM   4399  C   THR A 286       5.430 -11.805  13.432  1.00  0.86           C  
ATOM   4400  O   THR A 286       5.705 -11.829  12.244  1.00  0.86           O  
ATOM   4401  CB  THR A 286       3.560 -10.133  13.871  1.00  0.86           C  
ATOM   4402  OG1 THR A 286       3.326  -9.213  12.827  1.00  0.86           O  
ATOM   4403  CG2 THR A 286       2.884  -9.568  15.117  1.00  0.86           C  
ATOM   4404  H   THR A 286       5.970  -9.199  12.591  1.00  0.00           H  
ATOM   4405  HA  THR A 286       5.283 -10.504  15.125  1.00  0.00           H  
ATOM   4406  HB  THR A 286       3.085 -11.106  13.746  1.00  0.00           H  
ATOM   4407  HG1 THR A 286       4.135  -8.713  12.697  1.00  0.00           H  
ATOM   4408 HG21 THR A 286       1.900  -9.302  14.731  1.00  0.00           H  
ATOM   4409 HG22 THR A 286       2.882 -10.224  15.987  1.00  0.00           H  
ATOM   4410 HG23 THR A 286       3.361  -8.722  15.613  1.00  0.00           H  
ATOM   4411  N   ILE A 287       5.445 -12.896  14.209  1.00  0.84           N  
ATOM   4412  CA  ILE A 287       5.570 -14.228  13.622  1.00  0.84           C  
ATOM   4413  C   ILE A 287       4.318 -15.012  14.089  1.00  0.84           C  
ATOM   4414  O   ILE A 287       4.178 -15.053  15.273  1.00  0.84           O  
ATOM   4415  CB  ILE A 287       6.872 -14.914  14.131  1.00  0.84           C  
ATOM   4416  CG1 ILE A 287       8.041 -13.931  14.495  1.00  0.84           C  
ATOM   4417  CG2 ILE A 287       7.299 -15.961  13.112  1.00  0.84           C  
ATOM   4418  CD1 ILE A 287       9.363 -14.575  14.852  1.00  0.84           C  
ATOM   4419  H   ILE A 287       5.260 -12.906  15.201  1.00  0.00           H  
ATOM   4420  HA  ILE A 287       5.574 -14.191  12.533  1.00  0.00           H  
ATOM   4421  HB  ILE A 287       6.693 -15.494  15.035  1.00  0.00           H  
ATOM   4422 HG13 ILE A 287       7.582 -13.509  15.390  1.00  0.00           H  
ATOM   4423 HG12 ILE A 287       8.186 -13.226  13.677  1.00  0.00           H  
ATOM   4424 HG21 ILE A 287       6.455 -16.583  12.812  1.00  0.00           H  
ATOM   4425 HG22 ILE A 287       7.917 -15.604  12.289  1.00  0.00           H  
ATOM   4426 HG23 ILE A 287       7.957 -16.646  13.647  1.00  0.00           H  
ATOM   4427 HD11 ILE A 287       9.020 -15.519  15.275  1.00  0.00           H  
ATOM   4428 HD12 ILE A 287       9.949 -14.596  13.934  1.00  0.00           H  
ATOM   4429 HD13 ILE A 287       9.972 -14.068  15.601  1.00  0.00           H  
ATOM   4430  N   GLY A 288       3.629 -15.666  13.181  1.00  0.85           N  
ATOM   4431  CA  GLY A 288       2.556 -16.603  13.481  1.00  0.85           C  
ATOM   4432  C   GLY A 288       1.224 -16.033  13.004  1.00  0.85           C  
ATOM   4433  O   GLY A 288       1.135 -15.138  12.174  1.00  0.85           O  
ATOM   4434  H   GLY A 288       3.768 -15.486  12.197  1.00  0.00           H  
ATOM   4435  HA3 GLY A 288       2.466 -16.728  14.560  1.00  0.00           H  
ATOM   4436  HA2 GLY A 288       2.795 -17.580  13.059  1.00  0.00           H  
ATOM   4437  N   GLU A 289       0.120 -16.539  13.452  1.00  0.79           N  
ATOM   4438  CA  GLU A 289      -1.277 -16.106  13.251  1.00  0.79           C  
ATOM   4439  C   GLU A 289      -1.521 -15.084  14.405  1.00  0.79           C  
ATOM   4440  O   GLU A 289      -1.703 -15.423  15.549  1.00  0.79           O  
ATOM   4441  CB  GLU A 289      -2.092 -17.351  13.501  1.00  0.79           C  
ATOM   4442  CG  GLU A 289      -3.617 -17.182  13.187  1.00  0.79           C  
ATOM   4443  CD  GLU A 289      -4.432 -18.395  13.125  1.00  0.79           C  
ATOM   4444  OE1 GLU A 289      -5.659 -18.292  12.884  1.00  0.79           O  
ATOM   4445  OE2 GLU A 289      -3.880 -19.503  13.332  1.00  0.79           O1-
ATOM   4446  H   GLU A 289       0.255 -17.100  14.281  1.00  0.00           H  
ATOM   4447  HA  GLU A 289      -1.373 -15.726  12.234  1.00  0.00           H  
ATOM   4448  HB3 GLU A 289      -2.017 -17.805  14.489  1.00  0.00           H  
ATOM   4449  HB2 GLU A 289      -1.776 -18.165  12.847  1.00  0.00           H  
ATOM   4450  HG3 GLU A 289      -3.829 -16.596  12.293  1.00  0.00           H  
ATOM   4451  HG2 GLU A 289      -3.934 -16.577  14.038  1.00  0.00           H  
ATOM   4452  N   CYS A 290      -1.335 -13.867  13.975  1.00  0.84           N  
ATOM   4453  CA  CYS A 290      -1.271 -12.621  14.802  1.00  0.84           C  
ATOM   4454  C   CYS A 290      -2.323 -11.640  14.397  1.00  0.84           C  
ATOM   4455  O   CYS A 290      -2.656 -11.411  13.202  1.00  0.84           O  
ATOM   4456  CB  CYS A 290       0.060 -12.025  14.522  1.00  0.84           C  
ATOM   4457  SG  CYS A 290       1.445 -12.920  15.156  1.00  0.84           S  
ATOM   4458  H   CYS A 290      -1.218 -13.740  12.980  1.00  0.00           H  
ATOM   4459  HA  CYS A 290      -1.251 -12.856  15.865  1.00  0.00           H  
ATOM   4460  HB3 CYS A 290       0.102 -11.003  14.899  1.00  0.00           H  
ATOM   4461  HB2 CYS A 290       0.219 -11.880  13.453  1.00  0.00           H  
ATOM   4462  N   PRO A 291      -2.844 -10.902  15.401  1.00  0.86           N  
ATOM   4463  CA  PRO A 291      -3.566  -9.678  15.148  1.00  0.86           C  
ATOM   4464  C   PRO A 291      -2.890  -8.555  14.342  1.00  0.86           C  
ATOM   4465  O   PRO A 291      -1.651  -8.542  14.324  1.00  0.86           O  
ATOM   4466  CB  PRO A 291      -4.009  -9.176  16.554  1.00  0.86           C  
ATOM   4467  CG  PRO A 291      -3.762 -10.409  17.403  1.00  0.86           C  
ATOM   4468  CD  PRO A 291      -2.536 -11.058  16.819  1.00  0.86           C  
ATOM   4469  HA  PRO A 291      -4.419 -10.014  14.558  1.00  0.00           H  
ATOM   4470  HB3 PRO A 291      -5.012  -8.749  16.585  1.00  0.00           H  
ATOM   4471  HB2 PRO A 291      -3.369  -8.492  17.113  1.00  0.00           H  
ATOM   4472  HG3 PRO A 291      -4.607 -11.096  17.406  1.00  0.00           H  
ATOM   4473  HG2 PRO A 291      -3.547 -10.102  18.426  1.00  0.00           H  
ATOM   4474  HD2 PRO A 291      -1.596 -10.527  16.970  1.00  0.00           H  
ATOM   4475  HD3 PRO A 291      -2.426 -12.013  17.332  1.00  0.00           H  
ATOM   4476  N   LYS A 292      -3.653  -7.675  13.681  1.00  0.78           N  
ATOM   4477  CA  LYS A 292      -3.203  -6.559  12.903  1.00  0.78           C  
ATOM   4478  C   LYS A 292      -2.678  -5.410  13.723  1.00  0.78           C  
ATOM   4479  O   LYS A 292      -3.288  -5.026  14.764  1.00  0.78           O  
ATOM   4480  CB  LYS A 292      -4.373  -6.048  11.943  1.00  0.78           C  
ATOM   4481  CG  LYS A 292      -5.106  -7.084  11.193  1.00  0.78           C  
ATOM   4482  CD  LYS A 292      -5.944  -6.500  10.031  1.00  0.78           C  
ATOM   4483  CE  LYS A 292      -5.158  -5.657   9.018  1.00  0.78           C  
ATOM   4484  NZ  LYS A 292      -4.144  -6.326   8.230  1.00  0.78           N1+
ATOM   4485  H   LYS A 292      -4.643  -7.693  13.880  1.00  0.00           H  
ATOM   4486  HA  LYS A 292      -2.479  -7.010  12.224  1.00  0.00           H  
ATOM   4487  HB3 LYS A 292      -3.836  -5.404  11.247  1.00  0.00           H  
ATOM   4488  HB2 LYS A 292      -5.050  -5.452  12.556  1.00  0.00           H  
ATOM   4489  HG3 LYS A 292      -5.792  -7.482  11.940  1.00  0.00           H  
ATOM   4490  HG2 LYS A 292      -4.382  -7.815  10.830  1.00  0.00           H  
ATOM   4491  HD3 LYS A 292      -6.601  -5.741  10.457  1.00  0.00           H  
ATOM   4492  HD2 LYS A 292      -6.607  -7.245   9.590  1.00  0.00           H  
ATOM   4493  HE3 LYS A 292      -4.643  -4.781   9.413  1.00  0.00           H  
ATOM   4494  HE2 LYS A 292      -5.949  -5.281   8.369  1.00  0.00           H  
ATOM   4495  HZ1 LYS A 292      -3.607  -6.891   8.872  1.00  0.00           H  
ATOM   4496  HZ2 LYS A 292      -4.403  -6.894   7.436  1.00  0.00           H  
ATOM   4497  HZ3 LYS A 292      -3.540  -5.614   7.849  1.00  0.00           H  
ATOM   4498  N   TYR A 293      -1.599  -4.824  13.203  1.00  0.81           N  
ATOM   4499  CA  TYR A 293      -0.875  -3.701  13.949  1.00  0.81           C  
ATOM   4500  C   TYR A 293      -1.650  -2.409  13.590  1.00  0.81           C  
ATOM   4501  O   TYR A 293      -1.808  -2.045  12.423  1.00  0.81           O  
ATOM   4502  CB  TYR A 293       0.620  -3.760  13.693  1.00  0.81           C  
ATOM   4503  CG  TYR A 293       1.273  -2.653  14.474  1.00  0.81           C  
ATOM   4504  CD1 TYR A 293       1.677  -2.793  15.859  1.00  0.81           C  
ATOM   4505  CD2 TYR A 293       1.396  -1.357  13.897  1.00  0.81           C  
ATOM   4506  CE1 TYR A 293       2.265  -1.719  16.566  1.00  0.81           C  
ATOM   4507  CE2 TYR A 293       2.045  -0.327  14.537  1.00  0.81           C  
ATOM   4508  CZ  TYR A 293       2.451  -0.513  15.874  1.00  0.81           C  
ATOM   4509  OH  TYR A 293       3.103   0.496  16.478  1.00  0.81           O  
ATOM   4510  H   TYR A 293      -1.196  -5.183  12.349  1.00  0.00           H  
ATOM   4511  HA  TYR A 293      -1.040  -3.832  15.018  1.00  0.00           H  
ATOM   4512  HB3 TYR A 293       0.754  -3.738  12.612  1.00  0.00           H  
ATOM   4513  HB2 TYR A 293       0.958  -4.729  14.063  1.00  0.00           H  
ATOM   4514  HD1 TYR A 293       1.429  -3.695  16.398  1.00  0.00           H  
ATOM   4515  HD2 TYR A 293       1.104  -1.212  12.868  1.00  0.00           H  
ATOM   4516  HE1 TYR A 293       2.479  -1.891  17.611  1.00  0.00           H  
ATOM   4517  HE2 TYR A 293       2.122   0.624  14.032  1.00  0.00           H  
ATOM   4518  HH  TYR A 293       3.634   0.121  17.185  1.00  0.00           H  
ATOM   4519  N   VAL A 294      -1.927  -1.600  14.630  1.00  0.85           N  
ATOM   4520  CA  VAL A 294      -2.580  -0.295  14.508  1.00  0.85           C  
ATOM   4521  C   VAL A 294      -1.941   0.761  15.424  1.00  0.85           C  
ATOM   4522  O   VAL A 294      -1.319   0.326  16.410  1.00  0.85           O  
ATOM   4523  CB  VAL A 294      -4.145  -0.404  14.680  1.00  0.85           C  
ATOM   4524  CG1 VAL A 294      -4.835  -1.386  13.638  1.00  0.85           C  
ATOM   4525  CG2 VAL A 294      -4.532  -0.713  16.135  1.00  0.85           C  
ATOM   4526  H   VAL A 294      -1.800  -1.885  15.590  1.00  0.00           H  
ATOM   4527  HA  VAL A 294      -2.522  -0.068  13.444  1.00  0.00           H  
ATOM   4528  HB  VAL A 294      -4.419   0.588  14.321  1.00  0.00           H  
ATOM   4529 HG11 VAL A 294      -4.625  -1.120  12.603  1.00  0.00           H  
ATOM   4530 HG12 VAL A 294      -4.597  -2.444  13.752  1.00  0.00           H  
ATOM   4531 HG13 VAL A 294      -5.917  -1.283  13.731  1.00  0.00           H  
ATOM   4532 HG21 VAL A 294      -4.083   0.018  16.809  1.00  0.00           H  
ATOM   4533 HG22 VAL A 294      -5.621  -0.759  16.175  1.00  0.00           H  
ATOM   4534 HG23 VAL A 294      -4.242  -1.737  16.371  1.00  0.00           H  
ATOM   4535  N   ARG A 295      -2.163   2.042  15.081  1.00  0.77           N  
ATOM   4536  CA  ARG A 295      -1.663   3.163  15.916  1.00  0.77           C  
ATOM   4537  C   ARG A 295      -2.761   3.650  16.919  1.00  0.77           C  
ATOM   4538  O   ARG A 295      -2.392   4.395  17.801  1.00  0.77           O  
ATOM   4539  CB  ARG A 295      -1.303   4.342  15.014  1.00  0.77           C  
ATOM   4540  CG  ARG A 295      -0.027   4.052  14.267  1.00  0.77           C  
ATOM   4541  CD  ARG A 295       0.500   5.195  13.395  1.00  0.77           C  
ATOM   4542  NE  ARG A 295       0.726   6.465  14.074  1.00  0.77           N  
ATOM   4543  CZ  ARG A 295       1.375   7.534  13.659  1.00  0.77           C  
ATOM   4544  NH1 ARG A 295       1.932   7.535  12.428  1.00  0.77           N  
ATOM   4545  NH2 ARG A 295       1.428   8.680  14.362  1.00  0.77           N1+
ATOM   4546  H   ARG A 295      -2.587   2.199  14.178  1.00  0.00           H  
ATOM   4547  HA  ARG A 295      -0.819   2.741  16.463  1.00  0.00           H  
ATOM   4548  HB3 ARG A 295      -1.247   5.282  15.565  1.00  0.00           H  
ATOM   4549  HB2 ARG A 295      -2.046   4.489  14.230  1.00  0.00           H  
ATOM   4550  HG3 ARG A 295      -0.319   3.314  13.519  1.00  0.00           H  
ATOM   4551  HG2 ARG A 295       0.674   3.483  14.878  1.00  0.00           H  
ATOM   4552  HD3 ARG A 295       0.185   5.297  12.357  1.00  0.00           H  
ATOM   4553  HD2 ARG A 295       1.528   4.893  13.192  1.00  0.00           H  
ATOM   4554  HE  ARG A 295       0.359   6.654  14.996  1.00  0.00           H  
ATOM   4555 HH12 ARG A 295       2.511   8.278  12.066  1.00  0.00           H  
ATOM   4556 HH11 ARG A 295       1.759   6.733  11.838  1.00  0.00           H  
ATOM   4557 HH22 ARG A 295       2.233   9.277  14.244  1.00  0.00           H  
ATOM   4558 HH21 ARG A 295       0.793   8.783  15.141  1.00  0.00           H  
ATOM   4559  N   SER A 296      -3.999   3.213  16.827  1.00  0.84           N  
ATOM   4560  CA  SER A 296      -5.088   3.223  17.866  1.00  0.84           C  
ATOM   4561  C   SER A 296      -4.573   2.873  19.224  1.00  0.84           C  
ATOM   4562  O   SER A 296      -3.867   1.901  19.369  1.00  0.84           O  
ATOM   4563  CB  SER A 296      -6.187   2.189  17.416  1.00  0.84           C  
ATOM   4564  OG  SER A 296      -6.489   2.318  16.022  1.00  0.84           O  
ATOM   4565  H   SER A 296      -4.199   2.633  16.025  1.00  0.00           H  
ATOM   4566  HA  SER A 296      -5.553   4.206  17.956  1.00  0.00           H  
ATOM   4567  HB3 SER A 296      -7.097   2.288  18.009  1.00  0.00           H  
ATOM   4568  HB2 SER A 296      -5.760   1.206  17.617  1.00  0.00           H  
ATOM   4569  HG  SER A 296      -7.029   3.112  15.993  1.00  0.00           H  
ATOM   4570  N   ALA A 297      -4.898   3.645  20.245  1.00  0.84           N  
ATOM   4571  CA  ALA A 297      -4.779   3.297  21.698  1.00  0.84           C  
ATOM   4572  C   ALA A 297      -5.718   2.134  22.072  1.00  0.84           C  
ATOM   4573  O   ALA A 297      -5.369   1.179  22.752  1.00  0.84           O  
ATOM   4574  CB  ALA A 297      -5.078   4.552  22.547  1.00  0.84           C  
ATOM   4575  H   ALA A 297      -5.743   4.176  20.081  1.00  0.00           H  
ATOM   4576  HA  ALA A 297      -3.787   2.899  21.911  1.00  0.00           H  
ATOM   4577  HB1 ALA A 297      -6.130   4.838  22.537  1.00  0.00           H  
ATOM   4578  HB2 ALA A 297      -4.769   4.559  23.593  1.00  0.00           H  
ATOM   4579  HB3 ALA A 297      -4.338   5.261  22.176  1.00  0.00           H  
ATOM   4580  N   LYS A 298      -6.936   2.263  21.629  1.00  0.80           N  
ATOM   4581  CA  LYS A 298      -7.993   1.304  21.946  1.00  0.80           C  
ATOM   4582  C   LYS A 298      -9.016   1.375  20.873  1.00  0.80           C  
ATOM   4583  O   LYS A 298      -8.950   2.275  20.069  1.00  0.80           O  
ATOM   4584  CB  LYS A 298      -8.442   1.728  23.364  1.00  0.80           C  
ATOM   4585  CG  LYS A 298      -8.919   3.185  23.405  1.00  0.80           C  
ATOM   4586  CD  LYS A 298      -9.528   3.498  24.811  1.00  0.80           C  
ATOM   4587  CE  LYS A 298     -10.099   4.938  24.728  1.00  0.80           C  
ATOM   4588  NZ  LYS A 298     -10.780   5.452  25.939  1.00  0.80           N1+
ATOM   4589  H   LYS A 298      -7.199   2.980  20.968  1.00  0.00           H  
ATOM   4590  HA  LYS A 298      -7.584   0.296  22.032  1.00  0.00           H  
ATOM   4591  HB3 LYS A 298      -7.679   1.734  24.142  1.00  0.00           H  
ATOM   4592  HB2 LYS A 298      -9.263   1.053  23.600  1.00  0.00           H  
ATOM   4593  HG3 LYS A 298      -9.606   3.500  22.620  1.00  0.00           H  
ATOM   4594  HG2 LYS A 298      -8.111   3.917  23.403  1.00  0.00           H  
ATOM   4595  HD3 LYS A 298      -8.789   3.618  25.603  1.00  0.00           H  
ATOM   4596  HD2 LYS A 298     -10.263   2.821  25.247  1.00  0.00           H  
ATOM   4597  HE3 LYS A 298     -10.706   5.138  23.845  1.00  0.00           H  
ATOM   4598  HE2 LYS A 298      -9.320   5.685  24.576  1.00  0.00           H  
ATOM   4599  HZ1 LYS A 298     -11.701   5.055  26.058  1.00  0.00           H  
ATOM   4600  HZ2 LYS A 298     -10.230   5.486  26.786  1.00  0.00           H  
ATOM   4601  HZ3 LYS A 298     -11.138   6.373  25.731  1.00  0.00           H  
ATOM   4602  N   LEU A 299      -9.935   0.438  20.879  1.00  0.85           N  
ATOM   4603  CA  LEU A 299     -10.947   0.353  19.854  1.00  0.85           C  
ATOM   4604  C   LEU A 299     -12.188  -0.262  20.619  1.00  0.85           C  
ATOM   4605  O   LEU A 299     -12.491  -1.411  20.351  1.00  0.85           O  
ATOM   4606  CB  LEU A 299     -10.353  -0.615  18.747  1.00  0.85           C  
ATOM   4607  CG  LEU A 299      -9.550   0.089  17.611  1.00  0.85           C  
ATOM   4608  CD1 LEU A 299      -8.841  -1.018  16.754  1.00  0.85           C  
ATOM   4609  CD2 LEU A 299     -10.405   1.096  16.830  1.00  0.85           C  
ATOM   4610  H   LEU A 299      -9.849  -0.346  21.510  1.00  0.00           H  
ATOM   4611  HA  LEU A 299     -11.211   1.362  19.536  1.00  0.00           H  
ATOM   4612  HB3 LEU A 299     -11.176  -1.139  18.262  1.00  0.00           H  
ATOM   4613  HB2 LEU A 299      -9.772  -1.340  19.317  1.00  0.00           H  
ATOM   4614  HG  LEU A 299      -8.762   0.706  18.044  1.00  0.00           H  
ATOM   4615 HD11 LEU A 299      -8.176  -1.645  17.350  1.00  0.00           H  
ATOM   4616 HD12 LEU A 299      -9.580  -1.527  16.135  1.00  0.00           H  
ATOM   4617 HD13 LEU A 299      -8.096  -0.651  16.050  1.00  0.00           H  
ATOM   4618 HD21 LEU A 299     -10.379   0.982  15.746  1.00  0.00           H  
ATOM   4619 HD22 LEU A 299     -11.389   0.971  17.280  1.00  0.00           H  
ATOM   4620 HD23 LEU A 299     -10.068   2.072  17.178  1.00  0.00           H  
ATOM   4621  N   ARG A 300     -12.779   0.493  21.492  1.00  0.79           N  
ATOM   4622  CA  ARG A 300     -13.883   0.041  22.274  1.00  0.79           C  
ATOM   4623  C   ARG A 300     -15.205   0.236  21.586  1.00  0.79           C  
ATOM   4624  O   ARG A 300     -15.617   1.368  21.212  1.00  0.79           O  
ATOM   4625  CB  ARG A 300     -13.851   0.844  23.610  1.00  0.79           C  
ATOM   4626  CG  ARG A 300     -14.871   0.255  24.676  1.00  0.79           C  
ATOM   4627  CD  ARG A 300     -14.596   0.872  26.049  1.00  0.79           C  
ATOM   4628  NE  ARG A 300     -13.398   0.421  26.793  1.00  0.79           N  
ATOM   4629  CZ  ARG A 300     -13.302  -0.524  27.719  1.00  0.79           C  
ATOM   4630  NH1 ARG A 300     -14.365  -1.249  28.133  1.00  0.79           N  
ATOM   4631  NH2 ARG A 300     -12.162  -0.714  28.349  1.00  0.79           N1+
ATOM   4632  H   ARG A 300     -12.422   1.434  21.412  1.00  0.00           H  
ATOM   4633  HA  ARG A 300     -13.800  -1.015  22.531  1.00  0.00           H  
ATOM   4634  HB3 ARG A 300     -14.021   1.903  23.411  1.00  0.00           H  
ATOM   4635  HB2 ARG A 300     -12.874   0.666  24.060  1.00  0.00           H  
ATOM   4636  HG3 ARG A 300     -14.838  -0.832  24.591  1.00  0.00           H  
ATOM   4637  HG2 ARG A 300     -15.895   0.519  24.410  1.00  0.00           H  
ATOM   4638  HD3 ARG A 300     -15.440   0.836  26.737  1.00  0.00           H  
ATOM   4639  HD2 ARG A 300     -14.507   1.945  25.878  1.00  0.00           H  
ATOM   4640  HE  ARG A 300     -12.633   1.078  26.733  1.00  0.00           H  
ATOM   4641 HH12 ARG A 300     -14.296  -2.041  28.754  1.00  0.00           H  
ATOM   4642 HH11 ARG A 300     -15.279  -1.126  27.719  1.00  0.00           H  
ATOM   4643 HH22 ARG A 300     -12.162  -1.530  28.944  1.00  0.00           H  
ATOM   4644 HH21 ARG A 300     -11.514   0.030  28.569  1.00  0.00           H  
ATOM   4645  N   MET A 301     -15.771  -0.872  21.224  1.00  0.84           N  
ATOM   4646  CA  MET A 301     -17.039  -0.992  20.615  1.00  0.84           C  
ATOM   4647  C   MET A 301     -18.074  -1.361  21.639  1.00  0.84           C  
ATOM   4648  O   MET A 301     -17.760  -2.153  22.555  1.00  0.84           O  
ATOM   4649  CB  MET A 301     -17.056  -1.997  19.456  1.00  0.84           C  
ATOM   4650  CG  MET A 301     -18.212  -1.763  18.391  1.00  0.84           C  
ATOM   4651  SD  MET A 301     -17.759  -2.507  16.797  1.00  0.84           S  
ATOM   4652  CE  MET A 301     -17.728  -4.228  17.162  1.00  0.84           C  
ATOM   4653  H   MET A 301     -15.505  -1.715  21.712  1.00  0.00           H  
ATOM   4654  HA  MET A 301     -17.251  -0.024  20.160  1.00  0.00           H  
ATOM   4655  HB3 MET A 301     -17.049  -3.007  19.865  1.00  0.00           H  
ATOM   4656  HB2 MET A 301     -16.065  -1.843  19.029  1.00  0.00           H  
ATOM   4657  HG3 MET A 301     -18.373  -0.699  18.216  1.00  0.00           H  
ATOM   4658  HG2 MET A 301     -19.112  -2.207  18.817  1.00  0.00           H  
ATOM   4659  HE1 MET A 301     -17.449  -4.803  16.278  1.00  0.00           H  
ATOM   4660  HE2 MET A 301     -16.979  -4.398  17.935  1.00  0.00           H  
ATOM   4661  HE3 MET A 301     -18.695  -4.594  17.507  1.00  0.00           H  
ATOM   4662  N   VAL A 302     -19.270  -0.756  21.600  1.00  0.83           N  
ATOM   4663  CA  VAL A 302     -20.325  -1.072  22.518  1.00  0.83           C  
ATOM   4664  C   VAL A 302     -20.985  -2.428  22.310  1.00  0.83           C  
ATOM   4665  O   VAL A 302     -21.017  -2.921  21.147  1.00  0.83           O  
ATOM   4666  CB  VAL A 302     -21.371   0.170  22.364  1.00  0.83           C  
ATOM   4667  CG1 VAL A 302     -22.111   0.149  20.955  1.00  0.83           C  
ATOM   4668  CG2 VAL A 302     -22.520   0.307  23.330  1.00  0.83           C  
ATOM   4669  H   VAL A 302     -19.487   0.028  21.002  1.00  0.00           H  
ATOM   4670  HA  VAL A 302     -19.996  -0.939  23.548  1.00  0.00           H  
ATOM   4671  HB  VAL A 302     -20.731   1.053  22.361  1.00  0.00           H  
ATOM   4672 HG11 VAL A 302     -22.758   1.021  20.850  1.00  0.00           H  
ATOM   4673 HG12 VAL A 302     -21.338   0.156  20.186  1.00  0.00           H  
ATOM   4674 HG13 VAL A 302     -22.677  -0.764  20.772  1.00  0.00           H  
ATOM   4675 HG21 VAL A 302     -22.166   0.608  24.317  1.00  0.00           H  
ATOM   4676 HG22 VAL A 302     -23.289   1.004  22.996  1.00  0.00           H  
ATOM   4677 HG23 VAL A 302     -22.983  -0.635  23.622  1.00  0.00           H  
ATOM   4678  N   THR A 303     -21.692  -2.912  23.391  1.00  0.80           N  
ATOM   4679  CA  THR A 303     -22.634  -3.996  23.328  1.00  0.80           C  
ATOM   4680  C   THR A 303     -23.958  -3.790  24.021  1.00  0.80           C  
ATOM   4681  O   THR A 303     -24.978  -4.343  23.562  1.00  0.80           O  
ATOM   4682  CB  THR A 303     -22.054  -5.354  23.928  1.00  0.80           C  
ATOM   4683  OG1 THR A 303     -21.898  -5.412  25.360  1.00  0.80           O  
ATOM   4684  CG2 THR A 303     -20.744  -5.795  23.343  1.00  0.80           C  
ATOM   4685  H   THR A 303     -21.580  -2.437  24.276  1.00  0.00           H  
ATOM   4686  HA  THR A 303     -22.877  -4.101  22.270  1.00  0.00           H  
ATOM   4687  HB  THR A 303     -22.704  -6.189  23.664  1.00  0.00           H  
ATOM   4688  HG1 THR A 303     -21.770  -6.301  25.698  1.00  0.00           H  
ATOM   4689 HG21 THR A 303     -20.118  -4.913  23.205  1.00  0.00           H  
ATOM   4690 HG22 THR A 303     -20.232  -6.591  23.884  1.00  0.00           H  
ATOM   4691 HG23 THR A 303     -21.010  -6.191  22.362  1.00  0.00           H  
ATOM   4692  N   GLY A 304     -23.932  -2.815  24.924  1.00  0.76           N  
ATOM   4693  CA  GLY A 304     -24.967  -2.373  25.888  1.00  0.76           C  
ATOM   4694  C   GLY A 304     -25.612  -1.015  25.527  1.00  0.76           C  
ATOM   4695  O   GLY A 304     -25.233  -0.320  24.558  1.00  0.76           O  
ATOM   4696  H   GLY A 304     -23.063  -2.309  25.021  1.00  0.00           H  
ATOM   4697  HA3 GLY A 304     -24.504  -2.274  26.869  1.00  0.00           H  
ATOM   4698  HA2 GLY A 304     -25.778  -3.100  25.935  1.00  0.00           H  
ATOM   4699  N   LEU A 305     -26.638  -0.599  26.297  1.00  0.68           N  
ATOM   4700  CA  LEU A 305     -27.368   0.682  26.211  1.00  0.68           C  
ATOM   4701  C   LEU A 305     -26.650   1.837  26.968  1.00  0.68           C  
ATOM   4702  O   LEU A 305     -25.615   1.640  27.615  1.00  0.68           O  
ATOM   4703  CB  LEU A 305     -28.719   0.378  26.832  1.00  0.68           C  
ATOM   4704  CG  LEU A 305     -29.528  -0.601  25.904  1.00  0.68           C  
ATOM   4705  CD1 LEU A 305     -29.228  -2.120  26.165  1.00  0.68           C  
ATOM   4706  CD2 LEU A 305     -31.059  -0.305  26.056  1.00  0.68           C  
ATOM   4707  H   LEU A 305     -26.865  -1.158  27.106  1.00  0.00           H  
ATOM   4708  HA  LEU A 305     -27.450   0.917  25.150  1.00  0.00           H  
ATOM   4709  HB3 LEU A 305     -29.161   1.374  26.774  1.00  0.00           H  
ATOM   4710  HB2 LEU A 305     -28.690  -0.091  27.815  1.00  0.00           H  
ATOM   4711  HG  LEU A 305     -29.251  -0.356  24.878  1.00  0.00           H  
ATOM   4712 HD11 LEU A 305     -28.615  -2.438  25.321  1.00  0.00           H  
ATOM   4713 HD12 LEU A 305     -28.635  -2.560  26.966  1.00  0.00           H  
ATOM   4714 HD13 LEU A 305     -30.137  -2.720  26.129  1.00  0.00           H  
ATOM   4715 HD21 LEU A 305     -31.348   0.013  25.055  1.00  0.00           H  
ATOM   4716 HD22 LEU A 305     -31.691  -1.175  26.232  1.00  0.00           H  
ATOM   4717 HD23 LEU A 305     -31.334   0.492  26.748  1.00  0.00           H  
ATOM   4718  N   ARG A 306     -27.199   3.048  26.730  1.00  0.70           N  
ATOM   4719  CA  ARG A 306     -26.787   4.258  27.442  1.00  0.70           C  
ATOM   4720  C   ARG A 306     -26.987   4.069  28.959  1.00  0.70           C  
ATOM   4721  O   ARG A 306     -28.106   3.789  29.381  1.00  0.70           O  
ATOM   4722  CB  ARG A 306     -27.608   5.558  26.970  1.00  0.70           C  
ATOM   4723  CG  ARG A 306     -27.411   5.908  25.528  1.00  0.70           C  
ATOM   4724  CD  ARG A 306     -28.238   7.155  25.103  1.00  0.70           C  
ATOM   4725  NE  ARG A 306     -28.091   7.423  23.639  1.00  0.70           N  
ATOM   4726  CZ  ARG A 306     -27.169   8.194  23.081  1.00  0.70           C  
ATOM   4727  NH1 ARG A 306     -26.219   8.911  23.684  1.00  0.70           N  
ATOM   4728  NH2 ARG A 306     -27.240   8.389  21.793  1.00  0.70           N1+
ATOM   4729  H   ARG A 306     -28.086   3.012  26.248  1.00  0.00           H  
ATOM   4730  HA  ARG A 306     -25.718   4.279  27.225  1.00  0.00           H  
ATOM   4731  HB3 ARG A 306     -27.343   6.447  27.542  1.00  0.00           H  
ATOM   4732  HB2 ARG A 306     -28.625   5.297  27.262  1.00  0.00           H  
ATOM   4733  HG3 ARG A 306     -27.837   5.111  24.917  1.00  0.00           H  
ATOM   4734  HG2 ARG A 306     -26.372   6.077  25.244  1.00  0.00           H  
ATOM   4735  HD3 ARG A 306     -28.055   8.036  25.719  1.00  0.00           H  
ATOM   4736  HD2 ARG A 306     -29.299   6.928  25.205  1.00  0.00           H  
ATOM   4737  HE  ARG A 306     -28.766   6.920  23.081  1.00  0.00           H  
ATOM   4738 HH12 ARG A 306     -25.863   9.779  23.312  1.00  0.00           H  
ATOM   4739 HH11 ARG A 306     -26.271   8.867  24.692  1.00  0.00           H  
ATOM   4740 HH22 ARG A 306     -26.635   9.107  21.420  1.00  0.00           H  
ATOM   4741 HH21 ARG A 306     -27.969   7.965  21.237  1.00  0.00           H  
ATOM   4742  N   ASN A 307     -25.943   4.196  29.776  1.00  0.81           N  
ATOM   4743  CA  ASN A 307     -26.103   3.935  31.250  1.00  0.81           C  
ATOM   4744  C   ASN A 307     -26.526   5.202  31.887  1.00  0.81           C  
ATOM   4745  O   ASN A 307     -25.632   5.948  32.202  1.00  0.81           O  
ATOM   4746  CB  ASN A 307     -24.805   3.360  31.722  1.00  0.81           C  
ATOM   4747  CG  ASN A 307     -24.930   2.904  33.195  1.00  0.81           C  
ATOM   4748  OD1 ASN A 307     -26.025   2.801  33.752  1.00  0.81           O  
ATOM   4749  ND2 ASN A 307     -23.809   2.435  33.745  1.00  0.81           N  
ATOM   4750  H   ASN A 307     -24.993   4.270  29.440  1.00  0.00           H  
ATOM   4751  HA  ASN A 307     -26.859   3.151  31.302  1.00  0.00           H  
ATOM   4752  HB3 ASN A 307     -23.871   3.908  31.597  1.00  0.00           H  
ATOM   4753  HB2 ASN A 307     -24.763   2.430  31.155  1.00  0.00           H  
ATOM   4754 HD22 ASN A 307     -23.796   1.974  34.644  1.00  0.00           H  
ATOM   4755 HD21 ASN A 307     -22.979   2.785  33.290  1.00  0.00           H  
ATOM   4756  N   ILE A 308     -27.848   5.374  32.018  1.00  0.65           N  
ATOM   4757  CA  ILE A 308     -28.403   6.419  32.874  1.00  0.65           C  
ATOM   4758  C   ILE A 308     -29.158   5.753  33.991  1.00  0.65           C  
ATOM   4759  O   ILE A 308     -30.085   5.114  33.633  1.00  0.65           O  
ATOM   4760  CB  ILE A 308     -29.478   7.360  32.105  1.00  0.65           C  
ATOM   4761  CG1 ILE A 308     -28.852   8.037  30.864  1.00  0.65           C  
ATOM   4762  CG2 ILE A 308     -30.088   8.386  33.126  1.00  0.65           C  
ATOM   4763  CD1 ILE A 308     -29.141   7.216  29.500  1.00  0.65           C  
ATOM   4764  H   ILE A 308     -28.505   4.628  31.837  1.00  0.00           H  
ATOM   4765  HA  ILE A 308     -27.600   6.989  33.342  1.00  0.00           H  
ATOM   4766  HB  ILE A 308     -30.241   6.676  31.732  1.00  0.00           H  
ATOM   4767 HG13 ILE A 308     -27.790   8.207  31.040  1.00  0.00           H  
ATOM   4768 HG12 ILE A 308     -29.257   9.026  30.645  1.00  0.00           H  
ATOM   4769 HG21 ILE A 308     -30.860   8.821  32.492  1.00  0.00           H  
ATOM   4770 HG22 ILE A 308     -30.510   7.931  34.021  1.00  0.00           H  
ATOM   4771 HG23 ILE A 308     -29.369   9.164  33.380  1.00  0.00           H  
ATOM   4772 HD11 ILE A 308     -30.155   6.816  29.497  1.00  0.00           H  
ATOM   4773 HD12 ILE A 308     -29.203   7.924  28.674  1.00  0.00           H  
ATOM   4774 HD13 ILE A 308     -28.578   6.320  29.234  1.00  0.00           H  
ATOM   4775  N   PRO A 309     -28.793   5.899  35.279  1.00  0.71           N  
ATOM   4776  CA  PRO A 309     -29.463   5.024  36.278  1.00  0.71           C  
ATOM   4777  C   PRO A 309     -30.903   5.560  36.630  1.00  0.71           C  
ATOM   4778  O   PRO A 309     -31.127   6.703  36.331  1.00  0.71           O  
ATOM   4779  CB  PRO A 309     -28.572   5.092  37.485  1.00  0.71           C  
ATOM   4780  CG  PRO A 309     -27.813   6.363  37.319  1.00  0.71           C  
ATOM   4781  CD  PRO A 309     -27.714   6.666  35.854  1.00  0.71           C  
ATOM   4782  HA  PRO A 309     -29.558   3.983  35.967  1.00  0.00           H  
ATOM   4783  HB3 PRO A 309     -27.836   4.287  37.518  1.00  0.00           H  
ATOM   4784  HB2 PRO A 309     -29.030   4.911  38.457  1.00  0.00           H  
ATOM   4785  HG3 PRO A 309     -26.868   6.411  37.859  1.00  0.00           H  
ATOM   4786  HG2 PRO A 309     -28.411   7.136  37.804  1.00  0.00           H  
ATOM   4787  HD2 PRO A 309     -27.930   7.735  35.858  1.00  0.00           H  
ATOM   4788  HD3 PRO A 309     -26.690   6.327  35.693  1.00  0.00           H  
ATOM   4789  N   SER A 310     -31.721   4.771  37.363  1.00  0.60           N  
ATOM   4790  CA  SER A 310     -33.074   5.061  37.904  1.00  0.60           C  
ATOM   4791  C   SER A 310     -33.701   3.858  38.669  1.00  0.60           C  
ATOM   4792  O   SER A 310     -34.810   4.070  39.248  1.00  0.60           O  
ATOM   4793  CB  SER A 310     -34.053   5.586  36.784  1.00  0.60           C  
ATOM   4794  OG  SER A 310     -34.485   4.614  35.794  1.00  0.60           O  
ATOM   4795  OXT SER A 310     -33.134   2.730  38.738  1.00  0.60           O1-
ATOM   4796  H   SER A 310     -31.549   3.785  37.496  1.00  0.00           H  
ATOM   4797  HA  SER A 310     -33.002   5.837  38.666  1.00  0.00           H  
ATOM   4798  HB3 SER A 310     -33.475   6.391  36.332  1.00  0.00           H  
ATOM   4799  HB2 SER A 310     -34.979   6.015  37.168  1.00  0.00           H  
ATOM   4800  HG  SER A 310     -33.695   4.148  35.506  1.00  0.00           H  
ATOM   4801  N   LYS A 311     -18.951  11.997  21.894  1.00  0.80           N  
ATOM   4802  CA  LYS A 311     -17.813  11.496  22.648  1.00  0.80           C  
ATOM   4803  C   LYS A 311     -18.202  11.178  24.031  1.00  0.80           C  
ATOM   4804  O   LYS A 311     -19.216  11.601  24.488  1.00  0.80           O  
ATOM   4805  CB  LYS A 311     -16.750  12.582  22.716  1.00  0.80           C  
ATOM   4806  CG  LYS A 311     -16.296  12.967  21.285  1.00  0.80           C  
ATOM   4807  CD  LYS A 311     -15.152  13.888  21.365  1.00  0.80           C  
ATOM   4808  CE  LYS A 311     -14.569  14.150  19.969  1.00  0.80           C  
ATOM   4809  NZ  LYS A 311     -13.388  15.053  20.017  1.00  0.80           N1+
ATOM   4810  H   LYS A 311     -19.212  12.955  22.083  1.00  0.00           H  
ATOM   4811  HA  LYS A 311     -17.407  10.647  22.096  1.00  0.00           H  
ATOM   4812  HB3 LYS A 311     -15.881  12.342  23.329  1.00  0.00           H  
ATOM   4813  HB2 LYS A 311     -17.078  13.448  23.293  1.00  0.00           H  
ATOM   4814  HG3 LYS A 311     -17.046  13.506  20.706  1.00  0.00           H  
ATOM   4815  HG2 LYS A 311     -16.013  12.081  20.715  1.00  0.00           H  
ATOM   4816  HD3 LYS A 311     -14.403  13.470  22.039  1.00  0.00           H  
ATOM   4817  HD2 LYS A 311     -15.511  14.778  21.882  1.00  0.00           H  
ATOM   4818  HE3 LYS A 311     -15.262  14.714  19.344  1.00  0.00           H  
ATOM   4819  HE2 LYS A 311     -14.248  13.197  19.548  1.00  0.00           H  
ATOM   4820  HZ1 LYS A 311     -13.600  15.900  20.525  1.00  0.00           H  
ATOM   4821  HZ2 LYS A 311     -12.629  14.523  20.423  1.00  0.00           H  
ATOM   4822  HZ3 LYS A 311     -13.015  15.349  19.126  1.00  0.00           H  
ATOM   4823  N   ASN A 312     -17.378  10.421  24.742  1.00  0.83           N  
ATOM   4824  CA  ASN A 312     -17.398  10.057  26.226  1.00  0.83           C  
ATOM   4825  C   ASN A 312     -18.739   9.361  26.720  1.00  0.83           C  
ATOM   4826  O   ASN A 312     -19.145   9.520  27.872  1.00  0.83           O  
ATOM   4827  CB  ASN A 312     -17.058  11.311  27.166  1.00  0.83           C  
ATOM   4828  CG  ASN A 312     -15.709  12.046  27.105  1.00  0.83           C  
ATOM   4829  OD1 ASN A 312     -14.844  11.846  26.259  1.00  0.83           O  
ATOM   4830  ND2 ASN A 312     -15.547  13.104  27.903  1.00  0.83           N  
ATOM   4831  H   ASN A 312     -16.642   9.931  24.251  1.00  0.00           H  
ATOM   4832  HA  ASN A 312     -16.609   9.308  26.307  1.00  0.00           H  
ATOM   4833  HB3 ASN A 312     -17.130  10.973  28.200  1.00  0.00           H  
ATOM   4834  HB2 ASN A 312     -17.912  11.981  27.062  1.00  0.00           H  
ATOM   4835 HD22 ASN A 312     -14.729  13.695  27.887  1.00  0.00           H  
ATOM   4836 HD21 ASN A 312     -16.262  13.367  28.567  1.00  0.00           H  
ATOM   4837  N   VAL A 313     -19.386   8.487  25.845  1.00  0.84           N  
ATOM   4838  CA  VAL A 313     -20.805   8.017  26.119  1.00  0.84           C  
ATOM   4839  C   VAL A 313     -20.788   6.871  27.032  1.00  0.84           C  
ATOM   4840  O   VAL A 313     -20.249   5.808  26.731  1.00  0.84           O  
ATOM   4841  CB  VAL A 313     -21.656   7.751  24.870  1.00  0.84           C  
ATOM   4842  CG1 VAL A 313     -23.080   7.173  25.191  1.00  0.84           C  
ATOM   4843  CG2 VAL A 313     -21.808   8.966  23.935  1.00  0.84           C  
ATOM   4844  H   VAL A 313     -19.020   8.243  24.935  1.00  0.00           H  
ATOM   4845  HA  VAL A 313     -21.280   8.899  26.551  1.00  0.00           H  
ATOM   4846  HB  VAL A 313     -21.087   7.003  24.317  1.00  0.00           H  
ATOM   4847 HG11 VAL A 313     -23.581   6.907  24.260  1.00  0.00           H  
ATOM   4848 HG12 VAL A 313     -23.136   6.329  25.877  1.00  0.00           H  
ATOM   4849 HG13 VAL A 313     -23.627   8.014  25.621  1.00  0.00           H  
ATOM   4850 HG21 VAL A 313     -22.152   8.675  22.943  1.00  0.00           H  
ATOM   4851 HG22 VAL A 313     -22.551   9.641  24.363  1.00  0.00           H  
ATOM   4852 HG23 VAL A 313     -20.859   9.492  23.833  1.00  0.00           H  
ATOM   4853  N   THR A 314     -21.305   7.094  28.219  1.00  0.86           N  
ATOM   4854  CA  THR A 314     -21.250   6.083  29.368  1.00  0.86           C  
ATOM   4855  C   THR A 314     -22.268   4.935  29.155  1.00  0.86           C  
ATOM   4856  O   THR A 314     -23.408   5.291  28.914  1.00  0.86           O  
ATOM   4857  CB  THR A 314     -21.618   6.779  30.731  1.00  0.86           C  
ATOM   4858  OG1 THR A 314     -20.944   8.044  30.757  1.00  0.86           O  
ATOM   4859  CG2 THR A 314     -21.244   5.898  31.926  1.00  0.86           C  
ATOM   4860  H   THR A 314     -21.678   7.998  28.476  1.00  0.00           H  
ATOM   4861  HA  THR A 314     -20.230   5.739  29.540  1.00  0.00           H
[truncated: 1,447,097 more chars]
